# Supplementary material for: Identifying enhancer properties associated with genetic risk for complex traits using regulome-wide association studies
Source: PLoS Comput Biol. 2022 Sep 7;18(9):e1010430. doi: 10.1371/journal.pcbi.1010430 (PMC9484640; doi:10.1371/journal.pcbi.1010430)
Supplement: S1 Table — (TSV) [file pcbi.1010430.s008.tsv]

X102_autism_risk_Satterstrom	CHD8	SCN2A	SYNGAP1	ADNP	FOXP1	POGZ	ARID1B	KMT5B	DYRK1A	SLC6A1	GRIN2B	PTEN	SHANK3	MED13L	GIGYF1	CHD2	ANKRD11	ANK2	ASH1L	TLK2	DNMT3A	DEAF1	CTNNB1	KDM6B	DSCAM	SETD5	KCNQ3	SRPRA	KDM5B	WAC	SHANK2	NRXN1	TBL1XR1	MYT1L	BCL11A	RORB	RAI1	DYNC1H1	DPYSL2	AP2S1	KMT2C	PAX5	MKX	GABRB3	SIN3A	MBD5	MAP1A	STXBP1	CELF4
PsychENCODE_down.regulated_PFC_autism	HECW1	CYP26B1	ICA1	ARF5	SPPL2B	PRKAR2B	WDR54	ARHGAP44	NOS2	CACNA2D2	ADAM22	RHOBTB2	HEATR5B	UQCRC1	HIVEP2	SLC6A7	MBTPS2	CLDN11	MDH1	SLC38A5	SYT13	NRXN3	GABRA1	NDUFS1	ANK1	FUT8	TUBG2	ZFYVE16	PSMA4	SLC4A8	MAPK9	PIK3CB	FSTL4	OPN3	PLEKHH1	HPF1	CDK14	RASGRF1	POLR3E	TARBP1	LZTS1	MON2	APPBP2	ADCK1	CDON	SLC12A2	NTHL1	ERBB3	CYB5R4
PsychENCODE_down.regulated_PFC_autism_hgnc	AASDHPPT	AATK	ABCA10	ABCB1	ABCB9	ABCC12	ABCG2	ABCG4	ABHD12	ABHD18	ABLIM2	ABTB1	ACLY	ACTR1B	ACY3	ACYP2	ADAM22	ADAM23	ADAMTSL1	ADCK1	ADCY1	ADGRL1	ADO	ADORA1	ADRA1D	AFG3L2	AGBL3	AIDAP2	AKAP6	ALG13	ALOX12B	ANAPC1	ANAPC15	ANAPC5	ANAPC7	ANK1	ANK3	ANKS1B	ANKS6	ANXA6	AOX3P	APBB1	APPBP2	ARF5	ARFGEF2	ARHGAP44	ARHGEF9	ARIH2	ARL6
PsychENCODE_up.regulated_PFC_ASD	LAP3	CD99	TMEM176A	CFLAR	UPF1	TNFRSF12A	MGST1	FYN	PTBP1	PLAUR	TMEM159	SLC25A39	MTMR11	WWTR1	HGF	SAMD4A	BIRC3	RRAGD	VIM	CD44	BTN3A1	MAP2K3	TIMP2	MYO16	TG	ARHGAP6	LTBP1	ARHGEF5	HEBP2	EIF2AK2	MCOLN3	ZFR	PHF21B	SOAT1	SEC61A1	ATP2B4	PARP12	ALDH18A1	RPL18	U2AF2	EYA2	CHI3L2	SBNO2	HMG20B	GNAI3	NTN1	ME1	PPP2R5A	TNFRSF1A
PsychENCODE_up.regulated_PFC_ASD_hgnc	ABCA1	ABHD16B	ABHD2	ABHD3	ABHD4	ACAA2	ACOX2	ACSF2	ACSS3	ACTR3C	ADCYAP1R1	ADH5	ADIRF-AS1	AFF1	AFF4	AGPAT2	AGTRAP	AHNAK	AIDA	AIRE	AK3	AK4	AKAP12	AKAP13	AKNA	AKR1C3	ALDH18A1	ALDH4A1	ALDH9A1	ALPK1	AMZ1	ANKHD1-EIF4EBP3	ANKRD6	ANO6	ANTXR2	ANXA2	APOBEC3F	APOC1	APOE	APOL6	AQP3	ARHGAP18	ARHGAP28	ARHGAP36	ARHGAP42	ARHGAP5	ARHGAP5-AS1	ARHGAP6	ARHGEF26
PsychENCODE_down.regulated_PFC_bipolar	CYP26B1	CASP10	SYPL1	TRAF3IP3	SEMA3G	MRC2	ANLN	CDH1	ARAP2	JKAMP	NFE2L3	FOXC1	CROCC	ZC3H11A	ST3GAL6	SLC12A2	ANKRD44	CD84	OSBPL3	VASH1	TRIB2	TFRC	RHOBTB1	CELSR1	ZNF37A	PLD1	REXO2	ITM2A	STX7	PGR	COBLL1	KCNK2	SERTAD4	ZMPSTE24	MECOM	ABCB1	EPS15	CETP	MMP2	SPTLC1	MAP3K1	BLNK	SH3BP1	SAMD15	SLC8A3	ZMYND8	FERMT1	LIPG	RNF125
PsychENCODE_down.regulated_PFC_bipolar_hgnc	A2M	ABCA8	ABCB1	ABCG2	ACBD5	ACTL10	ACVR1	ADAP2	ADGRG2	ADGRG6	ADM5	AJUBA	AKT1S1	ALPL	ANGPTL2	ANKRD44	ANLN	APLF	APOL3	ARAP2	ARHGAP20	ARHGEF10	ARL4D	ASPN	ATG4C	ATM	ATOH7	ATPSCKMT	AZGP1	B3GNT8	BIN2	BLNK	BROX	C1QTNF7	CA2	CACNA1H	CARD8	CASP10	CASP12	CATSPERZ	CCDC125	CCDC127	CCDC160	CCND1	CD244	CD33	CD34	CD84	CDH1
PsychENCODE_up.regulated_PFC_bipolar	SEMA3F	MAD1L1	KDM1A	UPF1	DHX33	ITGA2B	TNFRSF12A	TTC22	GTF2IRD1	MARK4	BAIAP3	TEAD3	CYB561	NISCH	MTMR11	SLC11A1	CCDC28A	HSF2	NCAPH2	MAP2K3	TMSB10	CYP46A1	ATP6V1H	XK	DKK3	LETMD1	AKR7A2	DGKG	FLYWCH1	CDH3	DGAT2	RPL18	EPN1	GSTO2	SMARCD1	ZBTB11	TNFRSF1A	METTL22	SMG6	EPHA8	NCK2	MGAT4A	RPS6KA2	AP1M1	SDHA	SNCB	TUBA3D	MKRN2	MCM6
PsychENCODE_up.regulated_PFC_bipolar_hgnc	A1BG	ABCF2P1	ACADS	ACE	ACKR1	ACO1	ACOT9	ACTG1	ACVR1B	ADAMTS2	ADIRF-AS1	ADPRHL1	AGPAT2	AKAP12	AKR7A2	AKR7A2P1	AKT1	ALKBH2	ALOX12B	ALOX15B	ALOXE3	ALS2CL	AMACR	AMFR	AMH	AMT	ANGPTL4	ANKDD1A	ANKMY2	ANKRD16	ANKRD49P2	ANKRD65	ANXA7	AP1G2	AP1M1	APTR	ARAP3	ARF1	ARHGAP39	ARHGAP8	ARID5A	ARL2	ARMC4P1	ARRDC3	ASAH2	ASAP3	ASB6	ASGR1	ASMTL
PsychENCODE_down.regulated_PFC_SCZ	C1orf112	NIPAL3	CYP51A1	BAD	HS3ST1	CYP26B1	DBNDD1	CASP10	SARM1	VPS50	SLC25A13	SPPL2B	MSL3	GDE1	TMEM98	CX3CL1	CACNA1G	ETV1	USH1C	VPS41	PROM1	PAFAH1B1	KIAA0100	CDKL5	CYTH3	SYPL1	SPAG9	PKD1	TRAF3IP3	VTA1	SEMA3G	SLC6A13	HIVEP2	MRC2	ANLN	ERCC1	CLDN11	RNF14	TACC3	ZMYND11	CLCA4	SLC38A5	ZNF582	MARCO	CYP24A1	ADGRA2	SPAST	NRXN3	RB1CC1
PsychENCODE_down.regulated_PFC_SCZ_hgnc	A2M	ABCB1	ABCB8	ABCC10	ABCC12	ABCC3	ABCG2	ABHD17B	ABHD6	ABLIM2	ABTB2	ACAP3	ACAT2	ACBD5	ACBD6	ACCS	ACER3	ACP2	ACVR1	ACY3	ACYP2	ADAD2	ADAM11	ADAM1A	ADAM28	ADAM33	ADAMTS12	ADAMTS5	ADAMTS8	ADAMTSL1	ADAP2	ADARB2	ADCK5	ADGRA1	ADGRA2	ADGRB1	ADGRB2	ADGRG6	ADGRL1	ADNP-AS1	ADO	ADORA1	ADRA1B	ADRA1D	ADSS2	ADTRP	AGA	AGBL5-IT1	AGMAT
PsychENCODE_up.regulated_PFC_schizophrenia	TSPAN6	SEMA3F	CD99	TMEM176A	SLC7A2	KDM1A	PDK4	ST7	UPF1	PRKAR2B	WDR54	ITGA2B	MAP3K14	TMEM132A	TNFRSF12A	TTC22	GTF2IRD1	MARK4	TKTL1	PAX6	RHBDF1	BAIAP3	TEAD3	SYN1	JARID2	CAMK1G	MGST1	MMP25	NISCH	ANOS1	AKAP8L	PLAUR	GABRA3	MAN2B2	MVP	RWDD2A	DDX11	HEBP1	GPRC5A	MAMLD1	MTMR11	XYLT2	CHDH	SLC11A1	WWTR1	ATP1A2	HGF	FHL1	BIRC3
PsychENCODE_up.regulated_PFC_schizophrenia_hgnc	A4GALT	AADAT	AAMP	ABCA17P	ABCB6	ABCB7	ABCC11	ABCC9	ABCD4	ABHD15	ABHD4	ABI1	ABL2	ACAA2	ACAD11	ACADL	ACADS	ACBD4	ACKR3	ACO1	ACOT13	ACOT6	ACOT9	ACOX1	ACP6	ACSF2	ACSL5	ACSS3	ACTN1	ACTR5	ACVR2A	ACVR2B	ADAM12	ADAMTS2	ADAMTS3	ADAMTS9	ADAMTS9-AS1	ADAMTS9-AS2	ADAMTSL4	ADCY2	ADCY3	ADCY8	ADCYAP1	ADCYAP1R1	ADGRA3	ADGRB3	ADGRE2	ADGRG1	ADGRL3
human_postsynapse_proteome	CAMKK1	NDUFAB1	SLC4A1	UPF1	SLC25A5	CIAPIN1	PRKAR2B	MYCBP2	AP2B1	RALA	AGK	ARHGAP44	MARK4	PAFAH1B1	GAS7	DNAJC11	SYN1	ADAM22	CSDE1	RANBP9	UQCRC1	FYN	LARS2	EHD3	PSMC4	CAPN1	RUFY3	CNTN1	ATP1A2	NCDN	PLEKHB1	NRXN3	FHL1	GABRA1	RNH1	NDUFS1	STRAP	GCLM	KPNA6	SNX1	ANK1	RABEP1	EIPR1	PNPLA6	UBA6	ATP6V0A1	APBA2	GABARAPL2	TUBG2
human_postsynapse_proteome_hgnc	AAK1	AARS1	ABCD3	ABCF2-H2BE1	ABHD12	ABI1	ABI2	ABL2	ABLIM1	ABLIM2	ABR	ACACA	ACADVL	ACAN	ACAT1	ACLY	ACO2	ACOT13	ACOT9	ACSF2	ACSF3	ACSL1	ACSL3	ACSL6	ACTA1	ACTB	ACTBL2	ACTN1	ACTN2	ACTN4	ACTR1A	ACTR2	ACTR3	ACTR3B	ADAM22	ADAM23	ADAP1	ADCY2	ADD1	ADD2	ADD3	ADGRL1	ADGRL3	AFG3L2	AGAP1	AGAP2	AGAP3	AGK	AHCYL1
axonal_growth_cone_proteome	LASP1	ARF5	FKBP4	SLC25A5	PRKAR2B	YBX2	AP2B1	RALA	CCDC124	PAFAH1B1	TKTL1	PSMB1	SYN1	ZNF207	PRSS3	NME1-NME2	EHD3	PSMC4	MDH1	STMN4	RUFY3	CNTN1	VIM	ANK1	HMGB3	ATP6V0A1	TMSB10	PSMA4	HSPA5	GPM6B	ATP6V1H	CELF2	FAM168A	CYFIP2	GDI2	CAMK2B	CCAR1	RPL18	AHRR	GNAI3	KARS1	SNAP91	CTNNA2	DDX3Y	NEO1	PKM	SYT1	REEP1	KIF2A
axonal_growth_cone_proteome_ensg	LASP1	ARF5	FKBP4	SLC25A5	PRKAR2B	YBX2	AP2B1	RALA	CCDC124	PAFAH1B1	TKTL1	PSMB1	SYN1	ZNF207	PRSS3	NME1-NME2	EHD3	PSMC4	MDH1	STMN4	RUFY3	CNTN1	VIM	ANK1	HMGB3	ATP6V0A1	TMSB10	PSMA4	HSPA5	GPM6B	ATP6V1H	MAP4	CELF2	FAM168A	CYFIP2	GDI2	CAMK2B	CCAR1	EIF4B	RPL18	GNAI3	KARS1	SNAP91	CTNNA2	DDX3Y	NEO1	PKM	SYT1	REEP1
axonal_growth_cone_proteome_hgnc	AAK1	ABCE1	ACACA	ACACB	ACAT1	ACAT2	ACLY	ACO2	ACOT7	ACTA1	ACTA2	ACTB	ACTC1	ACTG1	ACTG2	ACTR1A	ACTR2	ACTR3	ADD1	ADK	ADRM1	AIMP1	AK1	AKAP12	AKAP5	AKR1A1	ALB	ALDOA	AMPH	ANK1	ANK2	ANP32A	ANP32B	ANP32D	AP2A1	AP2A2	AP2B1	AP2M1	AP3B2	APP	ARF1	ARF3	ARF4	ARF5	ARHGDIA	ARL17A	ARL17B	ARL3	ARL8A
SynaptomeDB	ACOT8	ABI1	PDCD6IP	CDH4	PIGK	RANBP9	DNAJB6	SAE1	FARSB	DNM1L	SCAMP3	DPP3	CDH10	ARPC4	ARPC3	ACTR3	ACTR2	ARPC2	CDH13	ACTR1B	ACTR1A	LRPPRC	PDIA6	TRAP1	AKAP9	ABI2	FARP1	WASF2	SLC25A13	CDK5	FLOT1	PSMD14	STX6	AP3S2	GPHN	STUB1	DNAJA2	BCKDK	ADAR	RTN3	LANCL1	AKR1A1	CACNG3	CACNG2	TUBA1B	TUBB3	TUBB4	TUBB2C	CORO2B
targets_of_CHD8_in_human_brain_WGSPD	SEPT10	SEPT11	MARCH5	MARCH7	SEPT7	AAMDC	AASDH	AASDHPPT	ABCA11P	ABCA12	ABCA17P	ABCA3	ABCE1	ABHD11	ABHD12	ABHD13	ABHD17C	ABHD5	ABL1	ABTB1	ACADSB	ACBD5	ACBD6	ACOT7	ACPL2	ACSF3	ACSL3	ACTG1	ACTR1B	ACTR2	ACTR3	ACVR2A	ADAM22	ADAMTS10	ADAMTS5	ADAR	ADAT2	ADAT3	ADCK2	ADCK3	ADCK4	ADCY5	ADD1	ADD2	ADNP	ADO	ADPGK	ADRBK2	AEBP2
targets_of_FMRP	ANKIB1	ALS2	PLXND1	CREBBP	MYCBP2	TMEM132A	AP2B1	CACNA1G	VPS41	KIAA0100	GAS7	PIGQ	SYN1	JARID2	CDKL5	SPAG9	CELSR3	NFIX	PKD1	RHOBTB2	HEATR5B	UBE3C	REV3L	UQCRC1	NISCH	IDS	FYN	HIVEP2	SYT7	LARS2	WIZ	EXTL3	RNF14	ATP1A2	PHLDB1	SYT13	NCDN	NRXN3	SLC45A4	RNF10	GRAMD1B	RB1CC1	PHF20	ANK1	RABEP1	LRRC7	ATP6V0A1	APBA2	EDC4
targets_of_FMRP_WGSPD	AAK1	AATK	ABAT	ABCA2	ABCA3	ABCD2	ABCG1	ABHD8	ABL1	ABR	AC005013.1	ACHE	ACLY	ACO2	ACSBG1	ACTB	ACVR1B	ADAP1	ADAR	ADARB1	ADCY1	ADCY5	ADCY8	ADCY9	ADD1	ADD2	ADNP	ADRBK1	AFF3	AFF4	AGAP1	AGAP3	AGO1	AGO2	AGPAT3	AGPAT6	AGRN	AGTPBP1	AHDC1	AKAP6	AKAP9	AKT3	ALDOA	ALDOC	ALS2	AMBRA1	AMPH	ANAPC1	ANAPC2
targets_of_mir137_WGSPD	AACS	AADACL3	AASDH	AASDHPPT	AASS	ABCA11P	ABCA6	ABCA8	ABCB5	ABCC12	ABCC13	ABCC6	ABCC6P2	ABCC9	ABCD2	ABCD4	ABHD1	ABHD17A	ABHD3	ABHD5	ABHD6	ABI1	ABI2	ABI3BP	ACAD11	ACADL	ACADM	ACADSB	ACAN	ACAP2	ACKR4	ACPL2	ACSBG2	ACSL3	ACSL6	ACSM2A	ACTBL2	ACTN2	ACVR1	ACVR1C	ACYP2	ADAM10	ADAM18	ADAM20	ADAM22	ADAM23	ADAM30	ADAM5	ADAM9
targets_of_RBFOX1_3_WGSPD	AAK1	AARS	AASDHPPT	AATK	ABAT	ABCA2	ABCA5	ABCC5	ABCD2	ABCG1	ABHD12	ABHD13	ABHD16A	ABHD17A	ABHD2	ABI2	ABLIM1	ABLIM2	ABLIM3	ABR	AC005013.1	AC006486.9	AC012313.1	AC025335.1	AC073869.1	AC104534.3	ACAD8	ACAP2	ACAP3	ACBD5	ACER3	ACHE	ACLY	ACO2	ACOT7	ACSL3	ACSL4	ACSM4	ACSS2	ACTB	ACTL6B	ACTN1	ACTR10	ACTR1A	ACTR1B	ACTR2	ACTR3	ACTR3B	ACVR1B
targets_of_RBFOX2_WGSPD	AACS	AAK1	AASDHPPT	AATK	ABAT	ABCA5	ABCC5	ABCD2	ABCG1	ABHD13	ABHD17A	ABHD2	ABI2	ABL2	ABLIM1	ABLIM2	ABR	AC012313.1	AC025335.1	AC073869.1	ACAD8	ACADSB	ACAP2	ACAP3	ACAT1	ACER3	ACHE	ACLY	ACO2	ACSL3	ACSL4	ACSL6	ACTB	ACTN1	ACTR10	ACTR3	ACTR3B	ACTR5	ACTR6	ACTR8	ACVR1	ACVR1B	ACYP1	ACYP2	ADAM10	ADAM11	ADAM22	ADAM23	ADAMTS16
gnomAD_pLI.0.9	MED13	NIPBL	SMC3	CNOT1	RLF	PCF11	FNDC3B	TAF1	RSF1	NCKAP1	KDM2A	BRD4	HELZ	FBN1	XPO1	PRR12	USP9X	POLA1	SYNGAP1	PRKDC	HDAC4	SMG1	ZC3H4	COL5A1	SMARCA4	TNPO1	AGO1	ARHGAP35	LRP1	TOP1	TRIP12	KMT2E	HCFC1	UBTF	HUWE1	KDM3B	TRRAP	GRIN2B	USP7	ATP1A3	ASH1L	ANKRD17	SMC1A	NPEPPS	CHERP	MED13L	RPRD2	KMT2A	CREBBP
LoFintolerant_LOEUF_decile_1_gnomAD	MED13	NIPBL	SMC3	CNOT1	RLF	PCF11	FNDC3B	TAF1	RSF1	NCKAP1	KDM2A	BRD4	HELZ	FBN1	XPO1	PRR12	USP9X	POLA1	SYNGAP1	PRKDC	HDAC4	SMG1	ZC3H4	COL5A1	SMARCA4	TNPO1	AGO1	ARHGAP35	LRP1	TOP1	TRIP12	KMT2E	HCFC1	UBTF	HUWE1	KDM3B	TRRAP	GRIN2B	USP7	ATP1A3	ASH1L	ANKRD17	SMC1A	NPEPPS	CHERP	MED13L	RPRD2	KMT2A	CREBBP
LoFintolerant_LOEUF_deciles_1_2_gnomAD	MED13	NIPBL	SMC3	CNOT1	RLF	PCF11	FNDC3B	TAF1	RSF1	NCKAP1	KDM2A	BRD4	HELZ	FBN1	XPO1	PRR12	USP9X	POLA1	SYNGAP1	PRKDC	HDAC4	SMG1	ZC3H4	COL5A1	SMARCA4	TNPO1	AGO1	ARHGAP35	LRP1	TOP1	TRIP12	KMT2E	HCFC1	UBTF	HUWE1	KDM3B	TRRAP	GRIN2B	USP7	ATP1A3	ASH1L	ANKRD17	SMC1A	NPEPPS	CHERP	MED13L	RPRD2	KMT2A	CREBBP
DDDGenes_brain	CEP290	FLNA	SLX4	ARG1	POLR3A	ATR	ALG9	YAP1	BBS9	TRIM32	NSD1	ADAR	NAA10	MOGS	AGPS	OFD1	PAFAH1B1	CAMTA1	HRAS	LAMA1	ERLIN2	PCCA	FKRP	COX15	COG7	SCN2A	MECP2	CBL	POMGNT1	PIGO	PLK4	ARSA	CLN3	FOXP2	SLC6A3	CHAMP1	CLN8	RTEL1	MKKS	NAGA	PLCB1	ARX	SMARCA2	IQSEC2	DPAGT1	LGI1	CDC6	PIGV	MAGEL2
BP_risk_MAGMA_p2.75e6	DMRTA2	FAF1	CDKN2C	C1orf185	VPS45	PLEKHO1	MRPL33	RBKS	BRE	LMAN2L	CNNM4	TRANK1	SMIM4	NT5DC2	PBRM1	GNL3	SPCS1	GLT8D1	NEK4	ITIH1	ITIH3	ITIH4	TMEM110-MUSTN1	MUSTN1	TMEM110	SFMBT1	CD47	SSBP2	DOCK2	FAM196B	HIST1H2BN	HIST1H4K	HIST1H2AK	HIST1H2AL	TFAP2B	RPS6KA2	DFNA5	KMT2E	MRPS33	TMEM178B	STAR	BAG4	LSM1	DDHD2	PLPP5	NSD3	LETM2	PLEC	PARP10
Neuroticism_risk_MAGMA_p2.77e6	MSRA	XKR6	MFHAS1	STH	BLK	GATA4	WNT3	RP1L1	CRHR1	MAPT	GRM8	DRD2	LRRC37A	FAM167A	KANSL1	SPPL2C	NSF	ARL17B	ERI1	MTMR9	SOX7	SGK223	PLEKHM1	PINX1	ARNTL	ARPP21	STAG1	ARHGAP27	SOX5	CELF4	TTC12	FDFT1	MTCH2	GTF2IRD1	PAX6	RBFOX1	CELF1	FAM120A	ZC3H7B	PCCB	BAIAP2	MSL2	ANKK1	MYO1H	DEFB134	NEIL2	LOC101929490	ELAVL2	CADM2
Depression_risk_MAGMA_p2.77e6	SORCS3	RBFOX1	GRM5	HIST1H2BN	SHISA9	TCF4	NEGR1	HIST1H3J	DENND1A	DCC	RSRC1	TENM2	TMEM161B	DRD2	PGBD1	ZKSCAN4	HIST1H1B	ERBB4	ZKSCAN8	BTN3A2	PCLO	ZSCAN16	ZSCAN9	TMEM106B	MEF2C	OLFM4	GRM8	ZNF165	LRFN5	OR2B2	HIST1H2BL	ZCCHC7	B3GALTL	BTN2A1	ZSCAN26	RERE	CDH13	ASTN2	CACNA1E	HIST1H2AL	HLA-B	HIST1H4L	ZSCAN12	CHD6	CTNNA3	METTL9	MEGF11	ZSCAN31	ZNF197
MDD_risk_MAGMA_padjust0.05	APOPT1	AREL1	ASCC3	ASTN2	BAG5	BEND4	BOLL	BTBD18	C11orf31	CACNA1E	CACNA2D1	CHADL	CHD6	CHD7	CKB	CLP1	CTNND1	DCC	DCDC1	DENND1A	DLST	DRD2	EMILIN3	ENOX1	EP300	ESR2	FADS1	FADS2	FAM172A	FCF1	FEN1	FH	FHIT	GRIK5	GRM5	HP	HPR	KCNB1	KLC1	L3MBTL2	LIN28B	LPIN3	LRFN5	MED19	MEF2C	MLF1	MTHFD1	MYO18A	OLFM4
CELF4_binding_targets	TSPAN6	GCLC	ENPP4	ANKIB1	HS3ST1	HECW1	M6PR	KLHL13	CYP26B1	CD38	RBM6	ARX	ST7	CDC27	THSD7A	PRKAR2B	CREBBP	KMT2E	IBTK	LAMP2	ABCC8	CACNG3	TAC1	MAP3K9	KDM7A	PHTF2	GTF2IRD1	UPP2	ST7L	BAIAP3	JARID2	CDKL5	CYB561	SPAG9	CELSR3	NFIX	ST3GAL1	SEC62	REV3L	TENM1	FAM76A	BAZ1B	RANBP9	STARD3NL	IDS	ZNF200	HIVEP2	CLCN6	BTBD7
CELF4_binding_targets_ensg	TSPAN6	GCLC	ENPP4	ANKIB1	HS3ST1	HECW1	M6PR	KLHL13	CYP26B1	CD38	RBM6	ARX	ST7	CDC27	THSD7A	PRKAR2B	CREBBP	KMT2E	IBTK	ZNF195	ZFX	LAMP2	ABCC8	CACNG3	TAC1	MAP3K9	KDM7A	PHTF2	GTF2IRD1	UPP2	ST7L	BAIAP3	JARID2	CDKL5	CYB561	SPAG9	CELSR3	NFIX	ST3GAL1	SEC62	REV3L	TENM1	FAM76A	BAZ1B	RANBP9	STARD3NL	IDS	ZNF200	HIVEP2
CELF4_binding_targets_hgnc	AACS	AAK1	AASDHPPT	ABCA1	ABCA5	ABCA8	ABCB7	ABCC8	ABHD10	ABHD13	ABHD17B	ABHD17C	ABHD3	ABI2	ABL2	ABT1	ACAT2	ACHE	ACSL3	ACSL4	ACTR10	ACTR2	ACVR1	ACVR1B	ACVR1C	ACVR2A	ACVR2B	ACYP1	ADAM10	ADAM23	ADAM9	ADAMTS2	ADAMTS3	ADAMTS4	ADAMTSL1	ADARB2	ADCY1	ADCY2	ADCY5	ADCY7	ADCY8	ADCY9	ADCYAP1	ADD2	ADD3	ADGRB3	ADNP	ADNP2	ADO
All_DDD_Genes	HMX1	FLNA	SLX4	ARG1	POLR3A	ATR	FANCB	ALG9	NTRK1	YAP1	BBS9	TRIM32	PAX2	FGFR3	NSD1	ADAR	MFRP	FEZF1	FLNB	NAA10	MOGS	AGPS	OFD1	PAFAH1B1	COL1A1	CAMTA1	CHST3	HRAS	RPGRIP1	RIPK4	BRIP1	TBX3	LAMA1	ERLIN2	PCCA	FKRP	COG7	SCN2A	MECP2	FTL	CBL	POMGNT1	COL2A1	TGFB3	PIGO	GJA1	PLK4	ARSA	CLN3
Intellectual_Disability_DDD	ASH1L	ATP1A1	AUTS2	BCL11A	BRCA1	BRPF1	C12orf57	CAMK2A	CAMK2B	CCDC22	CDK13	CDK19	CDK8	CEP83	CERT1	CHAMP1	CHD4	CLCN4	CLTC	CNKSR2	CREBBP	CTCF	CWC27	DCC	DDX3X	DDX6	DEAF1	DHDDS	DLG4	DNAJC12	DNMT3A	EBF3	FAM149B1	FAR1	FBXW11	FMN2	FRMPD4	GABRB2	GMPPA	GSPT2	HIVEP2	HNRNPR	IARS1	INPP5K	IQSEC1	KCNK4	KCNQ5	KDM3B	KIDINS220
Developmental_Delay_DDD	ADPRS	APC2	ASXL2	ATAD3A	ATN1	CARS1	CCDC47	EIF2AK2	EMC1	GPAA1	HIVEP2	IQSEC1	KCNK4	KDM1A	KPTN	NACC1	NALCN	NANS	NTNG2	PHIP	PPP1CB	SMARCC2	STAG2	TKT	TMEM94	TRAF7	WDFY3	ZNF462
Reactome_Netrin1_signalling	UNC5B	UNC5D	UNC5A	UNC5C	NTN1	DCC	PTPN11	SRC	RGMB	RGMA	HJV	NEO1	MYO10	EZR	NCK1	PTK2	FYN	TRIO	DOCK1	CDC42	RAC1	ABLIM2	ABLIM3	ABLIM1	DSCAM	PAK1	MAPK14	MAPK12	MAPK13	MAPK11	MAPK8	DSCAML1	SIAH1	PLCG1	PITPNA	TRPC3	TRPC7	TRPC6	TRPC1	TRPC4	TRPC5	PRKCQ	SIAH2	ROBO1	SLIT1	SLIT3	SLIT2	NTN4	AGAP2
GO_Cell_cell_adhesion_via_plasma_membrane_adhesion_molecules	CDH2	CDH3	CDH4	CDH5	CDH6	CDH7	CDH8	CDH9	CDH10	GPC6	CDH11	CDH12	CDH13	CDH15	CDH16	CDH17	CDH18	TENM1	MPZL2	CEACAM5	CLDN16	CEACAM8	MMP24	PTPRT	IL1RAPL1	SLITRK1	FAT3	JAML	VSTM2L	EMB	CLDN4	CLDN3	CLDN7	CLDN23	UNC5D	GATA5	MAPK14	LRFN5	DSG4	CLDN19	CNTN4	IGSF11	CXADR	DAB1	DSC1	DSC2	DSC3	DSCAM	DSG1
GO_Neuron_Differentiation	CDH2	NR2E3	ABI1	HDAC6	FOXO6	HDAC5	EPOP	CDH4	RANBP9	ARMCX5-GPRASP2	DNM1L	USH1C	PQBP1	CDH11	UST	ACTR2	TSPAN2	FRY	ABI2	PLXNC1	FARP1	TENM1	ADAM10	CDK5	TOPORS	FLOT1	OLIG2	GDF11	SPRY3	IRX5	UBE4B	PAK4	KATNB1	HMG20B	HMG20A	SEMA3A	TUBB3	ADARB1	SEC24B	OLFM1	BAIAP2	SLC9A6	STK25	CARM1	SEMA6C	SEMA6B	SEMA4F	SEMA4D	SEMA4B
GO_Neuron_Spine	ABI2	FARP1	ADAM10	BAIAP2	SLC9A6	ARFGEF2	RGS14	IGF2BP1	GIPC1	LZTS1	PRRT2	SYNPO	ARHGAP33	SEZ6	CNN3	COMT	ADORA1	CRYAB	CTNND1	DLG4	DNM1	DNM2	DRD1	DRD2	DVL1	LPAR1	CTTN	EPHA4	PTK2B	FCGR2B	NLGN1	CLSTN1	RPH3A	SHANK2	CYFIP1	SYT11	ARC	FMR1	SRGAP2	ZMYND8	FUS	CNIH2	MOB4	SIPA1L1	DNM3	TANC2	FBXO2	GPM6A	GPER1
GO_Homophilic_cell_adhesion_via_plasma_membrane_adhesion_molecules	CDH2	CDH3	CDH4	CDH5	CDH6	CDH7	CDH8	CDH9	CDH10	CDH11	CDH12	CDH13	CDH15	CDH16	CDH17	CDH18	MPZL2	CEACAM5	PTPRT	FAT3	VSTM2L	EMB	DSG4	CNTN4	IGSF11	DSC1	DSC2	DSC3	DSCAM	DSG1	DSG2	DSG3	CELSR3	CELSR2	FAT1	FAT2	SDK1	CDHR3	CLSTN1	IGSF9B	PALLD	OBSL1	PLXNB2	CADM1	PTPN23	NECTIN3	PCDHGA12	PCDHB5	NPTN
KEGG_Retrograde_endocannabinoid_signaling	NDUFC2-KCTD14	GNB5	ADCY1	ADCY2	ADCY3	ADCY5	ADCY6	ADCY7	MGLL	ADCY8	ADCY9	NDUFA11	CNR1	SLC32A1	MAPK14	ADCY4	GABRR3	FAAH	DAGLB	NAPEPLD	RIMS1	PLCB1	SLC17A8	GABRA1	GABRA2	GABRA3	GABRA4	GABRA5	GABRA6	GABRB1	GABRB2	GABRB3	GABRD	GABRE	GABRG1	GABRG2	GABRG3	GABRP	GABRR1	GABRR2	GNAI1	GNAI2	GNAI3	GNAO1	GNAQ	GNB1	GNB2	GNB3	GNG3
SCZ_risk_SCHEMA_p1e.6	SETD1A	CUL1	XPO7	TRIO	GRIN2A	CACNA1G	SP4	GRIA3
SCZ_risk_SCHEMA_p.0.05	SETD1A	CUL1	XPO7	TRIO	GRIN2A	CACNA1G	SP4	GRIA3	HERC1	RB1CC1	HCN4	AKAP11	ZNF136	NR3C2	KDM6B	SRRM2	ZMYM2	FAM120A	FAM178A	STAG1	DNM3	SV2A	ASH1L	PREP	HIST1H1E	MAGEC1	MAGI2	OR4P4	SLC22A11	EIF2S3	DAGLA	ANKRD12	PCLO	SOBP	NRXN3	BSCL2	NR4A2	XKR6	NELFCD	HMGB2	FABP4	CRAT	ATP9A	FYN	DCTN5	NPRL3	SCAF1	RBM14-RBM4	HMGCR
[truncated: 3,791 more columns]
