# Supplementary material for: Identifying enhancer properties associated with genetic risk for complex traits using regulome-wide association studies
Source: PLoS Comput Biol. 2022 Sep 7;18(9):e1010430. doi: 10.1371/journal.pcbi.1010430 (PMC9484640; doi:10.1371/journal.pcbi.1010430)
Supplement: S2 Table — (XLSX) [file pcbi.1010430.s009.xlsx]

## Sheet: Meta-analysis
COVAR	z	p_adj	COVAR_jaspar	Transcription_factor	ATpercent
GGALLUS-JASPAR2016-LIN54-MA0619.1	1.4152	1	MA0619.1	LIN54	0.378865
GGALLUS-JASPAR2016-NFAT5-MA0606.1	1.10078	1	MA0606.1	NFATC4	0.3336
GGALLUS-JASPAR2016-NFAT5-MA0606.1	1.10078	1	MA0606.1	NFAT5	0.3336
GGALLUS-JASPAR2016-NFAT5-MA0606.1	1.10078	1	MA0606.1	NFATC2	0.3336
GGALLUS-JASPAR2016-NFAT5-MA0606.1	1.10078	1	MA0606.1	NFATC3	0.3336
GGALLUS-JASPAR2016-NFAT5-MA0606.1	1.10078	1	MA0606.1	NFATC1	0.3336
HSAPIENS-JASPAR2016-ALX3-MA0634.1	2.9899	0.0279124	MA0634.1	DPRX	0.362174
HSAPIENS-JASPAR2016-ALX3-MA0634.1	2.9899	0.0279124	MA0634.1	TPRX1	0.362174			COVAR = Motif identifier
HSAPIENS-JASPAR2016-ALX3-MA0634.1	2.9899	0.0279124	MA0634.1	ALX1	0.362174			Z= RWAS Z-score
HSAPIENS-JASPAR2016-ALX3-MA0634.1	2.9899	0.0279124	MA0634.1	PITX1	0.362174			P_adj = meta-analyzed p-value
HSAPIENS-JASPAR2016-ALX3-MA0634.1	2.9899	0.0279124	MA0634.1	SHOX	0.362174			COVAR_jaspar = JASPAR identifier
HSAPIENS-JASPAR2016-ALX3-MA0634.1	2.9899	0.0279124	MA0634.1	RAX	0.362174			Transcription_factor=TFs recognized by motif
HSAPIENS-JASPAR2016-ALX3-MA0634.1	2.9899	0.0279124	MA0634.1	PRRX1	0.362174			Atpercent = AT percentage of motif
HSAPIENS-JASPAR2016-ALX3-MA0634.1	2.9899	0.0279124	MA0634.1	VSX2	0.362174
HSAPIENS-JASPAR2016-ALX3-MA0634.1	2.9899	0.0279124	MA0634.1	CRX	0.362174
HSAPIENS-JASPAR2016-ALX3-MA0634.1	2.9899	0.0279124	MA0634.1	OTX2	0.362174
HSAPIENS-JASPAR2016-ALX3-MA0634.1	2.9899	0.0279124	MA0634.1	ARX	0.362174
HSAPIENS-JASPAR2016-ALX3-MA0634.1	2.9899	0.0279124	MA0634.1	UNCX	0.362174
HSAPIENS-JASPAR2016-ALX3-MA0634.1	2.9899	0.0279124	MA0634.1	MIXL1	0.362174
HSAPIENS-JASPAR2016-ALX3-MA0634.1	2.9899	0.0279124	MA0634.1	DUX4	0.362174
HSAPIENS-JASPAR2016-ALX3-MA0634.1	2.9899	0.0279124	MA0634.1	GSC2	0.362174
HSAPIENS-JASPAR2016-ALX3-MA0634.1	2.9899	0.0279124	MA0634.1	OTX1	0.362174
HSAPIENS-JASPAR2016-ALX3-MA0634.1	2.9899	0.0279124	MA0634.1	HOPX	0.362174
HSAPIENS-JASPAR2016-ALX3-MA0634.1	2.9899	0.0279124	MA0634.1	OTP	0.362174
HSAPIENS-JASPAR2016-ALX3-MA0634.1	2.9899	0.0279124	MA0634.1	RHOXF2	0.362174
HSAPIENS-JASPAR2016-ALX3-MA0634.1	2.9899	0.0279124	MA0634.1	DUXA	0.362174
HSAPIENS-JASPAR2016-ALX3-MA0634.1	2.9899	0.0279124	MA0634.1	ALX3	0.362174
HSAPIENS-JASPAR2016-ALX3-MA0634.1	2.9899	0.0279124	MA0634.1	SEBOX	0.362174
HSAPIENS-JASPAR2016-ALX3-MA0634.1	2.9899	0.0279124	MA0634.1	PITX3	0.362174
HSAPIENS-JASPAR2016-ALX3-MA0634.1	2.9899	0.0279124	MA0634.1	PITX2	0.362174
HSAPIENS-JASPAR2016-ALX3-MA0634.1	2.9899	0.0279124	MA0634.1	GSC	0.362174
HSAPIENS-JASPAR2016-ALX3-MA0634.1	2.9899	0.0279124	MA0634.1	PHOX2B	0.362174
HSAPIENS-JASPAR2016-ALX3-MA0634.1	2.9899	0.0279124	MA0634.1	ESX1	0.362174
HSAPIENS-JASPAR2016-ALX3-MA0634.1	2.9899	0.0279124	MA0634.1	ISX	0.362174
HSAPIENS-JASPAR2016-ALX3-MA0634.1	2.9899	0.0279124	MA0634.1	RAX2	0.362174
HSAPIENS-JASPAR2016-ALX3-MA0634.1	2.9899	0.0279124	MA0634.1	ALX4	0.362174
HSAPIENS-JASPAR2016-ALX3-MA0634.1	2.9899	0.0279124	MA0634.1	VSX1	0.362174
HSAPIENS-JASPAR2016-ALX3-MA0634.1	2.9899	0.0279124	MA0634.1	ARGFX	0.362174
HSAPIENS-JASPAR2016-ALX3-MA0634.1	2.9899	0.0279124	MA0634.1	SHOX2	0.362174
HSAPIENS-JASPAR2016-ALX3-MA0634.1	2.9899	0.0279124	MA0634.1	RHOXF2B	0.362174
HSAPIENS-JASPAR2016-ALX3-MA0634.1	2.9899	0.0279124	MA0634.1	LEUTX	0.362174
HSAPIENS-JASPAR2016-ALX3-MA0634.1	2.9899	0.0279124	MA0634.1	ELF3	0.362174
HSAPIENS-JASPAR2016-ALX3-MA0634.1	2.9899	0.0279124	MA0634.1	RHOXF1	0.362174
HSAPIENS-JASPAR2016-ALX3-MA0634.1	2.9899	0.0279124	MA0634.1	PROP1	0.362174
HSAPIENS-JASPAR2016-ALX3-MA0634.1	2.9899	0.0279124	MA0634.1	PRRX2	0.362174
HSAPIENS-JASPAR2016-ALX3-MA0634.1	2.9899	0.0279124	MA0634.1	NOBOX	0.362174
HSAPIENS-JASPAR2016-ALX3-MA0634.1	2.9899	0.0279124	MA0634.1	HESX1	0.362174
HSAPIENS-JASPAR2016-ALX3-MA0634.1	2.9899	0.0279124	MA0634.1	DRGX	0.362174
HSAPIENS-JASPAR2016-ALX3-MA0634.1	2.9899	0.0279124	MA0634.1	PHOX2A	0.362174
HSAPIENS-JASPAR2016-ATF4-MA0833.1	1.09259	1	MA0833.1	ATF5	0.287063
HSAPIENS-JASPAR2016-ATF4-MA0833.1	1.09259	1	MA0833.1	ATF4	0.287063
HSAPIENS-JASPAR2016-ATF7-MA0834.1	1.75472	0.793102	MA0834.1	ATF2	0.271131
HSAPIENS-JASPAR2016-ATF7-MA0834.1	1.75472	0.793102	MA0834.1	BACH1	0.271131
HSAPIENS-JASPAR2016-ATF7-MA0834.1	1.75472	0.793102	MA0834.1	NFE2L2	0.271131
HSAPIENS-JASPAR2016-ATF7-MA0834.1	1.75472	0.793102	MA0834.1	ATF7	0.271131
HSAPIENS-JASPAR2016-ATF7-MA0834.1	1.75472	0.793102	MA0834.1	NFE2L1	0.271131
HSAPIENS-JASPAR2016-ATF7-MA0834.1	1.75472	0.793102	MA0834.1	JUND	0.271131
HSAPIENS-JASPAR2016-ATF7-MA0834.1	1.75472	0.793102	MA0834.1	CREB5	0.271131
HSAPIENS-JASPAR2016-ATF7-MA0834.1	1.75472	0.793102	MA0834.1	BACH2	0.271131
HSAPIENS-JASPAR2016-ATF7-MA0834.1	1.75472	0.793102	MA0834.1	NFE2L3	0.271131
HSAPIENS-JASPAR2016-ATF7-MA0834.1	1.75472	0.793102	MA0834.1	JUNB	0.271131
HSAPIENS-JASPAR2016-BARHL2-MA0635.1	-1.22289	1	MA0635.1	HLX	0.308909
HSAPIENS-JASPAR2016-BARHL2-MA0635.1	-1.22289	1	MA0635.1	HMX1	0.308909
HSAPIENS-JASPAR2016-BARHL2-MA0635.1	-1.22289	1	MA0635.1	VENTX	0.308909
HSAPIENS-JASPAR2016-BARHL2-MA0635.1	-1.22289	1	MA0635.1	NR2E1	0.308909
HSAPIENS-JASPAR2016-BARHL2-MA0635.1	-1.22289	1	MA0635.1	VAX2	0.308909
HSAPIENS-JASPAR2016-BARHL2-MA0635.1	-1.22289	1	MA0635.1	VAX1	0.308909
HSAPIENS-JASPAR2016-BARHL2-MA0635.1	-1.22289	1	MA0635.1	EMX1	0.308909
HSAPIENS-JASPAR2016-BARHL2-MA0635.1	-1.22289	1	MA0635.1	BARX1	0.308909
HSAPIENS-JASPAR2016-BARHL2-MA0635.1	-1.22289	1	MA0635.1	TLX1	0.308909
HSAPIENS-JASPAR2016-BARHL2-MA0635.1	-1.22289	1	MA0635.1	HMX3	0.308909
HSAPIENS-JASPAR2016-BARHL2-MA0635.1	-1.22289	1	MA0635.1	LBX1	0.308909
HSAPIENS-JASPAR2016-BARHL2-MA0635.1	-1.22289	1	MA0635.1	MSX2	0.308909
HSAPIENS-JASPAR2016-BARHL2-MA0635.1	-1.22289	1	MA0635.1	NOTO	0.308909
HSAPIENS-JASPAR2016-BARHL2-MA0635.1	-1.22289	1	MA0635.1	EMX2	0.308909
HSAPIENS-JASPAR2016-BARHL2-MA0635.1	-1.22289	1	MA0635.1	DLX2	0.308909
HSAPIENS-JASPAR2016-BARHL2-MA0635.1	-1.22289	1	MA0635.1	EN1	0.308909
HSAPIENS-JASPAR2016-BARHL2-MA0635.1	-1.22289	1	MA0635.1	TLX3	0.308909
HSAPIENS-JASPAR2016-BARHL2-MA0635.1	-1.22289	1	MA0635.1	LBX2	0.308909
HSAPIENS-JASPAR2016-BARHL2-MA0635.1	-1.22289	1	MA0635.1	DBX2	0.308909
HSAPIENS-JASPAR2016-BARHL2-MA0635.1	-1.22289	1	MA0635.1	NANOG	0.308909
HSAPIENS-JASPAR2016-BARHL2-MA0635.1	-1.22289	1	MA0635.1	BARHL1	0.308909
HSAPIENS-JASPAR2016-BARHL2-MA0635.1	-1.22289	1	MA0635.1	BARHL2	0.308909
HSAPIENS-JASPAR2016-BARHL2-MA0635.1	-1.22289	1	MA0635.1	MSX1	0.308909
HSAPIENS-JASPAR2016-BARHL2-MA0635.1	-1.22289	1	MA0635.1	EN2	0.308909
HSAPIENS-JASPAR2016-BARHL2-MA0635.1	-1.22289	1	MA0635.1	DLX4	0.308909
HSAPIENS-JASPAR2016-BARHL2-MA0635.1	-1.22289	1	MA0635.1	BSX	0.308909
HSAPIENS-JASPAR2016-BARHL2-MA0635.1	-1.22289	1	MA0635.1	DBX1	0.308909
HSAPIENS-JASPAR2016-BARHL2-MA0635.1	-1.22289	1	MA0635.1	DLX5	0.308909
HSAPIENS-JASPAR2016-BARHL2-MA0635.1	-1.22289	1	MA0635.1	DLX1	0.308909
HSAPIENS-JASPAR2016-BARHL2-MA0635.1	-1.22289	1	MA0635.1	BARX2	0.308909
HSAPIENS-JASPAR2016-BARHL2-MA0635.1	-1.22289	1	MA0635.1	DLX6	0.308909
HSAPIENS-JASPAR2016-BARHL2-MA0635.1	-1.22289	1	MA0635.1	HMX2	0.308909
HSAPIENS-JASPAR2016-BARHL2-MA0635.1	-1.22289	1	MA0635.1	TLX2	0.308909
HSAPIENS-JASPAR2016-BARHL2-MA0635.1	-1.22289	1	MA0635.1	DLX3	0.308909
HSAPIENS-JASPAR2016-BARHL2-MA0635.1	-1.22289	1	MA0635.1	HHEX	0.308909
HSAPIENS-JASPAR2016-BARX1-MA0875.1	2.09871	0.358442	MA0875.1	EMX2	0.327671
HSAPIENS-JASPAR2016-BARX1-MA0875.1	2.09871	0.358442	MA0875.1	DLX6	0.327671
HSAPIENS-JASPAR2016-BARX1-MA0875.1	2.09871	0.358442	MA0875.1	DBX2	0.327671
HSAPIENS-JASPAR2016-BARX1-MA0875.1	2.09871	0.358442	MA0875.1	DLX3	0.327671
HSAPIENS-JASPAR2016-BARX1-MA0875.1	2.09871	0.358442	MA0875.1	DLX1	0.327671
HSAPIENS-JASPAR2016-BARX1-MA0875.1	2.09871	0.358442	MA0875.1	DBX1	0.327671
HSAPIENS-JASPAR2016-BARX1-MA0875.1	2.09871	0.358442	MA0875.1	EMX1	0.327671
HSAPIENS-JASPAR2016-BARX1-MA0875.1	2.09871	0.358442	MA0875.1	BARHL1	0.327671
HSAPIENS-JASPAR2016-BARX1-MA0875.1	2.09871	0.358442	MA0875.1	VENTX	0.327671
HSAPIENS-JASPAR2016-BARX1-MA0875.1	2.09871	0.358442	MA0875.1	LBX2	0.327671
HSAPIENS-JASPAR2016-BARX1-MA0875.1	2.09871	0.358442	MA0875.1	DLX4	0.327671
HSAPIENS-JASPAR2016-BARX1-MA0875.1	2.09871	0.358442	MA0875.1	BSX	0.327671
HSAPIENS-JASPAR2016-BARX1-MA0875.1	2.09871	0.358442	MA0875.1	VAX1	0.327671
HSAPIENS-JASPAR2016-BARX1-MA0875.1	2.09871	0.358442	MA0875.1	LBX1	0.327671
HSAPIENS-JASPAR2016-BARX1-MA0875.1	2.09871	0.358442	MA0875.1	NR2E1	0.327671
HSAPIENS-JASPAR2016-BARX1-MA0875.1	2.09871	0.358442	MA0875.1	TLX1	0.327671
HSAPIENS-JASPAR2016-BARX1-MA0875.1	2.09871	0.358442	MA0875.1	BARX2	0.327671
HSAPIENS-JASPAR2016-BARX1-MA0875.1	2.09871	0.358442	MA0875.1	EN1	0.327671
HSAPIENS-JASPAR2016-BARX1-MA0875.1	2.09871	0.358442	MA0875.1	BARX1	0.327671
HSAPIENS-JASPAR2016-BARX1-MA0875.1	2.09871	0.358442	MA0875.1	DLX5	0.327671
HSAPIENS-JASPAR2016-BARX1-MA0875.1	2.09871	0.358442	MA0875.1	VAX2	0.327671
HSAPIENS-JASPAR2016-BARX1-MA0875.1	2.09871	0.358442	MA0875.1	DLX2	0.327671
HSAPIENS-JASPAR2016-BARX1-MA0875.1	2.09871	0.358442	MA0875.1	BARHL2	0.327671
HSAPIENS-JASPAR2016-BARX1-MA0875.1	2.09871	0.358442	MA0875.1	MSX1	0.327671
HSAPIENS-JASPAR2016-BARX1-MA0875.1	2.09871	0.358442	MA0875.1	HMX1	0.327671
HSAPIENS-JASPAR2016-BARX1-MA0875.1	2.09871	0.358442	MA0875.1	HMX3	0.327671
HSAPIENS-JASPAR2016-BARX1-MA0875.1	2.09871	0.358442	MA0875.1	TLX2	0.327671
HSAPIENS-JASPAR2016-BARX1-MA0875.1	2.09871	0.358442	MA0875.1	HMX2	0.327671
HSAPIENS-JASPAR2016-BARX1-MA0875.1	2.09871	0.358442	MA0875.1	NANOG	0.327671
HSAPIENS-JASPAR2016-BARX1-MA0875.1	2.09871	0.358442	MA0875.1	NOTO	0.327671
HSAPIENS-JASPAR2016-BARX1-MA0875.1	2.09871	0.358442	MA0875.1	EN2	0.327671
HSAPIENS-JASPAR2016-BARX1-MA0875.1	2.09871	0.358442	MA0875.1	MSX2	0.327671
HSAPIENS-JASPAR2016-BARX1-MA0875.1	2.09871	0.358442	MA0875.1	TLX3	0.327671
HSAPIENS-JASPAR2016-BARX1-MA0875.1	2.09871	0.358442	MA0875.1	HHEX	0.327671
HSAPIENS-JASPAR2016-BARX1-MA0875.1	2.09871	0.358442	MA0875.1	HLX	0.327671
HSAPIENS-JASPAR2016-BATF::JUN-MA0462.1	1.63952	1	MA0462.1	JUN	0.298199
HSAPIENS-JASPAR2016-BATF::JUN-MA0462.1	1.63952	1	MA0462.1	BATF	0.298199
HSAPIENS-JASPAR2016-BATF::JUN-MA0462.1	1.63952	1	MA0462.1	BATF3	0.298199
HSAPIENS-JASPAR2016-BATF::JUN-MA0462.1	1.63952	1	MA0462.1	BATF2	0.298199
HSAPIENS-JASPAR2016-BATF3-MA0835.1	1.48571	1	MA0835.1	BATF3	0.2507
HSAPIENS-JASPAR2016-BATF3-MA0835.1	1.48571	1	MA0835.1	BATF	0.2507
HSAPIENS-JASPAR2016-BATF3-MA0835.1	1.48571	1	MA0835.1	BATF2	0.2507
HSAPIENS-JASPAR2016-BCL6B-MA0731.1	-1.56757	1	MA0731.1	BCL6B	0.284126
HSAPIENS-JASPAR2016-BHLHE22-MA0818.1	-2.32778	0.199255	MA0818.1	TCF23	0.301611
HSAPIENS-JASPAR2016-BHLHE22-MA0818.1	-2.32778	0.199255	MA0818.1	TAL2	0.301611
HSAPIENS-JASPAR2016-BHLHE22-MA0818.1	-2.32778	0.199255	MA0818.1	NEUROD4	0.301611
HSAPIENS-JASPAR2016-BHLHE22-MA0818.1	-2.32778	0.199255	MA0818.1	NHLH2	0.301611
HSAPIENS-JASPAR2016-BHLHE22-MA0818.1	-2.32778	0.199255	MA0818.1	SCX	0.301611
HSAPIENS-JASPAR2016-BHLHE22-MA0818.1	-2.32778	0.199255	MA0818.1	HAND2	0.301611
HSAPIENS-JASPAR2016-BHLHE22-MA0818.1	-2.32778	0.199255	MA0818.1	MESP1	0.301611
HSAPIENS-JASPAR2016-BHLHE22-MA0818.1	-2.32778	0.199255	MA0818.1	BHLHE22	0.301611
HSAPIENS-JASPAR2016-BHLHE22-MA0818.1	-2.32778	0.199255	MA0818.1	TWIST2	0.301611
HSAPIENS-JASPAR2016-BHLHE22-MA0818.1	-2.32778	0.199255	MA0818.1	NEUROD2	0.301611
HSAPIENS-JASPAR2016-BHLHE22-MA0818.1	-2.32778	0.199255	MA0818.1	MESP2	0.301611
HSAPIENS-JASPAR2016-BHLHE22-MA0818.1	-2.32778	0.199255	MA0818.1	TWIST1	0.301611
HSAPIENS-JASPAR2016-BHLHE22-MA0818.1	-2.32778	0.199255	MA0818.1	BHLHE23	0.301611
HSAPIENS-JASPAR2016-BHLHE22-MA0818.1	-2.32778	0.199255	MA0818.1	NHLH1	0.301611
HSAPIENS-JASPAR2016-BHLHE22-MA0818.1	-2.32778	0.199255	MA0818.1	TAL1	0.301611
HSAPIENS-JASPAR2016-BHLHE22-MA0818.1	-2.32778	0.199255	MA0818.1	NEUROD1	0.301611
HSAPIENS-JASPAR2016-BHLHE22-MA0818.1	-2.32778	0.199255	MA0818.1	BHLHA9	0.301611
HSAPIENS-JASPAR2016-BHLHE22-MA0818.1	-2.32778	0.199255	MA0818.1	HAND1	0.301611
HSAPIENS-JASPAR2016-BHLHE22-MA0818.1	-2.32778	0.199255	MA0818.1	NEUROD6	0.301611
HSAPIENS-JASPAR2016-BHLHE22-MA0818.1	-2.32778	0.199255	MA0818.1	PTF1A	0.301611
HSAPIENS-JASPAR2016-BHLHE22-MA0818.1	-2.32778	0.199255	MA0818.1	LYL1	0.301611
HSAPIENS-JASPAR2016-BHLHE23-MA0817.1	-1.4875	1	MA0817.1	SCX	0.327472
HSAPIENS-JASPAR2016-BHLHE23-MA0817.1	-1.4875	1	MA0817.1	NHLH2	0.327472
HSAPIENS-JASPAR2016-BHLHE23-MA0817.1	-1.4875	1	MA0817.1	PTF1A	0.327472
HSAPIENS-JASPAR2016-BHLHE23-MA0817.1	-1.4875	1	MA0817.1	NEUROD6	0.327472
HSAPIENS-JASPAR2016-BHLHE23-MA0817.1	-1.4875	1	MA0817.1	HAND1	0.327472
HSAPIENS-JASPAR2016-BHLHE23-MA0817.1	-1.4875	1	MA0817.1	LYL1	0.327472
HSAPIENS-JASPAR2016-BHLHE23-MA0817.1	-1.4875	1	MA0817.1	HAND2	0.327472
HSAPIENS-JASPAR2016-BHLHE23-MA0817.1	-1.4875	1	MA0817.1	BHLHA9	0.327472
HSAPIENS-JASPAR2016-BHLHE23-MA0817.1	-1.4875	1	MA0817.1	TWIST2	0.327472
HSAPIENS-JASPAR2016-BHLHE23-MA0817.1	-1.4875	1	MA0817.1	TAL1	0.327472
HSAPIENS-JASPAR2016-BHLHE23-MA0817.1	-1.4875	1	MA0817.1	TWIST1	0.327472
HSAPIENS-JASPAR2016-BHLHE23-MA0817.1	-1.4875	1	MA0817.1	TAL2	0.327472
HSAPIENS-JASPAR2016-BHLHE23-MA0817.1	-1.4875	1	MA0817.1	BHLHE23	0.327472
HSAPIENS-JASPAR2016-BHLHE23-MA0817.1	-1.4875	1	MA0817.1	NEUROD2	0.327472
HSAPIENS-JASPAR2016-BHLHE23-MA0817.1	-1.4875	1	MA0817.1	MESP2	0.327472
HSAPIENS-JASPAR2016-BHLHE23-MA0817.1	-1.4875	1	MA0817.1	NEUROD1	0.327472
HSAPIENS-JASPAR2016-BHLHE23-MA0817.1	-1.4875	1	MA0817.1	MESP1	0.327472
HSAPIENS-JASPAR2016-BHLHE23-MA0817.1	-1.4875	1	MA0817.1	NHLH1	0.327472
HSAPIENS-JASPAR2016-BHLHE23-MA0817.1	-1.4875	1	MA0817.1	NEUROD4	0.327472
HSAPIENS-JASPAR2016-BHLHE23-MA0817.1	-1.4875	1	MA0817.1	BHLHE22	0.327472
HSAPIENS-JASPAR2016-BHLHE23-MA0817.1	-1.4875	1	MA0817.1	TCF23	0.327472
HSAPIENS-JASPAR2016-BHLHE40-MA0464.2	-1.72464	0.845952	MA0464.2	BHLHE40	0.196939
HSAPIENS-JASPAR2016-BHLHE41-MA0636.1	1.35714	1	MA0636.1	BHLHE41	0.20547
HSAPIENS-JASPAR2016-BSX-MA0876.1	1.71315	0.866879	MA0876.1	HMX1	0.321994
HSAPIENS-JASPAR2016-BSX-MA0876.1	1.71315	0.866879	MA0876.1	EN1	0.321994
HSAPIENS-JASPAR2016-BSX-MA0876.1	1.71315	0.866879	MA0876.1	BARX2	0.321994
HSAPIENS-JASPAR2016-BSX-MA0876.1	1.71315	0.866879	MA0876.1	EMX2	0.321994
HSAPIENS-JASPAR2016-BSX-MA0876.1	1.71315	0.866879	MA0876.1	DLX6	0.321994
HSAPIENS-JASPAR2016-BSX-MA0876.1	1.71315	0.866879	MA0876.1	DBX2	0.321994
HSAPIENS-JASPAR2016-BSX-MA0876.1	1.71315	0.866879	MA0876.1	BARX1	0.321994
HSAPIENS-JASPAR2016-BSX-MA0876.1	1.71315	0.866879	MA0876.1	NR2E1	0.321994
HSAPIENS-JASPAR2016-BSX-MA0876.1	1.71315	0.866879	MA0876.1	MSX1	0.321994
HSAPIENS-JASPAR2016-BSX-MA0876.1	1.71315	0.866879	MA0876.1	DBX1	0.321994
HSAPIENS-JASPAR2016-BSX-MA0876.1	1.71315	0.866879	MA0876.1	DLX4	0.321994
HSAPIENS-JASPAR2016-BSX-MA0876.1	1.71315	0.866879	MA0876.1	EMX1	0.321994
HSAPIENS-JASPAR2016-BSX-MA0876.1	1.71315	0.866879	MA0876.1	DLX3	0.321994
HSAPIENS-JASPAR2016-BSX-MA0876.1	1.71315	0.866879	MA0876.1	BSX	0.321994
HSAPIENS-JASPAR2016-BSX-MA0876.1	1.71315	0.866879	MA0876.1	TLX3	0.321994
HSAPIENS-JASPAR2016-BSX-MA0876.1	1.71315	0.866879	MA0876.1	VAX2	0.321994
HSAPIENS-JASPAR2016-BSX-MA0876.1	1.71315	0.866879	MA0876.1	DLX2	0.321994
HSAPIENS-JASPAR2016-BSX-MA0876.1	1.71315	0.866879	MA0876.1	BARHL2	0.321994
HSAPIENS-JASPAR2016-BSX-MA0876.1	1.71315	0.866879	MA0876.1	DLX1	0.321994
HSAPIENS-JASPAR2016-BSX-MA0876.1	1.71315	0.866879	MA0876.1	LBX2	0.321994
HSAPIENS-JASPAR2016-BSX-MA0876.1	1.71315	0.866879	MA0876.1	TLX2	0.321994
HSAPIENS-JASPAR2016-BSX-MA0876.1	1.71315	0.866879	MA0876.1	NANOG	0.321994
HSAPIENS-JASPAR2016-BSX-MA0876.1	1.71315	0.866879	MA0876.1	HMX3	0.321994
HSAPIENS-JASPAR2016-BSX-MA0876.1	1.71315	0.866879	MA0876.1	VENTX	0.321994
HSAPIENS-JASPAR2016-BSX-MA0876.1	1.71315	0.866879	MA0876.1	LBX1	0.321994
HSAPIENS-JASPAR2016-BSX-MA0876.1	1.71315	0.866879	MA0876.1	BARHL1	0.321994
HSAPIENS-JASPAR2016-BSX-MA0876.1	1.71315	0.866879	MA0876.1	HHEX	0.321994
HSAPIENS-JASPAR2016-BSX-MA0876.1	1.71315	0.866879	MA0876.1	NOTO	0.321994
HSAPIENS-JASPAR2016-BSX-MA0876.1	1.71315	0.866879	MA0876.1	VAX1	0.321994
HSAPIENS-JASPAR2016-BSX-MA0876.1	1.71315	0.866879	MA0876.1	HLX	0.321994
HSAPIENS-JASPAR2016-BSX-MA0876.1	1.71315	0.866879	MA0876.1	TLX1	0.321994
HSAPIENS-JASPAR2016-BSX-MA0876.1	1.71315	0.866879	MA0876.1	MSX2	0.321994
HSAPIENS-JASPAR2016-BSX-MA0876.1	1.71315	0.866879	MA0876.1	EN2	0.321994
HSAPIENS-JASPAR2016-BSX-MA0876.1	1.71315	0.866879	MA0876.1	HMX2	0.321994
HSAPIENS-JASPAR2016-BSX-MA0876.1	1.71315	0.866879	MA0876.1	DLX5	0.321994
HSAPIENS-JASPAR2016-CDX1-MA0878.1	-2.02415	0.429564	MA0878.1	HOXA7	0.379026
HSAPIENS-JASPAR2016-CDX1-MA0878.1	-2.02415	0.429564	MA0878.1	HOXC11	0.379026
HSAPIENS-JASPAR2016-CDX1-MA0878.1	-2.02415	0.429564	MA0878.1	MNX1	0.379026
HSAPIENS-JASPAR2016-CDX1-MA0878.1	-2.02415	0.429564	MA0878.1	HOXA1	0.379026
HSAPIENS-JASPAR2016-CDX1-MA0878.1	-2.02415	0.429564	MA0878.1	HOXC10	0.379026
HSAPIENS-JASPAR2016-CDX1-MA0878.1	-2.02415	0.429564	MA0878.1	HOXC13	0.379026
HSAPIENS-JASPAR2016-CDX1-MA0878.1	-2.02415	0.429564	MA0878.1	HOXB8	0.379026
HSAPIENS-JASPAR2016-CDX1-MA0878.1	-2.02415	0.429564	MA0878.1	HOXD1	0.379026
HSAPIENS-JASPAR2016-CDX1-MA0878.1	-2.02415	0.429564	MA0878.1	CDX1	0.379026
HSAPIENS-JASPAR2016-CDX1-MA0878.1	-2.02415	0.429564	MA0878.1	HOXB5	0.379026
HSAPIENS-JASPAR2016-CDX1-MA0878.1	-2.02415	0.429564	MA0878.1	HOXB1	0.379026
HSAPIENS-JASPAR2016-CDX1-MA0878.1	-2.02415	0.429564	MA0878.1	HOXC8	0.379026
HSAPIENS-JASPAR2016-CDX1-MA0878.1	-2.02415	0.429564	MA0878.1	HOXC12	0.379026
HSAPIENS-JASPAR2016-CDX1-MA0878.1	-2.02415	0.429564	MA0878.1	HOXB7	0.379026
HSAPIENS-JASPAR2016-CDX1-MA0878.1	-2.02415	0.429564	MA0878.1	HOXB3	0.379026
HSAPIENS-JASPAR2016-CDX1-MA0878.1	-2.02415	0.429564	MA0878.1	HOXB4	0.379026
HSAPIENS-JASPAR2016-CDX1-MA0878.1	-2.02415	0.429564	MA0878.1	HOXA5	0.379026
HSAPIENS-JASPAR2016-CDX1-MA0878.1	-2.02415	0.429564	MA0878.1	MEOX1	0.379026
HSAPIENS-JASPAR2016-CDX1-MA0878.1	-2.02415	0.429564	MA0878.1	GBX1	0.379026
HSAPIENS-JASPAR2016-CDX1-MA0878.1	-2.02415	0.429564	MA0878.1	HOXB9	0.379026
HSAPIENS-JASPAR2016-CDX1-MA0878.1	-2.02415	0.429564	MA0878.1	HOXD8	0.379026
HSAPIENS-JASPAR2016-CDX1-MA0878.1	-2.02415	0.429564	MA0878.1	HOXD3	0.379026
HSAPIENS-JASPAR2016-CDX1-MA0878.1	-2.02415	0.429564	MA0878.1	CDX2	0.379026
HSAPIENS-JASPAR2016-CDX1-MA0878.1	-2.02415	0.429564	MA0878.1	EVX1	0.379026
HSAPIENS-JASPAR2016-CDX1-MA0878.1	-2.02415	0.429564	MA0878.1	MEOX2	0.379026
HSAPIENS-JASPAR2016-CDX1-MA0878.1	-2.02415	0.429564	MA0878.1	HOXD4	0.379026
HSAPIENS-JASPAR2016-CDX1-MA0878.1	-2.02415	0.429564	MA0878.1	HOXA3	0.379026
HSAPIENS-JASPAR2016-CDX1-MA0878.1	-2.02415	0.429564	MA0878.1	GSX1	0.379026
HSAPIENS-JASPAR2016-CDX1-MA0878.1	-2.02415	0.429564	MA0878.1	GBX2	0.379026
HSAPIENS-JASPAR2016-CDX1-MA0878.1	-2.02415	0.429564	MA0878.1	HOXB6	0.379026
HSAPIENS-JASPAR2016-CDX1-MA0878.1	-2.02415	0.429564	MA0878.1	HOXB2	0.379026
HSAPIENS-JASPAR2016-CDX1-MA0878.1	-2.02415	0.429564	MA0878.1	HOXC6	0.379026
HSAPIENS-JASPAR2016-CDX1-MA0878.1	-2.02415	0.429564	MA0878.1	HOXB13	0.379026
HSAPIENS-JASPAR2016-CDX1-MA0878.1	-2.02415	0.429564	MA0878.1	EVX2	0.379026
HSAPIENS-JASPAR2016-CDX1-MA0878.1	-2.02415	0.429564	MA0878.1	HOXA4	0.379026
HSAPIENS-JASPAR2016-CDX1-MA0878.1	-2.02415	0.429564	MA0878.1	HOXD11	0.379026
HSAPIENS-JASPAR2016-CDX1-MA0878.1	-2.02415	0.429564	MA0878.1	CDX4	0.379026
HSAPIENS-JASPAR2016-CDX1-MA0878.1	-2.02415	0.429564	MA0878.1	HOXA11	0.379026
HSAPIENS-JASPAR2016-CDX1-MA0878.1	-2.02415	0.429564	MA0878.1	HOXD12	0.379026
HSAPIENS-JASPAR2016-CDX1-MA0878.1	-2.02415	0.429564	MA0878.1	HOXD9	0.379026
HSAPIENS-JASPAR2016-CDX1-MA0878.1	-2.02415	0.429564	MA0878.1	HOXC4	0.379026
HSAPIENS-JASPAR2016-CDX1-MA0878.1	-2.02415	0.429564	MA0878.1	PDX1	0.379026
HSAPIENS-JASPAR2016-CDX1-MA0878.1	-2.02415	0.429564	MA0878.1	HOXA6	0.379026
HSAPIENS-JASPAR2016-CDX1-MA0878.1	-2.02415	0.429564	MA0878.1	HOXA13	0.379026
HSAPIENS-JASPAR2016-CDX1-MA0878.1	-2.02415	0.429564	MA0878.1	HOXD10	0.379026
HSAPIENS-JASPAR2016-CDX1-MA0878.1	-2.02415	0.429564	MA0878.1	GSX2	0.379026
HSAPIENS-JASPAR2016-CDX1-MA0878.1	-2.02415	0.429564	MA0878.1	HOXC5	0.379026
HSAPIENS-JASPAR2016-CDX1-MA0878.1	-2.02415	0.429564	MA0878.1	HOXD13	0.379026
HSAPIENS-JASPAR2016-CDX1-MA0878.1	-2.02415	0.429564	MA0878.1	HOXA9	0.379026
HSAPIENS-JASPAR2016-CDX1-MA0878.1	-2.02415	0.429564	MA0878.1	HOXC9	0.379026
HSAPIENS-JASPAR2016-CDX1-MA0878.1	-2.02415	0.429564	MA0878.1	HOXA10	0.379026
HSAPIENS-JASPAR2016-CDX1-MA0878.1	-2.02415	0.429564	MA0878.1	HOXA2	0.379026
HSAPIENS-JASPAR2016-CDX2-MA0465.1	-2.03804	0.415477	MA0465.1	HOXD4	0.279005
HSAPIENS-JASPAR2016-CDX2-MA0465.1	-2.03804	0.415477	MA0465.1	HOXA11	0.279005
HSAPIENS-JASPAR2016-CDX2-MA0465.1	-2.03804	0.415477	MA0465.1	HOXC6	0.279005
HSAPIENS-JASPAR2016-CDX2-MA0465.1	-2.03804	0.415477	MA0465.1	HOXB6	0.279005
HSAPIENS-JASPAR2016-CDX2-MA0465.1	-2.03804	0.415477	MA0465.1	HOXB2	0.279005
HSAPIENS-JASPAR2016-CDX2-MA0465.1	-2.03804	0.415477	MA0465.1	HOXC11	0.279005
HSAPIENS-JASPAR2016-CDX2-MA0465.1	-2.03804	0.415477	MA0465.1	HOXA1	0.279005
HSAPIENS-JASPAR2016-CDX2-MA0465.1	-2.03804	0.415477	MA0465.1	HOXA5	0.279005
HSAPIENS-JASPAR2016-CDX2-MA0465.1	-2.03804	0.415477	MA0465.1	HOXC10	0.279005
HSAPIENS-JASPAR2016-CDX2-MA0465.1	-2.03804	0.415477	MA0465.1	HOXA3	0.279005
HSAPIENS-JASPAR2016-CDX2-MA0465.1	-2.03804	0.415477	MA0465.1	HOXD12	0.279005
HSAPIENS-JASPAR2016-CDX2-MA0465.1	-2.03804	0.415477	MA0465.1	HOXA6	0.279005
HSAPIENS-JASPAR2016-CDX2-MA0465.1	-2.03804	0.415477	MA0465.1	HOXC13	0.279005
HSAPIENS-JASPAR2016-CDX2-MA0465.1	-2.03804	0.415477	MA0465.1	HOXD3	0.279005
HSAPIENS-JASPAR2016-CDX2-MA0465.1	-2.03804	0.415477	MA0465.1	MEOX1	0.279005
HSAPIENS-JASPAR2016-CDX2-MA0465.1	-2.03804	0.415477	MA0465.1	GSX2	0.279005
HSAPIENS-JASPAR2016-CDX2-MA0465.1	-2.03804	0.415477	MA0465.1	HOXC12	0.279005
HSAPIENS-JASPAR2016-CDX2-MA0465.1	-2.03804	0.415477	MA0465.1	HOXC4	0.279005
HSAPIENS-JASPAR2016-CDX2-MA0465.1	-2.03804	0.415477	MA0465.1	HOXC9	0.279005
HSAPIENS-JASPAR2016-CDX2-MA0465.1	-2.03804	0.415477	MA0465.1	HOXB13	0.279005
HSAPIENS-JASPAR2016-CDX2-MA0465.1	-2.03804	0.415477	MA0465.1	GBX1	0.279005
HSAPIENS-JASPAR2016-CDX2-MA0465.1	-2.03804	0.415477	MA0465.1	HOXD13	0.279005
HSAPIENS-JASPAR2016-CDX2-MA0465.1	-2.03804	0.415477	MA0465.1	HOXA10	0.279005
HSAPIENS-JASPAR2016-CDX2-MA0465.1	-2.03804	0.415477	MA0465.1	HOXD1	0.279005
HSAPIENS-JASPAR2016-CDX2-MA0465.1	-2.03804	0.415477	MA0465.1	HOXA9	0.279005
HSAPIENS-JASPAR2016-CDX2-MA0465.1	-2.03804	0.415477	MA0465.1	EVX1	0.279005
HSAPIENS-JASPAR2016-CDX2-MA0465.1	-2.03804	0.415477	MA0465.1	CDX4	0.279005
HSAPIENS-JASPAR2016-CDX2-MA0465.1	-2.03804	0.415477	MA0465.1	CDX1	0.279005
HSAPIENS-JASPAR2016-CDX2-MA0465.1	-2.03804	0.415477	MA0465.1	GBX2	0.279005
HSAPIENS-JASPAR2016-CDX2-MA0465.1	-2.03804	0.415477	MA0465.1	HOXB4	0.279005
HSAPIENS-JASPAR2016-CDX2-MA0465.1	-2.03804	0.415477	MA0465.1	MNX1	0.279005
HSAPIENS-JASPAR2016-CDX2-MA0465.1	-2.03804	0.415477	MA0465.1	HOXB7	0.279005
HSAPIENS-JASPAR2016-CDX2-MA0465.1	-2.03804	0.415477	MA0465.1	GSX1	0.279005
HSAPIENS-JASPAR2016-CDX2-MA0465.1	-2.03804	0.415477	MA0465.1	HOXD8	0.279005
HSAPIENS-JASPAR2016-CDX2-MA0465.1	-2.03804	0.415477	MA0465.1	HOXB1	0.279005
HSAPIENS-JASPAR2016-CDX2-MA0465.1	-2.03804	0.415477	MA0465.1	HOXB9	0.279005
HSAPIENS-JASPAR2016-CDX2-MA0465.1	-2.03804	0.415477	MA0465.1	HOXA13	0.279005
HSAPIENS-JASPAR2016-CDX2-MA0465.1	-2.03804	0.415477	MA0465.1	MEOX2	0.279005
HSAPIENS-JASPAR2016-CDX2-MA0465.1	-2.03804	0.415477	MA0465.1	HOXA4	0.279005
HSAPIENS-JASPAR2016-CDX2-MA0465.1	-2.03804	0.415477	MA0465.1	HOXD10	0.279005
HSAPIENS-JASPAR2016-CDX2-MA0465.1	-2.03804	0.415477	MA0465.1	HOXC8	0.279005
HSAPIENS-JASPAR2016-CDX2-MA0465.1	-2.03804	0.415477	MA0465.1	PDX1	0.279005
HSAPIENS-JASPAR2016-CDX2-MA0465.1	-2.03804	0.415477	MA0465.1	CDX2	0.279005
HSAPIENS-JASPAR2016-CDX2-MA0465.1	-2.03804	0.415477	MA0465.1	HOXB5	0.279005
HSAPIENS-JASPAR2016-CDX2-MA0465.1	-2.03804	0.415477	MA0465.1	HOXA2	0.279005
HSAPIENS-JASPAR2016-CDX2-MA0465.1	-2.03804	0.415477	MA0465.1	EVX2	0.279005
HSAPIENS-JASPAR2016-CDX2-MA0465.1	-2.03804	0.415477	MA0465.1	HOXA7	0.279005
HSAPIENS-JASPAR2016-CDX2-MA0465.1	-2.03804	0.415477	MA0465.1	HOXB8	0.279005
HSAPIENS-JASPAR2016-CDX2-MA0465.1	-2.03804	0.415477	MA0465.1	HOXD9	0.279005
HSAPIENS-JASPAR2016-CDX2-MA0465.1	-2.03804	0.415477	MA0465.1	HOXB3	0.279005
HSAPIENS-JASPAR2016-CDX2-MA0465.1	-2.03804	0.415477	MA0465.1	HOXC5	0.279005
HSAPIENS-JASPAR2016-CDX2-MA0465.1	-2.03804	0.415477	MA0465.1	HOXD11	0.279005
HSAPIENS-JASPAR2016-CEBPA-MA0102.3	-1.96273	0.496794	MA0102.3	CEBPA	0.310615
HSAPIENS-JASPAR2016-CEBPB-MA0466.2	1.58919	1	MA0466.2	CEBPB	0.292139
HSAPIENS-JASPAR2016-CEBPD-MA0836.1	1.60541	1	MA0836.1	CEBPD	0.272486
HSAPIENS-JASPAR2016-CEBPE-MA0837.1	1.53005	1	MA0837.1	CEBPE	0.294207
HSAPIENS-JASPAR2016-CEBPG-MA0838.1	2.04167	0.411867	MA0838.1	CEBPG	0.286771
HSAPIENS-JASPAR2016-CENPB-MA0637.1	-1.76423	0.776961	MA0637.1	CENPB	0.217023
HSAPIENS-JASPAR2016-CLOCK-MA0819.1	-0.6664	1	MA0819.1	EPAS1	0.240651
HSAPIENS-JASPAR2016-CLOCK-MA0819.1	-0.6664	1	MA0819.1	NPAS2	0.240651
HSAPIENS-JASPAR2016-CLOCK-MA0819.1	-0.6664	1	MA0819.1	ARNT	0.240651
HSAPIENS-JASPAR2016-CLOCK-MA0819.1	-0.6664	1	MA0819.1	NPAS4	0.240651
HSAPIENS-JASPAR2016-CLOCK-MA0819.1	-0.6664	1	MA0819.1	SOHLH1	0.240651
HSAPIENS-JASPAR2016-CLOCK-MA0819.1	-0.6664	1	MA0819.1	NPAS1	0.240651
HSAPIENS-JASPAR2016-CLOCK-MA0819.1	-0.6664	1	MA0819.1	NCOA2	0.240651
HSAPIENS-JASPAR2016-CLOCK-MA0819.1	-0.6664	1	MA0819.1	ARNTL	0.240651
HSAPIENS-JASPAR2016-CLOCK-MA0819.1	-0.6664	1	MA0819.1	CLOCK	0.240651
HSAPIENS-JASPAR2016-CLOCK-MA0819.1	-0.6664	1	MA0819.1	NCOA3	0.240651
HSAPIENS-JASPAR2016-CLOCK-MA0819.1	-0.6664	1	MA0819.1	AHR	0.240651
HSAPIENS-JASPAR2016-CLOCK-MA0819.1	-0.6664	1	MA0819.1	SOHLH2	0.240651
HSAPIENS-JASPAR2016-CLOCK-MA0819.1	-0.6664	1	MA0819.1	NPAS3	0.240651
HSAPIENS-JASPAR2016-CLOCK-MA0819.1	-0.6664	1	MA0819.1	SIM2	0.240651
HSAPIENS-JASPAR2016-CLOCK-MA0819.1	-0.6664	1	MA0819.1	AHRR	0.240651
HSAPIENS-JASPAR2016-CLOCK-MA0819.1	-0.6664	1	MA0819.1	NCOA1	0.240651
HSAPIENS-JASPAR2016-CLOCK-MA0819.1	-0.6664	1	MA0819.1	SIM1	0.240651
HSAPIENS-JASPAR2016-CLOCK-MA0819.1	-0.6664	1	MA0819.1	ARNTL2	0.240651
HSAPIENS-JASPAR2016-CLOCK-MA0819.1	-0.6664	1	MA0819.1	TCFL5	0.240651
HSAPIENS-JASPAR2016-CLOCK-MA0819.1	-0.6664	1	MA0819.1	ARNT2	0.240651
HSAPIENS-JASPAR2016-CREB3-MA0638.1	1.40314	1	MA0638.1	CREB3L1	0.220626
HSAPIENS-JASPAR2016-CREB3-MA0638.1	1.40314	1	MA0638.1	CREBL2	0.220626
HSAPIENS-JASPAR2016-CREB3-MA0638.1	1.40314	1	MA0638.1	ATF1	0.220626
HSAPIENS-JASPAR2016-CREB3-MA0638.1	1.40314	1	MA0638.1	CREB3L4	0.220626
HSAPIENS-JASPAR2016-CREB3-MA0638.1	1.40314	1	MA0638.1	CREB3L2	0.220626
HSAPIENS-JASPAR2016-CREB3-MA0638.1	1.40314	1	MA0638.1	CREM	0.220626
HSAPIENS-JASPAR2016-CREB3-MA0638.1	1.40314	1	MA0638.1	CREB3L3	0.220626
HSAPIENS-JASPAR2016-CREB3-MA0638.1	1.40314	1	MA0638.1	CREBZF	0.220626
HSAPIENS-JASPAR2016-CREB3-MA0638.1	1.40314	1	MA0638.1	CREB3	0.220626
HSAPIENS-JASPAR2016-CREB3L1-MA0839.1	-1.12883	1	MA0839.1	CREBZF	0.214002
HSAPIENS-JASPAR2016-CREB3L1-MA0839.1	-1.12883	1	MA0839.1	CREB3	0.214002
HSAPIENS-JASPAR2016-CREB3L1-MA0839.1	-1.12883	1	MA0839.1	CREB3L2	0.214002
HSAPIENS-JASPAR2016-CREB3L1-MA0839.1	-1.12883	1	MA0839.1	CREB3L4	0.214002
HSAPIENS-JASPAR2016-CREB3L1-MA0839.1	-1.12883	1	MA0839.1	CREB3L1	0.214002
HSAPIENS-JASPAR2016-CREB3L1-MA0839.1	-1.12883	1	MA0839.1	ATF1	0.214002
HSAPIENS-JASPAR2016-CREB3L1-MA0839.1	-1.12883	1	MA0839.1	CREB3L3	0.214002
HSAPIENS-JASPAR2016-CREB3L1-MA0839.1	-1.12883	1	MA0839.1	CREBL2	0.214002
HSAPIENS-JASPAR2016-CREB3L1-MA0839.1	-1.12883	1	MA0839.1	CREM	0.214002
HSAPIENS-JASPAR2016-CTCF-MA0139.1	-1.34867	1	MA0139.1	CTCF	0.177553
HSAPIENS-JASPAR2016-CUX1-MA0754.1	2.4569	0.140156	MA0754.1	ONECUT1	0.350762
HSAPIENS-JASPAR2016-CUX1-MA0754.1	2.4569	0.140156	MA0754.1	ONECUT3	0.350762
HSAPIENS-JASPAR2016-CUX1-MA0754.1	2.4569	0.140156	MA0754.1	CUX1	0.350762
HSAPIENS-JASPAR2016-CUX1-MA0754.1	2.4569	0.140156	MA0754.1	CUX2	0.350762
HSAPIENS-JASPAR2016-CUX1-MA0754.1	2.4569	0.140156	MA0754.1	SATB1	0.350762
HSAPIENS-JASPAR2016-CUX1-MA0754.1	2.4569	0.140156	MA0754.1	ONECUT2	0.350762
HSAPIENS-JASPAR2016-CUX1-MA0754.1	2.4569	0.140156	MA0754.1	SATB2	0.350762
HSAPIENS-JASPAR2016-CUX2-MA0755.1	2.98148	0.0286912	MA0755.1	ONECUT1	0.360164
HSAPIENS-JASPAR2016-CUX2-MA0755.1	2.98148	0.0286912	MA0755.1	ONECUT2	0.360164
HSAPIENS-JASPAR2016-CUX2-MA0755.1	2.98148	0.0286912	MA0755.1	CUX2	0.360164
HSAPIENS-JASPAR2016-CUX2-MA0755.1	2.98148	0.0286912	MA0755.1	CUX1	0.360164
HSAPIENS-JASPAR2016-CUX2-MA0755.1	2.98148	0.0286912	MA0755.1	ONECUT3	0.360164
HSAPIENS-JASPAR2016-CUX2-MA0755.1	2.98148	0.0286912	MA0755.1	SATB2	0.360164
HSAPIENS-JASPAR2016-CUX2-MA0755.1	2.98148	0.0286912	MA0755.1	SATB1	0.360164
HSAPIENS-JASPAR2016-DBP-MA0639.1	1.41615	1	MA0639.1	NFIL3	0.341468
HSAPIENS-JASPAR2016-DBP-MA0639.1	1.41615	1	MA0639.1	HLF	0.341468
HSAPIENS-JASPAR2016-DBP-MA0639.1	1.41615	1	MA0639.1	TEF	0.341468
HSAPIENS-JASPAR2016-DBP-MA0639.1	1.41615	1	MA0639.1	DDIT3	0.341468
HSAPIENS-JASPAR2016-DBP-MA0639.1	1.41615	1	MA0639.1	DBP	0.341468
HSAPIENS-JASPAR2016-DLX6-MA0882.1	2.2	0.278087	MA0882.1	HLX	0.382338
HSAPIENS-JASPAR2016-DLX6-MA0882.1	2.2	0.278087	MA0882.1	TLX2	0.382338
HSAPIENS-JASPAR2016-DLX6-MA0882.1	2.2	0.278087	MA0882.1	NANOG	0.382338
HSAPIENS-JASPAR2016-DLX6-MA0882.1	2.2	0.278087	MA0882.1	DLX3	0.382338
HSAPIENS-JASPAR2016-DLX6-MA0882.1	2.2	0.278087	MA0882.1	DLX1	0.382338
HSAPIENS-JASPAR2016-DLX6-MA0882.1	2.2	0.278087	MA0882.1	EMX2	0.382338
HSAPIENS-JASPAR2016-DLX6-MA0882.1	2.2	0.278087	MA0882.1	VENTX	0.382338
HSAPIENS-JASPAR2016-DLX6-MA0882.1	2.2	0.278087	MA0882.1	VAX2	0.382338
HSAPIENS-JASPAR2016-DLX6-MA0882.1	2.2	0.278087	MA0882.1	DBX1	0.382338
HSAPIENS-JASPAR2016-DLX6-MA0882.1	2.2	0.278087	MA0882.1	BARX2	0.382338
HSAPIENS-JASPAR2016-DLX6-MA0882.1	2.2	0.278087	MA0882.1	LBX1	0.382338
HSAPIENS-JASPAR2016-DLX6-MA0882.1	2.2	0.278087	MA0882.1	LBX2	0.382338
HSAPIENS-JASPAR2016-DLX6-MA0882.1	2.2	0.278087	MA0882.1	BARHL2	0.382338
HSAPIENS-JASPAR2016-DLX6-MA0882.1	2.2	0.278087	MA0882.1	EN2	0.382338
HSAPIENS-JASPAR2016-DLX6-MA0882.1	2.2	0.278087	MA0882.1	EN1	0.382338
HSAPIENS-JASPAR2016-DLX6-MA0882.1	2.2	0.278087	MA0882.1	EMX1	0.382338
HSAPIENS-JASPAR2016-DLX6-MA0882.1	2.2	0.278087	MA0882.1	MSX1	0.382338
HSAPIENS-JASPAR2016-DLX6-MA0882.1	2.2	0.278087	MA0882.1	MSX2	0.382338
HSAPIENS-JASPAR2016-DLX6-MA0882.1	2.2	0.278087	MA0882.1	HMX2	0.382338
HSAPIENS-JASPAR2016-DLX6-MA0882.1	2.2	0.278087	MA0882.1	HMX1	0.382338
HSAPIENS-JASPAR2016-DLX6-MA0882.1	2.2	0.278087	MA0882.1	HHEX	0.382338
HSAPIENS-JASPAR2016-DLX6-MA0882.1	2.2	0.278087	MA0882.1	NOTO	0.382338
HSAPIENS-JASPAR2016-DLX6-MA0882.1	2.2	0.278087	MA0882.1	VAX1	0.382338
HSAPIENS-JASPAR2016-DLX6-MA0882.1	2.2	0.278087	MA0882.1	TLX3	0.382338
HSAPIENS-JASPAR2016-DLX6-MA0882.1	2.2	0.278087	MA0882.1	BSX	0.382338
HSAPIENS-JASPAR2016-DLX6-MA0882.1	2.2	0.278087	MA0882.1	DLX2	0.382338
HSAPIENS-JASPAR2016-DLX6-MA0882.1	2.2	0.278087	MA0882.1	TLX1	0.382338
HSAPIENS-JASPAR2016-DLX6-MA0882.1	2.2	0.278087	MA0882.1	DLX6	0.382338
HSAPIENS-JASPAR2016-DLX6-MA0882.1	2.2	0.278087	MA0882.1	DBX2	0.382338
HSAPIENS-JASPAR2016-DLX6-MA0882.1	2.2	0.278087	MA0882.1	BARHL1	0.382338
HSAPIENS-JASPAR2016-DLX6-MA0882.1	2.2	0.278087	MA0882.1	NR2E1	0.382338
HSAPIENS-JASPAR2016-DLX6-MA0882.1	2.2	0.278087	MA0882.1	DLX5	0.382338
HSAPIENS-JASPAR2016-DLX6-MA0882.1	2.2	0.278087	MA0882.1	DLX4	0.382338
HSAPIENS-JASPAR2016-DLX6-MA0882.1	2.2	0.278087	MA0882.1	HMX3	0.382338
HSAPIENS-JASPAR2016-DLX6-MA0882.1	2.2	0.278087	MA0882.1	BARX1	0.382338
HSAPIENS-JASPAR2016-DMRT3-MA0610.1	-1.04938	1	MA0610.1	DMRTB1	0.310849
HSAPIENS-JASPAR2016-DMRT3-MA0610.1	-1.04938	1	MA0610.1	DMRTC2	0.310849
HSAPIENS-JASPAR2016-DMRT3-MA0610.1	-1.04938	1	MA0610.1	DMRT1	0.310849
HSAPIENS-JASPAR2016-DMRT3-MA0610.1	-1.04938	1	MA0610.1	DMRTA2	0.310849
HSAPIENS-JASPAR2016-DMRT3-MA0610.1	-1.04938	1	MA0610.1	DMRT3	0.310849
HSAPIENS-JASPAR2016-DMRT3-MA0610.1	-1.04938	1	MA0610.1	DMRTC1	0.310849
HSAPIENS-JASPAR2016-DMRT3-MA0610.1	-1.04938	1	MA0610.1	DMRT2	0.310849
HSAPIENS-JASPAR2016-DMRT3-MA0610.1	-1.04938	1	MA0610.1	DMRTA1	0.310849
HSAPIENS-JASPAR2016-DUX4-MA0468.1	2.77419	0.0553469	MA0468.1	RAX	0.354339
HSAPIENS-JASPAR2016-DUX4-MA0468.1	2.77419	0.0553469	MA0468.1	RHOXF2B	0.354339
HSAPIENS-JASPAR2016-DUX4-MA0468.1	2.77419	0.0553469	MA0468.1	CRX	0.354339
HSAPIENS-JASPAR2016-DUX4-MA0468.1	2.77419	0.0553469	MA0468.1	HESX1	0.354339
HSAPIENS-JASPAR2016-DUX4-MA0468.1	2.77419	0.0553469	MA0468.1	DRGX	0.354339
HSAPIENS-JASPAR2016-DUX4-MA0468.1	2.77419	0.0553469	MA0468.1	RHOXF2	0.354339
HSAPIENS-JASPAR2016-DUX4-MA0468.1	2.77419	0.0553469	MA0468.1	HOPX	0.354339
HSAPIENS-JASPAR2016-DUX4-MA0468.1	2.77419	0.0553469	MA0468.1	RAX2	0.354339
HSAPIENS-JASPAR2016-DUX4-MA0468.1	2.77419	0.0553469	MA0468.1	ALX1	0.354339
HSAPIENS-JASPAR2016-DUX4-MA0468.1	2.77419	0.0553469	MA0468.1	OTX1	0.354339
HSAPIENS-JASPAR2016-DUX4-MA0468.1	2.77419	0.0553469	MA0468.1	PITX2	0.354339
HSAPIENS-JASPAR2016-DUX4-MA0468.1	2.77419	0.0553469	MA0468.1	OTX2	0.354339
HSAPIENS-JASPAR2016-DUX4-MA0468.1	2.77419	0.0553469	MA0468.1	PHOX2B	0.354339
HSAPIENS-JASPAR2016-DUX4-MA0468.1	2.77419	0.0553469	MA0468.1	ARGFX	0.354339
HSAPIENS-JASPAR2016-DUX4-MA0468.1	2.77419	0.0553469	MA0468.1	PHOX2A	0.354339
HSAPIENS-JASPAR2016-DUX4-MA0468.1	2.77419	0.0553469	MA0468.1	MIXL1	0.354339
HSAPIENS-JASPAR2016-DUX4-MA0468.1	2.77419	0.0553469	MA0468.1	TPRX1	0.354339
HSAPIENS-JASPAR2016-DUX4-MA0468.1	2.77419	0.0553469	MA0468.1	RHOXF1	0.354339
HSAPIENS-JASPAR2016-DUX4-MA0468.1	2.77419	0.0553469	MA0468.1	VSX2	0.354339
HSAPIENS-JASPAR2016-DUX4-MA0468.1	2.77419	0.0553469	MA0468.1	ALX4	0.354339
HSAPIENS-JASPAR2016-DUX4-MA0468.1	2.77419	0.0553469	MA0468.1	GSC	0.354339
HSAPIENS-JASPAR2016-DUX4-MA0468.1	2.77419	0.0553469	MA0468.1	ARX	0.354339
HSAPIENS-JASPAR2016-DUX4-MA0468.1	2.77419	0.0553469	MA0468.1	GSC2	0.354339
HSAPIENS-JASPAR2016-DUX4-MA0468.1	2.77419	0.0553469	MA0468.1	VSX1	0.354339
HSAPIENS-JASPAR2016-DUX4-MA0468.1	2.77419	0.0553469	MA0468.1	DPRX	0.354339
HSAPIENS-JASPAR2016-DUX4-MA0468.1	2.77419	0.0553469	MA0468.1	UNCX	0.354339
HSAPIENS-JASPAR2016-DUX4-MA0468.1	2.77419	0.0553469	MA0468.1	PITX1	0.354339
HSAPIENS-JASPAR2016-DUX4-MA0468.1	2.77419	0.0553469	MA0468.1	LEUTX	0.354339
HSAPIENS-JASPAR2016-DUX4-MA0468.1	2.77419	0.0553469	MA0468.1	PITX3	0.354339
HSAPIENS-JASPAR2016-DUX4-MA0468.1	2.77419	0.0553469	MA0468.1	ALX3	0.354339
HSAPIENS-JASPAR2016-DUX4-MA0468.1	2.77419	0.0553469	MA0468.1	OTP	0.354339
HSAPIENS-JASPAR2016-DUX4-MA0468.1	2.77419	0.0553469	MA0468.1	DUX4	0.354339
HSAPIENS-JASPAR2016-DUX4-MA0468.1	2.77419	0.0553469	MA0468.1	NOBOX	0.354339
HSAPIENS-JASPAR2016-DUX4-MA0468.1	2.77419	0.0553469	MA0468.1	PRRX1	0.354339
HSAPIENS-JASPAR2016-DUX4-MA0468.1	2.77419	0.0553469	MA0468.1	ESX1	0.354339
HSAPIENS-JASPAR2016-DUX4-MA0468.1	2.77419	0.0553469	MA0468.1	PRRX2	0.354339
HSAPIENS-JASPAR2016-DUX4-MA0468.1	2.77419	0.0553469	MA0468.1	SEBOX	0.354339
HSAPIENS-JASPAR2016-DUX4-MA0468.1	2.77419	0.0553469	MA0468.1	ISX	0.354339
HSAPIENS-JASPAR2016-DUX4-MA0468.1	2.77419	0.0553469	MA0468.1	SHOX2	0.354339
HSAPIENS-JASPAR2016-DUX4-MA0468.1	2.77419	0.0553469	MA0468.1	SHOX	0.354339
HSAPIENS-JASPAR2016-DUX4-MA0468.1	2.77419	0.0553469	MA0468.1	ELF3	0.354339
HSAPIENS-JASPAR2016-DUX4-MA0468.1	2.77419	0.0553469	MA0468.1	PROP1	0.354339
HSAPIENS-JASPAR2016-DUX4-MA0468.1	2.77419	0.0553469	MA0468.1	DUXA	0.354339
HSAPIENS-JASPAR2016-DUXA-MA0884.1	2.37629	0.174893	MA0884.1	DUXA	0.348456
HSAPIENS-JASPAR2016-DUXA-MA0884.1	2.37629	0.174893	MA0884.1	PRRX1	0.348456
HSAPIENS-JASPAR2016-DUXA-MA0884.1	2.37629	0.174893	MA0884.1	DPRX	0.348456
HSAPIENS-JASPAR2016-DUXA-MA0884.1	2.37629	0.174893	MA0884.1	ALX1	0.348456
HSAPIENS-JASPAR2016-DUXA-MA0884.1	2.37629	0.174893	MA0884.1	ALX3	0.348456
HSAPIENS-JASPAR2016-DUXA-MA0884.1	2.37629	0.174893	MA0884.1	PHOX2A	0.348456
HSAPIENS-JASPAR2016-DUXA-MA0884.1	2.37629	0.174893	MA0884.1	RAX2	0.348456
HSAPIENS-JASPAR2016-DUXA-MA0884.1	2.37629	0.174893	MA0884.1	PITX3	0.348456
HSAPIENS-JASPAR2016-DUXA-MA0884.1	2.37629	0.174893	MA0884.1	UNCX	0.348456
HSAPIENS-JASPAR2016-DUXA-MA0884.1	2.37629	0.174893	MA0884.1	SEBOX	0.348456
HSAPIENS-JASPAR2016-DUXA-MA0884.1	2.37629	0.174893	MA0884.1	SHOX2	0.348456
HSAPIENS-JASPAR2016-DUXA-MA0884.1	2.37629	0.174893	MA0884.1	RHOXF1	0.348456
HSAPIENS-JASPAR2016-DUXA-MA0884.1	2.37629	0.174893	MA0884.1	PRRX2	0.348456
HSAPIENS-JASPAR2016-DUXA-MA0884.1	2.37629	0.174893	MA0884.1	ALX4	0.348456
HSAPIENS-JASPAR2016-DUXA-MA0884.1	2.37629	0.174893	MA0884.1	ELF3	0.348456
HSAPIENS-JASPAR2016-DUXA-MA0884.1	2.37629	0.174893	MA0884.1	GSC	0.348456
HSAPIENS-JASPAR2016-DUXA-MA0884.1	2.37629	0.174893	MA0884.1	SHOX	0.348456
HSAPIENS-JASPAR2016-DUXA-MA0884.1	2.37629	0.174893	MA0884.1	NOBOX	0.348456
HSAPIENS-JASPAR2016-DUXA-MA0884.1	2.37629	0.174893	MA0884.1	PITX1	0.348456
HSAPIENS-JASPAR2016-DUXA-MA0884.1	2.37629	0.174893	MA0884.1	PROP1	0.348456
HSAPIENS-JASPAR2016-DUXA-MA0884.1	2.37629	0.174893	MA0884.1	DRGX	0.348456
HSAPIENS-JASPAR2016-DUXA-MA0884.1	2.37629	0.174893	MA0884.1	ISX	0.348456
HSAPIENS-JASPAR2016-DUXA-MA0884.1	2.37629	0.174893	MA0884.1	PHOX2B	0.348456
HSAPIENS-JASPAR2016-DUXA-MA0884.1	2.37629	0.174893	MA0884.1	LEUTX	0.348456
HSAPIENS-JASPAR2016-DUXA-MA0884.1	2.37629	0.174893	MA0884.1	ESX1	0.348456
HSAPIENS-JASPAR2016-DUXA-MA0884.1	2.37629	0.174893	MA0884.1	OTP	0.348456
HSAPIENS-JASPAR2016-DUXA-MA0884.1	2.37629	0.174893	MA0884.1	DUX4	0.348456
HSAPIENS-JASPAR2016-DUXA-MA0884.1	2.37629	0.174893	MA0884.1	HESX1	0.348456
HSAPIENS-JASPAR2016-DUXA-MA0884.1	2.37629	0.174893	MA0884.1	OTX2	0.348456
HSAPIENS-JASPAR2016-DUXA-MA0884.1	2.37629	0.174893	MA0884.1	OTX1	0.348456
HSAPIENS-JASPAR2016-DUXA-MA0884.1	2.37629	0.174893	MA0884.1	VSX2	0.348456
HSAPIENS-JASPAR2016-DUXA-MA0884.1	2.37629	0.174893	MA0884.1	CRX	0.348456
HSAPIENS-JASPAR2016-DUXA-MA0884.1	2.37629	0.174893	MA0884.1	RHOXF2	0.348456
HSAPIENS-JASPAR2016-DUXA-MA0884.1	2.37629	0.174893	MA0884.1	GSC2	0.348456
HSAPIENS-JASPAR2016-DUXA-MA0884.1	2.37629	0.174893	MA0884.1	RHOXF2B	0.348456
HSAPIENS-JASPAR2016-DUXA-MA0884.1	2.37629	0.174893	MA0884.1	ARX	0.348456
HSAPIENS-JASPAR2016-DUXA-MA0884.1	2.37629	0.174893	MA0884.1	VSX1	0.348456
HSAPIENS-JASPAR2016-DUXA-MA0884.1	2.37629	0.174893	MA0884.1	RAX	0.348456
HSAPIENS-JASPAR2016-DUXA-MA0884.1	2.37629	0.174893	MA0884.1	TPRX1	0.348456
HSAPIENS-JASPAR2016-DUXA-MA0884.1	2.37629	0.174893	MA0884.1	PITX2	0.348456
HSAPIENS-JASPAR2016-DUXA-MA0884.1	2.37629	0.174893	MA0884.1	ARGFX	0.348456
HSAPIENS-JASPAR2016-DUXA-MA0884.1	2.37629	0.174893	MA0884.1	MIXL1	0.348456
HSAPIENS-JASPAR2016-DUXA-MA0884.1	2.37629	0.174893	MA0884.1	HOPX	0.348456
HSAPIENS-JASPAR2016-E2F1-MA0024.3	2.28931	0.220631	MA0024.3	E2F3	0.209426
HSAPIENS-JASPAR2016-E2F1-MA0024.3	2.28931	0.220631	MA0024.3	E2F1	0.209426
HSAPIENS-JASPAR2016-E2F1-MA0024.3	2.28931	0.220631	MA0024.3	E2F2	0.209426
HSAPIENS-JASPAR2016-E2F1-MA0024.3	2.28931	0.220631	MA0024.3	E2F7	0.209426
HSAPIENS-JASPAR2016-E2F1-MA0024.3	2.28931	0.220631	MA0024.3	E2F5	0.209426
HSAPIENS-JASPAR2016-E2F1-MA0024.3	2.28931	0.220631	MA0024.3	E2F8	0.209426
HSAPIENS-JASPAR2016-E2F1-MA0024.3	2.28931	0.220631	MA0024.3	E2F6	0.209426
HSAPIENS-JASPAR2016-E2F1-MA0024.3	2.28931	0.220631	MA0024.3	E2F4	0.209426
HSAPIENS-JASPAR2016-E2F2-MA0864.1	1.75532	0.792072	MA0864.1	E2F5	0.301966
HSAPIENS-JASPAR2016-E2F2-MA0864.1	1.75532	0.792072	MA0864.1	E2F6	0.301966
HSAPIENS-JASPAR2016-E2F2-MA0864.1	1.75532	0.792072	MA0864.1	E2F4	0.301966
HSAPIENS-JASPAR2016-E2F2-MA0864.1	1.75532	0.792072	MA0864.1	E2F7	0.301966
HSAPIENS-JASPAR2016-E2F2-MA0864.1	1.75532	0.792072	MA0864.1	E2F1	0.301966
HSAPIENS-JASPAR2016-E2F2-MA0864.1	1.75532	0.792072	MA0864.1	E2F8	0.301966
HSAPIENS-JASPAR2016-E2F2-MA0864.1	1.75532	0.792072	MA0864.1	E2F3	0.301966
HSAPIENS-JASPAR2016-E2F2-MA0864.1	1.75532	0.792072	MA0864.1	E2F2	0.301966
HSAPIENS-JASPAR2016-E2F3-MA0469.2	-1.39153	1	MA0469.2	E2F8	0.287215
HSAPIENS-JASPAR2016-E2F3-MA0469.2	-1.39153	1	MA0469.2	E2F3	0.287215
HSAPIENS-JASPAR2016-E2F3-MA0469.2	-1.39153	1	MA0469.2	E2F6	0.287215
HSAPIENS-JASPAR2016-E2F3-MA0469.2	-1.39153	1	MA0469.2	E2F4	0.287215
HSAPIENS-JASPAR2016-E2F3-MA0469.2	-1.39153	1	MA0469.2	E2F7	0.287215
HSAPIENS-JASPAR2016-E2F3-MA0469.2	-1.39153	1	MA0469.2	E2F5	0.287215
HSAPIENS-JASPAR2016-E2F3-MA0469.2	-1.39153	1	MA0469.2	E2F2	0.287215
HSAPIENS-JASPAR2016-E2F3-MA0469.2	-1.39153	1	MA0469.2	E2F1	0.287215
HSAPIENS-JASPAR2016-E2F4-MA0470.1	2.43478	0.149021	MA0470.1	E2F5	0.135323
HSAPIENS-JASPAR2016-E2F4-MA0470.1	2.43478	0.149021	MA0470.1	E2F1	0.135323
HSAPIENS-JASPAR2016-E2F4-MA0470.1	2.43478	0.149021	MA0470.1	E2F7	0.135323
HSAPIENS-JASPAR2016-E2F4-MA0470.1	2.43478	0.149021	MA0470.1	E2F4	0.135323
HSAPIENS-JASPAR2016-E2F4-MA0470.1	2.43478	0.149021	MA0470.1	E2F2	0.135323
HSAPIENS-JASPAR2016-E2F4-MA0470.1	2.43478	0.149021	MA0470.1	E2F3	0.135323
HSAPIENS-JASPAR2016-E2F4-MA0470.1	2.43478	0.149021	MA0470.1	E2F8	0.135323
HSAPIENS-JASPAR2016-E2F4-MA0470.1	2.43478	0.149021	MA0470.1	E2F6	0.135323
HSAPIENS-JASPAR2016-E2F6-MA0471.1	-1.87845	0.603215	MA0471.1	E2F5	0.118589
HSAPIENS-JASPAR2016-E2F6-MA0471.1	-1.87845	0.603215	MA0471.1	E2F1	0.118589
HSAPIENS-JASPAR2016-E2F6-MA0471.1	-1.87845	0.603215	MA0471.1	E2F7	0.118589
HSAPIENS-JASPAR2016-E2F6-MA0471.1	-1.87845	0.603215	MA0471.1	E2F2	0.118589
HSAPIENS-JASPAR2016-E2F6-MA0471.1	-1.87845	0.603215	MA0471.1	E2F8	0.118589
HSAPIENS-JASPAR2016-E2F6-MA0471.1	-1.87845	0.603215	MA0471.1	E2F3	0.118589
HSAPIENS-JASPAR2016-E2F6-MA0471.1	-1.87845	0.603215	MA0471.1	E2F6	0.118589
HSAPIENS-JASPAR2016-E2F6-MA0471.1	-1.87845	0.603215	MA0471.1	E2F4	0.118589
HSAPIENS-JASPAR2016-E2F7-MA0758.1	1.82692	0.677137	MA0758.1	E2F5	0.275734
HSAPIENS-JASPAR2016-E2F7-MA0758.1	1.82692	0.677137	MA0758.1	E2F1	0.275734
HSAPIENS-JASPAR2016-E2F7-MA0758.1	1.82692	0.677137	MA0758.1	E2F8	0.275734
HSAPIENS-JASPAR2016-E2F7-MA0758.1	1.82692	0.677137	MA0758.1	E2F4	0.275734
HSAPIENS-JASPAR2016-E2F7-MA0758.1	1.82692	0.677137	MA0758.1	E2F3	0.275734
HSAPIENS-JASPAR2016-E2F7-MA0758.1	1.82692	0.677137	MA0758.1	E2F6	0.275734
HSAPIENS-JASPAR2016-E2F7-MA0758.1	1.82692	0.677137	MA0758.1	E2F7	0.275734
HSAPIENS-JASPAR2016-E2F7-MA0758.1	1.82692	0.677137	MA0758.1	E2F2	0.275734
HSAPIENS-JASPAR2016-E2F8-MA0865.1	1.11333	1	MA0865.1	E2F7	0.224281
HSAPIENS-JASPAR2016-E2F8-MA0865.1	1.11333	1	MA0865.1	E2F2	0.224281
HSAPIENS-JASPAR2016-E2F8-MA0865.1	1.11333	1	MA0865.1	E2F5	0.224281
HSAPIENS-JASPAR2016-E2F8-MA0865.1	1.11333	1	MA0865.1	E2F6	0.224281
HSAPIENS-JASPAR2016-E2F8-MA0865.1	1.11333	1	MA0865.1	E2F4	0.224281
HSAPIENS-JASPAR2016-E2F8-MA0865.1	1.11333	1	MA0865.1	E2F8	0.224281
HSAPIENS-JASPAR2016-E2F8-MA0865.1	1.11333	1	MA0865.1	E2F3	0.224281
HSAPIENS-JASPAR2016-E2F8-MA0865.1	1.11333	1	MA0865.1	E2F1	0.224281
HSAPIENS-JASPAR2016-EBF1-MA0154.3	-1.82171	0.685021	MA0154.3	EBF4	0.218149
HSAPIENS-JASPAR2016-EBF1-MA0154.3	-1.82171	0.685021	MA0154.3	EBF1	0.218149
HSAPIENS-JASPAR2016-EBF1-MA0154.3	-1.82171	0.685021	MA0154.3	EBF2	0.218149
HSAPIENS-JASPAR2016-EBF1-MA0154.3	-1.82171	0.685021	MA0154.3	EBF3	0.218149
HSAPIENS-JASPAR2016-EGR1-MA0162.2	2.31092	0.208386	MA0162.2	KLF1	0.107414
HSAPIENS-JASPAR2016-EGR1-MA0162.2	2.31092	0.208386	MA0162.2	SP7	0.107414
HSAPIENS-JASPAR2016-EGR1-MA0162.2	2.31092	0.208386	MA0162.2	KLF16	0.107414
HSAPIENS-JASPAR2016-EGR1-MA0162.2	2.31092	0.208386	MA0162.2	EGR2	0.107414
HSAPIENS-JASPAR2016-EGR1-MA0162.2	2.31092	0.208386	MA0162.2	SP4	0.107414
HSAPIENS-JASPAR2016-EGR1-MA0162.2	2.31092	0.208386	MA0162.2	KLF15	0.107414
HSAPIENS-JASPAR2016-EGR1-MA0162.2	2.31092	0.208386	MA0162.2	SP9	0.107414
HSAPIENS-JASPAR2016-EGR1-MA0162.2	2.31092	0.208386	MA0162.2	KLF4	0.107414
HSAPIENS-JASPAR2016-EGR1-MA0162.2	2.31092	0.208386	MA0162.2	SP3	0.107414
HSAPIENS-JASPAR2016-EGR1-MA0162.2	2.31092	0.208386	MA0162.2	SP2	0.107414
HSAPIENS-JASPAR2016-EGR1-MA0162.2	2.31092	0.208386	MA0162.2	EGR1	0.107414
HSAPIENS-JASPAR2016-EGR1-MA0162.2	2.31092	0.208386	MA0162.2	KLF5	0.107414
HSAPIENS-JASPAR2016-EGR1-MA0162.2	2.31092	0.208386	MA0162.2	KLF3	0.107414
HSAPIENS-JASPAR2016-EGR1-MA0162.2	2.31092	0.208386	MA0162.2	KLF6	0.107414
HSAPIENS-JASPAR2016-EGR1-MA0162.2	2.31092	0.208386	MA0162.2	KLF12	0.107414
HSAPIENS-JASPAR2016-EGR1-MA0162.2	2.31092	0.208386	MA0162.2	KLF14	0.107414
HSAPIENS-JASPAR2016-EGR1-MA0162.2	2.31092	0.208386	MA0162.2	SP6	0.107414
HSAPIENS-JASPAR2016-EGR1-MA0162.2	2.31092	0.208386	MA0162.2	SP1	0.107414
HSAPIENS-JASPAR2016-EGR1-MA0162.2	2.31092	0.208386	MA0162.2	KLF17	0.107414
HSAPIENS-JASPAR2016-EGR1-MA0162.2	2.31092	0.208386	MA0162.2	EGR4	0.107414
HSAPIENS-JASPAR2016-EGR1-MA0162.2	2.31092	0.208386	MA0162.2	KLF7	0.107414
HSAPIENS-JASPAR2016-EGR1-MA0162.2	2.31092	0.208386	MA0162.2	EGR3	0.107414
HSAPIENS-JASPAR2016-EGR1-MA0162.2	2.31092	0.208386	MA0162.2	KLF10	0.107414
HSAPIENS-JASPAR2016-EGR1-MA0162.2	2.31092	0.208386	MA0162.2	KLF8	0.107414
HSAPIENS-JASPAR2016-EGR1-MA0162.2	2.31092	0.208386	MA0162.2	KLF2	0.107414
HSAPIENS-JASPAR2016-EGR1-MA0162.2	2.31092	0.208386	MA0162.2	KLF11	0.107414
HSAPIENS-JASPAR2016-EGR1-MA0162.2	2.31092	0.208386	MA0162.2	KLF13	0.107414
HSAPIENS-JASPAR2016-EGR1-MA0162.2	2.31092	0.208386	MA0162.2	SP5	0.107414
HSAPIENS-JASPAR2016-EGR1-MA0162.2	2.31092	0.208386	MA0162.2	SP8	0.107414
HSAPIENS-JASPAR2016-EGR1-MA0162.2	2.31092	0.208386	MA0162.2	KLF9	0.107414
HSAPIENS-JASPAR2016-EGR2-MA0472.2	1.71756	0.858799	MA0472.2	SP5	0.128936
HSAPIENS-JASPAR2016-EGR2-MA0472.2	1.71756	0.858799	MA0472.2	KLF10	0.128936
HSAPIENS-JASPAR2016-EGR2-MA0472.2	1.71756	0.858799	MA0472.2	EGR1	0.128936
HSAPIENS-JASPAR2016-EGR2-MA0472.2	1.71756	0.858799	MA0472.2	KLF6	0.128936
HSAPIENS-JASPAR2016-EGR2-MA0472.2	1.71756	0.858799	MA0472.2	KLF3	0.128936
HSAPIENS-JASPAR2016-EGR2-MA0472.2	1.71756	0.858799	MA0472.2	KLF14	0.128936
HSAPIENS-JASPAR2016-EGR2-MA0472.2	1.71756	0.858799	MA0472.2	KLF9	0.128936
HSAPIENS-JASPAR2016-EGR2-MA0472.2	1.71756	0.858799	MA0472.2	SP6	0.128936
HSAPIENS-JASPAR2016-EGR2-MA0472.2	1.71756	0.858799	MA0472.2	KLF4	0.128936
HSAPIENS-JASPAR2016-EGR2-MA0472.2	1.71756	0.858799	MA0472.2	EGR4	0.128936
HSAPIENS-JASPAR2016-EGR2-MA0472.2	1.71756	0.858799	MA0472.2	SP4	0.128936
HSAPIENS-JASPAR2016-EGR2-MA0472.2	1.71756	0.858799	MA0472.2	SP9	0.128936
HSAPIENS-JASPAR2016-EGR2-MA0472.2	1.71756	0.858799	MA0472.2	KLF8	0.128936
HSAPIENS-JASPAR2016-EGR2-MA0472.2	1.71756	0.858799	MA0472.2	SP7	0.128936
HSAPIENS-JASPAR2016-EGR2-MA0472.2	1.71756	0.858799	MA0472.2	KLF15	0.128936
HSAPIENS-JASPAR2016-EGR2-MA0472.2	1.71756	0.858799	MA0472.2	KLF16	0.128936
HSAPIENS-JASPAR2016-EGR2-MA0472.2	1.71756	0.858799	MA0472.2	SP8	0.128936
HSAPIENS-JASPAR2016-EGR2-MA0472.2	1.71756	0.858799	MA0472.2	SP1	0.128936
HSAPIENS-JASPAR2016-EGR2-MA0472.2	1.71756	0.858799	MA0472.2	KLF1	0.128936
HSAPIENS-JASPAR2016-EGR2-MA0472.2	1.71756	0.858799	MA0472.2	KLF13	0.128936
HSAPIENS-JASPAR2016-EGR2-MA0472.2	1.71756	0.858799	MA0472.2	EGR2	0.128936
HSAPIENS-JASPAR2016-EGR2-MA0472.2	1.71756	0.858799	MA0472.2	SP2	0.128936
HSAPIENS-JASPAR2016-EGR2-MA0472.2	1.71756	0.858799	MA0472.2	KLF11	0.128936
HSAPIENS-JASPAR2016-EGR2-MA0472.2	1.71756	0.858799	MA0472.2	SP3	0.128936
HSAPIENS-JASPAR2016-EGR2-MA0472.2	1.71756	0.858799	MA0472.2	KLF7	0.128936
HSAPIENS-JASPAR2016-EGR2-MA0472.2	1.71756	0.858799	MA0472.2	KLF12	0.128936
HSAPIENS-JASPAR2016-EGR2-MA0472.2	1.71756	0.858799	MA0472.2	EGR3	0.128936
HSAPIENS-JASPAR2016-EGR2-MA0472.2	1.71756	0.858799	MA0472.2	KLF17	0.128936
HSAPIENS-JASPAR2016-EGR2-MA0472.2	1.71756	0.858799	MA0472.2	KLF2	0.128936
HSAPIENS-JASPAR2016-EGR2-MA0472.2	1.71756	0.858799	MA0472.2	KLF5	0.128936
HSAPIENS-JASPAR2016-EGR3-MA0732.1	1.64434	1	MA0732.1	EGR2	0.153166
HSAPIENS-JASPAR2016-EGR3-MA0732.1	1.64434	1	MA0732.1	KLF9	0.153166
HSAPIENS-JASPAR2016-EGR3-MA0732.1	1.64434	1	MA0732.1	KLF15	0.153166
HSAPIENS-JASPAR2016-EGR3-MA0732.1	1.64434	1	MA0732.1	KLF10	0.153166
HSAPIENS-JASPAR2016-EGR3-MA0732.1	1.64434	1	MA0732.1	KLF4	0.153166
HSAPIENS-JASPAR2016-EGR3-MA0732.1	1.64434	1	MA0732.1	EGR3	0.153166
HSAPIENS-JASPAR2016-EGR3-MA0732.1	1.64434	1	MA0732.1	KLF1	0.153166
HSAPIENS-JASPAR2016-EGR3-MA0732.1	1.64434	1	MA0732.1	KLF14	0.153166
HSAPIENS-JASPAR2016-EGR3-MA0732.1	1.64434	1	MA0732.1	SP7	0.153166
HSAPIENS-JASPAR2016-EGR3-MA0732.1	1.64434	1	MA0732.1	KLF17	0.153166
HSAPIENS-JASPAR2016-EGR3-MA0732.1	1.64434	1	MA0732.1	KLF11	0.153166
HSAPIENS-JASPAR2016-EGR3-MA0732.1	1.64434	1	MA0732.1	SP3	0.153166
HSAPIENS-JASPAR2016-EGR3-MA0732.1	1.64434	1	MA0732.1	EGR1	0.153166
HSAPIENS-JASPAR2016-EGR3-MA0732.1	1.64434	1	MA0732.1	KLF7	0.153166
HSAPIENS-JASPAR2016-EGR3-MA0732.1	1.64434	1	MA0732.1	SP1	0.153166
HSAPIENS-JASPAR2016-EGR3-MA0732.1	1.64434	1	MA0732.1	SP6	0.153166
HSAPIENS-JASPAR2016-EGR3-MA0732.1	1.64434	1	MA0732.1	KLF6	0.153166
HSAPIENS-JASPAR2016-EGR3-MA0732.1	1.64434	1	MA0732.1	EGR4	0.153166
HSAPIENS-JASPAR2016-EGR3-MA0732.1	1.64434	1	MA0732.1	SP2	0.153166
HSAPIENS-JASPAR2016-EGR3-MA0732.1	1.64434	1	MA0732.1	KLF2	0.153166
HSAPIENS-JASPAR2016-EGR3-MA0732.1	1.64434	1	MA0732.1	SP5	0.153166
HSAPIENS-JASPAR2016-EGR3-MA0732.1	1.64434	1	MA0732.1	KLF3	0.153166
HSAPIENS-JASPAR2016-EGR3-MA0732.1	1.64434	1	MA0732.1	KLF13	0.153166
HSAPIENS-JASPAR2016-EGR3-MA0732.1	1.64434	1	MA0732.1	SP9	0.153166
HSAPIENS-JASPAR2016-EGR3-MA0732.1	1.64434	1	MA0732.1	SP8	0.153166
HSAPIENS-JASPAR2016-EGR3-MA0732.1	1.64434	1	MA0732.1	KLF5	0.153166
HSAPIENS-JASPAR2016-EGR3-MA0732.1	1.64434	1	MA0732.1	KLF16	0.153166
HSAPIENS-JASPAR2016-EGR3-MA0732.1	1.64434	1	MA0732.1	KLF8	0.153166
HSAPIENS-JASPAR2016-EGR3-MA0732.1	1.64434	1	MA0732.1	SP4	0.153166
HSAPIENS-JASPAR2016-EGR3-MA0732.1	1.64434	1	MA0732.1	KLF12	0.153166
HSAPIENS-JASPAR2016-EGR4-MA0733.1	1.58072	1	MA0733.1	KLF17	0.180907
HSAPIENS-JASPAR2016-EGR4-MA0733.1	1.58072	1	MA0733.1	SP3	0.180907
HSAPIENS-JASPAR2016-EGR4-MA0733.1	1.58072	1	MA0733.1	KLF10	0.180907
HSAPIENS-JASPAR2016-EGR4-MA0733.1	1.58072	1	MA0733.1	KLF7	0.180907
HSAPIENS-JASPAR2016-EGR4-MA0733.1	1.58072	1	MA0733.1	KLF5	0.180907
HSAPIENS-JASPAR2016-EGR4-MA0733.1	1.58072	1	MA0733.1	KLF8	0.180907
HSAPIENS-JASPAR2016-EGR4-MA0733.1	1.58072	1	MA0733.1	SP2	0.180907
HSAPIENS-JASPAR2016-EGR4-MA0733.1	1.58072	1	MA0733.1	SP9	0.180907
HSAPIENS-JASPAR2016-EGR4-MA0733.1	1.58072	1	MA0733.1	EGR1	0.180907
HSAPIENS-JASPAR2016-EGR4-MA0733.1	1.58072	1	MA0733.1	SP7	0.180907
HSAPIENS-JASPAR2016-EGR4-MA0733.1	1.58072	1	MA0733.1	KLF11	0.180907
HSAPIENS-JASPAR2016-EGR4-MA0733.1	1.58072	1	MA0733.1	KLF13	0.180907
HSAPIENS-JASPAR2016-EGR4-MA0733.1	1.58072	1	MA0733.1	KLF12	0.180907
HSAPIENS-JASPAR2016-EGR4-MA0733.1	1.58072	1	MA0733.1	KLF9	0.180907
HSAPIENS-JASPAR2016-EGR4-MA0733.1	1.58072	1	MA0733.1	SP4	0.180907
HSAPIENS-JASPAR2016-EGR4-MA0733.1	1.58072	1	MA0733.1	SP8	0.180907
HSAPIENS-JASPAR2016-EGR4-MA0733.1	1.58072	1	MA0733.1	KLF6	0.180907
HSAPIENS-JASPAR2016-EGR4-MA0733.1	1.58072	1	MA0733.1	KLF14	0.180907
HSAPIENS-JASPAR2016-EGR4-MA0733.1	1.58072	1	MA0733.1	EGR3	0.180907
HSAPIENS-JASPAR2016-EGR4-MA0733.1	1.58072	1	MA0733.1	KLF1	0.180907
HSAPIENS-JASPAR2016-EGR4-MA0733.1	1.58072	1	MA0733.1	SP5	0.180907
HSAPIENS-JASPAR2016-EGR4-MA0733.1	1.58072	1	MA0733.1	KLF3	0.180907
HSAPIENS-JASPAR2016-EGR4-MA0733.1	1.58072	1	MA0733.1	KLF16	0.180907
HSAPIENS-JASPAR2016-EGR4-MA0733.1	1.58072	1	MA0733.1	EGR4	0.180907
HSAPIENS-JASPAR2016-EGR4-MA0733.1	1.58072	1	MA0733.1	EGR2	0.180907
HSAPIENS-JASPAR2016-EGR4-MA0733.1	1.58072	1	MA0733.1	SP1	0.180907
HSAPIENS-JASPAR2016-EGR4-MA0733.1	1.58072	1	MA0733.1	SP6	0.180907
HSAPIENS-JASPAR2016-EGR4-MA0733.1	1.58072	1	MA0733.1	KLF15	0.180907
HSAPIENS-JASPAR2016-EGR4-MA0733.1	1.58072	1	MA0733.1	KLF2	0.180907
HSAPIENS-JASPAR2016-EGR4-MA0733.1	1.58072	1	MA0733.1	KLF4	0.180907
HSAPIENS-JASPAR2016-EHF-MA0598.2	-1.00667	1	MA0598.2	ETV3L	0.238547
HSAPIENS-JASPAR2016-EHF-MA0598.2	-1.00667	1	MA0598.2	FEV	0.238547
HSAPIENS-JASPAR2016-EHF-MA0598.2	-1.00667	1	MA0598.2	ELK1	0.238547
HSAPIENS-JASPAR2016-EHF-MA0598.2	-1.00667	1	MA0598.2	ELF4	0.238547
HSAPIENS-JASPAR2016-EHF-MA0598.2	-1.00667	1	MA0598.2	ETV4	0.238547
HSAPIENS-JASPAR2016-EHF-MA0598.2	-1.00667	1	MA0598.2	ELF1	0.238547
HSAPIENS-JASPAR2016-EHF-MA0598.2	-1.00667	1	MA0598.2	ELF5	0.238547
HSAPIENS-JASPAR2016-EHF-MA0598.2	-1.00667	1	MA0598.2	FLI1	0.238547
HSAPIENS-JASPAR2016-EHF-MA0598.2	-1.00667	1	MA0598.2	SPDEF	0.238547
HSAPIENS-JASPAR2016-EHF-MA0598.2	-1.00667	1	MA0598.2	ETV6	0.238547
HSAPIENS-JASPAR2016-EHF-MA0598.2	-1.00667	1	MA0598.2	ELF2	0.238547
HSAPIENS-JASPAR2016-EHF-MA0598.2	-1.00667	1	MA0598.2	SPIB	0.238547
HSAPIENS-JASPAR2016-EHF-MA0598.2	-1.00667	1	MA0598.2	ELF3	0.238547
HSAPIENS-JASPAR2016-EHF-MA0598.2	-1.00667	1	MA0598.2	SPIC	0.238547
HSAPIENS-JASPAR2016-EHF-MA0598.2	-1.00667	1	MA0598.2	ETV2	0.238547
HSAPIENS-JASPAR2016-EHF-MA0598.2	-1.00667	1	MA0598.2	ERG	0.238547
HSAPIENS-JASPAR2016-EHF-MA0598.2	-1.00667	1	MA0598.2	EHF	0.238547
HSAPIENS-JASPAR2016-EHF-MA0598.2	-1.00667	1	MA0598.2	ETV1	0.238547
HSAPIENS-JASPAR2016-EHF-MA0598.2	-1.00667	1	MA0598.2	ETV7	0.238547
HSAPIENS-JASPAR2016-EHF-MA0598.2	-1.00667	1	MA0598.2	ELK3	0.238547
HSAPIENS-JASPAR2016-EHF-MA0598.2	-1.00667	1	MA0598.2	ETV5	0.238547
HSAPIENS-JASPAR2016-EHF-MA0598.2	-1.00667	1	MA0598.2	ETV3	0.238547
HSAPIENS-JASPAR2016-EHF-MA0598.2	-1.00667	1	MA0598.2	ELK4	0.238547
HSAPIENS-JASPAR2016-EHF-MA0598.2	-1.00667	1	MA0598.2	ERF	0.238547
HSAPIENS-JASPAR2016-ELF1-MA0473.2	-1.85976	0.629224	MA0473.2	ELK1	0.224227
HSAPIENS-JASPAR2016-ELF1-MA0473.2	-1.85976	0.629224	MA0473.2	ELF4	0.224227
HSAPIENS-JASPAR2016-ELF1-MA0473.2	-1.85976	0.629224	MA0473.2	SPDEF	0.224227
HSAPIENS-JASPAR2016-ELF1-MA0473.2	-1.85976	0.629224	MA0473.2	ETV6	0.224227
HSAPIENS-JASPAR2016-ELF1-MA0473.2	-1.85976	0.629224	MA0473.2	ETV5	0.224227
HSAPIENS-JASPAR2016-ELF1-MA0473.2	-1.85976	0.629224	MA0473.2	SPIC	0.224227
HSAPIENS-JASPAR2016-ELF1-MA0473.2	-1.85976	0.629224	MA0473.2	ETV2	0.224227
HSAPIENS-JASPAR2016-ELF1-MA0473.2	-1.85976	0.629224	MA0473.2	ETV4	0.224227
HSAPIENS-JASPAR2016-ELF1-MA0473.2	-1.85976	0.629224	MA0473.2	FLI1	0.224227
HSAPIENS-JASPAR2016-ELF1-MA0473.2	-1.85976	0.629224	MA0473.2	ELF1	0.224227
HSAPIENS-JASPAR2016-ELF1-MA0473.2	-1.85976	0.629224	MA0473.2	ERF	0.224227
HSAPIENS-JASPAR2016-ELF1-MA0473.2	-1.85976	0.629224	MA0473.2	ELK3	0.224227
HSAPIENS-JASPAR2016-ELF1-MA0473.2	-1.85976	0.629224	MA0473.2	ELF3	0.224227
HSAPIENS-JASPAR2016-ELF1-MA0473.2	-1.85976	0.629224	MA0473.2	ELK4	0.224227
HSAPIENS-JASPAR2016-ELF1-MA0473.2	-1.85976	0.629224	MA0473.2	ETV3L	0.224227
HSAPIENS-JASPAR2016-ELF1-MA0473.2	-1.85976	0.629224	MA0473.2	ETV7	0.224227
HSAPIENS-JASPAR2016-ELF1-MA0473.2	-1.85976	0.629224	MA0473.2	ELF5	0.224227
HSAPIENS-JASPAR2016-ELF1-MA0473.2	-1.85976	0.629224	MA0473.2	FEV	0.224227
HSAPIENS-JASPAR2016-ELF1-MA0473.2	-1.85976	0.629224	MA0473.2	SPIB	0.224227
HSAPIENS-JASPAR2016-ELF1-MA0473.2	-1.85976	0.629224	MA0473.2	ELF2	0.224227
HSAPIENS-JASPAR2016-ELF1-MA0473.2	-1.85976	0.629224	MA0473.2	ETV1	0.224227
HSAPIENS-JASPAR2016-ELF1-MA0473.2	-1.85976	0.629224	MA0473.2	ETV3	0.224227
HSAPIENS-JASPAR2016-ELF1-MA0473.2	-1.85976	0.629224	MA0473.2	ERG	0.224227
HSAPIENS-JASPAR2016-ELF1-MA0473.2	-1.85976	0.629224	MA0473.2	EHF	0.224227
HSAPIENS-JASPAR2016-ELF3-MA0640.1	0.507432	1	MA0640.1	ARGFX	0.244459
HSAPIENS-JASPAR2016-ELF3-MA0640.1	0.507432	1	MA0640.1	HESX1	0.244459
HSAPIENS-JASPAR2016-ELF3-MA0640.1	0.507432	1	MA0640.1	LEUTX	0.244459
HSAPIENS-JASPAR2016-ELF3-MA0640.1	0.507432	1	MA0640.1	HOPX	0.244459
HSAPIENS-JASPAR2016-ELF3-MA0640.1	0.507432	1	MA0640.1	FLI1	0.244459
HSAPIENS-JASPAR2016-ELF3-MA0640.1	0.507432	1	MA0640.1	ALX1	0.244459
HSAPIENS-JASPAR2016-ELF3-MA0640.1	0.507432	1	MA0640.1	ARX	0.244459
HSAPIENS-JASPAR2016-ELF3-MA0640.1	0.507432	1	MA0640.1	ELF2	0.244459
HSAPIENS-JASPAR2016-ELF3-MA0640.1	0.507432	1	MA0640.1	ELF4	0.244459
HSAPIENS-JASPAR2016-ELF3-MA0640.1	0.507432	1	MA0640.1	SHOX2	0.244459
HSAPIENS-JASPAR2016-ELF3-MA0640.1	0.507432	1	MA0640.1	DUXA	0.244459
HSAPIENS-JASPAR2016-ELF3-MA0640.1	0.507432	1	MA0640.1	ERG	0.244459
HSAPIENS-JASPAR2016-ELF3-MA0640.1	0.507432	1	MA0640.1	ELK1	0.244459
HSAPIENS-JASPAR2016-ELF3-MA0640.1	0.507432	1	MA0640.1	ALX3	0.244459
HSAPIENS-JASPAR2016-ELF3-MA0640.1	0.507432	1	MA0640.1	GSC2	0.244459
HSAPIENS-JASPAR2016-ELF3-MA0640.1	0.507432	1	MA0640.1	ELF5	0.244459
HSAPIENS-JASPAR2016-ELF3-MA0640.1	0.507432	1	MA0640.1	ELF3	0.244459
HSAPIENS-JASPAR2016-ELF3-MA0640.1	0.507432	1	MA0640.1	ESX1	0.244459
HSAPIENS-JASPAR2016-ELF3-MA0640.1	0.507432	1	MA0640.1	OTX1	0.244459
HSAPIENS-JASPAR2016-ELF3-MA0640.1	0.507432	1	MA0640.1	RAX	0.244459
HSAPIENS-JASPAR2016-ELF3-MA0640.1	0.507432	1	MA0640.1	PITX2	0.244459
HSAPIENS-JASPAR2016-ELF3-MA0640.1	0.507432	1	MA0640.1	DUX4	0.244459
HSAPIENS-JASPAR2016-ELF3-MA0640.1	0.507432	1	MA0640.1	SPIB	0.244459
HSAPIENS-JASPAR2016-ELF3-MA0640.1	0.507432	1	MA0640.1	DPRX	0.244459
HSAPIENS-JASPAR2016-ELF3-MA0640.1	0.507432	1	MA0640.1	SEBOX	0.244459
HSAPIENS-JASPAR2016-ELF3-MA0640.1	0.507432	1	MA0640.1	ALX4	0.244459
HSAPIENS-JASPAR2016-ELF3-MA0640.1	0.507432	1	MA0640.1	SPDEF	0.244459
HSAPIENS-JASPAR2016-ELF3-MA0640.1	0.507432	1	MA0640.1	ETV2	0.244459
HSAPIENS-JASPAR2016-ELF3-MA0640.1	0.507432	1	MA0640.1	SPIC	0.244459
HSAPIENS-JASPAR2016-ELF3-MA0640.1	0.507432	1	MA0640.1	PITX3	0.244459
HSAPIENS-JASPAR2016-ELF3-MA0640.1	0.507432	1	MA0640.1	ELK4	0.244459
HSAPIENS-JASPAR2016-ELF3-MA0640.1	0.507432	1	MA0640.1	ETV5	0.244459
HSAPIENS-JASPAR2016-ELF3-MA0640.1	0.507432	1	MA0640.1	RAX2	0.244459
HSAPIENS-JASPAR2016-ELF3-MA0640.1	0.507432	1	MA0640.1	PRRX1	0.244459
HSAPIENS-JASPAR2016-ELF3-MA0640.1	0.507432	1	MA0640.1	OTX2	0.244459
HSAPIENS-JASPAR2016-ELF3-MA0640.1	0.507432	1	MA0640.1	SHOX	0.244459
HSAPIENS-JASPAR2016-ELF3-MA0640.1	0.507432	1	MA0640.1	PHOX2B	0.244459
HSAPIENS-JASPAR2016-ELF3-MA0640.1	0.507432	1	MA0640.1	FEV	0.244459
HSAPIENS-JASPAR2016-ELF3-MA0640.1	0.507432	1	MA0640.1	TPRX1	0.244459
HSAPIENS-JASPAR2016-ELF3-MA0640.1	0.507432	1	MA0640.1	ELK3	0.244459
HSAPIENS-JASPAR2016-ELF3-MA0640.1	0.507432	1	MA0640.1	MIXL1	0.244459
HSAPIENS-JASPAR2016-ELF3-MA0640.1	0.507432	1	MA0640.1	ETV4	0.244459
HSAPIENS-JASPAR2016-ELF3-MA0640.1	0.507432	1	MA0640.1	ISX	0.244459
HSAPIENS-JASPAR2016-ELF3-MA0640.1	0.507432	1	MA0640.1	ERF	0.244459
HSAPIENS-JASPAR2016-ELF3-MA0640.1	0.507432	1	MA0640.1	ETV7	0.244459
HSAPIENS-JASPAR2016-ELF3-MA0640.1	0.507432	1	MA0640.1	UNCX	0.244459
HSAPIENS-JASPAR2016-ELF3-MA0640.1	0.507432	1	MA0640.1	ETV3	0.244459
HSAPIENS-JASPAR2016-ELF3-MA0640.1	0.507432	1	MA0640.1	EHF	0.244459
HSAPIENS-JASPAR2016-ELF3-MA0640.1	0.507432	1	MA0640.1	PITX1	0.244459
HSAPIENS-JASPAR2016-ELF3-MA0640.1	0.507432	1	MA0640.1	VSX1	0.244459
HSAPIENS-JASPAR2016-ELF3-MA0640.1	0.507432	1	MA0640.1	DRGX	0.244459
HSAPIENS-JASPAR2016-ELF3-MA0640.1	0.507432	1	MA0640.1	OTP	0.244459
HSAPIENS-JASPAR2016-ELF3-MA0640.1	0.507432	1	MA0640.1	RHOXF1	0.244459
HSAPIENS-JASPAR2016-ELF3-MA0640.1	0.507432	1	MA0640.1	PROP1	0.244459
HSAPIENS-JASPAR2016-ELF3-MA0640.1	0.507432	1	MA0640.1	PRRX2	0.244459
HSAPIENS-JASPAR2016-ELF3-MA0640.1	0.507432	1	MA0640.1	RHOXF2B	0.244459
HSAPIENS-JASPAR2016-ELF3-MA0640.1	0.507432	1	MA0640.1	CRX	0.244459
HSAPIENS-JASPAR2016-ELF3-MA0640.1	0.507432	1	MA0640.1	ELF1	0.244459
HSAPIENS-JASPAR2016-ELF3-MA0640.1	0.507432	1	MA0640.1	PHOX2A	0.244459
HSAPIENS-JASPAR2016-ELF3-MA0640.1	0.507432	1	MA0640.1	VSX2	0.244459
HSAPIENS-JASPAR2016-ELF3-MA0640.1	0.507432	1	MA0640.1	GSC	0.244459
HSAPIENS-JASPAR2016-ELF3-MA0640.1	0.507432	1	MA0640.1	ETV1	0.244459
HSAPIENS-JASPAR2016-ELF3-MA0640.1	0.507432	1	MA0640.1	ETV3L	0.244459
HSAPIENS-JASPAR2016-ELF3-MA0640.1	0.507432	1	MA0640.1	ETV6	0.244459
HSAPIENS-JASPAR2016-ELF3-MA0640.1	0.507432	1	MA0640.1	NOBOX	0.244459
HSAPIENS-JASPAR2016-ELF3-MA0640.1	0.507432	1	MA0640.1	RHOXF2	0.244459
HSAPIENS-JASPAR2016-ELF4-MA0641.1	-1.49324	1	MA0641.1	SPDEF	0.224503
HSAPIENS-JASPAR2016-ELF4-MA0641.1	-1.49324	1	MA0641.1	ELF2	0.224503
HSAPIENS-JASPAR2016-ELF4-MA0641.1	-1.49324	1	MA0641.1	ERF	0.224503
HSAPIENS-JASPAR2016-ELF4-MA0641.1	-1.49324	1	MA0641.1	ELK1	0.224503
HSAPIENS-JASPAR2016-ELF4-MA0641.1	-1.49324	1	MA0641.1	SPIC	0.224503
HSAPIENS-JASPAR2016-ELF4-MA0641.1	-1.49324	1	MA0641.1	ETV3	0.224503
HSAPIENS-JASPAR2016-ELF4-MA0641.1	-1.49324	1	MA0641.1	ETV1	0.224503
HSAPIENS-JASPAR2016-ELF4-MA0641.1	-1.49324	1	MA0641.1	ELF1	0.224503
HSAPIENS-JASPAR2016-ELF4-MA0641.1	-1.49324	1	MA0641.1	FEV	0.224503
HSAPIENS-JASPAR2016-ELF4-MA0641.1	-1.49324	1	MA0641.1	SPIB	0.224503
HSAPIENS-JASPAR2016-ELF4-MA0641.1	-1.49324	1	MA0641.1	ELK4	0.224503
HSAPIENS-JASPAR2016-ELF4-MA0641.1	-1.49324	1	MA0641.1	ELF3	0.224503
HSAPIENS-JASPAR2016-ELF4-MA0641.1	-1.49324	1	MA0641.1	ETV3L	0.224503
HSAPIENS-JASPAR2016-ELF4-MA0641.1	-1.49324	1	MA0641.1	ETV2	0.224503
HSAPIENS-JASPAR2016-ELF4-MA0641.1	-1.49324	1	MA0641.1	ELF4	0.224503
HSAPIENS-JASPAR2016-ELF4-MA0641.1	-1.49324	1	MA0641.1	ERG	0.224503
HSAPIENS-JASPAR2016-ELF4-MA0641.1	-1.49324	1	MA0641.1	ETV7	0.224503
HSAPIENS-JASPAR2016-ELF4-MA0641.1	-1.49324	1	MA0641.1	ELK3	0.224503
HSAPIENS-JASPAR2016-ELF4-MA0641.1	-1.49324	1	MA0641.1	FLI1	0.224503
HSAPIENS-JASPAR2016-ELF4-MA0641.1	-1.49324	1	MA0641.1	ETV6	0.224503
HSAPIENS-JASPAR2016-ELF4-MA0641.1	-1.49324	1	MA0641.1	ELF5	0.224503
HSAPIENS-JASPAR2016-ELF4-MA0641.1	-1.49324	1	MA0641.1	EHF	0.224503
HSAPIENS-JASPAR2016-ELF4-MA0641.1	-1.49324	1	MA0641.1	ETV4	0.224503
HSAPIENS-JASPAR2016-ELF4-MA0641.1	-1.49324	1	MA0641.1	ETV5	0.224503
HSAPIENS-JASPAR2016-ELF5-MA0136.2	-1.33333	1	MA0136.2	ETV5	0.244671
HSAPIENS-JASPAR2016-ELF5-MA0136.2	-1.33333	1	MA0136.2	ELK3	0.244671
HSAPIENS-JASPAR2016-ELF5-MA0136.2	-1.33333	1	MA0136.2	ERF	0.244671
HSAPIENS-JASPAR2016-ELF5-MA0136.2	-1.33333	1	MA0136.2	ETV7	0.244671
HSAPIENS-JASPAR2016-ELF5-MA0136.2	-1.33333	1	MA0136.2	ETV3L	0.244671
HSAPIENS-JASPAR2016-ELF5-MA0136.2	-1.33333	1	MA0136.2	FEV	0.244671
HSAPIENS-JASPAR2016-ELF5-MA0136.2	-1.33333	1	MA0136.2	FLI1	0.244671
HSAPIENS-JASPAR2016-ELF5-MA0136.2	-1.33333	1	MA0136.2	ELF5	0.244671
HSAPIENS-JASPAR2016-ELF5-MA0136.2	-1.33333	1	MA0136.2	EHF	0.244671
HSAPIENS-JASPAR2016-ELF5-MA0136.2	-1.33333	1	MA0136.2	ETV1	0.244671
HSAPIENS-JASPAR2016-ELF5-MA0136.2	-1.33333	1	MA0136.2	ELK4	0.244671
HSAPIENS-JASPAR2016-ELF5-MA0136.2	-1.33333	1	MA0136.2	ELF3	0.244671
HSAPIENS-JASPAR2016-ELF5-MA0136.2	-1.33333	1	MA0136.2	SPDEF	0.244671
HSAPIENS-JASPAR2016-ELF5-MA0136.2	-1.33333	1	MA0136.2	ELF1	0.244671
HSAPIENS-JASPAR2016-ELF5-MA0136.2	-1.33333	1	MA0136.2	ETV2	0.244671
HSAPIENS-JASPAR2016-ELF5-MA0136.2	-1.33333	1	MA0136.2	ELF4	0.244671
HSAPIENS-JASPAR2016-ELF5-MA0136.2	-1.33333	1	MA0136.2	ELK1	0.244671
HSAPIENS-JASPAR2016-ELF5-MA0136.2	-1.33333	1	MA0136.2	ELF2	0.244671
HSAPIENS-JASPAR2016-ELF5-MA0136.2	-1.33333	1	MA0136.2	SPIB	0.244671
HSAPIENS-JASPAR2016-ELF5-MA0136.2	-1.33333	1	MA0136.2	ETV4	0.244671
HSAPIENS-JASPAR2016-ELF5-MA0136.2	-1.33333	1	MA0136.2	ETV3	0.244671
HSAPIENS-JASPAR2016-ELF5-MA0136.2	-1.33333	1	MA0136.2	SPIC	0.244671
HSAPIENS-JASPAR2016-ELF5-MA0136.2	-1.33333	1	MA0136.2	ETV6	0.244671
HSAPIENS-JASPAR2016-ELF5-MA0136.2	-1.33333	1	MA0136.2	ERG	0.244671
HSAPIENS-JASPAR2016-ELK1-MA0028.2	-1.38693	1	MA0028.2	ELF4	0.210507
HSAPIENS-JASPAR2016-ELK1-MA0028.2	-1.38693	1	MA0028.2	ETV6	0.210507
HSAPIENS-JASPAR2016-ELK1-MA0028.2	-1.38693	1	MA0028.2	ETV5	0.210507
HSAPIENS-JASPAR2016-ELK1-MA0028.2	-1.38693	1	MA0028.2	ETV3L	0.210507
HSAPIENS-JASPAR2016-ELK1-MA0028.2	-1.38693	1	MA0028.2	ETV3	0.210507
HSAPIENS-JASPAR2016-ELK1-MA0028.2	-1.38693	1	MA0028.2	FEV	0.210507
HSAPIENS-JASPAR2016-ELK1-MA0028.2	-1.38693	1	MA0028.2	ELF3	0.210507
HSAPIENS-JASPAR2016-ELK1-MA0028.2	-1.38693	1	MA0028.2	ELF5	0.210507
HSAPIENS-JASPAR2016-ELK1-MA0028.2	-1.38693	1	MA0028.2	ELK1	0.210507
HSAPIENS-JASPAR2016-ELK1-MA0028.2	-1.38693	1	MA0028.2	ETV1	0.210507
HSAPIENS-JASPAR2016-ELK1-MA0028.2	-1.38693	1	MA0028.2	EHF	0.210507
HSAPIENS-JASPAR2016-ELK1-MA0028.2	-1.38693	1	MA0028.2	ELK4	0.210507
HSAPIENS-JASPAR2016-ELK1-MA0028.2	-1.38693	1	MA0028.2	ELK3	0.210507
HSAPIENS-JASPAR2016-ELK1-MA0028.2	-1.38693	1	MA0028.2	ETV4	0.210507
HSAPIENS-JASPAR2016-ELK1-MA0028.2	-1.38693	1	MA0028.2	FLI1	0.210507
HSAPIENS-JASPAR2016-ELK1-MA0028.2	-1.38693	1	MA0028.2	SPIC	0.210507
HSAPIENS-JASPAR2016-ELK1-MA0028.2	-1.38693	1	MA0028.2	ELF2	0.210507
HSAPIENS-JASPAR2016-ELK1-MA0028.2	-1.38693	1	MA0028.2	ETV7	0.210507
HSAPIENS-JASPAR2016-ELK1-MA0028.2	-1.38693	1	MA0028.2	ERF	0.210507
HSAPIENS-JASPAR2016-ELK1-MA0028.2	-1.38693	1	MA0028.2	ETV2	0.210507
HSAPIENS-JASPAR2016-ELK1-MA0028.2	-1.38693	1	MA0028.2	ELF1	0.210507
HSAPIENS-JASPAR2016-ELK1-MA0028.2	-1.38693	1	MA0028.2	SPDEF	0.210507
HSAPIENS-JASPAR2016-ELK1-MA0028.2	-1.38693	1	MA0028.2	SPIB	0.210507
HSAPIENS-JASPAR2016-ELK1-MA0028.2	-1.38693	1	MA0028.2	ERG	0.210507
HSAPIENS-JASPAR2016-ELK3-MA0759.1	-1.5533	1	MA0759.1	ETV1	0.222729
HSAPIENS-JASPAR2016-ELK3-MA0759.1	-1.5533	1	MA0759.1	ELK1	0.222729
HSAPIENS-JASPAR2016-ELK3-MA0759.1	-1.5533	1	MA0759.1	ELF2	0.222729
HSAPIENS-JASPAR2016-ELK3-MA0759.1	-1.5533	1	MA0759.1	SPIC	0.222729
HSAPIENS-JASPAR2016-ELK3-MA0759.1	-1.5533	1	MA0759.1	ETV3L	0.222729
HSAPIENS-JASPAR2016-ELK3-MA0759.1	-1.5533	1	MA0759.1	EHF	0.222729
HSAPIENS-JASPAR2016-ELK3-MA0759.1	-1.5533	1	MA0759.1	ELF1	0.222729
HSAPIENS-JASPAR2016-ELK3-MA0759.1	-1.5533	1	MA0759.1	ELF3	0.222729
HSAPIENS-JASPAR2016-ELK3-MA0759.1	-1.5533	1	MA0759.1	ETV4	0.222729
HSAPIENS-JASPAR2016-ELK3-MA0759.1	-1.5533	1	MA0759.1	ETV7	0.222729
HSAPIENS-JASPAR2016-ELK3-MA0759.1	-1.5533	1	MA0759.1	FEV	0.222729
HSAPIENS-JASPAR2016-ELK3-MA0759.1	-1.5533	1	MA0759.1	ELK4	0.222729
HSAPIENS-JASPAR2016-ELK3-MA0759.1	-1.5533	1	MA0759.1	SPDEF	0.222729
HSAPIENS-JASPAR2016-ELK3-MA0759.1	-1.5533	1	MA0759.1	ERF	0.222729
HSAPIENS-JASPAR2016-ELK3-MA0759.1	-1.5533	1	MA0759.1	ELK3	0.222729
HSAPIENS-JASPAR2016-ELK3-MA0759.1	-1.5533	1	MA0759.1	ETV3	0.222729
HSAPIENS-JASPAR2016-ELK3-MA0759.1	-1.5533	1	MA0759.1	ETV5	0.222729
HSAPIENS-JASPAR2016-ELK3-MA0759.1	-1.5533	1	MA0759.1	ERG	0.222729
HSAPIENS-JASPAR2016-ELK3-MA0759.1	-1.5533	1	MA0759.1	SPIB	0.222729
HSAPIENS-JASPAR2016-ELK3-MA0759.1	-1.5533	1	MA0759.1	ETV6	0.222729
HSAPIENS-JASPAR2016-ELK3-MA0759.1	-1.5533	1	MA0759.1	ELF5	0.222729
HSAPIENS-JASPAR2016-ELK3-MA0759.1	-1.5533	1	MA0759.1	FLI1	0.222729
HSAPIENS-JASPAR2016-ELK3-MA0759.1	-1.5533	1	MA0759.1	ELF4	0.222729
HSAPIENS-JASPAR2016-ELK3-MA0759.1	-1.5533	1	MA0759.1	ETV2	0.222729
HSAPIENS-JASPAR2016-ELK4-MA0076.2	-1.88182	0.59863	MA0076.2	FLI1	0.185121
HSAPIENS-JASPAR2016-ELK4-MA0076.2	-1.88182	0.59863	MA0076.2	SPIB	0.185121
HSAPIENS-JASPAR2016-ELK4-MA0076.2	-1.88182	0.59863	MA0076.2	ELF3	0.185121
HSAPIENS-JASPAR2016-ELK4-MA0076.2	-1.88182	0.59863	MA0076.2	ERF	0.185121
HSAPIENS-JASPAR2016-ELK4-MA0076.2	-1.88182	0.59863	MA0076.2	ETV6	0.185121
HSAPIENS-JASPAR2016-ELK4-MA0076.2	-1.88182	0.59863	MA0076.2	ERG	0.185121
HSAPIENS-JASPAR2016-ELK4-MA0076.2	-1.88182	0.59863	MA0076.2	FEV	0.185121
HSAPIENS-JASPAR2016-ELK4-MA0076.2	-1.88182	0.59863	MA0076.2	ELF1	0.185121
HSAPIENS-JASPAR2016-ELK4-MA0076.2	-1.88182	0.59863	MA0076.2	SPIC	0.185121
HSAPIENS-JASPAR2016-ELK4-MA0076.2	-1.88182	0.59863	MA0076.2	ELF5	0.185121
HSAPIENS-JASPAR2016-ELK4-MA0076.2	-1.88182	0.59863	MA0076.2	ETV3L	0.185121
HSAPIENS-JASPAR2016-ELK4-MA0076.2	-1.88182	0.59863	MA0076.2	ELK4	0.185121
HSAPIENS-JASPAR2016-ELK4-MA0076.2	-1.88182	0.59863	MA0076.2	ETV7	0.185121
HSAPIENS-JASPAR2016-ELK4-MA0076.2	-1.88182	0.59863	MA0076.2	ETV4	0.185121
HSAPIENS-JASPAR2016-ELK4-MA0076.2	-1.88182	0.59863	MA0076.2	ELK3	0.185121
HSAPIENS-JASPAR2016-ELK4-MA0076.2	-1.88182	0.59863	MA0076.2	ETV3	0.185121
HSAPIENS-JASPAR2016-ELK4-MA0076.2	-1.88182	0.59863	MA0076.2	EHF	0.185121
HSAPIENS-JASPAR2016-ELK4-MA0076.2	-1.88182	0.59863	MA0076.2	ETV5	0.185121
HSAPIENS-JASPAR2016-ELK4-MA0076.2	-1.88182	0.59863	MA0076.2	ELK1	0.185121
HSAPIENS-JASPAR2016-ELK4-MA0076.2	-1.88182	0.59863	MA0076.2	ELF2	0.185121
HSAPIENS-JASPAR2016-ELK4-MA0076.2	-1.88182	0.59863	MA0076.2	ELF4	0.185121
HSAPIENS-JASPAR2016-ELK4-MA0076.2	-1.88182	0.59863	MA0076.2	ETV1	0.185121
HSAPIENS-JASPAR2016-ELK4-MA0076.2	-1.88182	0.59863	MA0076.2	SPDEF	0.185121
HSAPIENS-JASPAR2016-ELK4-MA0076.2	-1.88182	0.59863	MA0076.2	ETV2	0.185121
HSAPIENS-JASPAR2016-EMX1-MA0612.1	1.61809	1	MA0612.1	EMX2	0.343577
HSAPIENS-JASPAR2016-EMX1-MA0612.1	1.61809	1	MA0612.1	EN2	0.343577
HSAPIENS-JASPAR2016-EMX1-MA0612.1	1.61809	1	MA0612.1	DLX4	0.343577
HSAPIENS-JASPAR2016-EMX1-MA0612.1	1.61809	1	MA0612.1	LBX2	0.343577
HSAPIENS-JASPAR2016-EMX1-MA0612.1	1.61809	1	MA0612.1	DLX3	0.343577
HSAPIENS-JASPAR2016-EMX1-MA0612.1	1.61809	1	MA0612.1	DLX6	0.343577
HSAPIENS-JASPAR2016-EMX1-MA0612.1	1.61809	1	MA0612.1	DLX5	0.343577
HSAPIENS-JASPAR2016-EMX1-MA0612.1	1.61809	1	MA0612.1	MSX2	0.343577
HSAPIENS-JASPAR2016-EMX1-MA0612.1	1.61809	1	MA0612.1	VAX1	0.343577
HSAPIENS-JASPAR2016-EMX1-MA0612.1	1.61809	1	MA0612.1	TLX3	0.343577
HSAPIENS-JASPAR2016-EMX1-MA0612.1	1.61809	1	MA0612.1	TLX1	0.343577
HSAPIENS-JASPAR2016-EMX1-MA0612.1	1.61809	1	MA0612.1	HMX1	0.343577
HSAPIENS-JASPAR2016-EMX1-MA0612.1	1.61809	1	MA0612.1	HLX	0.343577
HSAPIENS-JASPAR2016-EMX1-MA0612.1	1.61809	1	MA0612.1	NANOG	0.343577
HSAPIENS-JASPAR2016-EMX1-MA0612.1	1.61809	1	MA0612.1	BARHL2	0.343577
HSAPIENS-JASPAR2016-EMX1-MA0612.1	1.61809	1	MA0612.1	VENTX	0.343577
HSAPIENS-JASPAR2016-EMX1-MA0612.1	1.61809	1	MA0612.1	BARHL1	0.343577
HSAPIENS-JASPAR2016-EMX1-MA0612.1	1.61809	1	MA0612.1	BSX	0.343577
HSAPIENS-JASPAR2016-EMX1-MA0612.1	1.61809	1	MA0612.1	BARX2	0.343577
HSAPIENS-JASPAR2016-EMX1-MA0612.1	1.61809	1	MA0612.1	EMX1	0.343577
HSAPIENS-JASPAR2016-EMX1-MA0612.1	1.61809	1	MA0612.1	HHEX	0.343577
HSAPIENS-JASPAR2016-EMX1-MA0612.1	1.61809	1	MA0612.1	DLX2	0.343577
HSAPIENS-JASPAR2016-EMX1-MA0612.1	1.61809	1	MA0612.1	TLX2	0.343577
HSAPIENS-JASPAR2016-EMX1-MA0612.1	1.61809	1	MA0612.1	BARX1	0.343577
HSAPIENS-JASPAR2016-EMX1-MA0612.1	1.61809	1	MA0612.1	DBX1	0.343577
HSAPIENS-JASPAR2016-EMX1-MA0612.1	1.61809	1	MA0612.1	NR2E1	0.343577
HSAPIENS-JASPAR2016-EMX1-MA0612.1	1.61809	1	MA0612.1	NOTO	0.343577
HSAPIENS-JASPAR2016-EMX1-MA0612.1	1.61809	1	MA0612.1	VAX2	0.343577
HSAPIENS-JASPAR2016-EMX1-MA0612.1	1.61809	1	MA0612.1	DLX1	0.343577
HSAPIENS-JASPAR2016-EMX1-MA0612.1	1.61809	1	MA0612.1	HMX3	0.343577
HSAPIENS-JASPAR2016-EMX1-MA0612.1	1.61809	1	MA0612.1	DBX2	0.343577
HSAPIENS-JASPAR2016-EMX1-MA0612.1	1.61809	1	MA0612.1	LBX1	0.343577
HSAPIENS-JASPAR2016-EMX1-MA0612.1	1.61809	1	MA0612.1	EN1	0.343577
HSAPIENS-JASPAR2016-EMX1-MA0612.1	1.61809	1	MA0612.1	MSX1	0.343577
HSAPIENS-JASPAR2016-EMX1-MA0612.1	1.61809	1	MA0612.1	HMX2	0.343577
HSAPIENS-JASPAR2016-EMX2-MA0886.1	2.27807	0.227238	MA0886.1	TLX2	0.31693
HSAPIENS-JASPAR2016-EMX2-MA0886.1	2.27807	0.227238	MA0886.1	HLX	0.31693
HSAPIENS-JASPAR2016-EMX2-MA0886.1	2.27807	0.227238	MA0886.1	BARHL2	0.31693
HSAPIENS-JASPAR2016-EMX2-MA0886.1	2.27807	0.227238	MA0886.1	EN2	0.31693
HSAPIENS-JASPAR2016-EMX2-MA0886.1	2.27807	0.227238	MA0886.1	BARX2	0.31693
HSAPIENS-JASPAR2016-EMX2-MA0886.1	2.27807	0.227238	MA0886.1	TLX1	0.31693
HSAPIENS-JASPAR2016-EMX2-MA0886.1	2.27807	0.227238	MA0886.1	DLX3	0.31693
HSAPIENS-JASPAR2016-EMX2-MA0886.1	2.27807	0.227238	MA0886.1	HHEX	0.31693
HSAPIENS-JASPAR2016-EMX2-MA0886.1	2.27807	0.227238	MA0886.1	DLX4	0.31693
HSAPIENS-JASPAR2016-EMX2-MA0886.1	2.27807	0.227238	MA0886.1	NANOG	0.31693
HSAPIENS-JASPAR2016-EMX2-MA0886.1	2.27807	0.227238	MA0886.1	VAX2	0.31693
HSAPIENS-JASPAR2016-EMX2-MA0886.1	2.27807	0.227238	MA0886.1	EN1	0.31693
HSAPIENS-JASPAR2016-EMX2-MA0886.1	2.27807	0.227238	MA0886.1	DLX1	0.31693
HSAPIENS-JASPAR2016-EMX2-MA0886.1	2.27807	0.227238	MA0886.1	DLX6	0.31693
HSAPIENS-JASPAR2016-EMX2-MA0886.1	2.27807	0.227238	MA0886.1	LBX2	0.31693
HSAPIENS-JASPAR2016-EMX2-MA0886.1	2.27807	0.227238	MA0886.1	MSX2	0.31693
HSAPIENS-JASPAR2016-EMX2-MA0886.1	2.27807	0.227238	MA0886.1	HMX1	0.31693
HSAPIENS-JASPAR2016-EMX2-MA0886.1	2.27807	0.227238	MA0886.1	BSX	0.31693
HSAPIENS-JASPAR2016-EMX2-MA0886.1	2.27807	0.227238	MA0886.1	LBX1	0.31693
HSAPIENS-JASPAR2016-EMX2-MA0886.1	2.27807	0.227238	MA0886.1	HMX2	0.31693
HSAPIENS-JASPAR2016-EMX2-MA0886.1	2.27807	0.227238	MA0886.1	DLX5	0.31693
HSAPIENS-JASPAR2016-EMX2-MA0886.1	2.27807	0.227238	MA0886.1	VAX1	0.31693
HSAPIENS-JASPAR2016-EMX2-MA0886.1	2.27807	0.227238	MA0886.1	EMX1	0.31693
HSAPIENS-JASPAR2016-EMX2-MA0886.1	2.27807	0.227238	MA0886.1	VENTX	0.31693
HSAPIENS-JASPAR2016-EMX2-MA0886.1	2.27807	0.227238	MA0886.1	NOTO	0.31693
HSAPIENS-JASPAR2016-EMX2-MA0886.1	2.27807	0.227238	MA0886.1	DBX1	0.31693
HSAPIENS-JASPAR2016-EMX2-MA0886.1	2.27807	0.227238	MA0886.1	BARHL1	0.31693
HSAPIENS-JASPAR2016-EMX2-MA0886.1	2.27807	0.227238	MA0886.1	DLX2	0.31693
HSAPIENS-JASPAR2016-EMX2-MA0886.1	2.27807	0.227238	MA0886.1	TLX3	0.31693
HSAPIENS-JASPAR2016-EMX2-MA0886.1	2.27807	0.227238	MA0886.1	DBX2	0.31693
HSAPIENS-JASPAR2016-EMX2-MA0886.1	2.27807	0.227238	MA0886.1	NR2E1	0.31693
HSAPIENS-JASPAR2016-EMX2-MA0886.1	2.27807	0.227238	MA0886.1	MSX1	0.31693
HSAPIENS-JASPAR2016-EMX2-MA0886.1	2.27807	0.227238	MA0886.1	EMX2	0.31693
HSAPIENS-JASPAR2016-EMX2-MA0886.1	2.27807	0.227238	MA0886.1	BARX1	0.31693
HSAPIENS-JASPAR2016-EMX2-MA0886.1	2.27807	0.227238	MA0886.1	HMX3	0.31693
HSAPIENS-JASPAR2016-EN1-MA0027.2	2.50446	0.12265	MA0027.2	TLX2	0.373328
HSAPIENS-JASPAR2016-EN1-MA0027.2	2.50446	0.12265	MA0027.2	LBX1	0.373328
HSAPIENS-JASPAR2016-EN1-MA0027.2	2.50446	0.12265	MA0027.2	VAX2	0.373328
HSAPIENS-JASPAR2016-EN1-MA0027.2	2.50446	0.12265	MA0027.2	DLX3	0.373328
HSAPIENS-JASPAR2016-EN1-MA0027.2	2.50446	0.12265	MA0027.2	VAX1	0.373328
HSAPIENS-JASPAR2016-EN1-MA0027.2	2.50446	0.12265	MA0027.2	DBX1	0.373328
HSAPIENS-JASPAR2016-EN1-MA0027.2	2.50446	0.12265	MA0027.2	TLX1	0.373328
HSAPIENS-JASPAR2016-EN1-MA0027.2	2.50446	0.12265	MA0027.2	NR2E1	0.373328
HSAPIENS-JASPAR2016-EN1-MA0027.2	2.50446	0.12265	MA0027.2	BARX2	0.373328
HSAPIENS-JASPAR2016-EN1-MA0027.2	2.50446	0.12265	MA0027.2	DLX5	0.373328
HSAPIENS-JASPAR2016-EN1-MA0027.2	2.50446	0.12265	MA0027.2	EN1	0.373328
HSAPIENS-JASPAR2016-EN1-MA0027.2	2.50446	0.12265	MA0027.2	NOTO	0.373328
HSAPIENS-JASPAR2016-EN1-MA0027.2	2.50446	0.12265	MA0027.2	BSX	0.373328
HSAPIENS-JASPAR2016-EN1-MA0027.2	2.50446	0.12265	MA0027.2	BARHL2	0.373328
HSAPIENS-JASPAR2016-EN1-MA0027.2	2.50446	0.12265	MA0027.2	EMX2	0.373328
HSAPIENS-JASPAR2016-EN1-MA0027.2	2.50446	0.12265	MA0027.2	MSX1	0.373328
HSAPIENS-JASPAR2016-EN1-MA0027.2	2.50446	0.12265	MA0027.2	DLX2	0.373328
HSAPIENS-JASPAR2016-EN1-MA0027.2	2.50446	0.12265	MA0027.2	VENTX	0.373328
HSAPIENS-JASPAR2016-EN1-MA0027.2	2.50446	0.12265	MA0027.2	NANOG	0.373328
HSAPIENS-JASPAR2016-EN1-MA0027.2	2.50446	0.12265	MA0027.2	MSX2	0.373328
HSAPIENS-JASPAR2016-EN1-MA0027.2	2.50446	0.12265	MA0027.2	TLX3	0.373328
HSAPIENS-JASPAR2016-EN1-MA0027.2	2.50446	0.12265	MA0027.2	DLX4	0.373328
HSAPIENS-JASPAR2016-EN1-MA0027.2	2.50446	0.12265	MA0027.2	BARHL1	0.373328
HSAPIENS-JASPAR2016-EN1-MA0027.2	2.50446	0.12265	MA0027.2	EMX1	0.373328
HSAPIENS-JASPAR2016-EN1-MA0027.2	2.50446	0.12265	MA0027.2	LBX2	0.373328
HSAPIENS-JASPAR2016-EN1-MA0027.2	2.50446	0.12265	MA0027.2	HLX	0.373328
HSAPIENS-JASPAR2016-EN1-MA0027.2	2.50446	0.12265	MA0027.2	DLX1	0.373328
HSAPIENS-JASPAR2016-EN1-MA0027.2	2.50446	0.12265	MA0027.2	HMX1	0.373328
HSAPIENS-JASPAR2016-EN1-MA0027.2	2.50446	0.12265	MA0027.2	EN2	0.373328
HSAPIENS-JASPAR2016-EN1-MA0027.2	2.50446	0.12265	MA0027.2	BARX1	0.373328
HSAPIENS-JASPAR2016-EN1-MA0027.2	2.50446	0.12265	MA0027.2	DLX6	0.373328
HSAPIENS-JASPAR2016-EN1-MA0027.2	2.50446	0.12265	MA0027.2	DBX2	0.373328
HSAPIENS-JASPAR2016-EN1-MA0027.2	2.50446	0.12265	MA0027.2	HMX2	0.373328
HSAPIENS-JASPAR2016-EN1-MA0027.2	2.50446	0.12265	MA0027.2	HMX3	0.373328
HSAPIENS-JASPAR2016-EN1-MA0027.2	2.50446	0.12265	MA0027.2	HHEX	0.373328
HSAPIENS-JASPAR2016-EN2-MA0642.1	2.76699	0.0565847	MA0642.1	DBX2	0.305775
HSAPIENS-JASPAR2016-EN2-MA0642.1	2.76699	0.0565847	MA0642.1	EMX1	0.305775
HSAPIENS-JASPAR2016-EN2-MA0642.1	2.76699	0.0565847	MA0642.1	DLX6	0.305775
HSAPIENS-JASPAR2016-EN2-MA0642.1	2.76699	0.0565847	MA0642.1	TLX3	0.305775
HSAPIENS-JASPAR2016-EN2-MA0642.1	2.76699	0.0565847	MA0642.1	DLX3	0.305775
HSAPIENS-JASPAR2016-EN2-MA0642.1	2.76699	0.0565847	MA0642.1	BARX1	0.305775
HSAPIENS-JASPAR2016-EN2-MA0642.1	2.76699	0.0565847	MA0642.1	HLX	0.305775
HSAPIENS-JASPAR2016-EN2-MA0642.1	2.76699	0.0565847	MA0642.1	TLX2	0.305775
HSAPIENS-JASPAR2016-EN2-MA0642.1	2.76699	0.0565847	MA0642.1	HHEX	0.305775
HSAPIENS-JASPAR2016-EN2-MA0642.1	2.76699	0.0565847	MA0642.1	BARHL1	0.305775
HSAPIENS-JASPAR2016-EN2-MA0642.1	2.76699	0.0565847	MA0642.1	HMX3	0.305775
HSAPIENS-JASPAR2016-EN2-MA0642.1	2.76699	0.0565847	MA0642.1	DLX2	0.305775
HSAPIENS-JASPAR2016-EN2-MA0642.1	2.76699	0.0565847	MA0642.1	HMX2	0.305775
HSAPIENS-JASPAR2016-EN2-MA0642.1	2.76699	0.0565847	MA0642.1	VAX2	0.305775
HSAPIENS-JASPAR2016-EN2-MA0642.1	2.76699	0.0565847	MA0642.1	MSX1	0.305775
HSAPIENS-JASPAR2016-EN2-MA0642.1	2.76699	0.0565847	MA0642.1	MSX2	0.305775
HSAPIENS-JASPAR2016-EN2-MA0642.1	2.76699	0.0565847	MA0642.1	DLX4	0.305775
HSAPIENS-JASPAR2016-EN2-MA0642.1	2.76699	0.0565847	MA0642.1	VAX1	0.305775
HSAPIENS-JASPAR2016-EN2-MA0642.1	2.76699	0.0565847	MA0642.1	BARX2	0.305775
HSAPIENS-JASPAR2016-EN2-MA0642.1	2.76699	0.0565847	MA0642.1	DBX1	0.305775
HSAPIENS-JASPAR2016-EN2-MA0642.1	2.76699	0.0565847	MA0642.1	HMX1	0.305775
HSAPIENS-JASPAR2016-EN2-MA0642.1	2.76699	0.0565847	MA0642.1	TLX1	0.305775
HSAPIENS-JASPAR2016-EN2-MA0642.1	2.76699	0.0565847	MA0642.1	NANOG	0.305775
HSAPIENS-JASPAR2016-EN2-MA0642.1	2.76699	0.0565847	MA0642.1	EMX2	0.305775
HSAPIENS-JASPAR2016-EN2-MA0642.1	2.76699	0.0565847	MA0642.1	EN1	0.305775
HSAPIENS-JASPAR2016-EN2-MA0642.1	2.76699	0.0565847	MA0642.1	LBX2	0.305775
HSAPIENS-JASPAR2016-EN2-MA0642.1	2.76699	0.0565847	MA0642.1	DLX1	0.305775
HSAPIENS-JASPAR2016-EN2-MA0642.1	2.76699	0.0565847	MA0642.1	BSX	0.305775
HSAPIENS-JASPAR2016-EN2-MA0642.1	2.76699	0.0565847	MA0642.1	DLX5	0.305775
HSAPIENS-JASPAR2016-EN2-MA0642.1	2.76699	0.0565847	MA0642.1	NR2E1	0.305775
HSAPIENS-JASPAR2016-EN2-MA0642.1	2.76699	0.0565847	MA0642.1	EN2	0.305775
HSAPIENS-JASPAR2016-EN2-MA0642.1	2.76699	0.0565847	MA0642.1	VENTX	0.305775
HSAPIENS-JASPAR2016-EN2-MA0642.1	2.76699	0.0565847	MA0642.1	BARHL2	0.305775
HSAPIENS-JASPAR2016-EN2-MA0642.1	2.76699	0.0565847	MA0642.1	LBX1	0.305775
HSAPIENS-JASPAR2016-EN2-MA0642.1	2.76699	0.0565847	MA0642.1	NOTO	0.305775
HSAPIENS-JASPAR2016-EOMES-MA0800.1	1.91398	0.556252	MA0800.1	EOMES	0.284757
HSAPIENS-JASPAR2016-ERF-MA0760.1	-1.79213	0.731138	MA0760.1	ERF	0.228366
HSAPIENS-JASPAR2016-ERF-MA0760.1	-1.79213	0.731138	MA0760.1	SPIC	0.228366
HSAPIENS-JASPAR2016-ERF-MA0760.1	-1.79213	0.731138	MA0760.1	SPIB	0.228366
HSAPIENS-JASPAR2016-ERF-MA0760.1	-1.79213	0.731138	MA0760.1	ELK4	0.228366
HSAPIENS-JASPAR2016-ERF-MA0760.1	-1.79213	0.731138	MA0760.1	SPDEF	0.228366
HSAPIENS-JASPAR2016-ERF-MA0760.1	-1.79213	0.731138	MA0760.1	ETV3	0.228366
HSAPIENS-JASPAR2016-ERF-MA0760.1	-1.79213	0.731138	MA0760.1	ERG	0.228366
HSAPIENS-JASPAR2016-ERF-MA0760.1	-1.79213	0.731138	MA0760.1	ELF2	0.228366
HSAPIENS-JASPAR2016-ERF-MA0760.1	-1.79213	0.731138	MA0760.1	ETV6	0.228366
HSAPIENS-JASPAR2016-ERF-MA0760.1	-1.79213	0.731138	MA0760.1	ETV3L	0.228366
HSAPIENS-JASPAR2016-ERF-MA0760.1	-1.79213	0.731138	MA0760.1	ETV1	0.228366
HSAPIENS-JASPAR2016-ERF-MA0760.1	-1.79213	0.731138	MA0760.1	ELF1	0.228366
HSAPIENS-JASPAR2016-ERF-MA0760.1	-1.79213	0.731138	MA0760.1	FLI1	0.228366
HSAPIENS-JASPAR2016-ERF-MA0760.1	-1.79213	0.731138	MA0760.1	FEV	0.228366
HSAPIENS-JASPAR2016-ERF-MA0760.1	-1.79213	0.731138	MA0760.1	ETV4	0.228366
HSAPIENS-JASPAR2016-ERF-MA0760.1	-1.79213	0.731138	MA0760.1	ELK1	0.228366
HSAPIENS-JASPAR2016-ERF-MA0760.1	-1.79213	0.731138	MA0760.1	ETV5	0.228366
HSAPIENS-JASPAR2016-ERF-MA0760.1	-1.79213	0.731138	MA0760.1	ELF3	0.228366
HSAPIENS-JASPAR2016-ERF-MA0760.1	-1.79213	0.731138	MA0760.1	EHF	0.228366
HSAPIENS-JASPAR2016-ERF-MA0760.1	-1.79213	0.731138	MA0760.1	ETV7	0.228366
HSAPIENS-JASPAR2016-ERF-MA0760.1	-1.79213	0.731138	MA0760.1	ETV2	0.228366
HSAPIENS-JASPAR2016-ERF-MA0760.1	-1.79213	0.731138	MA0760.1	ELK3	0.228366
HSAPIENS-JASPAR2016-ERF-MA0760.1	-1.79213	0.731138	MA0760.1	ELF4	0.228366
HSAPIENS-JASPAR2016-ERF-MA0760.1	-1.79213	0.731138	MA0760.1	ELF5	0.228366
HSAPIENS-JASPAR2016-ERG-MA0474.2	-1.96591	0.493113	MA0474.2	ETV7	0.229822
HSAPIENS-JASPAR2016-ERG-MA0474.2	-1.96591	0.493113	MA0474.2	ETV4	0.229822
HSAPIENS-JASPAR2016-ERG-MA0474.2	-1.96591	0.493113	MA0474.2	ERF	0.229822
HSAPIENS-JASPAR2016-ERG-MA0474.2	-1.96591	0.493113	MA0474.2	ERG	0.229822
HSAPIENS-JASPAR2016-ERG-MA0474.2	-1.96591	0.493113	MA0474.2	ETV2	0.229822
HSAPIENS-JASPAR2016-ERG-MA0474.2	-1.96591	0.493113	MA0474.2	ETV5	0.229822
HSAPIENS-JASPAR2016-ERG-MA0474.2	-1.96591	0.493113	MA0474.2	ETV1	0.229822
HSAPIENS-JASPAR2016-ERG-MA0474.2	-1.96591	0.493113	MA0474.2	FLI1	0.229822
HSAPIENS-JASPAR2016-ERG-MA0474.2	-1.96591	0.493113	MA0474.2	ELF4	0.229822
HSAPIENS-JASPAR2016-ERG-MA0474.2	-1.96591	0.493113	MA0474.2	ELK3	0.229822
HSAPIENS-JASPAR2016-ERG-MA0474.2	-1.96591	0.493113	MA0474.2	SPIB	0.229822
HSAPIENS-JASPAR2016-ERG-MA0474.2	-1.96591	0.493113	MA0474.2	ELF2	0.229822
HSAPIENS-JASPAR2016-ERG-MA0474.2	-1.96591	0.493113	MA0474.2	ELK1	0.229822
HSAPIENS-JASPAR2016-ERG-MA0474.2	-1.96591	0.493113	MA0474.2	SPDEF	0.229822
HSAPIENS-JASPAR2016-ERG-MA0474.2	-1.96591	0.493113	MA0474.2	EHF	0.229822
HSAPIENS-JASPAR2016-ERG-MA0474.2	-1.96591	0.493113	MA0474.2	ELF5	0.229822
HSAPIENS-JASPAR2016-ERG-MA0474.2	-1.96591	0.493113	MA0474.2	ELK4	0.229822
HSAPIENS-JASPAR2016-ERG-MA0474.2	-1.96591	0.493113	MA0474.2	ELF3	0.229822
HSAPIENS-JASPAR2016-ERG-MA0474.2	-1.96591	0.493113	MA0474.2	ETV3	0.229822
HSAPIENS-JASPAR2016-ERG-MA0474.2	-1.96591	0.493113	MA0474.2	SPIC	0.229822
HSAPIENS-JASPAR2016-ERG-MA0474.2	-1.96591	0.493113	MA0474.2	FEV	0.229822
HSAPIENS-JASPAR2016-ERG-MA0474.2	-1.96591	0.493113	MA0474.2	ETV6	0.229822
HSAPIENS-JASPAR2016-ERG-MA0474.2	-1.96591	0.493113	MA0474.2	ETV3L	0.229822
HSAPIENS-JASPAR2016-ERG-MA0474.2	-1.96591	0.493113	MA0474.2	ELF1	0.229822
HSAPIENS-JASPAR2016-ESR1-MA0112.3	-1.2	1	MA0112.3	NR3C1	0.21864
HSAPIENS-JASPAR2016-ESR1-MA0112.3	-1.2	1	MA0112.3	ESR1	0.21864
HSAPIENS-JASPAR2016-ESR1-MA0112.3	-1.2	1	MA0112.3	ESRRG	0.21864
HSAPIENS-JASPAR2016-ESR1-MA0112.3	-1.2	1	MA0112.3	ESRRA	0.21864
HSAPIENS-JASPAR2016-ESR1-MA0112.3	-1.2	1	MA0112.3	NR3C4	0.21864
HSAPIENS-JASPAR2016-ESR1-MA0112.3	-1.2	1	MA0112.3	ESR2	0.21864
HSAPIENS-JASPAR2016-ESR1-MA0112.3	-1.2	1	MA0112.3	NR3C3	0.21864
HSAPIENS-JASPAR2016-ESR1-MA0112.3	-1.2	1	MA0112.3	ESRRB	0.21864
HSAPIENS-JASPAR2016-ESR1-MA0112.3	-1.2	1	MA0112.3	NR3C2	0.21864
HSAPIENS-JASPAR2016-ESR2-MA0258.2	-1.23077	1	MA0258.2	ESR1	0.209341
HSAPIENS-JASPAR2016-ESR2-MA0258.2	-1.23077	1	MA0258.2	ESR2	0.209341
HSAPIENS-JASPAR2016-ESR2-MA0258.2	-1.23077	1	MA0258.2	NR3C3	0.209341
HSAPIENS-JASPAR2016-ESR2-MA0258.2	-1.23077	1	MA0258.2	ESRRB	0.209341
HSAPIENS-JASPAR2016-ESR2-MA0258.2	-1.23077	1	MA0258.2	NR3C2	0.209341
HSAPIENS-JASPAR2016-ESR2-MA0258.2	-1.23077	1	MA0258.2	NR3C4	0.209341
HSAPIENS-JASPAR2016-ESR2-MA0258.2	-1.23077	1	MA0258.2	ESRRA	0.209341
HSAPIENS-JASPAR2016-ESR2-MA0258.2	-1.23077	1	MA0258.2	ESRRG	0.209341
HSAPIENS-JASPAR2016-ESR2-MA0258.2	-1.23077	1	MA0258.2	NR3C1	0.209341
HSAPIENS-JASPAR2016-ESRRB-MA0141.3	-1.78286	0.74612	MA0141.3	NR3C2	0.288231
HSAPIENS-JASPAR2016-ESRRB-MA0141.3	-1.78286	0.74612	MA0141.3	ESRRA	0.288231
HSAPIENS-JASPAR2016-ESRRB-MA0141.3	-1.78286	0.74612	MA0141.3	ESRRB	0.288231
HSAPIENS-JASPAR2016-ESRRB-MA0141.3	-1.78286	0.74612	MA0141.3	NR3C3	0.288231
HSAPIENS-JASPAR2016-ESRRB-MA0141.3	-1.78286	0.74612	MA0141.3	NR3C1	0.288231
HSAPIENS-JASPAR2016-ESRRB-MA0141.3	-1.78286	0.74612	MA0141.3	NR3C4	0.288231
HSAPIENS-JASPAR2016-ESRRB-MA0141.3	-1.78286	0.74612	MA0141.3	ESRRG	0.288231
HSAPIENS-JASPAR2016-ESRRB-MA0141.3	-1.78286	0.74612	MA0141.3	ESR2	0.288231
HSAPIENS-JASPAR2016-ESRRB-MA0141.3	-1.78286	0.74612	MA0141.3	ESR1	0.288231
HSAPIENS-JASPAR2016-ESX1-MA0644.1	3.47642	0.00508336	MA0644.1	TPRX1	0.348053
HSAPIENS-JASPAR2016-ESX1-MA0644.1	3.47642	0.00508336	MA0644.1	ALX1	0.348053
HSAPIENS-JASPAR2016-ESX1-MA0644.1	3.47642	0.00508336	MA0644.1	OTP	0.348053
HSAPIENS-JASPAR2016-ESX1-MA0644.1	3.47642	0.00508336	MA0644.1	SHOX	0.348053
HSAPIENS-JASPAR2016-ESX1-MA0644.1	3.47642	0.00508336	MA0644.1	DRGX	0.348053
HSAPIENS-JASPAR2016-ESX1-MA0644.1	3.47642	0.00508336	MA0644.1	RHOXF1	0.348053
HSAPIENS-JASPAR2016-ESX1-MA0644.1	3.47642	0.00508336	MA0644.1	RHOXF2	0.348053
HSAPIENS-JASPAR2016-ESX1-MA0644.1	3.47642	0.00508336	MA0644.1	RHOXF2B	0.348053
HSAPIENS-JASPAR2016-ESX1-MA0644.1	3.47642	0.00508336	MA0644.1	GSC	0.348053
HSAPIENS-JASPAR2016-ESX1-MA0644.1	3.47642	0.00508336	MA0644.1	RAX2	0.348053
HSAPIENS-JASPAR2016-ESX1-MA0644.1	3.47642	0.00508336	MA0644.1	UNCX	0.348053
HSAPIENS-JASPAR2016-ESX1-MA0644.1	3.47642	0.00508336	MA0644.1	PROP1	0.348053
HSAPIENS-JASPAR2016-ESX1-MA0644.1	3.47642	0.00508336	MA0644.1	LEUTX	0.348053
HSAPIENS-JASPAR2016-ESX1-MA0644.1	3.47642	0.00508336	MA0644.1	PITX3	0.348053
HSAPIENS-JASPAR2016-ESX1-MA0644.1	3.47642	0.00508336	MA0644.1	PHOX2A	0.348053
HSAPIENS-JASPAR2016-ESX1-MA0644.1	3.47642	0.00508336	MA0644.1	HESX1	0.348053
HSAPIENS-JASPAR2016-ESX1-MA0644.1	3.47642	0.00508336	MA0644.1	VSX2	0.348053
HSAPIENS-JASPAR2016-ESX1-MA0644.1	3.47642	0.00508336	MA0644.1	MIXL1	0.348053
HSAPIENS-JASPAR2016-ESX1-MA0644.1	3.47642	0.00508336	MA0644.1	ISX	0.348053
HSAPIENS-JASPAR2016-ESX1-MA0644.1	3.47642	0.00508336	MA0644.1	CRX	0.348053
HSAPIENS-JASPAR2016-ESX1-MA0644.1	3.47642	0.00508336	MA0644.1	HOPX	0.348053
HSAPIENS-JASPAR2016-ESX1-MA0644.1	3.47642	0.00508336	MA0644.1	PRRX2	0.348053
HSAPIENS-JASPAR2016-ESX1-MA0644.1	3.47642	0.00508336	MA0644.1	DUXA	0.348053
HSAPIENS-JASPAR2016-ESX1-MA0644.1	3.47642	0.00508336	MA0644.1	OTX1	0.348053
HSAPIENS-JASPAR2016-ESX1-MA0644.1	3.47642	0.00508336	MA0644.1	RAX	0.348053
HSAPIENS-JASPAR2016-ESX1-MA0644.1	3.47642	0.00508336	MA0644.1	NOBOX	0.348053
HSAPIENS-JASPAR2016-ESX1-MA0644.1	3.47642	0.00508336	MA0644.1	ALX3	0.348053
HSAPIENS-JASPAR2016-ESX1-MA0644.1	3.47642	0.00508336	MA0644.1	PHOX2B	0.348053
HSAPIENS-JASPAR2016-ESX1-MA0644.1	3.47642	0.00508336	MA0644.1	PRRX1	0.348053
HSAPIENS-JASPAR2016-ESX1-MA0644.1	3.47642	0.00508336	MA0644.1	DUX4	0.348053
HSAPIENS-JASPAR2016-ESX1-MA0644.1	3.47642	0.00508336	MA0644.1	ARX	0.348053
HSAPIENS-JASPAR2016-ESX1-MA0644.1	3.47642	0.00508336	MA0644.1	GSC2	0.348053
HSAPIENS-JASPAR2016-ESX1-MA0644.1	3.47642	0.00508336	MA0644.1	ARGFX	0.348053
HSAPIENS-JASPAR2016-ESX1-MA0644.1	3.47642	0.00508336	MA0644.1	PITX1	0.348053
HSAPIENS-JASPAR2016-ESX1-MA0644.1	3.47642	0.00508336	MA0644.1	ESX1	0.348053
HSAPIENS-JASPAR2016-ESX1-MA0644.1	3.47642	0.00508336	MA0644.1	PITX2	0.348053
HSAPIENS-JASPAR2016-ESX1-MA0644.1	3.47642	0.00508336	MA0644.1	ALX4	0.348053
HSAPIENS-JASPAR2016-ESX1-MA0644.1	3.47642	0.00508336	MA0644.1	ELF3	0.348053
HSAPIENS-JASPAR2016-ESX1-MA0644.1	3.47642	0.00508336	MA0644.1	VSX1	0.348053
HSAPIENS-JASPAR2016-ESX1-MA0644.1	3.47642	0.00508336	MA0644.1	DPRX	0.348053
HSAPIENS-JASPAR2016-ESX1-MA0644.1	3.47642	0.00508336	MA0644.1	SHOX2	0.348053
HSAPIENS-JASPAR2016-ESX1-MA0644.1	3.47642	0.00508336	MA0644.1	OTX2	0.348053
HSAPIENS-JASPAR2016-ESX1-MA0644.1	3.47642	0.00508336	MA0644.1	SEBOX	0.348053
HSAPIENS-JASPAR2016-ETS1-MA0098.3	-1.12883	1	MA0098.3	ETS1	0.196476
HSAPIENS-JASPAR2016-ETV1-MA0761.1	-1.70755	0.877229	MA0761.1	FLI1	0.221229
HSAPIENS-JASPAR2016-ETV1-MA0761.1	-1.70755	0.877229	MA0761.1	ELF5	0.221229
HSAPIENS-JASPAR2016-ETV1-MA0761.1	-1.70755	0.877229	MA0761.1	ELF1	0.221229
HSAPIENS-JASPAR2016-ETV1-MA0761.1	-1.70755	0.877229	MA0761.1	ELK4	0.221229
HSAPIENS-JASPAR2016-ETV1-MA0761.1	-1.70755	0.877229	MA0761.1	ERF	0.221229
HSAPIENS-JASPAR2016-ETV1-MA0761.1	-1.70755	0.877229	MA0761.1	ETV3	0.221229
HSAPIENS-JASPAR2016-ETV1-MA0761.1	-1.70755	0.877229	MA0761.1	ELF2	0.221229
HSAPIENS-JASPAR2016-ETV1-MA0761.1	-1.70755	0.877229	MA0761.1	ETV5	0.221229
HSAPIENS-JASPAR2016-ETV1-MA0761.1	-1.70755	0.877229	MA0761.1	SPIB	0.221229
HSAPIENS-JASPAR2016-ETV1-MA0761.1	-1.70755	0.877229	MA0761.1	ELF3	0.221229
HSAPIENS-JASPAR2016-ETV1-MA0761.1	-1.70755	0.877229	MA0761.1	ETV7	0.221229
HSAPIENS-JASPAR2016-ETV1-MA0761.1	-1.70755	0.877229	MA0761.1	ERG	0.221229
HSAPIENS-JASPAR2016-ETV1-MA0761.1	-1.70755	0.877229	MA0761.1	FEV	0.221229
HSAPIENS-JASPAR2016-ETV1-MA0761.1	-1.70755	0.877229	MA0761.1	ELK1	0.221229
HSAPIENS-JASPAR2016-ETV1-MA0761.1	-1.70755	0.877229	MA0761.1	ETV6	0.221229
HSAPIENS-JASPAR2016-ETV1-MA0761.1	-1.70755	0.877229	MA0761.1	ETV4	0.221229
HSAPIENS-JASPAR2016-ETV1-MA0761.1	-1.70755	0.877229	MA0761.1	SPDEF	0.221229
HSAPIENS-JASPAR2016-ETV1-MA0761.1	-1.70755	0.877229	MA0761.1	ETV1	0.221229
HSAPIENS-JASPAR2016-ETV1-MA0761.1	-1.70755	0.877229	MA0761.1	SPIC	0.221229
HSAPIENS-JASPAR2016-ETV1-MA0761.1	-1.70755	0.877229	MA0761.1	EHF	0.221229
HSAPIENS-JASPAR2016-ETV1-MA0761.1	-1.70755	0.877229	MA0761.1	ETV2	0.221229
HSAPIENS-JASPAR2016-ETV1-MA0761.1	-1.70755	0.877229	MA0761.1	ELF4	0.221229
HSAPIENS-JASPAR2016-ETV1-MA0761.1	-1.70755	0.877229	MA0761.1	ELK3	0.221229
HSAPIENS-JASPAR2016-ETV1-MA0761.1	-1.70755	0.877229	MA0761.1	ETV3L	0.221229
HSAPIENS-JASPAR2016-ETV2-MA0762.1	-0.993548	1	MA0762.1	ELF5	0.24221
HSAPIENS-JASPAR2016-ETV2-MA0762.1	-0.993548	1	MA0762.1	ERF	0.24221
HSAPIENS-JASPAR2016-ETV2-MA0762.1	-0.993548	1	MA0762.1	ERG	0.24221
HSAPIENS-JASPAR2016-ETV2-MA0762.1	-0.993548	1	MA0762.1	ELF3	0.24221
HSAPIENS-JASPAR2016-ETV2-MA0762.1	-0.993548	1	MA0762.1	ELF4	0.24221
HSAPIENS-JASPAR2016-ETV2-MA0762.1	-0.993548	1	MA0762.1	ETV4	0.24221
HSAPIENS-JASPAR2016-ETV2-MA0762.1	-0.993548	1	MA0762.1	EHF	0.24221
HSAPIENS-JASPAR2016-ETV2-MA0762.1	-0.993548	1	MA0762.1	ETV5	0.24221
HSAPIENS-JASPAR2016-ETV2-MA0762.1	-0.993548	1	MA0762.1	ETV6	0.24221
HSAPIENS-JASPAR2016-ETV2-MA0762.1	-0.993548	1	MA0762.1	ELK1	0.24221
HSAPIENS-JASPAR2016-ETV2-MA0762.1	-0.993548	1	MA0762.1	SPIB	0.24221
HSAPIENS-JASPAR2016-ETV2-MA0762.1	-0.993548	1	MA0762.1	ETV3	0.24221
HSAPIENS-JASPAR2016-ETV2-MA0762.1	-0.993548	1	MA0762.1	FLI1	0.24221
HSAPIENS-JASPAR2016-ETV2-MA0762.1	-0.993548	1	MA0762.1	ELK4	0.24221
HSAPIENS-JASPAR2016-ETV2-MA0762.1	-0.993548	1	MA0762.1	ELF1	0.24221
HSAPIENS-JASPAR2016-ETV2-MA0762.1	-0.993548	1	MA0762.1	ETV7	0.24221
HSAPIENS-JASPAR2016-ETV2-MA0762.1	-0.993548	1	MA0762.1	ELF2	0.24221
HSAPIENS-JASPAR2016-ETV2-MA0762.1	-0.993548	1	MA0762.1	SPIC	0.24221
HSAPIENS-JASPAR2016-ETV2-MA0762.1	-0.993548	1	MA0762.1	FEV	0.24221
HSAPIENS-JASPAR2016-ETV2-MA0762.1	-0.993548	1	MA0762.1	ETV1	0.24221
HSAPIENS-JASPAR2016-ETV2-MA0762.1	-0.993548	1	MA0762.1	ETV2	0.24221
HSAPIENS-JASPAR2016-ETV2-MA0762.1	-0.993548	1	MA0762.1	ETV3L	0.24221
HSAPIENS-JASPAR2016-ETV2-MA0762.1	-0.993548	1	MA0762.1	ELK3	0.24221
HSAPIENS-JASPAR2016-ETV2-MA0762.1	-0.993548	1	MA0762.1	SPDEF	0.24221
HSAPIENS-JASPAR2016-ETV3-MA0763.1	-1.66667	0.955832	MA0763.1	ELK4	0.227773
HSAPIENS-JASPAR2016-ETV3-MA0763.1	-1.66667	0.955832	MA0763.1	SPIB	0.227773
HSAPIENS-JASPAR2016-ETV3-MA0763.1	-1.66667	0.955832	MA0763.1	FLI1	0.227773
HSAPIENS-JASPAR2016-ETV3-MA0763.1	-1.66667	0.955832	MA0763.1	ELK1	0.227773
HSAPIENS-JASPAR2016-ETV3-MA0763.1	-1.66667	0.955832	MA0763.1	ETV2	0.227773
HSAPIENS-JASPAR2016-ETV3-MA0763.1	-1.66667	0.955832	MA0763.1	ETV3	0.227773
HSAPIENS-JASPAR2016-ETV3-MA0763.1	-1.66667	0.955832	MA0763.1	EHF	0.227773
HSAPIENS-JASPAR2016-ETV3-MA0763.1	-1.66667	0.955832	MA0763.1	ETV7	0.227773
HSAPIENS-JASPAR2016-ETV3-MA0763.1	-1.66667	0.955832	MA0763.1	ERG	0.227773
HSAPIENS-JASPAR2016-ETV3-MA0763.1	-1.66667	0.955832	MA0763.1	SPDEF	0.227773
HSAPIENS-JASPAR2016-ETV3-MA0763.1	-1.66667	0.955832	MA0763.1	ELF2	0.227773
HSAPIENS-JASPAR2016-ETV3-MA0763.1	-1.66667	0.955832	MA0763.1	ETV1	0.227773
HSAPIENS-JASPAR2016-ETV3-MA0763.1	-1.66667	0.955832	MA0763.1	ELF4	0.227773
HSAPIENS-JASPAR2016-ETV3-MA0763.1	-1.66667	0.955832	MA0763.1	ELF1	0.227773
HSAPIENS-JASPAR2016-ETV3-MA0763.1	-1.66667	0.955832	MA0763.1	FEV	0.227773
HSAPIENS-JASPAR2016-ETV3-MA0763.1	-1.66667	0.955832	MA0763.1	ELK3	0.227773
HSAPIENS-JASPAR2016-ETV3-MA0763.1	-1.66667	0.955832	MA0763.1	ELF5	0.227773
HSAPIENS-JASPAR2016-ETV3-MA0763.1	-1.66667	0.955832	MA0763.1	ELF3	0.227773
HSAPIENS-JASPAR2016-ETV3-MA0763.1	-1.66667	0.955832	MA0763.1	ETV4	0.227773
HSAPIENS-JASPAR2016-ETV3-MA0763.1	-1.66667	0.955832	MA0763.1	ERF	0.227773
HSAPIENS-JASPAR2016-ETV3-MA0763.1	-1.66667	0.955832	MA0763.1	ETV5	0.227773
HSAPIENS-JASPAR2016-ETV3-MA0763.1	-1.66667	0.955832	MA0763.1	ETV3L	0.227773
HSAPIENS-JASPAR2016-ETV3-MA0763.1	-1.66667	0.955832	MA0763.1	ETV6	0.227773
HSAPIENS-JASPAR2016-ETV3-MA0763.1	-1.66667	0.955832	MA0763.1	SPIC	0.227773
HSAPIENS-JASPAR2016-ETV4-MA0764.1	-1.52857	1	MA0764.1	ETV2	0.226725
HSAPIENS-JASPAR2016-ETV4-MA0764.1	-1.52857	1	MA0764.1	ELF5	0.226725
HSAPIENS-JASPAR2016-ETV4-MA0764.1	-1.52857	1	MA0764.1	ETV1	0.226725
HSAPIENS-JASPAR2016-ETV4-MA0764.1	-1.52857	1	MA0764.1	EHF	0.226725
HSAPIENS-JASPAR2016-ETV4-MA0764.1	-1.52857	1	MA0764.1	ELF3	0.226725
HSAPIENS-JASPAR2016-ETV4-MA0764.1	-1.52857	1	MA0764.1	ETV7	0.226725
HSAPIENS-JASPAR2016-ETV4-MA0764.1	-1.52857	1	MA0764.1	ELF4	0.226725
HSAPIENS-JASPAR2016-ETV4-MA0764.1	-1.52857	1	MA0764.1	ERF	0.226725
HSAPIENS-JASPAR2016-ETV4-MA0764.1	-1.52857	1	MA0764.1	ELF2	0.226725
HSAPIENS-JASPAR2016-ETV4-MA0764.1	-1.52857	1	MA0764.1	ELK1	0.226725
HSAPIENS-JASPAR2016-ETV4-MA0764.1	-1.52857	1	MA0764.1	ELK4	0.226725
HSAPIENS-JASPAR2016-ETV4-MA0764.1	-1.52857	1	MA0764.1	FLI1	0.226725
HSAPIENS-JASPAR2016-ETV4-MA0764.1	-1.52857	1	MA0764.1	FEV	0.226725
HSAPIENS-JASPAR2016-ETV4-MA0764.1	-1.52857	1	MA0764.1	ETV4	0.226725
HSAPIENS-JASPAR2016-ETV4-MA0764.1	-1.52857	1	MA0764.1	ETV5	0.226725
HSAPIENS-JASPAR2016-ETV4-MA0764.1	-1.52857	1	MA0764.1	SPDEF	0.226725
HSAPIENS-JASPAR2016-ETV4-MA0764.1	-1.52857	1	MA0764.1	SPIC	0.226725
HSAPIENS-JASPAR2016-ETV4-MA0764.1	-1.52857	1	MA0764.1	ETV6	0.226725
HSAPIENS-JASPAR2016-ETV4-MA0764.1	-1.52857	1	MA0764.1	ETV3L	0.226725
HSAPIENS-JASPAR2016-ETV4-MA0764.1	-1.52857	1	MA0764.1	ETV3	0.226725
HSAPIENS-JASPAR2016-ETV4-MA0764.1	-1.52857	1	MA0764.1	ELK3	0.226725
HSAPIENS-JASPAR2016-ETV4-MA0764.1	-1.52857	1	MA0764.1	SPIB	0.226725
HSAPIENS-JASPAR2016-ETV4-MA0764.1	-1.52857	1	MA0764.1	ELF1	0.226725
HSAPIENS-JASPAR2016-ETV4-MA0764.1	-1.52857	1	MA0764.1	ERG	0.226725
HSAPIENS-JASPAR2016-ETV5-MA0765.1	-1.18304	1	MA0765.1	ELK4	0.213639
HSAPIENS-JASPAR2016-ETV5-MA0765.1	-1.18304	1	MA0765.1	ELF5	0.213639
HSAPIENS-JASPAR2016-ETV5-MA0765.1	-1.18304	1	MA0765.1	ETV3L	0.213639
HSAPIENS-JASPAR2016-ETV5-MA0765.1	-1.18304	1	MA0765.1	FLI1	0.213639
HSAPIENS-JASPAR2016-ETV5-MA0765.1	-1.18304	1	MA0765.1	ERF	0.213639
HSAPIENS-JASPAR2016-ETV5-MA0765.1	-1.18304	1	MA0765.1	ETV7	0.213639
HSAPIENS-JASPAR2016-ETV5-MA0765.1	-1.18304	1	MA0765.1	ELF3	0.213639
HSAPIENS-JASPAR2016-ETV5-MA0765.1	-1.18304	1	MA0765.1	ERG	0.213639
HSAPIENS-JASPAR2016-ETV5-MA0765.1	-1.18304	1	MA0765.1	ETV3	0.213639
HSAPIENS-JASPAR2016-ETV5-MA0765.1	-1.18304	1	MA0765.1	ELF4	0.213639
HSAPIENS-JASPAR2016-ETV5-MA0765.1	-1.18304	1	MA0765.1	ETV1	0.213639
HSAPIENS-JASPAR2016-ETV5-MA0765.1	-1.18304	1	MA0765.1	EHF	0.213639
HSAPIENS-JASPAR2016-ETV5-MA0765.1	-1.18304	1	MA0765.1	FEV	0.213639
HSAPIENS-JASPAR2016-ETV5-MA0765.1	-1.18304	1	MA0765.1	ELF1	0.213639
HSAPIENS-JASPAR2016-ETV5-MA0765.1	-1.18304	1	MA0765.1	ETV2	0.213639
HSAPIENS-JASPAR2016-ETV5-MA0765.1	-1.18304	1	MA0765.1	SPIC	0.213639
HSAPIENS-JASPAR2016-ETV5-MA0765.1	-1.18304	1	MA0765.1	ETV6	0.213639
HSAPIENS-JASPAR2016-ETV5-MA0765.1	-1.18304	1	MA0765.1	ELK3	0.213639
HSAPIENS-JASPAR2016-ETV5-MA0765.1	-1.18304	1	MA0765.1	ETV5	0.213639
HSAPIENS-JASPAR2016-ETV5-MA0765.1	-1.18304	1	MA0765.1	SPDEF	0.213639
HSAPIENS-JASPAR2016-ETV5-MA0765.1	-1.18304	1	MA0765.1	ELK1	0.213639
HSAPIENS-JASPAR2016-ETV5-MA0765.1	-1.18304	1	MA0765.1	SPIB	0.213639
HSAPIENS-JASPAR2016-ETV5-MA0765.1	-1.18304	1	MA0765.1	ELF2	0.213639
HSAPIENS-JASPAR2016-ETV5-MA0765.1	-1.18304	1	MA0765.1	ETV4	0.213639
HSAPIENS-JASPAR2016-ETV6-MA0645.1	-1.28676	1	MA0645.1	ELK1	0.212807
HSAPIENS-JASPAR2016-ETV6-MA0645.1	-1.28676	1	MA0645.1	SPIB	0.212807
HSAPIENS-JASPAR2016-ETV6-MA0645.1	-1.28676	1	MA0645.1	FEV	0.212807
HSAPIENS-JASPAR2016-ETV6-MA0645.1	-1.28676	1	MA0645.1	ETV6	0.212807
HSAPIENS-JASPAR2016-ETV6-MA0645.1	-1.28676	1	MA0645.1	ERF	0.212807
HSAPIENS-JASPAR2016-ETV6-MA0645.1	-1.28676	1	MA0645.1	SPDEF	0.212807
HSAPIENS-JASPAR2016-ETV6-MA0645.1	-1.28676	1	MA0645.1	FLI1	0.212807
HSAPIENS-JASPAR2016-ETV6-MA0645.1	-1.28676	1	MA0645.1	ELF5	0.212807
HSAPIENS-JASPAR2016-ETV6-MA0645.1	-1.28676	1	MA0645.1	ETV3L	0.212807
HSAPIENS-JASPAR2016-ETV6-MA0645.1	-1.28676	1	MA0645.1	SPIC	0.212807
HSAPIENS-JASPAR2016-ETV6-MA0645.1	-1.28676	1	MA0645.1	ETV7	0.212807
HSAPIENS-JASPAR2016-ETV6-MA0645.1	-1.28676	1	MA0645.1	ELK4	0.212807
HSAPIENS-JASPAR2016-ETV6-MA0645.1	-1.28676	1	MA0645.1	ELK3	0.212807
HSAPIENS-JASPAR2016-ETV6-MA0645.1	-1.28676	1	MA0645.1	ETV3	0.212807
HSAPIENS-JASPAR2016-ETV6-MA0645.1	-1.28676	1	MA0645.1	ETV4	0.212807
HSAPIENS-JASPAR2016-ETV6-MA0645.1	-1.28676	1	MA0645.1	ELF2	0.212807
HSAPIENS-JASPAR2016-ETV6-MA0645.1	-1.28676	1	MA0645.1	ETV1	0.212807
HSAPIENS-JASPAR2016-ETV6-MA0645.1	-1.28676	1	MA0645.1	EHF	0.212807
HSAPIENS-JASPAR2016-ETV6-MA0645.1	-1.28676	1	MA0645.1	ETV2	0.212807
HSAPIENS-JASPAR2016-ETV6-MA0645.1	-1.28676	1	MA0645.1	ELF1	0.212807
HSAPIENS-JASPAR2016-ETV6-MA0645.1	-1.28676	1	MA0645.1	ELF3	0.212807
HSAPIENS-JASPAR2016-ETV6-MA0645.1	-1.28676	1	MA0645.1	ETV5	0.212807
HSAPIENS-JASPAR2016-ETV6-MA0645.1	-1.28676	1	MA0645.1	ERG	0.212807
HSAPIENS-JASPAR2016-ETV6-MA0645.1	-1.28676	1	MA0645.1	ELF4	0.212807
HSAPIENS-JASPAR2016-EVX1-MA0887.1	1.47475	1	MA0887.1	MEOX2	0.326851
HSAPIENS-JASPAR2016-EVX1-MA0887.1	1.47475	1	MA0887.1	HOXA1	0.326851
HSAPIENS-JASPAR2016-EVX1-MA0887.1	1.47475	1	MA0887.1	GSX1	0.326851
HSAPIENS-JASPAR2016-EVX1-MA0887.1	1.47475	1	MA0887.1	GBX1	0.326851
HSAPIENS-JASPAR2016-EVX1-MA0887.1	1.47475	1	MA0887.1	HOXC10	0.326851
HSAPIENS-JASPAR2016-EVX1-MA0887.1	1.47475	1	MA0887.1	MNX1	0.326851
HSAPIENS-JASPAR2016-EVX1-MA0887.1	1.47475	1	MA0887.1	HOXD3	0.326851
HSAPIENS-JASPAR2016-EVX1-MA0887.1	1.47475	1	MA0887.1	HOXA6	0.326851
HSAPIENS-JASPAR2016-EVX1-MA0887.1	1.47475	1	MA0887.1	HOXB9	0.326851
HSAPIENS-JASPAR2016-EVX1-MA0887.1	1.47475	1	MA0887.1	CDX4	0.326851
HSAPIENS-JASPAR2016-EVX1-MA0887.1	1.47475	1	MA0887.1	HOXA7	0.326851
HSAPIENS-JASPAR2016-EVX1-MA0887.1	1.47475	1	MA0887.1	HOXB13	0.326851
HSAPIENS-JASPAR2016-EVX1-MA0887.1	1.47475	1	MA0887.1	GSX2	0.326851
HSAPIENS-JASPAR2016-EVX1-MA0887.1	1.47475	1	MA0887.1	HOXD10	0.326851
HSAPIENS-JASPAR2016-EVX1-MA0887.1	1.47475	1	MA0887.1	HOXA11	0.326851
HSAPIENS-JASPAR2016-EVX1-MA0887.1	1.47475	1	MA0887.1	HOXD4	0.326851
HSAPIENS-JASPAR2016-EVX1-MA0887.1	1.47475	1	MA0887.1	HOXD12	0.326851
HSAPIENS-JASPAR2016-EVX1-MA0887.1	1.47475	1	MA0887.1	HOXA13	0.326851
HSAPIENS-JASPAR2016-EVX1-MA0887.1	1.47475	1	MA0887.1	HOXC13	0.326851
HSAPIENS-JASPAR2016-EVX1-MA0887.1	1.47475	1	MA0887.1	HOXD1	0.326851
HSAPIENS-JASPAR2016-EVX1-MA0887.1	1.47475	1	MA0887.1	HOXC6	0.326851
HSAPIENS-JASPAR2016-EVX1-MA0887.1	1.47475	1	MA0887.1	EVX1	0.326851
HSAPIENS-JASPAR2016-EVX1-MA0887.1	1.47475	1	MA0887.1	HOXA5	0.326851
HSAPIENS-JASPAR2016-EVX1-MA0887.1	1.47475	1	MA0887.1	HOXB2	0.326851
HSAPIENS-JASPAR2016-EVX1-MA0887.1	1.47475	1	MA0887.1	CDX1	0.326851
HSAPIENS-JASPAR2016-EVX1-MA0887.1	1.47475	1	MA0887.1	HOXB1	0.326851
HSAPIENS-JASPAR2016-EVX1-MA0887.1	1.47475	1	MA0887.1	HOXD9	0.326851
HSAPIENS-JASPAR2016-EVX1-MA0887.1	1.47475	1	MA0887.1	HOXB3	0.326851
HSAPIENS-JASPAR2016-EVX1-MA0887.1	1.47475	1	MA0887.1	HOXB8	0.326851
HSAPIENS-JASPAR2016-EVX1-MA0887.1	1.47475	1	MA0887.1	PDX1	0.326851
HSAPIENS-JASPAR2016-EVX1-MA0887.1	1.47475	1	MA0887.1	HOXC5	0.326851
HSAPIENS-JASPAR2016-EVX1-MA0887.1	1.47475	1	MA0887.1	HOXB5	0.326851
HSAPIENS-JASPAR2016-EVX1-MA0887.1	1.47475	1	MA0887.1	HOXD8	0.326851
HSAPIENS-JASPAR2016-EVX1-MA0887.1	1.47475	1	MA0887.1	HOXA10	0.326851
HSAPIENS-JASPAR2016-EVX1-MA0887.1	1.47475	1	MA0887.1	HOXB6	0.326851
HSAPIENS-JASPAR2016-EVX1-MA0887.1	1.47475	1	MA0887.1	GBX2	0.326851
HSAPIENS-JASPAR2016-EVX1-MA0887.1	1.47475	1	MA0887.1	HOXC4	0.326851
HSAPIENS-JASPAR2016-EVX1-MA0887.1	1.47475	1	MA0887.1	HOXD13	0.326851
HSAPIENS-JASPAR2016-EVX1-MA0887.1	1.47475	1	MA0887.1	HOXA3	0.326851
HSAPIENS-JASPAR2016-EVX1-MA0887.1	1.47475	1	MA0887.1	HOXA4	0.326851
HSAPIENS-JASPAR2016-EVX1-MA0887.1	1.47475	1	MA0887.1	HOXC11	0.326851
HSAPIENS-JASPAR2016-EVX1-MA0887.1	1.47475	1	MA0887.1	EVX2	0.326851
HSAPIENS-JASPAR2016-EVX1-MA0887.1	1.47475	1	MA0887.1	HOXB4	0.326851
HSAPIENS-JASPAR2016-EVX1-MA0887.1	1.47475	1	MA0887.1	HOXD11	0.326851
HSAPIENS-JASPAR2016-EVX1-MA0887.1	1.47475	1	MA0887.1	HOXA9	0.326851
HSAPIENS-JASPAR2016-EVX1-MA0887.1	1.47475	1	MA0887.1	CDX2	0.326851
HSAPIENS-JASPAR2016-EVX1-MA0887.1	1.47475	1	MA0887.1	HOXC8	0.326851
HSAPIENS-JASPAR2016-EVX1-MA0887.1	1.47475	1	MA0887.1	HOXA2	0.326851
HSAPIENS-JASPAR2016-EVX1-MA0887.1	1.47475	1	MA0887.1	HOXB7	0.326851
HSAPIENS-JASPAR2016-EVX1-MA0887.1	1.47475	1	MA0887.1	HOXC12	0.326851
HSAPIENS-JASPAR2016-EVX1-MA0887.1	1.47475	1	MA0887.1	HOXC9	0.326851
HSAPIENS-JASPAR2016-EVX1-MA0887.1	1.47475	1	MA0887.1	MEOX1	0.326851
HSAPIENS-JASPAR2016-EVX2-MA0888.1	1.98558	0.470825	MA0888.1	HOXD9	0.328049
HSAPIENS-JASPAR2016-EVX2-MA0888.1	1.98558	0.470825	MA0888.1	HOXB4	0.328049
HSAPIENS-JASPAR2016-EVX2-MA0888.1	1.98558	0.470825	MA0888.1	MEOX2	0.328049
HSAPIENS-JASPAR2016-EVX2-MA0888.1	1.98558	0.470825	MA0888.1	HOXA4	0.328049
HSAPIENS-JASPAR2016-EVX2-MA0888.1	1.98558	0.470825	MA0888.1	HOXB7	0.328049
HSAPIENS-JASPAR2016-EVX2-MA0888.1	1.98558	0.470825	MA0888.1	HOXD8	0.328049
HSAPIENS-JASPAR2016-EVX2-MA0888.1	1.98558	0.470825	MA0888.1	HOXB5	0.328049
HSAPIENS-JASPAR2016-EVX2-MA0888.1	1.98558	0.470825	MA0888.1	MNX1	0.328049
HSAPIENS-JASPAR2016-EVX2-MA0888.1	1.98558	0.470825	MA0888.1	HOXD3	0.328049
HSAPIENS-JASPAR2016-EVX2-MA0888.1	1.98558	0.470825	MA0888.1	HOXC4	0.328049
HSAPIENS-JASPAR2016-EVX2-MA0888.1	1.98558	0.470825	MA0888.1	HOXD1	0.328049
HSAPIENS-JASPAR2016-EVX2-MA0888.1	1.98558	0.470825	MA0888.1	GSX2	0.328049
HSAPIENS-JASPAR2016-EVX2-MA0888.1	1.98558	0.470825	MA0888.1	HOXD13	0.328049
HSAPIENS-JASPAR2016-EVX2-MA0888.1	1.98558	0.470825	MA0888.1	HOXB1	0.328049
HSAPIENS-JASPAR2016-EVX2-MA0888.1	1.98558	0.470825	MA0888.1	HOXA7	0.328049
HSAPIENS-JASPAR2016-EVX2-MA0888.1	1.98558	0.470825	MA0888.1	CDX1	0.328049
HSAPIENS-JASPAR2016-EVX2-MA0888.1	1.98558	0.470825	MA0888.1	HOXC12	0.328049
HSAPIENS-JASPAR2016-EVX2-MA0888.1	1.98558	0.470825	MA0888.1	EVX1	0.328049
HSAPIENS-JASPAR2016-EVX2-MA0888.1	1.98558	0.470825	MA0888.1	HOXA6	0.328049
HSAPIENS-JASPAR2016-EVX2-MA0888.1	1.98558	0.470825	MA0888.1	HOXB9	0.328049
HSAPIENS-JASPAR2016-EVX2-MA0888.1	1.98558	0.470825	MA0888.1	EVX2	0.328049
HSAPIENS-JASPAR2016-EVX2-MA0888.1	1.98558	0.470825	MA0888.1	PDX1	0.328049
HSAPIENS-JASPAR2016-EVX2-MA0888.1	1.98558	0.470825	MA0888.1	HOXB6	0.328049
HSAPIENS-JASPAR2016-EVX2-MA0888.1	1.98558	0.470825	MA0888.1	HOXD11	0.328049
HSAPIENS-JASPAR2016-EVX2-MA0888.1	1.98558	0.470825	MA0888.1	HOXA11	0.328049
HSAPIENS-JASPAR2016-EVX2-MA0888.1	1.98558	0.470825	MA0888.1	CDX2	0.328049
HSAPIENS-JASPAR2016-EVX2-MA0888.1	1.98558	0.470825	MA0888.1	HOXD10	0.328049
HSAPIENS-JASPAR2016-EVX2-MA0888.1	1.98558	0.470825	MA0888.1	HOXD4	0.328049
HSAPIENS-JASPAR2016-EVX2-MA0888.1	1.98558	0.470825	MA0888.1	HOXC9	0.328049
HSAPIENS-JASPAR2016-EVX2-MA0888.1	1.98558	0.470825	MA0888.1	GSX1	0.328049
HSAPIENS-JASPAR2016-EVX2-MA0888.1	1.98558	0.470825	MA0888.1	HOXC6	0.328049
HSAPIENS-JASPAR2016-EVX2-MA0888.1	1.98558	0.470825	MA0888.1	CDX4	0.328049
HSAPIENS-JASPAR2016-EVX2-MA0888.1	1.98558	0.470825	MA0888.1	HOXA13	0.328049
HSAPIENS-JASPAR2016-EVX2-MA0888.1	1.98558	0.470825	MA0888.1	HOXD12	0.328049
HSAPIENS-JASPAR2016-EVX2-MA0888.1	1.98558	0.470825	MA0888.1	HOXA2	0.328049
HSAPIENS-JASPAR2016-EVX2-MA0888.1	1.98558	0.470825	MA0888.1	HOXC11	0.328049
HSAPIENS-JASPAR2016-EVX2-MA0888.1	1.98558	0.470825	MA0888.1	HOXA5	0.328049
HSAPIENS-JASPAR2016-EVX2-MA0888.1	1.98558	0.470825	MA0888.1	HOXB8	0.328049
HSAPIENS-JASPAR2016-EVX2-MA0888.1	1.98558	0.470825	MA0888.1	GBX1	0.328049
HSAPIENS-JASPAR2016-EVX2-MA0888.1	1.98558	0.470825	MA0888.1	HOXA3	0.328049
HSAPIENS-JASPAR2016-EVX2-MA0888.1	1.98558	0.470825	MA0888.1	HOXB13	0.328049
HSAPIENS-JASPAR2016-EVX2-MA0888.1	1.98558	0.470825	MA0888.1	GBX2	0.328049
HSAPIENS-JASPAR2016-EVX2-MA0888.1	1.98558	0.470825	MA0888.1	HOXC10	0.328049
HSAPIENS-JASPAR2016-EVX2-MA0888.1	1.98558	0.470825	MA0888.1	HOXA1	0.328049
HSAPIENS-JASPAR2016-EVX2-MA0888.1	1.98558	0.470825	MA0888.1	MEOX1	0.328049
HSAPIENS-JASPAR2016-EVX2-MA0888.1	1.98558	0.470825	MA0888.1	HOXC8	0.328049
HSAPIENS-JASPAR2016-EVX2-MA0888.1	1.98558	0.470825	MA0888.1	HOXC13	0.328049
HSAPIENS-JASPAR2016-EVX2-MA0888.1	1.98558	0.470825	MA0888.1	HOXA10	0.328049
HSAPIENS-JASPAR2016-EVX2-MA0888.1	1.98558	0.470825	MA0888.1	HOXB2	0.328049
HSAPIENS-JASPAR2016-EVX2-MA0888.1	1.98558	0.470825	MA0888.1	HOXC5	0.328049
HSAPIENS-JASPAR2016-EVX2-MA0888.1	1.98558	0.470825	MA0888.1	HOXB3	0.328049
HSAPIENS-JASPAR2016-EVX2-MA0888.1	1.98558	0.470825	MA0888.1	HOXA9	0.328049
HSAPIENS-JASPAR2016-FEV-MA0156.2	-2.28796	0.221416	MA0156.2	ETV4	0.229453
HSAPIENS-JASPAR2016-FEV-MA0156.2	-2.28796	0.221416	MA0156.2	ERF	0.229453
HSAPIENS-JASPAR2016-FEV-MA0156.2	-2.28796	0.221416	MA0156.2	SPIB	0.229453
HSAPIENS-JASPAR2016-FEV-MA0156.2	-2.28796	0.221416	MA0156.2	ETV6	0.229453
HSAPIENS-JASPAR2016-FEV-MA0156.2	-2.28796	0.221416	MA0156.2	ELF3	0.229453
HSAPIENS-JASPAR2016-FEV-MA0156.2	-2.28796	0.221416	MA0156.2	FEV	0.229453
HSAPIENS-JASPAR2016-FEV-MA0156.2	-2.28796	0.221416	MA0156.2	ETV3L	0.229453
HSAPIENS-JASPAR2016-FEV-MA0156.2	-2.28796	0.221416	MA0156.2	ELF1	0.229453
HSAPIENS-JASPAR2016-FEV-MA0156.2	-2.28796	0.221416	MA0156.2	ERG	0.229453
HSAPIENS-JASPAR2016-FEV-MA0156.2	-2.28796	0.221416	MA0156.2	ETV5	0.229453
HSAPIENS-JASPAR2016-FEV-MA0156.2	-2.28796	0.221416	MA0156.2	ELK1	0.229453
HSAPIENS-JASPAR2016-FEV-MA0156.2	-2.28796	0.221416	MA0156.2	EHF	0.229453
HSAPIENS-JASPAR2016-FEV-MA0156.2	-2.28796	0.221416	MA0156.2	ETV3	0.229453
HSAPIENS-JASPAR2016-FEV-MA0156.2	-2.28796	0.221416	MA0156.2	ELF5	0.229453
HSAPIENS-JASPAR2016-FEV-MA0156.2	-2.28796	0.221416	MA0156.2	ELF2	0.229453
HSAPIENS-JASPAR2016-FEV-MA0156.2	-2.28796	0.221416	MA0156.2	SPIC	0.229453
HSAPIENS-JASPAR2016-FEV-MA0156.2	-2.28796	0.221416	MA0156.2	ELF4	0.229453
HSAPIENS-JASPAR2016-FEV-MA0156.2	-2.28796	0.221416	MA0156.2	ETV2	0.229453
HSAPIENS-JASPAR2016-FEV-MA0156.2	-2.28796	0.221416	MA0156.2	ETV7	0.229453
HSAPIENS-JASPAR2016-FEV-MA0156.2	-2.28796	0.221416	MA0156.2	ELK3	0.229453
HSAPIENS-JASPAR2016-FEV-MA0156.2	-2.28796	0.221416	MA0156.2	ELK4	0.229453
HSAPIENS-JASPAR2016-FEV-MA0156.2	-2.28796	0.221416	MA0156.2	SPDEF	0.229453
HSAPIENS-JASPAR2016-FEV-MA0156.2	-2.28796	0.221416	MA0156.2	ETV1	0.229453
HSAPIENS-JASPAR2016-FEV-MA0156.2	-2.28796	0.221416	MA0156.2	FLI1	0.229453
HSAPIENS-JASPAR2016-FIGLA-MA0820.1	1.24786	1	MA0820.1	FIGLA	0.227114
HSAPIENS-JASPAR2016-FLI1-MA0475.2	-1.45304	1	MA0475.2	ELK3	0.227457
HSAPIENS-JASPAR2016-FLI1-MA0475.2	-1.45304	1	MA0475.2	ETV7	0.227457
HSAPIENS-JASPAR2016-FLI1-MA0475.2	-1.45304	1	MA0475.2	SPDEF	0.227457
HSAPIENS-JASPAR2016-FLI1-MA0475.2	-1.45304	1	MA0475.2	ELF3	0.227457
HSAPIENS-JASPAR2016-FLI1-MA0475.2	-1.45304	1	MA0475.2	EHF	0.227457
HSAPIENS-JASPAR2016-FLI1-MA0475.2	-1.45304	1	MA0475.2	ELF4	0.227457
HSAPIENS-JASPAR2016-FLI1-MA0475.2	-1.45304	1	MA0475.2	ELF1	0.227457
HSAPIENS-JASPAR2016-FLI1-MA0475.2	-1.45304	1	MA0475.2	ELF2	0.227457
HSAPIENS-JASPAR2016-FLI1-MA0475.2	-1.45304	1	MA0475.2	ETV6	0.227457
HSAPIENS-JASPAR2016-FLI1-MA0475.2	-1.45304	1	MA0475.2	ETV1	0.227457
HSAPIENS-JASPAR2016-FLI1-MA0475.2	-1.45304	1	MA0475.2	ETV2	0.227457
HSAPIENS-JASPAR2016-FLI1-MA0475.2	-1.45304	1	MA0475.2	ERF	0.227457
HSAPIENS-JASPAR2016-FLI1-MA0475.2	-1.45304	1	MA0475.2	ETV4	0.227457
HSAPIENS-JASPAR2016-FLI1-MA0475.2	-1.45304	1	MA0475.2	ETV3L	0.227457
HSAPIENS-JASPAR2016-FLI1-MA0475.2	-1.45304	1	MA0475.2	FEV	0.227457
HSAPIENS-JASPAR2016-FLI1-MA0475.2	-1.45304	1	MA0475.2	FLI1	0.227457
HSAPIENS-JASPAR2016-FLI1-MA0475.2	-1.45304	1	MA0475.2	ELK1	0.227457
HSAPIENS-JASPAR2016-FLI1-MA0475.2	-1.45304	1	MA0475.2	SPIC	0.227457
HSAPIENS-JASPAR2016-FLI1-MA0475.2	-1.45304	1	MA0475.2	ERG	0.227457
HSAPIENS-JASPAR2016-FLI1-MA0475.2	-1.45304	1	MA0475.2	SPIB	0.227457
HSAPIENS-JASPAR2016-FLI1-MA0475.2	-1.45304	1	MA0475.2	ETV3	0.227457
HSAPIENS-JASPAR2016-FLI1-MA0475.2	-1.45304	1	MA0475.2	ELK4	0.227457
HSAPIENS-JASPAR2016-FLI1-MA0475.2	-1.45304	1	MA0475.2	ETV5	0.227457
HSAPIENS-JASPAR2016-FLI1-MA0475.2	-1.45304	1	MA0475.2	ELF5	0.227457
HSAPIENS-JASPAR2016-FOS-MA0476.1	-1.5207	1	MA0476.1	FOS	0.241652
HSAPIENS-JASPAR2016-FOSL1-MA0477.1	-1.35945	1	MA0477.1	FOSL1	0.208439
HSAPIENS-JASPAR2016-FOSL2-MA0478.1	-1.62963	1	MA0478.1	FOSL2	0.237759
HSAPIENS-JASPAR2016-FOXA1-MA0148.3	1.175	1	MA0148.3	FOXH1	0.332806
HSAPIENS-JASPAR2016-FOXA1-MA0148.3	1.175	1	MA0148.3	FOXN4	0.332806
HSAPIENS-JASPAR2016-FOXA1-MA0148.3	1.175	1	MA0148.3	FOXR2	0.332806
HSAPIENS-JASPAR2016-FOXA1-MA0148.3	1.175	1	MA0148.3	FOXQ1	0.332806
HSAPIENS-JASPAR2016-FOXA1-MA0148.3	1.175	1	MA0148.3	FOXN1	0.332806
HSAPIENS-JASPAR2016-FOXA1-MA0148.3	1.175	1	MA0148.3	FOXD4L4	0.332806
HSAPIENS-JASPAR2016-FOXA1-MA0148.3	1.175	1	MA0148.3	FOXS1	0.332806
HSAPIENS-JASPAR2016-FOXA1-MA0148.3	1.175	1	MA0148.3	FOXB1	0.332806
HSAPIENS-JASPAR2016-FOXA1-MA0148.3	1.175	1	MA0148.3	FOXA3	0.332806
HSAPIENS-JASPAR2016-FOXA1-MA0148.3	1.175	1	MA0148.3	FOXE1	0.332806
HSAPIENS-JASPAR2016-FOXA1-MA0148.3	1.175	1	MA0148.3	FOXP4	0.332806
HSAPIENS-JASPAR2016-FOXA1-MA0148.3	1.175	1	MA0148.3	FOXC1	0.332806
HSAPIENS-JASPAR2016-FOXA1-MA0148.3	1.175	1	MA0148.3	FOXJ3	0.332806
HSAPIENS-JASPAR2016-FOXA1-MA0148.3	1.175	1	MA0148.3	FOXK1	0.332806
HSAPIENS-JASPAR2016-FOXA1-MA0148.3	1.175	1	MA0148.3	FOXD1	0.332806
HSAPIENS-JASPAR2016-FOXA1-MA0148.3	1.175	1	MA0148.3	FOXF1	0.332806
HSAPIENS-JASPAR2016-FOXA1-MA0148.3	1.175	1	MA0148.3	FOXN3	0.332806
HSAPIENS-JASPAR2016-FOXA1-MA0148.3	1.175	1	MA0148.3	FOXC2	0.332806
HSAPIENS-JASPAR2016-FOXA1-MA0148.3	1.175	1	MA0148.3	FOXA2	0.332806
HSAPIENS-JASPAR2016-FOXA1-MA0148.3	1.175	1	MA0148.3	FOXL1	0.332806
HSAPIENS-JASPAR2016-FOXA1-MA0148.3	1.175	1	MA0148.3	FOXI1	0.332806
HSAPIENS-JASPAR2016-FOXA1-MA0148.3	1.175	1	MA0148.3	FOXD4L3	0.332806
HSAPIENS-JASPAR2016-FOXA1-MA0148.3	1.175	1	MA0148.3	FOXD4L6	0.332806
HSAPIENS-JASPAR2016-FOXA1-MA0148.3	1.175	1	MA0148.3	FOXE3	0.332806
HSAPIENS-JASPAR2016-FOXA1-MA0148.3	1.175	1	MA0148.3	FOXD4L1	0.332806
HSAPIENS-JASPAR2016-FOXA1-MA0148.3	1.175	1	MA0148.3	FOXO6	0.332806
HSAPIENS-JASPAR2016-FOXA1-MA0148.3	1.175	1	MA0148.3	FOXF2	0.332806
HSAPIENS-JASPAR2016-FOXA1-MA0148.3	1.175	1	MA0148.3	FOXP1	0.332806
HSAPIENS-JASPAR2016-FOXA1-MA0148.3	1.175	1	MA0148.3	FOXM1	0.332806
HSAPIENS-JASPAR2016-FOXA1-MA0148.3	1.175	1	MA0148.3	FOXL2	0.332806
HSAPIENS-JASPAR2016-FOXA1-MA0148.3	1.175	1	MA0148.3	FOXP3	0.332806
HSAPIENS-JASPAR2016-FOXA1-MA0148.3	1.175	1	MA0148.3	FOXO1	0.332806
HSAPIENS-JASPAR2016-FOXA1-MA0148.3	1.175	1	MA0148.3	FOXD4L5	0.332806
HSAPIENS-JASPAR2016-FOXA1-MA0148.3	1.175	1	MA0148.3	FOXD2	0.332806
HSAPIENS-JASPAR2016-FOXA1-MA0148.3	1.175	1	MA0148.3	FOXD3	0.332806
HSAPIENS-JASPAR2016-FOXA1-MA0148.3	1.175	1	MA0148.3	FOXG1	0.332806
HSAPIENS-JASPAR2016-FOXA1-MA0148.3	1.175	1	MA0148.3	FOXR1	0.332806
HSAPIENS-JASPAR2016-FOXA1-MA0148.3	1.175	1	MA0148.3	FOXI3	0.332806
HSAPIENS-JASPAR2016-FOXA1-MA0148.3	1.175	1	MA0148.3	FOXD4	0.332806
HSAPIENS-JASPAR2016-FOXA1-MA0148.3	1.175	1	MA0148.3	FOXI2	0.332806
HSAPIENS-JASPAR2016-FOXA1-MA0148.3	1.175	1	MA0148.3	FOXK2	0.332806
HSAPIENS-JASPAR2016-FOXA1-MA0148.3	1.175	1	MA0148.3	FOXO3	0.332806
HSAPIENS-JASPAR2016-FOXA1-MA0148.3	1.175	1	MA0148.3	FOXN2	0.332806
HSAPIENS-JASPAR2016-FOXA1-MA0148.3	1.175	1	MA0148.3	FOXO4	0.332806
HSAPIENS-JASPAR2016-FOXA1-MA0148.3	1.175	1	MA0148.3	FOXP2	0.332806
HSAPIENS-JASPAR2016-FOXA1-MA0148.3	1.175	1	MA0148.3	FOXJ1	0.332806
HSAPIENS-JASPAR2016-FOXA1-MA0148.3	1.175	1	MA0148.3	FOXB2	0.332806
HSAPIENS-JASPAR2016-FOXA1-MA0148.3	1.175	1	MA0148.3	FOXJ2	0.332806
HSAPIENS-JASPAR2016-FOXA1-MA0148.3	1.175	1	MA0148.3	FOXA1	0.332806
HSAPIENS-JASPAR2016-FOXB1-MA0845.1	2.13855	0.324737	MA0845.1	FOXO6	0.403438
HSAPIENS-JASPAR2016-FOXB1-MA0845.1	2.13855	0.324737	MA0845.1	FOXD4L4	0.403438
HSAPIENS-JASPAR2016-FOXB1-MA0845.1	2.13855	0.324737	MA0845.1	FOXN4	0.403438
HSAPIENS-JASPAR2016-FOXB1-MA0845.1	2.13855	0.324737	MA0845.1	FOXM1	0.403438
HSAPIENS-JASPAR2016-FOXB1-MA0845.1	2.13855	0.324737	MA0845.1	FOXJ2	0.403438
HSAPIENS-JASPAR2016-FOXB1-MA0845.1	2.13855	0.324737	MA0845.1	FOXD4L3	0.403438
HSAPIENS-JASPAR2016-FOXB1-MA0845.1	2.13855	0.324737	MA0845.1	FOXP1	0.403438
HSAPIENS-JASPAR2016-FOXB1-MA0845.1	2.13855	0.324737	MA0845.1	FOXP3	0.403438
HSAPIENS-JASPAR2016-FOXB1-MA0845.1	2.13855	0.324737	MA0845.1	FOXC2	0.403438
HSAPIENS-JASPAR2016-FOXB1-MA0845.1	2.13855	0.324737	MA0845.1	FOXD1	0.403438
HSAPIENS-JASPAR2016-FOXB1-MA0845.1	2.13855	0.324737	MA0845.1	FOXK1	0.403438
HSAPIENS-JASPAR2016-FOXB1-MA0845.1	2.13855	0.324737	MA0845.1	FOXO1	0.403438
HSAPIENS-JASPAR2016-FOXB1-MA0845.1	2.13855	0.324737	MA0845.1	FOXE1	0.403438
HSAPIENS-JASPAR2016-FOXB1-MA0845.1	2.13855	0.324737	MA0845.1	FOXQ1	0.403438
HSAPIENS-JASPAR2016-FOXB1-MA0845.1	2.13855	0.324737	MA0845.1	FOXL2	0.403438
HSAPIENS-JASPAR2016-FOXB1-MA0845.1	2.13855	0.324737	MA0845.1	FOXS1	0.403438
HSAPIENS-JASPAR2016-FOXB1-MA0845.1	2.13855	0.324737	MA0845.1	FOXR2	0.403438
HSAPIENS-JASPAR2016-FOXB1-MA0845.1	2.13855	0.324737	MA0845.1	FOXF1	0.403438
HSAPIENS-JASPAR2016-FOXB1-MA0845.1	2.13855	0.324737	MA0845.1	FOXD3	0.403438
HSAPIENS-JASPAR2016-FOXB1-MA0845.1	2.13855	0.324737	MA0845.1	FOXN2	0.403438
HSAPIENS-JASPAR2016-FOXB1-MA0845.1	2.13855	0.324737	MA0845.1	FOXP2	0.403438
HSAPIENS-JASPAR2016-FOXB1-MA0845.1	2.13855	0.324737	MA0845.1	FOXI1	0.403438
HSAPIENS-JASPAR2016-FOXB1-MA0845.1	2.13855	0.324737	MA0845.1	FOXB2	0.403438
HSAPIENS-JASPAR2016-FOXB1-MA0845.1	2.13855	0.324737	MA0845.1	FOXB1	0.403438
HSAPIENS-JASPAR2016-FOXB1-MA0845.1	2.13855	0.324737	MA0845.1	FOXN1	0.403438
HSAPIENS-JASPAR2016-FOXB1-MA0845.1	2.13855	0.324737	MA0845.1	FOXJ3	0.403438
HSAPIENS-JASPAR2016-FOXB1-MA0845.1	2.13855	0.324737	MA0845.1	FOXP4	0.403438
HSAPIENS-JASPAR2016-FOXB1-MA0845.1	2.13855	0.324737	MA0845.1	FOXD4L5	0.403438
HSAPIENS-JASPAR2016-FOXB1-MA0845.1	2.13855	0.324737	MA0845.1	FOXO4	0.403438
HSAPIENS-JASPAR2016-FOXB1-MA0845.1	2.13855	0.324737	MA0845.1	FOXA2	0.403438
HSAPIENS-JASPAR2016-FOXB1-MA0845.1	2.13855	0.324737	MA0845.1	FOXD4	0.403438
HSAPIENS-JASPAR2016-FOXB1-MA0845.1	2.13855	0.324737	MA0845.1	FOXE3	0.403438
HSAPIENS-JASPAR2016-FOXB1-MA0845.1	2.13855	0.324737	MA0845.1	FOXD4L1	0.403438
HSAPIENS-JASPAR2016-FOXB1-MA0845.1	2.13855	0.324737	MA0845.1	FOXH1	0.403438
HSAPIENS-JASPAR2016-FOXB1-MA0845.1	2.13855	0.324737	MA0845.1	FOXK2	0.403438
HSAPIENS-JASPAR2016-FOXB1-MA0845.1	2.13855	0.324737	MA0845.1	FOXN3	0.403438
HSAPIENS-JASPAR2016-FOXB1-MA0845.1	2.13855	0.324737	MA0845.1	FOXJ1	0.403438
HSAPIENS-JASPAR2016-FOXB1-MA0845.1	2.13855	0.324737	MA0845.1	FOXC1	0.403438
HSAPIENS-JASPAR2016-FOXB1-MA0845.1	2.13855	0.324737	MA0845.1	FOXD2	0.403438
HSAPIENS-JASPAR2016-FOXB1-MA0845.1	2.13855	0.324737	MA0845.1	FOXF2	0.403438
HSAPIENS-JASPAR2016-FOXB1-MA0845.1	2.13855	0.324737	MA0845.1	FOXR1	0.403438
HSAPIENS-JASPAR2016-FOXB1-MA0845.1	2.13855	0.324737	MA0845.1	FOXG1	0.403438
HSAPIENS-JASPAR2016-FOXB1-MA0845.1	2.13855	0.324737	MA0845.1	FOXI2	0.403438
HSAPIENS-JASPAR2016-FOXB1-MA0845.1	2.13855	0.324737	MA0845.1	FOXO3	0.403438
HSAPIENS-JASPAR2016-FOXB1-MA0845.1	2.13855	0.324737	MA0845.1	FOXA3	0.403438
HSAPIENS-JASPAR2016-FOXB1-MA0845.1	2.13855	0.324737	MA0845.1	FOXI3	0.403438
HSAPIENS-JASPAR2016-FOXB1-MA0845.1	2.13855	0.324737	MA0845.1	FOXL1	0.403438
HSAPIENS-JASPAR2016-FOXB1-MA0845.1	2.13855	0.324737	MA0845.1	FOXA1	0.403438
HSAPIENS-JASPAR2016-FOXB1-MA0845.1	2.13855	0.324737	MA0845.1	FOXD4L6	0.403438
HSAPIENS-JASPAR2016-FOXC1-MA0032.2	2.09091	0.365382	MA0032.2	FOXO6	0.397827
HSAPIENS-JASPAR2016-FOXC1-MA0032.2	2.09091	0.365382	MA0032.2	FOXI2	0.397827
HSAPIENS-JASPAR2016-FOXC1-MA0032.2	2.09091	0.365382	MA0032.2	FOXI3	0.397827
HSAPIENS-JASPAR2016-FOXC1-MA0032.2	2.09091	0.365382	MA0032.2	FOXB1	0.397827
HSAPIENS-JASPAR2016-FOXC1-MA0032.2	2.09091	0.365382	MA0032.2	FOXP2	0.397827
HSAPIENS-JASPAR2016-FOXC1-MA0032.2	2.09091	0.365382	MA0032.2	FOXL2	0.397827
HSAPIENS-JASPAR2016-FOXC1-MA0032.2	2.09091	0.365382	MA0032.2	FOXF2	0.397827
HSAPIENS-JASPAR2016-FOXC1-MA0032.2	2.09091	0.365382	MA0032.2	FOXR1	0.397827
HSAPIENS-JASPAR2016-FOXC1-MA0032.2	2.09091	0.365382	MA0032.2	FOXK2	0.397827
HSAPIENS-JASPAR2016-FOXC1-MA0032.2	2.09091	0.365382	MA0032.2	FOXP4	0.397827
HSAPIENS-JASPAR2016-FOXC1-MA0032.2	2.09091	0.365382	MA0032.2	FOXB2	0.397827
HSAPIENS-JASPAR2016-FOXC1-MA0032.2	2.09091	0.365382	MA0032.2	FOXN4	0.397827
HSAPIENS-JASPAR2016-FOXC1-MA0032.2	2.09091	0.365382	MA0032.2	FOXS1	0.397827
HSAPIENS-JASPAR2016-FOXC1-MA0032.2	2.09091	0.365382	MA0032.2	FOXJ2	0.397827
HSAPIENS-JASPAR2016-FOXC1-MA0032.2	2.09091	0.365382	MA0032.2	FOXA3	0.397827
HSAPIENS-JASPAR2016-FOXC1-MA0032.2	2.09091	0.365382	MA0032.2	FOXL1	0.397827
HSAPIENS-JASPAR2016-FOXC1-MA0032.2	2.09091	0.365382	MA0032.2	FOXP1	0.397827
HSAPIENS-JASPAR2016-FOXC1-MA0032.2	2.09091	0.365382	MA0032.2	FOXN1	0.397827
HSAPIENS-JASPAR2016-FOXC1-MA0032.2	2.09091	0.365382	MA0032.2	FOXG1	0.397827
HSAPIENS-JASPAR2016-FOXC1-MA0032.2	2.09091	0.365382	MA0032.2	FOXH1	0.397827
HSAPIENS-JASPAR2016-FOXC1-MA0032.2	2.09091	0.365382	MA0032.2	FOXD4	0.397827
HSAPIENS-JASPAR2016-FOXC1-MA0032.2	2.09091	0.365382	MA0032.2	FOXD2	0.397827
HSAPIENS-JASPAR2016-FOXC1-MA0032.2	2.09091	0.365382	MA0032.2	FOXD4L6	0.397827
HSAPIENS-JASPAR2016-FOXC1-MA0032.2	2.09091	0.365382	MA0032.2	FOXR2	0.397827
HSAPIENS-JASPAR2016-FOXC1-MA0032.2	2.09091	0.365382	MA0032.2	FOXN2	0.397827
HSAPIENS-JASPAR2016-FOXC1-MA0032.2	2.09091	0.365382	MA0032.2	FOXJ1	0.397827
HSAPIENS-JASPAR2016-FOXC1-MA0032.2	2.09091	0.365382	MA0032.2	FOXC1	0.397827
HSAPIENS-JASPAR2016-FOXC1-MA0032.2	2.09091	0.365382	MA0032.2	FOXD1	0.397827
HSAPIENS-JASPAR2016-FOXC1-MA0032.2	2.09091	0.365382	MA0032.2	FOXI1	0.397827
HSAPIENS-JASPAR2016-FOXC1-MA0032.2	2.09091	0.365382	MA0032.2	FOXA2	0.397827
HSAPIENS-JASPAR2016-FOXC1-MA0032.2	2.09091	0.365382	MA0032.2	FOXQ1	0.397827
HSAPIENS-JASPAR2016-FOXC1-MA0032.2	2.09091	0.365382	MA0032.2	FOXK1	0.397827
HSAPIENS-JASPAR2016-FOXC1-MA0032.2	2.09091	0.365382	MA0032.2	FOXE1	0.397827
HSAPIENS-JASPAR2016-FOXC1-MA0032.2	2.09091	0.365382	MA0032.2	FOXD4L4	0.397827
HSAPIENS-JASPAR2016-FOXC1-MA0032.2	2.09091	0.365382	MA0032.2	FOXA1	0.397827
HSAPIENS-JASPAR2016-FOXC1-MA0032.2	2.09091	0.365382	MA0032.2	FOXO1	0.397827
HSAPIENS-JASPAR2016-FOXC1-MA0032.2	2.09091	0.365382	MA0032.2	FOXN3	0.397827
HSAPIENS-JASPAR2016-FOXC1-MA0032.2	2.09091	0.365382	MA0032.2	FOXM1	0.397827
HSAPIENS-JASPAR2016-FOXC1-MA0032.2	2.09091	0.365382	MA0032.2	FOXP3	0.397827
HSAPIENS-JASPAR2016-FOXC1-MA0032.2	2.09091	0.365382	MA0032.2	FOXD4L1	0.397827
HSAPIENS-JASPAR2016-FOXC1-MA0032.2	2.09091	0.365382	MA0032.2	FOXO4	0.397827
HSAPIENS-JASPAR2016-FOXC1-MA0032.2	2.09091	0.365382	MA0032.2	FOXD4L5	0.397827
HSAPIENS-JASPAR2016-FOXC1-MA0032.2	2.09091	0.365382	MA0032.2	FOXF1	0.397827
HSAPIENS-JASPAR2016-FOXC1-MA0032.2	2.09091	0.365382	MA0032.2	FOXD3	0.397827
HSAPIENS-JASPAR2016-FOXC1-MA0032.2	2.09091	0.365382	MA0032.2	FOXO3	0.397827
HSAPIENS-JASPAR2016-FOXC1-MA0032.2	2.09091	0.365382	MA0032.2	FOXJ3	0.397827
HSAPIENS-JASPAR2016-FOXC1-MA0032.2	2.09091	0.365382	MA0032.2	FOXD4L3	0.397827
HSAPIENS-JASPAR2016-FOXC1-MA0032.2	2.09091	0.365382	MA0032.2	FOXC2	0.397827
HSAPIENS-JASPAR2016-FOXC1-MA0032.2	2.09091	0.365382	MA0032.2	FOXE3	0.397827
HSAPIENS-JASPAR2016-FOXC2-MA0846.1	1.50694	1	MA0846.1	FOXR1	0.383982
HSAPIENS-JASPAR2016-FOXC2-MA0846.1	1.50694	1	MA0846.1	FOXN2	0.383982
HSAPIENS-JASPAR2016-FOXC2-MA0846.1	1.50694	1	MA0846.1	FOXC1	0.383982
HSAPIENS-JASPAR2016-FOXC2-MA0846.1	1.50694	1	MA0846.1	FOXN3	0.383982
HSAPIENS-JASPAR2016-FOXC2-MA0846.1	1.50694	1	MA0846.1	FOXL2	0.383982
HSAPIENS-JASPAR2016-FOXC2-MA0846.1	1.50694	1	MA0846.1	FOXB1	0.383982
HSAPIENS-JASPAR2016-FOXC2-MA0846.1	1.50694	1	MA0846.1	FOXE3	0.383982
HSAPIENS-JASPAR2016-FOXC2-MA0846.1	1.50694	1	MA0846.1	FOXP3	0.383982
HSAPIENS-JASPAR2016-FOXC2-MA0846.1	1.50694	1	MA0846.1	FOXP2	0.383982
HSAPIENS-JASPAR2016-FOXC2-MA0846.1	1.50694	1	MA0846.1	FOXA1	0.383982
HSAPIENS-JASPAR2016-FOXC2-MA0846.1	1.50694	1	MA0846.1	FOXD1	0.383982
HSAPIENS-JASPAR2016-FOXC2-MA0846.1	1.50694	1	MA0846.1	FOXQ1	0.383982
HSAPIENS-JASPAR2016-FOXC2-MA0846.1	1.50694	1	MA0846.1	FOXO1	0.383982
HSAPIENS-JASPAR2016-FOXC2-MA0846.1	1.50694	1	MA0846.1	FOXJ2	0.383982
HSAPIENS-JASPAR2016-FOXC2-MA0846.1	1.50694	1	MA0846.1	FOXD4L3	0.383982
HSAPIENS-JASPAR2016-FOXC2-MA0846.1	1.50694	1	MA0846.1	FOXD4	0.383982
HSAPIENS-JASPAR2016-FOXC2-MA0846.1	1.50694	1	MA0846.1	FOXF2	0.383982
HSAPIENS-JASPAR2016-FOXC2-MA0846.1	1.50694	1	MA0846.1	FOXF1	0.383982
HSAPIENS-JASPAR2016-FOXC2-MA0846.1	1.50694	1	MA0846.1	FOXK2	0.383982
HSAPIENS-JASPAR2016-FOXC2-MA0846.1	1.50694	1	MA0846.1	FOXO3	0.383982
HSAPIENS-JASPAR2016-FOXC2-MA0846.1	1.50694	1	MA0846.1	FOXI1	0.383982
HSAPIENS-JASPAR2016-FOXC2-MA0846.1	1.50694	1	MA0846.1	FOXI3	0.383982
HSAPIENS-JASPAR2016-FOXC2-MA0846.1	1.50694	1	MA0846.1	FOXO6	0.383982
HSAPIENS-JASPAR2016-FOXC2-MA0846.1	1.50694	1	MA0846.1	FOXH1	0.383982
HSAPIENS-JASPAR2016-FOXC2-MA0846.1	1.50694	1	MA0846.1	FOXK1	0.383982
HSAPIENS-JASPAR2016-FOXC2-MA0846.1	1.50694	1	MA0846.1	FOXE1	0.383982
HSAPIENS-JASPAR2016-FOXC2-MA0846.1	1.50694	1	MA0846.1	FOXD4L1	0.383982
HSAPIENS-JASPAR2016-FOXC2-MA0846.1	1.50694	1	MA0846.1	FOXR2	0.383982
HSAPIENS-JASPAR2016-FOXC2-MA0846.1	1.50694	1	MA0846.1	FOXM1	0.383982
HSAPIENS-JASPAR2016-FOXC2-MA0846.1	1.50694	1	MA0846.1	FOXN1	0.383982
HSAPIENS-JASPAR2016-FOXC2-MA0846.1	1.50694	1	MA0846.1	FOXN4	0.383982
HSAPIENS-JASPAR2016-FOXC2-MA0846.1	1.50694	1	MA0846.1	FOXP1	0.383982
HSAPIENS-JASPAR2016-FOXC2-MA0846.1	1.50694	1	MA0846.1	FOXJ1	0.383982
HSAPIENS-JASPAR2016-FOXC2-MA0846.1	1.50694	1	MA0846.1	FOXA2	0.383982
HSAPIENS-JASPAR2016-FOXC2-MA0846.1	1.50694	1	MA0846.1	FOXD3	0.383982
HSAPIENS-JASPAR2016-FOXC2-MA0846.1	1.50694	1	MA0846.1	FOXD4L5	0.383982
HSAPIENS-JASPAR2016-FOXC2-MA0846.1	1.50694	1	MA0846.1	FOXD2	0.383982
HSAPIENS-JASPAR2016-FOXC2-MA0846.1	1.50694	1	MA0846.1	FOXD4L6	0.383982
HSAPIENS-JASPAR2016-FOXC2-MA0846.1	1.50694	1	MA0846.1	FOXP4	0.383982
HSAPIENS-JASPAR2016-FOXC2-MA0846.1	1.50694	1	MA0846.1	FOXI2	0.383982
HSAPIENS-JASPAR2016-FOXC2-MA0846.1	1.50694	1	MA0846.1	FOXG1	0.383982
HSAPIENS-JASPAR2016-FOXC2-MA0846.1	1.50694	1	MA0846.1	FOXD4L4	0.383982
HSAPIENS-JASPAR2016-FOXC2-MA0846.1	1.50694	1	MA0846.1	FOXL1	0.383982
HSAPIENS-JASPAR2016-FOXC2-MA0846.1	1.50694	1	MA0846.1	FOXS1	0.383982
HSAPIENS-JASPAR2016-FOXC2-MA0846.1	1.50694	1	MA0846.1	FOXC2	0.383982
HSAPIENS-JASPAR2016-FOXC2-MA0846.1	1.50694	1	MA0846.1	FOXO4	0.383982
HSAPIENS-JASPAR2016-FOXC2-MA0846.1	1.50694	1	MA0846.1	FOXJ3	0.383982
HSAPIENS-JASPAR2016-FOXC2-MA0846.1	1.50694	1	MA0846.1	FOXB2	0.383982
HSAPIENS-JASPAR2016-FOXC2-MA0846.1	1.50694	1	MA0846.1	FOXA3	0.383982
HSAPIENS-JASPAR2016-FOXD1-MA0031.1	-1.3785	1	MA0031.1	FOXC1	0.316667
HSAPIENS-JASPAR2016-FOXD1-MA0031.1	-1.3785	1	MA0031.1	FOXI2	0.316667
HSAPIENS-JASPAR2016-FOXD1-MA0031.1	-1.3785	1	MA0031.1	FOXN2	0.316667
HSAPIENS-JASPAR2016-FOXD1-MA0031.1	-1.3785	1	MA0031.1	FOXI1	0.316667
HSAPIENS-JASPAR2016-FOXD1-MA0031.1	-1.3785	1	MA0031.1	FOXF1	0.316667
HSAPIENS-JASPAR2016-FOXD1-MA0031.1	-1.3785	1	MA0031.1	FOXL1	0.316667
HSAPIENS-JASPAR2016-FOXD1-MA0031.1	-1.3785	1	MA0031.1	FOXH1	0.316667
HSAPIENS-JASPAR2016-FOXD1-MA0031.1	-1.3785	1	MA0031.1	FOXD3	0.316667
HSAPIENS-JASPAR2016-FOXD1-MA0031.1	-1.3785	1	MA0031.1	FOXP3	0.316667
HSAPIENS-JASPAR2016-FOXD1-MA0031.1	-1.3785	1	MA0031.1	FOXO6	0.316667
HSAPIENS-JASPAR2016-FOXD1-MA0031.1	-1.3785	1	MA0031.1	FOXJ1	0.316667
HSAPIENS-JASPAR2016-FOXD1-MA0031.1	-1.3785	1	MA0031.1	FOXE1	0.316667
HSAPIENS-JASPAR2016-FOXD1-MA0031.1	-1.3785	1	MA0031.1	FOXR2	0.316667
HSAPIENS-JASPAR2016-FOXD1-MA0031.1	-1.3785	1	MA0031.1	FOXG1	0.316667
HSAPIENS-JASPAR2016-FOXD1-MA0031.1	-1.3785	1	MA0031.1	FOXO3	0.316667
HSAPIENS-JASPAR2016-FOXD1-MA0031.1	-1.3785	1	MA0031.1	FOXC2	0.316667
HSAPIENS-JASPAR2016-FOXD1-MA0031.1	-1.3785	1	MA0031.1	FOXQ1	0.316667
HSAPIENS-JASPAR2016-FOXD1-MA0031.1	-1.3785	1	MA0031.1	FOXK2	0.316667
HSAPIENS-JASPAR2016-FOXD1-MA0031.1	-1.3785	1	MA0031.1	FOXL2	0.316667
HSAPIENS-JASPAR2016-FOXD1-MA0031.1	-1.3785	1	MA0031.1	FOXD4L5	0.316667
HSAPIENS-JASPAR2016-FOXD1-MA0031.1	-1.3785	1	MA0031.1	FOXO4	0.316667
HSAPIENS-JASPAR2016-FOXD1-MA0031.1	-1.3785	1	MA0031.1	FOXP4	0.316667
HSAPIENS-JASPAR2016-FOXD1-MA0031.1	-1.3785	1	MA0031.1	FOXP2	0.316667
HSAPIENS-JASPAR2016-FOXD1-MA0031.1	-1.3785	1	MA0031.1	FOXA1	0.316667
HSAPIENS-JASPAR2016-FOXD1-MA0031.1	-1.3785	1	MA0031.1	FOXD4L1	0.316667
HSAPIENS-JASPAR2016-FOXD1-MA0031.1	-1.3785	1	MA0031.1	FOXR1	0.316667
HSAPIENS-JASPAR2016-FOXD1-MA0031.1	-1.3785	1	MA0031.1	FOXP1	0.316667
HSAPIENS-JASPAR2016-FOXD1-MA0031.1	-1.3785	1	MA0031.1	FOXS1	0.316667
HSAPIENS-JASPAR2016-FOXD1-MA0031.1	-1.3785	1	MA0031.1	FOXO1	0.316667
HSAPIENS-JASPAR2016-FOXD1-MA0031.1	-1.3785	1	MA0031.1	FOXB2	0.316667
HSAPIENS-JASPAR2016-FOXD1-MA0031.1	-1.3785	1	MA0031.1	FOXD4L3	0.316667
HSAPIENS-JASPAR2016-FOXD1-MA0031.1	-1.3785	1	MA0031.1	FOXN1	0.316667
HSAPIENS-JASPAR2016-FOXD1-MA0031.1	-1.3785	1	MA0031.1	FOXI3	0.316667
HSAPIENS-JASPAR2016-FOXD1-MA0031.1	-1.3785	1	MA0031.1	FOXD2	0.316667
HSAPIENS-JASPAR2016-FOXD1-MA0031.1	-1.3785	1	MA0031.1	FOXD4L6	0.316667
HSAPIENS-JASPAR2016-FOXD1-MA0031.1	-1.3785	1	MA0031.1	FOXA3	0.316667
HSAPIENS-JASPAR2016-FOXD1-MA0031.1	-1.3785	1	MA0031.1	FOXN4	0.316667
HSAPIENS-JASPAR2016-FOXD1-MA0031.1	-1.3785	1	MA0031.1	FOXF2	0.316667
HSAPIENS-JASPAR2016-FOXD1-MA0031.1	-1.3785	1	MA0031.1	FOXD4L4	0.316667
HSAPIENS-JASPAR2016-FOXD1-MA0031.1	-1.3785	1	MA0031.1	FOXJ2	0.316667
HSAPIENS-JASPAR2016-FOXD1-MA0031.1	-1.3785	1	MA0031.1	FOXD4	0.316667
HSAPIENS-JASPAR2016-FOXD1-MA0031.1	-1.3785	1	MA0031.1	FOXD1	0.316667
HSAPIENS-JASPAR2016-FOXD1-MA0031.1	-1.3785	1	MA0031.1	FOXN3	0.316667
HSAPIENS-JASPAR2016-FOXD1-MA0031.1	-1.3785	1	MA0031.1	FOXJ3	0.316667
HSAPIENS-JASPAR2016-FOXD1-MA0031.1	-1.3785	1	MA0031.1	FOXA2	0.316667
HSAPIENS-JASPAR2016-FOXD1-MA0031.1	-1.3785	1	MA0031.1	FOXM1	0.316667
HSAPIENS-JASPAR2016-FOXD1-MA0031.1	-1.3785	1	MA0031.1	FOXE3	0.316667
HSAPIENS-JASPAR2016-FOXD1-MA0031.1	-1.3785	1	MA0031.1	FOXK1	0.316667
HSAPIENS-JASPAR2016-FOXD1-MA0031.1	-1.3785	1	MA0031.1	FOXB1	0.316667
HSAPIENS-JASPAR2016-FOXD2-MA0847.1	-1.31556	1	MA0847.1	FOXP4	0.369796
HSAPIENS-JASPAR2016-FOXD2-MA0847.1	-1.31556	1	MA0847.1	FOXP2	0.369796
HSAPIENS-JASPAR2016-FOXD2-MA0847.1	-1.31556	1	MA0847.1	FOXO4	0.369796
HSAPIENS-JASPAR2016-FOXD2-MA0847.1	-1.31556	1	MA0847.1	FOXD4L6	0.369796
HSAPIENS-JASPAR2016-FOXD2-MA0847.1	-1.31556	1	MA0847.1	FOXA2	0.369796
HSAPIENS-JASPAR2016-FOXD2-MA0847.1	-1.31556	1	MA0847.1	FOXC1	0.369796
HSAPIENS-JASPAR2016-FOXD2-MA0847.1	-1.31556	1	MA0847.1	FOXI3	0.369796
HSAPIENS-JASPAR2016-FOXD2-MA0847.1	-1.31556	1	MA0847.1	FOXJ1	0.369796
HSAPIENS-JASPAR2016-FOXD2-MA0847.1	-1.31556	1	MA0847.1	FOXD4L4	0.369796
HSAPIENS-JASPAR2016-FOXD2-MA0847.1	-1.31556	1	MA0847.1	FOXD4L1	0.369796
HSAPIENS-JASPAR2016-FOXD2-MA0847.1	-1.31556	1	MA0847.1	FOXI2	0.369796
HSAPIENS-JASPAR2016-FOXD2-MA0847.1	-1.31556	1	MA0847.1	FOXD3	0.369796
HSAPIENS-JASPAR2016-FOXD2-MA0847.1	-1.31556	1	MA0847.1	FOXD1	0.369796
HSAPIENS-JASPAR2016-FOXD2-MA0847.1	-1.31556	1	MA0847.1	FOXO1	0.369796
HSAPIENS-JASPAR2016-FOXD2-MA0847.1	-1.31556	1	MA0847.1	FOXD2	0.369796
HSAPIENS-JASPAR2016-FOXD2-MA0847.1	-1.31556	1	MA0847.1	FOXC2	0.369796
HSAPIENS-JASPAR2016-FOXD2-MA0847.1	-1.31556	1	MA0847.1	FOXF2	0.369796
HSAPIENS-JASPAR2016-FOXD2-MA0847.1	-1.31556	1	MA0847.1	FOXJ3	0.369796
HSAPIENS-JASPAR2016-FOXD2-MA0847.1	-1.31556	1	MA0847.1	FOXN2	0.369796
HSAPIENS-JASPAR2016-FOXD2-MA0847.1	-1.31556	1	MA0847.1	FOXB2	0.369796
HSAPIENS-JASPAR2016-FOXD2-MA0847.1	-1.31556	1	MA0847.1	FOXM1	0.369796
HSAPIENS-JASPAR2016-FOXD2-MA0847.1	-1.31556	1	MA0847.1	FOXJ2	0.369796
HSAPIENS-JASPAR2016-FOXD2-MA0847.1	-1.31556	1	MA0847.1	FOXI1	0.369796
HSAPIENS-JASPAR2016-FOXD2-MA0847.1	-1.31556	1	MA0847.1	FOXE1	0.369796
HSAPIENS-JASPAR2016-FOXD2-MA0847.1	-1.31556	1	MA0847.1	FOXP3	0.369796
HSAPIENS-JASPAR2016-FOXD2-MA0847.1	-1.31556	1	MA0847.1	FOXA3	0.369796
HSAPIENS-JASPAR2016-FOXD2-MA0847.1	-1.31556	1	MA0847.1	FOXQ1	0.369796
HSAPIENS-JASPAR2016-FOXD2-MA0847.1	-1.31556	1	MA0847.1	FOXN3	0.369796
HSAPIENS-JASPAR2016-FOXD2-MA0847.1	-1.31556	1	MA0847.1	FOXK2	0.369796
HSAPIENS-JASPAR2016-FOXD2-MA0847.1	-1.31556	1	MA0847.1	FOXL1	0.369796
HSAPIENS-JASPAR2016-FOXD2-MA0847.1	-1.31556	1	MA0847.1	FOXK1	0.369796
HSAPIENS-JASPAR2016-FOXD2-MA0847.1	-1.31556	1	MA0847.1	FOXL2	0.369796
HSAPIENS-JASPAR2016-FOXD2-MA0847.1	-1.31556	1	MA0847.1	FOXR2	0.369796
HSAPIENS-JASPAR2016-FOXD2-MA0847.1	-1.31556	1	MA0847.1	FOXO6	0.369796
HSAPIENS-JASPAR2016-FOXD2-MA0847.1	-1.31556	1	MA0847.1	FOXB1	0.369796
HSAPIENS-JASPAR2016-FOXD2-MA0847.1	-1.31556	1	MA0847.1	FOXP1	0.369796
HSAPIENS-JASPAR2016-FOXD2-MA0847.1	-1.31556	1	MA0847.1	FOXD4	0.369796
HSAPIENS-JASPAR2016-FOXD2-MA0847.1	-1.31556	1	MA0847.1	FOXR1	0.369796
HSAPIENS-JASPAR2016-FOXD2-MA0847.1	-1.31556	1	MA0847.1	FOXD4L3	0.369796
HSAPIENS-JASPAR2016-FOXD2-MA0847.1	-1.31556	1	MA0847.1	FOXG1	0.369796
HSAPIENS-JASPAR2016-FOXD2-MA0847.1	-1.31556	1	MA0847.1	FOXN1	0.369796
HSAPIENS-JASPAR2016-FOXD2-MA0847.1	-1.31556	1	MA0847.1	FOXO3	0.369796
HSAPIENS-JASPAR2016-FOXD2-MA0847.1	-1.31556	1	MA0847.1	FOXN4	0.369796
HSAPIENS-JASPAR2016-FOXD2-MA0847.1	-1.31556	1	MA0847.1	FOXE3	0.369796
HSAPIENS-JASPAR2016-FOXD2-MA0847.1	-1.31556	1	MA0847.1	FOXS1	0.369796
HSAPIENS-JASPAR2016-FOXD2-MA0847.1	-1.31556	1	MA0847.1	FOXH1	0.369796
HSAPIENS-JASPAR2016-FOXD2-MA0847.1	-1.31556	1	MA0847.1	FOXF1	0.369796
HSAPIENS-JASPAR2016-FOXD2-MA0847.1	-1.31556	1	MA0847.1	FOXD4L5	0.369796
HSAPIENS-JASPAR2016-FOXD2-MA0847.1	-1.31556	1	MA0847.1	FOXA1	0.369796
HSAPIENS-JASPAR2016-FOXF2-MA0030.1	1.87037	0.614347	MA0030.1	FOXE3	0.261183
HSAPIENS-JASPAR2016-FOXF2-MA0030.1	1.87037	0.614347	MA0030.1	FOXO3	0.261183
HSAPIENS-JASPAR2016-FOXF2-MA0030.1	1.87037	0.614347	MA0030.1	FOXI2	0.261183
HSAPIENS-JASPAR2016-FOXF2-MA0030.1	1.87037	0.614347	MA0030.1	FOXC1	0.261183
HSAPIENS-JASPAR2016-FOXF2-MA0030.1	1.87037	0.614347	MA0030.1	FOXN3	0.261183
HSAPIENS-JASPAR2016-FOXF2-MA0030.1	1.87037	0.614347	MA0030.1	FOXA2	0.261183
HSAPIENS-JASPAR2016-FOXF2-MA0030.1	1.87037	0.614347	MA0030.1	FOXI1	0.261183
HSAPIENS-JASPAR2016-FOXF2-MA0030.1	1.87037	0.614347	MA0030.1	FOXB2	0.261183
HSAPIENS-JASPAR2016-FOXF2-MA0030.1	1.87037	0.614347	MA0030.1	FOXQ1	0.261183
HSAPIENS-JASPAR2016-FOXF2-MA0030.1	1.87037	0.614347	MA0030.1	FOXF1	0.261183
HSAPIENS-JASPAR2016-FOXF2-MA0030.1	1.87037	0.614347	MA0030.1	FOXE1	0.261183
HSAPIENS-JASPAR2016-FOXF2-MA0030.1	1.87037	0.614347	MA0030.1	FOXL2	0.261183
HSAPIENS-JASPAR2016-FOXF2-MA0030.1	1.87037	0.614347	MA0030.1	FOXP2	0.261183
HSAPIENS-JASPAR2016-FOXF2-MA0030.1	1.87037	0.614347	MA0030.1	FOXK2	0.261183
HSAPIENS-JASPAR2016-FOXF2-MA0030.1	1.87037	0.614347	MA0030.1	FOXD4L1	0.261183
HSAPIENS-JASPAR2016-FOXF2-MA0030.1	1.87037	0.614347	MA0030.1	FOXJ3	0.261183
HSAPIENS-JASPAR2016-FOXF2-MA0030.1	1.87037	0.614347	MA0030.1	FOXG1	0.261183
HSAPIENS-JASPAR2016-FOXF2-MA0030.1	1.87037	0.614347	MA0030.1	FOXR1	0.261183
HSAPIENS-JASPAR2016-FOXF2-MA0030.1	1.87037	0.614347	MA0030.1	FOXL1	0.261183
HSAPIENS-JASPAR2016-FOXF2-MA0030.1	1.87037	0.614347	MA0030.1	FOXJ1	0.261183
HSAPIENS-JASPAR2016-FOXF2-MA0030.1	1.87037	0.614347	MA0030.1	FOXP3	0.261183
HSAPIENS-JASPAR2016-FOXF2-MA0030.1	1.87037	0.614347	MA0030.1	FOXA3	0.261183
HSAPIENS-JASPAR2016-FOXF2-MA0030.1	1.87037	0.614347	MA0030.1	FOXD4	0.261183
HSAPIENS-JASPAR2016-FOXF2-MA0030.1	1.87037	0.614347	MA0030.1	FOXP1	0.261183
HSAPIENS-JASPAR2016-FOXF2-MA0030.1	1.87037	0.614347	MA0030.1	FOXD4L6	0.261183
HSAPIENS-JASPAR2016-FOXF2-MA0030.1	1.87037	0.614347	MA0030.1	FOXF2	0.261183
HSAPIENS-JASPAR2016-FOXF2-MA0030.1	1.87037	0.614347	MA0030.1	FOXO1	0.261183
HSAPIENS-JASPAR2016-FOXF2-MA0030.1	1.87037	0.614347	MA0030.1	FOXD4L4	0.261183
HSAPIENS-JASPAR2016-FOXF2-MA0030.1	1.87037	0.614347	MA0030.1	FOXD4L5	0.261183
HSAPIENS-JASPAR2016-FOXF2-MA0030.1	1.87037	0.614347	MA0030.1	FOXM1	0.261183
HSAPIENS-JASPAR2016-FOXF2-MA0030.1	1.87037	0.614347	MA0030.1	FOXD3	0.261183
HSAPIENS-JASPAR2016-FOXF2-MA0030.1	1.87037	0.614347	MA0030.1	FOXP4	0.261183
HSAPIENS-JASPAR2016-FOXF2-MA0030.1	1.87037	0.614347	MA0030.1	FOXN4	0.261183
HSAPIENS-JASPAR2016-FOXF2-MA0030.1	1.87037	0.614347	MA0030.1	FOXD1	0.261183
HSAPIENS-JASPAR2016-FOXF2-MA0030.1	1.87037	0.614347	MA0030.1	FOXB1	0.261183
HSAPIENS-JASPAR2016-FOXF2-MA0030.1	1.87037	0.614347	MA0030.1	FOXA1	0.261183
HSAPIENS-JASPAR2016-FOXF2-MA0030.1	1.87037	0.614347	MA0030.1	FOXC2	0.261183
HSAPIENS-JASPAR2016-FOXF2-MA0030.1	1.87037	0.614347	MA0030.1	FOXJ2	0.261183
HSAPIENS-JASPAR2016-FOXF2-MA0030.1	1.87037	0.614347	MA0030.1	FOXD4L3	0.261183
HSAPIENS-JASPAR2016-FOXF2-MA0030.1	1.87037	0.614347	MA0030.1	FOXK1	0.261183
HSAPIENS-JASPAR2016-FOXF2-MA0030.1	1.87037	0.614347	MA0030.1	FOXI3	0.261183
HSAPIENS-JASPAR2016-FOXF2-MA0030.1	1.87037	0.614347	MA0030.1	FOXH1	0.261183
HSAPIENS-JASPAR2016-FOXF2-MA0030.1	1.87037	0.614347	MA0030.1	FOXS1	0.261183
HSAPIENS-JASPAR2016-FOXF2-MA0030.1	1.87037	0.614347	MA0030.1	FOXN1	0.261183
HSAPIENS-JASPAR2016-FOXF2-MA0030.1	1.87037	0.614347	MA0030.1	FOXD2	0.261183
HSAPIENS-JASPAR2016-FOXF2-MA0030.1	1.87037	0.614347	MA0030.1	FOXO4	0.261183
HSAPIENS-JASPAR2016-FOXF2-MA0030.1	1.87037	0.614347	MA0030.1	FOXN2	0.261183
HSAPIENS-JASPAR2016-FOXF2-MA0030.1	1.87037	0.614347	MA0030.1	FOXR2	0.261183
HSAPIENS-JASPAR2016-FOXF2-MA0030.1	1.87037	0.614347	MA0030.1	FOXO6	0.261183
HSAPIENS-JASPAR2016-FOXG1-MA0613.1	-0.741294	1	MA0613.1	FOXD1	0.387398
HSAPIENS-JASPAR2016-FOXG1-MA0613.1	-0.741294	1	MA0613.1	FOXO3	0.387398
HSAPIENS-JASPAR2016-FOXG1-MA0613.1	-0.741294	1	MA0613.1	FOXI1	0.387398
HSAPIENS-JASPAR2016-FOXG1-MA0613.1	-0.741294	1	MA0613.1	FOXD4L6	0.387398
HSAPIENS-JASPAR2016-FOXG1-MA0613.1	-0.741294	1	MA0613.1	FOXP4	0.387398
HSAPIENS-JASPAR2016-FOXG1-MA0613.1	-0.741294	1	MA0613.1	FOXC2	0.387398
HSAPIENS-JASPAR2016-FOXG1-MA0613.1	-0.741294	1	MA0613.1	FOXF1	0.387398
HSAPIENS-JASPAR2016-FOXG1-MA0613.1	-0.741294	1	MA0613.1	FOXJ2	0.387398
HSAPIENS-JASPAR2016-FOXG1-MA0613.1	-0.741294	1	MA0613.1	FOXI2	0.387398
HSAPIENS-JASPAR2016-FOXG1-MA0613.1	-0.741294	1	MA0613.1	FOXM1	0.387398
HSAPIENS-JASPAR2016-FOXG1-MA0613.1	-0.741294	1	MA0613.1	FOXF2	0.387398
HSAPIENS-JASPAR2016-FOXG1-MA0613.1	-0.741294	1	MA0613.1	FOXQ1	0.387398
HSAPIENS-JASPAR2016-FOXG1-MA0613.1	-0.741294	1	MA0613.1	FOXJ1	0.387398
HSAPIENS-JASPAR2016-FOXG1-MA0613.1	-0.741294	1	MA0613.1	FOXR2	0.387398
HSAPIENS-JASPAR2016-FOXG1-MA0613.1	-0.741294	1	MA0613.1	FOXL2	0.387398
HSAPIENS-JASPAR2016-FOXG1-MA0613.1	-0.741294	1	MA0613.1	FOXN2	0.387398
HSAPIENS-JASPAR2016-FOXG1-MA0613.1	-0.741294	1	MA0613.1	FOXS1	0.387398
HSAPIENS-JASPAR2016-FOXG1-MA0613.1	-0.741294	1	MA0613.1	FOXD2	0.387398
HSAPIENS-JASPAR2016-FOXG1-MA0613.1	-0.741294	1	MA0613.1	FOXN1	0.387398
HSAPIENS-JASPAR2016-FOXG1-MA0613.1	-0.741294	1	MA0613.1	FOXA3	0.387398
HSAPIENS-JASPAR2016-FOXG1-MA0613.1	-0.741294	1	MA0613.1	FOXP3	0.387398
HSAPIENS-JASPAR2016-FOXG1-MA0613.1	-0.741294	1	MA0613.1	FOXL1	0.387398
HSAPIENS-JASPAR2016-FOXG1-MA0613.1	-0.741294	1	MA0613.1	FOXB2	0.387398
HSAPIENS-JASPAR2016-FOXG1-MA0613.1	-0.741294	1	MA0613.1	FOXH1	0.387398
HSAPIENS-JASPAR2016-FOXG1-MA0613.1	-0.741294	1	MA0613.1	FOXG1	0.387398
HSAPIENS-JASPAR2016-FOXG1-MA0613.1	-0.741294	1	MA0613.1	FOXD4L4	0.387398
HSAPIENS-JASPAR2016-FOXG1-MA0613.1	-0.741294	1	MA0613.1	FOXO1	0.387398
HSAPIENS-JASPAR2016-FOXG1-MA0613.1	-0.741294	1	MA0613.1	FOXO4	0.387398
HSAPIENS-JASPAR2016-FOXG1-MA0613.1	-0.741294	1	MA0613.1	FOXK1	0.387398
HSAPIENS-JASPAR2016-FOXG1-MA0613.1	-0.741294	1	MA0613.1	FOXA1	0.387398
HSAPIENS-JASPAR2016-FOXG1-MA0613.1	-0.741294	1	MA0613.1	FOXD4L5	0.387398
HSAPIENS-JASPAR2016-FOXG1-MA0613.1	-0.741294	1	MA0613.1	FOXD4L1	0.387398
HSAPIENS-JASPAR2016-FOXG1-MA0613.1	-0.741294	1	MA0613.1	FOXD3	0.387398
HSAPIENS-JASPAR2016-FOXG1-MA0613.1	-0.741294	1	MA0613.1	FOXO6	0.387398
HSAPIENS-JASPAR2016-FOXG1-MA0613.1	-0.741294	1	MA0613.1	FOXD4	0.387398
HSAPIENS-JASPAR2016-FOXG1-MA0613.1	-0.741294	1	MA0613.1	FOXI3	0.387398
HSAPIENS-JASPAR2016-FOXG1-MA0613.1	-0.741294	1	MA0613.1	FOXB1	0.387398
HSAPIENS-JASPAR2016-FOXG1-MA0613.1	-0.741294	1	MA0613.1	FOXA2	0.387398
HSAPIENS-JASPAR2016-FOXG1-MA0613.1	-0.741294	1	MA0613.1	FOXP1	0.387398
HSAPIENS-JASPAR2016-FOXG1-MA0613.1	-0.741294	1	MA0613.1	FOXK2	0.387398
HSAPIENS-JASPAR2016-FOXG1-MA0613.1	-0.741294	1	MA0613.1	FOXN4	0.387398
HSAPIENS-JASPAR2016-FOXG1-MA0613.1	-0.741294	1	MA0613.1	FOXN3	0.387398
HSAPIENS-JASPAR2016-FOXG1-MA0613.1	-0.741294	1	MA0613.1	FOXE3	0.387398
HSAPIENS-JASPAR2016-FOXG1-MA0613.1	-0.741294	1	MA0613.1	FOXC1	0.387398
HSAPIENS-JASPAR2016-FOXG1-MA0613.1	-0.741294	1	MA0613.1	FOXJ3	0.387398
HSAPIENS-JASPAR2016-FOXG1-MA0613.1	-0.741294	1	MA0613.1	FOXD4L3	0.387398
HSAPIENS-JASPAR2016-FOXG1-MA0613.1	-0.741294	1	MA0613.1	FOXE1	0.387398
HSAPIENS-JASPAR2016-FOXG1-MA0613.1	-0.741294	1	MA0613.1	FOXP2	0.387398
HSAPIENS-JASPAR2016-FOXG1-MA0613.1	-0.741294	1	MA0613.1	FOXR1	0.387398
HSAPIENS-JASPAR2016-FOXH1-MA0479.1	-2.34211	0.191769	MA0479.1	FOXP1	0.254888
HSAPIENS-JASPAR2016-FOXH1-MA0479.1	-2.34211	0.191769	MA0479.1	FOXC1	0.254888
HSAPIENS-JASPAR2016-FOXH1-MA0479.1	-2.34211	0.191769	MA0479.1	FOXD2	0.254888
HSAPIENS-JASPAR2016-FOXH1-MA0479.1	-2.34211	0.191769	MA0479.1	FOXF2	0.254888
HSAPIENS-JASPAR2016-FOXH1-MA0479.1	-2.34211	0.191769	MA0479.1	FOXP4	0.254888
HSAPIENS-JASPAR2016-FOXH1-MA0479.1	-2.34211	0.191769	MA0479.1	FOXP3	0.254888
HSAPIENS-JASPAR2016-FOXH1-MA0479.1	-2.34211	0.191769	MA0479.1	FOXJ3	0.254888
HSAPIENS-JASPAR2016-FOXH1-MA0479.1	-2.34211	0.191769	MA0479.1	FOXJ2	0.254888
HSAPIENS-JASPAR2016-FOXH1-MA0479.1	-2.34211	0.191769	MA0479.1	FOXC2	0.254888
HSAPIENS-JASPAR2016-FOXH1-MA0479.1	-2.34211	0.191769	MA0479.1	FOXP2	0.254888
HSAPIENS-JASPAR2016-FOXH1-MA0479.1	-2.34211	0.191769	MA0479.1	FOXN3	0.254888
HSAPIENS-JASPAR2016-FOXH1-MA0479.1	-2.34211	0.191769	MA0479.1	FOXR1	0.254888
HSAPIENS-JASPAR2016-FOXH1-MA0479.1	-2.34211	0.191769	MA0479.1	FOXO6	0.254888
HSAPIENS-JASPAR2016-FOXH1-MA0479.1	-2.34211	0.191769	MA0479.1	FOXA3	0.254888
HSAPIENS-JASPAR2016-FOXH1-MA0479.1	-2.34211	0.191769	MA0479.1	FOXA2	0.254888
HSAPIENS-JASPAR2016-FOXH1-MA0479.1	-2.34211	0.191769	MA0479.1	FOXN4	0.254888
HSAPIENS-JASPAR2016-FOXH1-MA0479.1	-2.34211	0.191769	MA0479.1	FOXL1	0.254888
HSAPIENS-JASPAR2016-FOXH1-MA0479.1	-2.34211	0.191769	MA0479.1	FOXD4L3	0.254888
HSAPIENS-JASPAR2016-FOXH1-MA0479.1	-2.34211	0.191769	MA0479.1	FOXE1	0.254888
HSAPIENS-JASPAR2016-FOXH1-MA0479.1	-2.34211	0.191769	MA0479.1	FOXH1	0.254888
HSAPIENS-JASPAR2016-FOXH1-MA0479.1	-2.34211	0.191769	MA0479.1	FOXD3	0.254888
HSAPIENS-JASPAR2016-FOXH1-MA0479.1	-2.34211	0.191769	MA0479.1	FOXJ1	0.254888
HSAPIENS-JASPAR2016-FOXH1-MA0479.1	-2.34211	0.191769	MA0479.1	FOXO4	0.254888
HSAPIENS-JASPAR2016-FOXH1-MA0479.1	-2.34211	0.191769	MA0479.1	FOXD4L6	0.254888
HSAPIENS-JASPAR2016-FOXH1-MA0479.1	-2.34211	0.191769	MA0479.1	FOXA1	0.254888
HSAPIENS-JASPAR2016-FOXH1-MA0479.1	-2.34211	0.191769	MA0479.1	FOXN2	0.254888
HSAPIENS-JASPAR2016-FOXH1-MA0479.1	-2.34211	0.191769	MA0479.1	FOXD4L4	0.254888
HSAPIENS-JASPAR2016-FOXH1-MA0479.1	-2.34211	0.191769	MA0479.1	FOXE3	0.254888
HSAPIENS-JASPAR2016-FOXH1-MA0479.1	-2.34211	0.191769	MA0479.1	FOXK1	0.254888
HSAPIENS-JASPAR2016-FOXH1-MA0479.1	-2.34211	0.191769	MA0479.1	FOXB1	0.254888
HSAPIENS-JASPAR2016-FOXH1-MA0479.1	-2.34211	0.191769	MA0479.1	FOXI2	0.254888
HSAPIENS-JASPAR2016-FOXH1-MA0479.1	-2.34211	0.191769	MA0479.1	FOXD1	0.254888
HSAPIENS-JASPAR2016-FOXH1-MA0479.1	-2.34211	0.191769	MA0479.1	FOXR2	0.254888
HSAPIENS-JASPAR2016-FOXH1-MA0479.1	-2.34211	0.191769	MA0479.1	FOXG1	0.254888
HSAPIENS-JASPAR2016-FOXH1-MA0479.1	-2.34211	0.191769	MA0479.1	FOXS1	0.254888
HSAPIENS-JASPAR2016-FOXH1-MA0479.1	-2.34211	0.191769	MA0479.1	FOXD4L1	0.254888
HSAPIENS-JASPAR2016-FOXH1-MA0479.1	-2.34211	0.191769	MA0479.1	FOXN1	0.254888
HSAPIENS-JASPAR2016-FOXH1-MA0479.1	-2.34211	0.191769	MA0479.1	FOXK2	0.254888
HSAPIENS-JASPAR2016-FOXH1-MA0479.1	-2.34211	0.191769	MA0479.1	FOXI1	0.254888
HSAPIENS-JASPAR2016-FOXH1-MA0479.1	-2.34211	0.191769	MA0479.1	FOXD4	0.254888
HSAPIENS-JASPAR2016-FOXH1-MA0479.1	-2.34211	0.191769	MA0479.1	FOXO3	0.254888
HSAPIENS-JASPAR2016-FOXH1-MA0479.1	-2.34211	0.191769	MA0479.1	FOXB2	0.254888
HSAPIENS-JASPAR2016-FOXH1-MA0479.1	-2.34211	0.191769	MA0479.1	FOXL2	0.254888
HSAPIENS-JASPAR2016-FOXH1-MA0479.1	-2.34211	0.191769	MA0479.1	FOXF1	0.254888
HSAPIENS-JASPAR2016-FOXH1-MA0479.1	-2.34211	0.191769	MA0479.1	FOXD4L5	0.254888
HSAPIENS-JASPAR2016-FOXH1-MA0479.1	-2.34211	0.191769	MA0479.1	FOXQ1	0.254888
HSAPIENS-JASPAR2016-FOXH1-MA0479.1	-2.34211	0.191769	MA0479.1	FOXM1	0.254888
HSAPIENS-JASPAR2016-FOXH1-MA0479.1	-2.34211	0.191769	MA0479.1	FOXO1	0.254888
HSAPIENS-JASPAR2016-FOXH1-MA0479.1	-2.34211	0.191769	MA0479.1	FOXI3	0.254888
HSAPIENS-JASPAR2016-FOXI1-MA0042.2	-1.31556	1	MA0042.2	FOXO4	0.365911
HSAPIENS-JASPAR2016-FOXI1-MA0042.2	-1.31556	1	MA0042.2	FOXQ1	0.365911
HSAPIENS-JASPAR2016-FOXI1-MA0042.2	-1.31556	1	MA0042.2	FOXB1	0.365911
HSAPIENS-JASPAR2016-FOXI1-MA0042.2	-1.31556	1	MA0042.2	FOXD4L3	0.365911
HSAPIENS-JASPAR2016-FOXI1-MA0042.2	-1.31556	1	MA0042.2	FOXB2	0.365911
HSAPIENS-JASPAR2016-FOXI1-MA0042.2	-1.31556	1	MA0042.2	FOXD4L4	0.365911
HSAPIENS-JASPAR2016-FOXI1-MA0042.2	-1.31556	1	MA0042.2	FOXR1	0.365911
HSAPIENS-JASPAR2016-FOXI1-MA0042.2	-1.31556	1	MA0042.2	FOXM1	0.365911
HSAPIENS-JASPAR2016-FOXI1-MA0042.2	-1.31556	1	MA0042.2	FOXO6	0.365911
HSAPIENS-JASPAR2016-FOXI1-MA0042.2	-1.31556	1	MA0042.2	FOXP2	0.365911
HSAPIENS-JASPAR2016-FOXI1-MA0042.2	-1.31556	1	MA0042.2	FOXD1	0.365911
HSAPIENS-JASPAR2016-FOXI1-MA0042.2	-1.31556	1	MA0042.2	FOXH1	0.365911
HSAPIENS-JASPAR2016-FOXI1-MA0042.2	-1.31556	1	MA0042.2	FOXC1	0.365911
HSAPIENS-JASPAR2016-FOXI1-MA0042.2	-1.31556	1	MA0042.2	FOXK1	0.365911
HSAPIENS-JASPAR2016-FOXI1-MA0042.2	-1.31556	1	MA0042.2	FOXD3	0.365911
HSAPIENS-JASPAR2016-FOXI1-MA0042.2	-1.31556	1	MA0042.2	FOXP4	0.365911
HSAPIENS-JASPAR2016-FOXI1-MA0042.2	-1.31556	1	MA0042.2	FOXF1	0.365911
HSAPIENS-JASPAR2016-FOXI1-MA0042.2	-1.31556	1	MA0042.2	FOXP3	0.365911
HSAPIENS-JASPAR2016-FOXI1-MA0042.2	-1.31556	1	MA0042.2	FOXO1	0.365911
HSAPIENS-JASPAR2016-FOXI1-MA0042.2	-1.31556	1	MA0042.2	FOXD4L6	0.365911
HSAPIENS-JASPAR2016-FOXI1-MA0042.2	-1.31556	1	MA0042.2	FOXE3	0.365911
HSAPIENS-JASPAR2016-FOXI1-MA0042.2	-1.31556	1	MA0042.2	FOXN2	0.365911
HSAPIENS-JASPAR2016-FOXI1-MA0042.2	-1.31556	1	MA0042.2	FOXD4L5	0.365911
HSAPIENS-JASPAR2016-FOXI1-MA0042.2	-1.31556	1	MA0042.2	FOXF2	0.365911
HSAPIENS-JASPAR2016-FOXI1-MA0042.2	-1.31556	1	MA0042.2	FOXA3	0.365911
HSAPIENS-JASPAR2016-FOXI1-MA0042.2	-1.31556	1	MA0042.2	FOXS1	0.365911
HSAPIENS-JASPAR2016-FOXI1-MA0042.2	-1.31556	1	MA0042.2	FOXI1	0.365911
HSAPIENS-JASPAR2016-FOXI1-MA0042.2	-1.31556	1	MA0042.2	FOXN3	0.365911
HSAPIENS-JASPAR2016-FOXI1-MA0042.2	-1.31556	1	MA0042.2	FOXD2	0.365911
HSAPIENS-JASPAR2016-FOXI1-MA0042.2	-1.31556	1	MA0042.2	FOXJ3	0.365911
HSAPIENS-JASPAR2016-FOXI1-MA0042.2	-1.31556	1	MA0042.2	FOXL2	0.365911
HSAPIENS-JASPAR2016-FOXI1-MA0042.2	-1.31556	1	MA0042.2	FOXD4L1	0.365911
HSAPIENS-JASPAR2016-FOXI1-MA0042.2	-1.31556	1	MA0042.2	FOXA1	0.365911
HSAPIENS-JASPAR2016-FOXI1-MA0042.2	-1.31556	1	MA0042.2	FOXI3	0.365911
HSAPIENS-JASPAR2016-FOXI1-MA0042.2	-1.31556	1	MA0042.2	FOXN1	0.365911
HSAPIENS-JASPAR2016-FOXI1-MA0042.2	-1.31556	1	MA0042.2	FOXK2	0.365911
HSAPIENS-JASPAR2016-FOXI1-MA0042.2	-1.31556	1	MA0042.2	FOXE1	0.365911
HSAPIENS-JASPAR2016-FOXI1-MA0042.2	-1.31556	1	MA0042.2	FOXG1	0.365911
HSAPIENS-JASPAR2016-FOXI1-MA0042.2	-1.31556	1	MA0042.2	FOXJ1	0.365911
HSAPIENS-JASPAR2016-FOXI1-MA0042.2	-1.31556	1	MA0042.2	FOXC2	0.365911
HSAPIENS-JASPAR2016-FOXI1-MA0042.2	-1.31556	1	MA0042.2	FOXN4	0.365911
HSAPIENS-JASPAR2016-FOXI1-MA0042.2	-1.31556	1	MA0042.2	FOXI2	0.365911
HSAPIENS-JASPAR2016-FOXI1-MA0042.2	-1.31556	1	MA0042.2	FOXP1	0.365911
HSAPIENS-JASPAR2016-FOXI1-MA0042.2	-1.31556	1	MA0042.2	FOXA2	0.365911
HSAPIENS-JASPAR2016-FOXI1-MA0042.2	-1.31556	1	MA0042.2	FOXJ2	0.365911
HSAPIENS-JASPAR2016-FOXI1-MA0042.2	-1.31556	1	MA0042.2	FOXD4	0.365911
HSAPIENS-JASPAR2016-FOXI1-MA0042.2	-1.31556	1	MA0042.2	FOXO3	0.365911
HSAPIENS-JASPAR2016-FOXI1-MA0042.2	-1.31556	1	MA0042.2	FOXR2	0.365911
HSAPIENS-JASPAR2016-FOXI1-MA0042.2	-1.31556	1	MA0042.2	FOXL1	0.365911
HSAPIENS-JASPAR2016-FOXL1-MA0033.2	-1.31556	1	MA0033.2	FOXD4L3	0.387464
HSAPIENS-JASPAR2016-FOXL1-MA0033.2	-1.31556	1	MA0033.2	FOXR1	0.387464
HSAPIENS-JASPAR2016-FOXL1-MA0033.2	-1.31556	1	MA0033.2	FOXA3	0.387464
HSAPIENS-JASPAR2016-FOXL1-MA0033.2	-1.31556	1	MA0033.2	FOXR2	0.387464
HSAPIENS-JASPAR2016-FOXL1-MA0033.2	-1.31556	1	MA0033.2	FOXP2	0.387464
HSAPIENS-JASPAR2016-FOXL1-MA0033.2	-1.31556	1	MA0033.2	FOXE1	0.387464
HSAPIENS-JASPAR2016-FOXL1-MA0033.2	-1.31556	1	MA0033.2	FOXO4	0.387464
HSAPIENS-JASPAR2016-FOXL1-MA0033.2	-1.31556	1	MA0033.2	FOXP1	0.387464
HSAPIENS-JASPAR2016-FOXL1-MA0033.2	-1.31556	1	MA0033.2	FOXK2	0.387464
HSAPIENS-JASPAR2016-FOXL1-MA0033.2	-1.31556	1	MA0033.2	FOXN4	0.387464
HSAPIENS-JASPAR2016-FOXL1-MA0033.2	-1.31556	1	MA0033.2	FOXD4L4	0.387464
HSAPIENS-JASPAR2016-FOXL1-MA0033.2	-1.31556	1	MA0033.2	FOXD2	0.387464
HSAPIENS-JASPAR2016-FOXL1-MA0033.2	-1.31556	1	MA0033.2	FOXN2	0.387464
HSAPIENS-JASPAR2016-FOXL1-MA0033.2	-1.31556	1	MA0033.2	FOXA1	0.387464
HSAPIENS-JASPAR2016-FOXL1-MA0033.2	-1.31556	1	MA0033.2	FOXP3	0.387464
HSAPIENS-JASPAR2016-FOXL1-MA0033.2	-1.31556	1	MA0033.2	FOXN1	0.387464
HSAPIENS-JASPAR2016-FOXL1-MA0033.2	-1.31556	1	MA0033.2	FOXD4	0.387464
HSAPIENS-JASPAR2016-FOXL1-MA0033.2	-1.31556	1	MA0033.2	FOXP4	0.387464
HSAPIENS-JASPAR2016-FOXL1-MA0033.2	-1.31556	1	MA0033.2	FOXC1	0.387464
HSAPIENS-JASPAR2016-FOXL1-MA0033.2	-1.31556	1	MA0033.2	FOXO6	0.387464
[truncated: 6,409 more rows]

## Sheet: E067
COVAR	OBS_GENES_E067brain	BETA_E067brain	BETA_STD_E067brain	SE_E067brain	P_E067brain	RANK_E067brain
HSAPIENS-JASPAR2016-ESX1-MA0644.1	129947	0.0064	0.00995	0.00207	0.002007	1
HSAPIENS-JASPAR2016-EN2-MA0642.1	129947	0.0057	0.00899	0.00206	0.0057573	2
HSAPIENS-JASPAR2016-RUNX3-MA0684.1	129947	-0.00432	-0.00875	0.00159	0.0065921	3
HSAPIENS-JASPAR2016-TFAP2C-VAR.2-MA0814.1	129947	-0.00196	-0.00919	0.000722	0.0066583	4
HSAPIENS-JASPAR2016-TFAP2A-MA0003.2	129947	-0.00163	-0.00947	0.000608	0.0074569	5
HSAPIENS-JASPAR2016-DUX4-MA0468.1	129947	0.00507	0.00812	0.00199	0.010766	6
HSAPIENS-JASPAR2016-FOXP1-MA0481.1	129947	0.00175	0.00821	0.000711	0.013594	7
HSAPIENS-JASPAR2016-TFAP2C-MA0524.2	129947	-0.00162	-0.00836	0.000661	0.014592	8
HSAPIENS-JASPAR2016-NFKB2-MA0778.1	129947	-0.00187	-0.0079	0.000772	0.015517	9
MMUSCULUS-JASPAR2016-RUNX1-MA0002.2	129947	-0.00226	-0.0081	0.000938	0.015963	10
HSAPIENS-JASPAR2016-TFAP2B-MA0811.1	129947	-0.00163	-0.00821	0.000678	0.016519	11
HSAPIENS-JASPAR2016-HNF1B-MA0153.2	129947	-0.00465	-0.00759	0.00195	0.016846	12
HSAPIENS-JASPAR2016-RAX-MA0718.1	129947	0.00502	0.00768	0.00211	0.017481	13
MMUSCULUS-JASPAR2016-ARID3B-MA0601.1	129947	-0.00524	-0.00754	0.00222	0.018404	14
MMUSCULUS-JASPAR2016-SOX17-MA0078.1	129947	-0.00387	-0.0075	0.00167	0.020362	15
HSAPIENS-JASPAR2016-TFAP2B-VAR.2-MA0812.1	129947	-0.00171	-0.0079	0.000738	0.020494	16
HSAPIENS-JASPAR2016-TFAP2A-MA0003.3	129947	-0.00172	-0.00767	0.000767	0.025278	17
HSAPIENS-JASPAR2016-TFAP2C-MA0524.1	129947	-0.00134	-0.00798	0.000604	0.026088	18
HSAPIENS-JASPAR2016-MAX-MA0058.2	129947	0.00258	0.00736	0.00117	0.02767	19
HSAPIENS-JASPAR2016-RFX3-MA0798.1	129947	0.00122	0.00729	0.000554	0.027784	20
HSAPIENS-JASPAR2016-SP4-MA0685.1	129947	0.00129	0.00793	0.000585	0.028018	21
HSAPIENS-JASPAR2016-DUXA-MA0884.1	129947	0.00426	0.00695	0.00196	0.029872	22
HSAPIENS-JASPAR2016-HESX1-MA0894.1	129947	0.00434	0.00694	0.00202	0.031217	23
HSAPIENS-JASPAR2016-FOXH1-MA0479.1	129947	-0.00332	-0.00689	0.00155	0.031553	24
HSAPIENS-JASPAR2016-VSX1-MA0725.1	129947	0.00504	0.00683	0.00236	0.032706	25
HSAPIENS-JASPAR2016-VSX2-MA0726.1	129947	0.00504	0.00683	0.00236	0.032706	26
MMUSCULUS-JASPAR2016-SOX11-MA0869.1	129947	0.00294	0.00678	0.00139	0.033892	27
MMUSCULUS-JASPAR2016-ZFX-MA0146.2	129947	0.00123	0.00752	0.000585	0.036164	28
MMUSCULUS-JASPAR2016-EBF1-MA0154.1	129947	-0.00187	-0.00709	0.000894	0.036656	29
HSAPIENS-JASPAR2016-EGR1-MA0162.2	129947	0.000965	0.00793	0.000464	0.037688	30
HSAPIENS-JASPAR2016-KLF14-MA0740.1	129947	0.00154	0.00727	0.000755	0.041086	31
MMUSCULUS-JASPAR2016-DUX-MA0611.1	129947	0.00386	0.00654	0.00191	0.04311	32
MMUSCULUS-JASPAR2016-ZFX-MA0146.1	129947	0.00117	0.00727	0.000578	0.043202	33
HSAPIENS-JASPAR2016-RFX2-MA0600.1	129947	0.00104	0.00678	0.00052	0.044617	34
HSAPIENS-JASPAR2016-SREBF1-MA0595.1	129947	0.00295	0.00654	0.00148	0.045566	35
HSAPIENS-JASPAR2016-RFX2-MA0600.2	129947	0.00112	0.00659	0.00056	0.045999	36
HSAPIENS-JASPAR2016-HMBOX1-MA0895.1	129947	-0.00533	-0.00623	0.00268	0.046743	37
MMUSCULUS-JASPAR2016-KLF4-MA0039.2	129947	0.00133	0.0074	0.000671	0.047473	38
HSAPIENS-JASPAR2016-RUNX1-MA0002.1	129947	-0.00333	-0.00632	0.00169	0.04836	39
MMUSCULUS-JASPAR2016-KLF12-MA0742.1	129947	0.00163	0.0069	0.000827	0.048636	40
MMUSCULUS-JASPAR2016-ERG-MA0474.1	129947	-0.00143	-0.00689	0.000736	0.052121	41
HSAPIENS-JASPAR2016-FEV-MA0156.1	129947	-0.0025	-0.0064	0.00129	0.053085	42
MMUSCULUS-JASPAR2016-TCF3-MA0522.1	129947	-0.00116	-0.00691	0.0006	0.053498	43
HSAPIENS-JASPAR2016-HNF1A-MA0046.2	129947	-0.0032	-0.00613	0.00166	0.053806	44
HSAPIENS-JASPAR2016-EBF1-MA0154.2	129947	-0.00137	-0.0067	0.000712	0.053956	45
HSAPIENS-JASPAR2016-KLF16-MA0741.1	129947	0.00116	0.00726	0.000603	0.054952	46
MMUSCULUS-JASPAR2016-NR1H3::RXRA-MA0494.1	129947	-0.00195	-0.00622	0.00102	0.05628	47
HSAPIENS-JASPAR2016-REST-MA0138.1	129947	-0.00121	-0.00655	0.000634	0.057151	48
HSAPIENS-JASPAR2016-IRF1-MA0050.1	129947	0.00222	0.00608	0.00119	0.06185	49
HSAPIENS-JASPAR2016-PPARG::RXRA-MA0065.1	129947	0.0023	0.00599	0.00125	0.065476	50
HSAPIENS-JASPAR2016-OLIG3-MA0827.1	129947	-0.00302	-0.00586	0.00164	0.065614	51
HSAPIENS-JASPAR2016-RXRA::VDR-MA0074.1	129947	-0.00345	-0.00599	0.00188	0.066017	52
HSAPIENS-JASPAR2016-ZNF410-MA0752.1	129947	0.00315	0.00579	0.00172	0.066523	53
HSAPIENS-JASPAR2016-RFX4-MA0799.1	129947	0.00107	0.00605	0.000587	0.067247	54
HSAPIENS-JASPAR2016-PBX1-MA0070.1	129947	-0.00383	-0.00585	0.00209	0.067619	55
MMUSCULUS-JASPAR2016-NR2F6-VAR.2-MA0728.1	129947	-0.00269	-0.00591	0.00148	0.068137	56
HSAPIENS-JASPAR2016-TEAD4-MA0809.1	129947	0.00241	0.00592	0.00133	0.070019	57
MMUSCULUS-JASPAR2016-LHX8-MA0705.1	129947	0.00437	0.00572	0.00243	0.071836	58
HSAPIENS-JASPAR2016-SP1-MA0079.3	129947	0.000797	0.0071	0.000444	0.072886	59
HSAPIENS-JASPAR2016-SPI1-MA0080.2	129947	-0.00282	-0.00584	0.00158	0.074908	60
MMUSCULUS-JASPAR2016-RARG-MA0859.1	129947	-0.00268	-0.00578	0.00151	0.075259	61
HSAPIENS-JASPAR2016-HLF-MA0043.2	129947	0.0026	0.00554	0.00147	0.077228	62
HSAPIENS-JASPAR2016-MEF2A-MA0052.3	129947	0.00235	0.00568	0.00133	0.078004	63
HSAPIENS-JASPAR2016-TFAP2C-VAR.3-MA0815.1	129947	-0.00097	-0.00597	0.000551	0.078597	64
MMUSCULUS-JASPAR2016-BARHL1-MA0877.1	129947	0.0037	0.00564	0.00211	0.079922	65
HSAPIENS-JASPAR2016-TP53-MA0106.1	129947	-0.00159	-0.00567	0.000909	0.080065	66
MMUSCULUS-JASPAR2016-SOX3-MA0514.1	129947	0.00155	0.00591	0.000886	0.080442	67
MMUSCULUS-JASPAR2016-RARB-MA0857.1	129947	-0.00242	-0.00562	0.0014	0.083151	68
HSAPIENS-JASPAR2016-LBX1-MA0618.1	129947	0.00445	0.00558	0.00257	0.08389	69
HSAPIENS-JASPAR2016-MEF2A-MA0052.1	129947	0.0025	0.00549	0.00147	0.088258	70
RNORVEGICUS-JASPAR2016-DDIT3::CEBPA-MA0019.1	129947	-0.00282	-0.00542	0.00166	0.088583	71
HSAPIENS-JASPAR2016-NFKB1-MA0105.4	129947	-0.00133	-0.00546	0.000795	0.094185	72
HSAPIENS-JASPAR2016-SOX8-MA0868.1	129947	0.00225	0.00533	0.00135	0.095019	73
HSAPIENS-JASPAR2016-GBX2-MA0890.1	129947	0.00356	0.00539	0.00214	0.097319	74
MMUSCULUS-JASPAR2016-NR2E3-MA0164.1	129947	-0.00304	-0.00525	0.00183	0.09754	75
MMUSCULUS-JASPAR2016-PAX4-MA0068.1	129947	0.001	0.00547	0.000604	0.097564	76
HSAPIENS-JASPAR2016-SP2-MA0516.1	129947	0.000593	0.00659	0.000358	0.097575	77
RNORVEGICUS-JASPAR2016-FOXD3-MA0041.1	129947	0.00199	0.00531	0.00121	0.1004	78
HSAPIENS-JASPAR2016-E2F4-MA0470.1	129947	0.00187	0.00558	0.00114	0.10083	79
HSAPIENS-JASPAR2016-E2F2-MA0864.1	129947	0.00291	0.00511	0.00178	0.10266	80
HSAPIENS-JASPAR2016-TBX5-MA0807.1	129947	0.00308	0.00529	0.00189	0.10366	81
HSAPIENS-JASPAR2016-LHX6-MA0658.1	129947	0.003	0.00516	0.00185	0.10457	82
HSAPIENS-JASPAR2016-FOXC1-MA0032.2	129947	0.00248	0.0052	0.00153	0.10621	83
HSAPIENS-JASPAR2016-SP3-MA0746.1	129947	0.000967	0.00611	0.000599	0.10639	84
HSAPIENS-JASPAR2016-KLF5-MA0599.1	129947	0.000895	0.00636	0.000555	0.10657	85
RNORVEGICUS-JASPAR2016-SP1-MA0079.2	129947	0.000595	0.00631	0.000369	0.10665	86
HSAPIENS-JASPAR2016-ISX-MA0654.1	129947	0.00358	0.00515	0.00224	0.10982	87
HSAPIENS-JASPAR2016-LHX9-MA0701.1	129947	0.00358	0.00515	0.00224	0.10982	88
HSAPIENS-JASPAR2016-PRRX1-MA0716.1	129947	0.00358	0.00515	0.00224	0.10982	89
HSAPIENS-JASPAR2016-RAX2-MA0717.1	129947	0.00358	0.00515	0.00224	0.10982	90
HSAPIENS-JASPAR2016-SHOX-MA0630.1	129947	0.00358	0.00515	0.00224	0.10982	91
HSAPIENS-JASPAR2016-UNCX-MA0721.1	129947	0.00358	0.00515	0.00224	0.10982	92
MMUSCULUS-JASPAR2016-SHOX2-MA0720.1	129947	0.00358	0.00515	0.00224	0.10982	93
HSAPIENS-JASPAR2016-RUNX2-MA0511.2	129947	-0.00293	-0.00513	0.00184	0.10999	94
MMUSCULUS-JASPAR2016-STAT5A::STAT5B-MA0519.1	129947	0.00132	0.00522	0.000835	0.11293	95
HSAPIENS-JASPAR2016-RORA-MA0071.1	129947	-0.00288	-0.00502	0.00184	0.11729	96
MMUSCULUS-JASPAR2016-NR4A2-MA0160.1	129947	-0.00267	-0.00508	0.0017	0.11773	97
MMUSCULUS-JASPAR2016-NEUROG1-MA0623.1	129947	-0.002	-0.00497	0.00128	0.11782	98
MMUSCULUS-JASPAR2016-TCF7-MA0769.1	129947	-0.00219	-0.00504	0.0014	0.11802	99
MMUSCULUS-JASPAR2016-HES1-MA1099.1	129947	-0.00254	-0.00518	0.00163	0.11924	100
HSAPIENS-JASPAR2016-GBX1-MA0889.1	129947	0.0033	0.00499	0.00212	0.12012	101
MMUSCULUS-JASPAR2016-HOXD9-MA0913.1	129947	-0.00313	-0.00492	0.00202	0.1221	102
HSAPIENS-JASPAR2016-FOXC1-MA0032.1	129947	0.00392	0.00489	0.00254	0.12311	103
HSAPIENS-JASPAR2016-TFAP2A-MA0003.1	129947	-0.00115	-0.00534	0.000757	0.1272	104
HSAPIENS-JASPAR2016-LBX2-MA0699.1	129947	0.00298	0.0049	0.00196	0.12792	105
HSAPIENS-JASPAR2016-NFE2L2-MA0150.1	129947	0.00174	0.005	0.00115	0.12922	106
HSAPIENS-JASPAR2016-ALX3-MA0634.1	129947	0.00295	0.00483	0.00194	0.12995	107
MMUSCULUS-JASPAR2016-SOX1-MA0870.1	129947	-0.00194	-0.00481	0.00128	0.13015	108
HSAPIENS-JASPAR2016-OLIG2-MA0678.1	129947	-0.00261	-0.00475	0.00174	0.13413	109
HSAPIENS-JASPAR2016-RUNX2-MA0511.1	129947	-0.00123	-0.00502	0.000819	0.13416	110
HSAPIENS-JASPAR2016-HES7-MA0822.1	129947	-0.00174	-0.00489	0.00116	0.13462	111
HSAPIENS-JASPAR2016-PAX5-MA0014.2	129947	0.00134	0.00496	0.000904	0.13799	112
MMUSCULUS-JASPAR2016-MYB-MA0100.2	129947	-0.00167	-0.00485	0.00113	0.14066	113
MMUSCULUS-JASPAR2016-ASCL2-MA0816.1	129947	-0.00078	-0.00503	0.000539	0.14796	114
HSAPIENS-JASPAR2016-TFAP2A-VAR.2-MA0810.1	129947	-0.00101	-0.00503	0.000699	0.14805	115
HSAPIENS-JASPAR2016-GCM1-MA0646.1	129947	-0.00264	-0.00467	0.00183	0.14961	116
HSAPIENS-JASPAR2016-NRF1-MA0506.1	129947	-0.00125	-0.00482	0.000875	0.15355	117
MMUSCULUS-JASPAR2016-HNF4A-MA0114.3	129947	-0.00202	-0.00457	0.00143	0.15734	118
MMUSCULUS-JASPAR2016-MECOM-MA0029.1	129947	0.00251	0.00453	0.00178	0.15768	119
MMUSCULUS-JASPAR2016-SOX6-MA0515.1	129947	0.00146	0.0047	0.00103	0.158	120
MMUSCULUS-JASPAR2016-RXRA-MA0512.1	129947	-0.00139	-0.00469	0.000993	0.16046	121
HSAPIENS-JASPAR2016-HOXD13-MA0909.1	129947	-0.00268	-0.00448	0.00191	0.16131	122
HSAPIENS-JASPAR2016-FOXB1-MA0845.1	129947	0.00232	0.0045	0.00166	0.16134	123
HSAPIENS-JASPAR2016-RFX5-MA0510.2	129947	0.000764	0.00462	0.000546	0.16158	124
HSAPIENS-JASPAR2016-USF2-MA0526.1	129947	0.00144	0.00473	0.00103	0.16237	125
MMUSCULUS-JASPAR2016-RARG-VAR.2-MA0860.1	129947	-0.00161	-0.00454	0.00115	0.16279	126
HSAPIENS-JASPAR2016-NFKB1-MA0105.2	129947	-0.00113	-0.00466	0.000808	0.16339	127
HSAPIENS-JASPAR2016-FOXD1-MA0031.1	129947	-0.00295	-0.00444	0.00214	0.16736	128
HSAPIENS-JASPAR2016-GABPA-MA0062.1	129947	-0.00156	-0.00465	0.00113	0.1684	129
MMUSCULUS-JASPAR2016-MYC-MA0147.2	129947	0.00148	0.00462	0.00107	0.16844	130
MMUSCULUS-JASPAR2016-ETS1-MA0098.2	129947	-0.000903	-0.00485	0.000661	0.17186	131
MMUSCULUS-JASPAR2016-HES2-MA0616.1	129947	-0.00219	-0.00443	0.0016	0.17192	132
HSAPIENS-JASPAR2016-RARA-MA0729.1	129947	-0.00201	-0.00443	0.00148	0.17297	133
HSAPIENS-JASPAR2016-MAF::NFE2-MA0501.1	129947	0.00124	0.00455	0.000914	0.17392	134
HSAPIENS-JASPAR2016-EN1-MA0027.2	129947	0.00303	0.00434	0.00223	0.17557	135
HSAPIENS-JASPAR2016-MEF2D-MA0773.1	129947	0.0018	0.00436	0.00134	0.17704	136
HSAPIENS-JASPAR2016-CTCF-MA0139.1	129947	-0.000557	-0.00489	0.000413	0.1775	137
HSAPIENS-JASPAR2016-IRF8-MA0652.1	129947	0.00217	0.0043	0.00161	0.17761	138
HSAPIENS-JASPAR2016-TBX19-MA0804.1	129947	-0.00142	-0.00428	0.00106	0.18217	139
HSAPIENS-JASPAR2016-E2F1-MA0024.2	129947	0.0017	0.00444	0.00128	0.18363	140
MMUSCULUS-JASPAR2016-BHLHE40-MA0464.1	129947	-0.00163	-0.00445	0.00123	0.18369	141
HSAPIENS-JASPAR2016-EBF1-MA0154.3	129947	-0.00098	-0.00441	0.000738	0.18418	142
HSAPIENS-JASPAR2016-MIXL1-MA0662.1	129947	0.00237	0.00427	0.00179	0.18506	143
HSAPIENS-JASPAR2016-BATF::JUN-MA0462.1	129947	0.00111	0.00433	0.000837	0.1865	144
HSAPIENS-JASPAR2016-MNX1-MA0707.1	129947	0.00273	0.00424	0.00207	0.18792	145
HSAPIENS-JASPAR2016-MAFF-MA0495.1	129947	0.0012	0.0043	0.000917	0.18903	146
MMUSCULUS-JASPAR2016-FOXK1-MA0852.1	129947	0.00166	0.00424	0.00126	0.18957	147
HSAPIENS-JASPAR2016-HES5-MA0821.1	129947	-0.00142	-0.00425	0.0011	0.19473	148
HSAPIENS-JASPAR2016-ELF1-MA0473.2	129947	-0.00204	-0.00422	0.00158	0.19685	149
HSAPIENS-JASPAR2016-ESRRB-MA0141.3	129947	-0.00218	-0.00415	0.0017	0.20036	150
HSAPIENS-JASPAR2016-VAX1-MA0722.1	129947	0.00313	0.00407	0.00244	0.2006	151
HSAPIENS-JASPAR2016-IRF9-MA0653.1	129947	0.00176	0.00412	0.00138	0.20099	152
HSAPIENS-JASPAR2016-FOXO3-MA0157.1	129947	0.00182	0.00416	0.00142	0.20255	153
HSAPIENS-JASPAR2016-GSX2-MA0893.1	129947	0.00273	0.00409	0.00215	0.20493	154
MMUSCULUS-JASPAR2016-FOXJ2-MA0614.1	129947	-0.00254	-0.00408	0.002	0.20496	155
HSAPIENS-JASPAR2016-GSX1-MA0892.1	129947	0.00276	0.00404	0.00218	0.20515	156
HSAPIENS-JASPAR2016-FOXD2-MA0847.1	129947	-0.00282	-0.00408	0.00223	0.20519	157
HSAPIENS-JASPAR2016-FOXI1-MA0042.2	129947	-0.00282	-0.00408	0.00223	0.20519	158
HSAPIENS-JASPAR2016-FOXL1-MA0033.2	129947	-0.00282	-0.00408	0.00223	0.20519	159
HSAPIENS-JASPAR2016-FOXO4-MA0848.1	129947	-0.00282	-0.00408	0.00223	0.20519	160
HSAPIENS-JASPAR2016-FOXO6-MA0849.1	129947	-0.00282	-0.00408	0.00223	0.20519	161
HSAPIENS-JASPAR2016-FOXP3-MA0850.1	129947	-0.00282	-0.00408	0.00223	0.20519	162
HSAPIENS-JASPAR2016-ELF4-MA0641.1	129947	-0.00185	-0.00414	0.00146	0.20542	163
HSAPIENS-JASPAR2016-TFAP2B-VAR.3-MA0813.1	129947	-0.000731	-0.00427	0.000581	0.208	164
HSAPIENS-JASPAR2016-TCF7L2-MA0523.1	129947	-0.00144	-0.00407	0.00115	0.20974	165
MMUSCULUS-JASPAR2016-NKX3-2-MA0122.1	129947	-0.00206	-0.00409	0.00164	0.21027	166
MMUSCULUS-JASPAR2016-HOXD3-MA0912.1	129947	-0.00203	-0.00405	0.00163	0.21258	167
HSAPIENS-JASPAR2016-TP53-MA0106.3	129947	-0.00116	-0.00397	0.000933	0.21345	168
MMUSCULUS-JASPAR2016-NR3C1-MA0113.2	129947	-0.00112	-0.00404	0.000909	0.21687	169
VERTEBRATA-JASPAR2016-HNF1A-MA0046.1	129947	-0.00232	-0.00388	0.00189	0.21963	170
HSAPIENS-JASPAR2016-STAT1-MA0137.1	129947	0.0012	0.00408	0.000982	0.22075	171
MMUSCULUS-JASPAR2016-NFE2L2-MA0150.2	129947	0.00108	0.00407	0.000889	0.2223	172
HSAPIENS-JASPAR2016-POU6F1-MA0628.1	129947	0.00222	0.00387	0.00182	0.22378	173
MMUSCULUS-JASPAR2016-SPI1-MA0080.3	129947	-0.000794	-0.0043	0.000653	0.22386	174
HSAPIENS-JASPAR2016-HOXD12-MA0873.1	129947	-0.00396	-0.00384	0.00326	0.22432	175
HSAPIENS-JASPAR2016-SRF-MA0083.3	129947	-0.00183	-0.00385	0.00151	0.22517	176
MMUSCULUS-JASPAR2016-ATF3-MA0605.1	129947	-0.00294	-0.00389	0.00243	0.22655	177
HSAPIENS-JASPAR2016-SMAD2::SMAD3::SMAD4-MA0513.1	129947	-0.000974	-0.00411	0.000807	0.22745	178
MMUSCULUS-JASPAR2016-ATOH1-MA0461.2	129947	-0.00159	-0.00387	0.00132	0.22891	179
MMUSCULUS-JASPAR2016-TWIST2-MA0633.1	129947	0.00186	0.00385	0.00155	0.23056	180
HSAPIENS-JASPAR2016-ELK1-MA0028.1	129947	0.0024	0.00391	0.002	0.23059	181
HSAPIENS-JASPAR2016-PAX7-MA0680.1	129947	0.00279	0.00377	0.00233	0.23149	182
HSAPIENS-JASPAR2016-JUND-VAR.2-MA0492.1	129947	-0.00117	-0.00388	0.000975	0.23155	183
HSAPIENS-JASPAR2016-RHOXF1-MA0719.1	129947	-0.00292	-0.00382	0.00245	0.23346	184
MMUSCULUS-JASPAR2016-RFX1-MA0509.1	129947	0.000743	0.00401	0.000626	0.23519	185
HSAPIENS-JASPAR2016-NOTO-MA0710.1	129947	0.00214	0.00382	0.00181	0.23564	186
HSAPIENS-JASPAR2016-SREBF2-MA0596.1	129947	0.00184	0.00384	0.00155	0.23591	187
HSAPIENS-JASPAR2016-IRF1-MA0050.2	129947	0.000609	0.004	0.000514	0.23598	188
HSAPIENS-JASPAR2016-PAX9-MA0781.1	129947	-0.00186	-0.00377	0.00157	0.23773	189
MMUSCULUS-JASPAR2016-TCF12-MA0521.1	129947	-0.000771	-0.00416	0.000654	0.23841	190
HSAPIENS-JASPAR2016-TCF3-MA0522.2	129947	0.00146	0.00394	0.00124	0.23882	191
HSAPIENS-JASPAR2016-HOXA10-MA0899.1	129947	-0.00229	-0.00373	0.00194	0.23918	192
HSAPIENS-JASPAR2016-ZNF740-MA0753.1	129947	0.00076	0.00405	0.000649	0.24104	193
HSAPIENS-JASPAR2016-NR3C2-MA0727.1	129947	0.001	0.00376	0.000859	0.24243	194
HSAPIENS-JASPAR2016-TEAD3-MA0808.1	129947	0.00182	0.00381	0.00156	0.24274	195
MMUSCULUS-JASPAR2016-HMX3-MA0898.1	129947	0.00199	0.00371	0.00171	0.24388	196
HSAPIENS-JASPAR2016-FOXO3-MA0157.2	129947	-0.00227	-0.00376	0.00195	0.24436	197
HSAPIENS-JASPAR2016-FEV-MA0156.2	129947	-0.00226	-0.00375	0.00195	0.24453	198
HSAPIENS-JASPAR2016-FOXC2-MA0846.1	129947	0.00149	0.00377	0.00128	0.24601	199
HSAPIENS-JASPAR2016-MYF6-MA0667.1	129947	0.00113	0.00376	0.000976	0.24635	200
HSAPIENS-JASPAR2016-TCF4-MA0830.1	129947	0.0015	0.00389	0.0013	0.24758	201
HSAPIENS-JASPAR2016-HOXB3-MA0903.1	129947	0.00227	0.00371	0.00197	0.24949	202
HSAPIENS-JASPAR2016-NFIX-MA0671.1	129947	-0.00116	-0.00384	0.00101	0.25114	203
HSAPIENS-JASPAR2016-GATA3-MA0037.2	129947	-0.00272	-0.0036	0.0024	0.25729	204
HSAPIENS-JASPAR2016-BARX1-MA0875.1	129947	0.00261	0.00363	0.00231	0.25746	205
MMUSCULUS-JASPAR2016-JUN::FOS-MA0099.1	129947	-0.00108	-0.00373	0.00096	0.25955	206
HSAPIENS-JASPAR2016-EHF-MA0598.1	129947	-0.00104	-0.00393	0.000922	0.26077	207
HSAPIENS-JASPAR2016-PAX6-MA0069.1	129947	-0.00213	-0.00357	0.0019	0.26204	208
HSAPIENS-JASPAR2016-PAX4-MA0068.2	129947	0.00292	0.00353	0.00262	0.2649	209
HSAPIENS-JASPAR2016-LHX2-MA0700.1	129947	0.00223	0.00358	0.00201	0.26565	210
MMUSCULUS-JASPAR2016-MYOG-MA0500.1	129947	-0.000723	-0.00394	0.000651	0.26634	211
HSAPIENS-JASPAR2016-MAX-MA0058.1	129947	0.00124	0.00371	0.00111	0.26652	212
HSAPIENS-JASPAR2016-HSF4-MA0771.1	129947	-0.00159	-0.00359	0.00143	0.267	213
HSAPIENS-JASPAR2016-ELF1-MA0473.1	129947	-0.000919	-0.0038	0.000833	0.27012	214
MMUSCULUS-JASPAR2016-ARID5A-MA0602.1	129947	0.00222	0.00347	0.00202	0.27098	215
HSAPIENS-JASPAR2016-ERG-MA0474.2	129947	-0.00196	-0.00353	0.00179	0.27387	216
MMUSCULUS-JASPAR2016-STAT3-MA0144.1	129947	-0.000841	-0.00371	0.000769	0.27416	217
HSAPIENS-JASPAR2016-PHOX2A-MA0713.1	129947	0.00221	0.00345	0.00203	0.27575	218
HSAPIENS-JASPAR2016-JUN-MA0488.1	129947	-0.00125	-0.00356	0.00115	0.2774	219
HSAPIENS-JASPAR2016-NFKB1-MA0105.3	129947	-0.00109	-0.0036	0.001	0.27889	220
HSAPIENS-JASPAR2016-MGA-MA0801.1	129947	0.00215	0.00352	0.00199	0.28101	221
HSAPIENS-JASPAR2016-OLIG1-MA0826.1	129947	-0.00159	-0.00339	0.00149	0.2856	222
MMUSCULUS-JASPAR2016-ATOH1-MA0461.1	129947	-0.000869	-0.0037	0.000815	0.2867	223
RNORVEGICUS-JASPAR2016-NFKB1-MA0105.1	129947	-0.00108	-0.00354	0.00102	0.28702	224
HSAPIENS-JASPAR2016-ESR2-MA0258.2	129947	-0.000927	-0.00354	0.000873	0.28803	225
HSAPIENS-JASPAR2016-MYBL2-MA0777.1	129947	-0.00295	-0.00334	0.00279	0.28958	226
MMUSCULUS-JASPAR2016-NOBOX-MA0125.1	129947	0.00255	0.00338	0.00245	0.29645	227
HSAPIENS-JASPAR2016-MAX::MYC-MA0059.1	129947	0.00113	0.00346	0.00109	0.29777	228
HSAPIENS-JASPAR2016-CEBPB-MA0466.2	129947	0.00184	0.0033	0.00177	0.29956	229
MMUSCULUS-JASPAR2016-KLF4-MA0039.1	129947	-0.000857	-0.00355	0.000828	0.30054	230
MMUSCULUS-JASPAR2016-BACH1::MAFK-MA0591.1	129947	0.000804	0.00349	0.000778	0.30118	231
MMUSCULUS-JASPAR2016-ELF5-MA0136.1	129947	-0.00142	-0.00336	0.00138	0.3033	232
HSAPIENS-JASPAR2016-NR3C1-MA0113.3	129947	0.000892	0.0033	0.000867	0.30355	233
MMUSCULUS-JASPAR2016-KLF1-MA0493.1	129947	0.000813	0.00371	0.00079	0.30372	234
HSAPIENS-JASPAR2016-CEBPD-MA0836.1	129947	0.00182	0.00325	0.00178	0.30635	235
HSAPIENS-JASPAR2016-DMRT3-MA0610.1	129947	-0.00256	-0.00323	0.00251	0.30762	236
HSAPIENS-JASPAR2016-MEIS3-MA0775.1	129947	0.00156	0.00328	0.00155	0.31363	237
HSAPIENS-JASPAR2016-ZBTB33-MA0527.1	129947	0.00166	0.00324	0.00165	0.31405	238
HSAPIENS-JASPAR2016-TEAD1-MA0090.2	129947	0.00142	0.00327	0.00142	0.31427	239
HSAPIENS-JASPAR2016-STAT1-MA0137.3	129947	0.000886	0.00333	0.000881	0.31474	240
HSAPIENS-JASPAR2016-FOXA1-MA0148.1	129947	0.0011	0.00332	0.00109	0.31507	241
HSAPIENS-JASPAR2016-ONECUT3-MA0757.1	129947	0.00221	0.00317	0.0022	0.31545	242
MMUSCULUS-JASPAR2016-LHX4-MA0704.1	129947	0.00176	0.00316	0.00176	0.31937	243
HSAPIENS-JASPAR2016-ONECUT1-MA0679.1	129947	0.00325	0.00316	0.00327	0.31963	244
HSAPIENS-JASPAR2016-CEBPG-MA0838.1	129947	0.00187	0.00312	0.00189	0.32326	245
RRATTUS-JASPAR2016-AR-MA0007.1	129947	-0.00115	-0.00316	0.00116	0.32368	246
OCUNICULUS-JASPAR2016-HLTF-MA0109.1	129947	-0.00254	-0.00312	0.00258	0.32407	247
HSAPIENS-JASPAR2016-GLIS1-MA0735.1	129947	-0.00169	-0.00321	0.00171	0.32509	248
HSAPIENS-JASPAR2016-MSX1-MA0666.1	129947	0.00233	0.00318	0.00237	0.32515	249
HSAPIENS-JASPAR2016-CENPB-MA0637.1	129947	-0.00229	-0.00318	0.00234	0.32829	250
MMUSCULUS-JASPAR2016-DLX2-MA0885.1	129947	0.00245	0.00312	0.00251	0.32836	251
HSAPIENS-JASPAR2016-BHLHE22-MA0818.1	129947	-0.00174	-0.00309	0.00179	0.32983	252
HSAPIENS-JASPAR2016-FOXL1-MA0033.1	129947	0.00349	0.00301	0.00364	0.33685	253
HSAPIENS-JASPAR2016-PKNOX2-MA0783.1	129947	-0.00085	-0.00313	0.000886	0.33753	254
HSAPIENS-JASPAR2016-ZBED1-MA0749.1	129947	0.00376	0.00297	0.00395	0.3418	255
HSAPIENS-JASPAR2016-EMX2-MA0886.1	129947	0.00184	0.00303	0.00194	0.34446	256
MMUSCULUS-JASPAR2016-BCL6-MA0463.1	129947	-0.000903	-0.00313	0.000955	0.34448	257
HSAPIENS-JASPAR2016-USF1-MA0093.2	129947	0.000956	0.00315	0.00102	0.34666	258
HSAPIENS-JASPAR2016-RREB1-MA0073.1	129947	-0.000245	-0.0032	0.000262	0.34879	259
HSAPIENS-JASPAR2016-NKX6-2-MA0675.1	129947	0.00212	0.003	0.00227	0.35033	260
HSAPIENS-JASPAR2016-ETS1-MA0098.3	129947	0.00149	0.00302	0.0016	0.35065	261
RNORVEGICUS-JASPAR2016-NR3C1-MA0113.1	129947	0.0012	0.00297	0.0013	0.35449	262
HSAPIENS-JASPAR2016-FOXF2-MA0030.1	129947	0.00151	0.00299	0.00164	0.35476	263
HSAPIENS-JASPAR2016-MSX2-MA0708.1	129947	0.00214	0.00298	0.00232	0.35516	264
MMUSCULUS-JASPAR2016-MSX3-MA0709.1	129947	0.00214	0.00298	0.00232	0.35516	265
HSAPIENS-JASPAR2016-TP63-MA0525.2	129947	-0.00115	-0.00293	0.00125	0.35739	266
HSAPIENS-JASPAR2016-GRHL1-MA0647.1	129947	0.00153	0.00291	0.00166	0.35767	267
RNORVEGICUS-JASPAR2016-FOXQ1-MA0040.1	129947	-0.00164	-0.00293	0.00179	0.35834	268
HSAPIENS-JASPAR2016-CEBPE-MA0837.1	129947	0.00161	0.0029	0.00177	0.36109	269
HSAPIENS-JASPAR2016-RARA::RXRA-MA0159.1	129947	-0.00105	-0.00298	0.00115	0.36272	270
HSAPIENS-JASPAR2016-YY1-MA0095.2	129947	-0.00119	-0.00294	0.00131	0.36402	271
HSAPIENS-JASPAR2016-RELA-MA0107.1	129947	-0.00097	-0.00295	0.00108	0.36719	272
HSAPIENS-JASPAR2016-KLF13-MA0657.1	129947	0.000925	0.00302	0.00103	0.36913	273
MMUSCULUS-JASPAR2016-NPAS2-MA0626.1	129947	-0.00103	-0.003	0.00115	0.37028	274
HSAPIENS-JASPAR2016-IRF7-MA0772.1	129947	0.00115	0.00286	0.00129	0.37317	275
HSAPIENS-JASPAR2016-TGIF1-MA0796.1	129947	-0.000805	-0.00288	0.000904	0.3733	276
MMUSCULUS-JASPAR2016-CREB3L2-MA0608.1	129947	0.00134	0.00294	0.00151	0.3739	277
HSAPIENS-JASPAR2016-BSX-MA0876.1	129947	0.00215	0.00285	0.00241	0.37421	278
HSAPIENS-JASPAR2016-ATF7-MA0834.1	129947	-0.000999	-0.00285	0.00113	0.3763	279
HSAPIENS-JASPAR2016-HEY1-MA0823.1	129947	-0.00101	-0.00295	0.00115	0.37631	280
HSAPIENS-JASPAR2016-MEF2B-MA0660.1	129947	0.00121	0.00284	0.00138	0.37952	281
GGALLUS-JASPAR2016-LIN54-MA0619.1	129947	0.00145	0.00281	0.00165	0.37988	282
MMUSCULUS-JASPAR2016-GATA1-MA0035.3	129947	-0.00162	-0.00281	0.00185	0.38036	283
MMUSCULUS-JASPAR2016-RXRA-MA0512.2	129947	-0.0014	-0.00284	0.0016	0.38218	284
HSAPIENS-JASPAR2016-POU4F1-MA0790.1	129947	-0.00123	-0.00278	0.00141	0.38222	285
HSAPIENS-JASPAR2016-PKNOX1-MA0782.1	129947	-0.000813	-0.00283	0.000931	0.38265	286
MMUSCULUS-JASPAR2016-LHX3-MA0135.1	129947	-0.00147	-0.00278	0.00169	0.3832	287
HSAPIENS-JASPAR2016-ESR1-MA0112.2	129947	-0.000504	-0.00296	0.000581	0.38527	288
HSAPIENS-JASPAR2016-GCM2-MA0767.1	129947	0.00192	0.00278	0.00222	0.38808	289
MMUSCULUS-JASPAR2016-HMX2-MA0897.1	129947	0.00151	0.00274	0.00176	0.39025	290
HSAPIENS-JASPAR2016-ISL2-MA0914.1	129947	0.00191	0.0027	0.00225	0.39558	291
HSAPIENS-JASPAR2016-HOXD11-MA0908.1	129947	-0.00289	-0.00264	0.00345	0.40149	292
HSAPIENS-JASPAR2016-FOXP2-MA0593.1	129947	0.00105	0.00275	0.00125	0.40214	293
HSAPIENS-JASPAR2016-ONECUT2-MA0756.1	129947	0.00248	0.00264	0.00296	0.40272	294
HSAPIENS-JASPAR2016-PDX1-MA0132.2	129947	0.00204	0.00265	0.00244	0.40464	295
HSAPIENS-JASPAR2016-E2F6-MA0471.1	129947	-0.000617	-0.00294	0.000744	0.40682	296
RNORVEGICUS-JASPAR2016-FOXA2-MA0047.1	129947	0.00117	0.00267	0.00141	0.40792	297
MMUSCULUS-JASPAR2016-POU2F3-MA0627.1	129947	0.00101	0.00266	0.00123	0.40981	298
HSAPIENS-JASPAR2016-SNAI2-MA0745.1	129947	-0.00113	-0.0027	0.00139	0.414	299
HSAPIENS-JASPAR2016-MEF2A-MA0052.2	129947	0.00098	0.00262	0.00121	0.41879	300
HSAPIENS-JASPAR2016-STAT1::STAT2-MA0517.1	129947	0.000717	0.00269	0.00089	0.42043	301
HSAPIENS-JASPAR2016-NKX6-1-MA0674.1	129947	0.00187	0.00258	0.00232	0.42071	302
HSAPIENS-JASPAR2016-HOXC11-MA0651.1	129947	-0.00256	-0.00252	0.00321	0.42469	303
MMUSCULUS-JASPAR2016-FOXA2-MA0047.2	129947	0.00106	0.00258	0.00133	0.42877	304
HSAPIENS-JASPAR2016-SOX4-MA0867.1	129947	0.000934	0.00254	0.00118	0.42958	305
MMUSCULUS-JASPAR2016-ESRRG-MA0643.1	129947	-0.00149	-0.00254	0.00188	0.43035	306
HSAPIENS-JASPAR2016-SP8-MA0747.1	129947	0.000506	0.00289	0.000645	0.43265	307
HSAPIENS-JASPAR2016-NEUROD2-MA0668.1	129947	-0.00116	-0.00247	0.00149	0.43695	308
MMUSCULUS-JASPAR2016-CRX-MA0467.1	129947	-0.00139	-0.00249	0.00179	0.43705	309
HSAPIENS-JASPAR2016-SOX21-MA0866.1	129947	0.00105	0.00247	0.00135	0.43808	310
HSAPIENS-JASPAR2016-NFIA-MA0670.1	129947	-0.000814	-0.00253	0.00106	0.44409	311
MMUSCULUS-JASPAR2016-PAX5-MA0014.1	129947	0.000648	0.00257	0.000855	0.44868	312
MMUSCULUS-JASPAR2016-HOXB5-MA0904.1	129947	-0.00129	-0.00245	0.00171	0.45192	313
HSAPIENS-JASPAR2016-HEY2-MA0649.1	129947	-0.000946	-0.00249	0.00126	0.45371	314
HSAPIENS-JASPAR2016-FOXG1-MA0613.1	129947	-0.00149	-0.00239	0.00201	0.45883	315
MMUSCULUS-JASPAR2016-EGR1-MA0162.1	129947	0.000888	0.00253	0.0012	0.45948	316
HSAPIENS-JASPAR2016-CDX1-MA0878.1	129947	-0.00152	-0.00235	0.00206	0.46134	317
HSAPIENS-JASPAR2016-JDP2-VAR.2-MA0656.1	129947	-0.000809	-0.00236	0.00111	0.46564	318
HSAPIENS-JASPAR2016-TFAP2A-VAR.3-MA0872.1	129947	-0.000415	-0.00248	0.000571	0.46738	319
HSAPIENS-JASPAR2016-SPI1-MA0080.4	129947	0.000747	0.00236	0.00104	0.47315	320
HSAPIENS-JASPAR2016-NFATC3-MA0625.1	129947	-0.00113	-0.00232	0.00158	0.47386	321
HSAPIENS-JASPAR2016-TP53-MA0106.2	129947	-0.000775	-0.00229	0.00109	0.47686	322
HSAPIENS-JASPAR2016-POU4F3-MA0791.1	129947	-0.000953	-0.00227	0.00134	0.4769	323
MMUSCULUS-JASPAR2016-HNF1B-MA0153.1	129947	-0.00158	-0.00225	0.00222	0.47716	324
HSAPIENS-JASPAR2016-BHLHE23-MA0817.1	129947	-0.00116	-0.00223	0.00165	0.48143	325
HSAPIENS-JASPAR2016-ELK4-MA0076.2	129947	-0.000788	-0.00237	0.00112	0.48153	326
HSAPIENS-JASPAR2016-TBX20-MA0689.1	129947	0.00121	0.00226	0.00173	0.48371	327
HSAPIENS-JASPAR2016-EHF-MA0598.2	129947	-0.00104	-0.00228	0.00149	0.48694	328
MMUSCULUS-JASPAR2016-VDR-MA0693.1	129947	-0.000855	-0.00233	0.00123	0.48769	329
HSAPIENS-JASPAR2016-TEF-MA0843.1	129947	0.00111	0.00217	0.0016	0.48771	330
MMUSCULUS-JASPAR2016-NR2E1-MA0676.1	129947	-0.00138	-0.00223	0.00199	0.48862	331
MMUSCULUS-JASPAR2016-FOS::JUN-MA0099.2	129947	0.000768	0.00232	0.00111	0.48934	332
HSAPIENS-JASPAR2016-SOX9-MA0077.1	129947	-0.00125	-0.0022	0.00181	0.49114	333
MMUSCULUS-JASPAR2016-MLXIP-MA0622.1	129947	0.000894	0.00227	0.00131	0.49533	334
HSAPIENS-JASPAR2016-PLAG1-MA0163.1	129947	0.000477	0.00241	0.0007	0.49545	335
MMUSCULUS-JASPAR2016-HOXA9-MA0594.1	129947	-0.00136	-0.00216	0.002	0.49684	336
MMUSCULUS-JASPAR2016-PHOX2B-MA0681.1	129947	0.00134	0.00214	0.00198	0.49876	337
HSAPIENS-JASPAR2016-NR1H2::RXRA-MA0115.1	129947	-0.00101	-0.00217	0.0015	0.50171	338
MMUSCULUS-JASPAR2016-GMEB1-MA0615.1	129947	0.00161	0.00218	0.0024	0.50217	339
MMUSCULUS-JASPAR2016-MYOD1-MA0499.1	129947	-0.000406	-0.00237	0.000609	0.50541	340
HSAPIENS-JASPAR2016-PROX1-MA0794.1	129947	0.00122	0.00211	0.00184	0.50567	341
HSAPIENS-JASPAR2016-EOMES-MA0800.1	129947	0.00114	0.00213	0.00172	0.50927	342
HSAPIENS-JASPAR2016-TAL1::TCF3-MA0091.1	129947	-0.000536	-0.00216	0.000813	0.50948	343
MMUSCULUS-JASPAR2016-PRRX2-MA0075.2	129947	0.00155	0.0021	0.00236	0.50969	344
HSAPIENS-JASPAR2016-GLIS3-MA0737.1	129947	-0.000969	-0.00216	0.00148	0.5113	345
HSAPIENS-JASPAR2016-RXRG-MA0856.1	129947	-0.0011	-0.00211	0.00168	0.51356	346
HSAPIENS-JASPAR2016-NHLH1-MA0048.2	129947	-0.000384	-0.00225	0.000588	0.51415	347
HSAPIENS-JASPAR2016-XBP1-MA0844.1	129947	-0.00136	-0.00208	0.00209	0.51585	348
HSAPIENS-JASPAR2016-STAT1-MA0137.2	129947	-0.00046	-0.00216	0.000709	0.51678	349
HSAPIENS-JASPAR2016-FLI1-MA0475.1	129947	-0.00054	-0.00226	0.000834	0.51734	350
HSAPIENS-JASPAR2016-HINFP-MA0131.1	129947	0.00265	0.00206	0.00412	0.52027	351
MMUSCULUS-JASPAR2016-NKX3-1-MA0124.2	129947	0.00133	0.00205	0.00208	0.52126	352
HSAPIENS-JASPAR2016-PAX3-MA0780.1	129947	0.00139	0.00201	0.00217	0.52247	353
HSAPIENS-JASPAR2016-FOXA1-MA0148.3	129947	0.000771	0.00208	0.00121	0.52324	354
MMUSCULUS-JASPAR2016-NR5A2-MA0505.1	129947	0.000624	0.00212	0.00098	0.5245	355
HSAPIENS-JASPAR2016-MAFK-MA0496.1	129947	0.000656	0.00208	0.00103	0.5251	356
RNORVEGICUS-JASPAR2016-ZNF423-MA0116.1	129947	-0.000552	-0.00206	0.000877	0.52908	357
HSAPIENS-JASPAR2016-USF1-MA0093.1	129947	0.000789	0.00211	0.00125	0.52946	358
HSAPIENS-JASPAR2016-BARHL2-MA0635.1	129947	0.00204	0.00198	0.00325	0.53012	359
HSAPIENS-JASPAR2016-GLI2-MA0734.1	129947	-0.000978	-0.00205	0.00156	0.53044	360
HSAPIENS-JASPAR2016-POU1F1-MA0784.1	129947	0.000839	0.00201	0.00134	0.53253	361
HSAPIENS-JASPAR2016-RARA-VAR.2-MA0730.1	129947	-0.000706	-0.00203	0.00113	0.53338	362
RNORVEGICUS-JASPAR2016-GFI1-MA0038.1	129947	0.000838	0.00201	0.00136	0.53754	363
HSAPIENS-JASPAR2016-NR2C2-MA0504.1	129947	0.00056	0.00214	0.000908	0.5377	364
MMUSCULUS-JASPAR2016-GATA1-MA0035.2	129947	-0.00116	-0.00197	0.00189	0.5383	365
HSAPIENS-JASPAR2016-RXRB-MA0855.1	129947	-0.000984	-0.00199	0.00161	0.54075	366
MMUSCULUS-JASPAR2016-NKX2-5-VAR.2-MA0503.1	129947	0.000698	0.002	0.00115	0.54291	367
MMUSCULUS-JASPAR2016-MYCN-MA0104.3	129947	0.000759	0.00205	0.00125	0.54336	368
HSAPIENS-JASPAR2016-ESRRA-MA0592.1	129947	-0.000834	-0.00199	0.00138	0.54524	369
HSAPIENS-JASPAR2016-MEOX1-MA0661.1	129947	0.0014	0.00195	0.00232	0.54524	370
HSAPIENS-JASPAR2016-ID4-MA0824.1	129947	0.000673	0.00203	0.00112	0.54595	371
HSAPIENS-JASPAR2016-SCRT1-MA0743.1	129947	0.000871	0.00193	0.00145	0.54899	372
HSAPIENS-JASPAR2016-POU3F2-MA0787.1	129947	0.000851	0.00192	0.00143	0.55213	373
MMUSCULUS-JASPAR2016-PAX2-MA0067.1	129947	-0.00164	-0.00193	0.00277	0.55251	374
NSP.-JASPAR2016-TGA1A-MA0129.1	129947	-0.00278	-0.00189	0.00473	0.55622	375
XLAEVIS-JASPAR2016-ESR1-MA0112.1	129947	-0.000509	-0.00197	0.000868	0.55787	376
HSAPIENS-JASPAR2016-EMX1-MA0612.1	129947	0.00123	0.00188	0.00211	0.55876	377
HSAPIENS-JASPAR2016-ELK3-MA0759.1	129947	-0.00115	-0.00188	0.00198	0.56185	378
HSAPIENS-JASPAR2016-REST-MA0138.2	129947	-0.000419	-0.00196	0.000725	0.56281	379
HSAPIENS-JASPAR2016-ZIC3-MA0697.1	129947	-0.000507	-0.002	0.000877	0.56308	380
HSAPIENS-JASPAR2016-NFYA-MA0060.2	129947	-0.000585	-0.00189	0.00102	0.56795	381
MMUSCULUS-JASPAR2016-MITF-MA0620.1	129947	0.000982	0.00189	0.00172	0.56824	382
MMUSCULUS-JASPAR2016-HOXA11-MA0911.1	129947	-0.00173	-0.0018	0.00303	0.56899	383
HSAPIENS-JASPAR2016-YY2-MA0748.1	129947	0.00141	0.00178	0.0025	0.57181	384
HSAPIENS-JASPAR2016-THAP1-MA0597.1	129947	0.000586	0.00191	0.00104	0.57273	385
HSAPIENS-JASPAR2016-OTX1-MA0711.1	129947	0.00197	0.00178	0.0035	0.57328	386
MMUSCULUS-JASPAR2016-HOXC9-MA0485.1	129947	-0.00103	-0.00176	0.00185	0.57776	387
HSAPIENS-JASPAR2016-FOXA1-MA0148.2	129947	0.000607	0.00183	0.00109	0.57869	388
HSAPIENS-JASPAR2016-DBP-MA0639.1	129947	0.000769	0.00174	0.00139	0.57934	389
HSAPIENS-JASPAR2016-TBX15-MA0803.1	129947	0.00106	0.00179	0.00193	0.58196	390
HSAPIENS-JASPAR2016-TFAP4-MA0691.1	129947	-0.000379	-0.00183	0.000689	0.58257	391
HSAPIENS-JASPAR2016-T-MA0009.2	129947	-0.000609	-0.00176	0.00111	0.58268	392
MMUSCULUS-JASPAR2016-E2F3-MA0469.1	129947	0.000361	0.00195	0.000657	0.58324	393
HSAPIENS-JASPAR2016-POU3F3-MA0788.1	129947	0.000774	0.00174	0.00143	0.58957	394
MMUSCULUS-JASPAR2016-SOX2-MA0143.2	129947	0.000555	0.00175	0.00103	0.58993	395
HSAPIENS-JASPAR2016-SP1-MA0079.1	129947	0.000489	0.00189	0.00092	0.59524	396
HSAPIENS-JASPAR2016-MYBL1-MA0776.1	129947	0.00166	0.00168	0.00314	0.59674	397
HSAPIENS-JASPAR2016-NR2F1-MA0017.2	129947	-0.000715	-0.00172	0.00136	0.59955	398
HSAPIENS-JASPAR2016-EGR4-MA0733.1	129947	0.000439	0.00182	0.000843	0.60304	399
HSAPIENS-JASPAR2016-SRF-MA0083.1	129947	-0.000963	-0.00162	0.00189	0.60935	400
HSAPIENS-JASPAR2016-LEF1-MA0768.1	129947	-0.000649	-0.00164	0.00128	0.61233	401
HSAPIENS-JASPAR2016-PPARG-MA0066.1	129947	0.000521	0.00163	0.00103	0.61292	402
HSAPIENS-JASPAR2016-EWSR1-FLI1-MA0149.1	129947	-0.000141	-0.00182	0.00028	0.6142	403
HSAPIENS-JASPAR2016-GSC-MA0648.1	129947	0.00128	0.00159	0.00255	0.61518	404
MMUSCULUS-JASPAR2016-CREB5-MA0840.1	129947	-0.00062	-0.00163	0.00124	0.61717	405
MMUSCULUS-JASPAR2016-FOXJ3-MA0851.1	129947	0.000603	0.00162	0.00121	0.61754	406
MMUSCULUS-JASPAR2016-SIX3-MA0631.1	129947	-0.0012	-0.00157	0.00243	0.62211	407
MMUSCULUS-JASPAR2016-NFYA-MA0060.1	129947	0.000523	0.00163	0.00107	0.62368	408
HSAPIENS-JASPAR2016-SPDEF-MA0686.1	129947	-0.00102	-0.00159	0.00209	0.62431	409
MMUSCULUS-JASPAR2016-TAL1::GATA1-MA0140.1	129947	-0.00075	-0.00157	0.00153	0.62523	410
HSAPIENS-JASPAR2016-CEBPA-MA0102.3	129947	-0.000684	-0.00154	0.00143	0.63232	411
HSAPIENS-JASPAR2016-PROP1-MA0715.1	129947	0.000831	0.0015	0.00174	0.63353	412
HSAPIENS-JASPAR2016-TFEB-MA0692.1	129947	-0.000508	-0.00157	0.00108	0.63713	413
HSAPIENS-JASPAR2016-INSM1-MA0155.1	129947	0.00048	0.00162	0.00102	0.63772	414
HSAPIENS-JASPAR2016-NFIC::TLX1-MA0119.1	129947	-0.000303	-0.00155	0.000657	0.64522	415
HSAPIENS-JASPAR2016-ZIC1-MA0696.1	129947	-0.000391	-0.00159	0.00085	0.6456	416
HSAPIENS-JASPAR2016-NKX3-2-MA0122.2	129947	0.000957	0.00147	0.00209	0.64642	417
HSAPIENS-JASPAR2016-PITX3-MA0714.1	129947	-0.0011	-0.00145	0.0024	0.64681	418
RNORVEGICUS-JASPAR2016-MAFB-MA0117.1	129947	-0.000614	-0.00151	0.00134	0.64727	419
MMUSCULUS-JASPAR2016-ESRRB-MA0141.1	129947	0.000618	0.0015	0.00135	0.64804	420
HSAPIENS-JASPAR2016-BHLHE41-MA0636.1	129947	0.000602	0.00149	0.00132	0.64864	421
HSAPIENS-JASPAR2016-REL-MA0101.1	129947	-0.000611	-0.00148	0.00135	0.65189	422
HSAPIENS-JASPAR2016-HSF2-MA0770.1	129947	-0.000589	-0.00143	0.00133	0.65733	423
MMUSCULUS-JASPAR2016-SPZ1-MA0111.1	129947	0.000642	0.00144	0.00145	0.65743	424
HSAPIENS-JASPAR2016-MLXIPL-MA0664.1	129947	-0.000601	-0.00146	0.00136	0.65899	425
MMUSCULUS-JASPAR2016-CREM-MA0609.1	129947	-0.000881	-0.00145	0.00204	0.66497	426
MMUSCULUS-JASPAR2016-NR2F6-MA0677.1	129947	-0.00063	-0.0014	0.00147	0.66875	427
HSAPIENS-JASPAR2016-JUN-VAR.2-MA0489.1	129947	-0.000247	-0.00142	0.000579	0.67004	428
HSAPIENS-JASPAR2016-EVX2-MA0888.1	129947	0.000906	0.00136	0.00214	0.67127	429
MMUSCULUS-JASPAR2016-TCFL5-MA0632.1	129947	-0.000415	-0.0014	0.00098	0.67187	430
HSAPIENS-JASPAR2016-EVX1-MA0887.1	129947	0.000878	0.00135	0.00208	0.67276	431
HSAPIENS-JASPAR2016-CREB1-MA0018.1	129947	0.000865	0.00137	0.00205	0.67351	432
MMUSCULUS-JASPAR2016-TCF21-MA0832.1	129947	0.000301	0.00139	0.000716	0.67417	433
HSAPIENS-JASPAR2016-FOSL1-MA0477.1	129947	0.000245	0.0014	0.000585	0.67571	434
HSAPIENS-JASPAR2016-DLX6-MA0882.1	129947	0.00118	0.00132	0.00286	0.68068	435
MMUSCULUS-JASPAR2016-DMBX1-MA0883.1	129947	-0.000831	-0.00129	0.00204	0.6835	436
HSAPIENS-JASPAR2016-ATF4-MA0833.1	129947	0.000633	0.00131	0.00156	0.68446	437
HSAPIENS-JASPAR2016-HSF1-MA0486.2	129947	0.000595	0.00131	0.00147	0.68601	438
HSAPIENS-JASPAR2016-TBX2-MA0688.1	129947	-0.000694	-0.00129	0.00172	0.68694	439
HSAPIENS-JASPAR2016-HINFP-MA0131.2	129947	0.00069	0.0013	0.00172	0.68779	440
HSAPIENS-JASPAR2016-MEIS1-MA0498.2	129947	0.000878	0.00128	0.00218	0.6878	441
HSAPIENS-JASPAR2016-E2F1-MA0024.3	129947	-0.000624	-0.00128	0.00156	0.68997	442
MMUSCULUS-JASPAR2016-POU5F1::SOX2-MA0142.1	129947	-0.000442	-0.00128	0.00112	0.6931	443
HSAPIENS-JASPAR2016-ETV5-MA0765.1	129947	0.000829	0.00127	0.00212	0.69564	444
MMUSCULUS-JASPAR2016-EGR2-MA0472.1	129947	-0.000121	-0.00132	0.000312	0.69825	445
HSAPIENS-JASPAR2016-GLIS2-MA0736.1	129947	0.000479	0.00131	0.00124	0.69833	446
HSAPIENS-JASPAR2016-FIGLA-MA0820.1	129947	0.000446	0.00128	0.00115	0.69929	447
HSAPIENS-JASPAR2016-LMX1A-MA0702.1	129947	0.000813	0.00122	0.00211	0.70043	448
HSAPIENS-JASPAR2016-LMX1B-MA0703.1	129947	0.000813	0.00122	0.00211	0.70043	449
HSAPIENS-JASPAR2016-JUNB-MA0490.1	129947	0.00024	0.00128	0.000627	0.70199	450
MMUSCULUS-JASPAR2016-DLX1-MA0879.1	129947	0.000845	0.0012	0.00226	0.70807	451
HSAPIENS-JASPAR2016-E2F7-MA0758.1	129947	-0.000589	-0.0012	0.00158	0.70878	452
HSAPIENS-JASPAR2016-GATA2-MA0036.2	129947	-0.000649	-0.00119	0.00175	0.70997	453
HSAPIENS-JASPAR2016-POU4F2-MA0683.1	129947	-0.000541	-0.00118	0.00147	0.71189	454
HSAPIENS-JASPAR2016-HSF1-MA0486.1	129947	-0.000327	-0.00121	0.000888	0.71242	455
MMUSCULUS-JASPAR2016-PPARG::RXRA-MA0065.2	129947	0.000306	0.00128	0.000831	0.71249	456
HSAPIENS-JASPAR2016-NKX2-8-MA0673.1	129947	-0.000662	-0.00118	0.00181	0.71411	457
HSAPIENS-JASPAR2016-FOS-MA0476.1	129947	-0.00023	-0.00122	0.000627	0.71429	458
HSAPIENS-JASPAR2016-ZBTB7A-MA0750.1	129947	0.000573	0.0012	0.00157	0.71534	459
HSAPIENS-JASPAR2016-AR-MA0007.2	129947	0.000325	0.00121	0.000892	0.71577	460
MMUSCULUS-JASPAR2016-HIC1-MA0739.1	129947	-0.000443	-0.0012	0.00122	0.7168	461
HSAPIENS-JASPAR2016-CUX2-MA0755.1	129947	0.00193	0.00114	0.00532	0.7172	462
HSAPIENS-JASPAR2016-EGR3-MA0732.1	129947	0.00032	0.00126	0.000888	0.71893	463
HSAPIENS-JASPAR2016-HOXA2-MA0900.1	129947	0.000712	0.00115	0.00199	0.72072	464
MMUSCULUS-JASPAR2016-GFI1B-MA0483.1	129947	0.000406	0.00117	0.00114	0.72095	465
HSAPIENS-JASPAR2016-TFE3-MA0831.1	129947	-0.000448	-0.00118	0.00127	0.72343	466
HSAPIENS-JASPAR2016-SREBF2-VAR.2-MA0828.1	129947	-0.000525	-0.00116	0.00148	0.72366	467
HSAPIENS-JASPAR2016-ERF-MA0760.1	129947	-0.000634	-0.00114	0.00179	0.72379	468
HSAPIENS-JASPAR2016-MAFG-MA0659.1	129947	-0.000227	-0.00114	0.000645	0.72446	469
HSAPIENS-JASPAR2016-NKX3-1-MA0124.1	129947	0.00125	0.00108	0.00365	0.73251	470
HSAPIENS-JASPAR2016-CREB3-MA0638.1	129947	0.000671	0.0011	0.00198	0.73428	471
HSAPIENS-JASPAR2016-ELK4-MA0076.1	129947	-0.000827	-0.00109	0.00245	0.73592	472
MMUSCULUS-JASPAR2016-MAFB-MA0117.2	129947	0.000438	0.00109	0.0013	0.736	473
MMUSCULUS-JASPAR2016-GABPA-MA0062.2	129947	-0.00043	-0.00112	0.00128	0.73642	474
MMUSCULUS-JASPAR2016-ALX1-MA0854.1	129947	0.00053	0.00107	0.00159	0.73835	475
HSAPIENS-JASPAR2016-FOXI1-MA0042.1	129947	0.00041	0.00106	0.00124	0.7417	476
RNORVEGICUS-JASPAR2016-NFATC2-MA0152.1	129947	0.00048	0.00107	0.00147	0.74372	477
MMUSCULUS-JASPAR2016-T-MA0009.1	129947	0.000652	0.00104	0.002	0.74476	478
HSAPIENS-JASPAR2016-GATA5-MA0766.1	129947	-0.000848	-0.00102	0.00263	0.7469	479
HSAPIENS-JASPAR2016-TP73-MA0861.1	129947	0.000352	0.00102	0.00111	0.75126	480
HSAPIENS-JASPAR2016-MEF2C-MA0497.1	129947	0.000357	0.00103	0.00113	0.75158	481
MMUSCULUS-JASPAR2016-BHLHA15-MA0607.1	129947	-0.000504	-0.00102	0.0016	0.75292	482
HSAPIENS-JASPAR2016-ETV3-MA0763.1	129947	0.00066	0.00102	0.0021	0.75343	483
MMUSCULUS-JASPAR2016-AR-MA0007.3	129947	0.000274	0.00101	0.000876	0.754	484
HSAPIENS-JASPAR2016-MEOX2-MA0706.1	129947	-0.00076	-0.000984	0.00248	0.75898	485
HSAPIENS-JASPAR2016-SRF-MA0083.2	129947	0.000333	0.00098	0.00109	0.75937	486
HSAPIENS-JASPAR2016-ELF5-MA0136.2	129947	-0.000388	-0.00101	0.00128	0.76117	487
HSAPIENS-JASPAR2016-ZNF143-MA0088.2	129947	-0.000337	-0.000967	0.00114	0.76695	488
MMUSCULUS-JASPAR2016-MYB-MA0100.1	129947	-0.000628	-0.000919	0.00221	0.77575	489
MMUSCULUS-JASPAR2016-TCFCP2L1-MA0145.2	129947	-0.000198	-0.000947	0.000708	0.7802	490
MMUSCULUS-JASPAR2016-ATF1-MA0604.1	129947	-0.000653	-0.000902	0.00235	0.78141	491
HSAPIENS-JASPAR2016-CREB3L1-MA0839.1	129947	-0.000453	-0.000895	0.00164	0.78259	492
MMUSCULUS-JASPAR2016-GATA4-MA0482.1	129947	-0.00051	-0.000856	0.0019	0.78874	493
HSAPIENS-JASPAR2016-ZBTB18-MA0698.1	129947	0.000289	0.00089	0.00108	0.78876	494
HSAPIENS-JASPAR2016-FLI1-MA0475.2	129947	-0.000484	-0.000858	0.00182	0.79042	495
HSAPIENS-JASPAR2016-ESR2-MA0258.1	129947	0.000214	0.000879	0.000809	0.79119	496
RRATTUS-JASPAR2016-ARNT::HIF1A-MA0259.1	129947	-0.000561	-0.000866	0.00212	0.79126	497
MMUSCULUS-JASPAR2016-FOXO1-MA0480.1	129947	0.000303	0.000874	0.00115	0.79172	498
HSAPIENS-JASPAR2016-E2F1-MA0024.1	129947	0.000645	0.000855	0.00245	0.79187	499
HSAPIENS-JASPAR2016-ELK1-MA0028.2	129947	0.000525	0.00085	0.002	0.79263	500
MMUSCULUS-JASPAR2016-MYC-MA0147.1	129947	-0.00031	-0.000859	0.00121	0.79864	501
HSAPIENS-JASPAR2016-HOXC12-MA0906.1	129947	-0.000766	-0.000802	0.003	0.79869	502
HSAPIENS-JASPAR2016-HOXC10-MA0905.1	129947	-0.000719	-0.000801	0.00285	0.80058	503
MMUSCULUS-JASPAR2016-HOXD8-MA0910.1	129947	-0.000419	-0.000794	0.00167	0.80173	504
HSAPIENS-JASPAR2016-E2F3-MA0469.2	129947	0.000466	0.000795	0.00186	0.80255	505
MMUSCULUS-JASPAR2016-SOX2-MA0143.1	129947	0.000257	0.000813	0.00103	0.8027	506
HSAPIENS-JASPAR2016-HNF4A-MA0114.2	129947	-0.000232	-0.000831	0.000935	0.80396	507
MMUSCULUS-JASPAR2016-ARX-MA0874.1	129947	-0.000355	-0.00078	0.00145	0.8065	508
HSAPIENS-JASPAR2016-TBX21-MA0690.1	129947	0.000456	0.000788	0.00187	0.80703	509
HSAPIENS-JASPAR2016-PAX1-MA0779.1	129947	0.000398	0.00078	0.00163	0.80714	510
MMUSCULUS-JASPAR2016-MEIS1-MA0498.1	129947	0.000204	0.000815	0.000836	0.80736	511
MMUSCULUS-JASPAR2016-CREB1-MA0018.2	129947	-0.000414	-0.000788	0.00173	0.81134	512
HSAPIENS-JASPAR2016-NFIL3-MA0025.1	129947	0.000412	0.000748	0.00175	0.81363	513
GGALLUS-JASPAR2016-NFAT5-MA0606.1	129947	0.000308	0.000769	0.00131	0.81396	514
MMUSCULUS-JASPAR2016-ESRRA-MA0592.2	129947	-0.000404	-0.000745	0.00175	0.81717	515
HSAPIENS-JASPAR2016-TGIF2-MA0797.1	129947	-0.000196	-0.000731	0.00087	0.82196	516
HSAPIENS-JASPAR2016-POU5F1B-MA0792.1	129947	-0.000351	-0.000705	0.0016	0.8267	517
MMUSCULUS-JASPAR2016-HMX1-MA0896.1	129947	0.000369	0.000686	0.00172	0.83033	518
HSAPIENS-JASPAR2016-JDP2-MA0655.1	129947	-0.000167	-0.000699	0.000781	0.83057	519
HSAPIENS-JASPAR2016-POU6F2-MA0793.1	129947	0.000423	0.00069	0.00198	0.83074	520
MMUSCULUS-JASPAR2016-TCFCP2L1-MA0145.1	129947	-0.000151	-0.000724	0.000708	0.83097	521
MMUSCULUS-JASPAR2016-ESRRB-MA0141.2	129947	0.000278	0.000675	0.00135	0.83692	522
HSAPIENS-JASPAR2016-HOXC13-MA0907.1	129947	-0.000433	-0.000649	0.00211	0.83764	523
HSAPIENS-JASPAR2016-EGR2-MA0472.2	129947	0.000272	0.000681	0.00135	0.84007	524
HSAPIENS-JASPAR2016-ELF3-MA0640.1	129947	0.000286	0.000654	0.00144	0.84198	525
MMUSCULUS-JASPAR2016-SOX2-MA0143.3	129947	-0.000252	-0.000655	0.00127	0.84234	526
HSAPIENS-JASPAR2016-ZEB1-MA0103.2	129947	0.000351	0.000639	0.0018	0.84511	527
MMUSCULUS-JASPAR2016-RARB-VAR.2-MA0858.1	129947	-0.00025	-0.000632	0.00128	0.84524	528
MMUSCULUS-JASPAR2016-NKX2-5-MA0063.1	129947	0.000511	0.000616	0.00262	0.84555	529
MMUSCULUS-JASPAR2016-DLX3-MA0880.1	129947	-0.000529	-0.000582	0.00289	0.85481	530
MMUSCULUS-JASPAR2016-DLX4-MA0881.1	129947	-0.000529	-0.000582	0.00289	0.85481	531
HSAPIENS-JASPAR2016-SRY-MA0084.1	129947	-0.000328	-0.000578	0.00181	0.85662	532
HSAPIENS-JASPAR2016-ZNF263-MA0528.1	129947	1.97e-05	0.000652	0.00011	0.8582	533
HSAPIENS-JASPAR2016-IRF2-MA0051.1	129947	0.000225	0.000569	0.00127	0.85912	534
MMUSCULUS-JASPAR2016-STAT4-MA0518.1	129947	0.000137	0.000591	0.000777	0.86004	535
HSAPIENS-JASPAR2016-POU2F2-MA0507.1	129947	0.000219	0.00057	0.00125	0.8604	536
HSAPIENS-JASPAR2016-E2F8-MA0865.1	129947	0.000261	0.000562	0.0015	0.86193	537
MMUSCULUS-JASPAR2016-EN1-MA0027.1	129947	-0.000308	-0.000548	0.00181	0.86521	538
HSAPIENS-JASPAR2016-NR2F1-MA0017.1	129947	0.00021	0.000553	0.00124	0.86548	539
HSAPIENS-JASPAR2016-MEIS2-MA0774.1	129947	0.000225	0.000558	0.00133	0.86551	540
HSAPIENS-JASPAR2016-ZBTB7C-MA0695.1	129947	0.000254	0.000562	0.00151	0.86607	541
MMUSCULUS-JASPAR2016-STAT6-MA0520.1	129947	-0.000138	-0.000539	0.000829	0.86739	542
HSAPIENS-JASPAR2016-TEAD1-MA0090.1	129947	-0.000204	-0.000542	0.00123	0.86837	543
MMUSCULUS-JASPAR2016-RHOX11-MA0629.1	129947	0.00025	0.000516	0.00155	0.87149	544
HSAPIENS-JASPAR2016-SPIB-MA0081.1	129947	-0.000207	-0.000528	0.00129	0.87278	545
MMUSCULUS-JASPAR2016-MYCN-MA0104.2	129947	-0.000188	-0.000541	0.00118	0.87332	546
HSAPIENS-JASPAR2016-HOXA5-MA0158.1	129947	-0.000431	-0.000497	0.00277	0.87632	547
HSAPIENS-JASPAR2016-SCRT2-MA0744.1	129947	-0.000225	-0.000494	0.00147	0.87859	548
HSAPIENS-JASPAR2016-CDX2-MA0465.1	129947	-0.00028	-0.000483	0.00185	0.87948	549
HSAPIENS-JASPAR2016-BHLHE40-MA0464.2	129947	-0.000209	-0.000495	0.00139	0.88092	550
MMUSCULUS-JASPAR2016-ALX4-MA0853.1	129947	-0.000234	-0.000474	0.00157	0.88151	551
HSAPIENS-JASPAR2016-SPIC-MA0687.1	129947	0.000155	0.000463	0.0011	0.88762	552
HSAPIENS-JASPAR2016-MNT-MA0825.1	129947	-0.000161	-0.000454	0.00118	0.89146	553
HSAPIENS-JASPAR2016-GATA1::TAL1-MA0140.2	129947	-0.000195	-0.000423	0.00147	0.89442	554
HSAPIENS-JASPAR2016-ZBTB7B-MA0694.1	129947	0.000221	0.000427	0.00171	0.89708	555
HSAPIENS-JASPAR2016-BATF3-MA0835.1	129947	-0.000134	-0.00041	0.00105	0.89839	556
HSAPIENS-JASPAR2016-NKX2-3-MA0672.1	129947	-0.000198	-0.000407	0.00157	0.89988	557
HSAPIENS-JASPAR2016-OTX2-MA0712.1	129947	-0.000331	-0.000382	0.00273	0.90352	558
MMUSCULUS-JASPAR2016-SREBF1-VAR.2-MA0829.1	129947	-0.000164	-0.00039	0.00136	0.9045	559
HSAPIENS-JASPAR2016-POU2F1-MA0785.1	129947	0.000167	0.000369	0.00146	0.90886	560
HSAPIENS-JASPAR2016-RFX5-MA0510.1	129947	8.52e-05	0.000386	0.000757	0.91044	561
HSAPIENS-JASPAR2016-NFE2-MA0841.1	129947	-8e-05	-0.000361	0.000722	0.9118	562
HSAPIENS-JASPAR2016-STAT3-MA0144.2	129947	8.63e-05	0.000361	0.000805	0.9146	563
HSAPIENS-JASPAR2016-MSC-MA0665.1	129947	9.2e-05	0.000355	0.000868	0.9156	564
HSAPIENS-JASPAR2016-NFYB-MA0502.1	129947	0.00012	0.000334	0.00119	0.91983	565
HSAPIENS-JASPAR2016-PRDM1-MA0508.1	129947	-7.63e-05	-0.000332	0.000775	0.92159	566
HSAPIENS-JASPAR2016-ETV1-MA0761.1	129947	-0.000197	-0.000296	0.00214	0.92682	567
HSAPIENS-JASPAR2016-SMAD3-MA0795.1	129947	0.000153	0.000293	0.00168	0.92721	568
HSAPIENS-JASPAR2016-NEUROG2-MA0669.1	129947	9.82e-05	0.000279	0.00114	0.93148	569
HSAPIENS-JASPAR2016-ESR1-MA0112.3	129947	-8.2e-05	-0.000276	0.000958	0.93177	570
MMUSCULUS-JASPAR2016-HAND1::TCF3-MA0092.1	129947	0.000107	0.000278	0.00126	0.9323	571
HSAPIENS-JASPAR2016-CUX1-MA0754.1	129947	0.000398	0.000263	0.00477	0.93353	572
XLAEVIS-JASPAR2016-ZNF143-MA0088.1	129947	5.32e-05	0.000288	0.000647	0.93439	573
HSAPIENS-JASPAR2016-MAX-MA0058.3	129947	-9.11e-05	-0.000268	0.00114	0.93603	574
HSAPIENS-JASPAR2016-VAX2-MA0723.1	129947	-0.000193	-0.000245	0.00249	0.93823	575
HSAPIENS-JASPAR2016-NHLH1-MA0048.1	129947	4.6e-05	0.000266	0.0006	0.9388	576
HSAPIENS-JASPAR2016-MZF1-VAR.2-MA0057.1	129947	-7.62e-05	-0.000247	0.00107	0.94328	577
HSAPIENS-JASPAR2016-HOXB13-MA0901.1	129947	0.000127	0.000222	0.00183	0.94463	578
HSAPIENS-JASPAR2016-MLX-MA0663.1	129947	-9.74e-05	-0.000216	0.00149	0.94789	579
HSAPIENS-JASPAR2016-GMEB2-MA0862.1	129947	-0.000215	-0.000206	0.00337	0.94911	580
HSAPIENS-JASPAR2016-FOSL2-MA0478.1	129947	-4.29e-05	-0.000214	0.000673	0.94914	581
HSAPIENS-JASPAR2016-HNF4G-MA0484.1	129947	6.01e-05	0.000206	0.000974	0.95074	582
HSAPIENS-JASPAR2016-TFCP2-MA0145.3	129947	-9.59e-05	-0.00017	0.0018	0.95742	583
MMUSCULUS-JASPAR2016-CEBPA-MA0102.1	129947	8.05e-05	0.000165	0.00156	0.95875	584
HSAPIENS-JASPAR2016-JUND-MA0491.1	129947	-2.96e-05	-0.000167	0.000592	0.96016	585
HSAPIENS-JASPAR2016-POU3F1-MA0786.1	129947	-7.15e-05	-0.000161	0.00143	0.96019	586
HSAPIENS-JASPAR2016-TBX1-MA0805.1	129947	-9.43e-05	-0.000156	0.00195	0.96141	587
HSAPIENS-JASPAR2016-TBX4-MA0806.1	129947	-9.43e-05	-0.000156	0.00195	0.96141	588
XLAEVIS-JASPAR2016-MIX-A-MA0621.1	129947	9.59e-05	0.000153	0.00201	0.96193	589
HSAPIENS-JASPAR2016-BCL6B-MA0731.1	129947	-5.04e-05	-0.000147	0.00112	0.96424	590
HSAPIENS-JASPAR2016-RORA-VAR.2-MA0072.1	129947	6.76e-05	0.000136	0.0016	0.9663	591
HSAPIENS-JASPAR2016-ETV2-MA0762.1	129947	6.33e-05	0.000129	0.00159	0.96822	592
HSAPIENS-JASPAR2016-TBR1-MA0802.1	129947	-6.7e-05	-0.000116	0.00187	0.97139	593
HSAPIENS-JASPAR2016-TFEC-MA0871.1	129947	-3.99e-05	-0.000115	0.00114	0.97218	594
HSAPIENS-JASPAR2016-HOXB2-MA0902.1	129947	6.32e-05	9.89e-05	0.00205	0.97546	595
HSAPIENS-JASPAR2016-CEBPB-MA0466.1	129947	-4.4e-05	-9.33e-05	0.00152	0.97684	596
HSAPIENS-JASPAR2016-GSC2-MA0891.1	129947	7.36e-05	9.16e-05	0.00255	0.97696	597
HSAPIENS-JASPAR2016-CLOCK-MA0819.1	129947	-3.41e-05	-9.23e-05	0.0012	0.97737	598
HSAPIENS-JASPAR2016-HOXA13-MA0650.1	129947	-5.12e-05	-8.87e-05	0.00185	0.97789	599
HSAPIENS-JASPAR2016-TP63-MA0525.1	129947	1.53e-05	6.85e-05	0.000734	0.98336	600
MMUSCULUS-JASPAR2016-ARNTL-MA0603.1	129947	2.81e-05	6.12e-05	0.00152	0.98522	601
HSAPIENS-JASPAR2016-HIC2-MA0738.1	129947	-2.12e-05	-5.18e-05	0.00136	0.98753	602
HSAPIENS-JASPAR2016-VENTX-MA0724.1	129947	4.29e-05	4.56e-05	0.003	0.98859	603
HSAPIENS-JASPAR2016-ETV6-MA0645.1	129947	-1.97e-05	-4.69e-05	0.00139	0.9887	604
MMUSCULUS-JASPAR2016-PITX1-MA0682.1	129947	-3.21e-05	-3.98e-05	0.00257	0.99002	605
MMUSCULUS-JASPAR2016-ID2-MA0617.1	129947	-1.51e-05	-3.48e-05	0.00145	0.99168	606
HSAPIENS-JASPAR2016-ETV4-MA0764.1	129947	-1.78e-05	-2.7e-05	0.00213	0.99332	607
HSAPIENS-JASPAR2016-NRL-MA0842.1	129947	-4.99e-06	-1.26e-05	0.00129	0.99692	608
HSAPIENS-JASPAR2016-POU3F4-MA0789.1	129947	5.51e-06	1.1e-05	0.00162	0.99728	609
HSAPIENS-JASPAR2016-MTF1-MA0863.1	129947	4.78e-06	1.08e-05	0.00144	0.99736	610
HSAPIENS-JASPAR2016-ZIC4-MA0751.1	129947	-1.68e-06	-6.95e-06	0.000838	0.9984	611
HSAPIENS-JASPAR2016-HLF-MA0043.1	129947	1.59e-07	2.67e-07	0.00189	0.99993	612

## Sheet: E068
COVAR	OBS_GENES_E068brain	BETA_E068brain	BETA_STD_E068brain	SE_E068brain	P_E068brain	RANK_E068brain
HSAPIENS-JASPAR2016-NOTO-MA0710.1	131742	0.00552	0.0101	0.00176	0.0017217	1
MMUSCULUS-JASPAR2016-RARG-VAR.2-MA0860.1	131742	-0.00342	-0.00954	0.00116	0.0032474	2
HSAPIENS-JASPAR2016-KLF14-MA0740.1	131742	0.00227	0.0101	0.000789	0.0039866	3
HSAPIENS-JASPAR2016-HOXD13-MA0909.1	131742	-0.00536	-0.00886	0.00193	0.0053444	4
HSAPIENS-JASPAR2016-CUX2-MA0755.1	131742	0.0144	0.00866	0.00518	0.0055808	5
RNORVEGICUS-JASPAR2016-FOXD3-MA0041.1	131742	0.00342	0.00887	0.00124	0.0057953	6
HSAPIENS-JASPAR2016-NFE2L2-MA0150.1	131742	0.00317	0.00898	0.00115	0.0059459	7
HSAPIENS-JASPAR2016-MYBL2-MA0777.1	131742	-0.00738	-0.00857	0.00269	0.0061176	8
HSAPIENS-JASPAR2016-KLF16-MA0741.1	131742	0.00166	0.00984	0.000624	0.0078507	9
MMUSCULUS-JASPAR2016-SOX17-MA0078.1	131742	-0.00435	-0.00829	0.00168	0.0094718	10
HSAPIENS-JASPAR2016-EBF1-MA0154.2	131742	-0.00186	-0.00878	0.000729	0.010814	11
HSAPIENS-JASPAR2016-STAT1-MA0137.2	131742	-0.00174	-0.00814	0.000703	0.013167	12
MMUSCULUS-JASPAR2016-ARID3B-MA0601.1	131742	-0.00561	-0.00783	0.00228	0.013748	13
HSAPIENS-JASPAR2016-E2F1-MA0024.2	131742	0.00323	0.00819	0.00132	0.014096	14
HSAPIENS-JASPAR2016-CUX1-MA0754.1	131742	0.0114	0.0077	0.00464	0.014155	15
HSAPIENS-JASPAR2016-SPI1-MA0080.4	131742	0.00257	0.00794	0.00106	0.015049	16
HSAPIENS-JASPAR2016-HOXB3-MA0903.1	131742	0.00463	0.00784	0.00191	0.015339	17
HSAPIENS-JASPAR2016-FOXH1-MA0479.1	131742	-0.00356	-0.00746	0.00152	0.018938	18
HSAPIENS-JASPAR2016-POU6F2-MA0793.1	131742	0.00456	0.00733	0.00199	0.022086	19
HSAPIENS-JASPAR2016-GSX1-MA0892.1	131742	0.0048	0.00732	0.0021	0.022183	20
HSAPIENS-JASPAR2016-HSF4-MA0771.1	131742	-0.00331	-0.00724	0.00146	0.023102	21
HSAPIENS-JASPAR2016-SP3-MA0746.1	131742	0.0014	0.00836	0.000619	0.023256	22
HSAPIENS-JASPAR2016-RHOXF1-MA0719.1	131742	-0.00545	-0.00709	0.00244	0.025711	23
MMUSCULUS-JASPAR2016-HOXD9-MA0913.1	131742	-0.00455	-0.00698	0.00206	0.027211	24
HSAPIENS-JASPAR2016-IRF8-MA0652.1	131742	0.00349	0.00698	0.00159	0.028373	25
HSAPIENS-JASPAR2016-ESX1-MA0644.1	131742	0.00449	0.00706	0.00206	0.029078	26
HSAPIENS-JASPAR2016-ZNF740-MA0753.1	131742	0.00147	0.00753	0.000672	0.029157	27
MMUSCULUS-JASPAR2016-STAT3-MA0144.1	131742	-0.00169	-0.00729	0.000777	0.029791	28
MMUSCULUS-JASPAR2016-SOX3-MA0514.1	131742	0.00195	0.00728	0.000901	0.030245	29
HSAPIENS-JASPAR2016-VSX1-MA0725.1	131742	0.00491	0.00686	0.00228	0.031472	30
HSAPIENS-JASPAR2016-VSX2-MA0726.1	131742	0.00491	0.00686	0.00228	0.031472	31
HSAPIENS-JASPAR2016-TGIF1-MA0796.1	131742	-0.00199	-0.00693	0.000926	0.031612	32
MMUSCULUS-JASPAR2016-TCF3-MA0522.1	131742	-0.00129	-0.00761	0.000602	0.031613	33
MMUSCULUS-JASPAR2016-BHLHE40-MA0464.1	131742	-0.00269	-0.00707	0.00126	0.032953	34
HSAPIENS-JASPAR2016-LHX2-MA0700.1	131742	0.00408	0.00682	0.00192	0.034021	35
HSAPIENS-JASPAR2016-SREBF1-MA0595.1	131742	0.00315	0.00685	0.00149	0.034679	36
HSAPIENS-JASPAR2016-EGR1-MA0162.2	131742	0.00101	0.00794	0.000479	0.034711	37
MMUSCULUS-JASPAR2016-TCFCP2L1-MA0145.2	131742	-0.00148	-0.00704	0.000701	0.035002	38
HSAPIENS-JASPAR2016-TFAP4-MA0691.1	131742	-0.00146	-0.00693	0.000691	0.035047	39
HSAPIENS-JASPAR2016-BARX1-MA0875.1	131742	0.00489	0.00669	0.00233	0.035995	40
MMUSCULUS-JASPAR2016-STAT6-MA0520.1	131742	-0.00181	-0.00669	0.000864	0.036381	41
MMUSCULUS-JASPAR2016-LHX8-MA0705.1	131742	0.00485	0.00655	0.00235	0.039374	42
MMUSCULUS-JASPAR2016-ARID5A-MA0602.1	131742	0.00414	0.00641	0.00202	0.040046	43
RNORVEGICUS-JASPAR2016-FOXA2-MA0047.1	131742	0.00287	0.00652	0.00141	0.04097	44
HSAPIENS-JASPAR2016-HOXA10-MA0899.1	131742	-0.00402	-0.00643	0.00197	0.041922	45
HSAPIENS-JASPAR2016-TFAP2C-MA0524.2	131742	-0.00137	-0.00681	0.000677	0.043713	46
HSAPIENS-JASPAR2016-GLIS3-MA0737.1	131742	-0.00298	-0.00656	0.00149	0.045519	47
MMUSCULUS-JASPAR2016-TCFCP2L1-MA0145.1	131742	-0.00139	-0.00661	0.000702	0.047582	48
HSAPIENS-JASPAR2016-EN1-MA0027.2	131742	0.00426	0.00628	0.00218	0.05027	49
HSAPIENS-JASPAR2016-RUNX3-MA0684.1	131742	-0.00307	-0.00623	0.00158	0.051902	50
HSAPIENS-JASPAR2016-PAX9-MA0781.1	131742	-0.00311	-0.00614	0.00161	0.053018	51
HSAPIENS-JASPAR2016-PKNOX1-MA0782.1	131742	-0.00185	-0.00626	0.000955	0.053066	52
HSAPIENS-JASPAR2016-TFAP2C-MA0524.1	131742	-0.0012	-0.00685	0.000622	0.05375	53
HSAPIENS-JASPAR2016-LBX1-MA0618.1	131742	0.00485	0.00609	0.00255	0.056984	54
HSAPIENS-JASPAR2016-NFKB1-MA0105.2	131742	-0.00154	-0.00623	0.000815	0.059054	55
HSAPIENS-JASPAR2016-OLIG3-MA0827.1	131742	-0.00306	-0.00594	0.00163	0.060842	56
MMUSCULUS-JASPAR2016-NFE2L2-MA0150.2	131742	0.00168	0.00618	0.000897	0.061415	57
HSAPIENS-JASPAR2016-TEAD1-MA0090.1	131742	-0.00228	-0.00604	0.00122	0.062009	58
HSAPIENS-JASPAR2016-TFAP2B-MA0811.1	131742	-0.00129	-0.00629	0.000693	0.062823	59
HSAPIENS-JASPAR2016-HOXA2-MA0900.1	131742	0.00362	0.00597	0.00195	0.063065	60
MMUSCULUS-JASPAR2016-EGR1-MA0162.1	131742	0.0022	0.0063	0.00118	0.063161	61
HSAPIENS-JASPAR2016-HNF1B-MA0153.2	131742	-0.00342	-0.00576	0.00186	0.065506	62
HSAPIENS-JASPAR2016-PKNOX2-MA0783.1	131742	-0.00166	-0.00591	0.000913	0.068905	63
HSAPIENS-JASPAR2016-SP8-MA0747.1	131742	0.00121	0.00659	0.00067	0.070254	64
HSAPIENS-JASPAR2016-HNF1A-MA0046.2	131742	-0.0029	-0.00567	0.00161	0.070926	65
MMUSCULUS-JASPAR2016-MAFB-MA0117.2	131742	-0.00235	-0.0058	0.0013	0.071402	66
HSAPIENS-JASPAR2016-ESRRB-MA0141.3	131742	-0.00312	-0.00573	0.00175	0.074281	67
MMUSCULUS-JASPAR2016-CREB5-MA0840.1	131742	0.0022	0.00577	0.00123	0.07536	68
HSAPIENS-JASPAR2016-NRL-MA0842.1	131742	-0.00224	-0.00569	0.00128	0.078794	69
HSAPIENS-JASPAR2016-OTX1-MA0711.1	131742	-0.00619	-0.00546	0.00357	0.082419	70
MMUSCULUS-JASPAR2016-GMEB1-MA0615.1	131742	0.00436	0.00554	0.00253	0.085111	71
MMUSCULUS-JASPAR2016-ATOH1-MA0461.1	131742	-0.0014	-0.00592	0.000813	0.085491	72
HSAPIENS-JASPAR2016-ISX-MA0654.1	131742	0.00375	0.0055	0.00219	0.08737	73
HSAPIENS-JASPAR2016-LHX9-MA0701.1	131742	0.00375	0.0055	0.00219	0.08737	74
HSAPIENS-JASPAR2016-PRRX1-MA0716.1	131742	0.00375	0.0055	0.00219	0.08737	75
HSAPIENS-JASPAR2016-RAX2-MA0717.1	131742	0.00375	0.0055	0.00219	0.08737	76
HSAPIENS-JASPAR2016-SHOX-MA0630.1	131742	0.00375	0.0055	0.00219	0.08737	77
HSAPIENS-JASPAR2016-UNCX-MA0721.1	131742	0.00375	0.0055	0.00219	0.08737	78
MMUSCULUS-JASPAR2016-SHOX2-MA0720.1	131742	0.00375	0.0055	0.00219	0.08737	79
HSAPIENS-JASPAR2016-E2F1-MA0024.3	131742	0.00263	0.00543	0.00154	0.087931	80
HSAPIENS-JASPAR2016-MAF::NFE2-MA0501.1	131742	0.00155	0.00564	0.000911	0.088021	81
RNORVEGICUS-JASPAR2016-SP1-MA0079.2	131742	0.000654	0.00654	0.000384	0.088654	82
MMUSCULUS-JASPAR2016-NKX2-5-VAR.2-MA0503.1	131742	0.00197	0.00552	0.00116	0.090211	83
HSAPIENS-JASPAR2016-E2F2-MA0864.1	131742	0.00311	0.0053	0.00184	0.090439	84
HSAPIENS-JASPAR2016-NFKB1-MA0105.3	131742	-0.0017	-0.00558	0.001	0.091172	85
VERTEBRATA-JASPAR2016-HNF1A-MA0046.1	131742	-0.00333	-0.00527	0.00199	0.093777	86
HSAPIENS-JASPAR2016-GBX2-MA0890.1	131742	0.00343	0.00545	0.00205	0.093807	87
HSAPIENS-JASPAR2016-TFAP2A-MA0003.2	131742	-0.00102	-0.00579	0.000614	0.095085	88
HSAPIENS-JASPAR2016-DUX4-MA0468.1	131742	0.00328	0.00525	0.00197	0.095685	89
MMUSCULUS-JASPAR2016-VDR-MA0693.1	131742	0.00257	0.0053	0.00155	0.097116	90
HSAPIENS-JASPAR2016-VAX1-MA0722.1	131742	0.00398	0.00527	0.00241	0.097906	91
HSAPIENS-JASPAR2016-GSX2-MA0893.1	131742	0.00353	0.00534	0.00214	0.099447	92
MMUSCULUS-JASPAR2016-TAL1::GATA1-MA0140.1	131742	-0.00259	-0.00522	0.00157	0.099891	93
HSAPIENS-JASPAR2016-HOXB2-MA0902.1	131742	0.00328	0.00528	0.002	0.10014	94
HSAPIENS-JASPAR2016-GBX1-MA0889.1	131742	0.0033	0.0053	0.00201	0.1007	95
HSAPIENS-JASPAR2016-EN2-MA0642.1	131742	0.00322	0.00532	0.00196	0.10078	96
HSAPIENS-JASPAR2016-HOXA13-MA0650.1	131742	-0.00307	-0.00519	0.00188	0.10223	97
RNORVEGICUS-JASPAR2016-ZNF423-MA0116.1	131742	-0.00145	-0.0053	0.000893	0.10336	98
HSAPIENS-JASPAR2016-ISL2-MA0914.1	131742	0.0037	0.00516	0.00227	0.10344	99
HSAPIENS-JASPAR2016-PROX1-MA0794.1	131742	0.00299	0.00511	0.00184	0.10439	100
HSAPIENS-JASPAR2016-EMX1-MA0612.1	131742	0.00322	0.0052	0.00199	0.10574	101
HSAPIENS-JASPAR2016-PAX1-MA0779.1	131742	-0.00267	-0.00512	0.00166	0.10646	102
MMUSCULUS-JASPAR2016-DLX2-MA0885.1	131742	0.00405	0.00513	0.00251	0.10669	103
MMUSCULUS-JASPAR2016-BARHL1-MA0877.1	131742	0.00341	0.00517	0.00211	0.10688	104
HSAPIENS-JASPAR2016-MSC-MA0665.1	131742	-0.00141	-0.00536	0.000872	0.10719	105
HSAPIENS-JASPAR2016-RAX-MA0718.1	131742	0.00329	0.0052	0.00205	0.10763	106
HSAPIENS-JASPAR2016-MYF6-MA0667.1	131742	0.00159	0.00514	0.000994	0.10966	107
HSAPIENS-JASPAR2016-TGIF2-MA0797.1	131742	-0.00144	-0.00515	0.000905	0.11094	108
HSAPIENS-JASPAR2016-PAX7-MA0680.1	131742	0.00388	0.00497	0.00244	0.11164	109
HSAPIENS-JASPAR2016-MEF2A-MA0052.1	131742	0.0024	0.00503	0.00151	0.11333	110
HSAPIENS-JASPAR2016-EGR4-MA0733.1	131742	0.00141	0.00548	0.000892	0.11377	111
HSAPIENS-JASPAR2016-PITX3-MA0714.1	131742	-0.0039	-0.00494	0.00248	0.11521	112
HSAPIENS-JASPAR2016-SP1-MA0079.3	131742	0.000718	0.00606	0.00046	0.11844	113
HSAPIENS-JASPAR2016-SPIC-MA0687.1	131742	0.00174	0.00507	0.00112	0.12046	114
RNORVEGICUS-JASPAR2016-MAFB-MA0117.1	131742	-0.00206	-0.00504	0.00134	0.12315	115
HSAPIENS-JASPAR2016-RUNX1-MA0002.1	131742	-0.00254	-0.00489	0.00165	0.12327	116
MMUSCULUS-JASPAR2016-EBF1-MA0154.1	131742	-0.00141	-0.00516	0.000921	0.12488	117
HSAPIENS-JASPAR2016-SP4-MA0685.1	131742	0.000944	0.00544	0.000617	0.12596	118
HSAPIENS-JASPAR2016-FOXP1-MA0481.1	131742	0.00108	0.00503	0.00071	0.1298	119
HSAPIENS-JASPAR2016-KLF5-MA0599.1	131742	0.000864	0.00581	0.000571	0.12983	120
HSAPIENS-JASPAR2016-IRF1-MA0050.2	131742	0.00076	0.00507	0.000505	0.13211	121
HSAPIENS-JASPAR2016-TEAD4-MA0809.1	131742	-0.00201	-0.00487	0.00134	0.13252	122
HSAPIENS-JASPAR2016-PDX1-MA0132.2	131742	0.00355	0.00471	0.0024	0.13909	123
HSAPIENS-JASPAR2016-KLF13-MA0657.1	131742	0.00159	0.00484	0.00109	0.14669	124
HSAPIENS-JASPAR2016-RFX3-MA0798.1	131742	0.000825	0.00478	0.000569	0.14689	125
HSAPIENS-JASPAR2016-HOXB13-MA0901.1	131742	-0.00271	-0.0046	0.00187	0.1473	126
HSAPIENS-JASPAR2016-SP2-MA0516.1	131742	0.000539	0.00562	0.000374	0.1496	127
MMUSCULUS-JASPAR2016-SOX1-MA0870.1	131742	-0.00184	-0.00451	0.00129	0.1523	128
HSAPIENS-JASPAR2016-HSF1-MA0486.1	131742	-0.00129	-0.00464	0.000908	0.1555	129
HSAPIENS-JASPAR2016-PLAG1-MA0163.1	131742	0.00102	0.00494	0.000724	0.1595	130
HSAPIENS-JASPAR2016-HSF2-MA0770.1	131742	-0.00193	-0.00445	0.00138	0.16144	131
HSAPIENS-JASPAR2016-SRF-MA0083.3	131742	-0.00207	-0.00439	0.00148	0.16276	132
HSAPIENS-JASPAR2016-JUN-MA0488.1	131742	-0.00158	-0.00454	0.00114	0.16334	133
HSAPIENS-JASPAR2016-GMEB2-MA0862.1	131742	0.00506	0.00452	0.00363	0.16336	134
HSAPIENS-JASPAR2016-MSX1-MA0666.1	131742	0.00327	0.00447	0.00235	0.16419	135
HSAPIENS-JASPAR2016-OLIG2-MA0678.1	131742	-0.00239	-0.00438	0.00172	0.16464	136
MMUSCULUS-JASPAR2016-FOXO1-MA0480.1	131742	-0.00163	-0.00457	0.00117	0.16528	137
HSAPIENS-JASPAR2016-SREBF2-VAR.2-MA0828.1	131742	-0.0021	-0.00444	0.00153	0.16899	138
HSAPIENS-JASPAR2016-GLIS1-MA0735.1	131742	-0.00236	-0.00451	0.00172	0.16917	139
MMUSCULUS-JASPAR2016-KLF4-MA0039.2	131742	0.000939	0.00496	0.000685	0.17026	140
HSAPIENS-JASPAR2016-TEAD1-MA0090.2	131742	-0.00193	-0.00442	0.00141	0.17041	141
HSAPIENS-JASPAR2016-HMBOX1-MA0895.1	131742	-0.0038	-0.00426	0.00277	0.17069	142
MMUSCULUS-JASPAR2016-MYOD1-MA0499.1	131742	-0.000841	-0.0048	0.000618	0.17339	143
HSAPIENS-JASPAR2016-BHLHE41-MA0636.1	131742	0.0019	0.00438	0.0014	0.1754	144
MMUSCULUS-JASPAR2016-POU2F3-MA0627.1	131742	0.00159	0.00432	0.00118	0.17759	145
HSAPIENS-JASPAR2016-E2F6-MA0471.1	131742	-0.000982	-0.00471	0.000731	0.179	146
MMUSCULUS-JASPAR2016-KLF12-MA0742.1	131742	0.0012	0.00463	0.0009	0.18162	147
HSAPIENS-JASPAR2016-PAX4-MA0068.2	131742	0.00341	0.00422	0.00256	0.18307	148
MMUSCULUS-JASPAR2016-ASCL2-MA0816.1	131742	-0.000729	-0.0046	0.000548	0.18328	149
HSAPIENS-JASPAR2016-PPARG::RXRA-MA0065.1	131742	0.00166	0.00425	0.00126	0.1876	150
HSAPIENS-JASPAR2016-FOXD2-MA0847.1	131742	-0.00296	-0.00421	0.00225	0.18788	151
HSAPIENS-JASPAR2016-FOXI1-MA0042.2	131742	-0.00296	-0.00421	0.00225	0.18788	152
HSAPIENS-JASPAR2016-FOXL1-MA0033.2	131742	-0.00296	-0.00421	0.00225	0.18788	153
HSAPIENS-JASPAR2016-FOXO4-MA0848.1	131742	-0.00296	-0.00421	0.00225	0.18788	154
HSAPIENS-JASPAR2016-FOXO6-MA0849.1	131742	-0.00296	-0.00421	0.00225	0.18788	155
HSAPIENS-JASPAR2016-FOXP3-MA0850.1	131742	-0.00296	-0.00421	0.00225	0.18788	156
MMUSCULUS-JASPAR2016-TCF7-MA0769.1	131742	-0.00186	-0.00421	0.00142	0.18859	157
MMUSCULUS-JASPAR2016-SOX6-MA0515.1	131742	0.00138	0.00432	0.00105	0.19059	158
MMUSCULUS-JASPAR2016-ATF1-MA0604.1	131742	-0.00311	-0.00416	0.00239	0.19292	159
HSAPIENS-JASPAR2016-RFX2-MA0600.1	131742	0.000673	0.00436	0.000518	0.19345	160
MMUSCULUS-JASPAR2016-NOBOX-MA0125.1	131742	0.00317	0.00421	0.00244	0.19429	161
HSAPIENS-JASPAR2016-ONECUT3-MA0757.1	131742	0.00279	0.00405	0.00215	0.19465	162
HSAPIENS-JASPAR2016-TFAP2C-VAR.3-MA0815.1	131742	-0.000708	-0.0043	0.000549	0.19777	163
HSAPIENS-JASPAR2016-T-MA0009.2	131742	0.00142	0.00403	0.00111	0.20174	164
HSAPIENS-JASPAR2016-CEBPG-MA0838.1	131742	0.00246	0.004	0.00193	0.20207	165
HSAPIENS-JASPAR2016-LHX6-MA0658.1	131742	0.00237	0.00405	0.00186	0.20343	166
HSAPIENS-JASPAR2016-HLF-MA0043.1	131742	-0.00268	-0.00401	0.0021	0.20344	167
HSAPIENS-JASPAR2016-FOXD1-MA0031.1	131742	-0.00274	-0.00407	0.00216	0.2035	168
HSAPIENS-JASPAR2016-NKX6-1-MA0674.1	131742	0.00301	0.00404	0.00237	0.20424	169
HSAPIENS-JASPAR2016-TFAP2A-VAR.2-MA0810.1	131742	-0.000918	-0.00435	0.000724	0.20463	170
MMUSCULUS-JASPAR2016-BCL6-MA0463.1	131742	-0.00121	-0.00414	0.000957	0.2056	171
HSAPIENS-JASPAR2016-MSX2-MA0708.1	131742	0.00294	0.00407	0.00233	0.20765	172
MMUSCULUS-JASPAR2016-MSX3-MA0709.1	131742	0.00294	0.00407	0.00233	0.20765	173
MMUSCULUS-JASPAR2016-NKX3-1-MA0124.2	131742	0.00262	0.00398	0.00208	0.20883	174
HSAPIENS-JASPAR2016-EVX1-MA0887.1	131742	0.00251	0.00398	0.00202	0.21303	175
HSAPIENS-JASPAR2016-NFKB1-MA0105.4	131742	-0.00101	-0.004	0.00081	0.21332	176
HSAPIENS-JASPAR2016-HESX1-MA0894.1	131742	0.00241	0.00398	0.00195	0.21642	177
MMUSCULUS-JASPAR2016-NR5A2-MA0505.1	131742	-0.00121	-0.00408	0.000989	0.21937	178
MMUSCULUS-JASPAR2016-SOX2-MA0143.2	131742	0.00127	0.00397	0.00104	0.21946	179
HSAPIENS-JASPAR2016-NKX3-2-MA0122.2	131742	0.00255	0.00387	0.00209	0.22174	180
HSAPIENS-JASPAR2016-HIC2-MA0738.1	131742	-0.00167	-0.00402	0.00137	0.2222	181
HSAPIENS-JASPAR2016-POU6F1-MA0628.1	131742	0.00221	0.00386	0.00181	0.22277	182
MMUSCULUS-JASPAR2016-MECOM-MA0029.1	131742	0.00217	0.00386	0.00179	0.22377	183
HSAPIENS-JASPAR2016-ONECUT2-MA0756.1	131742	0.00362	0.00379	0.003	0.22739	184
HSAPIENS-JASPAR2016-ZNF263-MA0528.1	131742	0.000131	0.0043	0.000109	0.22879	185
HSAPIENS-JASPAR2016-POU4F3-MA0791.1	131742	-0.0016	-0.0038	0.00134	0.23138	186
HSAPIENS-JASPAR2016-SMAD3-MA0795.1	131742	-0.0021	-0.0038	0.00176	0.23319	187
MMUSCULUS-JASPAR2016-GABPA-MA0062.2	131742	-0.00156	-0.00394	0.00132	0.23566	188
HSAPIENS-JASPAR2016-PAX3-MA0780.1	131742	0.0027	0.00366	0.00231	0.24198	189
HSAPIENS-JASPAR2016-XBP1-MA0844.1	131742	-0.00255	-0.0037	0.00219	0.24367	190
RNORVEGICUS-JASPAR2016-DDIT3::CEBPA-MA0019.1	131742	-0.00205	-0.0037	0.00176	0.24379	191
HSAPIENS-JASPAR2016-STAT3-MA0144.2	131742	-0.000956	-0.00389	0.000822	0.24486	192
HSAPIENS-JASPAR2016-JDP2-VAR.2-MA0656.1	131742	0.0013	0.00374	0.00112	0.24588	193
HSAPIENS-JASPAR2016-MEF2A-MA0052.3	131742	0.00158	0.0037	0.00136	0.24594	194
HSAPIENS-JASPAR2016-ONECUT1-MA0679.1	131742	0.00395	0.00364	0.0034	0.246	195
MMUSCULUS-JASPAR2016-PRRX2-MA0075.2	131742	0.00271	0.00371	0.00234	0.24628	196
MMUSCULUS-JASPAR2016-SOX11-MA0869.1	131742	0.00161	0.00367	0.00139	0.24729	197
HSAPIENS-JASPAR2016-MEOX1-MA0661.1	131742	0.0026	0.00371	0.00225	0.24748	198
HSAPIENS-JASPAR2016-ELK1-MA0028.1	131742	0.00236	0.00377	0.00204	0.24762	199
HSAPIENS-JASPAR2016-JUND-VAR.2-MA0492.1	131742	-0.0011	-0.00369	0.00096	0.25205	200
HSAPIENS-JASPAR2016-ESRRA-MA0592.1	131742	-0.00158	-0.00373	0.00138	0.25256	201
MMUSCULUS-JASPAR2016-HOXA9-MA0594.1	131742	0.00232	0.00362	0.00203	0.25259	202
HSAPIENS-JASPAR2016-DLX6-MA0882.1	131742	0.00318	0.00364	0.00278	0.25344	203
HSAPIENS-JASPAR2016-POU4F1-MA0790.1	131742	-0.00157	-0.00361	0.00138	0.25524	204
HSAPIENS-JASPAR2016-ZNF143-MA0088.2	131742	0.00131	0.00369	0.00115	0.25747	205
HSAPIENS-JASPAR2016-EGR3-MA0732.1	131742	0.00105	0.00394	0.000933	0.25846	206
MMUSCULUS-JASPAR2016-AR-MA0007.3	131742	0.001	0.00358	0.000892	0.26243	207
HSAPIENS-JASPAR2016-FOXF2-MA0030.1	131742	0.0018	0.00353	0.00164	0.26983	208
HSAPIENS-JASPAR2016-FOXL1-MA0033.1	131742	0.00402	0.00342	0.00367	0.27328	209
MMUSCULUS-JASPAR2016-MYOG-MA0500.1	131742	-0.000715	-0.00383	0.000657	0.2767	210
HSAPIENS-JASPAR2016-NKX6-2-MA0675.1	131742	0.00251	0.00347	0.00231	0.27713	211
HSAPIENS-JASPAR2016-GLI2-MA0734.1	131742	-0.00169	-0.00352	0.00156	0.27827	212
HSAPIENS-JASPAR2016-MNX1-MA0707.1	131742	0.00229	0.00347	0.00211	0.27839	213
HSAPIENS-JASPAR2016-RFX2-MA0600.2	131742	0.000621	0.00355	0.000575	0.28001	214
HSAPIENS-JASPAR2016-ZIC3-MA0697.1	131742	-0.000952	-0.00368	0.000885	0.28249	215
HSAPIENS-JASPAR2016-SREBF2-MA0596.1	131742	0.00168	0.0034	0.00159	0.29132	216
HSAPIENS-JASPAR2016-CEBPB-MA0466.2	131742	0.00199	0.00331	0.00189	0.29168	217
MMUSCULUS-JASPAR2016-TCF12-MA0521.1	131742	-0.000696	-0.00369	0.000662	0.2929	218
HSAPIENS-JASPAR2016-TFAP2B-VAR.3-MA0813.1	131742	-0.000606	-0.00351	0.000577	0.29323	219
RNORVEGICUS-JASPAR2016-GFI1-MA0038.1	131742	0.00141	0.0034	0.00134	0.29333	220
HSAPIENS-JASPAR2016-EVX2-MA0888.1	131742	0.00215	0.00334	0.00207	0.2976	221
HSAPIENS-JASPAR2016-TFCP2-MA0145.3	131742	-0.00187	-0.00328	0.0018	0.29888	222
HSAPIENS-JASPAR2016-LBX2-MA0699.1	131742	0.002	0.00335	0.00192	0.2992	223
HSAPIENS-JASPAR2016-FOXP2-MA0593.1	131742	-0.00131	-0.00337	0.00127	0.30123	224
HSAPIENS-JASPAR2016-MEF2A-MA0052.2	131742	0.00127	0.0033	0.00123	0.30359	225
MMUSCULUS-JASPAR2016-GATA1-MA0035.3	131742	-0.00197	-0.00322	0.00194	0.30908	226
HSAPIENS-JASPAR2016-RORA-MA0071.1	131742	-0.00189	-0.00324	0.00186	0.31009	227
HSAPIENS-JASPAR2016-NHLH1-MA0048.2	131742	-0.000605	-0.00346	0.000596	0.31044	228
HSAPIENS-JASPAR2016-POU2F2-MA0507.1	131742	0.00122	0.00326	0.00121	0.3105	229
HSAPIENS-JASPAR2016-NR3C1-MA0113.3	131742	0.000885	0.00322	0.000874	0.31162	230
MMUSCULUS-JASPAR2016-SREBF1-VAR.2-MA0829.1	131742	-0.00143	-0.00324	0.00142	0.31265	231
HSAPIENS-JASPAR2016-NR3C2-MA0727.1	131742	0.000867	0.00321	0.000861	0.31365	232
OCUNICULUS-JASPAR2016-HLTF-MA0109.1	131742	-0.00262	-0.00312	0.00262	0.31788	233
HSAPIENS-JASPAR2016-GABPA-MA0062.1	131742	-0.00117	-0.00335	0.00117	0.31832	234
HSAPIENS-JASPAR2016-ELF1-MA0473.2	131742	-0.00163	-0.00325	0.00163	0.31863	235
HSAPIENS-JASPAR2016-SPI1-MA0080.2	131742	-0.00158	-0.00321	0.0016	0.32267	236
HSAPIENS-JASPAR2016-RFX5-MA0510.2	131742	0.000555	0.00325	0.000563	0.32409	237
RNORVEGICUS-JASPAR2016-FOXQ1-MA0040.1	131742	-0.00174	-0.00312	0.00176	0.32482	238
HSAPIENS-JASPAR2016-FOXI1-MA0042.1	131742	0.00122	0.00315	0.00124	0.32651	239
MMUSCULUS-JASPAR2016-SOX2-MA0143.1	131742	0.00101	0.00313	0.00104	0.33229	240
MMUSCULUS-JASPAR2016-GATA1-MA0035.2	131742	-0.00192	-0.00305	0.00199	0.3342	241
HSAPIENS-JASPAR2016-CEBPD-MA0836.1	131742	0.00183	0.00303	0.00189	0.33451	242
HSAPIENS-JASPAR2016-RFX4-MA0799.1	131742	0.000581	0.00317	0.000602	0.33473	243
RNORVEGICUS-JASPAR2016-NFKB1-MA0105.1	131742	-0.001	-0.00315	0.00104	0.33505	244
MMUSCULUS-JASPAR2016-STAT4-MA0518.1	131742	-0.000749	-0.00317	0.000782	0.33783	245
HSAPIENS-JASPAR2016-IRF9-MA0653.1	131742	0.00131	0.00306	0.00138	0.34093	246
HSAPIENS-JASPAR2016-CEBPE-MA0837.1	131742	0.00178	0.00299	0.00187	0.34119	247
HSAPIENS-JASPAR2016-DUXA-MA0884.1	131742	0.00186	0.003	0.00196	0.3433	248
HSAPIENS-JASPAR2016-MGA-MA0801.1	131742	0.00188	0.00304	0.002	0.34814	249
HSAPIENS-JASPAR2016-GSC-MA0648.1	131742	-0.00242	-0.00293	0.00259	0.35042	250
HSAPIENS-JASPAR2016-GATA1::TAL1-MA0140.2	131742	0.00137	0.00294	0.00147	0.35109	251
HSAPIENS-JASPAR2016-TBX2-MA0688.1	131742	-0.00162	-0.00297	0.00173	0.35117	252
HSAPIENS-JASPAR2016-RXRG-MA0856.1	131742	-0.00159	-0.00298	0.00171	0.35323	253
HSAPIENS-JASPAR2016-TBX19-MA0804.1	131742	0.000976	0.00292	0.00106	0.35591	254
MMUSCULUS-JASPAR2016-NR2E3-MA0164.1	131742	-0.00173	-0.00288	0.00188	0.35704	255
HSAPIENS-JASPAR2016-HOXD12-MA0873.1	131742	-0.00298	-0.00288	0.00325	0.35926	256
HSAPIENS-JASPAR2016-ELK4-MA0076.2	131742	-0.00107	-0.00307	0.00117	0.35929	257
HSAPIENS-JASPAR2016-BHLHE23-MA0817.1	131742	-0.00147	-0.00289	0.0016	0.35972	258
HSAPIENS-JASPAR2016-BSX-MA0876.1	131742	0.00224	0.00291	0.00245	0.36094	259
MMUSCULUS-JASPAR2016-HES2-MA0616.1	131742	-0.00152	-0.00295	0.00166	0.36256	260
MMUSCULUS-JASPAR2016-HOXD3-MA0912.1	131742	-0.00151	-0.00293	0.00166	0.3626	261
MMUSCULUS-JASPAR2016-ESRRA-MA0592.2	131742	-0.00161	-0.00291	0.00177	0.36277	262
HSAPIENS-JASPAR2016-ETV3-MA0763.1	131742	-0.00197	-0.00293	0.00216	0.36319	263
HSAPIENS-JASPAR2016-NFYB-MA0502.1	131742	-0.0011	-0.00301	0.00121	0.36467	264
MMUSCULUS-JASPAR2016-PAX2-MA0067.1	131742	-0.00245	-0.00293	0.0027	0.36518	265
HSAPIENS-JASPAR2016-BHLHE22-MA0818.1	131742	-0.00159	-0.00285	0.00175	0.3657	266
MMUSCULUS-JASPAR2016-RFX1-MA0509.1	131742	0.000566	0.00303	0.000626	0.36626	267
MMUSCULUS-JASPAR2016-BHLHA15-MA0607.1	131742	-0.00148	-0.0029	0.00164	0.36713	268
HSAPIENS-JASPAR2016-STAT1-MA0137.3	131742	-0.00078	-0.00295	0.000865	0.36755	269
HSAPIENS-JASPAR2016-NHLH1-MA0048.1	131742	-0.000548	-0.00308	0.000609	0.36762	270
HSAPIENS-JASPAR2016-EHF-MA0598.1	131742	-0.000839	-0.0031	0.000933	0.3681	271
HSAPIENS-JASPAR2016-RFX5-MA0510.1	131742	0.000686	0.00306	0.000765	0.36963	272
HSAPIENS-JASPAR2016-GLIS2-MA0736.1	131742	-0.00111	-0.003	0.00125	0.37176	273
HSAPIENS-JASPAR2016-TP53-MA0106.2	131742	-0.000962	-0.00285	0.00108	0.37371	274
HSAPIENS-JASPAR2016-FEV-MA0156.2	131742	-0.00176	-0.00285	0.00198	0.37642	275
HSAPIENS-JASPAR2016-NFATC3-MA0625.1	131742	-0.00139	-0.00285	0.00157	0.37704	276
HSAPIENS-JASPAR2016-PBX1-MA0070.1	131742	-0.00188	-0.0028	0.00213	0.37901	277
HSAPIENS-JASPAR2016-VENTX-MA0724.1	131742	0.00267	0.00277	0.00306	0.38299	278
HSAPIENS-JASPAR2016-ZIC1-MA0696.1	131742	-0.000734	-0.00294	0.000855	0.39069	279
MMUSCULUS-JASPAR2016-ERG-MA0474.1	131742	-0.000641	-0.003	0.00075	0.39218	280
MMUSCULUS-JASPAR2016-HAND1::TCF3-MA0092.1	131742	-0.00108	-0.00278	0.00126	0.39226	281
HSAPIENS-JASPAR2016-BARHL2-MA0635.1	131742	0.0029	0.00267	0.0034	0.39285	282
HSAPIENS-JASPAR2016-NKX2-8-MA0673.1	131742	0.00154	0.00273	0.0018	0.39338	283
MMUSCULUS-JASPAR2016-NR3C1-MA0113.2	131742	-0.000796	-0.00275	0.000936	0.39484	284
HSAPIENS-JASPAR2016-FOXB1-MA0845.1	131742	0.00144	0.00271	0.00169	0.39489	285
RNORVEGICUS-JASPAR2016-NR3C1-MA0113.1	131742	0.00109	0.0027	0.00128	0.39545	286
MMUSCULUS-JASPAR2016-CREB1-MA0018.2	131742	0.00137	0.00275	0.00162	0.39789	287
HSAPIENS-JASPAR2016-RUNX2-MA0511.2	131742	-0.00155	-0.00269	0.00183	0.39798	288
HSAPIENS-JASPAR2016-MIXL1-MA0662.1	131742	0.00148	0.00269	0.00177	0.40237	289
HSAPIENS-JASPAR2016-TEAD3-MA0808.1	131742	-0.00131	-0.00269	0.00157	0.40336	290
HSAPIENS-JASPAR2016-SNAI2-MA0745.1	131742	-0.00114	-0.00274	0.00136	0.40463	291
HSAPIENS-JASPAR2016-MLXIPL-MA0664.1	131742	-0.00122	-0.00271	0.00147	0.40601	292
HSAPIENS-JASPAR2016-ERG-MA0474.2	131742	-0.00149	-0.00266	0.00181	0.41023	293
HSAPIENS-JASPAR2016-DBP-MA0639.1	131742	-0.00119	-0.00257	0.00145	0.41106	294
HSAPIENS-JASPAR2016-RELA-MA0107.1	131742	-0.000882	-0.00265	0.00108	0.41393	295
HSAPIENS-JASPAR2016-HNF4G-MA0484.1	131742	0.000805	0.00268	0.000991	0.41653	296
HSAPIENS-JASPAR2016-THAP1-MA0597.1	131742	0.000854	0.00269	0.00106	0.42247	297
HSAPIENS-JASPAR2016-TBR1-MA0802.1	131742	-0.00152	-0.00257	0.0019	0.42305	298
MMUSCULUS-JASPAR2016-ETS1-MA0098.2	131742	-0.000538	-0.00281	0.000673	0.42411	299
HSAPIENS-JASPAR2016-RUNX2-MA0511.1	131742	-0.000653	-0.00263	0.000825	0.42843	300
HSAPIENS-JASPAR2016-FEV-MA0156.1	131742	-0.00103	-0.00259	0.00132	0.43277	301
MMUSCULUS-JASPAR2016-EN1-MA0027.1	131742	-0.00143	-0.0025	0.00183	0.4337	302
HSAPIENS-JASPAR2016-EMX2-MA0886.1	131742	0.00148	0.00251	0.0019	0.43401	303
HSAPIENS-JASPAR2016-CDX1-MA0878.1	131742	-0.00161	-0.00246	0.00207	0.43682	304
HSAPIENS-JASPAR2016-SRF-MA0083.1	131742	-0.00143	-0.00244	0.00183	0.43689	305
MMUSCULUS-JASPAR2016-LHX3-MA0135.1	131742	-0.00135	-0.00245	0.00175	0.43991	306
MMUSCULUS-JASPAR2016-FOXJ2-MA0614.1	131742	-0.00156	-0.00247	0.00202	0.44005	307
HSAPIENS-JASPAR2016-MAFG-MA0659.1	131742	-0.000517	-0.00246	0.000671	0.44071	308
RRATTUS-JASPAR2016-AR-MA0007.1	131742	0.000932	0.00245	0.00121	0.44099	309
HSAPIENS-JASPAR2016-SOX9-MA0077.1	131742	0.0014	0.00243	0.00183	0.44406	310
MMUSCULUS-JASPAR2016-NR1H3::RXRA-MA0494.1	131742	-0.000784	-0.00248	0.00103	0.44533	311
MMUSCULUS-JASPAR2016-MYB-MA0100.1	131742	0.00169	0.00241	0.00225	0.4522	312
HSAPIENS-JASPAR2016-ALX3-MA0634.1	131742	0.00145	0.00237	0.00195	0.45621	313
HSAPIENS-JASPAR2016-GSC2-MA0891.1	131742	-0.00192	-0.00234	0.00258	0.45802	314
HSAPIENS-JASPAR2016-ELF4-MA0641.1	131742	-0.00112	-0.00241	0.00152	0.46044	315
HSAPIENS-JASPAR2016-PPARG-MA0066.1	131742	-0.00078	-0.00233	0.00108	0.4694	316
HSAPIENS-JASPAR2016-RARA-MA0729.1	131742	-0.00106	-0.00234	0.00147	0.47028	317
HSAPIENS-JASPAR2016-MAFK-MA0496.1	131742	-0.000746	-0.00234	0.00103	0.47034	318
HSAPIENS-JASPAR2016-ELK4-MA0076.1	131742	-0.00175	-0.00232	0.00243	0.47095	319
HSAPIENS-JASPAR2016-MEF2B-MA0660.1	131742	0.00102	0.00228	0.00142	0.47437	320
HSAPIENS-JASPAR2016-TFAP2A-MA0003.3	131742	-0.000556	-0.00242	0.000778	0.4748	321
HSAPIENS-JASPAR2016-TP53-MA0106.1	131742	-0.000655	-0.00231	0.000917	0.47516	322
HSAPIENS-JASPAR2016-NR2C2-MA0504.1	131742	-0.000666	-0.00242	0.000939	0.47829	323
HSAPIENS-JASPAR2016-CDX2-MA0465.1	131742	-0.00131	-0.00224	0.00186	0.47948	324
HSAPIENS-JASPAR2016-PAX5-MA0014.2	131742	-0.000638	-0.00233	0.000908	0.48249	325
HSAPIENS-JASPAR2016-ESR2-MA0258.1	131742	0.000578	0.00227	0.000836	0.48955	326
HSAPIENS-JASPAR2016-SPDEF-MA0686.1	131742	-0.00148	-0.00221	0.00215	0.49088	327
HSAPIENS-JASPAR2016-TCF4-MA0830.1	131742	-0.000894	-0.0023	0.0013	0.49093	328
HSAPIENS-JASPAR2016-POU5F1B-MA0792.1	131742	0.00109	0.00219	0.00158	0.49261	329
HSAPIENS-JASPAR2016-HSF1-MA0486.2	131742	-0.00103	-0.00218	0.00151	0.49565	330
MMUSCULUS-JASPAR2016-TCF21-MA0832.1	131742	-0.000492	-0.00223	0.000725	0.49692	331
MMUSCULUS-JASPAR2016-ATF3-MA0605.1	131742	-0.00172	-0.00217	0.00255	0.49796	332
HSAPIENS-JASPAR2016-SPIB-MA0081.1	131742	0.00089	0.00222	0.00131	0.49827	333
HSAPIENS-JASPAR2016-REL-MA0101.1	131742	-0.000893	-0.00218	0.00133	0.50103	334
HSAPIENS-JASPAR2016-GATA5-MA0766.1	131742	0.00183	0.00209	0.00274	0.50424	335
MMUSCULUS-JASPAR2016-MITF-MA0620.1	131742	0.00118	0.00219	0.00177	0.50445	336
MMUSCULUS-JASPAR2016-SPI1-MA0080.3	131742	0.000439	0.00233	0.000658	0.50505	337
HSAPIENS-JASPAR2016-EBF1-MA0154.3	131742	-0.00051	-0.00218	0.000767	0.50613	338
HSAPIENS-JASPAR2016-GCM2-MA0767.1	131742	0.00148	0.0021	0.00225	0.51111	339
MMUSCULUS-JASPAR2016-PITX1-MA0682.1	131742	-0.00164	-0.00207	0.00253	0.51652	340
HSAPIENS-JASPAR2016-E2F4-MA0470.1	131742	0.00077	0.00219	0.00119	0.51683	341
HSAPIENS-JASPAR2016-FOXG1-MA0613.1	131742	-0.00131	-0.00207	0.00203	0.51854	342
HSAPIENS-JASPAR2016-RXRA::VDR-MA0074.1	131742	-0.00131	-0.00205	0.00203	0.51891	343
HSAPIENS-JASPAR2016-TFAP2A-VAR.3-MA0872.1	131742	-0.000372	-0.00215	0.00058	0.52136	344
HSAPIENS-JASPAR2016-NKX2-3-MA0672.1	131742	0.00101	0.00204	0.00159	0.52406	345
HSAPIENS-JASPAR2016-BATF::JUN-MA0462.1	131742	0.000526	0.00206	0.000829	0.5258	346
MMUSCULUS-JASPAR2016-MYB-MA0100.2	131742	-0.000721	-0.00206	0.00114	0.52685	347
HSAPIENS-JASPAR2016-ETV2-MA0762.1	131742	0.00103	0.00203	0.00163	0.52751	348
HSAPIENS-JASPAR2016-SP1-MA0079.1	131742	0.000597	0.00221	0.000951	0.53034	349
HSAPIENS-JASPAR2016-FLI1-MA0475.1	131742	-0.000532	-0.00217	0.00085	0.53132	350
HSAPIENS-JASPAR2016-SRF-MA0083.2	131742	0.000683	0.00199	0.00109	0.53269	351
HSAPIENS-JASPAR2016-MAX::MYC-MA0059.1	131742	0.000699	0.00205	0.00112	0.5333	352
HSAPIENS-JASPAR2016-POU3F2-MA0787.1	131742	0.000862	0.00198	0.0014	0.53762	353
MMUSCULUS-JASPAR2016-RARB-VAR.2-MA0858.1	131742	0.000807	0.00196	0.00132	0.5403	354
HSAPIENS-JASPAR2016-MEF2D-MA0773.1	131742	0.00086	0.00195	0.0014	0.54045	355
XLAEVIS-JASPAR2016-ESR1-MA0112.1	131742	-0.000532	-0.00202	0.000874	0.54246	356
MMUSCULUS-JASPAR2016-DLX1-MA0879.1	131742	0.0013	0.00194	0.00213	0.54379	357
HSAPIENS-JASPAR2016-MEF2C-MA0497.1	131742	0.000696	0.00195	0.00115	0.54397	358
MMUSCULUS-JASPAR2016-ALX4-MA0853.1	131742	-0.000917	-0.00193	0.00151	0.5442	359
HSAPIENS-JASPAR2016-GRHL1-MA0647.1	131742	-0.00097	-0.0019	0.0016	0.54487	360
HSAPIENS-JASPAR2016-SCRT2-MA0744.1	131742	-0.000876	-0.00191	0.00147	0.54984	361
MMUSCULUS-JASPAR2016-MYCN-MA0104.3	131742	0.000751	0.002	0.00126	0.55041	362
MMUSCULUS-JASPAR2016-HMX3-MA0898.1	131742	0.00106	0.00189	0.00179	0.55384	363
HSAPIENS-JASPAR2016-HOXD11-MA0908.1	131742	-0.00202	-0.00185	0.00341	0.5543	364
HSAPIENS-JASPAR2016-NR1H2::RXRA-MA0115.1	131742	-0.000876	-0.00189	0.00149	0.55539	365
MMUSCULUS-JASPAR2016-SPZ1-MA0111.1	131742	0.000852	0.0019	0.00145	0.55558	366
HSAPIENS-JASPAR2016-STAT1-MA0137.1	131742	0.000582	0.00194	0.00099	0.55625	367
HSAPIENS-JASPAR2016-NFIA-MA0670.1	131742	0.000623	0.00193	0.00106	0.55737	368
HSAPIENS-JASPAR2016-TFAP2A-MA0003.1	131742	-0.000457	-0.00202	0.000782	0.55857	369
MMUSCULUS-JASPAR2016-PAX4-MA0068.1	131742	0.000374	0.00191	0.00064	0.55904	370
MMUSCULUS-JASPAR2016-DUX-MA0611.1	131742	0.00109	0.00187	0.00188	0.56022	371
HSAPIENS-JASPAR2016-PRDM1-MA0508.1	131742	-0.000449	-0.00193	0.000783	0.56596	372
HSAPIENS-JASPAR2016-HES5-MA0821.1	131742	0.000637	0.00185	0.00111	0.56712	373
HSAPIENS-JASPAR2016-FOXO3-MA0157.2	131742	-0.00113	-0.00183	0.00197	0.56883	374
MMUSCULUS-JASPAR2016-GATA4-MA0482.1	131742	-0.00111	-0.0018	0.00196	0.56964	375
MMUSCULUS-JASPAR2016-LHX4-MA0704.1	131742	0.000975	0.00174	0.00176	0.58048	376
HSAPIENS-JASPAR2016-ELK3-MA0759.1	131742	-0.00111	-0.00178	0.00202	0.58195	377
HSAPIENS-JASPAR2016-RORA-VAR.2-MA0072.1	131742	-0.000897	-0.00174	0.00165	0.58612	378
MMUSCULUS-JASPAR2016-SOX2-MA0143.3	131742	0.000709	0.00177	0.0013	0.58674	379
HSAPIENS-JASPAR2016-NEUROD2-MA0668.1	131742	0.000801	0.00173	0.00147	0.58703	380
HSAPIENS-JASPAR2016-TCF7L2-MA0523.1	131742	-0.000625	-0.00173	0.00116	0.58975	381
MMUSCULUS-JASPAR2016-NKX3-2-MA0122.1	131742	0.000878	0.00173	0.00163	0.5913	382
HSAPIENS-JASPAR2016-HES7-MA0822.1	131742	0.000623	0.00172	0.00117	0.59508	383
HSAPIENS-JASPAR2016-NFKB2-MA0778.1	131742	-0.000419	-0.00171	0.000789	0.59526	384
HSAPIENS-JASPAR2016-CENPB-MA0637.1	131742	-0.0013	-0.00169	0.00247	0.59926	385
HSAPIENS-JASPAR2016-E2F8-MA0865.1	131742	-0.000783	-0.00169	0.0015	0.60074	386
HSAPIENS-JASPAR2016-ZBTB7C-MA0695.1	131742	0.000799	0.00173	0.00153	0.60109	387
HSAPIENS-JASPAR2016-ID4-MA0824.1	131742	-0.000589	-0.00174	0.00113	0.60385	388
HSAPIENS-JASPAR2016-CLOCK-MA0819.1	131742	-0.000671	-0.00167	0.0013	0.60457	389
MMUSCULUS-JASPAR2016-RUNX1-MA0002.2	131742	-0.000474	-0.00173	0.000915	0.60472	390
HSAPIENS-JASPAR2016-ELK1-MA0028.2	131742	-0.00107	-0.00167	0.00206	0.6055	391
HSAPIENS-JASPAR2016-ELF3-MA0640.1	131742	0.000751	0.00166	0.00148	0.61105	392
HSAPIENS-JASPAR2016-SMAD2::SMAD3::SMAD4-MA0513.1	131742	0.00042	0.00171	0.000826	0.61131	393
MMUSCULUS-JASPAR2016-NPAS2-MA0626.1	131742	-0.000594	-0.00169	0.00117	0.61182	394
MMUSCULUS-JASPAR2016-CREM-MA0609.1	131742	0.000986	0.00168	0.00195	0.61213	395
MMUSCULUS-JASPAR2016-RXRA-MA0512.1	131742	-0.000494	-0.00167	0.00098	0.61429	396
MMUSCULUS-JASPAR2016-FOXJ3-MA0851.1	131742	0.000603	0.00162	0.0012	0.61558	397
MMUSCULUS-JASPAR2016-HES1-MA1099.1	131742	-0.000808	-0.00163	0.00163	0.62072	398
HSAPIENS-JASPAR2016-ATF4-MA0833.1	131742	-0.000772	-0.00155	0.00159	0.62634	399
HSAPIENS-JASPAR2016-AR-MA0007.2	131742	0.000445	0.00159	0.00092	0.6284	400
HSAPIENS-JASPAR2016-FOXA1-MA0148.1	131742	0.000536	0.00158	0.00111	0.62955	401
HSAPIENS-JASPAR2016-MEIS2-MA0774.1	131742	-0.000638	-0.00158	0.00132	0.62976	402
MMUSCULUS-JASPAR2016-KLF4-MA0039.1	131742	-0.000403	-0.00164	0.000837	0.63011	403
HSAPIENS-JASPAR2016-SOX21-MA0866.1	131742	-0.000666	-0.00152	0.00139	0.63096	404
HSAPIENS-JASPAR2016-TBX1-MA0805.1	131742	-0.000922	-0.00154	0.00192	0.63162	405
HSAPIENS-JASPAR2016-TBX4-MA0806.1	131742	-0.000922	-0.00154	0.00192	0.63162	406
HSAPIENS-JASPAR2016-MEOX2-MA0706.1	131742	-0.00118	-0.00153	0.00245	0.63189	407
HSAPIENS-JASPAR2016-YY1-MA0095.2	131742	0.000644	0.00154	0.00135	0.63252	408
HSAPIENS-JASPAR2016-JUNB-MA0490.1	131742	0.0003	0.00158	0.000628	0.6333	409
HSAPIENS-JASPAR2016-OLIG1-MA0826.1	131742	-0.000708	-0.00151	0.00148	0.63338	410
MMUSCULUS-JASPAR2016-T-MA0009.1	131742	0.000958	0.0015	0.00202	0.63465	411
HSAPIENS-JASPAR2016-DMRT3-MA0610.1	131742	-0.0012	-0.00149	0.00252	0.63508	412
HSAPIENS-JASPAR2016-VAX2-MA0723.1	131742	0.00114	0.00149	0.00242	0.63708	413
HSAPIENS-JASPAR2016-FOS-MA0476.1	131742	-0.000294	-0.00154	0.000628	0.64006	414
MMUSCULUS-JASPAR2016-HOXC9-MA0485.1	131742	0.00088	0.00147	0.00188	0.6401	415
HSAPIENS-JASPAR2016-PHOX2A-MA0713.1	131742	0.000952	0.00144	0.00206	0.6442	416
HSAPIENS-JASPAR2016-RARA::RXRA-MA0159.1	131742	0.000527	0.00146	0.00117	0.65364	417
MMUSCULUS-JASPAR2016-PAX5-MA0014.1	131742	0.000394	0.0015	0.000881	0.65456	418
HSAPIENS-JASPAR2016-ESR1-MA0112.3	131742	-0.000439	-0.0014	0.001	0.66194	419
HSAPIENS-JASPAR2016-JUND-MA0491.1	131742	0.000254	0.00142	0.00059	0.66667	420
HSAPIENS-JASPAR2016-ELF1-MA0473.1	131742	-0.000368	-0.00146	0.000859	0.66843	421
HSAPIENS-JASPAR2016-CREB3L1-MA0839.1	131742	-0.000718	-0.00137	0.00169	0.67024	422
MMUSCULUS-JASPAR2016-NEUROG1-MA0623.1	131742	-0.000553	-0.00135	0.0013	0.67055	423
HSAPIENS-JASPAR2016-CEBPA-MA0102.3	131742	0.000605	0.00136	0.00143	0.67162	424
MMUSCULUS-JASPAR2016-PHOX2B-MA0681.1	131742	0.000863	0.00132	0.00204	0.67273	425
HSAPIENS-JASPAR2016-RXRB-MA0855.1	131742	-0.000689	-0.00135	0.00164	0.67408	426
HSAPIENS-JASPAR2016-USF2-MA0526.1	131742	0.000435	0.00141	0.00104	0.67528	427
HSAPIENS-JASPAR2016-TEF-MA0843.1	131742	-0.000711	-0.0013	0.0017	0.67576	428
HSAPIENS-JASPAR2016-TP63-MA0525.2	131742	0.000531	0.0013	0.00129	0.68059	429
HSAPIENS-JASPAR2016-MZF1-VAR.2-MA0057.1	131742	0.000443	0.0014	0.00108	0.68116	430
HSAPIENS-JASPAR2016-REST-MA0138.2	131742	0.000298	0.00138	0.000726	0.6817	431
MMUSCULUS-JASPAR2016-HOXD8-MA0910.1	131742	-0.000696	-0.00129	0.00171	0.68359	432
HSAPIENS-JASPAR2016-HOXC11-MA0651.1	131742	-0.00131	-0.00126	0.00325	0.68796	433
HSAPIENS-JASPAR2016-ELF5-MA0136.2	131742	-0.000528	-0.00132	0.00131	0.68821	434
HSAPIENS-JASPAR2016-JUN-VAR.2-MA0489.1	131742	-0.000231	-0.00133	0.000576	0.68847	435
HSAPIENS-JASPAR2016-POU2F1-MA0785.1	131742	-0.000562	-0.00127	0.00142	0.69191	436
HSAPIENS-JASPAR2016-POU3F1-MA0786.1	131742	-0.000549	-0.00126	0.00139	0.69358	437
HSAPIENS-JASPAR2016-TBX15-MA0803.1	131742	0.000736	0.00126	0.00189	0.69674	438
MMUSCULUS-JASPAR2016-E2F3-MA0469.1	131742	0.000253	0.00135	0.000663	0.70218	439
HSAPIENS-JASPAR2016-HLF-MA0043.2	131742	0.00059	0.00119	0.00155	0.70301	440
HSAPIENS-JASPAR2016-ESR1-MA0112.2	131742	-0.000224	-0.00128	0.000589	0.70353	441
HSAPIENS-JASPAR2016-HOXA5-MA0158.1	131742	0.00103	0.00118	0.00273	0.70726	442
HSAPIENS-JASPAR2016-HEY1-MA0823.1	131742	-0.000439	-0.0012	0.00121	0.71692	443
HSAPIENS-JASPAR2016-IRF1-MA0050.1	131742	-0.000429	-0.00117	0.00119	0.71771	444
HSAPIENS-JASPAR2016-TAL1::TCF3-MA0091.1	131742	-0.000296	-0.00116	0.000829	0.72086	445
HSAPIENS-JASPAR2016-ERF-MA0760.1	131742	-0.000648	-0.00114	0.00182	0.72221	446
MMUSCULUS-JASPAR2016-HOXB5-MA0904.1	131742	-0.0006	-0.00112	0.00172	0.72778	447
HSAPIENS-JASPAR2016-SOX8-MA0868.1	131742	0.000466	0.0011	0.00135	0.72923	448
HSAPIENS-JASPAR2016-TP53-MA0106.3	131742	-0.000319	-0.00109	0.000929	0.73172	449
HSAPIENS-JASPAR2016-NR2F1-MA0017.1	131742	0.000419	0.00108	0.00125	0.73852	450
HSAPIENS-JASPAR2016-POU4F2-MA0683.1	131742	-0.00048	-0.00104	0.00146	0.74311	451
MMUSCULUS-JASPAR2016-KLF1-MA0493.1	131742	0.000265	0.00116	0.000812	0.74409	452
MMUSCULUS-JASPAR2016-RXRA-MA0512.2	131742	-0.000533	-0.00105	0.00164	0.74503	453
HSAPIENS-JASPAR2016-TP63-MA0525.1	131742	0.000242	0.00106	0.000745	0.74514	454
HSAPIENS-JASPAR2016-HOXC13-MA0907.1	131742	-0.000688	-0.00102	0.00213	0.74696	455
HSAPIENS-JASPAR2016-ESR2-MA0258.2	131742	0.000286	0.00105	0.000895	0.74921	456
MMUSCULUS-JASPAR2016-ATOH1-MA0461.2	131742	0.000415	0.00101	0.00132	0.75348	457
HSAPIENS-JASPAR2016-SOX4-MA0867.1	131742	0.000379	0.001	0.00121	0.75352	458
MMUSCULUS-JASPAR2016-STAT5A::STAT5B-MA0519.1	131742	-0.000258	-0.00101	0.000833	0.75717	459
HSAPIENS-JASPAR2016-MTF1-MA0863.1	131742	-0.000443	-0.000988	0.00145	0.75951	460
HSAPIENS-JASPAR2016-ETV1-MA0761.1	131742	-0.000668	-0.000973	0.0022	0.76173	461
RNORVEGICUS-JASPAR2016-NFATC2-MA0152.1	131742	-0.000442	-0.000976	0.00147	0.76392	462
MMUSCULUS-JASPAR2016-NR2F6-VAR.2-MA0728.1	131742	-0.000433	-0.000965	0.00145	0.76512	463
HSAPIENS-JASPAR2016-TBX21-MA0690.1	131742	-0.000563	-0.000951	0.00189	0.76593	464
HSAPIENS-JASPAR2016-NEUROG2-MA0669.1	131742	0.000331	0.00093	0.00115	0.77364	465
HSAPIENS-JASPAR2016-ETV5-MA0765.1	131742	-0.000628	-0.000923	0.00219	0.77458	466
HSAPIENS-JASPAR2016-TFEB-MA0692.1	131742	-0.000317	-0.000939	0.00112	0.77598	467
MMUSCULUS-JASPAR2016-FOXA2-MA0047.2	131742	-0.000377	-0.000903	0.00135	0.78018	468
MMUSCULUS-JASPAR2016-HOXA11-MA0911.1	131742	-0.000854	-0.000866	0.00311	0.78343	469
HSAPIENS-JASPAR2016-ZIC4-MA0751.1	131742	-0.000227	-0.000938	0.000832	0.78471	470
HSAPIENS-JASPAR2016-NKX3-1-MA0124.1	131742	0.000982	0.000847	0.00362	0.78604	471
HSAPIENS-JASPAR2016-NFYA-MA0060.2	131742	-0.000291	-0.000893	0.00107	0.78605	472
XLAEVIS-JASPAR2016-MIX-A-MA0621.1	131742	0.000539	0.000859	0.002	0.78758	473
HSAPIENS-JASPAR2016-TFAP2C-VAR.2-MA0814.1	131742	-0.000197	-0.000899	0.000731	0.78784	474
MMUSCULUS-JASPAR2016-NKX2-5-MA0063.1	131742	-0.000685	-0.000823	0.00265	0.79567	475
MMUSCULUS-JASPAR2016-RARB-MA0857.1	131742	0.000358	0.000833	0.00139	0.79718	476
HSAPIENS-JASPAR2016-TFE3-MA0831.1	131742	-0.000341	-0.000847	0.00133	0.79757	477
HSAPIENS-JASPAR2016-ZBTB18-MA0698.1	131742	-0.000281	-0.000845	0.0011	0.79822	478
HSAPIENS-JASPAR2016-MEIS3-MA0775.1	131742	0.000385	0.000818	0.00153	0.80076	479
HSAPIENS-JASPAR2016-FOXO3-MA0157.1	131742	0.000357	0.000813	0.00142	0.80189	480
MMUSCULUS-JASPAR2016-MYC-MA0147.1	131742	0.000308	0.00083	0.00124	0.80348	481
MMUSCULUS-JASPAR2016-HNF4A-MA0114.3	131742	-0.000345	-0.000774	0.00144	0.81003	482
MMUSCULUS-JASPAR2016-ARX-MA0874.1	131742	0.000346	0.000765	0.00144	0.81027	483
HSAPIENS-JASPAR2016-NFE2-MA0841.1	131742	-0.000174	-0.000769	0.00073	0.8119	484
HSAPIENS-JASPAR2016-INSM1-MA0155.1	131742	-0.000249	-0.000799	0.00105	0.81299	485
HSAPIENS-JASPAR2016-TP73-MA0861.1	131742	0.00025	0.000725	0.0011	0.81974	486
HSAPIENS-JASPAR2016-ZBTB7A-MA0750.1	131742	-0.000368	-0.000739	0.00162	0.82026	487
HSAPIENS-JASPAR2016-CTCF-MA0139.1	131742	-9.5e-05	-0.000819	0.000418	0.82031	488
HSAPIENS-JASPAR2016-FLI1-MA0475.2	131742	-0.000423	-0.000732	0.00186	0.82036	489
HSAPIENS-JASPAR2016-ZBED1-MA0749.1	131742	0.00084	0.000717	0.0037	0.82059	490
HSAPIENS-JASPAR2016-ZEB1-MA0103.2	131742	-0.00041	-0.000735	0.00182	0.82158	491
HSAPIENS-JASPAR2016-NFIX-MA0671.1	131742	-0.000231	-0.00075	0.00102	0.82163	492
MMUSCULUS-JASPAR2016-BACH1::MAFK-MA0591.1	131742	-0.000179	-0.00075	0.000795	0.82202	493
GGALLUS-JASPAR2016-LIN54-MA0619.1	131742	-0.00036	-0.000706	0.00162	0.8236	494
HSAPIENS-JASPAR2016-YY2-MA0748.1	131742	0.000563	0.000688	0.00259	0.82818	495
MMUSCULUS-JASPAR2016-FOS::JUN-MA0099.2	131742	0.000237	0.000702	0.00112	0.83238	496
HSAPIENS-JASPAR2016-FOXC1-MA0032.1	131742	0.000534	0.000663	0.00254	0.83342	497
HSAPIENS-JASPAR2016-EGR2-MA0472.2	131742	0.000285	0.000685	0.00139	0.83801	498
MMUSCULUS-JASPAR2016-HNF1B-MA0153.1	131742	0.000421	0.000615	0.00215	0.84468	499
HSAPIENS-JASPAR2016-HOXC10-MA0905.1	131742	0.000544	0.000611	0.0028	0.84608	500
HSAPIENS-JASPAR2016-TFEC-MA0871.1	131742	0.000227	0.000633	0.00117	0.8461	501
MMUSCULUS-JASPAR2016-TCFL5-MA0632.1	131742	-0.00022	-0.000627	0.00114	0.84655	502
MMUSCULUS-JASPAR2016-RARG-MA0859.1	131742	-0.000277	-0.000617	0.00145	0.84847	503
MMUSCULUS-JASPAR2016-HMX1-MA0896.1	131742	-0.000335	-0.000612	0.00175	0.84852	504
HSAPIENS-JASPAR2016-E2F3-MA0469.2	131742	0.000364	0.000602	0.00192	0.84927	505
MMUSCULUS-JASPAR2016-ALX1-MA0854.1	131742	-0.000293	-0.000606	0.00155	0.85012	506
HSAPIENS-JASPAR2016-E2F7-MA0758.1	131742	-0.000288	-0.000604	0.00152	0.85023	507
MMUSCULUS-JASPAR2016-ESRRB-MA0141.2	131742	-0.000257	-0.000612	0.00137	0.85111	508
MMUSCULUS-JASPAR2016-ARNTL-MA0603.1	131742	-0.00029	-0.000617	0.00155	0.85132	509
HSAPIENS-JASPAR2016-FOSL1-MA0477.1	131742	0.000106	0.000599	0.000587	0.85604	510
MMUSCULUS-JASPAR2016-FOXK1-MA0852.1	131742	0.000228	0.000574	0.00128	0.85854	511
HSAPIENS-JASPAR2016-ETV4-MA0764.1	131742	0.000381	0.000568	0.00216	0.85999	512
MMUSCULUS-JASPAR2016-MEIS1-MA0498.1	131742	-0.000142	-0.000566	0.000832	0.86465	513
HSAPIENS-JASPAR2016-ZBTB7B-MA0694.1	131742	0.000301	0.000563	0.00177	0.86493	514
HSAPIENS-JASPAR2016-BHLHE40-MA0464.2	131742	-0.000246	-0.000557	0.00145	0.86553	515
HSAPIENS-JASPAR2016-FOXC2-MA0846.1	131742	0.000218	0.000545	0.0013	0.86628	516
HSAPIENS-JASPAR2016-FIGLA-MA0820.1	131742	-0.000195	-0.000553	0.00116	0.86651	517
HSAPIENS-JASPAR2016-SCRT1-MA0743.1	131742	0.000239	0.000535	0.00142	0.86664	518
MMUSCULUS-JASPAR2016-HMX2-MA0897.1	131742	0.000304	0.000535	0.00181	0.86693	519
HSAPIENS-JASPAR2016-HNF4A-MA0114.2	131742	0.000156	0.000549	0.000943	0.86893	520
HSAPIENS-JASPAR2016-EWSR1-FLI1-MA0149.1	131742	-4.67e-05	-0.00059	0.000284	0.8695	521
HSAPIENS-JASPAR2016-CREB1-MA0018.1	131742	-0.000323	-0.00053	0.00197	0.86977	522
HSAPIENS-JASPAR2016-GATA3-MA0037.2	131742	-0.000406	-0.000516	0.00248	0.86985	523
HSAPIENS-JASPAR2016-NFIC::TLX1-MA0119.1	131742	-0.000106	-0.000543	0.000651	0.87044	524
HSAPIENS-JASPAR2016-STAT1::STAT2-MA0517.1	131742	0.00014	0.000531	0.000876	0.87283	525
HSAPIENS-JASPAR2016-ETV6-MA0645.1	131742	-0.000225	-0.000524	0.00142	0.87356	526
HSAPIENS-JASPAR2016-MAX-MA0058.1	131742	0.000188	0.000522	0.00119	0.87468	527
HSAPIENS-JASPAR2016-HINFP-MA0131.1	131742	-0.000674	-0.000515	0.00428	0.87493	528
HSAPIENS-JASPAR2016-BATF3-MA0835.1	131742	0.000166	0.000502	0.00106	0.87551	529
HSAPIENS-JASPAR2016-OTX2-MA0712.1	131742	0.000432	0.000486	0.00278	0.8767	530
HSAPIENS-JASPAR2016-POU3F3-MA0788.1	131742	0.000219	0.000492	0.00142	0.8777	531
MMUSCULUS-JASPAR2016-GFI1B-MA0483.1	131742	0.000172	0.000499	0.00112	0.87832	532
HSAPIENS-JASPAR2016-TCF3-MA0522.2	131742	-0.000186	-0.000504	0.00123	0.8793	533
HSAPIENS-JASPAR2016-RREB1-MA0073.1	131742	4.03e-05	0.000509	0.000266	0.8796	534
MMUSCULUS-JASPAR2016-ELF5-MA0136.1	131742	-0.000205	-0.000475	0.0014	0.8836	535
HSAPIENS-JASPAR2016-HOXC12-MA0906.1	131742	0.00043	0.000456	0.00295	0.88399	536
HSAPIENS-JASPAR2016-PAX6-MA0069.1	131742	-0.000265	-0.000444	0.00188	0.88766	537
HSAPIENS-JASPAR2016-JDP2-MA0655.1	131742	0.00011	0.000451	0.00079	0.8892	538
MMUSCULUS-JASPAR2016-NFYA-MA0060.1	131742	-0.000143	-0.000432	0.0011	0.89639	539
MMUSCULUS-JASPAR2016-NR2F6-MA0677.1	131742	-0.000194	-0.000421	0.00149	0.8965	540
MMUSCULUS-JASPAR2016-ID2-MA0617.1	131742	-0.000192	-0.000426	0.0015	0.89823	541
HSAPIENS-JASPAR2016-MLX-MA0663.1	131742	0.000193	0.000417	0.00152	0.89913	542
HSAPIENS-JASPAR2016-LMX1A-MA0702.1	131742	0.000271	0.000398	0.00215	0.89976	543
HSAPIENS-JASPAR2016-LMX1B-MA0703.1	131742	0.000271	0.000398	0.00215	0.89976	544
HSAPIENS-JASPAR2016-POU1F1-MA0784.1	131742	0.000166	0.000401	0.00132	0.90035	545
HSAPIENS-JASPAR2016-FOXC1-MA0032.2	131742	0.000188	0.000388	0.00155	0.90335	546
XLAEVIS-JASPAR2016-ZNF143-MA0088.1	131742	7.85e-05	0.000413	0.000662	0.90552	547
HSAPIENS-JASPAR2016-EOMES-MA0800.1	131742	0.000206	0.000376	0.00175	0.90622	548
HSAPIENS-JASPAR2016-POU3F4-MA0789.1	131742	0.000188	0.000375	0.0016	0.90633	549
HSAPIENS-JASPAR2016-MYBL1-MA0776.1	131742	0.000349	0.000358	0.00304	0.90858	550
HSAPIENS-JASPAR2016-MAX-MA0058.3	131742	-0.000139	-0.000378	0.00122	0.90921	551
HSAPIENS-JASPAR2016-FOXA1-MA0148.3	131742	0.000135	0.000362	0.00121	0.91079	552
GGALLUS-JASPAR2016-NFAT5-MA0606.1	131742	-0.000145	-0.000361	0.0013	0.91134	553
MMUSCULUS-JASPAR2016-NR4A2-MA0160.1	131742	-0.000193	-0.000359	0.00173	0.91135	554
HSAPIENS-JASPAR2016-ATF7-MA0834.1	131742	0.000122	0.000353	0.00112	0.91313	555
HSAPIENS-JASPAR2016-HINFP-MA0131.2	131742	0.000187	0.000348	0.00174	0.91446	556
MMUSCULUS-JASPAR2016-HIC1-MA0739.1	131742	-0.000128	-0.000344	0.00122	0.91657	557
HSAPIENS-JASPAR2016-REST-MA0138.1	131742	-6.22e-05	-0.000331	0.000638	0.92234	558
HSAPIENS-JASPAR2016-TBX5-MA0807.1	131742	-0.000187	-0.000313	0.00192	0.92259	559
MMUSCULUS-JASPAR2016-POU5F1::SOX2-MA0142.1	131742	0.000105	0.000303	0.00112	0.92513	560
MMUSCULUS-JASPAR2016-CREB3L2-MA0608.1	131742	-0.000148	-0.000299	0.00161	0.92716	561
MMUSCULUS-JASPAR2016-JUN::FOS-MA0099.1	131742	-8.73e-05	-0.000299	0.000956	0.9272	562
HSAPIENS-JASPAR2016-MNT-MA0825.1	131742	-0.000113	-0.000297	0.00125	0.92821	563
HSAPIENS-JASPAR2016-USF1-MA0093.1	131742	-0.000116	-0.000298	0.0013	0.92892	564
HSAPIENS-JASPAR2016-TFAP2B-VAR.2-MA0812.1	131742	-6.55e-05	-0.000297	0.000743	0.92977	565
HSAPIENS-JASPAR2016-ZBTB33-MA0527.1	131742	-0.000148	-0.000275	0.0017	0.93076	566
MMUSCULUS-JASPAR2016-TWIST2-MA0633.1	131742	-0.000132	-0.000275	0.00153	0.93122	567
MMUSCULUS-JASPAR2016-MLXIP-MA0622.1	131742	0.000117	0.000285	0.00136	0.93178	568
HSAPIENS-JASPAR2016-MAFF-MA0495.1	131742	-7.85e-05	-0.000276	0.000922	0.93211	569
MMUSCULUS-JASPAR2016-DMBX1-MA0883.1	131742	-0.000172	-0.000265	0.00204	0.93278	570
HSAPIENS-JASPAR2016-BCL6B-MA0731.1	131742	-9.49e-05	-0.000268	0.00115	0.93421	571
HSAPIENS-JASPAR2016-HEY2-MA0649.1	131742	0.000107	0.000269	0.00131	0.93474	572
MMUSCULUS-JASPAR2016-ESRRB-MA0141.1	131742	0.000108	0.000256	0.00137	0.93727	573
RRATTUS-JASPAR2016-ARNT::HIF1A-MA0259.1	131742	0.000167	0.000255	0.00213	0.93743	574
HSAPIENS-JASPAR2016-ETS1-MA0098.3	131742	0.000128	0.000249	0.00166	0.93831	575
MMUSCULUS-JASPAR2016-MYCN-MA0104.2	131742	9.03e-05	0.000259	0.00117	0.93861	576
MMUSCULUS-JASPAR2016-CEBPA-MA0102.1	131742	-0.000119	-0.000243	0.00155	0.93906	577
MMUSCULUS-JASPAR2016-RHOX11-MA0629.1	131742	0.00012	0.00024	0.00158	0.93953	578
HSAPIENS-JASPAR2016-FOSL2-MA0478.1	131742	-5.14e-05	-0.000252	0.000678	0.93958	579
MMUSCULUS-JASPAR2016-ESRRG-MA0643.1	131742	-0.000143	-0.000242	0.00189	0.93979	580
MMUSCULUS-JASPAR2016-DLX3-MA0880.1	131742	0.000203	0.000226	0.00284	0.9429	581
MMUSCULUS-JASPAR2016-DLX4-MA0881.1	131742	0.000203	0.000226	0.00284	0.9429	582
HSAPIENS-JASPAR2016-NFIL3-MA0025.1	131742	-0.000117	-0.000209	0.00176	0.94715	583
HSAPIENS-JASPAR2016-CREB3-MA0638.1	131742	-0.000123	-0.000198	0.00202	0.95129	584
MMUSCULUS-JASPAR2016-EGR2-MA0472.1	131742	-1.89e-05	-0.000199	0.000321	0.95311	585
MMUSCULUS-JASPAR2016-ZFX-MA0146.1	131742	-3.52e-05	-0.000209	0.000598	0.95312	586
HSAPIENS-JASPAR2016-LEF1-MA0768.1	131742	-7.17e-05	-0.000178	0.00129	0.95582	587
HSAPIENS-JASPAR2016-GATA2-MA0036.2	131742	-9.64e-05	-0.000169	0.0018	0.95723	588
HSAPIENS-JASPAR2016-RARA-VAR.2-MA0730.1	131742	4.92e-05	0.000133	0.00119	0.9671	589
HSAPIENS-JASPAR2016-PROP1-MA0715.1	131742	6.75e-05	0.000123	0.00171	0.96848	590
MMUSCULUS-JASPAR2016-ZFX-MA0146.2	131742	-2.31e-05	-0.000136	0.000603	0.96942	591
MMUSCULUS-JASPAR2016-MYC-MA0147.2	131742	4.1e-05	0.000123	0.00111	0.97054	592
HSAPIENS-JASPAR2016-SRY-MA0084.1	131742	-6.45e-05	-0.000112	0.00182	0.97181	593
NSP.-JASPAR2016-TGA1A-MA0129.1	131742	0.000176	0.00011	0.00517	0.97279	594
HSAPIENS-JASPAR2016-TBX20-MA0689.1	131742	5.91e-05	0.000107	0.00176	0.97323	595
MMUSCULUS-JASPAR2016-SIX3-MA0631.1	131742	-7.49e-05	-0.000101	0.00235	0.97453	596
HSAPIENS-JASPAR2016-FOXA1-MA0148.2	131742	3.34e-05	9.86e-05	0.00111	0.97605	597
HSAPIENS-JASPAR2016-E2F1-MA0024.1	131742	7.26e-05	9.43e-05	0.00247	0.97656	598
HSAPIENS-JASPAR2016-USF1-MA0093.2	131742	2.95e-05	9.36e-05	0.00105	0.9775	599
HSAPIENS-JASPAR2016-NR2F1-MA0017.2	131742	3.73e-05	8.76e-05	0.00138	0.97851	600
HSAPIENS-JASPAR2016-MEIS1-MA0498.2	131742	5.47e-05	7.97e-05	0.00216	0.97981	601
HSAPIENS-JASPAR2016-MAX-MA0058.2	131742	-2.92e-05	-7.98e-05	0.00121	0.9808	602
MMUSCULUS-JASPAR2016-NR2E1-MA0676.1	131742	-3.36e-05	-5.51e-05	0.00194	0.98619	603
HSAPIENS-JASPAR2016-GCM1-MA0646.1	131742	-2.53e-05	-4.51e-05	0.0018	0.98879	604
HSAPIENS-JASPAR2016-ZNF410-MA0752.1	131742	-2.57e-05	-4.41e-05	0.00183	0.98879	605
HSAPIENS-JASPAR2016-CEBPB-MA0466.1	131742	-1.98e-05	-4.04e-05	0.00156	0.98989	606
HSAPIENS-JASPAR2016-IRF2-MA0051.1	131742	1.18e-05	2.97e-05	0.00127	0.99254	607
MMUSCULUS-JASPAR2016-CRX-MA0467.1	131742	-1.28e-05	-2.27e-05	0.00179	0.99429	608
MMUSCULUS-JASPAR2016-PPARG::RXRA-MA0065.2	131742	2.93e-06	1.21e-05	0.000828	0.99718	609
HSAPIENS-JASPAR2016-IRF7-MA0772.1	131742	4.51e-06	1.13e-05	0.00128	0.99719	610
HSAPIENS-JASPAR2016-EHF-MA0598.2	131742	-2.78e-06	-5.88e-06	0.00154	0.99856	611
HSAPIENS-JASPAR2016-NRF1-MA0506.1	131742	2.13e-07	7.25e-07	0.000972	0.99982	612

## Sheet: E069
COVAR	OBS_GENES_E069brain	BETA_E069brain	BETA_STD_E069brain	SE_E069brain	P_E069brain	RANK_E069brain
HSAPIENS-JASPAR2016-TFAP2C-MA0524.2	134586	-0.00224	-0.0111	0.000672	0.00083733	1
HSAPIENS-JASPAR2016-TFAP2A-MA0003.2	134586	-0.00195	-0.0109	0.000614	0.0014966	2
HSAPIENS-JASPAR2016-TFAP2B-MA0811.1	134586	-0.00213	-0.0103	0.000691	0.0020384	3
HSAPIENS-JASPAR2016-E2F1-MA0024.2	134586	0.00385	0.00999	0.00125	0.0021146	4
HSAPIENS-JASPAR2016-TFAP2C-VAR.2-MA0814.1	134586	-0.00221	-0.0101	0.000728	0.0024016	5
HSAPIENS-JASPAR2016-HOXA10-MA0899.1	134586	-0.00569	-0.00893	0.00198	0.0041158	6
HSAPIENS-JASPAR2016-TFAP2A-MA0003.3	134586	-0.00224	-0.00966	0.000782	0.0041759	7
HSAPIENS-JASPAR2016-TGIF1-MA0796.1	134586	-0.00239	-0.00833	0.000908	0.0085616	8
HSAPIENS-JASPAR2016-TFAP2B-VAR.2-MA0812.1	134586	-0.00195	-0.0088	0.000742	0.0087588	9
MMUSCULUS-JASPAR2016-MYOG-MA0500.1	134586	-0.00171	-0.00901	0.000657	0.009339	10
MMUSCULUS-JASPAR2016-TCF12-MA0521.1	134586	-0.00167	-0.00871	0.000663	0.011628	11
MMUSCULUS-JASPAR2016-ARID3B-MA0601.1	134586	-0.00557	-0.00771	0.00226	0.013534	12
HSAPIENS-JASPAR2016-ESX1-MA0644.1	134586	0.00469	0.00742	0.00199	0.018692	13
HSAPIENS-JASPAR2016-PKNOX2-MA0783.1	134586	-0.00208	-0.00746	0.00089	0.019398	14
HSAPIENS-JASPAR2016-TFAP2C-MA0524.1	134586	-0.00142	-0.00807	0.000614	0.020969	15
MMUSCULUS-JASPAR2016-SOX2-MA0143.2	134586	0.00231	0.00708	0.00104	0.025924	16
HSAPIENS-JASPAR2016-EN2-MA0642.1	134586	0.00435	0.00712	0.00196	0.026146	17
HSAPIENS-JASPAR2016-E2F1-MA0024.1	134586	0.0053	0.00697	0.0024	0.027352	18
HSAPIENS-JASPAR2016-HOXD13-MA0909.1	134586	-0.00431	-0.0069	0.00196	0.027623	19
MMUSCULUS-JASPAR2016-TCF7-MA0769.1	134586	-0.00305	-0.00687	0.0014	0.029214	20
HSAPIENS-JASPAR2016-PKNOX1-MA0782.1	134586	-0.00203	-0.00687	0.000939	0.030579	21
MMUSCULUS-JASPAR2016-SOX2-MA0143.1	134586	0.0022	0.00676	0.00104	0.033691	22
HSAPIENS-JASPAR2016-REST-MA0138.1	134586	-0.00135	-0.00702	0.000643	0.036478	23
HSAPIENS-JASPAR2016-CDX2-MA0465.1	134586	-0.00375	-0.00636	0.00184	0.041681	24
HSAPIENS-JASPAR2016-MYF6-MA0667.1	134586	0.00203	0.00645	0.000999	0.041754	25
MMUSCULUS-JASPAR2016-MYOD1-MA0499.1	134586	-0.00125	-0.00704	0.000616	0.042691	26
HSAPIENS-JASPAR2016-MGA-MA0801.1	134586	0.00399	0.00642	0.00199	0.044696	27
MMUSCULUS-JASPAR2016-SOX17-MA0078.1	134586	-0.00324	-0.00618	0.00166	0.050447	28
HSAPIENS-JASPAR2016-CREB1-MA0018.1	134586	0.00408	0.00621	0.00209	0.050737	29
MMUSCULUS-JASPAR2016-ESRRB-MA0141.1	134586	0.00265	0.00621	0.00137	0.053178	30
RNORVEGICUS-JASPAR2016-FOXA2-MA0047.1	134586	0.00262	0.00605	0.00136	0.054987	31
HSAPIENS-JASPAR2016-DUXA-MA0884.1	134586	0.00365	0.00593	0.00193	0.058631	32
MMUSCULUS-JASPAR2016-HOXD9-MA0913.1	134586	-0.0039	-0.00588	0.00208	0.060248	33
HSAPIENS-JASPAR2016-LBX1-MA0618.1	134586	0.00485	0.00591	0.00258	0.060555	34
HSAPIENS-JASPAR2016-FOXF2-MA0030.1	134586	0.00303	0.0059	0.00162	0.061977	35
HSAPIENS-JASPAR2016-TFAP2A-MA0003.1	134586	-0.00143	-0.00637	0.000768	0.062825	36
HSAPIENS-JASPAR2016-EOMES-MA0800.1	134586	0.00311	0.00579	0.00169	0.066109	37
HSAPIENS-JASPAR2016-TP63-MA0525.2	134586	-0.00234	-0.00568	0.00128	0.06822	38
MMUSCULUS-JASPAR2016-SOX11-MA0869.1	134586	0.00259	0.00568	0.00143	0.069466	39
MMUSCULUS-JASPAR2016-NKX3-1-MA0124.2	134586	0.00373	0.00565	0.00207	0.071251	40
HSAPIENS-JASPAR2016-SP3-MA0746.1	134586	0.00114	0.00655	0.000636	0.072968	41
MMUSCULUS-JASPAR2016-NR1H3::RXRA-MA0494.1	134586	-0.00181	-0.00568	0.00102	0.075691	42
HSAPIENS-JASPAR2016-SOX9-MA0077.1	134586	-0.0032	-0.00553	0.00181	0.077225	43
MMUSCULUS-JASPAR2016-NR3C1-MA0113.2	134586	-0.00162	-0.00561	0.00092	0.078262	44
HSAPIENS-JASPAR2016-TFAP2A-VAR.2-MA0810.1	134586	-0.00124	-0.00593	0.00071	0.079982	45
MMUSCULUS-JASPAR2016-HAND1::TCF3-MA0092.1	134586	-0.0022	-0.0056	0.00126	0.080705	46
HSAPIENS-JASPAR2016-RUNX3-MA0684.1	134586	-0.00278	-0.0055	0.0016	0.082235	47
HSAPIENS-JASPAR2016-KLF14-MA0740.1	134586	0.00135	0.00602	0.000779	0.082273	48
MMUSCULUS-JASPAR2016-SOX3-MA0514.1	134586	0.00154	0.00575	0.00089	0.083171	49
HSAPIENS-JASPAR2016-GBX2-MA0890.1	134586	0.00345	0.00545	0.00201	0.086828	50
HSAPIENS-JASPAR2016-FOXP1-MA0481.1	134586	0.00121	0.00562	0.00071	0.087568	51
HSAPIENS-JASPAR2016-SP8-MA0747.1	134586	0.00115	0.00611	0.000673	0.087737	52
RNORVEGICUS-JASPAR2016-FOXD3-MA0041.1	134586	0.00207	0.00541	0.00121	0.087887	53
MMUSCULUS-JASPAR2016-ESRRB-MA0141.2	134586	0.00233	0.00548	0.00136	0.087957	54
HSAPIENS-JASPAR2016-KLF16-MA0741.1	134586	0.00108	0.00623	0.000639	0.089496	55
HSAPIENS-JASPAR2016-SP1-MA0079.3	134586	0.000787	0.00645	0.000466	0.091206	56
HSAPIENS-JASPAR2016-KLF13-MA0657.1	134586	0.00178	0.00554	0.00106	0.091664	57
HSAPIENS-JASPAR2016-MAX-MA0058.2	134586	0.00203	0.00553	0.0012	0.09167	58
HSAPIENS-JASPAR2016-SREBF2-VAR.2-MA0828.1	134586	-0.00256	-0.00541	0.00152	0.092516	59
HSAPIENS-JASPAR2016-THAP1-MA0597.1	134586	0.00178	0.00554	0.00107	0.09448	60
HSAPIENS-JASPAR2016-OLIG2-MA0678.1	134586	-0.00288	-0.00514	0.00174	0.096848	61
HSAPIENS-JASPAR2016-FOXA1-MA0148.1	134586	0.00184	0.00537	0.00111	0.098059	62
HSAPIENS-JASPAR2016-SPI1-MA0080.2	134586	-0.00258	-0.00529	0.00156	0.099507	63
HSAPIENS-JASPAR2016-TBX5-MA0807.1	134586	0.00309	0.00515	0.0019	0.10447	64
HSAPIENS-JASPAR2016-ONECUT1-MA0679.1	134586	0.00531	0.00492	0.00334	0.11194	65
HSAPIENS-JASPAR2016-NOTO-MA0710.1	134586	0.00274	0.005	0.00172	0.11209	66
HSAPIENS-JASPAR2016-LHX2-MA0700.1	134586	0.00303	0.00498	0.00192	0.11414	67
MMUSCULUS-JASPAR2016-GMEB1-MA0615.1	134586	0.00423	0.005	0.00268	0.11415	68
HSAPIENS-JASPAR2016-GBX1-MA0889.1	134586	0.00314	0.00493	0.002	0.11723	69
HSAPIENS-JASPAR2016-NKX6-2-MA0675.1	134586	0.00365	0.00491	0.00233	0.1174	70
HSAPIENS-JASPAR2016-NRF1-MA0506.1	134586	-0.00141	-0.00514	0.000906	0.11926	71
HSAPIENS-JASPAR2016-SRF-MA0083.1	134586	-0.00286	-0.0048	0.00184	0.12007	72
MMUSCULUS-JASPAR2016-KLF4-MA0039.2	134586	0.00109	0.00554	0.000704	0.12259	73
HSAPIENS-JASPAR2016-FOXA1-MA0148.2	134586	0.00171	0.00501	0.00111	0.12322	74
HSAPIENS-JASPAR2016-FOXH1-MA0479.1	134586	-0.00234	-0.00485	0.00152	0.12322	75
HSAPIENS-JASPAR2016-NKX3-2-MA0122.2	134586	0.00318	0.00483	0.00207	0.12366	76
HSAPIENS-JASPAR2016-VSX1-MA0725.1	134586	0.00351	0.0048	0.00229	0.12562	77
HSAPIENS-JASPAR2016-VSX2-MA0726.1	134586	0.00351	0.0048	0.00229	0.12562	78
HSAPIENS-JASPAR2016-CDX1-MA0878.1	134586	-0.0032	-0.00476	0.0021	0.12686	79
HSAPIENS-JASPAR2016-STAT1-MA0137.1	134586	0.00146	0.00497	0.000959	0.12689	80
HSAPIENS-JASPAR2016-RAX-MA0718.1	134586	0.00306	0.00481	0.00201	0.12832	81
HSAPIENS-JASPAR2016-ELF1-MA0473.2	134586	-0.00242	-0.00488	0.0016	0.13005	82
HSAPIENS-JASPAR2016-ONECUT3-MA0757.1	134586	0.00328	0.00462	0.00219	0.13386	83
MMUSCULUS-JASPAR2016-BARHL1-MA0877.1	134586	0.00305	0.00471	0.00204	0.13517	84
MMUSCULUS-JASPAR2016-MYB-MA0100.2	134586	-0.00171	-0.00476	0.00115	0.13847	85
RNORVEGICUS-JASPAR2016-ZNF423-MA0116.1	134586	-0.00133	-0.00474	0.000902	0.13999	86
HSAPIENS-JASPAR2016-EHF-MA0598.1	134586	-0.00136	-0.00501	0.000928	0.14253	87
HSAPIENS-JASPAR2016-TCF7L2-MA0523.1	134586	-0.00166	-0.00462	0.00114	0.14523	88
HSAPIENS-JASPAR2016-BARX1-MA0875.1	134586	0.00329	0.00455	0.00226	0.14559	89
RNORVEGICUS-JASPAR2016-SP1-MA0079.2	134586	0.000566	0.00548	0.000391	0.14814	90
HSAPIENS-JASPAR2016-DUX4-MA0468.1	134586	0.00288	0.0045	0.00199	0.14907	91
MMUSCULUS-JASPAR2016-FOXA2-MA0047.2	134586	0.0019	0.00458	0.00133	0.15289	92
HSAPIENS-JASPAR2016-MAX::MYC-MA0059.1	134586	0.0016	0.00468	0.00112	0.15344	93
MMUSCULUS-JASPAR2016-EBF1-MA0154.1	134586	-0.0013	-0.00472	0.00091	0.15426	94
HSAPIENS-JASPAR2016-TP53-MA0106.3	134586	-0.0013	-0.00446	0.000919	0.1559	95
HSAPIENS-JASPAR2016-SP2-MA0516.1	134586	0.000532	0.00545	0.000376	0.1575	96
HSAPIENS-JASPAR2016-HOXA13-MA0650.1	134586	-0.00268	-0.00443	0.00189	0.15757	97
HSAPIENS-JASPAR2016-SMAD2::SMAD3::SMAD4-MA0513.1	134586	-0.00114	-0.00467	0.000811	0.15989	98
MMUSCULUS-JASPAR2016-CRX-MA0467.1	134586	-0.00256	-0.00439	0.00183	0.1616	99
HSAPIENS-JASPAR2016-E2F3-MA0469.2	134586	-0.00263	-0.00429	0.00189	0.16417	100
HSAPIENS-JASPAR2016-LHX6-MA0658.1	134586	0.00253	0.00435	0.00182	0.16427	101
HSAPIENS-JASPAR2016-CUX2-MA0755.1	134586	0.00745	0.00426	0.00537	0.16583	102
HSAPIENS-JASPAR2016-CEBPB-MA0466.1	134586	0.00216	0.0043	0.00158	0.1702	103
HSAPIENS-JASPAR2016-TGIF2-MA0797.1	134586	-0.00121	-0.00435	0.000887	0.17177	104
HSAPIENS-JASPAR2016-NKX6-1-MA0674.1	134586	0.0032	0.00426	0.00235	0.17315	105
VERTEBRATA-JASPAR2016-HNF1A-MA0046.1	134586	-0.00263	-0.00419	0.00195	0.17746	106
MMUSCULUS-JASPAR2016-ARID5A-MA0602.1	134586	0.00274	0.00415	0.00203	0.17779	107
HSAPIENS-JASPAR2016-CEBPA-MA0102.3	134586	0.00197	0.00424	0.00146	0.17792	108
MMUSCULUS-JASPAR2016-MYCN-MA0104.3	134586	0.00163	0.00446	0.00121	0.178	109
HSAPIENS-JASPAR2016-BATF3-MA0835.1	134586	0.00148	0.00421	0.0011	0.17804	110
MMUSCULUS-JASPAR2016-MEIS1-MA0498.1	134586	-0.00112	-0.0044	0.000829	0.17821	111
HSAPIENS-JASPAR2016-OLIG1-MA0826.1	134586	-0.00204	-0.00418	0.00152	0.17882	112
HSAPIENS-JASPAR2016-CUX1-MA0754.1	134586	0.00648	0.00415	0.00483	0.17959	113
HSAPIENS-JASPAR2016-RORA-VAR.2-MA0072.1	134586	-0.0022	-0.00422	0.00164	0.17965	114
HSAPIENS-JASPAR2016-OLIG3-MA0827.1	134586	-0.00222	-0.00418	0.00165	0.18031	115
HSAPIENS-JASPAR2016-HOXC11-MA0651.1	134586	-0.00432	-0.00413	0.00324	0.18239	116
HSAPIENS-JASPAR2016-HNF1B-MA0153.2	134586	-0.00249	-0.00413	0.00187	0.18286	117
HSAPIENS-JASPAR2016-E2F4-MA0470.1	134586	0.00154	0.00441	0.00117	0.18573	118
MMUSCULUS-JASPAR2016-ATF3-MA0605.1	134586	0.00336	0.00408	0.00256	0.1899	119
HSAPIENS-JASPAR2016-ZNF740-MA0753.1	134586	0.000908	0.00444	0.000694	0.19053	120
HSAPIENS-JASPAR2016-HINFP-MA0131.1	134586	0.00537	0.00411	0.0041	0.1911	121
MMUSCULUS-JASPAR2016-ASCL2-MA0816.1	134586	-0.00071	-0.00444	0.000544	0.19197	122
MMUSCULUS-JASPAR2016-TCF3-MA0522.1	134586	-0.00078	-0.00453	0.0006	0.19346	123
HSAPIENS-JASPAR2016-STAT1-MA0137.2	134586	-0.000919	-0.0042	0.000712	0.19656	124
HSAPIENS-JASPAR2016-STAT1::STAT2-MA0517.1	134586	0.00111	0.0042	0.000867	0.20096	125
HSAPIENS-JASPAR2016-EBF1-MA0154.2	134586	-0.000925	-0.00435	0.000726	0.20238	126
HSAPIENS-JASPAR2016-EGR1-MA0162.2	134586	0.000615	0.00474	0.000483	0.20278	127
MMUSCULUS-JASPAR2016-BCL6-MA0463.1	134586	-0.00122	-0.00411	0.000956	0.20325	128
HSAPIENS-JASPAR2016-IRF8-MA0652.1	134586	0.002	0.00398	0.00157	0.20349	129
HSAPIENS-JASPAR2016-ZIC4-MA0751.1	134586	0.00106	0.00427	0.000838	0.2063	130
MMUSCULUS-JASPAR2016-SREBF1-VAR.2-MA0829.1	134586	-0.00178	-0.00403	0.00141	0.20758	131
HSAPIENS-JASPAR2016-FOXC1-MA0032.2	134586	0.00186	0.00393	0.00149	0.21245	132
HSAPIENS-JASPAR2016-NHLH1-MA0048.2	134586	-0.000737	-0.00419	0.000591	0.21248	133
HSAPIENS-JASPAR2016-POU6F2-MA0793.1	134586	0.00245	0.0039	0.00198	0.21584	134
HSAPIENS-JASPAR2016-SCRT2-MA0744.1	134586	-0.0018	-0.00389	0.00146	0.21762	135
HSAPIENS-JASPAR2016-HMBOX1-MA0895.1	134586	-0.00333	-0.00377	0.00271	0.21965	136
HSAPIENS-JASPAR2016-EWSR1-FLI1-MA0149.1	134586	-0.000351	-0.00435	0.000286	0.22089	137
MMUSCULUS-JASPAR2016-T-MA0009.1	134586	0.00239	0.00382	0.00195	0.22127	138
HSAPIENS-JASPAR2016-POU4F3-MA0791.1	134586	-0.00164	-0.00381	0.00134	0.2215	139
MMUSCULUS-JASPAR2016-NR5A2-MA0505.1	134586	0.0012	0.00397	0.000985	0.22229	140
HSAPIENS-JASPAR2016-SNAI2-MA0745.1	134586	-0.00167	-0.00395	0.00137	0.22276	141
MMUSCULUS-JASPAR2016-LHX8-MA0705.1	134586	0.00287	0.00381	0.00235	0.22325	142
HSAPIENS-JASPAR2016-E2F1-MA0024.3	134586	0.00195	0.00381	0.0016	0.22352	143
HSAPIENS-JASPAR2016-ISX-MA0654.1	134586	0.00266	0.00383	0.00218	0.22416	144
HSAPIENS-JASPAR2016-LHX9-MA0701.1	134586	0.00266	0.00383	0.00218	0.22416	145
HSAPIENS-JASPAR2016-PRRX1-MA0716.1	134586	0.00266	0.00383	0.00218	0.22416	146
HSAPIENS-JASPAR2016-RAX2-MA0717.1	134586	0.00266	0.00383	0.00218	0.22416	147
HSAPIENS-JASPAR2016-SHOX-MA0630.1	134586	0.00266	0.00383	0.00218	0.22416	148
HSAPIENS-JASPAR2016-UNCX-MA0721.1	134586	0.00266	0.00383	0.00218	0.22416	149
MMUSCULUS-JASPAR2016-SHOX2-MA0720.1	134586	0.00266	0.00383	0.00218	0.22416	150
HSAPIENS-JASPAR2016-RARA-MA0729.1	134586	-0.00176	-0.00386	0.00145	0.22474	151
HSAPIENS-JASPAR2016-MNT-MA0825.1	134586	0.00146	0.00396	0.00121	0.22752	152
HSAPIENS-JASPAR2016-HOXB3-MA0903.1	134586	0.00228	0.00381	0.00189	0.2279	153
MMUSCULUS-JASPAR2016-NKX2-5-VAR.2-MA0503.1	134586	0.00138	0.00386	0.00115	0.22874	154
HSAPIENS-JASPAR2016-RFX4-MA0799.1	134586	0.000687	0.0039	0.000572	0.22962	155
HSAPIENS-JASPAR2016-GSX2-MA0893.1	134586	0.00255	0.0038	0.00212	0.22991	156
MMUSCULUS-JASPAR2016-ESRRA-MA0592.2	134586	0.00208	0.00377	0.00174	0.22993	157
MMUSCULUS-JASPAR2016-LHX3-MA0135.1	134586	-0.0021	-0.00374	0.00175	0.23086	158
MMUSCULUS-JASPAR2016-ESRRG-MA0643.1	134586	0.00225	0.00378	0.00188	0.23094	159
HSAPIENS-JASPAR2016-ESR1-MA0112.3	134586	-0.0012	-0.00376	0.001	0.23129	160
HSAPIENS-JASPAR2016-RUNX1-MA0002.1	134586	-0.00203	-0.00376	0.00169	0.23138	161
HSAPIENS-JASPAR2016-ELK4-MA0076.2	134586	-0.00137	-0.00394	0.00115	0.23323	162
HSAPIENS-JASPAR2016-GATA1::TAL1-MA0140.2	134586	0.00175	0.00371	0.00147	0.23378	163
RNORVEGICUS-JASPAR2016-MAFB-MA0117.1	134586	-0.00159	-0.00383	0.00133	0.23425	164
HSAPIENS-JASPAR2016-RFX3-MA0798.1	134586	0.000649	0.00386	0.000546	0.23505	165
MMUSCULUS-JASPAR2016-STAT5A::STAT5B-MA0519.1	134586	0.00101	0.00381	0.000853	0.23631	166
MMUSCULUS-JASPAR2016-JUN::FOS-MA0099.1	134586	-0.00114	-0.00383	0.000967	0.23784	167
MMUSCULUS-JASPAR2016-ATOH1-MA0461.1	134586	-0.000945	-0.004	0.000801	0.23825	168
HSAPIENS-JASPAR2016-FOXA1-MA0148.3	134586	0.00141	0.00374	0.0012	0.24143	169
MMUSCULUS-JASPAR2016-MYC-MA0147.1	134586	0.0014	0.00388	0.0012	0.24182	170
HSAPIENS-JASPAR2016-FOXB1-MA0845.1	134586	0.00193	0.00368	0.00165	0.24243	171
HSAPIENS-JASPAR2016-ZNF263-MA0528.1	134586	0.000134	0.00415	0.000114	0.24343	172
HSAPIENS-JASPAR2016-ALX3-MA0634.1	134586	0.00222	0.00364	0.00191	0.24431	173
MMUSCULUS-JASPAR2016-DUX-MA0611.1	134586	0.00232	0.00369	0.002	0.24581	174
HSAPIENS-JASPAR2016-RORA-MA0071.1	134586	-0.00214	-0.00364	0.00184	0.24649	175
HSAPIENS-JASPAR2016-MEOX1-MA0661.1	134586	0.00259	0.00362	0.00226	0.25309	176
MMUSCULUS-JASPAR2016-HOXD3-MA0912.1	134586	-0.00189	-0.00363	0.00166	0.25437	177
HSAPIENS-JASPAR2016-FOXI1-MA0042.1	134586	0.00139	0.00358	0.00122	0.25723	178
MMUSCULUS-JASPAR2016-RHOX11-MA0629.1	134586	0.00178	0.00353	0.00157	0.25734	179
MMUSCULUS-JASPAR2016-NEUROG1-MA0623.1	134586	-0.00143	-0.00352	0.00127	0.25952	180
HSAPIENS-JASPAR2016-PROP1-MA0715.1	134586	-0.00198	-0.00346	0.00176	0.26258	181
HSAPIENS-JASPAR2016-HESX1-MA0894.1	134586	0.00213	0.00352	0.00191	0.26508	182
HSAPIENS-JASPAR2016-TFAP4-MA0691.1	134586	-0.000759	-0.00359	0.000688	0.2695	183
MMUSCULUS-JASPAR2016-ATF1-MA0604.1	134586	0.00261	0.00347	0.00237	0.27096	184
MMUSCULUS-JASPAR2016-STAT6-MA0520.1	134586	-0.000937	-0.00347	0.000853	0.27189	185
HSAPIENS-JASPAR2016-USF2-MA0526.1	134586	0.00113	0.00364	0.00103	0.27419	186
HSAPIENS-JASPAR2016-NR3C2-MA0727.1	134586	0.000936	0.00344	0.000856	0.27438	187
HSAPIENS-JASPAR2016-PAX7-MA0680.1	134586	0.00264	0.00337	0.00242	0.27438	188
HSAPIENS-JASPAR2016-TBX15-MA0803.1	134586	0.00204	0.00346	0.00187	0.27583	189
HSAPIENS-JASPAR2016-BCL6B-MA0731.1	134586	0.00123	0.00348	0.00113	0.27633	190
HSAPIENS-JASPAR2016-CENPB-MA0637.1	134586	-0.00261	-0.00344	0.00241	0.27766	191
HSAPIENS-JASPAR2016-HES5-MA0821.1	134586	-0.0012	-0.00348	0.0011	0.27868	192
MMUSCULUS-JASPAR2016-POU2F3-MA0627.1	134586	0.00131	0.0034	0.00121	0.28129	193
MMUSCULUS-JASPAR2016-MITF-MA0620.1	134586	0.00189	0.00351	0.00176	0.28159	194
MMUSCULUS-JASPAR2016-DLX1-MA0879.1	134586	0.00233	0.00339	0.00216	0.28177	195
HSAPIENS-JASPAR2016-RXRB-MA0855.1	134586	-0.00176	-0.00341	0.00165	0.28465	196
HSAPIENS-JASPAR2016-HIC2-MA0738.1	134586	-0.00147	-0.00344	0.00138	0.28769	197
MMUSCULUS-JASPAR2016-MYC-MA0147.2	134586	0.00116	0.00351	0.00109	0.2881	198
HSAPIENS-JASPAR2016-SP1-MA0079.1	134586	0.001	0.00366	0.000946	0.28901	199
HSAPIENS-JASPAR2016-POU2F1-MA0785.1	134586	0.00156	0.00335	0.00147	0.28912	200
MMUSCULUS-JASPAR2016-RFX1-MA0509.1	134586	0.000653	0.0035	0.000619	0.29154	201
HSAPIENS-JASPAR2016-TBR1-MA0802.1	134586	0.00196	0.00333	0.00186	0.29158	202
HSAPIENS-JASPAR2016-E2F8-MA0865.1	134586	-0.00161	-0.00333	0.00153	0.29236	203
HSAPIENS-JASPAR2016-TFE3-MA0831.1	134586	0.00139	0.00345	0.00133	0.29378	204
HSAPIENS-JASPAR2016-DMRT3-MA0610.1	134586	-0.00255	-0.00325	0.00243	0.29474	205
HSAPIENS-JASPAR2016-MEIS2-MA0774.1	134586	-0.00137	-0.00336	0.00131	0.29807	206
MMUSCULUS-JASPAR2016-NR2F6-VAR.2-MA0728.1	134586	-0.00151	-0.0033	0.00145	0.29893	207
MMUSCULUS-JASPAR2016-SPZ1-MA0111.1	134586	0.00151	0.0033	0.00146	0.30073	208
HSAPIENS-JASPAR2016-FLI1-MA0475.1	134586	-0.000861	-0.00353	0.000834	0.30144	209
HSAPIENS-JASPAR2016-SRF-MA0083.3	134586	-0.00152	-0.0032	0.00148	0.30244	210
HSAPIENS-JASPAR2016-POU4F1-MA0790.1	134586	-0.00145	-0.0032	0.00141	0.30481	211
HSAPIENS-JASPAR2016-LBX2-MA0699.1	134586	0.00194	0.00322	0.0019	0.30774	212
HSAPIENS-JASPAR2016-RXRG-MA0856.1	134586	-0.00175	-0.00323	0.00172	0.30884	213
HSAPIENS-JASPAR2016-JUN-VAR.2-MA0489.1	134586	-0.000593	-0.00333	0.000584	0.30931	214
HSAPIENS-JASPAR2016-RUNX2-MA0511.2	134586	-0.00186	-0.0032	0.00183	0.31023	215
HSAPIENS-JASPAR2016-POU6F1-MA0628.1	134586	0.0018	0.00313	0.00179	0.31458	216
HSAPIENS-JASPAR2016-ISL2-MA0914.1	134586	0.00223	0.00313	0.00223	0.31705	217
HSAPIENS-JASPAR2016-MEF2C-MA0497.1	134586	0.00113	0.00317	0.00113	0.31866	218
HSAPIENS-JASPAR2016-JUND-VAR.2-MA0492.1	134586	-0.000975	-0.00317	0.000978	0.31873	219
HSAPIENS-JASPAR2016-MAX-MA0058.1	134586	0.00116	0.00327	0.00117	0.32147	220
HSAPIENS-JASPAR2016-IRF1-MA0050.2	134586	0.000501	0.00328	0.000508	0.32343	221
HSAPIENS-JASPAR2016-VAX1-MA0722.1	134586	0.00238	0.00308	0.00241	0.32413	222
HSAPIENS-JASPAR2016-TFAP2C-VAR.3-MA0815.1	134586	-0.000539	-0.00327	0.000547	0.32445	223
MMUSCULUS-JASPAR2016-SIX3-MA0631.1	134586	-0.00235	-0.00306	0.0024	0.32745	224
HSAPIENS-JASPAR2016-HOXD12-MA0873.1	134586	-0.00319	-0.00302	0.00326	0.3286	225
HSAPIENS-JASPAR2016-MEF2A-MA0052.1	134586	0.00149	0.00306	0.00153	0.32868	226
HSAPIENS-JASPAR2016-GSX1-MA0892.1	134586	0.00203	0.00305	0.00208	0.32931	227
MMUSCULUS-JASPAR2016-HOXA11-MA0911.1	134586	-0.00297	-0.00303	0.00305	0.33024	228
MMUSCULUS-JASPAR2016-MLXIP-MA0622.1	134586	0.00125	0.00318	0.00129	0.3306	229
HSAPIENS-JASPAR2016-JUN-MA0488.1	134586	-0.00114	-0.00312	0.00117	0.33062	230
MMUSCULUS-JASPAR2016-RUNX1-MA0002.2	134586	-0.0009	-0.00318	0.000934	0.33505	231
RNORVEGICUS-JASPAR2016-DDIT3::CEBPA-MA0019.1	134586	-0.00164	-0.00299	0.00171	0.33906	232
HSAPIENS-JASPAR2016-NFIX-MA0671.1	134586	-0.000976	-0.00313	0.00102	0.3396	233
HSAPIENS-JASPAR2016-LEF1-MA0768.1	134586	-0.00122	-0.00302	0.00128	0.34037	234
MMUSCULUS-JASPAR2016-ALX4-MA0853.1	134586	-0.00145	-0.00297	0.00152	0.34046	235
MMUSCULUS-JASPAR2016-POU5F1::SOX2-MA0142.1	134586	0.00107	0.00301	0.00112	0.34206	236
MMUSCULUS-JASPAR2016-RARB-MA0857.1	134586	-0.0013	-0.00301	0.00137	0.34443	237
HSAPIENS-JASPAR2016-RFX2-MA0600.2	134586	0.000521	0.00306	0.000551	0.34456	238
HSAPIENS-JASPAR2016-IRF9-MA0653.1	134586	0.0013	0.00299	0.00138	0.34504	239
HSAPIENS-JASPAR2016-ZBTB18-MA0698.1	134586	-0.00103	-0.00305	0.00109	0.34638	240
HSAPIENS-JASPAR2016-SREBF1-MA0595.1	134586	0.00143	0.00302	0.00152	0.34775	241
HSAPIENS-JASPAR2016-NR3C1-MA0113.3	134586	0.000804	0.00295	0.000857	0.34831	242
HSAPIENS-JASPAR2016-NFATC3-MA0625.1	134586	-0.00148	-0.00297	0.00159	0.34993	243
HSAPIENS-JASPAR2016-SPIB-MA0081.1	134586	-0.00123	-0.003	0.00133	0.35313	244
MMUSCULUS-JASPAR2016-RARG-VAR.2-MA0860.1	134586	-0.00107	-0.00297	0.00115	0.35332	245
HSAPIENS-JASPAR2016-ESR2-MA0258.2	134586	-0.000828	-0.003	0.000893	0.35389	246
HSAPIENS-JASPAR2016-FEV-MA0156.2	134586	-0.00182	-0.00292	0.00199	0.35925	247
HSAPIENS-JASPAR2016-RFX5-MA0510.1	134586	0.000689	0.00306	0.000752	0.3597	248
HSAPIENS-JASPAR2016-RFX2-MA0600.1	134586	0.000462	0.003	0.000508	0.36401	249
HSAPIENS-JASPAR2016-GATA3-MA0037.2	134586	-0.00218	-0.0028	0.00242	0.36703	250
HSAPIENS-JASPAR2016-TEAD1-MA0090.2	134586	0.0013	0.00287	0.00145	0.36795	251
HSAPIENS-JASPAR2016-FIGLA-MA0820.1	134586	0.00102	0.0029	0.00114	0.37156	252
XLAEVIS-JASPAR2016-ZNF143-MA0088.1	134586	-0.000582	-0.00306	0.000652	0.37236	253
HSAPIENS-JASPAR2016-BHLHE22-MA0818.1	134586	-0.00156	-0.00277	0.00175	0.37262	254
HSAPIENS-JASPAR2016-POU4F2-MA0683.1	134586	-0.00134	-0.00277	0.0015	0.37443	255
HSAPIENS-JASPAR2016-EMX2-MA0886.1	134586	0.00165	0.00278	0.00187	0.37619	256
HSAPIENS-JASPAR2016-MIXL1-MA0662.1	134586	0.00153	0.00279	0.00173	0.37621	257
HSAPIENS-JASPAR2016-PLAG1-MA0163.1	134586	0.00064	0.00305	0.000724	0.37688	258
HSAPIENS-JASPAR2016-SOX4-MA0867.1	134586	0.00107	0.00276	0.00122	0.37952	259
HSAPIENS-JASPAR2016-EBF1-MA0154.3	134586	-0.000659	-0.00285	0.000752	0.38064	260
HSAPIENS-JASPAR2016-PAX5-MA0014.2	134586	0.000794	0.00287	0.000906	0.38065	261
HSAPIENS-JASPAR2016-POU2F2-MA0507.1	134586	0.00106	0.00277	0.00121	0.38129	262
MMUSCULUS-JASPAR2016-ERG-MA0474.1	134586	-0.000646	-0.00303	0.00074	0.38253	263
HSAPIENS-JASPAR2016-NEUROD2-MA0668.1	134586	-0.00127	-0.00272	0.00146	0.38298	264
HSAPIENS-JASPAR2016-SOX21-MA0866.1	134586	0.0012	0.0027	0.00139	0.3858	265
HSAPIENS-JASPAR2016-ESR1-MA0112.2	134586	-0.000512	-0.00288	0.000592	0.38689	266
HSAPIENS-JASPAR2016-HLF-MA0043.2	134586	0.00131	0.00265	0.00151	0.38728	267
HSAPIENS-JASPAR2016-CREB3-MA0638.1	134586	0.00173	0.00272	0.00201	0.3891	268
HSAPIENS-JASPAR2016-HNF1A-MA0046.2	134586	-0.00136	-0.00267	0.00158	0.39079	269
HSAPIENS-JASPAR2016-NFKB2-MA0778.1	134586	-0.000679	-0.00272	0.000792	0.3911	270
OCUNICULUS-JASPAR2016-HLTF-MA0109.1	134586	0.00223	0.00263	0.00261	0.3933	271
NSP.-JASPAR2016-TGA1A-MA0129.1	134586	0.00407	0.00265	0.00478	0.39437	272
HSAPIENS-JASPAR2016-EHF-MA0598.2	134586	-0.00131	-0.00273	0.00154	0.3971	273
HSAPIENS-JASPAR2016-HOXA5-MA0158.1	134586	0.00228	0.00264	0.00272	0.4016	274
HSAPIENS-JASPAR2016-ELF4-MA0641.1	134586	-0.00124	-0.00268	0.00149	0.40251	275
HSAPIENS-JASPAR2016-TBX2-MA0688.1	134586	0.00144	0.00261	0.00173	0.40604	276
HSAPIENS-JASPAR2016-ETV2-MA0762.1	134586	0.00134	0.00263	0.00162	0.40703	277
HSAPIENS-JASPAR2016-HLF-MA0043.1	134586	-0.0017	-0.00256	0.00205	0.40712	278
HSAPIENS-JASPAR2016-EGR2-MA0472.2	134586	-0.00114	-0.00274	0.00137	0.40743	279
HSAPIENS-JASPAR2016-BARHL2-MA0635.1	134586	0.00269	0.00257	0.00326	0.40797	280
HSAPIENS-JASPAR2016-TBX1-MA0805.1	134586	0.00159	0.0026	0.00193	0.40974	281
HSAPIENS-JASPAR2016-TBX4-MA0806.1	134586	0.00159	0.0026	0.00193	0.40974	282
HSAPIENS-JASPAR2016-IRF2-MA0051.1	134586	-0.00101	-0.00257	0.00123	0.4128	283
HSAPIENS-JASPAR2016-NR2F1-MA0017.1	134586	0.00103	0.00261	0.00127	0.4136	284
MMUSCULUS-JASPAR2016-ZFX-MA0146.2	134586	0.00048	0.00285	0.000588	0.41449	285
HSAPIENS-JASPAR2016-E2F6-MA0471.1	134586	-0.0006	-0.0028	0.000737	0.41626	286
MMUSCULUS-JASPAR2016-PAX4-MA0068.1	134586	0.000507	0.00264	0.000626	0.41784	287
HSAPIENS-JASPAR2016-RHOXF1-MA0719.1	134586	-0.00198	-0.00253	0.00245	0.41871	288
HSAPIENS-JASPAR2016-NKX2-8-MA0673.1	134586	0.00142	0.00254	0.00176	0.41877	289
HSAPIENS-JASPAR2016-NFKB1-MA0105.2	134586	-0.000677	-0.00263	0.000838	0.41898	290
HSAPIENS-JASPAR2016-AR-MA0007.2	134586	0.000731	0.00262	0.000906	0.41986	291
MMUSCULUS-JASPAR2016-NFYA-MA0060.1	134586	0.000917	0.00266	0.00114	0.42014	292
HSAPIENS-JASPAR2016-EGR4-MA0733.1	134586	0.000725	0.00275	0.000904	0.42251	293
HSAPIENS-JASPAR2016-MAX-MA0058.3	134586	0.000923	0.00264	0.00115	0.42264	294
HSAPIENS-JASPAR2016-SP4-MA0685.1	134586	0.000489	0.00281	0.000611	0.42304	295
HSAPIENS-JASPAR2016-PAX9-MA0781.1	134586	-0.00125	-0.0025	0.00156	0.42386	296
HSAPIENS-JASPAR2016-ETS1-MA0098.3	134586	0.00131	0.00255	0.00164	0.42454	297
HSAPIENS-JASPAR2016-NFE2L2-MA0150.1	134586	0.000914	0.00252	0.00116	0.43254	298
HSAPIENS-JASPAR2016-SPDEF-MA0686.1	134586	-0.0017	-0.0025	0.00217	0.43356	299
HSAPIENS-JASPAR2016-ETV3-MA0763.1	134586	-0.00166	-0.0025	0.00212	0.43525	300
HSAPIENS-JASPAR2016-MSC-MA0665.1	134586	-0.000671	-0.00251	0.000875	0.44342	301
HSAPIENS-JASPAR2016-SOX8-MA0868.1	134586	0.00102	0.00239	0.00133	0.44358	302
RNORVEGICUS-JASPAR2016-NFATC2-MA0152.1	134586	-0.00112	-0.00244	0.00146	0.44458	303
MMUSCULUS-JASPAR2016-FOXO1-MA0480.1	134586	-0.000872	-0.00245	0.00116	0.45109	304
HSAPIENS-JASPAR2016-USF1-MA0093.1	134586	0.000919	0.00246	0.00123	0.45653	305
MMUSCULUS-JASPAR2016-ETS1-MA0098.2	134586	-0.000489	-0.00257	0.000662	0.45993	306
HSAPIENS-JASPAR2016-HOXB13-MA0901.1	134586	-0.00138	-0.0023	0.00187	0.46201	307
HSAPIENS-JASPAR2016-POU1F1-MA0784.1	134586	0.000986	0.00231	0.00135	0.465	308
HSAPIENS-JASPAR2016-STAT1-MA0137.3	134586	0.000646	0.00237	0.000885	0.46529	309
HSAPIENS-JASPAR2016-HOXC10-MA0905.1	134586	-0.00208	-0.00226	0.00285	0.46617	310
HSAPIENS-JASPAR2016-E2F2-MA0864.1	134586	0.00133	0.00224	0.00183	0.46684	311
HSAPIENS-JASPAR2016-GLIS2-MA0736.1	134586	0.000907	0.00239	0.00125	0.46801	312
HSAPIENS-JASPAR2016-MEF2A-MA0052.3	134586	0.000992	0.00227	0.00137	0.46998	313
HSAPIENS-JASPAR2016-MLX-MA0663.1	134586	0.00106	0.00234	0.00147	0.47092	314
HSAPIENS-JASPAR2016-REL-MA0101.1	134586	-0.000982	-0.0023	0.00137	0.47263	315
HSAPIENS-JASPAR2016-FOSL2-MA0478.1	134586	-0.000487	-0.00236	0.00068	0.47346	316
HSAPIENS-JASPAR2016-POU3F2-MA0787.1	134586	0.00102	0.00227	0.00142	0.47365	317
MMUSCULUS-JASPAR2016-ZFX-MA0146.1	134586	0.000416	0.0025	0.000582	0.475	318
HSAPIENS-JASPAR2016-HOXD11-MA0908.1	134586	-0.00242	-0.0022	0.0034	0.47681	319
HSAPIENS-JASPAR2016-ETV4-MA0764.1	134586	-0.00153	-0.00227	0.00216	0.4775	320
MMUSCULUS-JASPAR2016-CREM-MA0609.1	134586	0.00149	0.00227	0.0021	0.4779	321
HSAPIENS-JASPAR2016-RUNX2-MA0511.1	134586	-0.000591	-0.00233	0.000835	0.47888	322
MMUSCULUS-JASPAR2016-SOX1-MA0870.1	134586	-0.000934	-0.00219	0.00132	0.47985	323
MMUSCULUS-JASPAR2016-KLF1-MA0493.1	134586	0.000593	0.00248	0.000839	0.47993	324
HSAPIENS-JASPAR2016-SMAD3-MA0795.1	134586	0.0012	0.00221	0.0017	0.4804	325
RNORVEGICUS-JASPAR2016-FOXQ1-MA0040.1	134586	0.00126	0.0022	0.00179	0.48047	326
HSAPIENS-JASPAR2016-ID4-MA0824.1	134586	-0.000779	-0.00232	0.00111	0.48126	327
HSAPIENS-JASPAR2016-ETV1-MA0761.1	134586	-0.00152	-0.00223	0.00217	0.48409	328
HSAPIENS-JASPAR2016-GLI2-MA0734.1	134586	-0.0011	-0.00224	0.00157	0.48486	329
HSAPIENS-JASPAR2016-FOS-MA0476.1	134586	-0.00044	-0.00226	0.000635	0.48848	330
HSAPIENS-JASPAR2016-BATF::JUN-MA0462.1	134586	0.000587	0.00222	0.000849	0.48962	331
MMUSCULUS-JASPAR2016-PAX2-MA0067.1	134586	-0.00188	-0.00223	0.00273	0.4902	332
HSAPIENS-JASPAR2016-ESRRB-MA0141.3	134586	0.00117	0.00215	0.00172	0.49566	333
MMUSCULUS-JASPAR2016-GATA1-MA0035.3	134586	-0.00125	-0.00211	0.00185	0.49881	334
HSAPIENS-JASPAR2016-FOXD2-MA0847.1	134586	-0.00152	-0.00214	0.00225	0.49949	335
HSAPIENS-JASPAR2016-FOXI1-MA0042.2	134586	-0.00152	-0.00214	0.00225	0.49949	336
HSAPIENS-JASPAR2016-FOXL1-MA0033.2	134586	-0.00152	-0.00214	0.00225	0.49949	337
HSAPIENS-JASPAR2016-FOXO4-MA0848.1	134586	-0.00152	-0.00214	0.00225	0.49949	338
HSAPIENS-JASPAR2016-FOXO6-MA0849.1	134586	-0.00152	-0.00214	0.00225	0.49949	339
HSAPIENS-JASPAR2016-FOXP3-MA0850.1	134586	-0.00152	-0.00214	0.00225	0.49949	340
HSAPIENS-JASPAR2016-FOXD1-MA0031.1	134586	-0.00144	-0.00211	0.00215	0.50397	341
MMUSCULUS-JASPAR2016-TCF21-MA0832.1	134586	0.000479	0.00216	0.000717	0.50458	342
RRATTUS-JASPAR2016-ARNT::HIF1A-MA0259.1	134586	0.00141	0.00215	0.00212	0.50545	343
HSAPIENS-JASPAR2016-PITX3-MA0714.1	134586	-0.00161	-0.00206	0.00242	0.50547	344
MMUSCULUS-JASPAR2016-TCFCP2L1-MA0145.2	134586	-0.000472	-0.0022	0.00071	0.50616	345
HSAPIENS-JASPAR2016-MEF2A-MA0052.2	134586	0.000818	0.00209	0.00124	0.50878	346
HSAPIENS-JASPAR2016-SPI1-MA0080.4	134586	0.000691	0.00212	0.00105	0.51097	347
HSAPIENS-JASPAR2016-ONECUT2-MA0756.1	134586	0.00202	0.00204	0.00308	0.51121	348
MMUSCULUS-JASPAR2016-NFE2L2-MA0150.2	134586	0.000584	0.00214	0.000891	0.51235	349
HSAPIENS-JASPAR2016-RARA-VAR.2-MA0730.1	134586	-0.000759	-0.00206	0.00117	0.51773	350
MMUSCULUS-JASPAR2016-GABPA-MA0062.2	134586	-0.000831	-0.00211	0.00129	0.51958	351
RNORVEGICUS-JASPAR2016-NR3C1-MA0113.1	134586	0.000835	0.00201	0.0013	0.52036	352
MMUSCULUS-JASPAR2016-ATOH1-MA0461.2	134586	-0.000836	-0.00202	0.00131	0.52266	353
HSAPIENS-JASPAR2016-OTX2-MA0712.1	134586	-0.00175	-0.00197	0.00274	0.5233	354
HSAPIENS-JASPAR2016-EN1-MA0027.2	134586	0.00137	0.002	0.00216	0.52491	355
HSAPIENS-JASPAR2016-TFCP2-MA0145.3	134586	0.00113	0.002	0.00177	0.52523	356
MMUSCULUS-JASPAR2016-EGR1-MA0162.1	134586	0.000764	0.00214	0.0012	0.52571	357
MMUSCULUS-JASPAR2016-RXRA-MA0512.2	134586	-0.00104	-0.00202	0.00164	0.52642	358
HSAPIENS-JASPAR2016-GLIS3-MA0737.1	134586	-0.000933	-0.00203	0.00147	0.52664	359
HSAPIENS-JASPAR2016-PAX6-MA0069.1	134586	0.00119	0.00197	0.00188	0.52692	360
MMUSCULUS-JASPAR2016-HES1-MA1099.1	134586	-0.00101	-0.00207	0.0016	0.52699	361
MMUSCULUS-JASPAR2016-RARG-MA0859.1	134586	-0.000935	-0.002	0.00149	0.52912	362
HSAPIENS-JASPAR2016-VAX2-MA0723.1	134586	-0.00152	-0.00195	0.00242	0.53097	363
HSAPIENS-JASPAR2016-MYBL2-MA0777.1	134586	-0.00164	-0.00192	0.00263	0.5316	364
MMUSCULUS-JASPAR2016-HOXD8-MA0910.1	134586	-0.00103	-0.00194	0.00165	0.53181	365
MMUSCULUS-JASPAR2016-ARNTL-MA0603.1	134586	0.000955	0.00203	0.00153	0.53284	366
MMUSCULUS-JASPAR2016-KLF12-MA0742.1	134586	0.000539	0.00213	0.000865	0.53306	367
HSAPIENS-JASPAR2016-GATA5-MA0766.1	134586	0.00169	0.00191	0.00275	0.53779	368
HSAPIENS-JASPAR2016-TP53-MA0106.1	134586	0.000557	0.00195	0.000909	0.53968	369
HSAPIENS-JASPAR2016-VENTX-MA0724.1	134586	-0.00183	-0.00189	0.00299	0.54095	370
HSAPIENS-JASPAR2016-TFAP2B-VAR.3-MA0813.1	134586	-0.000349	-0.00202	0.000575	0.54353	371
HSAPIENS-JASPAR2016-DLX6-MA0882.1	134586	0.00174	0.0019	0.00287	0.54481	372
RRATTUS-JASPAR2016-AR-MA0007.1	134586	-0.000704	-0.0019	0.00116	0.54482	373
HSAPIENS-JASPAR2016-EVX1-MA0887.1	134586	0.00121	0.00189	0.002	0.5464	374
MMUSCULUS-JASPAR2016-MYCN-MA0104.2	134586	0.000678	0.00202	0.00113	0.54678	375
MMUSCULUS-JASPAR2016-TCFCP2L1-MA0145.1	134586	-0.000423	-0.00197	0.000709	0.55061	376
MMUSCULUS-JASPAR2016-DLX3-MA0880.1	134586	-0.00175	-0.00186	0.00294	0.55107	377
MMUSCULUS-JASPAR2016-DLX4-MA0881.1	134586	-0.00175	-0.00186	0.00294	0.55107	378
MMUSCULUS-JASPAR2016-ID2-MA0617.1	134586	0.000855	0.00195	0.00144	0.55304	379
HSAPIENS-JASPAR2016-RXRA::VDR-MA0074.1	134586	-0.00115	-0.00189	0.00195	0.55485	380
HSAPIENS-JASPAR2016-HOXA2-MA0900.1	134586	0.00113	0.00186	0.00192	0.55493	381
HSAPIENS-JASPAR2016-NFKB1-MA0105.4	134586	-0.000478	-0.00186	0.000813	0.55678	382
HSAPIENS-JASPAR2016-TCF4-MA0830.1	134586	-0.000755	-0.00193	0.00129	0.55728	383
HSAPIENS-JASPAR2016-MEF2D-MA0773.1	134586	0.000814	0.00184	0.00139	0.55814	384
HSAPIENS-JASPAR2016-ATF7-MA0834.1	134586	-0.000662	-0.00186	0.00113	0.55841	385
HSAPIENS-JASPAR2016-TEAD4-MA0809.1	134586	0.000791	0.00187	0.00136	0.55973	386
HSAPIENS-JASPAR2016-BHLHE23-MA0817.1	134586	-0.000926	-0.00179	0.0016	0.56275	387
HSAPIENS-JASPAR2016-TEAD1-MA0090.1	134586	-0.000723	-0.00185	0.00125	0.56364	388
HSAPIENS-JASPAR2016-ZBTB7B-MA0694.1	134586	-0.000998	-0.00185	0.00173	0.56446	389
MMUSCULUS-JASPAR2016-ELF5-MA0136.1	134586	0.000795	0.00185	0.00138	0.56556	390
HSAPIENS-JASPAR2016-POU3F4-MA0789.1	134586	0.000934	0.0018	0.00163	0.56728	391
HSAPIENS-JASPAR2016-NFKB1-MA0105.3	134586	-0.000577	-0.00185	0.00101	0.56844	392
MMUSCULUS-JASPAR2016-FOS::JUN-MA0099.2	134586	0.000628	0.00182	0.00113	0.57859	393
MMUSCULUS-JASPAR2016-DLX2-MA0885.1	134586	0.00139	0.00174	0.00251	0.57934	394
HSAPIENS-JASPAR2016-MAF::NFE2-MA0501.1	134586	0.000505	0.0018	0.000917	0.58215	395
HSAPIENS-JASPAR2016-ZIC3-MA0697.1	134586	-0.000486	-0.00185	0.000885	0.58282	396
HSAPIENS-JASPAR2016-HSF1-MA0486.2	134586	-0.000815	-0.00173	0.00149	0.58362	397
HSAPIENS-JASPAR2016-NFIL3-MA0025.1	134586	0.000947	0.0017	0.00173	0.58405	398
HSAPIENS-JASPAR2016-HSF2-MA0770.1	134586	-0.000736	-0.0017	0.00136	0.58945	399
HSAPIENS-JASPAR2016-RFX5-MA0510.2	134586	0.000291	0.00175	0.000541	0.58991	400
HSAPIENS-JASPAR2016-JDP2-MA0655.1	134586	-0.000428	-0.00173	0.000795	0.59004	401
HSAPIENS-JASPAR2016-HES7-MA0822.1	134586	-0.000617	-0.00172	0.00115	0.59215	402
HSAPIENS-JASPAR2016-PROX1-MA0794.1	134586	0.000993	0.00167	0.00185	0.59244	403
MMUSCULUS-JASPAR2016-PPARG::RXRA-MA0065.2	134586	0.000449	0.00181	0.000839	0.59289	404
HSAPIENS-JASPAR2016-ELF5-MA0136.2	134586	-0.0007	-0.00173	0.00131	0.59398	405
HSAPIENS-JASPAR2016-PHOX2A-MA0713.1	134586	0.0011	0.00165	0.00207	0.59502	406
HSAPIENS-JASPAR2016-EGR3-MA0732.1	134586	-0.000485	-0.00181	0.000922	0.59886	407
HSAPIENS-JASPAR2016-HSF4-MA0771.1	134586	-0.000769	-0.00166	0.00146	0.59895	408
HSAPIENS-JASPAR2016-MSX1-MA0666.1	134586	0.00122	0.00165	0.00232	0.59928	409
HSAPIENS-JASPAR2016-CEBPG-MA0838.1	134586	0.00102	0.0016	0.00195	0.60316	410
HSAPIENS-JASPAR2016-LMX1A-MA0702.1	134586	-0.0011	-0.00161	0.00212	0.60336	411
HSAPIENS-JASPAR2016-LMX1B-MA0703.1	134586	-0.0011	-0.00161	0.00212	0.60336	412
HSAPIENS-JASPAR2016-NR1H2::RXRA-MA0115.1	134586	-0.000767	-0.00163	0.00148	0.60466	413
HSAPIENS-JASPAR2016-TEAD3-MA0808.1	134586	0.000829	0.00165	0.00161	0.60564	414
HSAPIENS-JASPAR2016-TP53-MA0106.2	134586	-0.000555	-0.00163	0.00108	0.60722	415
HSAPIENS-JASPAR2016-CLOCK-MA0819.1	134586	0.000657	0.00162	0.00129	0.61103	416
HSAPIENS-JASPAR2016-FOXC1-MA0032.1	134586	0.00126	0.00157	0.00248	0.61286	417
MMUSCULUS-JASPAR2016-HNF4A-MA0114.3	134586	-0.00072	-0.0016	0.00143	0.61453	418
HSAPIENS-JASPAR2016-USF1-MA0093.2	134586	0.000537	0.00165	0.00107	0.61565	419
MMUSCULUS-JASPAR2016-EN1-MA0027.1	134586	-0.000922	-0.00157	0.00185	0.61813	420
HSAPIENS-JASPAR2016-TCF3-MA0522.2	134586	-0.000604	-0.00161	0.00122	0.62161	421
HSAPIENS-JASPAR2016-ELF3-MA0640.1	134586	0.000717	0.00158	0.00145	0.62203	422
HSAPIENS-JASPAR2016-TBX19-MA0804.1	134586	-0.000519	-0.00153	0.00105	0.62264	423
HSAPIENS-JASPAR2016-MAFF-MA0495.1	134586	-0.000447	-0.00156	0.000914	0.62452	424
HSAPIENS-JASPAR2016-TEF-MA0843.1	134586	0.000792	0.0015	0.00162	0.62465	425
HSAPIENS-JASPAR2016-NEUROG2-MA0669.1	134586	0.000542	0.00155	0.00112	0.62698	426
HSAPIENS-JASPAR2016-MYBL1-MA0776.1	134586	0.00155	0.00149	0.0032	0.62861	427
HSAPIENS-JASPAR2016-NR2C2-MA0504.1	134586	-0.00045	-0.00162	0.000935	0.6304	428
HSAPIENS-JASPAR2016-FOXP2-MA0593.1	134586	0.000605	0.00154	0.00127	0.63447	429
MMUSCULUS-JASPAR2016-HES2-MA0616.1	134586	0.000789	0.00152	0.00167	0.63613	430
HSAPIENS-JASPAR2016-MSX2-MA0708.1	134586	0.00109	0.00149	0.00231	0.63655	431
MMUSCULUS-JASPAR2016-MSX3-MA0709.1	134586	0.00109	0.00149	0.00231	0.63655	432
HSAPIENS-JASPAR2016-ELF1-MA0473.1	134586	-0.0004	-0.00159	0.000847	0.63656	433
HSAPIENS-JASPAR2016-TBX21-MA0690.1	134586	0.000869	0.00149	0.00184	0.63748	434
HSAPIENS-JASPAR2016-NR2F1-MA0017.2	134586	-0.000638	-0.00148	0.00138	0.64458	435
MMUSCULUS-JASPAR2016-CEBPA-MA0102.1	134586	0.000734	0.00143	0.0016	0.64709	436
HSAPIENS-JASPAR2016-IRF1-MA0050.1	134586	0.000537	0.00145	0.00118	0.65007	437
GGALLUS-JASPAR2016-NFAT5-MA0606.1	134586	-0.000586	-0.00145	0.00129	0.65058	438
HSAPIENS-JASPAR2016-BHLHE40-MA0464.2	134586	0.000644	0.00147	0.00143	0.65117	439
MMUSCULUS-JASPAR2016-GATA1-MA0035.2	134586	-0.000868	-0.00141	0.00192	0.65143	440
HSAPIENS-JASPAR2016-ZBTB33-MA0527.1	134586	0.00079	0.00144	0.00175	0.65187	441
HSAPIENS-JASPAR2016-SRY-MA0084.1	134586	0.000828	0.00141	0.00184	0.65194	442
MMUSCULUS-JASPAR2016-NR2E3-MA0164.1	134586	-0.000818	-0.0014	0.00182	0.65321	443
HSAPIENS-JASPAR2016-GCM2-MA0767.1	134586	-0.00104	-0.00141	0.00231	0.65432	444
HSAPIENS-JASPAR2016-NFE2-MA0841.1	134586	-0.00033	-0.00143	0.000739	0.65529	445
MMUSCULUS-JASPAR2016-AR-MA0007.3	134586	0.000386	0.0014	0.000868	0.65692	446
HSAPIENS-JASPAR2016-ZBTB7A-MA0750.1	134586	0.000727	0.00141	0.00164	0.65758	447
HSAPIENS-JASPAR2016-MAFK-MA0496.1	134586	-0.000455	-0.00141	0.00103	0.66017	448
HSAPIENS-JASPAR2016-NHLH1-MA0048.1	134586	-0.00026	-0.00145	0.000602	0.66595	449
MMUSCULUS-JASPAR2016-MYB-MA0100.1	134586	0.000931	0.00136	0.00217	0.66798	450
HSAPIENS-JASPAR2016-HNF4A-MA0114.2	134586	0.0004	0.0014	0.000941	0.67048	451
MMUSCULUS-JASPAR2016-HOXB5-MA0904.1	134586	-0.000711	-0.00134	0.00169	0.67408	452
MMUSCULUS-JASPAR2016-HIC1-MA0739.1	134586	0.000506	0.00135	0.00121	0.67679	453
HSAPIENS-JASPAR2016-MAFG-MA0659.1	134586	0.000267	0.0013	0.000647	0.68055	454
HSAPIENS-JASPAR2016-FOXC2-MA0846.1	134586	0.000515	0.0013	0.00126	0.68325	455
HSAPIENS-JASPAR2016-ELK1-MA0028.1	134586	0.000822	0.0013	0.00203	0.68543	456
HSAPIENS-JASPAR2016-ELK3-MA0759.1	134586	-0.000799	-0.00129	0.00199	0.68759	457
MMUSCULUS-JASPAR2016-NKX3-2-MA0122.1	134586	-0.000653	-0.00127	0.00162	0.68786	458
HSAPIENS-JASPAR2016-ETV6-MA0645.1	134586	-0.000563	-0.0013	0.00141	0.68974	459
MMUSCULUS-JASPAR2016-FOXJ2-MA0614.1	134586	-0.0008	-0.00125	0.00202	0.69183	460
HSAPIENS-JASPAR2016-PDX1-MA0132.2	134586	0.000939	0.00123	0.00238	0.69262	461
HSAPIENS-JASPAR2016-FOXO3-MA0157.1	134586	0.00056	0.00126	0.00142	0.69363	462
MMUSCULUS-JASPAR2016-HMX1-MA0896.1	134586	0.000688	0.00122	0.00177	0.69738	463
HSAPIENS-JASPAR2016-STAT3-MA0144.2	134586	0.000319	0.00128	0.000822	0.69847	464
HSAPIENS-JASPAR2016-HINFP-MA0131.2	134586	0.000689	0.00124	0.00179	0.70038	465
HSAPIENS-JASPAR2016-E2F7-MA0758.1	134586	-0.000586	-0.00121	0.00152	0.70053	466
HSAPIENS-JASPAR2016-POU5F1B-MA0792.1	134586	0.000619	0.0012	0.00163	0.70343	467
HSAPIENS-JASPAR2016-POU3F3-MA0788.1	134586	0.00055	0.0012	0.00145	0.70412	468
HSAPIENS-JASPAR2016-HNF4G-MA0484.1	134586	0.000372	0.00123	0.000982	0.70477	469
MMUSCULUS-JASPAR2016-MECOM-MA0029.1	134586	-0.000666	-0.00117	0.00178	0.70816	470
HSAPIENS-JASPAR2016-BHLHE41-MA0636.1	134586	0.000503	0.00121	0.00135	0.70967	471
MMUSCULUS-JASPAR2016-DMBX1-MA0883.1	134586	0.000745	0.00115	0.00201	0.71083	472
HSAPIENS-JASPAR2016-SREBF2-MA0596.1	134586	0.000595	0.00118	0.00161	0.71176	473
HSAPIENS-JASPAR2016-MZF1-VAR.2-MA0057.1	134586	-0.000402	-0.00124	0.00109	0.71267	474
HSAPIENS-JASPAR2016-SPIC-MA0687.1	134586	0.000404	0.00118	0.0011	0.71289	475
GGALLUS-JASPAR2016-LIN54-MA0619.1	134586	-0.000594	-0.00114	0.00162	0.71326	476
HSAPIENS-JASPAR2016-YY2-MA0748.1	134586	0.000933	0.00114	0.00256	0.71516	477
MMUSCULUS-JASPAR2016-TAL1::GATA1-MA0140.1	134586	-0.000555	-0.00113	0.00154	0.71858	478
HSAPIENS-JASPAR2016-PRDM1-MA0508.1	134586	0.000275	0.00119	0.000771	0.72132	479
HSAPIENS-JASPAR2016-FOXL1-MA0033.1	134586	0.00133	0.0011	0.00372	0.72133	480
HSAPIENS-JASPAR2016-HOXC13-MA0907.1	134586	0.000745	0.0011	0.0021	0.72281	481
HSAPIENS-JASPAR2016-HSF1-MA0486.1	134586	0.000313	0.00114	0.000892	0.72537	482
MMUSCULUS-JASPAR2016-CREB5-MA0840.1	134586	0.000436	0.00111	0.00125	0.72706	483
HSAPIENS-JASPAR2016-MEIS1-MA0498.2	134586	-0.000747	-0.00108	0.00215	0.72837	484
MMUSCULUS-JASPAR2016-CREB3L2-MA0608.1	134586	0.000534	0.0011	0.00157	0.73358	485
MMUSCULUS-JASPAR2016-NOBOX-MA0125.1	134586	0.00082	0.00107	0.00241	0.73398	486
HSAPIENS-JASPAR2016-IRF7-MA0772.1	134586	0.000434	0.00108	0.00128	0.73458	487
HSAPIENS-JASPAR2016-NFIA-MA0670.1	134586	-0.000359	-0.00108	0.00107	0.73745	488
MMUSCULUS-JASPAR2016-TWIST2-MA0633.1	134586	0.000516	0.00103	0.00156	0.74146	489
HSAPIENS-JASPAR2016-PAX4-MA0068.2	134586	0.000812	0.00102	0.00247	0.74258	490
HSAPIENS-JASPAR2016-GATA2-MA0036.2	134586	0.000568	0.001	0.00177	0.74818	491
HSAPIENS-JASPAR2016-MTF1-MA0863.1	134586	0.000462	0.00102	0.00144	0.74828	492
HSAPIENS-JASPAR2016-GSC-MA0648.1	134586	-0.00081	-0.000982	0.00255	0.75091	493
HSAPIENS-JASPAR2016-EMX1-MA0612.1	134586	0.00063	0.000999	0.00199	0.75116	494
HSAPIENS-JASPAR2016-GABPA-MA0062.1	134586	-0.000367	-0.00104	0.00116	0.75255	495
HSAPIENS-JASPAR2016-NFIC::TLX1-MA0119.1	134586	-0.000204	-0.00102	0.000652	0.75396	496
MMUSCULUS-JASPAR2016-STAT4-MA0518.1	134586	0.000248	0.00103	0.000792	0.75437	497
MMUSCULUS-JASPAR2016-STAT3-MA0144.1	134586	-0.000241	-0.00103	0.000775	0.75585	498
MMUSCULUS-JASPAR2016-HMX3-MA0898.1	134586	0.000552	0.000969	0.00178	0.75663	499
HSAPIENS-JASPAR2016-NKX2-3-MA0672.1	134586	0.000475	0.000972	0.00154	0.75797	500
HSAPIENS-JASPAR2016-HEY1-MA0823.1	134586	0.000359	0.000992	0.00119	0.76289	501
HSAPIENS-JASPAR2016-HEY2-MA0649.1	134586	-0.000395	-0.000983	0.00132	0.76426	502
HSAPIENS-JASPAR2016-ERG-MA0474.2	134586	-0.000531	-0.000939	0.0018	0.76808	503
HSAPIENS-JASPAR2016-KLF5-MA0599.1	134586	0.000168	0.00111	0.000576	0.77001	504
XLAEVIS-JASPAR2016-ESR1-MA0112.1	134586	-0.000258	-0.000942	0.000892	0.77269	505
HSAPIENS-JASPAR2016-ZBTB7C-MA0695.1	134586	-0.000436	-0.000934	0.00151	0.77307	506
HSAPIENS-JASPAR2016-TFEB-MA0692.1	134586	0.000317	0.000934	0.00111	0.7756	507
MMUSCULUS-JASPAR2016-ALX1-MA0854.1	134586	-0.000443	-0.000875	0.00158	0.77925	508
HSAPIENS-JASPAR2016-PAX3-MA0780.1	134586	0.000623	0.000854	0.00225	0.7817	509
MMUSCULUS-JASPAR2016-PAX5-MA0014.1	134586	0.000249	0.000917	0.000903	0.7823	510
HSAPIENS-JASPAR2016-FOXO3-MA0157.2	134586	-0.000526	-0.000846	0.00197	0.78941	511
MMUSCULUS-JASPAR2016-CREB1-MA0018.2	134586	0.000469	0.000852	0.00176	0.78948	512
MMUSCULUS-JASPAR2016-HMX2-MA0897.1	134586	0.000468	0.00081	0.0018	0.79542	513
HSAPIENS-JASPAR2016-TP63-MA0525.1	134586	0.000187	0.000818	0.000737	0.7995	514
HSAPIENS-JASPAR2016-CTCF-MA0139.1	134586	-0.000102	-0.000877	0.000413	0.80459	515
MMUSCULUS-JASPAR2016-SOX2-MA0143.3	134586	-0.000315	-0.000795	0.00128	0.80489	516
MMUSCULUS-JASPAR2016-RARB-VAR.2-MA0858.1	134586	-0.000323	-0.00078	0.00131	0.80525	517
MMUSCULUS-JASPAR2016-HOXA9-MA0594.1	134586	0.000486	0.000763	0.00199	0.80697	518
HSAPIENS-JASPAR2016-ZNF410-MA0752.1	134586	-0.000418	-0.000746	0.00173	0.80896	519
MMUSCULUS-JASPAR2016-PRRX2-MA0075.2	134586	0.000561	0.000753	0.00233	0.80977	520
MMUSCULUS-JASPAR2016-NR2E1-MA0676.1	134586	0.000476	0.000751	0.00198	0.81036	521
HSAPIENS-JASPAR2016-HOXB2-MA0902.1	134586	-0.000472	-0.000756	0.00197	0.81065	522
HSAPIENS-JASPAR2016-ETV5-MA0765.1	134586	-0.000512	-0.000763	0.00215	0.81168	523
HSAPIENS-JASPAR2016-GRHL1-MA0647.1	134586	-0.00038	-0.000729	0.00161	0.81346	524
HSAPIENS-JASPAR2016-JUNB-MA0490.1	134586	-0.000148	-0.000768	0.000632	0.81499	525
HSAPIENS-JASPAR2016-XBP1-MA0844.1	134586	0.000509	0.00072	0.0022	0.81686	526
RNORVEGICUS-JASPAR2016-GFI1-MA0038.1	134586	-0.000318	-0.000734	0.00138	0.8175	527
HSAPIENS-JASPAR2016-DBP-MA0639.1	134586	-0.000324	-0.000697	0.00143	0.82058	528
HSAPIENS-JASPAR2016-FEV-MA0156.1	134586	-0.000291	-0.000739	0.00129	0.82122	529
HSAPIENS-JASPAR2016-GCM1-MA0646.1	134586	-0.000411	-0.000716	0.00182	0.82122	530
HSAPIENS-JASPAR2016-FOXG1-MA0613.1	134586	0.000452	0.000706	0.00202	0.82332	531
HSAPIENS-JASPAR2016-INSM1-MA0155.1	134586	0.000229	0.000745	0.00103	0.82407	532
HSAPIENS-JASPAR2016-GSC2-MA0891.1	134586	-0.000553	-0.000666	0.00257	0.82964	533
HSAPIENS-JASPAR2016-RELA-MA0107.1	134586	0.000237	0.000685	0.00111	0.83106	534
HSAPIENS-JASPAR2016-NFYA-MA0060.2	134586	0.000227	0.000697	0.00106	0.83121	535
HSAPIENS-JASPAR2016-PPARG-MA0066.1	134586	-0.000223	-0.000673	0.00105	0.83129	536
RNORVEGICUS-JASPAR2016-NFKB1-MA0105.1	134586	-0.000216	-0.000666	0.00104	0.83625	537
HSAPIENS-JASPAR2016-YY1-MA0095.2	134586	-0.000269	-0.00065	0.00132	0.83833	538
MMUSCULUS-JASPAR2016-NKX2-5-MA0063.1	134586	0.000547	0.000629	0.00271	0.83999	539
MMUSCULUS-JASPAR2016-NR2F6-MA0677.1	134586	-0.000295	-0.000632	0.00149	0.84302	540
HSAPIENS-JASPAR2016-NKX3-1-MA0124.1	134586	-0.000706	-0.0006	0.00362	0.84526	541
HSAPIENS-JASPAR2016-GMEB2-MA0862.1	134586	0.000729	0.00062	0.00373	0.84528	542
HSAPIENS-JASPAR2016-ZIC1-MA0696.1	134586	-0.000165	-0.000649	0.000859	0.84724	543
HSAPIENS-JASPAR2016-TBX20-MA0689.1	134586	0.000333	0.000606	0.00173	0.84765	544
HSAPIENS-JASPAR2016-MEIS3-MA0775.1	134586	-0.000289	-0.000606	0.00153	0.84956	545
XLAEVIS-JASPAR2016-MIX-A-MA0621.1	134586	0.000365	0.000591	0.00194	0.85048	546
HSAPIENS-JASPAR2016-HOXC12-MA0906.1	134586	-0.000558	-0.000575	0.00299	0.85174	547
MMUSCULUS-JASPAR2016-HOXC9-MA0485.1	134586	0.000345	0.000579	0.00185	0.85226	548
HSAPIENS-JASPAR2016-ATF4-MA0833.1	134586	-0.000291	-0.000584	0.00156	0.85232	549
MMUSCULUS-JASPAR2016-FOXJ3-MA0851.1	134586	-0.000211	-0.000566	0.00118	0.85858	550
HSAPIENS-JASPAR2016-TP73-MA0861.1	134586	-0.00019	-0.000557	0.00107	0.85909	551
HSAPIENS-JASPAR2016-OTX1-MA0711.1	134586	-0.00061	-0.000533	0.00353	0.8628	552
HSAPIENS-JASPAR2016-ZEB1-MA0103.2	134586	0.000312	0.000552	0.00181	0.86332	553
HSAPIENS-JASPAR2016-ELK1-MA0028.2	134586	0.000341	0.00055	0.00199	0.86384	554
HSAPIENS-JASPAR2016-PBX1-MA0070.1	134586	-0.000363	-0.000532	0.00214	0.86523	555
MMUSCULUS-JASPAR2016-PHOX2B-MA0681.1	134586	0.000337	0.000513	0.00204	0.86874	556
HSAPIENS-JASPAR2016-FLI1-MA0475.2	134586	-0.000297	-0.000512	0.00185	0.87211	557
MMUSCULUS-JASPAR2016-E2F3-MA0469.1	134586	9.71e-05	0.000504	0.000667	0.88436	558
HSAPIENS-JASPAR2016-ERF-MA0760.1	134586	-0.000264	-0.000462	0.00182	0.88442	559
HSAPIENS-JASPAR2016-TFEC-MA0871.1	134586	-0.000163	-0.000463	0.00114	0.88656	560
MMUSCULUS-JASPAR2016-NR4A2-MA0160.1	134586	0.000246	0.000449	0.00174	0.88755	561
HSAPIENS-JASPAR2016-CEBPB-MA0466.2	134586	0.000261	0.000429	0.00187	0.88925	562
MMUSCULUS-JASPAR2016-GFI1B-MA0483.1	134586	-0.000159	-0.000446	0.00114	0.88961	563
HSAPIENS-JASPAR2016-RREB1-MA0073.1	134586	-3.59e-05	-0.000447	0.000268	0.8933	564
HSAPIENS-JASPAR2016-REST-MA0138.2	134586	-9.52e-05	-0.000429	0.000735	0.89689	565
HSAPIENS-JASPAR2016-MEOX2-MA0706.1	134586	0.000305	0.000392	0.00246	0.90116	566
MMUSCULUS-JASPAR2016-BACH1::MAFK-MA0591.1	134586	9.62e-05	0.000406	0.000781	0.90199	567
HSAPIENS-JASPAR2016-TFAP2A-VAR.3-MA0872.1	134586	-6.79e-05	-0.000399	0.000567	0.90473	568
HSAPIENS-JASPAR2016-PPARG::RXRA-MA0065.1	134586	-0.000148	-0.000368	0.00129	0.90826	569
HSAPIENS-JASPAR2016-MLXIPL-MA0664.1	134586	0.000159	0.000366	0.00141	0.91014	570
HSAPIENS-JASPAR2016-RARA::RXRA-MA0159.1	134586	-0.000132	-0.000358	0.00119	0.91118	571
MMUSCULUS-JASPAR2016-MAFB-MA0117.2	134586	-0.000139	-0.000342	0.00129	0.91425	572
HSAPIENS-JASPAR2016-CEBPE-MA0837.1	134586	0.000194	0.000321	0.00186	0.917	573
MMUSCULUS-JASPAR2016-KLF4-MA0039.1	134586	-8.55e-05	-0.000349	0.000823	0.91729	574
HSAPIENS-JASPAR2016-NFYB-MA0502.1	134586	0.00013	0.000338	0.00126	0.91805	575
MMUSCULUS-JASPAR2016-NPAS2-MA0626.1	134586	0.000114	0.000334	0.00113	0.91936	576
MMUSCULUS-JASPAR2016-BHLHE40-MA0464.1	134586	0.000122	0.00033	0.00122	0.92018	577
MMUSCULUS-JASPAR2016-GATA4-MA0482.1	134586	-0.000192	-0.000311	0.00193	0.92058	578
HSAPIENS-JASPAR2016-TAL1::TCF3-MA0091.1	134586	8.03e-05	0.000318	0.000809	0.92095	579
HSAPIENS-JASPAR2016-GLIS1-MA0735.1	134586	-0.000174	-0.000315	0.00176	0.92129	580
HSAPIENS-JASPAR2016-CREB3L1-MA0839.1	134586	0.000156	0.000299	0.00166	0.92524	581
HSAPIENS-JASPAR2016-CEBPD-MA0836.1	134586	-0.000172	-0.000282	0.00188	0.92718	582
MMUSCULUS-JASPAR2016-SPI1-MA0080.3	134586	-5.77e-05	-0.00031	0.000641	0.92825	583
HSAPIENS-JASPAR2016-POU3F1-MA0786.1	134586	0.000128	0.000285	0.00142	0.92831	584
MMUSCULUS-JASPAR2016-ARX-MA0874.1	134586	-0.000129	-0.000274	0.00146	0.92964	585
MMUSCULUS-JASPAR2016-HNF1B-MA0153.1	134586	0.000188	0.000272	0.00215	0.93018	586
HSAPIENS-JASPAR2016-BSX-MA0876.1	134586	0.000216	0.000272	0.00248	0.9307	587
HSAPIENS-JASPAR2016-ZNF143-MA0088.2	134586	-9.87e-05	-0.000278	0.00114	0.93099	588
MMUSCULUS-JASPAR2016-FOXK1-MA0852.1	134586	0.000108	0.000273	0.00126	0.93149	589
HSAPIENS-JASPAR2016-ESR2-MA0258.1	134586	7.07e-05	0.000277	0.000828	0.93194	590
HSAPIENS-JASPAR2016-EVX2-MA0888.1	134586	0.000173	0.000265	0.00205	0.9329	591
HSAPIENS-JASPAR2016-MNX1-MA0707.1	134586	0.00016	0.000242	0.0021	0.93921	592
MMUSCULUS-JASPAR2016-SOX6-MA0515.1	134586	7.88e-05	0.000247	0.00103	0.93928	593
HSAPIENS-JASPAR2016-NRL-MA0842.1	134586	9.53e-05	0.00024	0.00127	0.94018	594
HSAPIENS-JASPAR2016-SRF-MA0083.2	134586	8.25e-05	0.000235	0.0011	0.94022	595
HSAPIENS-JASPAR2016-JUND-MA0491.1	134586	-4.38e-05	-0.00024	0.000597	0.94141	596
MMUSCULUS-JASPAR2016-PITX1-MA0682.1	134586	-0.000175	-0.000222	0.00247	0.94336	597
HSAPIENS-JASPAR2016-ZBED1-MA0749.1	134586	0.000262	0.000203	0.00397	0.94736	598
MMUSCULUS-JASPAR2016-EGR2-MA0472.1	134586	2.09e-05	0.000215	0.000325	0.94888	599
HSAPIENS-JASPAR2016-SCRT1-MA0743.1	134586	8.91e-05	0.000194	0.00144	0.95063	600
HSAPIENS-JASPAR2016-MEF2B-MA0660.1	134586	-6.86e-05	-0.000152	0.00141	0.96113	601
HSAPIENS-JASPAR2016-T-MA0009.2	134586	-4.72e-05	-0.00013	0.00113	0.96659	602
HSAPIENS-JASPAR2016-ESRRA-MA0592.1	134586	-5e-05	-0.000116	0.00139	0.97125	603
HSAPIENS-JASPAR2016-JDP2-VAR.2-MA0656.1	134586	3.64e-05	0.000101	0.00114	0.97452	604
HSAPIENS-JASPAR2016-FOSL1-MA0477.1	134586	-1.71e-05	-9.4e-05	0.000595	0.97711	605
HSAPIENS-JASPAR2016-PAX1-MA0779.1	134586	4.38e-05	8.36e-05	0.00164	0.97866	606
MMUSCULUS-JASPAR2016-VDR-MA0693.1	134586	3.91e-05	8.73e-05	0.00148	0.97891	607
MMUSCULUS-JASPAR2016-LHX4-MA0704.1	134586	4.47e-05	7.98e-05	0.00173	0.97944	608
MMUSCULUS-JASPAR2016-TCFL5-MA0632.1	134586	2.37e-05	7.77e-05	0.001	0.98114	609
MMUSCULUS-JASPAR2016-RXRA-MA0512.1	134586	-2.16e-05	-7.28e-05	0.000974	0.98229	610
HSAPIENS-JASPAR2016-ELK4-MA0076.1	134586	-3.05e-05	-4.12e-05	0.00238	0.98979	611
MMUSCULUS-JASPAR2016-BHLHA15-MA0607.1	134586	1.76e-05	3.52e-05	0.00159	0.99114	612

## Sheet: E070
COVAR	OBS_GENES_E070brain	BETA_E070brain	BETA_STD_E070brain	SE_E070brain	P_E070brain	RANK_E070brain
MMUSCULUS-JASPAR2016-RXRA-MA0512.2	91237	-0.00509	-0.0117	0.00168	0.0024157	1
HSAPIENS-JASPAR2016-MEF2A-MA0052.3	91237	0.00392	0.0106	0.00141	0.0054023	2
HSAPIENS-JASPAR2016-DUX4-MA0468.1	91237	0.00602	0.0105	0.00217	0.0054451	3
HSAPIENS-JASPAR2016-RAX-MA0718.1	91237	0.00575	0.0106	0.00207	0.0055146	4
HSAPIENS-JASPAR2016-TFAP2A-MA0003.2	91237	-0.00168	-0.0114	0.000609	0.0059551	5
HSAPIENS-JASPAR2016-MEF2A-MA0052.2	91237	0.00356	0.0104	0.00131	0.0064686	6
HSAPIENS-JASPAR2016-RXRB-MA0855.1	91237	-0.00447	-0.0102	0.00168	0.0079874	7
HSAPIENS-JASPAR2016-RXRG-MA0856.1	91237	-0.00462	-0.0101	0.00175	0.0084892	8
HSAPIENS-JASPAR2016-TFAP2C-VAR.3-MA0815.1	91237	-0.00146	-0.0103	0.000567	0.0097219	9
HSAPIENS-JASPAR2016-ZEB1-MA0103.2	91237	-0.00509	-0.00986	0.002	0.01106	10
MMUSCULUS-JASPAR2016-ETS1-MA0098.2	91237	-0.00174	-0.0107	0.000687	0.011412	11
HSAPIENS-JASPAR2016-MEF2B-MA0660.1	91237	0.00366	0.00951	0.00146	0.012191	12
HSAPIENS-JASPAR2016-MEF2D-MA0773.1	91237	0.00354	0.0093	0.00145	0.014413	13
HSAPIENS-JASPAR2016-SNAI2-MA0745.1	91237	-0.00374	-0.00952	0.00154	0.014787	14
HSAPIENS-JASPAR2016-LBX1-MA0618.1	91237	0.00659	0.00911	0.00276	0.017034	15
MMUSCULUS-JASPAR2016-DLX1-MA0879.1	91237	0.00529	0.00904	0.00223	0.017434	16
HSAPIENS-JASPAR2016-KLF14-MA0740.1	91237	0.00187	0.00956	0.0008	0.019327	17
HSAPIENS-JASPAR2016-HNF4G-MA0484.1	91237	-0.00237	-0.00923	0.00102	0.019711	18
HSAPIENS-JASPAR2016-MEF2A-MA0052.1	91237	0.00365	0.00878	0.00158	0.020887	19
HSAPIENS-JASPAR2016-ESX1-MA0644.1	91237	0.00463	0.00872	0.00204	0.023071	20
HSAPIENS-JASPAR2016-TFAP2B-VAR.3-MA0813.1	91237	-0.00133	-0.00899	0.00059	0.02404	21
HSAPIENS-JASPAR2016-DUXA-MA0884.1	91237	0.00469	0.00854	0.00208	0.024296	22
HSAPIENS-JASPAR2016-USF1-MA0093.1	91237	0.0028	0.00878	0.00125	0.024914	23
HSAPIENS-JASPAR2016-MIXL1-MA0662.1	91237	0.00391	0.00847	0.00177	0.027009	24
HSAPIENS-JASPAR2016-HNF4A-MA0114.2	91237	-0.00215	-0.00874	0.000979	0.028321	25
HSAPIENS-JASPAR2016-SPDEF-MA0686.1	91237	-0.00461	-0.0083	0.00213	0.030808	26
HSAPIENS-JASPAR2016-POU4F1-MA0790.1	91237	-0.0032	-0.00809	0.0015	0.032108	27
HSAPIENS-JASPAR2016-CREB1-MA0018.1	91237	0.00439	0.0082	0.00206	0.033247	28
MMUSCULUS-JASPAR2016-SPZ1-MA0111.1	91237	0.00323	0.00815	0.00152	0.034109	29
HSAPIENS-JASPAR2016-HOXD13-MA0909.1	91237	-0.00441	-0.008	0.00209	0.035259	30
HSAPIENS-JASPAR2016-HESX1-MA0894.1	91237	0.0041	0.00804	0.00195	0.03568	31
HSAPIENS-JASPAR2016-YY2-MA0748.1	91237	0.0057	0.0079	0.00272	0.036028	32
XLAEVIS-JASPAR2016-ESR1-MA0112.1	91237	-0.00188	-0.00823	0.000903	0.037397	33
MMUSCULUS-JASPAR2016-NKX2-5-VAR.2-MA0503.1	91237	0.00244	0.008	0.00119	0.04018	34
HSAPIENS-JASPAR2016-TFAP2B-MA0811.1	91237	-0.00139	-0.00818	0.000686	0.042726	35
HSAPIENS-JASPAR2016-RUNX3-MA0684.1	91237	-0.00343	-0.00769	0.0017	0.043651	36
HSAPIENS-JASPAR2016-POU6F1-MA0628.1	91237	0.00388	0.00759	0.00194	0.045271	37
HSAPIENS-JASPAR2016-LHX2-MA0700.1	91237	0.00392	0.00759	0.00198	0.047733	38
HSAPIENS-JASPAR2016-MEF2C-MA0497.1	91237	0.00242	0.00761	0.00123	0.048519	39
HSAPIENS-JASPAR2016-ERG-MA0474.2	91237	-0.00346	-0.00761	0.00176	0.049295	40
MMUSCULUS-JASPAR2016-MITF-MA0620.1	91237	0.00337	0.00758	0.00173	0.050902	41
HSAPIENS-JASPAR2016-TFAP2A-MA0003.3	91237	-0.00149	-0.00773	0.000775	0.054588	42
HSAPIENS-JASPAR2016-TFAP2C-MA0524.1	91237	-0.00117	-0.00812	0.000608	0.055164	43
HSAPIENS-JASPAR2016-TCF4-MA0830.1	91237	-0.00269	-0.00754	0.00141	0.055939	44
HSAPIENS-JASPAR2016-GLIS1-MA0735.1	91237	-0.00331	-0.00726	0.00175	0.058442	45
MMUSCULUS-JASPAR2016-ERG-MA0474.1	91237	-0.00146	-0.00802	0.000776	0.059404	46
HSAPIENS-JASPAR2016-TCF3-MA0522.2	91237	-0.00258	-0.0074	0.00137	0.060344	47
HSAPIENS-JASPAR2016-HOXA10-MA0899.1	91237	-0.00408	-0.00706	0.00218	0.061271	48
MMUSCULUS-JASPAR2016-EBF1-MA0154.1	91237	-0.00169	-0.00747	0.000907	0.06205	49
HSAPIENS-JASPAR2016-E2F4-MA0470.1	91237	0.00224	0.00734	0.0012	0.063003	50
HSAPIENS-JASPAR2016-VSX1-MA0725.1	91237	0.00432	0.00707	0.00233	0.063231	51
HSAPIENS-JASPAR2016-VSX2-MA0726.1	91237	0.00432	0.00707	0.00233	0.063231	52
HSAPIENS-JASPAR2016-CEBPA-MA0102.3	91237	-0.00303	-0.00707	0.00164	0.064198	53
HSAPIENS-JASPAR2016-HMBOX1-MA0895.1	91237	0.00546	0.00687	0.00297	0.066309	54
HSAPIENS-JASPAR2016-ISX-MA0654.1	91237	0.00407	0.00703	0.00222	0.06677	55
HSAPIENS-JASPAR2016-LHX9-MA0701.1	91237	0.00407	0.00703	0.00222	0.06677	56
HSAPIENS-JASPAR2016-PRRX1-MA0716.1	91237	0.00407	0.00703	0.00222	0.06677	57
HSAPIENS-JASPAR2016-RAX2-MA0717.1	91237	0.00407	0.00703	0.00222	0.06677	58
HSAPIENS-JASPAR2016-SHOX-MA0630.1	91237	0.00407	0.00703	0.00222	0.06677	59
HSAPIENS-JASPAR2016-UNCX-MA0721.1	91237	0.00407	0.00703	0.00222	0.06677	60
MMUSCULUS-JASPAR2016-SHOX2-MA0720.1	91237	0.00407	0.00703	0.00222	0.06677	61
HSAPIENS-JASPAR2016-FEV-MA0156.2	91237	-0.00353	-0.00705	0.00193	0.067024	62
MMUSCULUS-JASPAR2016-CREB3L2-MA0608.1	91237	0.00296	0.00704	0.00162	0.067922	63
HSAPIENS-JASPAR2016-NOTO-MA0710.1	91237	0.00323	0.00698	0.00177	0.068341	64
HSAPIENS-JASPAR2016-HLF-MA0043.2	91237	0.00311	0.0068	0.00171	0.069343	65
HSAPIENS-JASPAR2016-MLX-MA0663.1	91237	0.00271	0.00698	0.0015	0.071046	66
HSAPIENS-JASPAR2016-CDX1-MA0878.1	91237	-0.00424	-0.00678	0.00237	0.073492	67
MMUSCULUS-JASPAR2016-MLXIP-MA0622.1	91237	0.00237	0.00701	0.00132	0.073606	68
HSAPIENS-JASPAR2016-ZNF410-MA0752.1	91237	0.00376	0.00669	0.00212	0.075675	69
MMUSCULUS-JASPAR2016-CEBPA-MA0102.1	91237	-0.00291	-0.0067	0.00165	0.077169	70
HSAPIENS-JASPAR2016-ELK4-MA0076.2	91237	-0.00194	-0.00695	0.00112	0.081466	71
HSAPIENS-JASPAR2016-RUNX2-MA0511.2	91237	-0.00343	-0.0066	0.00197	0.081881	72
HSAPIENS-JASPAR2016-TFAP2B-VAR.2-MA0812.1	91237	-0.00127	-0.00695	0.000733	0.082728	73
HSAPIENS-JASPAR2016-HOXB3-MA0903.1	91237	0.00336	0.00665	0.00194	0.082808	74
HSAPIENS-JASPAR2016-ESR1-MA0112.2	91237	-0.00103	-0.007	0.000595	0.084205	75
HSAPIENS-JASPAR2016-EBF1-MA0154.2	91237	-0.00132	-0.00707	0.000764	0.084857	76
HSAPIENS-JASPAR2016-FOXC1-MA0032.2	91237	0.00295	0.00655	0.00172	0.087059	77
MMUSCULUS-JASPAR2016-NR2F6-VAR.2-MA0728.1	91237	-0.00268	-0.00651	0.00157	0.08876	78
MMUSCULUS-JASPAR2016-RXRA-MA0512.1	91237	-0.00184	-0.00675	0.00108	0.088842	79
HSAPIENS-JASPAR2016-TFAP2A-VAR.2-MA0810.1	91237	-0.00119	-0.00695	0.000698	0.089191	80
MMUSCULUS-JASPAR2016-HNF4A-MA0114.3	91237	-0.00256	-0.00647	0.00152	0.0916	81
MMUSCULUS-JASPAR2016-NR3C1-MA0113.2	91237	-0.00165	-0.00652	0.00098	0.092258	82
MMUSCULUS-JASPAR2016-HOXD8-MA0910.1	91237	0.00319	0.00633	0.0019	0.093573	83
MMUSCULUS-JASPAR2016-DUX-MA0611.1	91237	0.00333	0.00637	0.00198	0.093786	84
HSAPIENS-JASPAR2016-GATA2-MA0036.2	91237	-0.00329	-0.00634	0.00197	0.094234	85
HSAPIENS-JASPAR2016-GLIS3-MA0737.1	91237	-0.00245	-0.00651	0.00147	0.095321	86
HSAPIENS-JASPAR2016-YY1-MA0095.2	91237	-0.00238	-0.00639	0.00143	0.096763	87
HSAPIENS-JASPAR2016-TFAP2C-VAR.2-MA0814.1	91237	-0.00121	-0.00663	0.000729	0.096899	88
HSAPIENS-JASPAR2016-TFAP2A-MA0003.1	91237	-0.00125	-0.00682	0.000752	0.097039	89
HSAPIENS-JASPAR2016-GSX2-MA0893.1	91237	0.00361	0.00639	0.00218	0.097163	90
HSAPIENS-JASPAR2016-NKX6-2-MA0675.1	91237	0.00398	0.00632	0.00241	0.098864	91
HSAPIENS-JASPAR2016-POU4F3-MA0791.1	91237	-0.00233	-0.00621	0.00141	0.099969	92
MMUSCULUS-JASPAR2016-STAT5A::STAT5B-MA0519.1	91237	0.00152	0.00639	0.000926	0.10038	93
HSAPIENS-JASPAR2016-NFE2L2-MA0150.1	91237	0.00195	0.00637	0.0012	0.10445	94
HSAPIENS-JASPAR2016-KLF16-MA0741.1	91237	0.00103	0.0071	0.000638	0.10534	95
HSAPIENS-JASPAR2016-POU6F2-MA0793.1	91237	0.00337	0.00614	0.0021	0.10841	96
MMUSCULUS-JASPAR2016-MYCN-MA0104.3	91237	0.00199	0.00638	0.00124	0.10871	97
HSAPIENS-JASPAR2016-STAT1-MA0137.3	91237	0.00151	0.0062	0.000949	0.11163	98
HSAPIENS-JASPAR2016-RFX5-MA0510.2	91237	0.000871	0.00622	0.000551	0.11407	99
HSAPIENS-JASPAR2016-TAL1::TCF3-MA0091.1	91237	0.00144	0.0061	0.000915	0.11517	100
HSAPIENS-JASPAR2016-VAX1-MA0722.1	91237	0.00373	0.00597	0.00237	0.11649	101
HSAPIENS-JASPAR2016-SREBF2-VAR.2-MA0828.1	91237	-0.00238	-0.00593	0.00152	0.1186	102
HSAPIENS-JASPAR2016-FOXL1-MA0033.1	91237	0.00654	0.00583	0.0042	0.11929	103
XLAEVIS-JASPAR2016-MIX-A-MA0621.1	91237	0.0033	0.00591	0.00213	0.1204	104
HSAPIENS-JASPAR2016-EVX2-MA0888.1	91237	0.00317	0.00588	0.00205	0.1226	105
HSAPIENS-JASPAR2016-HLF-MA0043.1	91237	0.00336	0.00576	0.00219	0.12506	106
HSAPIENS-JASPAR2016-GCM1-MA0646.1	91237	-0.00298	-0.00586	0.00195	0.12514	107
MMUSCULUS-JASPAR2016-RARB-VAR.2-MA0858.1	91237	-0.00219	-0.00589	0.00143	0.12518	108
HSAPIENS-JASPAR2016-CDX2-MA0465.1	91237	-0.00324	-0.00577	0.00212	0.12623	109
HSAPIENS-JASPAR2016-GMEB2-MA0862.1	91237	0.00538	0.00565	0.00354	0.12808	110
HSAPIENS-JASPAR2016-GCM2-MA0767.1	91237	-0.00371	-0.00578	0.00244	0.12888	111
HSAPIENS-JASPAR2016-FOXC2-MA0846.1	91237	0.00217	0.00587	0.00144	0.13022	112
MMUSCULUS-JASPAR2016-HOXC9-MA0485.1	91237	-0.00307	-0.00566	0.00204	0.13224	113
HSAPIENS-JASPAR2016-GSX1-MA0892.1	91237	0.00321	0.00571	0.00215	0.13463	114
HSAPIENS-JASPAR2016-FOXB1-MA0845.1	91237	0.00278	0.00569	0.00186	0.13489	115
MMUSCULUS-JASPAR2016-RARG-VAR.2-MA0860.1	91237	-0.0019	-0.00574	0.00127	0.13607	116
HSAPIENS-JASPAR2016-SPI1-MA0080.4	91237	0.00169	0.00582	0.00114	0.13714	117
MMUSCULUS-JASPAR2016-CREB5-MA0840.1	91237	0.00177	0.00568	0.0012	0.13932	118
MMUSCULUS-JASPAR2016-TWIST2-MA0633.1	91237	-0.00235	-0.0056	0.00159	0.13933	119
HSAPIENS-JASPAR2016-EVX1-MA0887.1	91237	0.00292	0.00561	0.00198	0.13971	120
HSAPIENS-JASPAR2016-RARA-VAR.2-MA0730.1	91237	-0.00182	-0.00571	0.00123	0.1412	121
HSAPIENS-JASPAR2016-LBX2-MA0699.1	91237	0.00284	0.00563	0.00194	0.1431	122
HSAPIENS-JASPAR2016-TFAP2A-VAR.3-MA0872.1	91237	-0.00085	-0.00583	0.000581	0.14381	123
MMUSCULUS-JASPAR2016-STAT6-MA0520.1	91237	-0.0013	-0.00553	0.000898	0.14911	124
HSAPIENS-JASPAR2016-DBP-MA0639.1	91237	0.00228	0.0053	0.00161	0.15643	125
HSAPIENS-JASPAR2016-TFAP2C-MA0524.2	91237	-0.000941	-0.00571	0.000665	0.15714	126
HSAPIENS-JASPAR2016-EMX2-MA0886.1	91237	0.00267	0.00536	0.0019	0.15917	127
HSAPIENS-JASPAR2016-PAX5-MA0014.2	91237	0.00132	0.00552	0.000941	0.15989	128
HSAPIENS-JASPAR2016-ETV1-MA0761.1	91237	-0.00284	-0.00537	0.00202	0.16073	129
MMUSCULUS-JASPAR2016-HES1-MA1099.1	91237	-0.00214	-0.00546	0.00153	0.16341	130
HSAPIENS-JASPAR2016-TBX20-MA0689.1	91237	0.00252	0.00528	0.00182	0.16517	131
MMUSCULUS-JASPAR2016-FOXK1-MA0852.1	91237	0.0019	0.00533	0.00137	0.16528	132
HSAPIENS-JASPAR2016-CUX1-MA0754.1	91237	0.00693	0.00525	0.005	0.1657	133
HSAPIENS-JASPAR2016-MGA-MA0801.1	91237	0.00285	0.00525	0.00208	0.17062	134
HSAPIENS-JASPAR2016-SP4-MA0685.1	91237	0.000858	0.0057	0.000627	0.17124	135
HSAPIENS-JASPAR2016-SOX21-MA0866.1	91237	0.00197	0.00511	0.00145	0.17494	136
MMUSCULUS-JASPAR2016-SREBF1-VAR.2-MA0829.1	91237	-0.00191	-0.00514	0.00141	0.17596	137
RNORVEGICUS-JASPAR2016-DDIT3::CEBPA-MA0019.1	91237	-0.00257	-0.00512	0.0019	0.1765	138
MMUSCULUS-JASPAR2016-PPARG::RXRA-MA0065.2	91237	-0.00116	-0.00558	0.000863	0.17894	139
MMUSCULUS-JASPAR2016-NKX2-5-MA0063.1	91237	0.00368	0.00505	0.00275	0.18012	140
HSAPIENS-JASPAR2016-E2F1-MA0024.3	91237	0.00223	0.00504	0.00166	0.1809	141
HSAPIENS-JASPAR2016-LHX6-MA0658.1	91237	0.0025	0.00507	0.00187	0.18156	142
MMUSCULUS-JASPAR2016-GATA1-MA0035.3	91237	-0.00281	-0.00503	0.00211	0.18377	143
HSAPIENS-JASPAR2016-ZBTB7A-MA0750.1	91237	0.00229	0.00511	0.00173	0.18502	144
HSAPIENS-JASPAR2016-HES5-MA0821.1	91237	-0.00143	-0.00505	0.00108	0.18722	145
HSAPIENS-JASPAR2016-NKX6-1-MA0674.1	91237	0.00325	0.00502	0.00246	0.18728	146
RNORVEGICUS-JASPAR2016-FOXA2-MA0047.1	91237	0.00208	0.00505	0.00158	0.18826	147
HSAPIENS-JASPAR2016-PHOX2A-MA0713.1	91237	0.00272	0.00493	0.00207	0.1893	148
HSAPIENS-JASPAR2016-MAX-MA0058.1	91237	0.00151	0.00511	0.00116	0.1923	149
HSAPIENS-JASPAR2016-ZBED1-MA0749.1	91237	-0.00512	-0.00478	0.00394	0.19375	150
HSAPIENS-JASPAR2016-ETV4-MA0764.1	91237	-0.00265	-0.00497	0.00205	0.1953	151
MMUSCULUS-JASPAR2016-GATA1-MA0035.2	91237	-0.00276	-0.00488	0.00214	0.19696	152
MMUSCULUS-JASPAR2016-NFYA-MA0060.1	91237	0.0014	0.00503	0.00109	0.19846	153
HSAPIENS-JASPAR2016-JDP2-VAR.2-MA0656.1	91237	0.00138	0.00487	0.00109	0.20451	154
HSAPIENS-JASPAR2016-HOXB13-MA0901.1	91237	-0.0026	-0.0048	0.00205	0.20563	155
MMUSCULUS-JASPAR2016-GATA4-MA0482.1	91237	-0.00272	-0.00479	0.00216	0.20708	156
MMUSCULUS-JASPAR2016-ATF1-MA0604.1	91237	0.00293	0.00483	0.00233	0.20816	157
HSAPIENS-JASPAR2016-HOXD12-MA0873.1	91237	-0.00461	-0.0047	0.00368	0.21018	158
HSAPIENS-JASPAR2016-ID4-MA0824.1	91237	-0.0015	-0.00494	0.00121	0.21205	159
HSAPIENS-JASPAR2016-RORA-VAR.2-MA0072.1	91237	-0.00221	-0.00472	0.00178	0.21377	160
HSAPIENS-JASPAR2016-E2F7-MA0758.1	91237	-0.00207	-0.00469	0.00167	0.21534	161
MMUSCULUS-JASPAR2016-ALX1-MA0854.1	91237	0.00212	0.00469	0.00172	0.21592	162
HSAPIENS-JASPAR2016-FLI1-MA0475.1	91237	-0.00106	-0.00515	0.000858	0.21675	163
HSAPIENS-JASPAR2016-HNF1B-MA0153.2	91237	-0.00259	-0.0046	0.00211	0.21808	164
HSAPIENS-JASPAR2016-CUX2-MA0755.1	91237	0.00718	0.00455	0.00583	0.21863	165
HSAPIENS-JASPAR2016-FLI1-MA0475.2	91237	-0.00216	-0.00477	0.00176	0.21929	166
MMUSCULUS-JASPAR2016-ESRRB-MA0141.1	91237	0.00176	0.00478	0.00143	0.21978	167
MMUSCULUS-JASPAR2016-ID2-MA0617.1	91237	0.00181	0.00479	0.00148	0.22104	168
HSAPIENS-JASPAR2016-IRF1-MA0050.2	91237	0.000681	0.0049	0.000558	0.22219	169
HSAPIENS-JASPAR2016-SREBF1-MA0595.1	91237	0.00189	0.00467	0.00156	0.22477	170
RNORVEGICUS-JASPAR2016-FOXD3-MA0041.1	91237	0.00169	0.00463	0.0014	0.22719	171
HSAPIENS-JASPAR2016-MSC-MA0665.1	91237	0.0011	0.00479	0.000917	0.23034	172
XLAEVIS-JASPAR2016-ZNF143-MA0088.1	91237	-0.000815	-0.00494	0.00068	0.23091	173
MMUSCULUS-JASPAR2016-HOXB5-MA0904.1	91237	0.00215	0.00456	0.00182	0.2359	174
HSAPIENS-JASPAR2016-HOXC11-MA0651.1	91237	-0.0042	-0.00441	0.00358	0.24041	175
HSAPIENS-JASPAR2016-ZIC1-MA0696.1	91237	-0.00103	-0.00474	0.000881	0.2419	176
HSAPIENS-JASPAR2016-GBX1-MA0889.1	91237	0.0024	0.00446	0.00205	0.24195	177
HSAPIENS-JASPAR2016-MEOX1-MA0661.1	91237	0.00257	0.00445	0.0022	0.24226	178
HSAPIENS-JASPAR2016-IRF8-MA0652.1	91237	0.00194	0.00439	0.00168	0.24773	179
HSAPIENS-JASPAR2016-PKNOX2-MA0783.1	91237	-0.00106	-0.00444	0.000922	0.24966	180
MMUSCULUS-JASPAR2016-PHOX2B-MA0681.1	91237	0.0024	0.00433	0.00208	0.25007	181
HSAPIENS-JASPAR2016-HNF1A-MA0046.2	91237	-0.00207	-0.00431	0.0018	0.25034	182
MMUSCULUS-JASPAR2016-HOXD9-MA0913.1	91237	-0.00256	-0.00434	0.00223	0.25114	183
MMUSCULUS-JASPAR2016-NR2F6-MA0677.1	91237	-0.00177	-0.00442	0.00155	0.25349	184
HSAPIENS-JASPAR2016-HOXA13-MA0650.1	91237	-0.00239	-0.00432	0.0021	0.25491	185
HSAPIENS-JASPAR2016-OTX2-MA0712.1	91237	0.00327	0.00425	0.00289	0.25772	186
MMUSCULUS-JASPAR2016-FOXJ3-MA0851.1	91237	0.00147	0.00435	0.0013	0.25892	187
MMUSCULUS-JASPAR2016-TAL1::GATA1-MA0140.1	91237	-0.00199	-0.00428	0.00177	0.25906	188
HSAPIENS-JASPAR2016-MYF6-MA0667.1	91237	0.00118	0.00433	0.00105	0.26214	189
MMUSCULUS-JASPAR2016-ESRRB-MA0141.2	91237	0.00158	0.00434	0.00142	0.2662	190
HSAPIENS-JASPAR2016-HOXC13-MA0907.1	91237	-0.00257	-0.00411	0.00234	0.27186	191
MMUSCULUS-JASPAR2016-SOX11-MA0869.1	91237	0.00164	0.00415	0.0015	0.27458	192
HSAPIENS-JASPAR2016-RFX3-MA0798.1	91237	0.000605	0.0043	0.000555	0.27496	193
HSAPIENS-JASPAR2016-EGR3-MA0732.1	91237	0.00102	0.00441	0.00094	0.27552	194
HSAPIENS-JASPAR2016-HIC2-MA0738.1	91237	-0.0015	-0.00427	0.00138	0.27731	195
MMUSCULUS-JASPAR2016-PAX2-MA0067.1	91237	-0.0029	-0.00412	0.00268	0.279	196
HSAPIENS-JASPAR2016-ETV5-MA0765.1	91237	-0.0021	-0.0041	0.00195	0.28134	197
MMUSCULUS-JASPAR2016-ATF3-MA0605.1	91237	0.00268	0.00408	0.0025	0.28217	198
HSAPIENS-JASPAR2016-IRF7-MA0772.1	91237	0.00151	0.00409	0.00141	0.28386	199
HSAPIENS-JASPAR2016-HOXA2-MA0900.1	91237	0.00203	0.00409	0.0019	0.28518	200
MMUSCULUS-JASPAR2016-GABPA-MA0062.2	91237	-0.00133	-0.00421	0.00125	0.28633	201
HSAPIENS-JASPAR2016-KLF13-MA0657.1	91237	0.00116	0.00415	0.00109	0.28768	202
MMUSCULUS-JASPAR2016-TCF21-MA0832.1	91237	0.000817	0.00418	0.00077	0.28895	203
HSAPIENS-JASPAR2016-TP63-MA0525.2	91237	0.00142	0.004	0.00134	0.28944	204
HSAPIENS-JASPAR2016-RFX4-MA0799.1	91237	0.000618	0.00416	0.000584	0.28997	205
HSAPIENS-JASPAR2016-HOXD11-MA0908.1	91237	-0.00407	-0.00394	0.00386	0.2913	206
HSAPIENS-JASPAR2016-EN2-MA0642.1	91237	0.00215	0.00403	0.00204	0.29298	207
MMUSCULUS-JASPAR2016-RARB-MA0857.1	91237	-0.00155	-0.004	0.00148	0.29525	208
HSAPIENS-JASPAR2016-NFYB-MA0502.1	91237	0.00126	0.00406	0.00121	0.297	209
HSAPIENS-JASPAR2016-HINFP-MA0131.1	91237	-0.00387	-0.0039	0.00372	0.29707	210
HSAPIENS-JASPAR2016-TEAD1-MA0090.2	91237	0.00156	0.00397	0.00151	0.30136	211
HSAPIENS-JASPAR2016-GLIS2-MA0736.1	91237	-0.00125	-0.00409	0.00121	0.3017	212
HSAPIENS-JASPAR2016-HEY1-MA0823.1	91237	-0.00119	-0.004	0.00116	0.30381	213
HSAPIENS-JASPAR2016-RFX2-MA0600.2	91237	0.00058	0.00404	0.000565	0.30414	214
HSAPIENS-JASPAR2016-MAX::MYC-MA0059.1	91237	0.00116	0.00398	0.00114	0.30916	215
HSAPIENS-JASPAR2016-TEAD4-MA0809.1	91237	0.00142	0.00392	0.00139	0.30959	216
HSAPIENS-JASPAR2016-SP8-MA0747.1	91237	0.000699	0.00435	0.000689	0.31001	217
HSAPIENS-JASPAR2016-PAX9-MA0781.1	91237	-0.00175	-0.00383	0.00173	0.31086	218
HSAPIENS-JASPAR2016-ELK1-MA0028.1	91237	-0.0019	-0.00394	0.00188	0.31263	219
HSAPIENS-JASPAR2016-ATF7-MA0834.1	91237	0.00112	0.00384	0.00112	0.31727	220
HSAPIENS-JASPAR2016-TEF-MA0843.1	91237	0.00187	0.00374	0.00187	0.31737	221
MMUSCULUS-JASPAR2016-BHLHE40-MA0464.1	91237	-0.00126	-0.00393	0.00127	0.31805	222
HSAPIENS-JASPAR2016-GATA1::TAL1-MA0140.2	91237	-0.0016	-0.00377	0.0016	0.31892	223
MMUSCULUS-JASPAR2016-KLF12-MA0742.1	91237	0.00087	0.00399	0.000873	0.31903	224
HSAPIENS-JASPAR2016-HEY2-MA0649.1	91237	-0.00125	-0.00385	0.00126	0.3215	225
MMUSCULUS-JASPAR2016-ARNTL-MA0603.1	91237	0.00146	0.00379	0.0015	0.32842	226
MMUSCULUS-JASPAR2016-SOX2-MA0143.1	91237	0.00105	0.00377	0.00108	0.3286	227
HSAPIENS-JASPAR2016-TCF7L2-MA0523.1	91237	0.00121	0.00374	0.00125	0.33215	228
MMUSCULUS-JASPAR2016-BHLHA15-MA0607.1	91237	0.00158	0.0037	0.00163	0.33321	229
HSAPIENS-JASPAR2016-MEOX2-MA0706.1	91237	0.00252	0.00369	0.00261	0.3345	230
MMUSCULUS-JASPAR2016-HNF1B-MA0153.1	91237	0.00229	0.00363	0.00238	0.33464	231
MMUSCULUS-JASPAR2016-SOX2-MA0143.2	91237	0.00104	0.00372	0.00107	0.3347	232
HSAPIENS-JASPAR2016-RORA-MA0071.1	91237	-0.00195	-0.00365	0.00204	0.33865	233
HSAPIENS-JASPAR2016-PKNOX1-MA0782.1	91237	-0.000922	-0.00367	0.000965	0.33958	234
HSAPIENS-JASPAR2016-RFX2-MA0600.1	91237	0.000489	0.00382	0.000514	0.34156	235
MMUSCULUS-JASPAR2016-ZFX-MA0146.1	91237	-0.000563	-0.00401	0.000594	0.34284	236
HSAPIENS-JASPAR2016-IRF2-MA0051.1	91237	-0.00129	-0.00361	0.00136	0.34331	237
HSAPIENS-JASPAR2016-TP73-MA0861.1	91237	0.00106	0.00359	0.00112	0.3434	238
HSAPIENS-JASPAR2016-PAX4-MA0068.2	91237	0.00247	0.00357	0.00261	0.3436	239
MMUSCULUS-JASPAR2016-ASCL2-MA0816.1	91237	0.000525	0.0039	0.000555	0.3437	240
HSAPIENS-JASPAR2016-ELK4-MA0076.1	91237	-0.00209	-0.00367	0.00221	0.34458	241
HSAPIENS-JASPAR2016-ONECUT1-MA0679.1	91237	0.00344	0.00355	0.00365	0.3451	242
MMUSCULUS-JASPAR2016-CREM-MA0609.1	91237	0.00185	0.00364	0.00196	0.34611	243
MMUSCULUS-JASPAR2016-SIX3-MA0631.1	91237	-0.00259	-0.00351	0.00276	0.34813	244
MMUSCULUS-JASPAR2016-RUNX1-MA0002.2	91237	-0.000914	-0.00371	0.00098	0.35124	245
MMUSCULUS-JASPAR2016-ZFX-MA0146.2	91237	-0.00055	-0.00387	0.000599	0.35879	246
HSAPIENS-JASPAR2016-PRDM1-MA0508.1	91237	0.000767	0.00368	0.000838	0.35989	247
RNORVEGICUS-JASPAR2016-NFKB1-MA0105.1	91237	-0.00103	-0.00354	0.00113	0.36301	248
HSAPIENS-JASPAR2016-IRF1-MA0050.1	91237	0.00114	0.0035	0.00126	0.36464	249
MMUSCULUS-JASPAR2016-BARHL1-MA0877.1	91237	0.00201	0.00344	0.00222	0.3652	250
HSAPIENS-JASPAR2016-CREB3L1-MA0839.1	91237	0.00153	0.00348	0.00169	0.36626	251
HSAPIENS-JASPAR2016-FEV-MA0156.1	91237	-0.00123	-0.00357	0.00136	0.36749	252
HSAPIENS-JASPAR2016-FOXH1-MA0479.1	91237	-0.00147	-0.00342	0.00163	0.36886	253
VERTEBRATA-JASPAR2016-HNF1A-MA0046.1	91237	-0.002	-0.00338	0.00223	0.36953	254
HSAPIENS-JASPAR2016-THAP1-MA0597.1	91237	0.000983	0.00359	0.0011	0.3701	255
GGALLUS-JASPAR2016-NFAT5-MA0606.1	91237	0.00126	0.00345	0.00141	0.37309	256
HSAPIENS-JASPAR2016-PPARG-MA0066.1	91237	0.00099	0.0034	0.00111	0.3745	257
HSAPIENS-JASPAR2016-E2F8-MA0865.1	91237	0.00142	0.00338	0.00161	0.37579	258
HSAPIENS-JASPAR2016-REL-MA0101.1	91237	-0.00129	-0.00342	0.00146	0.37709	259
MMUSCULUS-JASPAR2016-MYC-MA0147.1	91237	0.00106	0.0035	0.00121	0.37754	260
MMUSCULUS-JASPAR2016-MAFB-MA0117.2	91237	-0.00121	-0.0034	0.00137	0.37842	261
HSAPIENS-JASPAR2016-TFEB-MA0692.1	91237	-0.000992	-0.00345	0.00113	0.37894	262
HSAPIENS-JASPAR2016-MNX1-MA0707.1	91237	0.00201	0.00335	0.00229	0.38053	263
HSAPIENS-JASPAR2016-FOXC1-MA0032.1	91237	-0.00242	-0.0033	0.00277	0.38154	264
HSAPIENS-JASPAR2016-PLAG1-MA0163.1	91237	-0.000642	-0.00361	0.000741	0.3862	265
HSAPIENS-JASPAR2016-MAFF-MA0495.1	91237	0.00086	0.00338	0.000993	0.38652	266
HSAPIENS-JASPAR2016-TBR1-MA0802.1	91237	0.00171	0.00329	0.00198	0.38701	267
HSAPIENS-JASPAR2016-HES7-MA0822.1	91237	-0.000985	-0.00327	0.00115	0.39137	268
HSAPIENS-JASPAR2016-EMX1-MA0612.1	91237	0.00174	0.00327	0.00203	0.39352	269
MMUSCULUS-JASPAR2016-HAND1::TCF3-MA0092.1	91237	0.00112	0.00327	0.00133	0.39844	270
HSAPIENS-JASPAR2016-GATA5-MA0766.1	91237	-0.00251	-0.00317	0.00298	0.39918	271
HSAPIENS-JASPAR2016-RUNX1-MA0002.1	91237	-0.00158	-0.00319	0.00188	0.4017	272
HSAPIENS-JASPAR2016-RARA::RXRA-MA0159.1	91237	-0.00103	-0.00326	0.00123	0.40347	273
HSAPIENS-JASPAR2016-NR3C1-MA0113.3	91237	0.000765	0.00318	0.000916	0.4038	274
HSAPIENS-JASPAR2016-SP2-MA0516.1	91237	0.000309	0.00384	0.000373	0.40711	275
HSAPIENS-JASPAR2016-FOXD1-MA0031.1	91237	-0.00185	-0.00313	0.00226	0.41239	276
HSAPIENS-JASPAR2016-SMAD2::SMAD3::SMAD4-MA0513.1	91237	-0.000676	-0.00332	0.000825	0.4125	277
HSAPIENS-JASPAR2016-HSF1-MA0486.1	91237	0.000764	0.00319	0.000934	0.41341	278
RNORVEGICUS-JASPAR2016-SP1-MA0079.2	91237	0.000321	0.00373	0.000393	0.41362	279
HSAPIENS-JASPAR2016-FOXI1-MA0042.1	91237	0.00112	0.00314	0.00138	0.41383	280
MMUSCULUS-JASPAR2016-NR2E3-MA0164.1	91237	-0.00157	-0.00299	0.00197	0.42511	281
HSAPIENS-JASPAR2016-FOXA1-MA0148.2	91237	-0.000927	-0.00313	0.00116	0.42606	282
HSAPIENS-JASPAR2016-ELF5-MA0136.2	91237	-0.00106	-0.00315	0.00134	0.42653	283
MMUSCULUS-JASPAR2016-ARID5A-MA0602.1	91237	0.00182	0.00295	0.00229	0.42798	284
MMUSCULUS-JASPAR2016-NR1H3::RXRA-MA0494.1	91237	-0.000911	-0.00304	0.00115	0.42812	285
HSAPIENS-JASPAR2016-EBF1-MA0154.3	91237	-0.000614	-0.0031	0.000776	0.42857	286
MMUSCULUS-JASPAR2016-PAX4-MA0068.1	91237	-0.000527	-0.00308	0.000667	0.42907	287
MMUSCULUS-JASPAR2016-RARG-MA0859.1	91237	-0.00125	-0.00301	0.00159	0.43066	288
HSAPIENS-JASPAR2016-GSC-MA0648.1	91237	-0.00207	-0.00294	0.00265	0.43337	289
HSAPIENS-JASPAR2016-FOXP1-MA0481.1	91237	0.000598	0.00307	0.000771	0.43784	290
HSAPIENS-JASPAR2016-RFX5-MA0510.1	91237	-0.000597	-0.00316	0.000771	0.43887	291
HSAPIENS-JASPAR2016-FOS-MA0476.1	91237	-0.000526	-0.00306	0.000681	0.43955	292
HSAPIENS-JASPAR2016-ZBTB33-MA0527.1	91237	0.00116	0.00286	0.0015	0.44143	293
HSAPIENS-JASPAR2016-E2F6-MA0471.1	91237	-0.000574	-0.00321	0.000747	0.44216	294
HSAPIENS-JASPAR2016-BSX-MA0876.1	91237	0.00199	0.00291	0.00259	0.44292	295
MMUSCULUS-JASPAR2016-NKX3-2-MA0122.1	91237	-0.00135	-0.00293	0.00176	0.4442	296
MMUSCULUS-JASPAR2016-TCFCP2L1-MA0145.2	91237	-0.000561	-0.00308	0.000735	0.44532	297
HSAPIENS-JASPAR2016-OTX1-MA0711.1	91237	-0.00287	-0.00286	0.00377	0.44662	298
MMUSCULUS-JASPAR2016-HMX2-MA0897.1	91237	-0.00142	-0.00285	0.00189	0.45044	299
HSAPIENS-JASPAR2016-FOXO3-MA0157.2	91237	-0.00156	-0.00289	0.00207	0.45074	300
HSAPIENS-JASPAR2016-SRF-MA0083.1	91237	-0.00152	-0.00281	0.00203	0.45442	301
MMUSCULUS-JASPAR2016-PRRX2-MA0075.2	91237	0.00174	0.00285	0.00233	0.45448	302
HSAPIENS-JASPAR2016-MEIS3-MA0775.1	91237	0.00117	0.00289	0.00157	0.45485	303
HSAPIENS-JASPAR2016-ZBTB7B-MA0694.1	91237	0.00139	0.00288	0.00186	0.45521	304
NSP.-JASPAR2016-TGA1A-MA0129.1	91237	0.00378	0.00274	0.00509	0.45861	305
MMUSCULUS-JASPAR2016-SOX2-MA0143.3	91237	0.000999	0.00287	0.00136	0.46146	306
HSAPIENS-JASPAR2016-PAX6-MA0069.1	91237	-0.00146	-0.00275	0.00199	0.46158	307
HSAPIENS-JASPAR2016-HOXA5-MA0158.1	91237	0.00213	0.00276	0.0029	0.46321	308
MMUSCULUS-JASPAR2016-MECOM-MA0029.1	91237	0.00141	0.00276	0.00193	0.465	309
MMUSCULUS-JASPAR2016-HOXD3-MA0912.1	91237	0.00127	0.00278	0.00175	0.4669	310
HSAPIENS-JASPAR2016-NRL-MA0842.1	91237	-0.00098	-0.00281	0.00135	0.46854	311
HSAPIENS-JASPAR2016-SMAD3-MA0795.1	91237	-0.00135	-0.0027	0.00187	0.47164	312
HSAPIENS-JASPAR2016-FOXF2-MA0030.1	91237	0.00123	0.00276	0.00171	0.47246	313
HSAPIENS-JASPAR2016-SOX9-MA0077.1	91237	-0.0014	-0.00273	0.00195	0.47437	314
HSAPIENS-JASPAR2016-HOXB2-MA0902.1	91237	0.00142	0.00274	0.00198	0.47475	315
HSAPIENS-JASPAR2016-EHF-MA0598.1	91237	-0.000694	-0.00295	0.000972	0.47513	316
MMUSCULUS-JASPAR2016-T-MA0009.1	91237	0.00161	0.00269	0.00226	0.47662	317
HSAPIENS-JASPAR2016-ZIC4-MA0751.1	91237	-0.000618	-0.00289	0.000869	0.4774	318
HSAPIENS-JASPAR2016-JUND-VAR.2-MA0492.1	91237	0.000691	0.00273	0.000977	0.47928	319
MMUSCULUS-JASPAR2016-NOBOX-MA0125.1	91237	-0.00188	-0.00269	0.00265	0.47949	320
MMUSCULUS-JASPAR2016-BCL6-MA0463.1	91237	0.00072	0.00274	0.00103	0.48362	321
HSAPIENS-JASPAR2016-MYBL1-MA0776.1	91237	0.00194	0.00257	0.00279	0.48571	322
HSAPIENS-JASPAR2016-NR2C2-MA0504.1	91237	-0.000658	-0.00285	0.000947	0.4871	323
MMUSCULUS-JASPAR2016-DLX2-MA0885.1	91237	-0.00187	-0.00262	0.0027	0.48838	324
MMUSCULUS-JASPAR2016-TCFCP2L1-MA0145.1	91237	-0.000509	-0.00279	0.000736	0.48953	325
HSAPIENS-JASPAR2016-MTF1-MA0863.1	91237	0.00103	0.00263	0.0015	0.48981	326
HSAPIENS-JASPAR2016-FOSL1-MA0477.1	91237	-0.000437	-0.00274	0.000633	0.48985	327
HSAPIENS-JASPAR2016-ALX3-MA0634.1	91237	0.00141	0.00262	0.00205	0.49218	328
MMUSCULUS-JASPAR2016-NEUROG1-MA0623.1	91237	0.000961	0.00259	0.0014	0.49274	329
HSAPIENS-JASPAR2016-MAFG-MA0659.1	91237	0.000476	0.00262	0.000696	0.49448	330
HSAPIENS-JASPAR2016-FOXP2-MA0593.1	91237	0.000919	0.00265	0.00135	0.4971	331
HSAPIENS-JASPAR2016-ZBTB7C-MA0695.1	91237	-0.00112	-0.00264	0.00165	0.49735	332
HSAPIENS-JASPAR2016-TGIF1-MA0796.1	91237	-0.000632	-0.0026	0.000933	0.49832	333
HSAPIENS-JASPAR2016-RHOXF1-MA0719.1	91237	-0.00176	-0.00255	0.00261	0.50033	334
HSAPIENS-JASPAR2016-NR3C2-MA0727.1	91237	0.000602	0.00256	0.000896	0.5017	335
RNORVEGICUS-JASPAR2016-GFI1-MA0038.1	91237	0.000943	0.00256	0.00142	0.50737	336
MMUSCULUS-JASPAR2016-SPI1-MA0080.3	91237	-0.000459	-0.00278	0.000699	0.51076	337
HSAPIENS-JASPAR2016-E2F2-MA0864.1	91237	0.00122	0.00247	0.00185	0.5118	338
HSAPIENS-JASPAR2016-POU2F1-MA0785.1	91237	-0.000959	-0.0025	0.00147	0.51337	339
MMUSCULUS-JASPAR2016-BACH1::MAFK-MA0591.1	91237	0.00053	0.00261	0.000813	0.5147	340
HSAPIENS-JASPAR2016-ONECUT3-MA0757.1	91237	0.00161	0.00244	0.00248	0.51494	341
RNORVEGICUS-JASPAR2016-ZNF423-MA0116.1	91237	-0.000627	-0.00252	0.000963	0.51508	342
HSAPIENS-JASPAR2016-ESR2-MA0258.1	91237	0.000557	0.00255	0.000858	0.51672	343
HSAPIENS-JASPAR2016-ETV6-MA0645.1	91237	0.000897	0.00253	0.00139	0.5181	344
HSAPIENS-JASPAR2016-NKX3-1-MA0124.1	91237	0.00261	0.00243	0.00404	0.51892	345
HSAPIENS-JASPAR2016-NEUROG2-MA0669.1	91237	-0.00076	-0.00247	0.00118	0.51961	346
HSAPIENS-JASPAR2016-EGR4-MA0733.1	91237	0.000587	0.00261	0.000917	0.52181	347
HSAPIENS-JASPAR2016-BATF3-MA0835.1	91237	0.000689	0.00244	0.00108	0.52526	348
HSAPIENS-JASPAR2016-ELF1-MA0473.1	91237	-0.000552	-0.00262	0.000872	0.52636	349
HSAPIENS-JASPAR2016-TP63-MA0525.1	91237	-0.00047	-0.00246	0.000744	0.5277	350
HSAPIENS-JASPAR2016-ZNF740-MA0753.1	91237	0.000441	0.00257	0.000702	0.52961	351
HSAPIENS-JASPAR2016-XBP1-MA0844.1	91237	0.00136	0.00236	0.00218	0.53328	352
MMUSCULUS-JASPAR2016-HIC1-MA0739.1	91237	0.00079	0.00244	0.00127	0.53428	353
MMUSCULUS-JASPAR2016-ATOH1-MA0461.1	91237	0.000533	0.00256	0.00086	0.53509	354
HSAPIENS-JASPAR2016-OLIG1-MA0826.1	91237	0.000923	0.00231	0.0015	0.53778	355
HSAPIENS-JASPAR2016-FOXD2-MA0847.1	91237	-0.00145	-0.00235	0.00236	0.53808	356
HSAPIENS-JASPAR2016-FOXI1-MA0042.2	91237	-0.00145	-0.00235	0.00236	0.53808	357
HSAPIENS-JASPAR2016-FOXL1-MA0033.2	91237	-0.00145	-0.00235	0.00236	0.53808	358
HSAPIENS-JASPAR2016-FOXO4-MA0848.1	91237	-0.00145	-0.00235	0.00236	0.53808	359
HSAPIENS-JASPAR2016-FOXO6-MA0849.1	91237	-0.00145	-0.00235	0.00236	0.53808	360
HSAPIENS-JASPAR2016-FOXP3-MA0850.1	91237	-0.00145	-0.00235	0.00236	0.53808	361
HSAPIENS-JASPAR2016-NR2F1-MA0017.2	91237	-0.000915	-0.00239	0.00149	0.53814	362
MMUSCULUS-JASPAR2016-HOXA11-MA0911.1	91237	-0.00218	-0.00228	0.00357	0.54036	363
HSAPIENS-JASPAR2016-TEAD3-MA0808.1	91237	0.000995	0.00235	0.00163	0.54095	364
HSAPIENS-JASPAR2016-ELK3-MA0759.1	91237	-0.00115	-0.00233	0.0019	0.5443	365
HSAPIENS-JASPAR2016-ETV3-MA0763.1	91237	-0.00127	-0.00232	0.0021	0.54482	366
MMUSCULUS-JASPAR2016-LHX8-MA0705.1	91237	0.00142	0.00229	0.00234	0.54499	367
MMUSCULUS-JASPAR2016-AR-MA0007.3	91237	0.000547	0.0023	0.000907	0.54619	368
MMUSCULUS-JASPAR2016-FOXO1-MA0480.1	91237	-0.000748	-0.00238	0.00124	0.54656	369
HSAPIENS-JASPAR2016-GATA3-MA0037.2	91237	-0.00163	-0.00226	0.00271	0.54873	370
HSAPIENS-JASPAR2016-CLOCK-MA0819.1	91237	-0.000766	-0.00229	0.00128	0.54904	371
MMUSCULUS-JASPAR2016-VDR-MA0693.1	91237	0.001	0.00228	0.00168	0.54961	372
MMUSCULUS-JASPAR2016-NFE2L2-MA0150.2	91237	0.000552	0.00238	0.000923	0.54967	373
HSAPIENS-JASPAR2016-MAF::NFE2-MA0501.1	91237	0.000573	0.00237	0.000962	0.55156	374
HSAPIENS-JASPAR2016-TFAP4-MA0691.1	91237	0.000433	0.00235	0.000729	0.55291	375
HSAPIENS-JASPAR2016-MNT-MA0825.1	91237	0.000712	0.00233	0.0012	0.55312	376
HSAPIENS-JASPAR2016-ESRRA-MA0592.1	91237	0.000857	0.00231	0.00145	0.55376	377
MMUSCULUS-JASPAR2016-RFX1-MA0509.1	91237	0.000369	0.00236	0.000628	0.55715	378
HSAPIENS-JASPAR2016-HINFP-MA0131.2	91237	-0.000976	-0.00223	0.00167	0.55913	379
MMUSCULUS-JASPAR2016-HES2-MA0616.1	91237	-0.00101	-0.00225	0.00173	0.56022	380
HSAPIENS-JASPAR2016-TGIF2-MA0797.1	91237	-0.000534	-0.00222	0.000923	0.56285	381
HSAPIENS-JASPAR2016-NR1H2::RXRA-MA0115.1	91237	-0.000931	-0.0022	0.00161	0.56344	382
MMUSCULUS-JASPAR2016-ELF5-MA0136.1	91237	0.000857	0.00221	0.0015	0.56903	383
MMUSCULUS-JASPAR2016-ARID3B-MA0601.1	91237	-0.00137	-0.00216	0.00242	0.56965	384
HSAPIENS-JASPAR2016-CENPB-MA0637.1	91237	-0.00138	-0.00213	0.00243	0.57048	385
HSAPIENS-JASPAR2016-GBX2-MA0890.1	91237	0.00119	0.00218	0.0021	0.57061	386
HSAPIENS-JASPAR2016-NFIL3-MA0025.1	91237	0.00111	0.00213	0.00196	0.57103	387
HSAPIENS-JASPAR2016-POU2F2-MA0507.1	91237	0.00072	0.00215	0.00129	0.57583	388
HSAPIENS-JASPAR2016-RELA-MA0107.1	91237	-0.000653	-0.00216	0.00117	0.5763	389
HSAPIENS-JASPAR2016-SP1-MA0079.3	91237	0.000257	0.00257	0.000461	0.57678	390
HSAPIENS-JASPAR2016-ONECUT2-MA0756.1	91237	-0.00189	-0.00209	0.0034	0.57726	391
HSAPIENS-JASPAR2016-SREBF2-MA0596.1	91237	0.000919	0.00211	0.00167	0.58208	392
HSAPIENS-JASPAR2016-SRF-MA0083.2	91237	0.000638	0.00209	0.00116	0.58244	393
HSAPIENS-JASPAR2016-MAFK-MA0496.1	91237	0.000613	0.00214	0.00111	0.58261	394
HSAPIENS-JASPAR2016-BHLHE41-MA0636.1	91237	0.000763	0.00211	0.00139	0.58382	395
HSAPIENS-JASPAR2016-JUN-VAR.2-MA0489.1	91237	-0.000344	-0.00217	0.000629	0.58436	396
HSAPIENS-JASPAR2016-POU3F1-MA0786.1	91237	-0.00078	-0.00208	0.00143	0.58655	397
HSAPIENS-JASPAR2016-EHF-MA0598.2	91237	-0.000833	-0.0021	0.00153	0.58699	398
HSAPIENS-JASPAR2016-ZNF263-MA0528.1	91237	-6.44e-05	-0.00235	0.000119	0.5874	399
HSAPIENS-JASPAR2016-SOX4-MA0867.1	91237	0.000693	0.00204	0.00129	0.59167	400
MMUSCULUS-JASPAR2016-MYCN-MA0104.2	91237	0.000614	0.00212	0.00115	0.59212	401
HSAPIENS-JASPAR2016-EOMES-MA0800.1	91237	0.000982	0.002	0.00187	0.59942	402
MMUSCULUS-JASPAR2016-POU5F1::SOX2-MA0142.1	91237	0.000617	0.00203	0.00118	0.59972	403
MMUSCULUS-JASPAR2016-MYOG-MA0500.1	91237	-0.000357	-0.0022	0.000683	0.60144	404
HSAPIENS-JASPAR2016-STAT1-MA0137.2	91237	-0.000397	-0.00202	0.000767	0.60424	405
MMUSCULUS-JASPAR2016-GFI1B-MA0483.1	91237	-0.000624	-0.00201	0.0012	0.60444	406
MMUSCULUS-JASPAR2016-MYC-MA0147.2	91237	0.000578	0.00205	0.00112	0.60519	407
HSAPIENS-JASPAR2016-ESRRB-MA0141.3	91237	-0.000973	-0.00198	0.00188	0.60545	408
HSAPIENS-JASPAR2016-CTCF-MA0139.1	91237	0.000242	0.00216	0.000475	0.61027	409
HSAPIENS-JASPAR2016-SOX8-MA0868.1	91237	0.000747	0.00191	0.00148	0.61326	410
MMUSCULUS-JASPAR2016-LHX3-MA0135.1	91237	0.000965	0.0019	0.00192	0.61425	411
RNORVEGICUS-JASPAR2016-NR3C1-MA0113.1	91237	0.000692	0.0019	0.00139	0.61751	412
HSAPIENS-JASPAR2016-NFIA-MA0670.1	91237	0.00055	0.00195	0.0011	0.61887	413
HSAPIENS-JASPAR2016-FOXA1-MA0148.1	91237	-0.000578	-0.00195	0.00117	0.61991	414
MMUSCULUS-JASPAR2016-MYB-MA0100.1	91237	0.00111	0.00189	0.00224	0.621	415
MMUSCULUS-JASPAR2016-FOXJ2-MA0614.1	91237	-0.00106	-0.00187	0.00216	0.62269	416
HSAPIENS-JASPAR2016-FIGLA-MA0820.1	91237	0.000618	0.00189	0.00127	0.62693	417
MMUSCULUS-JASPAR2016-SOX17-MA0078.1	91237	-0.000877	-0.00185	0.00181	0.62776	418
MMUSCULUS-JASPAR2016-CRX-MA0467.1	91237	-0.00092	-0.00184	0.0019	0.62779	419
HSAPIENS-JASPAR2016-REST-MA0138.1	91237	-0.000315	-0.00197	0.000654	0.63045	420
HSAPIENS-JASPAR2016-BHLHE23-MA0817.1	91237	0.000768	0.00178	0.00162	0.63632	421
HSAPIENS-JASPAR2016-REST-MA0138.2	91237	-0.000346	-0.00187	0.00074	0.64051	422
HSAPIENS-JASPAR2016-PITX3-MA0714.1	91237	-0.00116	-0.00173	0.00253	0.64527	423
HSAPIENS-JASPAR2016-TFCP2-MA0145.3	91237	0.000849	0.00173	0.00185	0.64676	424
HSAPIENS-JASPAR2016-SP3-MA0746.1	91237	0.000289	0.002	0.000634	0.64817	425
HSAPIENS-JASPAR2016-KLF5-MA0599.1	91237	0.000259	0.00206	0.000574	0.65177	426
MMUSCULUS-JASPAR2016-ALX4-MA0853.1	91237	0.000732	0.00168	0.00164	0.65612	427
HSAPIENS-JASPAR2016-TFEC-MA0871.1	91237	-0.000514	-0.00172	0.00116	0.65887	428
HSAPIENS-JASPAR2016-TBX21-MA0690.1	91237	0.000869	0.00165	0.002	0.66469	429
RNORVEGICUS-JASPAR2016-FOXQ1-MA0040.1	91237	0.000846	0.00164	0.00195	0.6651	430
MMUSCULUS-JASPAR2016-ESRRA-MA0592.2	91237	0.000827	0.00165	0.00191	0.66552	431
MMUSCULUS-JASPAR2016-TCFL5-MA0632.1	91237	-0.000474	-0.00165	0.0011	0.66645	432
HSAPIENS-JASPAR2016-AR-MA0007.2	91237	-0.000409	-0.00168	0.000953	0.66819	433
HSAPIENS-JASPAR2016-CREB3-MA0638.1	91237	0.000838	0.00162	0.00199	0.67312	434
HSAPIENS-JASPAR2016-EGR1-MA0162.2	91237	0.000208	0.00188	0.000493	0.67313	435
HSAPIENS-JASPAR2016-RARA-MA0729.1	91237	-0.00066	-0.0016	0.00158	0.67579	436
HSAPIENS-JASPAR2016-NFKB1-MA0105.2	91237	-0.000367	-0.00165	0.00088	0.67686	437
HSAPIENS-JASPAR2016-EN1-MA0027.2	91237	-0.000906	-0.00158	0.00218	0.67806	438
HSAPIENS-JASPAR2016-NFIX-MA0671.1	91237	-0.000429	-0.00162	0.00105	0.68408	439
HSAPIENS-JASPAR2016-TEAD1-MA0090.1	91237	-0.00052	-0.00157	0.00128	0.68456	440
HSAPIENS-JASPAR2016-SCRT1-MA0743.1	91237	-0.000634	-0.00153	0.00157	0.68738	441
HSAPIENS-JASPAR2016-SP1-MA0079.1	91237	0.00038	0.00166	0.000957	0.69115	442
HSAPIENS-JASPAR2016-NHLH1-MA0048.2	91237	-0.00024	-0.00161	0.000607	0.69231	443
MMUSCULUS-JASPAR2016-SOX6-MA0515.1	91237	0.000436	0.00155	0.00111	0.69529	444
HSAPIENS-JASPAR2016-PAX7-MA0680.1	91237	0.00107	0.00147	0.00274	0.69543	445
MMUSCULUS-JASPAR2016-SOX1-MA0870.1	91237	-0.000549	-0.00145	0.00142	0.69932	446
HSAPIENS-JASPAR2016-BCL6B-MA0731.1	91237	-0.00046	-0.00148	0.00119	0.70005	447
HSAPIENS-JASPAR2016-PPARG::RXRA-MA0065.1	91237	0.000501	0.00148	0.0013	0.70026	448
MMUSCULUS-JASPAR2016-HOXA9-MA0594.1	91237	-0.000835	-0.00145	0.00218	0.70177	449
HSAPIENS-JASPAR2016-TFE3-MA0831.1	91237	0.000489	0.00149	0.00128	0.7035	450
HSAPIENS-JASPAR2016-ZNF143-MA0088.2	91237	0.000449	0.00147	0.00118	0.70359	451
HSAPIENS-JASPAR2016-SRY-MA0084.1	91237	0.000738	0.00143	0.00196	0.70656	452
HSAPIENS-JASPAR2016-PAX3-MA0780.1	91237	0.000949	0.00141	0.00252	0.70686	453
MMUSCULUS-JASPAR2016-STAT3-MA0144.1	91237	0.000305	0.0015	0.000813	0.70737	454
MMUSCULUS-JASPAR2016-FOXA2-MA0047.2	91237	0.00053	0.00145	0.00142	0.70797	455
HSAPIENS-JASPAR2016-ELF4-MA0641.1	91237	0.000556	0.00145	0.00149	0.70923	456
HSAPIENS-JASPAR2016-STAT1::STAT2-MA0517.1	91237	-0.00035	-0.00147	0.000943	0.71062	457
HSAPIENS-JASPAR2016-PROP1-MA0715.1	91237	0.000716	0.00138	0.00196	0.71426	458
HSAPIENS-JASPAR2016-MAX-MA0058.2	91237	0.000448	0.00144	0.00123	0.71472	459
HSAPIENS-JASPAR2016-OLIG3-MA0827.1	91237	0.000608	0.00136	0.00168	0.71768	460
HSAPIENS-JASPAR2016-NR2F1-MA0017.1	91237	0.000485	0.0014	0.00134	0.71825	461
MMUSCULUS-JASPAR2016-EGR2-MA0472.1	91237	-0.000118	-0.00142	0.000335	0.72451	462
HSAPIENS-JASPAR2016-SCRT2-MA0744.1	91237	-0.000566	-0.00135	0.00161	0.7255	463
HSAPIENS-JASPAR2016-USF2-MA0526.1	91237	-0.000376	-0.0014	0.00108	0.72639	464
HSAPIENS-JASPAR2016-TP53-MA0106.2	91237	0.000382	0.00132	0.00111	0.73096	465
HSAPIENS-JASPAR2016-SPI1-MA0080.2	91237	-0.000584	-0.00132	0.00171	0.73303	466
MMUSCULUS-JASPAR2016-ATOH1-MA0461.2	91237	0.000458	0.0013	0.00135	0.73342	467
HSAPIENS-JASPAR2016-MLXIPL-MA0664.1	91237	0.000471	0.00131	0.00139	0.7352	468
HSAPIENS-JASPAR2016-NHLH1-MA0048.1	91237	0.000207	0.00137	0.000613	0.73558	469
MMUSCULUS-JASPAR2016-CREB1-MA0018.2	91237	0.000576	0.00131	0.00172	0.73743	470
MMUSCULUS-JASPAR2016-TCF12-MA0521.1	91237	-0.000231	-0.00141	0.00069	0.73748	471
HSAPIENS-JASPAR2016-ETS1-MA0098.3	91237	-0.000536	-0.00129	0.00161	0.74005	472
HSAPIENS-JASPAR2016-SPIB-MA0081.1	91237	0.000456	0.00129	0.00139	0.7424	473
HSAPIENS-JASPAR2016-E2F1-MA0024.2	91237	0.000412	0.00124	0.0013	0.75054	474
RRATTUS-JASPAR2016-ARNT::HIF1A-MA0259.1	91237	-0.000662	-0.00122	0.0021	0.75229	475
MMUSCULUS-JASPAR2016-PAX5-MA0014.1	91237	0.000277	0.00124	0.00088	0.7528	476
HSAPIENS-JASPAR2016-VAX2-MA0723.1	91237	0.000733	0.00118	0.00236	0.75622	477
HSAPIENS-JASPAR2016-HOXC10-MA0905.1	91237	-0.000981	-0.00116	0.00319	0.75851	478
HSAPIENS-JASPAR2016-EWSR1-FLI1-MA0149.1	91237	-8.73e-05	-0.00131	0.000286	0.75995	479
MMUSCULUS-JASPAR2016-DLX3-MA0880.1	91237	-0.000947	-0.00115	0.0031	0.76037	480
MMUSCULUS-JASPAR2016-DLX4-MA0881.1	91237	-0.000947	-0.00115	0.0031	0.76037	481
MMUSCULUS-JASPAR2016-TCF7-MA0769.1	91237	-0.000461	-0.00116	0.00152	0.76188	482
HSAPIENS-JASPAR2016-ERF-MA0760.1	91237	-0.000554	-0.00117	0.00183	0.76203	483
HSAPIENS-JASPAR2016-POU3F3-MA0788.1	91237	0.00043	0.00114	0.00144	0.76546	484
HSAPIENS-JASPAR2016-SPIC-MA0687.1	91237	0.000349	0.00115	0.00119	0.76898	485
HSAPIENS-JASPAR2016-E2F3-MA0469.2	91237	0.000513	0.00111	0.00175	0.76958	486
HSAPIENS-JASPAR2016-NKX3-2-MA0122.2	91237	0.000659	0.00109	0.00228	0.77284	487
HSAPIENS-JASPAR2016-RREB1-MA0073.1	91237	-7.87e-05	-0.00113	0.000278	0.777	488
HSAPIENS-JASPAR2016-GABPA-MA0062.1	91237	0.000332	0.00114	0.00117	0.77721	489
HSAPIENS-JASPAR2016-ESR1-MA0112.3	91237	-0.000294	-0.00108	0.00104	0.77748	490
HSAPIENS-JASPAR2016-JUND-MA0491.1	91237	-0.000177	-0.0011	0.000635	0.78038	491
HSAPIENS-JASPAR2016-ESR2-MA0258.2	91237	0.000247	0.00107	0.000907	0.78578	492
HSAPIENS-JASPAR2016-NEUROD2-MA0668.1	91237	0.000418	0.00103	0.00154	0.78594	493
MMUSCULUS-JASPAR2016-NR4A2-MA0160.1	91237	-0.000504	-0.00104	0.00186	0.78614	494
HSAPIENS-JASPAR2016-BHLHE40-MA0464.2	91237	0.000387	0.00105	0.00143	0.78657	495
HSAPIENS-JASPAR2016-ELK1-MA0028.2	91237	-0.000516	-0.00104	0.00191	0.78744	496
HSAPIENS-JASPAR2016-MEIS1-MA0498.2	91237	0.000617	0.00101	0.0023	0.78857	497
HSAPIENS-JASPAR2016-STAT3-MA0144.2	91237	-0.000236	-0.00106	0.000881	0.78895	498
HSAPIENS-JASPAR2016-ZIC3-MA0697.1	91237	-0.00024	-0.00109	0.000898	0.78903	499
MMUSCULUS-JASPAR2016-NPAS2-MA0626.1	91237	0.000301	0.00104	0.00114	0.79167	500
HSAPIENS-JASPAR2016-JUN-MA0488.1	91237	0.000305	0.00103	0.00116	0.79193	501
MMUSCULUS-JASPAR2016-RHOX11-MA0629.1	91237	-0.000437	-0.000998	0.00166	0.79203	502
HSAPIENS-JASPAR2016-PBX1-MA0070.1	91237	0.000603	0.000986	0.0023	0.79325	503
GGALLUS-JASPAR2016-LIN54-MA0619.1	91237	-0.000472	-0.000959	0.00186	0.7995	504
MMUSCULUS-JASPAR2016-LHX4-MA0704.1	91237	0.000477	0.000934	0.00193	0.80458	505
HSAPIENS-JASPAR2016-DLX6-MA0882.1	91237	0.000739	0.000927	0.003	0.8057	506
HSAPIENS-JASPAR2016-NFKB1-MA0105.3	91237	-0.000269	-0.000963	0.00109	0.80617	507
HSAPIENS-JASPAR2016-USF1-MA0093.2	91237	-0.000269	-0.000965	0.0011	0.80634	508
HSAPIENS-JASPAR2016-HSF4-MA0771.1	91237	0.000362	0.000905	0.00153	0.81293	509
MMUSCULUS-JASPAR2016-KLF4-MA0039.1	91237	-0.000194	-0.000937	0.000848	0.81876	510
HSAPIENS-JASPAR2016-POU4F2-MA0683.1	91237	-0.000352	-0.000847	0.00157	0.82252	511
HSAPIENS-JASPAR2016-NFKB1-MA0105.4	91237	-0.000199	-0.000849	0.000899	0.82518	512
HSAPIENS-JASPAR2016-FOSL2-MA0478.1	91237	-0.00016	-0.000878	0.000727	0.82526	513
HSAPIENS-JASPAR2016-MSX2-MA0708.1	91237	-0.00054	-0.000835	0.00247	0.82708	514
MMUSCULUS-JASPAR2016-MSX3-MA0709.1	91237	-0.00054	-0.000835	0.00247	0.82708	515
MMUSCULUS-JASPAR2016-NR2E1-MA0676.1	91237	-0.000464	-0.000815	0.00216	0.82945	516
RRATTUS-JASPAR2016-AR-MA0007.1	91237	0.000259	0.000815	0.00121	0.82988	517
RNORVEGICUS-JASPAR2016-NFATC2-MA0152.1	91237	0.000339	0.000831	0.00158	0.83005	518
HSAPIENS-JASPAR2016-INSM1-MA0155.1	91237	-0.000227	-0.000866	0.00106	0.83051	519
MMUSCULUS-JASPAR2016-POU2F3-MA0627.1	91237	0.000254	0.000809	0.0012	0.83233	520
HSAPIENS-JASPAR2016-PROX1-MA0794.1	91237	-0.0004	-0.000765	0.00196	0.83829	521
HSAPIENS-JASPAR2016-OLIG2-MA0678.1	91237	0.000349	0.000747	0.00176	0.84241	522
MMUSCULUS-JASPAR2016-E2F3-MA0469.1	91237	0.000134	0.000821	0.000683	0.84387	523
HSAPIENS-JASPAR2016-NFYA-MA0060.2	91237	0.000208	0.000764	0.00107	0.84515	524
HSAPIENS-JASPAR2016-DMRT3-MA0610.1	91237	-0.000526	-0.000729	0.00272	0.84678	525
HSAPIENS-JASPAR2016-GSC2-MA0891.1	91237	0.000519	0.000722	0.00271	0.84801	526
HSAPIENS-JASPAR2016-TP53-MA0106.3	91237	-0.000176	-0.000723	0.000927	0.84935	527
MMUSCULUS-JASPAR2016-KLF4-MA0039.2	91237	0.000134	0.000811	0.000708	0.84951	528
HSAPIENS-JASPAR2016-CEBPG-MA0838.1	91237	0.000417	0.000706	0.00222	0.85051	529
HSAPIENS-JASPAR2016-GLI2-MA0734.1	91237	-0.000299	-0.000713	0.00161	0.85279	530
MMUSCULUS-JASPAR2016-ESRRG-MA0643.1	91237	-0.000368	-0.000701	0.00202	0.85524	531
HSAPIENS-JASPAR2016-POU3F2-MA0787.1	91237	0.000246	0.000673	0.0014	0.86069	532
HSAPIENS-JASPAR2016-HSF1-MA0486.2	91237	-0.000275	-0.000655	0.0016	0.86319	533
HSAPIENS-JASPAR2016-TBX15-MA0803.1	91237	-0.000357	-0.000656	0.00209	0.8641	534
HSAPIENS-JASPAR2016-BARHL2-MA0635.1	91237	0.000624	0.000636	0.00368	0.86536	535
HSAPIENS-JASPAR2016-ISL2-MA0914.1	91237	0.000415	0.000641	0.00245	0.86545	536
HSAPIENS-JASPAR2016-RXRA::VDR-MA0074.1	91237	0.000375	0.000637	0.00223	0.86637	537
HSAPIENS-JASPAR2016-HOXC12-MA0906.1	91237	0.000563	0.000627	0.00334	0.86639	538
HSAPIENS-JASPAR2016-MYBL2-MA0777.1	91237	-0.000468	-0.000629	0.00279	0.86672	539
HSAPIENS-JASPAR2016-ZBTB18-MA0698.1	91237	0.000191	0.000651	0.00115	0.86849	540
HSAPIENS-JASPAR2016-NFE2-MA0841.1	91237	0.000126	0.000617	0.00079	0.87333	541
HSAPIENS-JASPAR2016-CEBPB-MA0466.2	91237	0.000331	0.000566	0.00219	0.87974	542
HSAPIENS-JASPAR2016-POU1F1-MA0784.1	91237	-0.000198	-0.000568	0.00134	0.88222	543
HSAPIENS-JASPAR2016-T-MA0009.2	91237	-0.000181	-0.000552	0.00123	0.88335	544
MMUSCULUS-JASPAR2016-DMBX1-MA0883.1	91237	0.000313	0.00053	0.00221	0.88743	545
HSAPIENS-JASPAR2016-LEF1-MA0768.1	91237	0.000197	0.000538	0.0014	0.88861	546
MMUSCULUS-JASPAR2016-NR5A2-MA0505.1	91237	-0.000137	-0.000531	0.00103	0.89345	547
HSAPIENS-JASPAR2016-NKX2-8-MA0673.1	91237	-0.000256	-0.000507	0.00192	0.89404	548
MMUSCULUS-JASPAR2016-JUN::FOS-MA0099.1	91237	-0.000131	-0.000508	0.00101	0.89675	549
HSAPIENS-JASPAR2016-ELF1-MA0473.2	91237	0.000199	0.000497	0.00155	0.89825	550
HSAPIENS-JASPAR2016-NRF1-MA0506.1	91237	-0.000111	-0.000489	0.000892	0.90082	551
HSAPIENS-JASPAR2016-ELF3-MA0640.1	91237	-0.000179	-0.000477	0.00146	0.90222	552
MMUSCULUS-JASPAR2016-HMX3-MA0898.1	91237	-0.000229	-0.00046	0.00189	0.90314	553
HSAPIENS-JASPAR2016-MAX-MA0058.3	91237	0.000139	0.000474	0.00115	0.9038	554
MMUSCULUS-JASPAR2016-MEIS1-MA0498.1	91237	-0.000103	-0.000477	0.000857	0.90459	555
HSAPIENS-JASPAR2016-FOXG1-MA0613.1	91237	-0.000256	-0.000455	0.00215	0.90516	556
HSAPIENS-JASPAR2016-NFIC::TLX1-MA0119.1	91237	7.63e-05	0.000462	0.00066	0.9079	557
MMUSCULUS-JASPAR2016-MYB-MA0100.2	91237	-0.000138	-0.000452	0.0012	0.90816	558
HSAPIENS-JASPAR2016-HSF2-MA0770.1	91237	0.000167	0.000432	0.00146	0.90938	559
HSAPIENS-JASPAR2016-STAT1-MA0137.1	91237	0.000114	0.000432	0.00104	0.91253	560
HSAPIENS-JASPAR2016-ETV2-MA0762.1	91237	-0.000178	-0.000421	0.00163	0.91339	561
MMUSCULUS-JASPAR2016-MYOD1-MA0499.1	91237	-6.52e-05	-0.000434	0.000634	0.91799	562
MMUSCULUS-JASPAR2016-PITX1-MA0682.1	91237	0.000277	0.00038	0.00274	0.91973	563
HSAPIENS-JASPAR2016-CEBPE-MA0837.1	91237	0.000217	0.000376	0.00216	0.92001	564
MMUSCULUS-JASPAR2016-GMEB1-MA0615.1	91237	-0.000237	-0.000368	0.0024	0.92139	565
HSAPIENS-JASPAR2016-IRF9-MA0653.1	91237	0.000146	0.000377	0.00148	0.92141	566
HSAPIENS-JASPAR2016-MZF1-VAR.2-MA0057.1	91237	0.000107	0.000393	0.00111	0.92312	567
HSAPIENS-JASPAR2016-RUNX2-MA0511.1	91237	8.41e-05	0.000379	0.000879	0.92376	568
HSAPIENS-JASPAR2016-SRF-MA0083.3	91237	-0.000153	-0.000357	0.00161	0.92435	569
HSAPIENS-JASPAR2016-NFATC3-MA0625.1	91237	-0.000141	-0.000321	0.00168	0.93318	570
HSAPIENS-JASPAR2016-TP53-MA0106.1	91237	7.83e-05	0.000323	0.000936	0.93335	571
MMUSCULUS-JASPAR2016-EN1-MA0027.1	91237	0.000172	0.000317	0.00206	0.93355	572
HSAPIENS-JASPAR2016-POU5F1B-MA0792.1	91237	-0.000131	-0.000307	0.00163	0.93592	573
HSAPIENS-JASPAR2016-TBX5-MA0807.1	91237	-0.000168	-0.000299	0.00216	0.93781	574
HSAPIENS-JASPAR2016-BARX1-MA0875.1	91237	-0.000176	-0.000274	0.00244	0.94232	575
MMUSCULUS-JASPAR2016-NKX3-1-MA0124.2	91237	0.000154	0.000258	0.00225	0.94572	576
MMUSCULUS-JASPAR2016-TCF3-MA0522.1	91237	-3.99e-05	-0.000272	0.000624	0.94895	577
HSAPIENS-JASPAR2016-NKX2-3-MA0672.1	91237	0.000108	0.000241	0.00172	0.94984	578
HSAPIENS-JASPAR2016-JUNB-MA0490.1	91237	3.98e-05	0.000234	0.000675	0.95301	579
HSAPIENS-JASPAR2016-TBX1-MA0805.1	91237	-0.000123	-0.000219	0.00215	0.95418	580
HSAPIENS-JASPAR2016-TBX4-MA0806.1	91237	-0.000123	-0.000219	0.00215	0.95418	581
HSAPIENS-JASPAR2016-NFKB2-MA0778.1	91237	4.95e-05	0.000216	0.000879	0.95513	582
HSAPIENS-JASPAR2016-TBX2-MA0688.1	91237	-0.000101	-0.000202	0.0019	0.95769	583
HSAPIENS-JASPAR2016-VENTX-MA0724.1	91237	-0.000162	-0.000184	0.00331	0.96104	584
HSAPIENS-JASPAR2016-FOXO3-MA0157.1	91237	7.42e-05	0.000186	0.00155	0.96171	585
MMUSCULUS-JASPAR2016-STAT4-MA0518.1	91237	-4.01e-05	-0.000188	0.00084	0.96189	586
MMUSCULUS-JASPAR2016-KLF1-MA0493.1	91237	3.89e-05	0.000194	0.000838	0.96299	587
HSAPIENS-JASPAR2016-CEBPB-MA0466.1	91237	7.9e-05	0.000173	0.00173	0.96368	588
HSAPIENS-JASPAR2016-GRHL1-MA0647.1	91237	8.26e-05	0.00017	0.00183	0.96395	589
MMUSCULUS-JASPAR2016-SOX3-MA0514.1	91237	3.79e-05	0.000161	0.000946	0.96807	590
HSAPIENS-JASPAR2016-POU3F4-MA0789.1	91237	6.4e-05	0.000148	0.00165	0.9691	591
HSAPIENS-JASPAR2016-EGR2-MA0472.2	91237	5.34e-05	0.000152	0.00139	0.96929	592
HSAPIENS-JASPAR2016-ATF4-MA0833.1	91237	6.33e-05	0.000143	0.00168	0.97003	593
HSAPIENS-JASPAR2016-E2F1-MA0024.1	91237	-9.44e-05	-0.000136	0.00263	0.97137	594
MMUSCULUS-JASPAR2016-FOS::JUN-MA0099.2	91237	-4.27e-05	-0.000141	0.0012	0.97157	595
HSAPIENS-JASPAR2016-JDP2-MA0655.1	91237	2.65e-05	0.000118	0.00087	0.97574	596
HSAPIENS-JASPAR2016-PAX1-MA0779.1	91237	-4.51e-05	-9.59e-05	0.00179	0.9799	597
HSAPIENS-JASPAR2016-PDX1-MA0132.2	91237	-5.38e-05	-8.71e-05	0.00234	0.98171	598
HSAPIENS-JASPAR2016-LMX1A-MA0702.1	91237	-4.95e-05	-8.17e-05	0.00229	0.98279	599
HSAPIENS-JASPAR2016-LMX1B-MA0703.1	91237	-4.95e-05	-8.17e-05	0.00229	0.98279	600
MMUSCULUS-JASPAR2016-EGR1-MA0162.1	91237	-2.64e-05	-8.63e-05	0.00123	0.98279	601
HSAPIENS-JASPAR2016-BHLHE22-MA0818.1	91237	-3.63e-05	-7.8e-05	0.00175	0.98341	602
HSAPIENS-JASPAR2016-MEIS2-MA0774.1	91237	-2.77e-05	-8.03e-05	0.00135	0.9836	603
RNORVEGICUS-JASPAR2016-MAFB-MA0117.1	91237	-2.53e-05	-7.56e-05	0.00131	0.98453	604
HSAPIENS-JASPAR2016-CEBPD-MA0836.1	91237	3.34e-05	5.69e-05	0.00219	0.98787	605
OCUNICULUS-JASPAR2016-HLTF-MA0109.1	91237	-4.08e-05	-5.11e-05	0.00298	0.98909	606
MMUSCULUS-JASPAR2016-HMX1-MA0896.1	91237	1.64e-05	3.31e-05	0.00187	0.993	607
MMUSCULUS-JASPAR2016-ARX-MA0874.1	91237	1.31e-05	3.06e-05	0.00162	0.99355	608
HSAPIENS-JASPAR2016-BATF::JUN-MA0462.1	91237	5.73e-06	2.42e-05	0.000919	0.99502	609
HSAPIENS-JASPAR2016-TBX19-MA0804.1	91237	-4.06e-06	-1.28e-05	0.0012	0.99729	610
HSAPIENS-JASPAR2016-MSX1-MA0666.1	91237	-2.62e-06	-3.92e-06	0.00255	0.99918	611
HSAPIENS-JASPAR2016-FOXA1-MA0148.3	91237	-1.1e-07	-3.4e-07	0.00125	0.99993	612

## Sheet: E071
COVAR	OBS_GENES_E071brain	BETA_E071brain	BETA_STD_E071brain	SE_E071brain	P_E071brain	RANK_E071brain
HSAPIENS-JASPAR2016-ESX1-MA0644.1	125921	0.00737	0.0114	0.00212	0.000517	1
HSAPIENS-JASPAR2016-LBX2-MA0699.1	125921	0.00692	0.0113	0.002	0.00052611	2
HSAPIENS-JASPAR2016-ISX-MA0654.1	125921	0.00741	0.0107	0.00227	0.0011133	3
HSAPIENS-JASPAR2016-LHX9-MA0701.1	125921	0.00741	0.0107	0.00227	0.0011133	4
HSAPIENS-JASPAR2016-PRRX1-MA0716.1	125921	0.00741	0.0107	0.00227	0.0011133	5
HSAPIENS-JASPAR2016-RAX2-MA0717.1	125921	0.00741	0.0107	0.00227	0.0011133	6
HSAPIENS-JASPAR2016-SHOX-MA0630.1	125921	0.00741	0.0107	0.00227	0.0011133	7
HSAPIENS-JASPAR2016-UNCX-MA0721.1	125921	0.00741	0.0107	0.00227	0.0011133	8
MMUSCULUS-JASPAR2016-SHOX2-MA0720.1	125921	0.00741	0.0107	0.00227	0.0011133	9
HSAPIENS-JASPAR2016-RAX-MA0718.1	125921	0.00696	0.0106	0.00214	0.0011353	10
HSAPIENS-JASPAR2016-HESX1-MA0894.1	125921	0.00655	0.0105	0.00203	0.0012817	11
HSAPIENS-JASPAR2016-HOXD13-MA0909.1	125921	-0.00628	-0.0104	0.00196	0.0013757	12
HSAPIENS-JASPAR2016-GSX2-MA0893.1	125921	0.00694	0.0104	0.0022	0.0015746	13
HSAPIENS-JASPAR2016-ALX3-MA0634.1	125921	0.00592	0.00966	0.00198	0.0028506	14
HSAPIENS-JASPAR2016-POU4F1-MA0790.1	125921	-0.00429	-0.00962	0.00144	0.0028537	15
HSAPIENS-JASPAR2016-CUX2-MA0755.1	125921	0.0161	0.00953	0.0054	0.0028971	16
HSAPIENS-JASPAR2016-HOXA13-MA0650.1	125921	-0.00554	-0.00938	0.00191	0.0038009	17
HSAPIENS-JASPAR2016-GBX2-MA0890.1	125921	0.0061	0.00936	0.00214	0.004425	18
MMUSCULUS-JASPAR2016-BHLHA15-MA0607.1	125921	-0.00462	-0.00909	0.00166	0.0053762	19
HSAPIENS-JASPAR2016-MEF2A-MA0052.2	125921	0.00344	0.00905	0.00125	0.0057595	20
RNORVEGICUS-JASPAR2016-MAFB-MA0117.1	125921	-0.00366	-0.00907	0.00135	0.0065477	21
MMUSCULUS-JASPAR2016-PRRX2-MA0075.2	125921	0.00648	0.00882	0.00239	0.0066504	22
HSAPIENS-JASPAR2016-PAX9-MA0781.1	125921	-0.00464	-0.00879	0.00171	0.0066614	23
HSAPIENS-JASPAR2016-PKNOX2-MA0783.1	125921	-0.00253	-0.00888	0.000939	0.0069991	24
HSAPIENS-JASPAR2016-VSX1-MA0725.1	125921	0.00641	0.00867	0.00239	0.0072632	25
HSAPIENS-JASPAR2016-VSX2-MA0726.1	125921	0.00641	0.00867	0.00239	0.0072632	26
HSAPIENS-JASPAR2016-GSX1-MA0892.1	125921	0.00571	0.00855	0.00216	0.0082386	27
HSAPIENS-JASPAR2016-LHX2-MA0700.1	125921	0.00523	0.00855	0.00199	0.0084366	28
HSAPIENS-JASPAR2016-MEF2A-MA0052.1	125921	0.00404	0.00851	0.00154	0.0087763	29
HSAPIENS-JASPAR2016-GBX1-MA0889.1	125921	0.00543	0.00843	0.0021	0.0096163	30
HSAPIENS-JASPAR2016-HOXD12-MA0873.1	125921	-0.0088	-0.00807	0.00348	0.011452	31
MMUSCULUS-JASPAR2016-BCL6-MA0463.1	125921	-0.0025	-0.00837	0.000995	0.011902	32
HSAPIENS-JASPAR2016-MEF2A-MA0052.3	125921	0.00347	0.00819	0.00138	0.012043	33
HSAPIENS-JASPAR2016-EN1-MA0027.2	125921	0.00561	0.00816	0.00224	0.012212	34
HSAPIENS-JASPAR2016-LBX1-MA0618.1	125921	0.00668	0.00814	0.00267	0.012351	35
HSAPIENS-JASPAR2016-RUNX3-MA0684.1	125921	-0.00395	-0.00808	0.0016	0.013388	36
HSAPIENS-JASPAR2016-NKX6-2-MA0675.1	125921	0.00582	0.00793	0.00239	0.014911	37
HSAPIENS-JASPAR2016-PHOX2A-MA0713.1	125921	0.005	0.00757	0.00211	0.017802	38
HSAPIENS-JASPAR2016-OLIG3-MA0827.1	125921	-0.00403	-0.00761	0.0017	0.017961	39
HSAPIENS-JASPAR2016-HOXC13-MA0907.1	125921	-0.00527	-0.00754	0.00224	0.018559	40
HSAPIENS-JASPAR2016-BHLHE22-MA0818.1	125921	-0.00419	-0.00745	0.0018	0.019822	41
HSAPIENS-JASPAR2016-VAX1-MA0722.1	125921	0.00583	0.00747	0.0025	0.020006	42
HSAPIENS-JASPAR2016-RUNX1-MA0002.1	125921	-0.00396	-0.00752	0.00171	0.020719	43
HSAPIENS-JASPAR2016-E2F1-MA0024.3	125921	0.00364	0.00743	0.00159	0.02182	44
HSAPIENS-JASPAR2016-NOTO-MA0710.1	125921	0.0042	0.00744	0.00184	0.022183	45
HSAPIENS-JASPAR2016-PAX7-MA0680.1	125921	0.00549	0.00727	0.0024	0.022279	46
HSAPIENS-JASPAR2016-E2F1-MA0024.1	125921	0.00584	0.00745	0.00256	0.022621	47
MMUSCULUS-JASPAR2016-NKX2-5-VAR.2-MA0503.1	125921	0.0026	0.00751	0.00115	0.023454	48
MMUSCULUS-JASPAR2016-PAX2-MA0067.1	125921	0.00649	0.00749	0.00287	0.023607	49
HSAPIENS-JASPAR2016-CUX1-MA0754.1	125921	0.0109	0.00719	0.00486	0.025088	50
MMUSCULUS-JASPAR2016-RARG-VAR.2-MA0860.1	125921	-0.00264	-0.0074	0.00118	0.025378	51
HSAPIENS-JASPAR2016-MYF6-MA0667.1	125921	0.0022	0.00725	0.000999	0.02745	52
HSAPIENS-JASPAR2016-POU4F3-MA0791.1	125921	-0.00302	-0.0071	0.00137	0.028129	53
HSAPIENS-JASPAR2016-PAX4-MA0068.2	125921	0.00593	0.00696	0.00274	0.030219	54
HSAPIENS-JASPAR2016-OLIG2-MA0678.1	125921	-0.00385	-0.00693	0.00177	0.030224	55
MMUSCULUS-JASPAR2016-SOX1-MA0870.1	125921	-0.00286	-0.00695	0.00132	0.030426	56
MMUSCULUS-JASPAR2016-LHX8-MA0705.1	125921	0.00532	0.00697	0.00246	0.030502	57
HSAPIENS-JASPAR2016-FOXO3-MA0157.1	125921	0.00315	0.00714	0.00146	0.031219	58
HSAPIENS-JASPAR2016-PDX1-MA0132.2	125921	0.00538	0.00691	0.0025	0.031612	59
HSAPIENS-JASPAR2016-PKNOX1-MA0782.1	125921	-0.00206	-0.00689	0.000979	0.035186	60
HSAPIENS-JASPAR2016-EN2-MA0642.1	125921	0.0043	0.00695	0.00204	0.035534	61
MMUSCULUS-JASPAR2016-RHOX11-MA0629.1	125921	0.00327	0.00669	0.00158	0.03809	62
HSAPIENS-JASPAR2016-MSX2-MA0708.1	125921	0.00495	0.00679	0.0024	0.038825	63
MMUSCULUS-JASPAR2016-MSX3-MA0709.1	125921	0.00495	0.00679	0.0024	0.038825	64
MMUSCULUS-JASPAR2016-BARHL1-MA0877.1	125921	0.0044	0.00677	0.00213	0.039061	65
MMUSCULUS-JASPAR2016-PHOX2B-MA0681.1	125921	0.00422	0.00658	0.00204	0.039124	66
HSAPIENS-JASPAR2016-LHX6-MA0658.1	125921	0.004	0.00664	0.00194	0.039165	67
MMUSCULUS-JASPAR2016-MYC-MA0147.2	125921	0.00229	0.007	0.00111	0.039211	68
HSAPIENS-JASPAR2016-MSX1-MA0666.1	125921	0.00497	0.00676	0.00241	0.039215	69
HSAPIENS-JASPAR2016-MEF2C-MA0497.1	125921	0.00241	0.00677	0.00117	0.039764	70
HSAPIENS-JASPAR2016-HOXA10-MA0899.1	125921	-0.00412	-0.00653	0.00203	0.042144	71
HSAPIENS-JASPAR2016-TFAP2A-MA0003.2	125921	-0.00125	-0.00722	0.000614	0.042336	72
HSAPIENS-JASPAR2016-MEF2B-MA0660.1	125921	0.00286	0.00653	0.00142	0.04467	73
HSAPIENS-JASPAR2016-NR2C2-MA0504.1	125921	-0.0019	-0.00698	0.000948	0.04515	74
HSAPIENS-JASPAR2016-HOXB13-MA0901.1	125921	-0.00382	-0.00646	0.00191	0.045979	75
HSAPIENS-JASPAR2016-SRF-MA0083.1	125921	-0.00388	-0.00638	0.00195	0.046102	76
HSAPIENS-JASPAR2016-MNX1-MA0707.1	125921	0.00448	0.0065	0.00225	0.046565	77
HSAPIENS-JASPAR2016-FEV-MA0156.2	125921	-0.00406	-0.00659	0.00204	0.046684	78
MMUSCULUS-JASPAR2016-ERG-MA0474.1	125921	-0.00149	-0.00709	0.000757	0.048393	79
HSAPIENS-JASPAR2016-E2F1-MA0024.2	125921	0.00255	0.00667	0.0013	0.049514	80
HSAPIENS-JASPAR2016-EHF-MA0598.1	125921	-0.00185	-0.00689	0.000948	0.051183	81
HSAPIENS-JASPAR2016-RUNX2-MA0511.2	125921	-0.00356	-0.00624	0.00186	0.054964	82
HSAPIENS-JASPAR2016-MEF2D-MA0773.1	125921	0.00267	0.0062	0.0014	0.056831	83
MMUSCULUS-JASPAR2016-EBF1-MA0154.1	125921	-0.00174	-0.00651	0.000915	0.056989	84
HSAPIENS-JASPAR2016-PROX1-MA0794.1	125921	0.00368	0.00609	0.00193	0.057009	85
HSAPIENS-JASPAR2016-MAX-MA0058.2	125921	0.00228	0.00641	0.0012	0.057442	86
HSAPIENS-JASPAR2016-DUXA-MA0884.1	125921	0.00376	0.00614	0.00198	0.057665	87
HSAPIENS-JASPAR2016-MIXL1-MA0662.1	125921	0.00346	0.00617	0.00183	0.05817	88
MMUSCULUS-JASPAR2016-MITF-MA0620.1	125921	0.00349	0.00632	0.00185	0.059014	89
HSAPIENS-JASPAR2016-PAX3-MA0780.1	125921	0.00426	0.006	0.00226	0.059427	90
HSAPIENS-JASPAR2016-HNF1A-MA0046.2	125921	-0.00314	-0.00604	0.00167	0.059996	91
HSAPIENS-JASPAR2016-ELF1-MA0473.2	125921	-0.00305	-0.00621	0.00164	0.062587	92
HSAPIENS-JASPAR2016-SPI1-MA0080.2	125921	-0.00301	-0.00618	0.00161	0.062678	93
HSAPIENS-JASPAR2016-IRF8-MA0652.1	125921	0.00306	0.00603	0.00164	0.062714	94
HSAPIENS-JASPAR2016-HOXB3-MA0903.1	125921	0.00367	0.00601	0.00199	0.065606	95
HSAPIENS-JASPAR2016-OLIG1-MA0826.1	125921	-0.00287	-0.00592	0.00156	0.065737	96
HSAPIENS-JASPAR2016-POU6F2-MA0793.1	125921	0.00369	0.006	0.00201	0.0659	97
HSAPIENS-JASPAR2016-ELK4-MA0076.2	125921	-0.00214	-0.00622	0.00117	0.068495	98
HSAPIENS-JASPAR2016-CDX1-MA0878.1	125921	-0.00385	-0.00584	0.00212	0.070126	99
MMUSCULUS-JASPAR2016-CREB5-MA0840.1	125921	0.0023	0.00588	0.00127	0.071159	100
HSAPIENS-JASPAR2016-SREBF2-VAR.2-MA0828.1	125921	-0.00291	-0.0059	0.00162	0.073416	101
MMUSCULUS-JASPAR2016-SOX17-MA0078.1	125921	-0.00313	-0.00584	0.00175	0.073609	102
HSAPIENS-JASPAR2016-NRF1-MA0506.1	125921	-0.00167	-0.00625	0.000939	0.074873	103
HSAPIENS-JASPAR2016-TGIF2-MA0797.1	125921	-0.00163	-0.00579	0.000923	0.07665	104
HSAPIENS-JASPAR2016-EMX2-MA0886.1	125921	0.00352	0.00572	0.002	0.077795	105
HSAPIENS-JASPAR2016-CENPB-MA0637.1	125921	-0.00434	-0.00583	0.00246	0.077954	106
HSAPIENS-JASPAR2016-E2F2-MA0864.1	125921	0.0033	0.00557	0.00188	0.078231	107
HSAPIENS-JASPAR2016-NKX6-1-MA0674.1	125921	0.00425	0.00572	0.00242	0.078294	108
HSAPIENS-JASPAR2016-ERG-MA0474.2	125921	-0.00328	-0.00583	0.00187	0.078879	109
HSAPIENS-JASPAR2016-MYBL2-MA0777.1	125921	-0.00493	-0.00558	0.00282	0.079871	110
RNORVEGICUS-JASPAR2016-FOXD3-MA0041.1	125921	0.00221	0.00576	0.00126	0.080294	111
MMUSCULUS-JASPAR2016-SOX2-MA0143.2	125921	0.00184	0.00576	0.00105	0.080296	112
HSAPIENS-JASPAR2016-HNF1B-MA0153.2	125921	-0.00337	-0.00559	0.00193	0.081497	113
MMUSCULUS-JASPAR2016-GMEB1-MA0615.1	125921	0.00435	0.00564	0.00252	0.083884	114
HSAPIENS-JASPAR2016-BSX-MA0876.1	125921	0.0043	0.00559	0.00251	0.086396	115
HSAPIENS-JASPAR2016-PROP1-MA0715.1	125921	0.00307	0.00543	0.0018	0.088181	116
HSAPIENS-JASPAR2016-NKX2-8-MA0673.1	125921	0.00319	0.00558	0.00187	0.08835	117
HSAPIENS-JASPAR2016-TGIF1-MA0796.1	125921	-0.00161	-0.00553	0.000949	0.090007	118
HSAPIENS-JASPAR2016-GLI2-MA0734.1	125921	-0.0027	-0.00557	0.00159	0.09019	119
HSAPIENS-JASPAR2016-ETV1-MA0761.1	125921	-0.0038	-0.00549	0.00227	0.094134	120
HSAPIENS-JASPAR2016-ETV3-MA0763.1	125921	-0.0037	-0.00551	0.00222	0.095028	121
MMUSCULUS-JASPAR2016-NEUROG1-MA0623.1	125921	-0.00215	-0.00535	0.00129	0.096343	122
RNORVEGICUS-JASPAR2016-GFI1-MA0038.1	125921	0.00234	0.00547	0.00141	0.097981	123
HSAPIENS-JASPAR2016-CDX2-MA0465.1	125921	-0.00311	-0.00533	0.00188	0.098164	124
MMUSCULUS-JASPAR2016-PPARG::RXRA-MA0065.2	125921	-0.00139	-0.00572	0.000856	0.1042	125
HSAPIENS-JASPAR2016-GATA1::TAL1-MA0140.2	125921	0.00243	0.00523	0.0015	0.10469	126
HSAPIENS-JASPAR2016-FOXH1-MA0479.1	125921	-0.00254	-0.00525	0.00157	0.10573	127
HSAPIENS-JASPAR2016-ESRRA-MA0592.1	125921	-0.00233	-0.00536	0.00144	0.10585	128
HSAPIENS-JASPAR2016-HOXC12-MA0906.1	125921	-0.00504	-0.00512	0.00313	0.1073	129
MMUSCULUS-JASPAR2016-ATOH1-MA0461.2	125921	-0.0022	-0.00524	0.00136	0.10733	130
RNORVEGICUS-JASPAR2016-NR3C1-MA0113.1	125921	0.00214	0.00518	0.00134	0.10954	131
HSAPIENS-JASPAR2016-NFKB1-MA0105.2	125921	-0.00134	-0.00538	0.00084	0.11162	132
HSAPIENS-JASPAR2016-HMBOX1-MA0895.1	125921	-0.00462	-0.00504	0.00291	0.11262	133
HSAPIENS-JASPAR2016-FOXC1-MA0032.2	125921	0.00244	0.00517	0.00154	0.114	134
HSAPIENS-JASPAR2016-JDP2-VAR.2-MA0656.1	125921	0.00181	0.00507	0.00116	0.11788	135
HSAPIENS-JASPAR2016-NFKB1-MA0105.3	125921	-0.00165	-0.00524	0.00106	0.11959	136
HSAPIENS-JASPAR2016-FEV-MA0156.1	125921	-0.00206	-0.00523	0.00133	0.1203	137
HSAPIENS-JASPAR2016-HOXA2-MA0900.1	125921	0.0031	0.00503	0.002	0.12216	138
HSAPIENS-JASPAR2016-HOXC11-MA0651.1	125921	-0.00515	-0.00491	0.00334	0.12351	139
HSAPIENS-JASPAR2016-EMX1-MA0612.1	125921	0.00321	0.00497	0.0021	0.12568	140
HSAPIENS-JASPAR2016-E2F4-MA0470.1	125921	0.00182	0.00525	0.00119	0.12591	141
HSAPIENS-JASPAR2016-MEOX1-MA0661.1	125921	0.00357	0.00497	0.00234	0.12705	142
MMUSCULUS-JASPAR2016-SREBF1-VAR.2-MA0829.1	125921	-0.00217	-0.00496	0.00144	0.13061	143
HSAPIENS-JASPAR2016-MAX::MYC-MA0059.1	125921	0.00171	0.00504	0.00114	0.13442	144
MMUSCULUS-JASPAR2016-HIC1-MA0739.1	125921	0.00186	0.00498	0.00125	0.13645	145
HSAPIENS-JASPAR2016-NFKB1-MA0105.4	125921	-0.00123	-0.0049	0.000828	0.1368	146
HSAPIENS-JASPAR2016-FOXB1-MA0845.1	125921	0.00253	0.00484	0.0017	0.13706	147
HSAPIENS-JASPAR2016-TP63-MA0525.2	125921	-0.00193	-0.00474	0.00131	0.13988	148
HSAPIENS-JASPAR2016-SRF-MA0083.3	125921	-0.00227	-0.00472	0.00154	0.14111	149
HSAPIENS-JASPAR2016-FOXP1-MA0481.1	125921	0.00105	0.00496	0.000713	0.14181	150
MMUSCULUS-JASPAR2016-TWIST2-MA0633.1	125921	0.00233	0.00469	0.0016	0.14653	151
HSAPIENS-JASPAR2016-TAL1::TCF3-MA0091.1	125921	-0.00122	-0.00478	0.000844	0.14836	152
HSAPIENS-JASPAR2016-NKX2-3-MA0672.1	125921	0.00235	0.00474	0.00163	0.14916	153
HSAPIENS-JASPAR2016-HOXB2-MA0902.1	125921	0.00297	0.00468	0.00207	0.14999	154
HSAPIENS-JASPAR2016-BHLHE23-MA0817.1	125921	-0.00232	-0.00458	0.00162	0.15159	155
HSAPIENS-JASPAR2016-TEAD3-MA0808.1	125921	0.00229	0.0047	0.0016	0.15339	156
HSAPIENS-JASPAR2016-FLI1-MA0475.1	125921	-0.00123	-0.00505	0.000861	0.1539	157
MMUSCULUS-JASPAR2016-NOBOX-MA0125.1	125921	0.0036	0.00466	0.00253	0.15548	158
MMUSCULUS-JASPAR2016-RARB-VAR.2-MA0858.1	125921	-0.00189	-0.00462	0.00134	0.15816	159
MMUSCULUS-JASPAR2016-NR1H3::RXRA-MA0494.1	125921	-0.00149	-0.00466	0.00106	0.15879	160
GGALLUS-JASPAR2016-LIN54-MA0619.1	125921	0.00237	0.00452	0.00169	0.16096	161
HSAPIENS-JASPAR2016-GLIS3-MA0737.1	125921	-0.00211	-0.00467	0.00151	0.16153	162
MMUSCULUS-JASPAR2016-ETS1-MA0098.2	125921	-0.000953	-0.00503	0.000682	0.16222	163
HSAPIENS-JASPAR2016-ETV4-MA0764.1	125921	-0.00317	-0.00458	0.00228	0.16323	164
MMUSCULUS-JASPAR2016-MAFB-MA0117.2	125921	-0.00188	-0.00458	0.00135	0.16397	165
MMUSCULUS-JASPAR2016-MYC-MA0147.1	125921	0.00169	0.00467	0.00123	0.1707	166
HSAPIENS-JASPAR2016-POU2F2-MA0507.1	125921	0.00175	0.00448	0.00129	0.1737	167
HSAPIENS-JASPAR2016-FLI1-MA0475.2	125921	-0.00256	-0.00447	0.00189	0.17703	168
HSAPIENS-JASPAR2016-DUX4-MA0468.1	125921	0.00275	0.00434	0.00204	0.1776	169
HSAPIENS-JASPAR2016-RXRG-MA0856.1	125921	-0.0023	-0.00434	0.00173	0.18495	170
HSAPIENS-JASPAR2016-ONECUT3-MA0757.1	125921	0.00298	0.0042	0.00226	0.18678	171
MMUSCULUS-JASPAR2016-SOX2-MA0143.1	125921	0.00138	0.00432	0.00105	0.18938	172
MMUSCULUS-JASPAR2016-MYCN-MA0104.3	125921	0.00167	0.00448	0.00127	0.18963	173
HSAPIENS-JASPAR2016-EWSR1-FLI1-MA0149.1	125921	-0.000365	-0.00475	0.000279	0.19106	174
HSAPIENS-JASPAR2016-ELF1-MA0473.1	125921	-0.00114	-0.00456	0.00087	0.19139	175
HSAPIENS-JASPAR2016-TFAP2A-MA0003.3	125921	-0.00105	-0.00455	0.000804	0.19309	176
HSAPIENS-JASPAR2016-ZBTB7B-MA0694.1	125921	-0.00241	-0.00433	0.00185	0.19345	177
HSAPIENS-JASPAR2016-DLX6-MA0882.1	125921	0.00379	0.00415	0.00294	0.19839	178
HSAPIENS-JASPAR2016-TFAP2A-MA0003.1	125921	-0.00102	-0.00455	0.000792	0.19922	179
MMUSCULUS-JASPAR2016-HOXD8-MA0910.1	125921	-0.00218	-0.00411	0.0017	0.19994	180
HSAPIENS-JASPAR2016-ONECUT1-MA0679.1	125921	0.00433	0.00409	0.00338	0.20015	181
HSAPIENS-JASPAR2016-MZF1-VAR.2-MA0057.1	125921	-0.00141	-0.00446	0.0011	0.20091	182
MMUSCULUS-JASPAR2016-ARID5A-MA0602.1	125921	0.00269	0.00409	0.00211	0.20183	183
MMUSCULUS-JASPAR2016-STAT3-MA0144.1	125921	-0.00101	-0.00434	0.000794	0.20455	184
HSAPIENS-JASPAR2016-NR1H2::RXRA-MA0115.1	125921	-0.00191	-0.0041	0.00152	0.20781	185
MMUSCULUS-JASPAR2016-NR2F6-MA0677.1	125921	-0.00193	-0.00414	0.00154	0.20843	186
MMUSCULUS-JASPAR2016-RARG-MA0859.1	125921	-0.0019	-0.00412	0.00152	0.20927	187
HSAPIENS-JASPAR2016-POU6F1-MA0628.1	125921	0.00239	0.00403	0.00191	0.21152	188
MMUSCULUS-JASPAR2016-GABPA-MA0062.2	125921	-0.00165	-0.00425	0.00132	0.21155	189
MMUSCULUS-JASPAR2016-SOX3-MA0514.1	125921	0.00115	0.00427	0.000926	0.21308	190
HSAPIENS-JASPAR2016-EBF1-MA0154.2	125921	-0.000925	-0.00437	0.000744	0.21375	191
HSAPIENS-JASPAR2016-GABPA-MA0062.1	125921	-0.00148	-0.00425	0.00119	0.21493	192
RNORVEGICUS-JASPAR2016-NFKB1-MA0105.1	125921	-0.00133	-0.00414	0.00107	0.21498	193
MMUSCULUS-JASPAR2016-SOX11-MA0869.1	125921	0.00181	0.00401	0.00146	0.21548	194
HSAPIENS-JASPAR2016-SPDEF-MA0686.1	125921	-0.00274	-0.00406	0.00222	0.21682	195
MMUSCULUS-JASPAR2016-RXRA-MA0512.2	125921	-0.00204	-0.00406	0.00165	0.21686	196
HSAPIENS-JASPAR2016-RXRA::VDR-MA0074.1	125921	-0.00258	-0.00399	0.00209	0.21692	197
MMUSCULUS-JASPAR2016-NR2E1-MA0676.1	125921	0.00244	0.00398	0.00198	0.21938	198
HSAPIENS-JASPAR2016-ESR2-MA0258.2	125921	-0.00112	-0.00411	0.00091	0.21941	199
HSAPIENS-JASPAR2016-NEUROD2-MA0668.1	125921	-0.00184	-0.00395	0.0015	0.21971	200
HSAPIENS-JASPAR2016-ELK3-MA0759.1	125921	-0.00253	-0.00403	0.00208	0.22347	201
HSAPIENS-JASPAR2016-IRF1-MA0050.2	125921	0.000631	0.00415	0.000519	0.22397	202
MMUSCULUS-JASPAR2016-ATOH1-MA0461.1	125921	-0.00102	-0.00425	0.000845	0.2256	203
HSAPIENS-JASPAR2016-ELK1-MA0028.2	125921	-0.00257	-0.00398	0.00213	0.22851	204
HSAPIENS-JASPAR2016-STAT1-MA0137.2	125921	-0.000879	-0.004	0.000733	0.23066	205
HSAPIENS-JASPAR2016-TFAP2C-VAR.3-MA0815.1	125921	-0.000686	-0.00406	0.000576	0.23322	206
HSAPIENS-JASPAR2016-TP53-MA0106.2	125921	-0.00132	-0.0039	0.00111	0.23363	207
HSAPIENS-JASPAR2016-NR2F1-MA0017.1	125921	0.00153	0.00392	0.00129	0.23533	208
HSAPIENS-JASPAR2016-EGR2-MA0472.2	125921	-0.0017	-0.004	0.00144	0.23751	209
HSAPIENS-JASPAR2016-PAX1-MA0779.1	125921	-0.00207	-0.00382	0.00176	0.23817	210
MMUSCULUS-JASPAR2016-DLX2-MA0885.1	125921	0.00306	0.00381	0.0026	0.23898	211
MMUSCULUS-JASPAR2016-HMX3-MA0898.1	125921	0.00217	0.0038	0.00185	0.23908	212
HSAPIENS-JASPAR2016-IRF9-MA0653.1	125921	0.00167	0.00386	0.00142	0.2392	213
HSAPIENS-JASPAR2016-TEAD1-MA0090.2	125921	0.0017	0.00385	0.00145	0.24193	214
HSAPIENS-JASPAR2016-POU3F2-MA0787.1	125921	0.00173	0.00382	0.00149	0.24446	215
HSAPIENS-JASPAR2016-TP53-MA0106.3	125921	-0.0011	-0.00375	0.000946	0.24705	216
HSAPIENS-JASPAR2016-XBP1-MA0844.1	125921	-0.00265	-0.00373	0.0023	0.24848	217
MMUSCULUS-JASPAR2016-NKX2-5-MA0063.1	125921	0.00307	0.00368	0.00268	0.2511	218
HSAPIENS-JASPAR2016-SMAD2::SMAD3::SMAD4-MA0513.1	125921	-0.000944	-0.00395	0.000825	0.25222	219
HSAPIENS-JASPAR2016-SCRT1-MA0743.1	125921	0.00167	0.00372	0.00146	0.25426	220
HSAPIENS-JASPAR2016-RFX3-MA0798.1	125921	0.000661	0.00383	0.000581	0.25485	221
HSAPIENS-JASPAR2016-ZBTB33-MA0527.1	125921	0.00203	0.00367	0.00179	0.25746	222
HSAPIENS-JASPAR2016-NHLH1-MA0048.1	125921	0.000693	0.00394	0.000614	0.25933	223
HSAPIENS-JASPAR2016-ONECUT2-MA0756.1	125921	0.00352	0.00359	0.00313	0.26099	224
HSAPIENS-JASPAR2016-RFX4-MA0799.1	125921	0.000694	0.00377	0.000618	0.26141	225
MMUSCULUS-JASPAR2016-DLX1-MA0879.1	125921	0.00246	0.00363	0.00219	0.26161	226
MMUSCULUS-JASPAR2016-GATA1-MA0035.3	125921	-0.00211	-0.00361	0.00189	0.26209	227
MMUSCULUS-JASPAR2016-NR2F6-VAR.2-MA0728.1	125921	-0.00161	-0.00363	0.00145	0.26698	228
MMUSCULUS-JASPAR2016-NR4A2-MA0160.1	125921	-0.00194	-0.00362	0.00175	0.26789	229
HSAPIENS-JASPAR2016-KLF14-MA0740.1	125921	0.000891	0.004	0.000809	0.27052	230
HSAPIENS-JASPAR2016-HLF-MA0043.1	125921	-0.0023	-0.00352	0.0021	0.27258	231
HSAPIENS-JASPAR2016-ATF4-MA0833.1	125921	0.00177	0.00354	0.00162	0.27467	232
HSAPIENS-JASPAR2016-MAF::NFE2-MA0501.1	125921	0.00101	0.00372	0.000927	0.27487	233
HSAPIENS-JASPAR2016-GSC-MA0648.1	125921	0.00282	0.0035	0.00258	0.27497	234
HSAPIENS-JASPAR2016-TFAP2C-VAR.2-MA0814.1	125921	-0.000805	-0.00374	0.000742	0.2779	235
MMUSCULUS-JASPAR2016-FOXK1-MA0852.1	125921	0.00139	0.00356	0.00128	0.27917	236
HSAPIENS-JASPAR2016-BATF3-MA0835.1	125921	0.00116	0.00349	0.00107	0.28153	237
HSAPIENS-JASPAR2016-RFX2-MA0600.2	125921	0.000633	0.0036	0.000591	0.28376	238
HSAPIENS-JASPAR2016-ESR1-MA0112.2	125921	-0.00065	-0.00368	0.000608	0.28486	239
MMUSCULUS-JASPAR2016-PAX5-MA0014.1	125921	0.000996	0.00364	0.000931	0.28503	240
HSAPIENS-JASPAR2016-ESRRB-MA0141.3	125921	-0.00191	-0.00349	0.0018	0.28615	241
MMUSCULUS-JASPAR2016-TCFCP2L1-MA0145.2	125921	-0.000796	-0.00365	0.000748	0.28732	242
HSAPIENS-JASPAR2016-RXRB-MA0855.1	125921	-0.00176	-0.00349	0.00166	0.28877	243
MMUSCULUS-JASPAR2016-HMX2-MA0897.1	125921	0.00201	0.00341	0.0019	0.28963	244
HSAPIENS-JASPAR2016-BARX1-MA0875.1	125921	0.00252	0.00343	0.00238	0.29051	245
HSAPIENS-JASPAR2016-CREB1-MA0018.1	125921	0.00224	0.00347	0.00212	0.29192	246
RNORVEGICUS-JASPAR2016-ZNF423-MA0116.1	125921	-0.000964	-0.00349	0.000915	0.29205	247
HSAPIENS-JASPAR2016-POU4F2-MA0683.1	125921	-0.00159	-0.00339	0.00151	0.29261	248
HSAPIENS-JASPAR2016-TFAP2B-VAR.3-MA0813.1	125921	-0.000635	-0.00358	0.000604	0.29295	249
HSAPIENS-JASPAR2016-NEUROG2-MA0669.1	125921	-0.00123	-0.00346	0.00117	0.29358	250
MMUSCULUS-JASPAR2016-CREB3L2-MA0608.1	125921	0.00171	0.00347	0.00164	0.29656	251
HSAPIENS-JASPAR2016-TFCP2-MA0145.3	125921	-0.00188	-0.00337	0.00181	0.29854	252
MMUSCULUS-JASPAR2016-PAX4-MA0068.1	125921	0.000679	0.00344	0.000655	0.30026	253
HSAPIENS-JASPAR2016-SNAI2-MA0745.1	125921	-0.00148	-0.00345	0.00144	0.3033	254
MMUSCULUS-JASPAR2016-JUN::FOS-MA0099.1	125921	-0.000988	-0.00345	0.000963	0.30475	255
HSAPIENS-JASPAR2016-ELF4-MA0641.1	125921	-0.00158	-0.00341	0.00155	0.3065	256
HSAPIENS-JASPAR2016-TP53-MA0106.1	125921	-0.000965	-0.00336	0.000946	0.30777	257
MMUSCULUS-JASPAR2016-ATF3-MA0605.1	125921	0.00266	0.0033	0.00262	0.30965	258
HSAPIENS-JASPAR2016-TFAP2C-MA0524.2	125921	-0.00068	-0.00349	0.00067	0.31035	259
MMUSCULUS-JASPAR2016-HNF4A-MA0114.3	125921	-0.00147	-0.00332	0.00145	0.31196	260
HSAPIENS-JASPAR2016-EGR1-MA0162.2	125921	0.000489	0.00387	0.000485	0.31371	261
HSAPIENS-JASPAR2016-SMAD3-MA0795.1	125921	0.0018	0.00326	0.00179	0.31565	262
HSAPIENS-JASPAR2016-TBX2-MA0688.1	125921	-0.00183	-0.00327	0.00183	0.31643	263
HSAPIENS-JASPAR2016-PAX6-MA0069.1	125921	0.00194	0.00321	0.00194	0.3175	264
HSAPIENS-JASPAR2016-E2F6-MA0471.1	125921	-0.000741	-0.00359	0.000742	0.31832	265
MMUSCULUS-JASPAR2016-HOXD9-MA0913.1	125921	-0.00212	-0.0032	0.00213	0.32066	266
HSAPIENS-JASPAR2016-FOXF2-MA0030.1	125921	0.00168	0.00325	0.00169	0.32117	267
HSAPIENS-JASPAR2016-HIC2-MA0738.1	125921	-0.00138	-0.0033	0.0014	0.32449	268
HSAPIENS-JASPAR2016-FOS-MA0476.1	125921	-0.000622	-0.00333	0.000632	0.32485	269
MMUSCULUS-JASPAR2016-ALX1-MA0854.1	125921	0.00162	0.00317	0.00165	0.32631	270
MMUSCULUS-JASPAR2016-RARB-MA0857.1	125921	-0.00138	-0.0032	0.00142	0.33142	271
HSAPIENS-JASPAR2016-YY2-MA0748.1	125921	0.00259	0.00307	0.00269	0.3372	272
MMUSCULUS-JASPAR2016-POU5F1::SOX2-MA0142.1	125921	0.0011	0.00316	0.00115	0.3381	273
HSAPIENS-JASPAR2016-ELK4-MA0076.1	125921	-0.00248	-0.00316	0.00259	0.33885	274
MMUSCULUS-JASPAR2016-DLX3-MA0880.1	125921	0.0028	0.00305	0.00296	0.34296	275
MMUSCULUS-JASPAR2016-DLX4-MA0881.1	125921	0.0028	0.00305	0.00296	0.34296	276
HSAPIENS-JASPAR2016-TEAD4-MA0809.1	125921	0.00129	0.00313	0.00136	0.34385	277
HSAPIENS-JASPAR2016-VAX2-MA0723.1	125921	0.0024	0.00302	0.00255	0.34529	278
MMUSCULUS-JASPAR2016-POU2F3-MA0627.1	125921	0.00121	0.0031	0.00128	0.3454	279
MMUSCULUS-JASPAR2016-TCFCP2L1-MA0145.1	125921	-0.000705	-0.00323	0.000747	0.34546	280
HSAPIENS-JASPAR2016-POU1F1-MA0784.1	125921	0.00132	0.00306	0.00141	0.34966	281
HSAPIENS-JASPAR2016-TBX21-MA0690.1	125921	-0.0018	-0.00303	0.00195	0.35574	282
HSAPIENS-JASPAR2016-TFAP2A-VAR.3-MA0872.1	125921	-0.000554	-0.00314	0.000603	0.35784	283
HSAPIENS-JASPAR2016-RARA::RXRA-MA0159.1	125921	0.00109	0.00304	0.00118	0.35865	284
MMUSCULUS-JASPAR2016-MECOM-MA0029.1	125921	0.00166	0.00295	0.00182	0.36151	285
GGALLUS-JASPAR2016-NFAT5-MA0606.1	125921	0.00123	0.00301	0.00135	0.36325	286
NSP.-JASPAR2016-TGA1A-MA0129.1	125921	-0.00442	-0.00296	0.00486	0.36332	287
HSAPIENS-JASPAR2016-RFX2-MA0600.1	125921	0.000488	0.0031	0.000539	0.36553	288
HSAPIENS-JASPAR2016-LEF1-MA0768.1	125921	0.00122	0.00297	0.00135	0.36555	289
MMUSCULUS-JASPAR2016-FOXJ3-MA0851.1	125921	0.00112	0.00298	0.00123	0.36564	290
HSAPIENS-JASPAR2016-TFAP2B-VAR.2-MA0812.1	125921	-0.000684	-0.00314	0.000759	0.36748	291
HSAPIENS-JASPAR2016-SRY-MA0084.1	125921	0.00165	0.0029	0.00185	0.37175	292
MMUSCULUS-JASPAR2016-TCF21-MA0832.1	125921	0.000659	0.00299	0.000738	0.37175	293
MMUSCULUS-JASPAR2016-FOXO1-MA0480.1	125921	-0.00106	-0.00299	0.0012	0.37415	294
HSAPIENS-JASPAR2016-TFE3-MA0831.1	125921	0.00122	0.00301	0.00137	0.37456	295
MMUSCULUS-JASPAR2016-EGR2-MA0472.1	125921	-0.000291	-0.00304	0.000328	0.37471	296
MMUSCULUS-JASPAR2016-RFX1-MA0509.1	125921	0.000585	0.00305	0.000659	0.37487	297
HSAPIENS-JASPAR2016-GCM1-MA0646.1	125921	-0.00164	-0.00291	0.00185	0.37519	298
VERTEBRATA-JASPAR2016-HNF1A-MA0046.1	125921	-0.0018	-0.00285	0.00203	0.37545	299
HSAPIENS-JASPAR2016-ERF-MA0760.1	125921	-0.00165	-0.00292	0.00187	0.37643	300
HSAPIENS-JASPAR2016-USF2-MA0526.1	125921	0.000946	0.00303	0.00107	0.37692	301
HSAPIENS-JASPAR2016-ID4-MA0824.1	125921	-0.00102	-0.00298	0.00116	0.37928	302
MMUSCULUS-JASPAR2016-HOXA9-MA0594.1	125921	-0.00184	-0.00283	0.0021	0.38161	303
HSAPIENS-JASPAR2016-ATF7-MA0834.1	125921	0.001	0.00282	0.00115	0.38329	304
HSAPIENS-JASPAR2016-POU3F3-MA0788.1	125921	0.0013	0.00283	0.0015	0.38867	305
HSAPIENS-JASPAR2016-HOXD11-MA0908.1	125921	-0.00309	-0.00274	0.00359	0.39032	306
HSAPIENS-JASPAR2016-TFAP2B-MA0811.1	125921	-0.00059	-0.00295	0.000688	0.39128	307
HSAPIENS-JASPAR2016-SP1-MA0079.3	125921	0.000402	0.0034	0.00047	0.3923	308
HSAPIENS-JASPAR2016-NFKB2-MA0778.1	125921	-0.000704	-0.00281	0.000824	0.39281	309
HSAPIENS-JASPAR2016-ZBTB7C-MA0695.1	125921	-0.00136	-0.00286	0.0016	0.39304	310
MMUSCULUS-JASPAR2016-MYOG-MA0500.1	125921	0.000569	0.00305	0.000667	0.39406	311
HSAPIENS-JASPAR2016-TFAP2A-VAR.2-MA0810.1	125921	-0.000606	-0.00298	0.000714	0.39567	312
HSAPIENS-JASPAR2016-BHLHE41-MA0636.1	125921	0.00119	0.00281	0.00141	0.39802	313
HSAPIENS-JASPAR2016-GLIS1-MA0735.1	125921	-0.00148	-0.00276	0.00177	0.40224	314
MMUSCULUS-JASPAR2016-NR2E3-MA0164.1	125921	-0.00158	-0.00267	0.00189	0.40418	315
MMUSCULUS-JASPAR2016-MYCN-MA0104.2	125921	0.00097	0.00285	0.00117	0.40568	316
HSAPIENS-JASPAR2016-TCF4-MA0830.1	125921	-0.00109	-0.00278	0.00133	0.41211	317
MMUSCULUS-JASPAR2016-EGR1-MA0162.1	125921	-0.00102	-0.00283	0.00124	0.41318	318
HSAPIENS-JASPAR2016-HOXC10-MA0905.1	125921	-0.00242	-0.00262	0.00296	0.41339	319
HSAPIENS-JASPAR2016-TFAP2C-MA0524.1	125921	-0.000507	-0.00298	0.00062	0.41361	320
MMUSCULUS-JASPAR2016-LHX3-MA0135.1	125921	-0.00147	-0.00264	0.0018	0.41387	321
HSAPIENS-JASPAR2016-NFIC::TLX1-MA0119.1	125921	0.000538	0.00276	0.00066	0.41501	322
MMUSCULUS-JASPAR2016-TCF12-MA0521.1	125921	0.000545	0.0029	0.00067	0.4157	323
HSAPIENS-JASPAR2016-KLF16-MA0741.1	125921	0.000529	0.0031	0.000652	0.41716	324
HSAPIENS-JASPAR2016-REL-MA0101.1	125921	-0.00115	-0.00269	0.00142	0.4174	325
HSAPIENS-JASPAR2016-ETV5-MA0765.1	125921	-0.00187	-0.00265	0.00233	0.422	326
HSAPIENS-JASPAR2016-NR3C2-MA0727.1	125921	0.000687	0.0026	0.000861	0.42496	327
HSAPIENS-JASPAR2016-SPIC-MA0687.1	125921	-0.000902	-0.00266	0.00113	0.42518	328
MMUSCULUS-JASPAR2016-DUX-MA0611.1	125921	0.00164	0.00265	0.00206	0.42564	329
HSAPIENS-JASPAR2016-AR-MA0007.2	125921	0.000734	0.00267	0.000922	0.42612	330
HSAPIENS-JASPAR2016-SP8-MA0747.1	125921	0.000549	0.00295	0.000692	0.4274	331
HSAPIENS-JASPAR2016-EGR3-MA0732.1	125921	-0.000745	-0.00279	0.000944	0.43006	332
HSAPIENS-JASPAR2016-JUN-MA0488.1	125921	0.000929	0.0026	0.00118	0.43199	333
XLAEVIS-JASPAR2016-MIX-A-MA0621.1	125921	0.00163	0.00255	0.00208	0.43304	334
HSAPIENS-JASPAR2016-HOXA5-MA0158.1	125921	0.00222	0.00251	0.00285	0.43606	335
MMUSCULUS-JASPAR2016-HMX1-MA0896.1	125921	0.00142	0.00251	0.00184	0.4388	336
HSAPIENS-JASPAR2016-STAT3-MA0144.2	125921	-0.000643	-0.00262	0.000835	0.44069	337
RRATTUS-JASPAR2016-AR-MA0007.1	125921	-0.000934	-0.0025	0.00121	0.44163	338
HSAPIENS-JASPAR2016-TBR1-MA0802.1	125921	-0.00151	-0.00252	0.00196	0.44201	339
MMUSCULUS-JASPAR2016-T-MA0009.1	125921	-0.00164	-0.00249	0.00213	0.44218	340
HSAPIENS-JASPAR2016-MEIS2-MA0774.1	125921	-0.00104	-0.00255	0.00136	0.44493	341
HSAPIENS-JASPAR2016-RUNX2-MA0511.1	125921	-0.000647	-0.00259	0.000849	0.44604	342
HSAPIENS-JASPAR2016-MEIS1-MA0498.2	125921	0.00167	0.00242	0.00221	0.44996	343
HSAPIENS-JASPAR2016-NHLH1-MA0048.2	125921	0.000452	0.00262	0.000599	0.4505	344
HSAPIENS-JASPAR2016-HSF4-MA0771.1	125921	-0.00115	-0.00246	0.00153	0.45117	345
HSAPIENS-JASPAR2016-NFIL3-MA0025.1	125921	0.00134	0.0024	0.0018	0.4544	346
HSAPIENS-JASPAR2016-E2F3-MA0469.2	125921	0.00136	0.00239	0.00183	0.45623	347
HSAPIENS-JASPAR2016-E2F8-MA0865.1	125921	-0.00114	-0.00242	0.00154	0.45809	348
HSAPIENS-JASPAR2016-REST-MA0138.2	125921	0.000559	0.00253	0.000755	0.45882	349
HSAPIENS-JASPAR2016-POU5F1B-MA0792.1	125921	0.00125	0.00243	0.00169	0.45918	350
HSAPIENS-JASPAR2016-HINFP-MA0131.1	125921	0.00325	0.00236	0.00451	0.47175	351
HSAPIENS-JASPAR2016-EVX2-MA0888.1	125921	0.00152	0.00231	0.00212	0.47408	352
MMUSCULUS-JASPAR2016-SOX6-MA0515.1	125921	0.00077	0.00239	0.00108	0.4764	353
RNORVEGICUS-JASPAR2016-DDIT3::CEBPA-MA0019.1	125921	-0.00124	-0.0023	0.00175	0.47788	354
HSAPIENS-JASPAR2016-HINFP-MA0131.2	125921	-0.00127	-0.00232	0.00179	0.4793	355
HSAPIENS-JASPAR2016-ZNF143-MA0088.2	125921	0.000835	0.00235	0.00118	0.48036	356
HSAPIENS-JASPAR2016-MEIS3-MA0775.1	125921	0.0011	0.00232	0.00157	0.48311	357
MMUSCULUS-JASPAR2016-SIX3-MA0631.1	125921	-0.00175	-0.00225	0.00251	0.48449	358
HSAPIENS-JASPAR2016-THAP1-MA0597.1	125921	0.000756	0.0024	0.00108	0.48462	359
HSAPIENS-JASPAR2016-MTF1-MA0863.1	125921	0.00103	0.0023	0.00147	0.48464	360
HSAPIENS-JASPAR2016-ETV2-MA0762.1	125921	-0.00114	-0.00229	0.00163	0.48499	361
HSAPIENS-JASPAR2016-SOX8-MA0868.1	125921	0.000986	0.00225	0.00142	0.48609	362
HSAPIENS-JASPAR2016-ELF5-MA0136.2	125921	-0.000929	-0.00233	0.00134	0.48655	363
HSAPIENS-JASPAR2016-MAFG-MA0659.1	125921	-0.000475	-0.00227	0.000687	0.48982	364
HSAPIENS-JASPAR2016-RARA-MA0729.1	125921	-0.00103	-0.00226	0.0015	0.49014	365
HSAPIENS-JASPAR2016-EOMES-MA0800.1	125921	0.00125	0.00226	0.00182	0.49106	366
MMUSCULUS-JASPAR2016-ARID3B-MA0601.1	125921	-0.00164	-0.00223	0.00238	0.49118	367
RNORVEGICUS-JASPAR2016-SP1-MA0079.2	125921	-0.000269	-0.00269	0.000395	0.49553	368
HSAPIENS-JASPAR2016-PAX5-MA0014.2	125921	0.000627	0.00227	0.000931	0.50092	369
HSAPIENS-JASPAR2016-BCL6B-MA0731.1	125921	-0.000791	-0.00223	0.00118	0.50153	370
HSAPIENS-JASPAR2016-NFATC3-MA0625.1	125921	-0.00105	-0.00215	0.00161	0.51325	371
MMUSCULUS-JASPAR2016-ESRRA-MA0592.2	125921	-0.00117	-0.00212	0.00179	0.5143	372
HSAPIENS-JASPAR2016-HES5-MA0821.1	125921	-0.000746	-0.00217	0.00115	0.51526	373
MMUSCULUS-JASPAR2016-HOXB5-MA0904.1	125921	0.00116	0.00212	0.00179	0.51675	374
HSAPIENS-JASPAR2016-MAX-MA0058.1	125921	0.000782	0.00219	0.00121	0.51715	375
MMUSCULUS-JASPAR2016-DMBX1-MA0883.1	125921	0.00134	0.00208	0.00207	0.51829	376
MMUSCULUS-JASPAR2016-GATA4-MA0482.1	125921	0.00124	0.00207	0.00192	0.51996	377
HSAPIENS-JASPAR2016-SPI1-MA0080.4	125921	0.000689	0.00214	0.00107	0.52086	378
HSAPIENS-JASPAR2016-RARA-VAR.2-MA0730.1	125921	-0.000754	-0.00211	0.00117	0.52113	379
HSAPIENS-JASPAR2016-SP2-MA0516.1	125921	0.000235	0.0025	0.000375	0.53031	380
HSAPIENS-JASPAR2016-ETS1-MA0098.3	125921	-0.00107	-0.00208	0.0017	0.53044	381
HSAPIENS-JASPAR2016-FOXA1-MA0148.1	125921	0.000714	0.0021	0.00114	0.53156	382
HSAPIENS-JASPAR2016-MAX-MA0058.3	125921	0.000732	0.0021	0.00118	0.53424	383
MMUSCULUS-JASPAR2016-SPZ1-MA0111.1	125921	0.000924	0.00205	0.00149	0.53538	384
HSAPIENS-JASPAR2016-POU3F4-MA0789.1	125921	0.00106	0.00202	0.00171	0.53623	385
HSAPIENS-JASPAR2016-ETV6-MA0645.1	125921	-0.000881	-0.00206	0.00144	0.54006	386
MMUSCULUS-JASPAR2016-SOX2-MA0143.3	125921	-0.000815	-0.00203	0.00134	0.54141	387
HSAPIENS-JASPAR2016-E2F7-MA0758.1	125921	-0.00097	-0.00197	0.0016	0.54455	388
HSAPIENS-JASPAR2016-GLIS2-MA0736.1	125921	-0.000775	-0.00205	0.00128	0.54581	389
MMUSCULUS-JASPAR2016-ASCL2-MA0816.1	125921	0.000334	0.00212	0.000554	0.54633	390
MMUSCULUS-JASPAR2016-CREM-MA0609.1	125921	0.00127	0.00199	0.0021	0.54641	391
HSAPIENS-JASPAR2016-TP63-MA0525.1	125921	-0.000456	-0.00201	0.000756	0.54677	392
HSAPIENS-JASPAR2016-FOXP2-MA0593.1	125921	-0.00078	-0.00198	0.00131	0.55294	393
MMUSCULUS-JASPAR2016-FOXJ2-MA0614.1	125921	-0.00122	-0.00193	0.00206	0.55434	394
MMUSCULUS-JASPAR2016-HOXA11-MA0911.1	125921	-0.00192	-0.00189	0.00325	0.55477	395
HSAPIENS-JASPAR2016-EBF1-MA0154.3	125921	-0.000453	-0.00198	0.000768	0.5553	396
MMUSCULUS-JASPAR2016-CRX-MA0467.1	125921	-0.00109	-0.00189	0.00187	0.56039	397
HSAPIENS-JASPAR2016-USF1-MA0093.1	125921	0.000776	0.00196	0.00134	0.56221	398
HSAPIENS-JASPAR2016-EVX1-MA0887.1	125921	0.00118	0.00186	0.00205	0.56359	399
HSAPIENS-JASPAR2016-ELK1-MA0028.1	125921	0.00122	0.00192	0.00211	0.56421	400
HSAPIENS-JASPAR2016-PPARG::RXRA-MA0065.1	125921	0.000733	0.00189	0.00127	0.56487	401
HSAPIENS-JASPAR2016-HSF1-MA0486.1	125921	-0.000535	-0.00191	0.00093	0.56488	402
MMUSCULUS-JASPAR2016-HOXD3-MA0912.1	125921	-0.00101	-0.00188	0.00175	0.56643	403
HSAPIENS-JASPAR2016-USF1-MA0093.2	125921	0.000602	0.00194	0.00105	0.56742	404
HSAPIENS-JASPAR2016-ZNF740-MA0753.1	125921	0.000396	0.00202	0.000697	0.56966	405
MMUSCULUS-JASPAR2016-KLF1-MA0493.1	125921	-0.000486	-0.00206	0.000855	0.56995	406
MMUSCULUS-JASPAR2016-CREB1-MA0018.2	125921	0.000984	0.00186	0.00174	0.57094	407
HSAPIENS-JASPAR2016-EHF-MA0598.2	125921	-0.000882	-0.00187	0.00157	0.57452	408
HSAPIENS-JASPAR2016-REST-MA0138.1	125921	0.000369	0.00194	0.000661	0.57702	409
HSAPIENS-JASPAR2016-HNF4G-MA0484.1	125921	0.000555	0.00186	0.000998	0.57824	410
HSAPIENS-JASPAR2016-GCM2-MA0767.1	125921	-0.00127	-0.00179	0.00229	0.58069	411
HSAPIENS-JASPAR2016-MGA-MA0801.1	125921	0.00111	0.0018	0.00205	0.5877	412
MMUSCULUS-JASPAR2016-EN1-MA0027.1	125921	-0.00101	-0.00176	0.00187	0.58944	413
MMUSCULUS-JASPAR2016-STAT5A::STAT5B-MA0519.1	125921	0.000459	0.00175	0.000871	0.59832	414
HSAPIENS-JASPAR2016-HEY1-MA0823.1	125921	0.000627	0.00178	0.0012	0.60062	415
HSAPIENS-JASPAR2016-RORA-MA0071.1	125921	-0.000969	-0.00167	0.00189	0.60793	416
MMUSCULUS-JASPAR2016-VDR-MA0693.1	125921	-0.000808	-0.00165	0.0016	0.61256	417
HSAPIENS-JASPAR2016-NR3C1-MA0113.3	125921	0.000433	0.00162	0.000868	0.61835	418
HSAPIENS-JASPAR2016-VENTX-MA0724.1	125921	0.00158	0.00161	0.00318	0.61922	419
HSAPIENS-JASPAR2016-GATA5-MA0766.1	125921	0.00134	0.00158	0.00271	0.62046	420
HSAPIENS-JASPAR2016-CEBPD-MA0836.1	125921	-0.000932	-0.00158	0.00188	0.62092	421
HSAPIENS-JASPAR2016-TFAP4-MA0691.1	125921	-0.000348	-0.00166	0.000708	0.62242	422
HSAPIENS-JASPAR2016-HES7-MA0822.1	125921	-0.000576	-0.00161	0.00119	0.62874	423
MMUSCULUS-JASPAR2016-NFE2L2-MA0150.2	125921	0.000433	0.00163	0.0009	0.63048	424
HSAPIENS-JASPAR2016-PPARG-MA0066.1	125921	-0.000512	-0.00154	0.00108	0.63653	425
HSAPIENS-JASPAR2016-STAT1-MA0137.1	125921	0.000468	0.00156	0.00101	0.64175	426
HSAPIENS-JASPAR2016-NFYA-MA0060.2	125921	0.000498	0.00157	0.00107	0.64283	427
HSAPIENS-JASPAR2016-NFIX-MA0671.1	125921	-0.000481	-0.00156	0.00105	0.6458	428
HSAPIENS-JASPAR2016-HLF-MA0043.2	125921	0.000693	0.00146	0.00151	0.64664	429
HSAPIENS-JASPAR2016-MAFF-MA0495.1	125921	0.000432	0.0015	0.000953	0.65015	430
MMUSCULUS-JASPAR2016-ZFX-MA0146.1	125921	0.000273	0.00164	0.000604	0.6514	431
HSAPIENS-JASPAR2016-FOXI1-MA0042.1	125921	0.000559	0.00143	0.00128	0.66196	432
HSAPIENS-JASPAR2016-MNT-MA0825.1	125921	0.000533	0.00147	0.00122	0.66303	433
MMUSCULUS-JASPAR2016-ZFX-MA0146.2	125921	0.000265	0.00158	0.00061	0.66365	434
HSAPIENS-JASPAR2016-NR2F1-MA0017.2	125921	-0.000609	-0.00144	0.0014	0.6643	435
HSAPIENS-JASPAR2016-PRDM1-MA0508.1	125921	0.000337	0.00146	0.00079	0.67016	436
MMUSCULUS-JASPAR2016-MYB-MA0100.2	125921	-0.000489	-0.00141	0.00115	0.67119	437
HSAPIENS-JASPAR2016-KLF5-MA0599.1	125921	-0.000254	-0.00167	0.0006	0.6727	438
HSAPIENS-JASPAR2016-CEBPE-MA0837.1	125921	-0.000786	-0.00135	0.00187	0.67372	439
HSAPIENS-JASPAR2016-GRHL1-MA0647.1	125921	0.00069	0.00132	0.00167	0.6802	440
HSAPIENS-JASPAR2016-ZIC1-MA0696.1	125921	0.000359	0.00143	0.000877	0.68215	441
HSAPIENS-JASPAR2016-NFE2-MA0841.1	125921	-0.000301	-0.00135	0.000739	0.6838	442
HSAPIENS-JASPAR2016-HSF1-MA0486.2	125921	-0.000614	-0.00128	0.00156	0.69381	443
HSAPIENS-JASPAR2016-ESR2-MA0258.1	125921	0.000338	0.00132	0.000859	0.69399	444
HSAPIENS-JASPAR2016-CEBPB-MA0466.2	125921	-0.000736	-0.00125	0.00188	0.69544	445
HSAPIENS-JASPAR2016-TFEB-MA0692.1	125921	0.000444	0.00132	0.00114	0.69617	446
HSAPIENS-JASPAR2016-JUN-VAR.2-MA0489.1	125921	-0.000228	-0.00132	0.000584	0.69639	447
MMUSCULUS-JASPAR2016-LHX4-MA0704.1	125921	0.000708	0.00124	0.00184	0.70031	448
HSAPIENS-JASPAR2016-BARHL2-MA0635.1	125921	-0.00137	-0.00122	0.00358	0.70267	449
HSAPIENS-JASPAR2016-TBX19-MA0804.1	125921	0.000431	0.00123	0.00113	0.70387	450
HSAPIENS-JASPAR2016-SOX21-MA0866.1	125921	-0.000541	-0.00122	0.00143	0.70543	451
XLAEVIS-JASPAR2016-ZNF143-MA0088.1	125921	-0.000251	-0.00134	0.000667	0.70655	452
HSAPIENS-JASPAR2016-SPIB-MA0081.1	125921	-0.000511	-0.00125	0.00136	0.70753	453
MMUSCULUS-JASPAR2016-TCF3-MA0522.1	125921	-0.000232	-0.00134	0.000619	0.70809	454
HSAPIENS-JASPAR2016-FOXA1-MA0148.3	125921	0.000465	0.00123	0.00124	0.70883	455
HSAPIENS-JASPAR2016-IRF2-MA0051.1	125921	-0.000471	-0.00118	0.0013	0.71644	456
MMUSCULUS-JASPAR2016-TCFL5-MA0632.1	125921	0.000401	0.0012	0.00112	0.71997	457
HSAPIENS-JASPAR2016-POU2F1-MA0785.1	125921	-0.000551	-0.00117	0.00154	0.72038	458
MMUSCULUS-JASPAR2016-GFI1B-MA0483.1	125921	0.000421	0.00118	0.00118	0.72191	459
HSAPIENS-JASPAR2016-HEY2-MA0649.1	125921	0.000463	0.0012	0.00131	0.72331	460
MMUSCULUS-JASPAR2016-ARNTL-MA0603.1	125921	0.000576	0.00118	0.00163	0.72335	461
HSAPIENS-JASPAR2016-SOX4-MA0867.1	125921	-0.000437	-0.00114	0.00125	0.72654	462
MMUSCULUS-JASPAR2016-KLF12-MA0742.1	125921	0.00031	0.00124	0.000892	0.72827	463
MMUSCULUS-JASPAR2016-ARX-MA0874.1	125921	0.000531	0.00111	0.00154	0.73082	464
MMUSCULUS-JASPAR2016-HAND1::TCF3-MA0092.1	125921	-0.000443	-0.00114	0.00129	0.73103	465
MMUSCULUS-JASPAR2016-MLXIP-MA0622.1	125921	0.000467	0.00115	0.00136	0.73179	466
HSAPIENS-JASPAR2016-NKX3-2-MA0122.2	125921	-0.000723	-0.0011	0.00214	0.73564	467
HSAPIENS-JASPAR2016-SP1-MA0079.1	125921	0.000322	0.00121	0.000958	0.73695	468
HSAPIENS-JASPAR2016-NFIA-MA0670.1	125921	-0.000366	-0.00112	0.00109	0.73812	469
HSAPIENS-JASPAR2016-HNF4A-MA0114.2	125921	-0.000317	-0.00112	0.000956	0.73993	470
RNORVEGICUS-JASPAR2016-NFATC2-MA0152.1	125921	0.000489	0.00109	0.00148	0.74125	471
MMUSCULUS-JASPAR2016-HES2-MA0616.1	125921	-0.000543	-0.00108	0.00166	0.74409	472
HSAPIENS-JASPAR2016-FOXA1-MA0148.2	125921	0.000373	0.00109	0.00114	0.7442	473
HSAPIENS-JASPAR2016-SCRT2-MA0744.1	125921	-0.000482	-0.00104	0.00152	0.75097	474
HSAPIENS-JASPAR2016-ZNF263-MA0528.1	125921	3.45e-05	0.00116	0.000109	0.75123	475
MMUSCULUS-JASPAR2016-BHLHE40-MA0464.1	125921	-0.000397	-0.00107	0.00125	0.75144	476
HSAPIENS-JASPAR2016-RFX5-MA0510.2	125921	0.00018	0.00105	0.000574	0.75386	477
HSAPIENS-JASPAR2016-MAFK-MA0496.1	125921	-0.000337	-0.00104	0.00108	0.75443	478
MMUSCULUS-JASPAR2016-RXRA-MA0512.1	125921	0.000311	0.00104	0.00101	0.75714	479
HSAPIENS-JASPAR2016-GATA3-MA0037.2	125921	0.000747	0.00098	0.00244	0.76001	480
HSAPIENS-JASPAR2016-KLF13-MA0657.1	125921	-0.000324	-0.00103	0.00107	0.76155	481
OCUNICULUS-JASPAR2016-HLTF-MA0109.1	125921	0.00079	0.000953	0.00265	0.76534	482
HSAPIENS-JASPAR2016-TBX15-MA0803.1	125921	-0.000599	-0.000977	0.00202	0.767	483
HSAPIENS-JASPAR2016-NFE2L2-MA0150.1	125921	0.000344	0.000986	0.00117	0.76917	484
MMUSCULUS-JASPAR2016-HOXC9-MA0485.1	125921	-0.000568	-0.000924	0.00197	0.77334	485
HSAPIENS-JASPAR2016-TP73-MA0861.1	125921	-0.000314	-0.00093	0.0011	0.77434	486
HSAPIENS-JASPAR2016-TCF3-MA0522.2	125921	-0.000362	-0.000957	0.00128	0.77749	487
HSAPIENS-JASPAR2016-GSC2-MA0891.1	125921	0.000723	0.000904	0.00257	0.77833	488
MMUSCULUS-JASPAR2016-BACH1::MAFK-MA0591.1	125921	-0.000221	-0.000944	0.000802	0.78321	489
HSAPIENS-JASPAR2016-FOSL1-MA0477.1	125921	-0.000159	-0.000915	0.000591	0.78764	490
HSAPIENS-JASPAR2016-IRF7-MA0772.1	125921	0.000355	0.00086	0.00135	0.79223	491
HSAPIENS-JASPAR2016-RREB1-MA0073.1	125921	-7.23e-05	-0.000894	0.000276	0.79343	492
MMUSCULUS-JASPAR2016-HES1-MA1099.1	125921	-0.000429	-0.000883	0.00164	0.79404	493
HSAPIENS-JASPAR2016-TBX5-MA0807.1	125921	-0.000526	-0.000855	0.00203	0.79494	494
HSAPIENS-JASPAR2016-IRF1-MA0050.1	125921	0.000312	0.000851	0.00121	0.79637	495
HSAPIENS-JASPAR2016-INSM1-MA0155.1	125921	0.000273	0.00089	0.00107	0.79798	496
MMUSCULUS-JASPAR2016-ATF1-MA0604.1	125921	-0.000624	-0.000822	0.00247	0.80087	497
MMUSCULUS-JASPAR2016-STAT6-MA0520.1	125921	-0.000219	-0.000818	0.000875	0.80257	498
MMUSCULUS-JASPAR2016-NFYA-MA0060.1	125921	0.000277	0.000864	0.00111	0.80267	499
MMUSCULUS-JASPAR2016-MYOD1-MA0499.1	125921	0.000153	0.00088	0.000625	0.80603	500
HSAPIENS-JASPAR2016-FOXC2-MA0846.1	125921	0.000321	0.0008	0.00132	0.80836	501
HSAPIENS-JASPAR2016-JUNB-MA0490.1	125921	-0.000151	-0.000813	0.000633	0.81134	502
HSAPIENS-JASPAR2016-MYBL1-MA0776.1	125921	-0.000737	-0.000759	0.0031	0.81233	503
HSAPIENS-JASPAR2016-RORA-VAR.2-MA0072.1	125921	-0.000398	-0.00077	0.00168	0.8125	504
HSAPIENS-JASPAR2016-JDP2-MA0655.1	125921	0.00019	0.000787	0.000802	0.81257	505
HSAPIENS-JASPAR2016-SOX9-MA0077.1	125921	-0.000431	-0.000758	0.00184	0.81502	506
HSAPIENS-JASPAR2016-ZBTB18-MA0698.1	125921	0.000256	0.000777	0.00111	0.81683	507
HSAPIENS-JASPAR2016-CTCF-MA0139.1	125921	9.97e-05	0.000849	0.000431	0.81718	508
HSAPIENS-JASPAR2016-CREB3L1-MA0839.1	125921	-0.0004	-0.000759	0.00173	0.81762	509
HSAPIENS-JASPAR2016-OTX1-MA0711.1	125921	-0.000837	-0.000737	0.00363	0.8177	510
HSAPIENS-JASPAR2016-MLXIPL-MA0664.1	125921	-0.000345	-0.000764	0.00152	0.8198	511
HSAPIENS-JASPAR2016-SREBF1-MA0595.1	125921	-0.000354	-0.000751	0.00155	0.81993	512
HSAPIENS-JASPAR2016-ISL2-MA0914.1	125921	-0.000525	-0.000728	0.00234	0.82263	513
HSAPIENS-JASPAR2016-PLAG1-MA0163.1	125921	0.00016	0.000786	0.000732	0.82707	514
MMUSCULUS-JASPAR2016-NKX3-2-MA0122.1	125921	-0.000361	-0.000716	0.00166	0.82845	515
MMUSCULUS-JASPAR2016-ALX4-MA0853.1	125921	0.000345	0.000698	0.0016	0.82907	516
HSAPIENS-JASPAR2016-DBP-MA0639.1	125921	-0.0003	-0.000664	0.00144	0.83499	517
MMUSCULUS-JASPAR2016-RUNX1-MA0002.2	125921	0.00019	0.000686	0.000943	0.84055	518
HSAPIENS-JASPAR2016-GMEB2-MA0862.1	125921	0.000753	0.000656	0.00375	0.84085	519
HSAPIENS-JASPAR2016-JUND-MA0491.1	125921	-0.000119	-0.00068	0.000592	0.84116	520
HSAPIENS-JASPAR2016-FOXG1-MA0613.1	125921	0.000383	0.000601	0.00208	0.85432	521
HSAPIENS-JASPAR2016-FOXL1-MA0033.1	125921	-0.000708	-0.000581	0.0039	0.85603	522
HSAPIENS-JASPAR2016-HSF2-MA0770.1	125921	0.000259	0.000587	0.00143	0.85619	523
MMUSCULUS-JASPAR2016-SPI1-MA0080.3	125921	-0.00012	-0.000644	0.000663	0.85699	524
HSAPIENS-JASPAR2016-RELA-MA0107.1	125921	0.000201	0.000595	0.00112	0.85762	525
MMUSCULUS-JASPAR2016-TAL1::GATA1-MA0140.1	125921	-0.000272	-0.000562	0.00156	0.86198	526
HSAPIENS-JASPAR2016-ZIC4-MA0751.1	125921	-0.000149	-0.000601	0.000867	0.86325	527
HSAPIENS-JASPAR2016-CEBPG-MA0838.1	125921	0.000333	0.000549	0.00193	0.8633	528
HSAPIENS-JASPAR2016-SREBF2-MA0596.1	125921	-0.000281	-0.000564	0.00164	0.86417	529
HSAPIENS-JASPAR2016-GATA2-MA0036.2	125921	-0.000303	-0.000547	0.00178	0.8651	530
MMUSCULUS-JASPAR2016-ESRRB-MA0141.1	125921	0.00024	0.000558	0.00143	0.86621	531
HSAPIENS-JASPAR2016-CEBPB-MA0466.1	125921	-0.000268	-0.000548	0.00159	0.86627	532
MMUSCULUS-JASPAR2016-ELF5-MA0136.1	125921	-0.000238	-0.00055	0.00143	0.86812	533
MMUSCULUS-JASPAR2016-AR-MA0007.3	125921	0.000142	0.000523	0.00089	0.87289	534
HSAPIENS-JASPAR2016-PBX1-MA0070.1	125921	-0.000362	-0.000517	0.00227	0.87338	535
HSAPIENS-JASPAR2016-MSC-MA0665.1	125921	-0.000143	-0.000539	0.000902	0.87399	536
HSAPIENS-JASPAR2016-SP3-MA0746.1	125921	0.000104	0.000601	0.000655	0.87403	537
MMUSCULUS-JASPAR2016-NR5A2-MA0505.1	125921	0.000159	0.000527	0.00102	0.87575	538
RNORVEGICUS-JASPAR2016-FOXA2-MA0047.1	125921	-0.000226	-0.000502	0.00147	0.87781	539
MMUSCULUS-JASPAR2016-TCF7-MA0769.1	125921	-0.000221	-0.000494	0.00147	0.88031	540
HSAPIENS-JASPAR2016-PITX3-MA0714.1	125921	-0.000363	-0.000473	0.00246	0.88272	541
HSAPIENS-JASPAR2016-FOSL2-MA0478.1	125921	-9.74e-05	-0.000492	0.000674	0.88515	542
HSAPIENS-JASPAR2016-TCF7L2-MA0523.1	125921	0.000167	0.000458	0.0012	0.88907	543
HSAPIENS-JASPAR2016-ZIC3-MA0697.1	125921	-0.000125	-0.000479	0.000913	0.89119	544
MMUSCULUS-JASPAR2016-MYB-MA0100.1	125921	-0.000308	-0.000443	0.00226	0.89154	545
HSAPIENS-JASPAR2016-CEBPA-MA0102.3	125921	-0.000198	-0.000435	0.00148	0.89392	546
HSAPIENS-JASPAR2016-JUND-VAR.2-MA0492.1	125921	0.000132	0.00043	0.001	0.89523	547
MMUSCULUS-JASPAR2016-NPAS2-MA0626.1	125921	-0.000151	-0.000442	0.00116	0.89627	548
RRATTUS-JASPAR2016-ARNT::HIF1A-MA0259.1	125921	0.000272	0.000431	0.00208	0.89628	549
HSAPIENS-JASPAR2016-TEAD1-MA0090.1	125921	-0.000162	-0.000431	0.00125	0.89636	550
MMUSCULUS-JASPAR2016-KLF4-MA0039.2	125921	9.7e-05	0.000488	0.000746	0.89652	551
HSAPIENS-JASPAR2016-FIGLA-MA0820.1	125921	-0.000156	-0.00043	0.00121	0.89755	552
HSAPIENS-JASPAR2016-YY1-MA0095.2	125921	0.000176	0.00042	0.00138	0.89872	553
MMUSCULUS-JASPAR2016-MEIS1-MA0498.1	125921	0.000105	0.000418	0.000855	0.90186	554
HSAPIENS-JASPAR2016-ZEB1-MA0103.2	125921	-0.000235	-0.000403	0.00194	0.90377	555
HSAPIENS-JASPAR2016-STAT1-MA0137.3	125921	0.000108	0.000398	0.000902	0.90507	556
MMUSCULUS-JASPAR2016-PITX1-MA0682.1	125921	0.000307	0.000379	0.00262	0.90662	557
MMUSCULUS-JASPAR2016-STAT4-MA0518.1	125921	9.08e-05	0.000378	0.000809	0.9107	558
HSAPIENS-JASPAR2016-ZBED1-MA0749.1	125921	0.00048	0.000353	0.00433	0.91179	559
MMUSCULUS-JASPAR2016-KLF4-MA0039.1	125921	9.12e-05	0.000374	0.000848	0.9143	560
HSAPIENS-JASPAR2016-BHLHE40-MA0464.2	125921	0.000158	0.000351	0.0015	0.91631	561
RNORVEGICUS-JASPAR2016-FOXQ1-MA0040.1	125921	-0.00019	-0.000333	0.00184	0.91778	562
HSAPIENS-JASPAR2016-MEOX2-MA0706.1	125921	-0.00025	-0.000314	0.00258	0.92285	563
MMUSCULUS-JASPAR2016-E2F3-MA0469.1	125921	-6.46e-05	-0.000345	0.000672	0.92342	564
HSAPIENS-JASPAR2016-SRF-MA0083.2	125921	-0.000106	-0.000306	0.00113	0.9253	565
HSAPIENS-JASPAR2016-CLOCK-MA0819.1	125921	0.000119	0.000305	0.00128	0.92587	566
HSAPIENS-JASPAR2016-POU3F1-MA0786.1	125921	-0.000136	-0.000297	0.0015	0.92773	567
HSAPIENS-JASPAR2016-RFX5-MA0510.1	125921	7.02e-05	0.000312	0.000778	0.92814	568
HSAPIENS-JASPAR2016-BATF::JUN-MA0462.1	125921	7.42e-05	0.00029	0.000851	0.93052	569
HSAPIENS-JASPAR2016-NRL-MA0842.1	125921	-0.000112	-0.000281	0.00132	0.93211	570
HSAPIENS-JASPAR2016-SP4-MA0685.1	125921	-5.26e-05	-0.00031	0.000627	0.9331	571
HSAPIENS-JASPAR2016-NFYB-MA0502.1	125921	-0.000102	-0.000286	0.00123	0.93376	572
MMUSCULUS-JASPAR2016-CEBPA-MA0102.1	125921	0.000127	0.000258	0.00159	0.93638	573
XLAEVIS-JASPAR2016-ESR1-MA0112.1	125921	6.95e-05	0.000255	0.000923	0.93999	574
HSAPIENS-JASPAR2016-CREB3-MA0638.1	125921	0.000148	0.000231	0.00209	0.94348	575
HSAPIENS-JASPAR2016-STAT1::STAT2-MA0517.1	125921	-6.29e-05	-0.000237	0.000897	0.94409	576
HSAPIENS-JASPAR2016-ELF3-MA0640.1	125921	-0.000106	-0.000233	0.00151	0.94412	577
HSAPIENS-JASPAR2016-TFEC-MA0871.1	125921	8.24e-05	0.000231	0.00119	0.9449	578
HSAPIENS-JASPAR2016-FOXO3-MA0157.2	125921	0.000128	0.000206	0.00202	0.94973	579
MMUSCULUS-JASPAR2016-ESRRB-MA0141.2	125921	8.87e-05	0.000207	0.00142	0.9501	580
HSAPIENS-JASPAR2016-FOXC1-MA0032.1	125921	-0.000148	-0.000186	0.00255	0.95364	581
HSAPIENS-JASPAR2016-MLX-MA0663.1	125921	9.31e-05	0.000192	0.00163	0.95436	582
HSAPIENS-JASPAR2016-NKX3-1-MA0124.1	125921	-0.000211	-0.000181	0.00371	0.95478	583
MMUSCULUS-JASPAR2016-FOXA2-MA0047.2	125921	-7.22e-05	-0.000173	0.00137	0.95811	584
HSAPIENS-JASPAR2016-OTX2-MA0712.1	125921	0.000142	0.000161	0.00283	0.95994	585
MMUSCULUS-JASPAR2016-ESRRG-MA0643.1	125921	9.61e-05	0.000161	0.00195	0.96069	586
HSAPIENS-JASPAR2016-ZNF410-MA0752.1	125921	8.33e-05	0.000144	0.00184	0.96397	587
MMUSCULUS-JASPAR2016-NR3C1-MA0113.2	125921	-4.08e-05	-0.000143	0.000939	0.96532	588
HSAPIENS-JASPAR2016-FOXD2-MA0847.1	125921	9.86e-05	0.000138	0.00233	0.96627	589
HSAPIENS-JASPAR2016-FOXI1-MA0042.2	125921	9.86e-05	0.000138	0.00233	0.96627	590
HSAPIENS-JASPAR2016-FOXL1-MA0033.2	125921	9.86e-05	0.000138	0.00233	0.96627	591
HSAPIENS-JASPAR2016-FOXO4-MA0848.1	125921	9.86e-05	0.000138	0.00233	0.96627	592
HSAPIENS-JASPAR2016-FOXO6-MA0849.1	125921	9.86e-05	0.000138	0.00233	0.96627	593
HSAPIENS-JASPAR2016-FOXP3-MA0850.1	125921	9.86e-05	0.000138	0.00233	0.96627	594
HSAPIENS-JASPAR2016-TBX20-MA0689.1	125921	-7.66e-05	-0.000138	0.00182	0.96646	595
HSAPIENS-JASPAR2016-RHOXF1-MA0719.1	125921	-9.9e-05	-0.00013	0.00248	0.9681	596
MMUSCULUS-JASPAR2016-HNF1B-MA0153.1	125921	-8.56e-05	-0.000124	0.00221	0.96904	597
HSAPIENS-JASPAR2016-ESR1-MA0112.3	125921	3.78e-05	0.000121	0.00102	0.97047	598
HSAPIENS-JASPAR2016-EGR4-MA0733.1	125921	3.34e-05	0.000127	0.000929	0.9713	599
HSAPIENS-JASPAR2016-LMX1A-MA0702.1	125921	7.26e-05	0.000103	0.00226	0.97439	600
HSAPIENS-JASPAR2016-LMX1B-MA0703.1	125921	7.26e-05	0.000103	0.00226	0.97439	601
HSAPIENS-JASPAR2016-ZBTB7A-MA0750.1	125921	5.39e-05	0.000106	0.00169	0.97452	602
HSAPIENS-JASPAR2016-FOXD1-MA0031.1	125921	6.57e-05	9.61e-05	0.00223	0.97655	603
MMUSCULUS-JASPAR2016-ID2-MA0617.1	125921	3.98e-05	8.87e-05	0.00151	0.97903	604
HSAPIENS-JASPAR2016-DMRT3-MA0610.1	125921	4.27e-05	5.31e-05	0.00258	0.98679	605
HSAPIENS-JASPAR2016-TBX1-MA0805.1	125921	2.25e-05	3.57e-05	0.00206	0.99129	606
HSAPIENS-JASPAR2016-TBX4-MA0806.1	125921	2.25e-05	3.57e-05	0.00206	0.99129	607
MMUSCULUS-JASPAR2016-FOS::JUN-MA0099.2	125921	1.12e-05	3.34e-05	0.00114	0.99217	608
MMUSCULUS-JASPAR2016-NKX3-1-MA0124.2	125921	1.98e-05	3.01e-05	0.00214	0.99262	609
HSAPIENS-JASPAR2016-T-MA0009.2	125921	4.9e-06	1.34e-05	0.00119	0.9967	610
MMUSCULUS-JASPAR2016-GATA1-MA0035.2	125921	6.37e-06	1.06e-05	0.00194	0.99738	611
HSAPIENS-JASPAR2016-TEF-MA0843.1	125921	-1.56e-06	-3e-06	0.00165	0.99925	612

## Sheet: E072
COVAR	OBS_GENES_E072brain	BETA_E072brain	BETA_STD_E072brain	SE_E072brain	P_E072brain	RANK_E072brain
HSAPIENS-JASPAR2016-POU4F1-MA0790.1	134140	-0.00487	-0.0111	0.00139	0.0004569	1
HSAPIENS-JASPAR2016-POU4F3-MA0791.1	134140	-0.0044	-0.0104	0.00133	0.00094661	2
RNORVEGICUS-JASPAR2016-FOXD3-MA0041.1	134140	0.00361	0.00942	0.00122	0.0031551	3
MMUSCULUS-JASPAR2016-BHLHE40-MA0464.1	134140	-0.00302	-0.00836	0.00119	0.01134	4
HSAPIENS-JASPAR2016-TFAP2A-MA0003.2	134140	-0.00153	-0.00867	0.00061	0.012209	5
MMUSCULUS-JASPAR2016-NKX2-5-VAR.2-MA0503.1	134140	0.00284	0.00804	0.00114	0.012646	6
HSAPIENS-JASPAR2016-TFAP2C-MA0524.1	134140	-0.00153	-0.00874	0.000616	0.013333	7
HSAPIENS-JASPAR2016-TFAP2B-MA0811.1	134140	-0.00168	-0.00832	0.000681	0.013711	8
HSAPIENS-JASPAR2016-TFAP2C-MA0524.2	134140	-0.00161	-0.0082	0.000665	0.015151	9
MMUSCULUS-JASPAR2016-SOX11-MA0869.1	134140	0.00338	0.00753	0.00141	0.016873	10
HSAPIENS-JASPAR2016-SREBF2-VAR.2-MA0828.1	134140	-0.00352	-0.00768	0.00147	0.016921	11
HSAPIENS-JASPAR2016-DUXA-MA0884.1	134140	0.00461	0.0075	0.00194	0.017533	12
HSAPIENS-JASPAR2016-POU3F2-MA0787.1	134140	0.00334	0.00739	0.00144	0.020642	13
HSAPIENS-JASPAR2016-HOXD13-MA0909.1	134140	-0.00446	-0.00725	0.00194	0.021672	14
HSAPIENS-JASPAR2016-IRF8-MA0652.1	134140	0.00364	0.00724	0.00159	0.021873	15
HSAPIENS-JASPAR2016-IRF1-MA0050.2	134140	0.00115	0.0075	0.000511	0.024117	16
HSAPIENS-JASPAR2016-NOTO-MA0710.1	134140	0.00386	0.00712	0.00173	0.025596	17
MMUSCULUS-JASPAR2016-HES1-MA1099.1	134140	-0.00354	-0.00717	0.00164	0.030456	18
HSAPIENS-JASPAR2016-STAT1-MA0137.2	134140	-0.00152	-0.00697	0.000712	0.032917	19
HSAPIENS-JASPAR2016-NR2F1-MA0017.1	134140	0.00272	0.00682	0.00128	0.033167	20
HSAPIENS-JASPAR2016-FEV-MA0156.2	134140	-0.00422	-0.00671	0.00201	0.035454	21
HSAPIENS-JASPAR2016-KLF14-MA0740.1	134140	0.00166	0.00734	0.000793	0.035911	22
HSAPIENS-JASPAR2016-HNF1B-MA0153.2	134140	-0.00395	-0.00656	0.00189	0.036506	23
HSAPIENS-JASPAR2016-PAX7-MA0680.1	134140	0.00511	0.00648	0.00244	0.036546	24
HSAPIENS-JASPAR2016-E2F1-MA0024.2	134140	0.00264	0.00692	0.00127	0.03687	25
MMUSCULUS-JASPAR2016-GABPA-MA0062.2	134140	-0.00266	-0.00678	0.00129	0.039095	26
MMUSCULUS-JASPAR2016-LHX8-MA0705.1	134140	0.00471	0.0065	0.00229	0.039737	27
HSAPIENS-JASPAR2016-ESX1-MA0644.1	134140	0.00411	0.00654	0.002	0.040397	28
MMUSCULUS-JASPAR2016-ATOH1-MA0461.1	134140	-0.00167	-0.00698	0.000819	0.041104	29
HSAPIENS-JASPAR2016-MYF6-MA0667.1	134140	0.002	0.0065	0.000983	0.04214	30
HSAPIENS-JASPAR2016-E2F4-MA0470.1	134140	0.00231	0.0068	0.00114	0.042536	31
MMUSCULUS-JASPAR2016-TCFL5-MA0632.1	134140	-0.00229	-0.00664	0.00113	0.042625	32
HSAPIENS-JASPAR2016-TFAP2A-MA0003.1	134140	-0.00157	-0.00698	0.000777	0.042655	33
HSAPIENS-JASPAR2016-LHX6-MA0658.1	134140	0.00358	0.00639	0.00177	0.04272	34
HSAPIENS-JASPAR2016-SNAI2-MA0745.1	134140	-0.00278	-0.00654	0.00138	0.044821	35
HSAPIENS-JASPAR2016-EHF-MA0598.1	134140	-0.00186	-0.00685	0.000929	0.04571	36
MMUSCULUS-JASPAR2016-ARNTL-MA0603.1	134140	-0.00293	-0.00643	0.00149	0.048636	37
HSAPIENS-JASPAR2016-TFE3-MA0831.1	134140	-0.00252	-0.00649	0.00128	0.049392	38
HSAPIENS-JASPAR2016-GABPA-MA0062.1	134140	-0.00228	-0.00654	0.00116	0.049618	39
HSAPIENS-JASPAR2016-STAT3-MA0144.2	134140	-0.00161	-0.00649	0.000821	0.0497	40
MMUSCULUS-JASPAR2016-HIC1-MA0739.1	134140	0.00237	0.00635	0.00122	0.051242	41
HSAPIENS-JASPAR2016-VSX1-MA0725.1	134140	0.00439	0.00616	0.00226	0.051668	42
HSAPIENS-JASPAR2016-VSX2-MA0726.1	134140	0.00439	0.00616	0.00226	0.051668	43
MMUSCULUS-JASPAR2016-BCL6-MA0463.1	134140	-0.00185	-0.00633	0.000949	0.051741	44
MMUSCULUS-JASPAR2016-EBF1-MA0154.1	134140	-0.00177	-0.00649	0.000909	0.052227	45
HSAPIENS-JASPAR2016-SRF-MA0083.1	134140	-0.00367	-0.00607	0.00189	0.052336	46
HSAPIENS-JASPAR2016-DUX4-MA0468.1	134140	0.00392	0.00607	0.00202	0.052624	47
HSAPIENS-JASPAR2016-EGR1-MA0162.2	134140	0.000924	0.00729	0.000478	0.053333	48
RNORVEGICUS-JASPAR2016-FOXA2-MA0047.1	134140	0.00274	0.00613	0.00142	0.053991	49
MMUSCULUS-JASPAR2016-NKX3-1-MA0124.2	134140	0.00396	0.00609	0.00206	0.054069	50
MMUSCULUS-JASPAR2016-PAX2-MA0067.1	134140	-0.00509	-0.00621	0.00266	0.056168	51
HSAPIENS-JASPAR2016-OLIG3-MA0827.1	134140	-0.00316	-0.00592	0.00168	0.059637	52
MMUSCULUS-JASPAR2016-KLF4-MA0039.2	134140	0.00133	0.00684	0.00071	0.060747	53
HSAPIENS-JASPAR2016-NRF1-MA0506.1	134140	-0.00172	-0.00631	0.000922	0.061601	54
HSAPIENS-JASPAR2016-SOX8-MA0868.1	134140	0.00252	0.00588	0.00135	0.062242	55
HSAPIENS-JASPAR2016-PAX3-MA0780.1	134140	0.00432	0.00579	0.00232	0.062366	56
HSAPIENS-JASPAR2016-TFAP2A-VAR.2-MA0810.1	134140	-0.00131	-0.00638	0.000701	0.062588	57
MMUSCULUS-JASPAR2016-SOX2-MA0143.2	134140	0.00192	0.00595	0.00103	0.063425	58
HSAPIENS-JASPAR2016-CUX2-MA0755.1	134140	0.01	0.00573	0.0054	0.063622	59
MMUSCULUS-JASPAR2016-STAT3-MA0144.1	134140	-0.00144	-0.00617	0.000777	0.064519	60
MMUSCULUS-JASPAR2016-HOXD9-MA0913.1	134140	-0.00388	-0.00578	0.00211	0.065815	61
MMUSCULUS-JASPAR2016-POU2F3-MA0627.1	134140	0.00228	0.00582	0.00125	0.068235	62
HSAPIENS-JASPAR2016-POU4F2-MA0683.1	134140	-0.0026	-0.00565	0.00145	0.073357	63
HSAPIENS-JASPAR2016-IRF7-MA0772.1	134140	0.00232	0.00572	0.00129	0.073594	64
HSAPIENS-JASPAR2016-EN2-MA0642.1	134140	0.00344	0.0057	0.00193	0.073971	65
HSAPIENS-JASPAR2016-MEF2C-MA0497.1	134140	0.00202	0.00564	0.00114	0.077351	66
HSAPIENS-JASPAR2016-PAX4-MA0068.2	134140	0.00452	0.00555	0.00256	0.078156	67
MMUSCULUS-JASPAR2016-SREBF1-VAR.2-MA0829.1	134140	-0.00232	-0.0056	0.00132	0.07916	68
HSAPIENS-JASPAR2016-HOXB3-MA0903.1	134140	0.00329	0.0056	0.00188	0.079738	69
HSAPIENS-JASPAR2016-OLIG2-MA0678.1	134140	-0.00309	-0.00547	0.00177	0.080274	70
MMUSCULUS-JASPAR2016-TCF3-MA0522.1	134140	-0.00107	-0.00612	0.000612	0.0819	71
MMUSCULUS-JASPAR2016-SOX2-MA0143.1	134140	0.0018	0.00558	0.00103	0.082056	72
HSAPIENS-JASPAR2016-GCM1-MA0646.1	134140	-0.00315	-0.00553	0.00182	0.083353	73
HSAPIENS-JASPAR2016-BHLHE22-MA0818.1	134140	-0.00314	-0.00541	0.00181	0.083591	74
HSAPIENS-JASPAR2016-BHLHE40-MA0464.2	134140	-0.00238	-0.00563	0.00138	0.083816	75
HSAPIENS-JASPAR2016-POU2F2-MA0507.1	134140	0.00213	0.00548	0.00124	0.085665	76
HSAPIENS-JASPAR2016-NFYB-MA0502.1	134140	-0.00205	-0.0056	0.0012	0.089059	77
HSAPIENS-JASPAR2016-PAX6-MA0069.1	134140	0.0033	0.00532	0.00195	0.090112	78
HSAPIENS-JASPAR2016-MAF::NFE2-MA0501.1	134140	0.00152	0.00559	0.000902	0.091143	79
MMUSCULUS-JASPAR2016-NR2F6-VAR.2-MA0728.1	134140	-0.00257	-0.00538	0.00152	0.091946	80
HSAPIENS-JASPAR2016-FOXA1-MA0148.1	134140	0.00187	0.00549	0.00111	0.092573	81
HSAPIENS-JASPAR2016-SPI1-MA0080.4	134140	0.00178	0.00542	0.00107	0.094858	82
HSAPIENS-JASPAR2016-CEBPG-MA0838.1	134140	0.00322	0.00518	0.00193	0.095628	83
HSAPIENS-JASPAR2016-LHX2-MA0700.1	134140	0.00313	0.00527	0.00189	0.098006	84
HSAPIENS-JASPAR2016-HINFP-MA0131.1	134140	0.00635	0.00516	0.00391	0.10402	85
MMUSCULUS-JASPAR2016-ERG-MA0474.1	134140	-0.0012	-0.00565	0.000743	0.10543	86
HSAPIENS-JASPAR2016-POU6F1-MA0628.1	134140	0.00282	0.00503	0.00177	0.11036	87
HSAPIENS-JASPAR2016-NFYA-MA0060.2	134140	-0.00167	-0.00518	0.00105	0.1128	88
MMUSCULUS-JASPAR2016-SOX17-MA0078.1	134140	-0.00274	-0.00502	0.00173	0.11403	89
HSAPIENS-JASPAR2016-E2F1-MA0024.3	134140	0.00254	0.00499	0.00162	0.11607	90
HSAPIENS-JASPAR2016-GBX1-MA0889.1	134140	0.00303	0.00495	0.00194	0.1178	91
HSAPIENS-JASPAR2016-ONECUT1-MA0679.1	134140	0.00523	0.00486	0.00335	0.11808	92
HSAPIENS-JASPAR2016-GSX1-MA0892.1	134140	0.00318	0.00497	0.00204	0.11826	93
HSAPIENS-JASPAR2016-MAX::MYC-MA0059.1	134140	0.00174	0.0051	0.00112	0.11934	94
HSAPIENS-JASPAR2016-HES7-MA0822.1	134140	-0.00178	-0.00506	0.00114	0.11985	95
HSAPIENS-JASPAR2016-CEBPB-MA0466.1	134140	0.0024	0.00489	0.00155	0.12102	96
HSAPIENS-JASPAR2016-FOXP1-MA0481.1	134140	0.00111	0.00509	0.000715	0.12187	97
HSAPIENS-JASPAR2016-POU6F2-MA0793.1	134140	0.00306	0.00489	0.00199	0.12435	98
[truncated: 514 more rows]

## Sheet: E073
COVAR	OBS_GENES_E073brain	BETA_E073brain	BETA_STD_E073brain	SE_E073brain	P_E073brain	RANK_E073brain
[truncated: 612 more rows]

[truncated: 3 more sheets: E074, E081, E082]
