# Supplementary material for: Identifying enhancer properties associated with genetic risk for complex traits using regulome-wide association studies
Source: PLoS Comput Biol. 2022 Sep 7;18(9):e1010430. doi: 10.1371/journal.pcbi.1010430 (PMC9484640; doi:10.1371/journal.pcbi.1010430)
Supplement: S3 Table — Sample names are as described in the ROADMAP epigenomics project integrative analysis portal: https://egg2.wustl.edu/roadmap/web_portal/meta.html. (ZIP) [file pcbi.1010430.s010.zip]

Archive with 258 entries (257 files):
- supplemental_table3/
- __MACOSX/._supplemental_table3
- supplemental_table3/E116blood_sig_enhancers05.gcov.out
- __MACOSX/supplemental_table3/._E116blood_sig_enhancers05.gcov.out
- supplemental_table3/E038blood_sig_enhancers05.gcov.out
- __MACOSX/supplemental_table3/._E038blood_sig_enhancers05.gcov.out
- supplemental_table3/E028breast_sig_enhancers05.gcov.out
- __MACOSX/supplemental_table3/._E028breast_sig_enhancers05.gcov.out
- supplemental_table3/E129bone_sig_enhancers05.gcov.out
- __MACOSX/supplemental_table3/._E129bone_sig_enhancers05.gcov.out
- supplemental_table3/E107muscle_sig_enhancers05.gcov.out
- __MACOSX/supplemental_table3/._E107muscle_sig_enhancers05.gcov.out
- supplemental_table3/E046blood_sig_enhancers05.gcov.out
- __MACOSX/supplemental_table3/._E046blood_sig_enhancers05.gcov.out
- supplemental_table3/E035lymphoblast_sig_enhancers05.gcov.out
- __MACOSX/supplemental_table3/._E035lymphoblast_sig_enhancers05.gcov.out
- supplemental_table3/E113spleen_sig_enhancers05.gcov.out
- __MACOSX/supplemental_table3/._E113spleen_sig_enhancers05.gcov.out
- supplemental_table3/E037blood_sig_enhancers05.gcov.out
- __MACOSX/supplemental_table3/._E037blood_sig_enhancers05.gcov.out
- supplemental_table3/E061skin_sig_enhancers05.gcov.out
- __MACOSX/supplemental_table3/._E061skin_sig_enhancers05.gcov.out
- supplemental_table3/E029blood_sig_enhancers05.gcov.out
- __MACOSX/supplemental_table3/._E029blood_sig_enhancers05.gcov.out
- supplemental_table3/E072brain_sig_enhancers05.gcov.out
- __MACOSX/supplemental_table3/._E072brain_sig_enhancers05.gcov.out
- supplemental_table3/E112thymus_sig_enhancers05.gcov.out
- __MACOSX/supplemental_table3/._E112thymus_sig_enhancers05.gcov.out
- supplemental_table3/E110gi-stomach_sig_enhancers05.gcov.out
- __MACOSX/supplemental_table3/._E110gi-stomach_sig_enhancers05.gcov.out
- supplemental_table3/E126skin_sig_enhancers05.gcov.out
- __MACOSX/supplemental_table3/._E126skin_sig_enhancers05.gcov.out
- supplemental_table3/E086kidney_sig_enhancers05.gcov.out
- __MACOSX/supplemental_table3/._E086kidney_sig_enhancers05.gcov.out
- supplemental_table3/E089muscle_sig_enhancers05.gcov.out
- __MACOSX/supplemental_table3/._E089muscle_sig_enhancers05.gcov.out
- supplemental_table3/E114lung_sig_enhancers05.gcov.out
- __MACOSX/supplemental_table3/._E114lung_sig_enhancers05.gcov.out
- supplemental_table3/E101gi-rectum_sig_enhancers05.gcov.out
- __MACOSX/supplemental_table3/._E101gi-rectum_sig_enhancers05.gcov.out
- supplemental_table3/E012esc-derived_sig_enhancers05.gcov.out
- __MACOSX/supplemental_table3/._E012esc-derived_sig_enhancers05.gcov.out
- supplemental_table3/E015esc_sig_enhancers05.gcov.out
- __MACOSX/supplemental_table3/._E015esc_sig_enhancers05.gcov.out
- supplemental_table3/E128lung_sig_enhancers05.gcov.out
- __MACOSX/supplemental_table3/._E128lung_sig_enhancers05.gcov.out
- supplemental_table3/E103gi-rectum_sig_enhancers05.gcov.out
- __MACOSX/supplemental_table3/._E103gi-rectum_sig_enhancers05.gcov.out
- supplemental_table3/E023fat_sig_enhancers05.gcov.out
- __MACOSX/supplemental_table3/._E023fat_sig_enhancers05.gcov.out
- supplemental_table3/E003esc_sig_enhancers05.gcov.out
- __MACOSX/supplemental_table3/._E003esc_sig_enhancers05.gcov.out
- supplemental_table3/E041blood_sig_enhancers05.gcov.out
- __MACOSX/supplemental_table3/._E041blood_sig_enhancers05.gcov.out
- supplemental_table3/E049stromal-connective_sig_enhancers05.gcov.out
- __MACOSX/supplemental_table3/._E049stromal-connective_sig_enhancers05.gcov.out
- supplemental_table3/E098pancreas_sig_enhancers05.gcov.out
- __MACOSX/supplemental_table3/._E098pancreas_sig_enhancers05.gcov.out
- supplemental_table3/E118liver_sig_enhancers05.gcov.out
- __MACOSX/supplemental_table3/._E118liver_sig_enhancers05.gcov.out
- supplemental_table3/E030blood_sig_enhancers05.gcov.out
- __MACOSX/supplemental_table3/._E030blood_sig_enhancers05.gcov.out
- supplemental_table3/E087pancreas_sig_enhancers05.gcov.out
- __MACOSX/supplemental_table3/._E087pancreas_sig_enhancers05.gcov.out
- supplemental_table3/E125brain_sig_enhancers05.gcov.out
- __MACOSX/supplemental_table3/._E125brain_sig_enhancers05.gcov.out
- supplemental_table3/E081brain_sig_enhancers05.gcov.out
- __MACOSX/supplemental_table3/._E081brain_sig_enhancers05.gcov.out
- supplemental_table3/E011esc-derived_sig_enhancers05.gcov.out
- __MACOSX/supplemental_table3/._E011esc-derived_sig_enhancers05.gcov.out
- supplemental_table3/E050blood_sig_enhancers05.gcov.out
- __MACOSX/supplemental_table3/._E050blood_sig_enhancers05.gcov.out
- supplemental_table3/E020ipsc_sig_enhancers05.gcov.out
- __MACOSX/supplemental_table3/._E020ipsc_sig_enhancers05.gcov.out
- supplemental_table3/E055skin_sig_enhancers05.gcov.out
- __MACOSX/supplemental_table3/._E055skin_sig_enhancers05.gcov.out
- supplemental_table3/E123blood_sig_enhancers05.gcov.out
- __MACOSX/supplemental_table3/._E123blood_sig_enhancers05.gcov.out
- supplemental_table3/E048blood_sig_enhancers05.gcov.out
- __MACOSX/supplemental_table3/._E048blood_sig_enhancers05.gcov.out
- supplemental_table3/E024esc_sig_enhancers05.gcov.out
- __MACOSX/supplemental_table3/._E024esc_sig_enhancers05.gcov.out
- supplemental_table3/E073brain_sig_enhancers05.gcov.out
- __MACOSX/supplemental_table3/._E073brain_sig_enhancers05.gcov.out
- supplemental_table3/E100muscle_sig_enhancers05.gcov.out
- __MACOSX/supplemental_table3/._E100muscle_sig_enhancers05.gcov.out
- supplemental_table3/E036blood_sig_enhancers05.gcov.out
- __MACOSX/supplemental_table3/._E036blood_sig_enhancers05.gcov.out
- supplemental_table3/E047blood_sig_enhancers05.gcov.out
- __MACOSX/supplemental_table3/._E047blood_sig_enhancers05.gcov.out
- supplemental_table3/E007esc-derived_sig_enhancers05.gcov.out
- __MACOSX/supplemental_table3/._E007esc-derived_sig_enhancers05.gcov.out
- supplemental_table3/E008esc_sig_enhancers05.gcov.out
- __MACOSX/supplemental_table3/._E008esc_sig_enhancers05.gcov.out
- supplemental_table3/E094gi-stomach_sig_enhancers05.gcov.out
- __MACOSX/supplemental_table3/._E094gi-stomach_sig_enhancers05.gcov.out
- supplemental_table3/E111gi-stomach_sig_enhancers05.gcov.out
- __MACOSX/supplemental_table3/._E111gi-stomach_sig_enhancers05.gcov.out
- supplemental_table3/E122vascular_sig_enhancers05.gcov.out
- __MACOSX/supplemental_table3/._E122vascular_sig_enhancers05.gcov.out
- supplemental_table3/E079gi-esophagus_sig_enhancers05.gcov.out
- __MACOSX/supplemental_table3/._E079gi-esophagus_sig_enhancers05.gcov.out
- supplemental_table3/E039blood_sig_enhancers05.gcov.out
- __MACOSX/supplemental_table3/._E039blood_sig_enhancers05.gcov.out
- supplemental_table3/E019ipsc_sig_enhancers05.gcov.out
- __MACOSX/supplemental_table3/._E019ipsc_sig_enhancers05.gcov.out
- supplemental_table3/E062blood_sig_enhancers05.gcov.out
- __MACOSX/supplemental_table3/._E062blood_sig_enhancers05.gcov.out
- supplemental_table3/E124blood_sig_enhancers05.gcov.out
- __MACOSX/supplemental_table3/._E124blood_sig_enhancers05.gcov.out
- supplemental_table3/E017lung_sig_enhancers05.gcov.out
- __MACOSX/supplemental_table3/._E017lung_sig_enhancers05.gcov.out
- supplemental_table3/E051blood_sig_enhancers05.gcov.out
- __MACOSX/supplemental_table3/._E051blood_sig_enhancers05.gcov.out
- supplemental_table3/E102gi-rectum_sig_enhancers05.gcov.out
- __MACOSX/supplemental_table3/._E102gi-rectum_sig_enhancers05.gcov.out
- supplemental_table3/E092gi-stomach_sig_enhancers05.gcov.out
- __MACOSX/supplemental_table3/._E092gi-stomach_sig_enhancers05.gcov.out
- supplemental_table3/E031blood_sig_enhancers05.gcov.out
- __MACOSX/supplemental_table3/._E031blood_sig_enhancers05.gcov.out
- supplemental_table3/E074brain_sig_enhancers05.gcov.out
- __MACOSX/supplemental_table3/._E074brain_sig_enhancers05.gcov.out
- supplemental_table3/E014esc_sig_enhancers05.gcov.out
- __MACOSX/supplemental_table3/._E014esc_sig_enhancers05.gcov.out
- supplemental_table3/E004esc-derived_sig_enhancers05.gcov.out
- __MACOSX/supplemental_table3/._E004esc-derived_sig_enhancers05.gcov.out
- supplemental_table3/E106gi-colon_sig_enhancers05.gcov.out
- __MACOSX/supplemental_table3/._E106gi-colon_sig_enhancers05.gcov.out
- supplemental_table3/E040blood_sig_enhancers05.gcov.out
- __MACOSX/supplemental_table3/._E040blood_sig_enhancers05.gcov.out
- supplemental_table3/E056skin_sig_enhancers05.gcov.out
- __MACOSX/supplemental_table3/._E056skin_sig_enhancers05.gcov.out
- supplemental_table3/E058skin_sig_enhancers05.gcov.out
- __MACOSX/supplemental_table3/._E058skin_sig_enhancers05.gcov.out
- supplemental_table3/E002esc_sig_enhancers05.gcov.out
- __MACOSX/supplemental_table3/._E002esc_sig_enhancers05.gcov.out
- supplemental_table3/E052muscle_sig_enhancers05.gcov.out
- __MACOSX/supplemental_table3/._E052muscle_sig_enhancers05.gcov.out
- supplemental_table3/E076gi-colon_sig_enhancers05.gcov.out
- __MACOSX/supplemental_table3/._E076gi-colon_sig_enhancers05.gcov.out
- supplemental_table3/E001esc_sig_enhancers05.gcov.out
- __MACOSX/supplemental_table3/._E001esc_sig_enhancers05.gcov.out
- supplemental_table3/E069brain_sig_enhancers05.gcov.out
- __MACOSX/supplemental_table3/._E069brain_sig_enhancers05.gcov.out
- supplemental_table3/E032blood_sig_enhancers05.gcov.out
- __MACOSX/supplemental_table3/._E032blood_sig_enhancers05.gcov.out
- supplemental_table3/E063fat_sig_enhancers05.gcov.out
- __MACOSX/supplemental_table3/._E063fat_sig_enhancers05.gcov.out
- supplemental_table3/E043blood_sig_enhancers05.gcov.out
- __MACOSX/supplemental_table3/._E043blood_sig_enhancers05.gcov.out
- supplemental_table3/E013esc-derived_sig_enhancers05.gcov.out
- __MACOSX/supplemental_table3/._E013esc-derived_sig_enhancers05.gcov.out
- supplemental_table3/E059skin_sig_enhancers05.gcov.out
- __MACOSX/supplemental_table3/._E059skin_sig_enhancers05.gcov.out
- supplemental_table3/E057skin_sig_enhancers05.gcov.out
- __MACOSX/supplemental_table3/._E057skin_sig_enhancers05.gcov.out
- supplemental_table3/E119breast_sig_enhancers05.gcov.out
- __MACOSX/supplemental_table3/._E119breast_sig_enhancers05.gcov.out
- supplemental_table3/E104heart_sig_enhancers05.gcov.out
- __MACOSX/supplemental_table3/._E104heart_sig_enhancers05.gcov.out
- supplemental_table3/E065vascular_sig_enhancers05.gcov.out
- __MACOSX/supplemental_table3/._E065vascular_sig_enhancers05.gcov.out
- supplemental_table3/E078gi-duodenum_sig_enhancers05.gcov.out
- __MACOSX/supplemental_table3/._E078gi-duodenum_sig_enhancers05.gcov.out
- supplemental_table3/E035blood_sig_enhancers05.gcov.out
- __MACOSX/supplemental_table3/._E035blood_sig_enhancers05.gcov.out
- supplemental_table3/E070brain_sig_enhancers05.gcov.out
- __MACOSX/supplemental_table3/._E070brain_sig_enhancers05.gcov.out
- supplemental_table3/E077gi-duodenum_sig_enhancers05.gcov.out
- __MACOSX/supplemental_table3/._E077gi-duodenum_sig_enhancers05.gcov.out
- supplemental_table3/E010esc-derived_sig_enhancers05.gcov.out
- __MACOSX/supplemental_table3/._E010esc-derived_sig_enhancers05.gcov.out
- supplemental_table3/E044blood_sig_enhancers05.gcov.out
- __MACOSX/supplemental_table3/._E044blood_sig_enhancers05.gcov.out
- supplemental_table3/E018ipsc_sig_enhancers05.gcov.out
- __MACOSX/supplemental_table3/._E018ipsc_sig_enhancers05.gcov.out
- supplemental_table3/E121muscle_sig_enhancers05.gcov.out
- __MACOSX/supplemental_table3/._E121muscle_sig_enhancers05.gcov.out
- supplemental_table3/E096lung_sig_enhancers05.gcov.out
- __MACOSX/supplemental_table3/._E096lung_sig_enhancers05.gcov.out
- supplemental_table3/E025fat_sig_enhancers05.gcov.out
- __MACOSX/supplemental_table3/._E025fat_sig_enhancers05.gcov.out
- supplemental_table3/E067brain_sig_enhancers05.gcov.out
- __MACOSX/supplemental_table3/._E067brain_sig_enhancers05.gcov.out
- supplemental_table3/E009esc-derived_sig_enhancers05.gcov.out
- __MACOSX/supplemental_table3/._E009esc-derived_sig_enhancers05.gcov.out
- supplemental_table3/E085gi-intestine_sig_enhancers05.gcov.out
- __MACOSX/supplemental_table3/._E085gi-intestine_sig_enhancers05.gcov.out
- supplemental_table3/E108muscle_sig_enhancers05.gcov.out
- __MACOSX/supplemental_table3/._E108muscle_sig_enhancers05.gcov.out
- supplemental_table3/E093thymus_sig_enhancers05.gcov.out
- __MACOSX/supplemental_table3/._E093thymus_sig_enhancers05.gcov.out
- supplemental_table3/E027breast_sig_enhancers05.gcov.out
- __MACOSX/supplemental_table3/._E027breast_sig_enhancers05.gcov.out
- supplemental_table3/E042blood_sig_enhancers05.gcov.out
- __MACOSX/supplemental_table3/._E042blood_sig_enhancers05.gcov.out
- supplemental_table3/E099placenta_sig_enhancers05.gcov.out
- __MACOSX/supplemental_table3/._E099placenta_sig_enhancers05.gcov.out
- supplemental_table3/E090muscle-leg_sig_enhancers05.gcov.out
- __MACOSX/supplemental_table3/._E090muscle-leg_sig_enhancers05.gcov.out
- supplemental_table3/E033blood_sig_enhancers05.gcov.out
- __MACOSX/supplemental_table3/._E033blood_sig_enhancers05.gcov.out
- supplemental_table3/E021ipsc_sig_enhancers05.gcov.out
- __MACOSX/supplemental_table3/._E021ipsc_sig_enhancers05.gcov.out
- supplemental_table3/E083heart_sig_enhancers05.gcov.out
- __MACOSX/supplemental_table3/._E083heart_sig_enhancers05.gcov.out
- supplemental_table3/E016esc_sig_enhancers05.gcov.out
- __MACOSX/supplemental_table3/._E016esc_sig_enhancers05.gcov.out
- supplemental_table3/E068brain_sig_enhancers05.gcov.out
- __MACOSX/supplemental_table3/._E068brain_sig_enhancers05.gcov.out
- supplemental_table3/E080adrenal_sig_enhancers05.gcov.out
- __MACOSX/supplemental_table3/._E080adrenal_sig_enhancers05.gcov.out
- supplemental_table3/E006esc-derived_sig_enhancers05.gcov.out
- __MACOSX/supplemental_table3/._E006esc-derived_sig_enhancers05.gcov.out
- supplemental_table3/E053brain_sig_enhancers05.gcov.out
- __MACOSX/supplemental_table3/._E053brain_sig_enhancers05.gcov.out
- supplemental_table3/E082brain_sig_enhancers05.gcov.out
- __MACOSX/supplemental_table3/._E082brain_sig_enhancers05.gcov.out
- supplemental_table3/E095heart_sig_enhancers05.gcov.out
- __MACOSX/supplemental_table3/._E095heart_sig_enhancers05.gcov.out
- supplemental_table3/E088lung_sig_enhancers05.gcov.out
- __MACOSX/supplemental_table3/._E088lung_sig_enhancers05.gcov.out
- supplemental_table3/E115blood_sig_enhancers05.gcov.out
- __MACOSX/supplemental_table3/._E115blood_sig_enhancers05.gcov.out
- supplemental_table3/E022ipsc_sig_enhancers05.gcov.out
- __MACOSX/supplemental_table3/._E022ipsc_sig_enhancers05.gcov.out
- supplemental_table3/E075gi-colon_sig_enhancers05.gcov.out
- __MACOSX/supplemental_table3/._E075gi-colon_sig_enhancers05.gcov.out
- supplemental_table3/E066liver_sig_enhancers05.gcov.out
- __MACOSX/supplemental_table3/._E066liver_sig_enhancers05.gcov.out
- supplemental_table3/E045blood_sig_enhancers05.gcov.out
- __MACOSX/supplemental_table3/._E045blood_sig_enhancers05.gcov.out
- supplemental_table3/E084gi-intestine_sig_enhancers05.gcov.out
- __MACOSX/supplemental_table3/._E084gi-intestine_sig_enhancers05.gcov.out
- supplemental_table3/E117cervix_sig_enhancers05.gcov.out
- __MACOSX/supplemental_table3/._E117cervix_sig_enhancers05.gcov.out
- supplemental_table3/E026stromal-connective_sig_enhancers05.gcov.out
- __MACOSX/supplemental_table3/._E026stromal-connective_sig_enhancers05.gcov.out
- supplemental_table3/E071brain_sig_enhancers05.gcov.out
- __MACOSX/supplemental_table3/._E071brain_sig_enhancers05.gcov.out
- supplemental_table3/E120muscle_sig_enhancers05.gcov.out
- __MACOSX/supplemental_table3/._E120muscle_sig_enhancers05.gcov.out
- supplemental_table3/E097ovary_sig_enhancers05.gcov.out
- __MACOSX/supplemental_table3/._E097ovary_sig_enhancers05.gcov.out
- supplemental_table3/E109gi-intestine_sig_enhancers05.gcov.out
- __MACOSX/supplemental_table3/._E109gi-intestine_sig_enhancers05.gcov.out
- supplemental_table3/E127skin_sig_enhancers05.gcov.out
- __MACOSX/supplemental_table3/._E127skin_sig_enhancers05.gcov.out
- supplemental_table3/E034blood_sig_enhancers05.gcov.out
- __MACOSX/supplemental_table3/._E034blood_sig_enhancers05.gcov.out
- supplemental_table3/E091placenta_sig_enhancers05.gcov.out
- __MACOSX/supplemental_table3/._E091placenta_sig_enhancers05.gcov.out
- supplemental_table3/E054brain_sig_enhancers05.gcov.out
- __MACOSX/supplemental_table3/._E054brain_sig_enhancers05.gcov.out
- supplemental_table3/E105heart_sig_enhancers05.gcov.out
- __MACOSX/supplemental_table3/._E105heart_sig_enhancers05.gcov.out
- supplemental_table3/E005esc-derived_sig_enhancers05.gcov.out
- __MACOSX/supplemental_table3/._E005esc-derived_sig_enhancers05.gcov.out
