# Supplementary material for: Identifying enhancer properties associated with genetic risk for complex traits using regulome-wide association studies
Source: PLoS Comput Biol. 2022 Sep 7;18(9):e1010430. doi: 10.1371/journal.pcbi.1010430 (PMC9484640; doi:10.1371/journal.pcbi.1010430)
Supplement: S3 Table — Sample names are as described in the ROADMAP epigenomics project integrative analysis portal: https://egg2.wustl.edu/roadmap/web_portal/meta.html. (ZIP) [file pcbi.1010430.s010.zip › supplemental_table3/E116blood_sig_enhancers05.gcov.out]

GENE       CHR      START       STOP  NSNPS  NPARAM       N        ZSTAT            P
enh40793     1     966000     967000      1       1  150064       1.6666       0.0478
enh40822     1    1168600    1169600      3       1  150064       1.9619      0.02489
enh40903     1    1841200    1842200      3       1  150064       2.0797     0.018775
enh40913     1    2043500    2044500      4       1  150064       2.5425    0.0055028
enh40914     1    2057900    2058900      2       1  150064       2.6994    0.0034735
enh40915     1    2063200    2064200      1       1  150064       2.0727       0.0191
enh40916     1    2065000    2066000      5       2  150064       3.2658   0.00054572
enh40918     1    2069000    2070000      2       1  150064       2.6699     0.003794
enh40919     1    2070900    2071900      5       2  150064       3.2169   0.00064792
enh40920     1    2077300    2078300      3       2  150064       3.0268    0.0012358
enh40921     1    2079200    2080200      1       1  150064       3.2266    0.0006264
enh40922     1    2081900    2082900      8       2  150064       3.1532   0.00080743
enh40923     1    2083800    2084800      1       1  150064       2.6927     0.003544
enh40928     1    2126900    2127900      2       1  150064       2.5265    0.0057606
enh40932     1    2137100    2138100      3       2  150064       2.1045     0.017666
enh40949     1    2233300    2234300      3       1  150064       2.0768     0.018912
enh40953     1    2310600    2311600      3       2  150064       2.1946     0.014097
enh40959     1    2347200    2348200      8       4  150064       1.7127     0.043385
enh40960     1    2398500    2399500      6       3  150064       4.9121    4.505e-07
enh40961     1    2402000    2403000      1       1  150064       4.5279    2.978e-06
enh40974     1    2524000    2525000      7       1  150064       3.0401    0.0011826
enh40975     1    2542200    2543200      1       1  150064       2.6463     0.004069
enh41010     1    3604500    3605500      3       2  150064       1.7454     0.040461
enh41034     1    4854300    4855300      4       2  150064       2.1265     0.016731
enh41035     1    4856000    4857000      4       2  150064       3.0306    0.0012205
enh41039     1    5448700    5449700      1       1  150064       1.6795      0.04653
enh41059     1    6260300    6261300      1       1  150064       1.7453      0.04047
enh41076     1    6449700    6450700      4       2  150064       2.1965     0.014029
enh41079     1    6519200    6520200      1       1  150064       1.7365      0.04124
enh41081     1    6525100    6526100      3       1  150064       2.5296    0.0057093
enh41082     1    6531700    6532700      2       1  150064       2.2622     0.011844
enh41085     1    6551700    6552700      3       1  150064       1.9459     0.025835
enh41086     1    6555300    6556300      3       1  150064       2.1548      0.01559
enh41093     1    6649200    6650200      4       2  150064       1.7673     0.038589
enh41095     1    6658400    6659400      6       3  150064       1.6901     0.045505
enh41098     1    6676000    6677000      3       1  150064       2.1533     0.015649
enh41099     1    6684200    6685200      2       1  150064       2.1264     0.016733
enh41101     1    6759300    6760300      3       1  150064        3.954   3.8435e-05
enh41108     1    6851000    6852000      4       2  150064       1.8562     0.031711
enh41134     1    7841800    7842800      3       2  150064       1.7482     0.040219
enh41141     1    8002400    8003400      2       1  150064       2.0947     0.018098
enh41182     1    8403200    8404200      3       2  150064       2.8493    0.0021907
enh41184     1    8431000    8432000      4       2  150064       3.9093    4.628e-05
enh41185     1    8431400    8432400      4       2  150064       5.2959   5.9221e-08
enh41187     1    8436200    8437200      3       2  150064       4.5939   2.1755e-06
enh41190     1    8444400    8445400      2       1  150064       4.8974   4.8548e-07
enh41192     1    8447600    8448600      2       1  150064       4.7983    8.002e-07
enh41193     1    8449900    8450900      3       2  150064       2.6929    0.0035421
enh41194     1    8451000    8452000      2       1  150064       3.1964   0.00069587
enh41197     1    8457200    8458200      1       1  150064       1.6541      0.04905
enh41199     1    8467900    8468900      2       1  150064       4.9569   3.5806e-07
enh41202     1    8488100    8489100      1       1  150064       5.7199     5.33e-09
enh41203     1    8495500    8496500      2       1  150064       5.0697   1.9924e-07
enh41208     1    8525700    8526700      1       1  150064       3.2186    0.0006441
enh41210     1    8536900    8537900      3       1  150064       3.2444   0.00058856
enh41212     1    8569200    8570200      2       1  150064       2.9289    0.0017009
enh41215     1    8574800    8575800      2       1  150064       2.9651     0.001513
enh41217     1    8576900    8577900      2       1  150064       2.4796     0.006576
enh41218     1    8580300    8581300      3       2  150064       2.3313    0.0098686
enh41219     1    8582700    8583700      2       1  150064       1.9051     0.028382
enh41221     1    8591000    8592000      2       1  150064       2.9386    0.0016484
enh41223     1    8600200    8601200      3       2  150064       3.6892    0.0001125
enh41225     1    8615000    8616000      1       1  150064        3.125    0.0008889
enh41226     1    8621800    8622800      1       1  150064       2.5797     0.004945
enh41228     1    8650700    8651700      3       2  150064       2.5933    0.0047533
enh41229     1    8655800    8656800      2       1  150064       2.6443    0.0040927
enh41230     1    8663100    8664100      1       1  150064       2.8826     0.001972
enh41232     1    8686700    8687700      1       1  150064       2.9013     0.001858
enh41234     1    8693500    8694500      2       1  150064       3.1799   0.00073672
enh41236     1    8704400    8705400      1       1  150064       2.8444     0.002225
enh41237     1    8707100    8708100      2       1  150064       2.9936    0.0013784
enh41240     1    8712500    8713500      2       1  150064       2.6253    0.0043289
enh41241     1    8713700    8714700      3       1  150064         2.51    0.0060361
enh41243     1    8719000    8720000      1       1  150064       2.4949       0.0063
enh41246     1    8726100    8727100      1       1  150064       2.8965     0.001887
enh41247     1    8730000    8731000      3       2  150064       2.5074    0.0060804
enh41251     1    8744500    8745500      2       1  150064       2.1884     0.014321
enh41254     1    8758700    8759700      2       1  150064       2.7285     0.003181
enh41257     1    8772300    8773300      1       1  150064       1.7195      0.04276
enh41258     1    8774100    8775100      2       1  150064       3.7182   0.00010033
enh41262     1    8787700    8788700      3       2  150064       3.4642   0.00026589
enh41265     1    8814800    8815800      1       1  150064       1.9749      0.02414
enh41276     1    8928800    8929800      1       1  150064       1.9841      0.02362
enh41278     1    8932100    8933100      2       1  150064       1.6928     0.045245
enh41281     1    8959500    8960500      4       2  150064       2.2143     0.013406
enh41282     1    8963100    8964100      5       2  150064       2.5267    0.0057569
enh41284     1    8978100    8979100      4       1  150064       2.2139     0.013419
enh41286     1    8985000    8986000      2       1  150064       1.9477     0.025725
enh41287     1    8998700    8999700      4       2  150064       2.8836    0.0019657
enh41311     1    9202100    9203100      1       1  150064       1.7824      0.03734
enh41312     1    9202700    9203700      2       1  150064       1.6767     0.046804
enh41313     1    9222000    9223000      1       1  150064       1.9856      0.02354
enh41326     1    9326700    9327700      4       2  150064       1.9922     0.023176
enh41340     1    9422200    9423200      7       4  150064       1.7535     0.039756
enh41341     1    9427900    9428900      3       2  150064       2.2137     0.013426
enh41359     1    9651500    9652500      1       1  150064       1.8634       0.0312
enh41368     1    9699000    9700000      3       2  150064       2.0859     0.018496
enh41417     1    9910600    9911600      3       2  150064       1.7286      0.04194
enh41424     1    9959900    9960900      2       1  150064       1.7542     0.039694
enh41455     1   10367700   10368700      3       1  150064       1.7143     0.043237
enh41460     1   10489200   10490200      3       2  150064       1.6593      0.04853
enh41496     1   10960300   10961300      2       1  150064       2.3164     0.010269
enh41512     1   11117900   11118900      2       1  150064       1.7327     0.041571
enh41528     1   11350800   11351800      2       1  150064       1.8014     0.035822
enh41573     1   11986800   11987800      7       4  150064       1.8207     0.034324
enh41576     1   11996900   11997900      3       1  150064        2.566    0.0051442
enh41577     1   11998300   11999300      2       1  150064       1.9438      0.02596
enh41592     1   12116100   12117100      6       2  150064       2.9989    0.0013546
enh41593     1   12126300   12127300      3       2  150064       2.8366    0.0022795
enh41596     1   12130300   12131300      1       1  150064        2.493     0.006334
enh41597     1   12131700   12132700      2       1  150064       2.3008     0.010702
enh41598     1   12135200   12136200      5       2  150064       2.1026      0.01775
enh41657     1   14039700   14040700      7       4  150064       2.0307     0.021142
enh41662     1   14074200   14075200      2       1  150064       1.6562     0.048838
enh41673     1   14238300   14239300      9       2  150064       2.0677     0.019336
enh41768     1   16152000   16153000      7       2  150064       2.0326     0.021046
enh41801     1   16353000   16354000      4       2  150064       2.2654     0.011743
enh41827     1   16542200   16543200      6       2  150064       2.2668     0.011702
enh41830     1   16564200   16565200      2       1  150064       2.7283    0.0031827
enh41831     1   16570300   16571300      1       1  150064        2.126      0.01675
enh41833     1   16592600   16593600      3       1  150064       2.1759      0.01478
enh41834     1   16644800   16645800      3       1  150064       2.0685     0.019295
enh41836     1   16648900   16649900      2       1  150064       1.9574      0.02515
enh41839     1   16679500   16680500      1       1  150064       2.0801      0.01876
enh41840     1   16690600   16691600      3       1  150064       1.9097     0.028088
enh41842     1   16697400   16698400      2       1  150064       1.6637     0.048085
enh41846     1   16711400   16712400      2       1  150064       1.7801     0.037533
enh41849     1   16722900   16723900      4       1  150064       2.0449      0.02043
enh41855     1   16776800   16777800      2       1  150064       2.1383     0.016245
enh41857     1   16824200   16825200      3       1  150064       1.8836     0.029809
enh41858     1   16826300   16827300      3       1  150064        2.091     0.018265
enh41889     1   17349500   17350500      6       3  150064       1.9207     0.027385
enh41890     1   17371600   17372600      7       1  150064       2.3649    0.0090177
enh41891     1   17372400   17373400      5       1  150064       2.2679     0.011669
enh41892     1   17378200   17379200      3       2  150064       2.7772    0.0027413
enh41893     1   17386400   17387400      2       1  150064       3.0875    0.0010093
enh41894     1   17407500   17408500      7       2  150064       2.5569    0.0052801
enh41912     1   17760000   17761000      2       1  150064       1.7503     0.040031
enh41936     1   19234300   19235300      2       1  150064       1.6468       0.0498
enh41996     1   19832000   19833000      7       3  150064       1.8529     0.031947
enh41997     1   19835300   19836300      5       2  150064       1.8503     0.032138
enh42004     1   19930500   19931500      4       2  150064       2.0663     0.019399
enh42005     1   19946200   19947200      2       1  150064       1.6624     0.048212
enh42035     1   20497600   20498600      1       1  150064       1.9738       0.0242
enh42043     1   20732800   20733800      4       2  150064       2.0437     0.020491
enh42045     1   20819900   20820900      1       1  150064       1.7361      0.04127
enh42059     1   21059900   21060900      1       1  150064       2.8655     0.002082
enh42062     1   21114600   21115600      2       1  150064       2.4415    0.0073133
enh42066     1   21323600   21324600      4       2  150064       1.8866     0.029605
enh42069     1   21348700   21349700      2       1  150064       2.0738     0.019051
enh42070     1   21377900   21378900      2       1  150064       2.9928    0.0013822
enh42071     1   21416100   21417100      3       1  150064       2.7389    0.0030819
enh42075     1   21476000   21477000      1       1  150064       3.0309     0.001219
enh42076     1   21491900   21492900      4       2  150064       2.5446    0.0054697
enh42077     1   21497900   21498900      4       2  150064       2.9738    0.0014709
enh42078     1   21500000   21501000      1       1  150064       2.4774     0.006618
enh42081     1   21521200   21522200      1       1  150064       1.7381       0.0411
enh42120     1   21998600   21999600      6       4  150064       2.9012    0.0018588
enh42121     1   22013600   22014600      3       1  150064       2.8215    0.0023903
enh42123     1   22085600   22086600      5       2  150064        1.674     0.047065
enh42126     1   22097000   22098000      7       3  150064       2.3658    0.0089957
enh42132     1   22105000   22106000      7       3  150064       2.4592    0.0069615
enh42157     1   22349400   22350400      2       1  150064       2.5516    0.0053615
enh42158     1   22353700   22354700     14       3  150064       2.9712     0.001483
enh42161     1   22369300   22370300      1       1  150064       3.2129     0.000657
enh42162     1   22374600   22375600      4       2  150064       3.2881   0.00050426
enh42163     1   22378000   22379000      4       2  150064       2.2292     0.012899
enh42165     1   22381900   22382900      1       1  150064       3.3973    0.0003403
enh42170     1   22418700   22419700      1       1  150064       1.7696       0.0384
enh42173     1   22441800   22442800      5       3  150064       2.7549    0.0029351
enh42256     1   23939700   23940700      2       1  150064       1.8664     0.030996
enh42274     1   24073800   24074800      1       1  150064       2.1532      0.01565
enh42277     1   24106300   24107300      1       1  150064       1.6674      0.04772
enh42316     1   24575600   24576600      1       1  150064         2.57     0.005085
enh42321     1   24677800   24678800      2       1  150064       1.6658     0.047881
enh42322     1   24691400   24692400      3       2  150064       1.7634     0.038918
enh42325     1   24717200   24718200      5       2  150064       1.7514     0.039939
enh42326     1   24719300   24720300      2       1  150064       2.4106    0.0079635
enh42331     1   24744800   24745800      4       2  150064       2.1968     0.014018
enh42333     1   24810900   24811900      3       1  150064       2.4448    0.0072467
enh42338     1   24853600   24854600      4       1  150064        2.688    0.0035942
enh42339     1   24861900   24862900      4       2  150064       2.4306    0.0075369
enh42341     1   24871700   24872700      5       2  150064       3.0987   0.00097193
enh42342     1   24873800   24874800      6       3  150064       1.8687     0.030833
enh42401     1   25349000   25350000      3       2  150064        1.841     0.032813
enh42539     1   26700000   26701000      2       1  150064        1.667      0.04776
enh42553     1   26865500   26866500      4       2  150064       1.8326     0.033435
enh42557     1   26881500   26882500      2       1  150064       1.8363     0.033157
enh42558     1   26900700   26901700      8       3  150064       2.7432    0.0030419
enh42571     1   27017400   27018400      1       1  150064       1.9503      0.02557
enh42573     1   27033600   27034600      2       1  150064       2.6037    0.0046111
enh42574     1   27042300   27043300      1       1  150064       2.7222     0.003242
enh42575     1   27047500   27048500      3       1  150064         2.63    0.0042697
enh42576     1   27052600   27053600      2       1  150064       2.5861    0.0048537
enh42578     1   27064900   27065900      1       1  150064       2.7089     0.003375
enh42579     1   27067900   27068900      2       1  150064       2.3583    0.0091803
enh42580     1   27072000   27073000      1       1  150064       2.7083     0.003381
enh42581     1   27098100   27099100      1       1  150064       2.7473     0.003004
enh42586     1   27146600   27147600      1       1  150064       2.1783      0.01469
enh42589     1   27157600   27158600      1       1  150064        2.646     0.004073
enh42590     1   27160800   27161800      1       1  150064       1.8565      0.03169
enh42593     1   27175200   27176200      1       1  150064       2.4217     0.007724
enh42594     1   27179400   27180400      1       1  150064       3.8436    6.061e-05
enh42596     1   27184700   27185700      1       1  150064       1.9879      0.02341
enh42599     1   27204100   27205100      1       1  150064       2.0777      0.01887
enh42600     1   27214600   27215600      1       1  150064       2.4794      0.00658
enh42603     1   27239900   27240900      2       1  150064       1.7298     0.041836
enh42604     1   27247000   27248000      2       1  150064       2.7103    0.0033606
enh42605     1   27249700   27250700      1       1  150064        2.512     0.006003
enh42606     1   27258500   27259500      1       1  150064        2.537      0.00559
enh42612     1   27425400   27426400      1       1  150064         2.29      0.01101
enh42642     1   27666500   27667500      4       2  150064       2.1353     0.016369
enh42647     1   27684900   27685900      1       1  150064       1.7819      0.03738
enh42651     1   27693700   27694700      1       1  150064       1.8301      0.03362
enh42652     1   27695700   27696700      3       2  150064       3.6069   0.00015492
enh42700     1   27924000   27925000      3       1  150064         1.72     0.042716
enh42701     1   27930800   27931800      2       1  150064       1.7883     0.036866
enh42704     1   27941800   27942800      3       1  150064       1.7467     0.040346
enh42706     1   27947800   27948800      2       1  150064       1.6501     0.049462
enh42707     1   27952100   27953100      1       1  150064       2.1084       0.0175
enh42708     1   27954000   27955000      3       1  150064       1.7172     0.042971
enh42710     1   27958300   27959300      2       1  150064       2.0703     0.019212
enh42713     1   27970100   27971100      2       1  150064       1.7707     0.038307
enh42740     1   28217000   28218000      2       1  150064        1.694     0.045131
enh42743     1   28258000   28259000      3       2  150064       2.4384    0.0073766
enh42745     1   28269900   28270900      1       1  150064        2.197      0.01401
enh42774     1   28470500   28471500      2       1  150064       3.2565     0.000564
enh42794     1   28588300   28589300      4       2  150064        2.115     0.017213
enh42801     1   28697600   28698600      1       1  150064       2.0562      0.01988
enh42805     1   28721400   28722400      5       1  150064       1.7638     0.038882
enh42806     1   28736100   28737100      8       3  150064       2.2663     0.011716
enh42807     1   28743500   28744500      2       1  150064       2.0408     0.020638
enh42808     1   28754100   28755100      2       1  150064       2.7225    0.0032394
enh42810     1   28765500   28766500      2       1  150064       2.2306     0.012852
enh42813     1   28782000   28783000      2       1  150064       1.8159     0.034693
enh42814     1   28837900   28838900      4       2  150064       2.4913    0.0063641
enh42818     1   28847800   28848800      1       1  150064       2.8219     0.002387
enh42819     1   28878100   28879100      1       1  150064       2.8194     0.002406
enh42825     1   28918000   28919000      1       1  150064       1.8519      0.03202
enh42827     1   28967000   28968000      2       1  150064       2.2745     0.011467
enh42828     1   28970900   28971900      1       1  150064       2.3123      0.01038
enh42829     1   28973500   28974500      2       1  150064       2.0484     0.020261
enh42830     1   28975300   28976300      4       2  150064       2.0615     0.019626
enh42839     1   29111200   29112200      1       1  150064       2.4417      0.00731
enh42843     1   29211000   29212000      4       2  150064       2.8853    0.0019554
enh42848     1   29248600   29249600      2       1  150064       2.7158    0.0033057
enh42849     1   29250200   29251200      4       2  150064       3.5038   0.00022932
enh42850     1   29252200   29253200      1       1  150064       2.0678      0.01933
enh42852     1   29266000   29267000      3       1  150064       2.6893    0.0035799
enh42854     1   29282000   29283000      1       1  150064       2.0212      0.02163
enh42855     1   29284400   29285400      2       1  150064       3.3872   0.00035308
enh42859     1   29311600   29312600      1       1  150064       3.5343    0.0002044
enh42861     1   29460000   29461000      2       1  150064       1.7028     0.044305
enh42870     1   29555600   29556600      4       2  150064       1.8991     0.028773
enh42871     1   29557600   29558600      3       1  150064       2.1232     0.016867
enh42883     1   31194500   31195500      2       1  150064       1.7602     0.039185
enh42896     1   31341600   31342600      1       1  150064       1.8475      0.03234
enh42901     1   31448900   31449900      2       1  150064       1.7234     0.042407
enh42921     1   31771800   31772800      5       2  150064       3.9229   4.3737e-05
enh42922     1   31845000   31846000      3       2  150064       2.0867     0.018456
enh42924     1   31846600   31847600      2       1  150064        1.886     0.029645
enh42925     1   31866600   31867600      3       1  150064       2.9803    0.0014397
enh42926     1   31867600   31868600      2       1  150064       2.8315    0.0023167
enh42927     1   31895700   31896700      4       2  150064       2.1082     0.017508
enh42971     1   32391100   32392100      2       1  150064       2.0527      0.02005
enh42973     1   32411200   32412200      2       1  150064       2.0879     0.018402
enh43020     1   32707600   32708600      3       1  150064       1.7063     0.043974
enh43021     1   32712500   32713500      2       1  150064         1.78     0.037539
enh43042     1   32810700   32811700      1       1  150064        2.932     0.001684
enh43077     1   33257100   33258100      5       2  150064       2.1918     0.014197
enh43102     1   33502600   33503600      2       1  150064       1.8687     0.030829
enh43113     1   33618500   33619500      2       1  150064       1.9122     0.027923
enh43123     1   33760800   33761800      3       1  150064       1.8874     0.029554
enh43142     1   33936200   33937200      3       1  150064       1.7455     0.040446
enh43149     1   35318200   35319200      4       2  150064       1.8872     0.029566
enh43150     1   35322900   35323900      4       2  150064        1.898     0.028849
enh43163     1   35586400   35587400      2       1  150064       1.7055      0.04405
enh43164     1   35611500   35612500      2       1  150064       1.8724     0.030576
enh43172     1   35737000   35738000      1       1  150064       1.6809      0.04639
enh43189     1   36002000   36003000      2       1  150064       3.0799    0.0010355
enh43202     1   36101700   36102700      1       1  150064       1.7839      0.03722
enh43214     1   36269700   36270700      2       1  150064       3.7614    8.448e-05
enh43216     1   36275700   36276700      3       2  150064       4.0586   2.4684e-05
enh43222     1   36401000   36402000      1       1  150064       3.4205    0.0003125
enh43224     1   36488400   36489400      2       1  150064       3.3305   0.00043337
enh43225     1   36553200   36554200      1       1  150064       3.1405    0.0008432
enh43226     1   36556000   36557000      1       1  150064       3.6172    0.0001489
enh43227     1   36565100   36566100      6       2  150064       2.3137     0.010343
enh43228     1   36574300   36575300      2       1  150064         1.76     0.039204
enh43229     1   36588100   36589100      5       2  150064       3.3927   0.00034601
enh43230     1   36600300   36601300      3       1  150064       3.6681   0.00012219
enh43231     1   36606500   36607500      2       1  150064       2.4713    0.0067318
enh43232     1   36608200   36609200      3       1  150064       3.3904   0.00034896
enh43233     1   36609800   36610800      1       1  150064       3.3327      0.00043
enh43234     1   36613000   36614000      3       1  150064       3.8801   5.2202e-05
enh43239     1   36631300   36632300      2       1  150064       3.9408   4.0604e-05
enh43242     1   36653200   36654200      4       2  150064       2.5472    0.0054291
enh43314     1   38271800   38272800      4       2  150064       2.3417     0.009599
enh43315     1   38275700   38276700      2       1  150064       2.7272    0.0031936
enh43316     1   38285400   38286400      4       2  150064       2.4588      0.00697
enh43323     1   38322600   38323600      1       1  150064       3.1702    0.0007616
enh43325     1   38331000   38332000      3       2  150064       2.6496    0.0040289
enh43328     1   38385300   38386300      3       2  150064       1.6788     0.046593
enh43329     1   38388200   38389200      1       1  150064       1.9881       0.0234
enh43331     1   38392600   38393600      1       1  150064       2.5346     0.005629
enh43334     1   38395000   38396000      4       2  150064       2.5493    0.0053965
enh43337     1   38453200   38454200      1       1  150064        2.104      0.01769
enh43356     1   38938800   38939800      3       1  150064       2.3251     0.010033
enh43378     1   39490800   39491800      2       1  150064       1.8507     0.032107
enh43379     1   39493000   39494000      5       2  150064       1.7435     0.040624
enh43383     1   39503700   39504700      4       1  150064       2.0529     0.020042
enh43384     1   39512800   39513800      4       2  150064       2.0411     0.020618
enh43404     1   39668900   39669900      2       1  150064       1.7404     0.040897
enh43406     1   39673600   39674600      2       1  150064       2.1629     0.015274
enh43424     1   39862000   39863000      1       1  150064       2.2334      0.01276
enh43428     1   39876000   39877000      1       1  150064       2.1881      0.01433
enh43431     1   39975100   39976100      7       3  150064        2.213      0.01345
enh43432     1   39990800   39991800      4       2  150064       2.5017    0.0061795
enh43440     1   40119000   40120000      3       2  150064       2.0009     0.022701
enh43459     1   40346500   40347500      4       2  150064       2.1626     0.015285
enh43461     1   40358200   40359200      1       1  150064       1.8066      0.03541
enh43462     1   40373000   40374000      2       1  150064       2.2891     0.011037
enh43521     1   40863700   40864700      2       1  150064       2.7456    0.0030201
enh43528     1   40973100   40974100      3       2  150064       1.7554     0.039594
enh43531     1   40998200   40999200      3       2  150064       1.9022     0.028572
enh43538     1   41155700   41156700      3       2  150064       2.3236     0.010073
enh43539     1   41160800   41161800      1       1  150064       3.1223    0.0008973
enh43544     1   41178000   41179000      2       1  150064        2.522    0.0058352
enh43545     1   41179200   41180200      3       2  150064       2.5635    0.0051813
enh43546     1   41183000   41184000      2       1  150064       2.8867    0.0019466
enh43561     1   41274700   41275700      6       2  150064       3.1941   0.00070143
enh43575     1   41432900   41433900      8       3  150064       1.9368     0.026387
enh43577     1   41468700   41469700      5       2  150064        2.221     0.013176
enh43583     1   41574500   41575500      4       2  150064       2.1731     0.014886
enh43586     1   41688000   41689000      1       1  150064       2.6287     0.004285
enh43588     1   41701600   41702600      2       1  150064       1.8849     0.029721
enh43600     1   41951300   41952300      5       3  150064       2.0822     0.018664
enh43601     1   41952900   41953900      6       2  150064        1.719     0.042812
enh43602     1   41962000   41963000      5       2  150064       3.9418   4.0435e-05
enh43604     1   41981200   41982200      1       1  150064       1.7727      0.03814
enh43733     1   43416000   43417000      5       2  150064       2.8117    0.0024641
enh43734     1   43419500   43420500      3       2  150064       2.1424      0.01608
enh43736     1   43427100   43428100      5       2  150064       2.6018    0.0046374
enh43737     1   43432400   43433400      6       3  150064       2.2228     0.013115
enh43752     1   43739800   43740800      4       2  150064       1.8094     0.035197
enh43754     1   43760700   43761700      1       1  150064       2.8936     0.001904
enh43755     1   43769000   43770000      2       1  150064       2.6374    0.0041776
enh43759     1   43826900   43827900      1       1  150064       2.7397     0.003075
enh43760     1   43830700   43831700      2       1  150064       1.9653     0.024692
enh43764     1   43856600   43857600      2       1  150064       3.2894   0.00050194
enh43767     1   43920400   43921400      4       2  150064       4.1611   1.5834e-05
enh43769     1   43941000   43942000      3       1  150064       3.6843   0.00011465
enh43772     1   44010700   44011700      1       1  150064       3.5484    0.0001938
enh43773     1   44015400   44016400      3       1  150064       2.0885     0.018378
enh43774     1   44023700   44024700      1       1  150064       3.1078    0.0009423
enh43776     1   44031300   44032300      4       2  150064         3.44   0.00029085
enh43777     1   44047600   44048600      5       2  150064       2.8226    0.0023819
enh43778     1   44114200   44115200      5       2  150064       4.0012   3.1507e-05
enh43779     1   44117600   44118600      3       2  150064       4.0608   2.4453e-05
enh43780     1   44118300   44119300      3       1  150064       2.3334    0.0098147
enh43782     1   44170900   44171900      2       1  150064       2.8891     0.001932
enh43785     1   44228800   44229800      1       1  150064       3.2448    0.0005877
enh43786     1   44232000   44233000      1       1  150064       3.2827     0.000514
enh43789     1   44248900   44249900      3       2  150064       3.7981   7.2899e-05
enh43790     1   44252000   44253000      3       2  150064       1.9596     0.025019
enh43791     1   44255200   44256200      3       1  150064       2.7864    0.0026647
enh43795     1   44289900   44290900      2       1  150064       2.3578     0.009191
enh43798     1   44318700   44319700      2       1  150064        3.435   0.00029627
enh43799     1   44326400   44327400      3       2  150064       2.4522    0.0071002
enh43801     1   44333700   44334700      2       1  150064       2.8449    0.0022214
enh43802     1   44350500   44351500      3       2  150064       3.2264   0.00062671
enh43804     1   44395200   44396200      6       2  150064       2.3778    0.0087089
enh43805     1   44401800   44402800      4       2  150064       1.7159     0.043093
enh43806     1   44402200   44403200      4       2  150064        2.011      0.02216
enh43808     1   44410800   44411800      2       1  150064       2.5119    0.0060045
enh43809     1   44414000   44415000      4       2  150064       3.6117   0.00015211
enh43812     1   44439000   44440000      2       1  150064       1.9816     0.023762
enh43813     1   44442700   44443700      5       2  150064       2.5588    0.0052521
enh43814     1   44446400   44447400      4       2  150064       1.9799      0.02386
enh43815     1   44456000   44457000      1       1  150064       2.0898      0.01832
enh43816     1   44458500   44459500      1       1  150064       2.9213     0.001743
enh43825     1   44677500   44678500      1       1  150064       2.7892     0.002642
enh43826     1   44680000   44681000      1       1  150064       2.3252      0.01003
enh43828     1   44704500   44705500      2       1  150064       2.6077    0.0045579
enh43908     1   45877700   45878700      1       1  150064       2.1121      0.01734
enh43974     1   46770900   46771900      1       1  150064       2.3141      0.01033
enh43991     1   47015100   47016100      3       2  150064       1.9002     0.028706
enh44010     1   47640600   47641600      4       2  150064       1.8457     0.032464
enh44029     1   48224100   48225100      2       1  150064       1.8118     0.035009
enh44030     1   48527200   48528200      3       2  150064       1.6655     0.047904
enh44040     1   49239500   49240500      1       1  150064       1.6687      0.04759
enh44041     1   49240600   49241600      5       3  150064       1.6972     0.044829
enh44043     1   49255900   49256900      1       1  150064        1.976      0.02408
enh44046     1   50575800   50576800      1       1  150064       2.0337      0.02099
enh44057     1   51382400   51383400      2       1  150064       2.0839     0.018585
enh44061     1   51440200   51441200      1       1  150064       2.4086     0.008008
enh44065     1   51633600   51634600      4       2  150064       2.2826     0.011228
enh44106     1   51985800   51986800      3       1  150064       1.9132     0.027861
enh44171     1   52988700   52989700      1       1  150064       1.8582      0.03157
enh44203     1   53661200   53662200      1       1  150064       2.0792       0.0188
enh44205     1   53684300   53685300      2       1  150064       2.1388     0.016228
enh44207     1   53702100   53703100      4       2  150064       2.5829    0.0048987
enh44209     1   53711200   53712200      1       1  150064       3.5803    0.0001716
enh44211     1   53751500   53752500      2       1  150064       2.4234    0.0076881
enh44212     1   53757600   53758600      3       2  150064       2.3061     0.010551
enh44213     1   53761000   53762000      3       1  150064       1.9188     0.027506
enh44214     1   53771700   53772700      4       2  150064       2.1252     0.016783
enh44247     1   54447400   54448400      1       1  150064       2.3782     0.008699
enh44248     1   54447900   54448900      1       1  150064       2.3145      0.01032
enh44254     1   54667500   54668500      3       2  150064       2.1177     0.017099
enh44255     1   54694700   54695700      2       1  150064       2.0398     0.020687
enh44274     1   54800800   54801800      1       1  150064       2.3764     0.008741
enh44282     1   54837000   54838000      1       1  150064       2.1367      0.01631
enh44283     1   54839800   54840800      4       2  150064       1.8995     0.028749
enh44284     1   54845800   54846800      4       2  150064       1.7313     0.041702
enh44285     1   54850300   54851300      1       1  150064       2.1615      0.01533
enh44310     1   55326700   55327700      7       2  150064       2.0501     0.020179
enh44336     1   56184200   56185200      1       1  150064       1.9724      0.02428
enh44358     1   57983800   57984800      3       2  150064       2.8712    0.0020448
enh44372     1   59165600   59166600      2       1  150064       2.3789    0.0086815
enh44389     1   59324000   59325000      4       2  150064       1.9851     0.023568
enh44424     1   59612700   59613700      2       1  150064       2.1872     0.014363
enh44453     1   60217900   60218900      4       2  150064        2.363    0.0090627
enh44538     1   65235200   65236200      4       2  150064       1.7729     0.038123
enh44540     1   65293300   65294300      1       1  150064       2.0181      0.02179
enh44543     1   65342200   65343200      2       1  150064       1.7233      0.04242
enh44547     1   65358800   65359800      4       2  150064       1.7434     0.040634
enh44559     1   65393400   65394400      1       1  150064       2.9146     0.001781
enh44561     1   65396600   65397600      4       2  150064       2.0038     0.022545
enh44562     1   65398200   65399200      3       1  150064       2.3488    0.0094178
enh44563     1   65400200   65401200      3       2  150064       3.3548   0.00039706
enh44564     1   65401700   65402700      4       2  150064       1.7347     0.041401
enh44565     1   65405300   65406300      3       2  150064        3.289   0.00050272
enh44571     1   65413700   65414700      3       1  150064        3.024    0.0012474
enh44573     1   65419400   65420400      3       1  150064       2.0133     0.022042
enh44583     1   65525500   65526500      2       1  150064       2.2948     0.010872
enh44588     1   65619400   65620400      4       2  150064       2.1894     0.014283
enh44593     1   65639800   65640800      5       1  150064       1.8082     0.035289
enh44594     1   65641700   65642700      3       2  150064       2.0039     0.022542
enh44597     1   65678800   65679800      3       1  150064       2.0897     0.018321
enh44608     1   66153100   66154100      4       2  150064       2.8438    0.0022287
enh44609     1   66277600   66278600      1       1  150064       1.6821      0.04627
enh44616     1   66731600   66732600      3       1  150064       2.5618    0.0052059
enh44617     1   66735600   66736600      7       3  150064       2.9768    0.0014563
enh44620     1   66756800   66757800      3       2  150064       1.6698     0.047484
enh44622     1   66761600   66762600      1       1  150064       2.1829      0.01452
enh44623     1   66765700   66766700      5       1  150064       2.1653     0.015182
enh44626     1   66794500   66795500      3       2  150064        2.047      0.02033
enh44641     1   66903400   66904400      3       1  150064       2.6641    0.0038593
enh44642     1   66910000   66911000      3       2  150064         1.89     0.029382
enh44649     1   67197900   67198900      3       1  150064       1.7139      0.04327
enh44682     1   67802700   67803700      3       1  150064       1.9826     0.023708
enh44699     1   68154200   68155200      5       2  150064       2.2997     0.010733
enh44702     1   68189000   68190000      2       1  150064       1.9157     0.027699
enh44705     1   68214500   68215500      3       1  150064       2.0568      0.01985
enh44709     1   68257700   68258700      4       2  150064       3.7431   9.0892e-05
enh44710     1   68281300   68282300      4       2  150064       3.3275   0.00043813
enh44715     1   68958000   68959000      5       3  150064       1.8878     0.029527
enh44717     1   68960400   68961400      4       2  150064       2.0184     0.021773
enh44726     1   71373600   71374600      7       3  150064       2.0802     0.018755
enh44727     1   71375600   71376600      2       1  150064       3.0842    0.0010205
enh44732     1   74058700   74059700      3       1  150064       2.6569    0.0039432
enh44733     1   74102500   74103500      1       1  150064       2.7162     0.003302
enh44750     1   76619400   76620400      2       1  150064       1.6795     0.046531
enh44762     1   77464400   77465400      5       2  150064        2.126     0.016754
enh44779     1   78005300   78006300      3       1  150064        2.191     0.014227
enh44784     1   78134200   78135200      2       1  150064       2.5029    0.0061587
enh44802     1   78393200   78394200      1       1  150064       1.8534      0.03191
enh44806     1   78446600   78447600      1       1  150064        2.645     0.004084
enh44809     1   78472600   78473600      1       1  150064       1.7785      0.03766
enh44820     1   79114400   79115400      1       1  150064       2.3844     0.008554
enh44825     1   79143600   79144600      5       2  150064       1.7011     0.044466
enh44838     1   83965000   83966000      2       1  150064       1.9196     0.027455
enh44839     1   83966700   83967700      1       1  150064       2.3735      0.00881
enh44845     1   84226200   84227200      7       3  150064        2.706    0.0034046
enh44848     1   84541900   84542900      1       1  150064       1.8123      0.03497
enh44851     1   84556700   84557700      1       1  150064       1.8547      0.03182
enh44864     1   84639500   84640500      1       1  150064        1.923      0.02724
enh44878     1   84966600   84967600      3       2  150064       2.3468    0.0094689
enh44898     1   85319800   85320800      3       1  150064       2.2982     0.010774
enh44900     1   85352800   85353800      4       2  150064       2.3057     0.010564
enh44906     1   85425200   85426200      3       1  150064       1.9878     0.023417
enh44908     1   85438800   85439800      6       1  150064       2.2177     0.013286
enh44913     1   85460500   85461500      5       1  150064       2.2045     0.013743
enh44914     1   85464700   85465700      5       1  150064        2.027     0.021332
enh44917     1   85528000   85529000      3       2  150064       2.2418     0.012488
enh44926     1   85719800   85720800      6       3  150064       1.6776     0.046716
enh44934     1   85779700   85780700      1       1  150064       2.0292      0.02122
enh44935     1   85785900   85786900      2       1  150064       2.1548     0.015588
enh45002     1   87929400   87930400      4       2  150064       2.0591     0.019742
enh45072     1   89823500   89824500      4       2  150064       1.7728     0.038134
enh45073     1   89828700   89829700      2       1  150064       1.8371     0.033094
enh45105     1   90132900   90133900      2       1  150064         2.09     0.018307
enh45117     1   90185000   90186000      1       1  150064       1.6991      0.04465
enh45127     1   90270100   90271100      5       2  150064       1.9993     0.022786
enh45131     1   90307500   90308500      3       2  150064       2.4101    0.0079752
enh45135     1   90321500   90322500      5       3  150064       1.7005     0.044515
enh45162     1   91388600   91389600      1       1  150064       2.1654      0.01518
enh45165     1   91422600   91423600      1       1  150064       2.0218       0.0216
enh45166     1   91434500   91435500      1       1  150064       1.9934      0.02311
enh45167     1   91439600   91440600      1       1  150064       2.1706      0.01498
enh45168     1   91449100   91450100      1       1  150064       1.7466      0.04035
enh45169     1   91452600   91453600      3       1  150064       2.0259     0.021388
enh45171     1   91459700   91460700      3       1  150064       2.0763     0.018932
enh45173     1   91471700   91472700      1       1  150064       2.1738      0.01486
enh45176     1   91481700   91482700      3       1  150064       2.1162     0.017163
enh45177     1   91488900   91489900      3       2  150064       3.4263    0.0003059
enh45180     1   91965200   91966200      3       2  150064       2.3068     0.010532
enh45194     1   92112100   92113100      4       2  150064       2.5439    0.0054818
enh45206     1   92249300   92250300      1       1  150064       2.6687     0.003807
enh45233     1   92766000   92767000      4       2  150064       3.0186    0.0012699
enh45237     1   92813500   92814500      2       1  150064       2.4401    0.0073424
enh45238     1   92831700   92832700      3       2  150064       2.2968     0.010815
enh45242     1   92929400   92930400      2       1  150064       2.7356    0.0031133
enh45244     1   92941600   92942600      2       1  150064       3.1959   0.00069705
enh45245     1   92945400   92946400      1       1  150064       2.1248       0.0168
enh45246     1   92946300   92947300      3       1  150064       3.3487   0.00040594
enh45247     1   92952800   92953800      1       1  150064       3.4903    0.0002412
enh45248     1   92960400   92961400      2       1  150064       3.1371   0.00085328
enh45249     1   92967500   92968500      3       2  150064       2.1129     0.017306
enh45250     1   92969400   92970400      1       1  150064       2.0413      0.02061
enh45251     1   93002700   93003700      2       1  150064        2.821    0.0023936
enh45252     1   93028800   93029800      4       2  150064        3.379   0.00036373
enh45255     1   93248700   93249700      3       2  150064       1.6915      0.04537
enh45259     1   93319600   93320600      2       1  150064       2.1632     0.015261
enh45264     1   93348400   93349400      2       1  150064        1.731     0.041726
enh45265     1   93363200   93364200      5       1  150064       1.6474     0.049736
enh45266     1   93368800   93369800      1       1  150064       1.7266      0.04212
enh45269     1   93392300   93393300      2       1  150064       1.6933     0.045198
enh45271     1   93399500   93400500      3       1  150064       2.5166    0.0059253
enh45272     1   93401800   93402800      3       1  150064       1.7838     0.037224
enh45273     1   93402600   93403600      3       1  150064        1.678     0.046675
enh45277     1   93415300   93416300      1       1  150064       1.8858      0.02966
enh45280     1   93420900   93421900      4       2  150064       2.3675    0.0089543
enh45281     1   93424500   93425500      3       1  150064       1.6958     0.044961
enh45286     1   93459000   93460000      1       1  150064       2.0825      0.01865
enh45290     1   93494200   93495200      3       2  150064       1.8514     0.032057
enh45294     1   93508200   93509200      3       2  150064       2.1797     0.014638
enh45400     1   95319500   95320500      2       1  150064        1.685     0.045994
enh45403     1   95348900   95349900      4       2  150064        2.534    0.0056383
enh45409     1   95445300   95446300      1       1  150064       1.8774      0.03023
enh45410     1   95508400   95509400      7       2  150064       1.9798     0.023862
enh45412     1   95550000   95551000      6       2  150064         1.72     0.042713
enh45415     1   95698200   95699200      5       3  150064       1.8727     0.030558
enh45419     1   96939300   96940300      4       2  150064       2.5383    0.0055696
enh45420     1   97186000   97187000      2       1  150064       1.7221     0.042524
enh45421     1   97189300   97190300      3       1  150064       3.8876   5.0622e-05
enh45422     1   97192400   97193400      3       1  150064       2.4628    0.0068937
enh45423     1   97195700   97196700      5       2  150064       2.9647    0.0015149
enh45424     1   97197000   97198000      1       1  150064       2.5088     0.006057
enh45425     1   97212200   97213200      2       1  150064       1.8213      0.03428
enh45426     1   97213200   97214200      2       1  150064       2.1013     0.017805
enh45434     1   98315000   98316000      2       1  150064       5.5436   1.4812e-08
enh45435     1   98329900   98330900      1       1  150064       5.8004    3.307e-09
enh45436     1   98351400   98352400      2       1  150064       4.9823   3.1417e-07
enh45437     1   98365800   98366800      2       1  150064       2.4364     0.007418
enh45439     1   98369400   98370400      3       1  150064       5.6293   9.0464e-09
enh45441     1   98382800   98383800      2       1  150064       5.6442   8.2998e-09
enh45443     1   98399800   98400800      3       1  150064       6.1877   3.0528e-10
enh45449     1   98853500   98854500      3       2  150064        1.968     0.024534
enh45450     1   98867800   98868800      2       1  150064       2.7218    0.0032465
enh45451     1   98869900   98870900      2       1  150064       2.4122    0.0079289
enh45458     1  100109800  100110800      2       1  150064       2.3677    0.0089504
enh45464     1  100147100  100148100      3       2  150064       1.9573     0.025156
enh45519     1  100892800  100893800      1       1  150064       1.8105      0.03511
enh45535     1  101357800  101358800      1       1  150064       2.9633     0.001522
enh45602     1  101918200  101919200      6       3  150064       2.5781    0.0049671
enh45634     1  108281700  108282700      6       2  150064       2.7283    0.0031835
enh45639     1  108337600  108338600     11       4  150064       1.8343     0.033304
enh45640     1  108347600  108348600      7       2  150064       2.7208     0.003256
enh45657     1  108440200  108441200      5       1  150064       2.0409     0.020631
enh45665     1  108492200  108493200      4       2  150064       2.1863     0.014395
enh45670     1  108508200  108509200      5       3  150064       2.2686     0.011647
enh45680     1  108660400  108661400      6       3  150064       1.9794     0.023886
enh45682     1  108740500  108741500      5       2  150064       2.2112     0.013513
enh45757     1  110088400  110089400      3       2  150064       1.7333     0.041525
enh45768     1  110182500  110183500      1       1  150064       1.8088      0.03524
enh45787     1  110358100  110359100      2       1  150064        1.885     0.029718
enh45795     1  110437700  110438700      3       1  150064       2.0783     0.018839
enh45806     1  110530500  110531500      1       1  150064       2.2206      0.01319
enh45808     1  110545500  110546500      1       1  150064        1.927      0.02699
enh45814     1  110575800  110576800      2       1  150064       1.8614     0.031341
enh45817     1  110745600  110746600      1       1  150064       2.2414       0.0125
enh45828     1  110892900  110893900      2       1  150064       2.1775     0.014723
enh45832     1  110927800  110928800      1       1  150064       2.6579     0.003932
enh45851     1  111323100  111324100      4       2  150064       2.3344    0.0097885
enh45853     1  111330700  111331700      7       3  150064       3.9998   3.1693e-05
enh45854     1  111401100  111402100      7       1  150064       2.4151     0.007866
enh45855     1  111412700  111413700      4       2  150064       2.0334     0.021004
enh45908     1  112134300  112135300      3       2  150064       2.8477     0.002202
enh45912     1  112165500  112166500     10       5  150064       2.4791    0.0065861
enh45913     1  112167000  112168000      5       3  150064       1.7179     0.042905
enh45916     1  112173700  112174700      7       4  150064       2.2059     0.013695
enh45920     1  112192700  112193700      4       2  150064       2.1369     0.016303
enh45925     1  112203100  112204100      4       2  150064       1.8296     0.033652
enh45942     1  112603700  112604700      8       1  150064       2.1179     0.017094
enh45947     1  112936600  112937600      4       1  150064       1.8506     0.032113
enh45948     1  112940500  112941500      4       1  150064       2.2752     0.011447
enh45949     1  112942100  112943100      3       1  150064        2.087     0.018442
enh45950     1  112943900  112944900      1       1  150064       2.3813     0.008625
enh45951     1  112945800  112946800      1       1  150064       2.4292     0.007567
enh45952     1  113005100  113006100      1       1  150064       2.4846     0.006484
enh45955     1  113086500  113087500      4       1  150064       3.1044   0.00095343
enh45956     1  113148500  113149500      1       1  150064       2.8098     0.002479
enh45957     1  113159100  113160100      3       2  150064       2.4232     0.007692
enh45962     1  113215800  113216800      2       1  150064       3.0364    0.0011973
enh45965     1  113243600  113244600      2       1  150064        1.977     0.024023
enh45994     1  113734200  113735200      1       1  150064       2.0642       0.0195
enh46019     1  114392600  114393600      3       1  150064       1.6475     0.049732
enh46044     1  114883500  114884500      2       1  150064       2.1314     0.016528
enh46051     1  115024700  115025700      1       1  150064       2.4711     0.006735
enh46053     1  115032900  115033900      2       1  150064       1.7107     0.043567
enh46055     1  115039800  115040800      3       2  150064       2.1809     0.014595
enh46056     1  115041800  115042800      4       1  150064       1.8763     0.030306
enh46058     1  115047300  115048300      4       2  150064       2.1532      0.01565
enh46070     1  115259500  115260500      2       1  150064       1.9462     0.025816
enh46071     1  115294400  115295400      1       1  150064       3.3803     0.000362
enh46073     1  115321200  115322200      1       1  150064       1.8218      0.03424
enh46075     1  115605200  115606200      3       1  150064       1.9966     0.022936
enh46076     1  115614200  115615200      5       1  150064       1.8434     0.032637
enh46078     1  115627700  115628700      3       2  150064         3.46   0.00027013
enh46082     1  115642500  115643500      6       2  150064       3.8735   5.3648e-05
enh46084     1  115655200  115656200      7       4  150064       3.7919   7.4742e-05
enh46086     1  115711200  115712200      2       1  150064       2.1667     0.015129
enh46089     1  116012500  116013500      2       1  150064       2.4932    0.0063296
enh46163     1  117308200  117309200      2       1  150064        2.712    0.0033437
enh46164     1  117320200  117321200      1       1  150064       3.5084    0.0002254
enh46165     1  117337500  117338500      6       1  150064       2.8743    0.0020249
enh46166     1  117339400  117340400      3       1  150064       2.7976    0.0025741
enh46168     1  117349900  117350900      1       1  150064       3.2432    0.0005909
enh46169     1  117358700  117359700      1       1  150064       3.5666    0.0001808
enh46185     1  117550800  117551800      4       2  150064       1.7898      0.03674
enh46200     1  117689800  117690800      5       1  150064       1.6451     0.049976
enh46210     1  117934300  117935300      1       1  150064        1.911        0.028
enh46404     1  145587900  145588900      3       1  150064       1.9471     0.025762
enh46409     1  145631500  145632500      1       1  150064       1.6837      0.04612
enh46415     1  145726200  145727200      1       1  150064       1.9945      0.02305
enh46422     1  146638500  146639500      2       1  150064       2.0992     0.017899
enh46423     1  146640400  146641400      2       1  150064       2.0001     0.022742
enh46424     1  146645300  146646300      6       1  150064       2.0854     0.018517
enh46425     1  146696000  146697000      2       1  150064       3.3803   0.00036204
enh46426     1  146697400  146698400      6       3  150064       2.6682    0.0038132
enh46427     1  146713100  146714100      1       1  150064        2.513     0.005986
enh46428     1  146717500  146718500     13       3  150064       2.4297    0.0075549
enh46429     1  146721700  146722700      4       1  150064       2.1444        0.016
enh46432     1  146848800  146849800      3       1  150064       2.2209     0.013177
enh46449     1  147234500  147235500      1       1  150064        2.155      0.01558
enh46479     1  149853400  149854400      2       1  150064       2.1646     0.015209
enh46486     1  149887400  149888400      1       1  150064       1.7468      0.04034
enh46487     1  149888200  149889200      1       1  150064       1.7468      0.04034
enh46489     1  149897000  149898000      3       1  150064       1.6494     0.049531
enh46495     1  149966700  149967700      1       1  150064       1.6967      0.04488
enh46499     1  150025600  150026600      4       1  150064       5.1551   1.2672e-07
enh46500     1  150037300  150038300      1       1  150064       5.5334     1.57e-08
enh46502     1  150047900  150048900      1       1  150064       5.7603    4.197e-09
enh46504     1  150074400  150075400      5       1  150064       5.1992   1.0009e-07
enh46505     1  150080400  150081400      1       1  150064       5.6726    7.034e-09
enh46506     1  150090400  150091400      1       1  150064       5.7411    4.702e-09
enh46509     1  150119400  150120400      1       1  150064       5.9312    1.504e-09
enh46511     1  150128700  150129700      1       1  150064       5.5996    1.074e-08
enh46512     1  150132100  150133100      4       1  150064       5.4742   2.1975e-08
enh46513     1  150137100  150138100      1       1  150064       5.6117    1.002e-08
enh46515     1  150158400  150159400      3       2  150064       4.7642   9.4794e-07
enh46516     1  150159400  150160400      1       1  150064       5.4736    2.205e-08
enh46517     1  150185000  150186000      3       2  150064       4.6806   1.4303e-06
enh46520     1  150204600  150205600      1       1  150064       5.3139    5.365e-08
enh46521     1  150209000  150210000      2       1  150064       1.9992     0.022793
enh46524     1  150241900  150242900      3       1  150064       4.9797   3.1842e-07
enh46525     1  150245100  150246100      2       1  150064       4.3458   6.9391e-06
enh46528     1  150266800  150267800      1       1  150064       1.7334      0.04151
enh46529     1  150267500  150268500      3       2  150064       2.1666     0.015132
enh46530     1  150295300  150296300      8       3  150064       4.9237   4.2462e-07
enh46531     1  150339800  150340800      2       1  150064       1.7546     0.039661
enh46535     1  150357700  150358700      2       1  150064       4.5206   3.0834e-06
enh46536     1  150358900  150359900      3       2  150064       3.9568   3.7973e-05
enh46537     1  150361700  150362700      3       2  150064       4.0914   2.1441e-05
enh46538     1  150377600  150378600      3       2  150064       1.8845     0.029749
enh46539     1  150381800  150382800      3       2  150064       3.7553   8.6577e-05
enh46540     1  150449800  150450800      2       1  150064       4.9026   4.7291e-07
enh46541     1  150458700  150459700      4       2  150064       3.4667   0.00026349
enh46542     1  150460700  150461700      3       1  150064       4.5462   2.7315e-06
enh46543     1  150486800  150487800      2       1  150064       4.1525   1.6446e-05
enh46544     1  150489300  150490300      2       1  150064       4.4767   3.7907e-06
enh46552     1  150546100  150547100      5       2  150064       1.6844     0.046052
enh46553     1  150553200  150554200      1       1  150064       1.7288      0.04192
enh46571     1  150814000  150815000      1       1  150064       1.6587      0.04859
enh46572     1  150824800  150825800      2       1  150064       1.8476     0.032332
enh46574     1  150842600  150843600      1       1  150064       2.8772     0.002006
enh46593     1  151021500  151022500      1       1  150064       3.8789    5.247e-05
enh46596     1  151034900  151035900      2       1  150064       1.8598     0.031455
enh46597     1  151041600  151042600      3       2  150064       3.2928   0.00049598
enh46598     1  151044300  151045300      6       4  150064       2.3316    0.0098612
enh46601     1  151119600  151120600      3       2  150064       2.7149    0.0033143
enh46617     1  151228200  151229200      2       1  150064       3.4523   0.00027791
enh46631     1  151370800  151371800      5       2  150064       2.6861    0.0036141
enh46632     1  151373500  151374500      1       1  150064       3.3175    0.0004542
enh46634     1  151417100  151418100      2       1  150064        2.118     0.017088
enh46635     1  151428000  151429000      1       1  150064       3.2691    0.0005394
enh46637     1  151445000  151446000      1       1  150064       2.5897     0.004803
enh46639     1  151447200  151448200      1       1  150064       1.8391      0.03295
enh46656     1  151675600  151676600      1       1  150064       2.5736     0.005032
enh46673     1  151893100  151894100      1       1  150064       2.3451     0.009512
enh46738     1  153641100  153642100      2       1  150064       1.6588     0.048581
enh46744     1  153713600  153714600      2       1  150064       2.2117     0.013492
enh46751     1  153756300  153757300      1       1  150064       2.9848     0.001419
enh46753     1  153761400  153762400      1       1  150064       2.5081     0.006069
enh46755     1  153768500  153769500      5       2  150064        3.378   0.00036509
enh46756     1  153777400  153778400      3       1  150064       3.8478   5.9588e-05
enh46757     1  153793500  153794500      1       1  150064       3.4056    0.0003301
enh46758     1  153797900  153798900      2       1  150064       1.7105     0.043588
enh46759     1  153813800  153814800      1       1  150064       3.6578    0.0001272
enh46760     1  153815900  153816900      4       2  150064       2.3847    0.0085454
enh46762     1  153822000  153823000      1       1  150064       2.1923      0.01418
enh46764     1  153827200  153828200      5       2  150064       2.7451     0.003025
enh46766     1  153839000  153840000      1       1  150064       2.2649      0.01176
enh46769     1  153859700  153860700      4       2  150064       2.9433    0.0016238
enh46771     1  153868200  153869200      2       1  150064       2.0912     0.018253
enh46772     1  153877000  153878000      1       1  150064       2.1651      0.01519
enh46774     1  153890400  153891400      1       1  150064       2.1213      0.01695
enh46776     1  153900600  153901600      3       1  150064       2.9317    0.0016856
enh46778     1  153919400  153920400      2       1  150064       2.1054     0.017629
enh46779     1  153922300  153923300      1       1  150064       2.4336     0.007474
enh46781     1  153931500  153932500      5       3  150064       2.2696     0.011615
enh46782     1  153933400  153934400      2       1  150064       2.7014    0.0034523
enh46783     1  153936900  153937900      3       1  150064       2.1985     0.013955
enh46784     1  153937600  153938600      3       1  150064       1.8292     0.033688
enh46785     1  153941200  153942200      3       1  150064       2.4604    0.0069387
enh46792     1  153965700  153966700      5       3  150064       3.1034   0.00095657
enh46793     1  154086900  154087900      1       1  150064       1.8501      0.03215
enh46794     1  154120900  154121900      2       1  150064       3.0302    0.0012219
enh46800     1  154148900  154149900      4       2  150064        2.879    0.0019948
enh46806     1  154237400  154238400      3       1  150064       3.6341   0.00013947
enh46807     1  154243400  154244400      1       1  150064       1.8912       0.0293
enh46813     1  154324100  154325100      3       2  150064       2.1166     0.017146
enh46826     1  154395300  154396300      4       2  150064       2.1786      0.01468
enh46829     1  154406700  154407700      1       1  150064       2.7729     0.002778
enh46831     1  154417300  154418300      2       1  150064       2.0852     0.018525
enh46835     1  154449700  154450700      2       1  150064       2.6705    0.0037874
enh46840     1  154528200  154529200      1       1  150064       2.2665      0.01171
enh46843     1  154571800  154572800      3       2  150064       1.7237     0.042382
enh46847     1  154591500  154592500      3       2  150064       1.7115     0.043494
enh46860     1  154731700  154732700      1       1  150064       1.9346      0.02652
enh46864     1  154779000  154780000      7       4  150064       1.7867     0.036996
enh46865     1  154781800  154782800      5       2  150064       2.3846    0.0085487
enh46866     1  154792400  154793400      4       2  150064       4.2661   9.9458e-06
enh46869     1  154821900  154822900      2       1  150064       2.5787    0.0049582
enh46870     1  154833400  154834400      4       2  150064       3.8486   5.9407e-05
enh46871     1  154843200  154844200      1       1  150064       3.8504    5.896e-05
enh46872     1  154858500  154859500      1       1  150064       4.2166     1.24e-05
enh46873     1  154898000  154899000      1       1  150064       2.2952      0.01086
enh46876     1  154912200  154913200      5       2  150064       3.7478    8.919e-05
enh46878     1  154923700  154924700      1       1  150064       2.0133      0.02204
enh46883     1  154940900  154941900      1       1  150064        2.829     0.002335
enh46889     1  154987400  154988400      2       1  150064       3.2282   0.00062292
enh46890     1  154991000  154992000      1       1  150064       2.3559      0.00924
enh46897     1  155042200  155043200      1       1  150064       1.8595      0.03148
enh46898     1  155043800  155044800      2       1  150064       2.7308    0.0031594
enh46907     1  155111100  155112100      2       1  150064       1.7452     0.040475
enh46911     1  155148100  155149100      3       2  150064       1.8078     0.035319
enh46912     1  155157200  155158200      4       2  150064       1.6924     0.045283
enh46918     1  155193300  155194300      3       2  150064       1.6693     0.047528
enh46922     1  155214800  155215800      1       1  150064       2.2046      0.01374
enh46923     1  155219500  155220500      2       1  150064       2.0696     0.019246
enh46925     1  155223100  155224100      1       1  150064       2.2083      0.01361
enh46927     1  155229700  155230700      3       1  150064       2.0072     0.022363
enh46929     1  155241200  155242200      2       1  150064       2.0835     0.018604
enh46931     1  155248000  155249000      2       1  150064       2.2396     0.012558
enh46932     1  155277100  155278100      2       1  150064       2.5297     0.005708
enh46933     1  155280700  155281700      1       1  150064       1.8809      0.02999
enh46934     1  155281500  155282500      1       1  150064       1.8809      0.02999
enh46940     1  155468600  155469600      2       1  150064       1.7566     0.039496
enh46943     1  155477500  155478500      1       1  150064       2.3163      0.01027
enh46951     1  155500400  155501400      1       1  150064       2.4889     0.006407
enh46955     1  155512900  155513900      2       1  150064       2.3933    0.0083496
enh46958     1  155526200  155527200      1       1  150064       2.6213      0.00438
enh46964     1  155605800  155606800      1       1  150064       2.7108     0.003356
enh46980     1  155862700  155863700      1       1  150064       3.1041    0.0009543
enh46982     1  155900000  155901000      1       1  150064       2.1215      0.01694
enh46983     1  155904600  155905600      1       1  150064       2.0349      0.02093
enh46985     1  155928600  155929600      3       1  150064       2.4191    0.0077794
enh46986     1  155929700  155930700      2       1  150064       2.5613    0.0052146
enh46987     1  155930700  155931700      2       1  150064       2.8968    0.0018848
enh46991     1  155941000  155942000      1       1  150064        2.449     0.007163
enh46995     1  155959400  155960400      1       1  150064       2.4914     0.006362
enh46997     1  155974500  155975500      3       2  150064       3.6245   0.00014478
enh47004     1  156060100  156061100      2       1  150064       1.8362     0.033167
enh47005     1  156066500  156067500      1       1  150064       1.6961      0.04493
enh47007     1  156073100  156074100      1       1  150064       1.7129      0.04337
enh47010     1  156088500  156089500      2       1  150064       1.6726     0.047208
enh47015     1  156119800  156120800      2       1  150064       2.4005     0.008187
enh47017     1  156126500  156127500      2       1  150064       3.0418    0.0011759
enh47018     1  156129100  156130100      4       2  150064       2.4699     0.006758
enh47019     1  156131100  156132100      3       1  150064       3.3314   0.00043213
enh47076     1  156709100  156710100      3       2  150064        1.714     0.043261
enh47077     1  156711400  156712400      4       2  150064       2.4346    0.0074544
enh47080     1  156724800  156725800      4       2  150064       1.8307     0.033574
enh47087     1  156770800  156771800      2       1  150064       1.8357     0.033201
enh47175     1  158227700  158228700      1       1  150064       1.7641      0.03886
enh47177     1  158244500  158245500      2       1  150064       1.6839     0.046103
enh47178     1  158252000  158253000      1       1  150064       1.8014      0.03582
enh47181     1  158280200  158281200      1       1  150064       2.1427      0.01607
enh47182     1  158303700  158304700      1       1  150064       2.6516     0.004006
enh47192     1  158921400  158922400      9       2  150064       1.6915     0.045369
enh47229     1  159879100  159880100      1       1  150064       2.4956     0.006287
enh47232     1  159888400  159889400      1       1  150064       1.8152      0.03475
enh47241     1  160069200  160070200      1       1  150064       2.4918     0.006355
enh47246     1  160162700  160163700      7       2  150064       2.1637     0.015243
enh47247     1  160165300  160166300      4       2  150064       2.1742     0.014843
enh47248     1  160173400  160174400      1       1  150064       3.0586     0.001112
enh47249     1  160177300  160178300      1       1  150064       2.3579     0.009189
enh47252     1  160226500  160227500      2       1  150064       2.4212    0.0077354
enh47254     1  160233000  160234000      3       1  150064       2.7284    0.0031825
enh47257     1  160260700  160261700      2       1  150064        1.783     0.037296
enh47258     1  160276800  160277800      1       1  150064       2.2959      0.01084
enh47259     1  160309800  160310800      1       1  150064       2.7614     0.002878
enh47260     1  160314200  160315200      1       1  150064       2.4281     0.007589
enh47262     1  160317000  160318000      5       2  150064       2.2817     0.011253
enh47263     1  160345100  160346100      3       1  150064       2.9575     0.001551
enh47265     1  160400900  160401900      4       2  150064       2.0087     0.022285
enh47269     1  160414700  160415700      3       1  150064       2.1889     0.014303
enh47271     1  160420000  160421000      1       1  150064       2.2194      0.01323
enh47273     1  160428600  160429600      1       1  150064       2.2479      0.01229
enh47276     1  160440600  160441600      2       1  150064       3.3307   0.00043317
enh47279     1  160453400  160454400      3       2  150064       2.0156     0.021923
enh47280     1  160458400  160459400      2       1  150064       2.8797    0.0019903
enh47387     1  161179200  161180200      1       1  150064       2.1338      0.01643
enh47392     1  161197500  161198500      1       1  150064       1.9315      0.02671
enh47400     1  161352200  161353200      4       2  150064       1.6675     0.047707
enh47409     1  161469000  161470000      2       1  150064        2.616    0.0044487
enh47410     1  161474600  161475600      3       2  150064       1.8705     0.030707
enh47469     1  162529800  162530800      2       1  150064       1.9254      0.02709
enh47494     1  164743500  164744500      4       2  150064       1.7874     0.036938
enh47498     1  165393800  165394800      3       2  150064       2.3695     0.008905
enh47501     1  165570600  165571600      8       4  150064       1.9019     0.028591
enh47506     1  165610800  165611800      3       1  150064       2.1838      0.01449
enh47507     1  165611200  165612200      3       1  150064       2.1864     0.014393
enh47514     1  165707300  165708300      3       2  150064       2.2726     0.011526
enh47515     1  165723100  165724100      2       1  150064       1.9686     0.024501
enh47517     1  165739300  165740300      2       1  150064       2.3176     0.010235
enh47525     1  165808100  165809100      3       1  150064       1.7181     0.042892
enh47526     1  165810400  165811400      1       1  150064       2.2274      0.01296
enh47527     1  165813800  165814800      1       1  150064        2.357     0.009211
enh47529     1  165820200  165821200      2       1  150064       1.7741      0.03802
enh47555     1  166843400  166844400      2       1  150064       3.4847   0.00024635
enh47557     1  166876700  166877700      1       1  150064       1.7837      0.03724
enh47573     1  167131900  167132900      7       3  150064        1.965     0.024706
enh47574     1  167187800  167188800      1       1  150064       2.7692      0.00281
enh47581     1  167217300  167218300      1       1  150064       1.8166      0.03464
enh47589     1  167245900  167246900      1       1  150064       3.0896     0.001002
enh47662     1  168053900  168054900      1       1  150064       2.2271      0.01297
enh47681     1  168356100  168357100      3       2  150064       2.2226     0.013122
enh47737     1  169608400  169609400      2       1  150064       1.6666     0.047795
enh47745     1  169650200  169651200      4       1  150064       2.2885     0.011053
enh47748     1  169685000  169686000      5       2  150064       2.4512    0.0071193
enh47752     1  169847900  169848900      4       2  150064       1.8119     0.035003
enh47761     1  170035600  170036600      2       1  150064       1.6586     0.048599
enh47762     1  170040200  170041200      3       2  150064       2.3451    0.0095099
enh47769     1  170503000  170504000      1       1  150064       2.1321       0.0165
enh47782     1  171403700  171404700     11       2  150064       1.7213     0.042595
enh47789     1  171712700  171713700      5       2  150064       1.6859     0.045904
enh47792     1  171762800  171763800      2       1  150064       1.7148     0.043193
enh47804     1  172242700  172243700      3       2  150064        1.893     0.029179
enh47805     1  172308200  172309200      4       2  150064       2.5336    0.0056453
enh47806     1  172311000  172312000      2       1  150064       2.0388     0.020733
enh47809     1  172329300  172330300      1       1  150064       1.8053      0.03551
enh47811     1  172348500  172349500      2       1  150064       2.0178     0.021807
enh47813     1  172358900  172359900      5       1  150064       2.3609    0.0091154
enh47823     1  172500000  172501000      3       2  150064       1.6888     0.045631
enh47824     1  172505900  172506900      2       1  150064       1.7016     0.044414
enh47867     1  172916000  172917000      2       1  150064       1.7733     0.038087
enh47893     1  173388800  173389800      5       2  150064       2.6576    0.0039345
enh47894     1  173389300  173390300      3       1  150064       2.0669     0.019374
enh47895     1  173391200  173392200      6       2  150064       1.8284     0.033747
enh47896     1  173394200  173395200      1       1  150064       2.2271      0.01297
enh47897     1  173398000  173399000      4       2  150064       2.3375    0.0097071
enh47901     1  173428700  173429700      3       2  150064       1.9085     0.028166
enh47903     1  173449000  173450000      2       1  150064       2.3269    0.0099847
enh47908     1  173683000  173684000      1       1  150064       3.4023    0.0003341
enh47909     1  173685900  173686900      1       1  150064       3.4989    0.0002336
enh47910     1  173790700  173791700      1       1  150064       3.4953    0.0002368
enh47911     1  173794600  173795600      1       1  150064       3.4042    0.0003318
enh47914     1  173831400  173832400      7       3  150064       2.8813    0.0019804
enh47915     1  173840600  173841600      4       2  150064       2.5007    0.0061973
enh47916     1  173842100  173843100      2       1  150064       2.1816     0.014571
enh47917     1  173967200  173968200      3       1  150064       3.5217   0.00021441
enh47918     1  173970000  173971000      2       1  150064       3.2422   0.00059298
enh47919     1  173974100  173975100      2       1  150064       2.9816    0.0014339
enh47920     1  173977800  173978800      7       1  150064       3.3508   0.00040295
enh47921     1  173983200  173984200      3       2  150064       2.3355    0.0097578
enh47922     1  173984500  173985500      1       1  150064       3.1996    0.0006881
enh47923     1  173986400  173987400      3       1  150064       3.3591   0.00039099
enh47924     1  173987600  173988600      3       2  150064       3.4074   0.00032796
enh47925     1  173992200  173993200      2       1  150064       2.9267    0.0017129
enh47927     1  174121900  174122900      2       1  150064       3.8232   6.5877e-05
enh47929     1  174133100  174134100      1       1  150064       3.2537    0.0005696
enh47931     1  174136900  174137900      1       1  150064       2.8627       0.0021
enh47932     1  174137900  174138900      1       1  150064       2.9525     0.001576
enh47933     1  174139000  174140000      1       1  150064        2.847     0.002207
enh47934     1  174139400  174140400      1       1  150064       2.9408     0.001637
enh47935     1  174141200  174142200      3       2  150064        3.517   0.00021822
enh47940     1  174173000  174174000      1       1  150064       3.3874    0.0003528
enh47941     1  174175500  174176500      3       2  150064        2.147     0.015895
enh47945     1  174187700  174188700      1       1  150064       2.8307     0.002322
enh47948     1  174245000  174246000      1       1  150064       2.0094      0.02225
enh47952     1  174767800  174768800      1       1  150064       3.2494    0.0005783
enh47954     1  174784300  174785300      2       1  150064       1.9926     0.023153
enh47956     1  174841400  174842400      2       1  150064       2.1363     0.016328
enh47957     1  174842600  174843600      4       2  150064       2.2847     0.011164
enh47958     1  174844200  174845200      4       2  150064       2.0411     0.020621
enh47960     1  174885400  174886400      3       2  150064       2.4054    0.0080766
enh47964     1  174934700  174935700      1       1  150064       2.9455     0.001612
enh47968     1  174959800  174960800      1       1  150064       2.5691     0.005098
enh47976     1  174998300  174999300      2       1  150064       1.9851     0.023567
enh47981     1  175124000  175125000      4       2  150064       2.9003     0.001864
enh47982     1  175138300  175139300      3       1  150064       3.3641   0.00038396
enh47983     1  175143400  175144400      3       1  150064       2.5197    0.0058735
enh47995     1  175256400  175257400      1       1  150064        1.899      0.02878
enh47997     1  175265700  175266700      1       1  150064       1.8889      0.02945
enh47999     1  175288300  175289300      4       2  150064       1.6744     0.047027
enh48007     1  176153000  176154000      3       2  150064       2.9858     0.001414
enh48008     1  176155100  176156100      2       1  150064       1.7056      0.04404
enh48009     1  176161600  176162600      3       2  150064       2.6966    0.0035026
enh48013     1  176177600  176178600      1       1  150064       2.2069      0.01366
enh48017     1  177554400  177555400      1       1  150064       1.9656      0.02467
enh48018     1  177769400  177770400      5       2  150064       2.7588    0.0029004
enh48026     1  178380700  178381700      2       1  150064       1.7015     0.044425
enh48028     1  178455200  178456200      2       1  150064       1.9743     0.024175
enh48033     1  178530600  178531600      4       2  150064       1.6879     0.045712
enh48058     1  178942400  178943400      1       1  150064       2.9835     0.001425
enh48070     1  179098200  179099200      4       1  150064       1.6833     0.046155
enh48072     1  179112000  179113000      3       1  150064       1.7358     0.041304
enh48074     1  179135900  179136900      1       1  150064       2.0118      0.02212
enh48080     1  179199300  179200300      1       1  150064       1.8435      0.03263
enh48084     1  179270300  179271300      3       1  150064       1.7514     0.039937
enh48087     1  179333600  179334600      4       2  150064         2.81    0.0024768
enh48090     1  179783100  179784100      3       2  150064       1.9811     0.023793
enh48094     1  179844400  179845400      1       1  150064       1.9217      0.02732
enh48099     1  179932200  179933200      3       2  150064       1.7119     0.043454
enh48100     1  179932900  179933900      1       1  150064       1.8921      0.02924
enh48102     1  179938300  179939300      3       1  150064       1.7133     0.043328
enh48117     1  180466700  180467700      1       1  150064       2.0321      0.02107
enh48124     1  180602700  180603700      4       2  150064       2.1448     0.015983
enh48127     1  180857700  180858700      2       1  150064       1.7614     0.039083
enh48128     1  180895300  180896300      6       3  150064       2.0865     0.018469
enh48162     1  181104900  181105900      1       1  150064       2.3382     0.009689
enh48173     1  181398800  181399800      7       2  150064       1.8807     0.030007
enh48174     1  181411600  181412600      1       1  150064        2.722     0.003244
enh48179     1  181510500  181511500      2       1  150064       1.7399     0.040943
enh48181     1  181906200  181907200      3       2  150064       2.0606     0.019672
enh48191     1  182226600  182227600      4       1  150064       1.8537     0.031888
enh48216     1  182601900  182602900      2       1  150064       1.8194     0.034424
enh48221     1  182730300  182731300      2       1  150064        2.077     0.018902
enh48230     1  182817200  182818200      1       1  150064       1.7296      0.04185
enh48233     1  182997700  182998700      6       2  150064       1.7216     0.042569
enh48264     1  183465900  183466900      3       2  150064       2.2181     0.013276
enh48270     1  183553800  183554800      6       3  150064       1.9293     0.026845
enh48291     1  183842100  183843100      4       2  150064       2.3725    0.0088349
enh48312     1  184120400  184121400      1       1  150064       2.2839      0.01119
enh48316     1  184133300  184134300      2       1  150064       1.7684     0.038496
enh48321     1  184460700  184461700      4       2  150064       2.2105     0.013535
enh48322     1  184463000  184464000      2       1  150064        1.661     0.048356
enh48328     1  184716100  184717100      3       1  150064       2.0913     0.018248
enh48331     1  184724900  184725900      3       1  150064       2.1648       0.0152
enh48345     1  184888600  184889600      1       1  150064       1.9162      0.02767
enh48348     1  184922900  184923900      2       1  150064        2.332    0.0098514
enh48351     1  184937700  184938700      5       2  150064       2.2537     0.012109
enh48352     1  184939700  184940700      1       1  150064       2.8973     0.001882
enh48362     1  185127300  185128300      1       1  150064       1.9047      0.02841
enh48397     1  186272300  186273300      3       1  150064       1.9668     0.024604
enh48400     1  186278600  186279600      1       1  150064       1.6917      0.04535
enh48403     1  186347200  186348200      2       1  150064       1.7281     0.041987
enh48418     1  191143200  191144200      3       2  150064       2.8034     0.002528
enh48420     1  192129300  192130300      3       2  150064       2.6465    0.0040664
enh48429     1  192521100  192522100      3       1  150064       1.8649     0.031098
enh48438     1  192608200  192609200      1       1  150064       1.9228      0.02725
enh48442     1  192795600  192796600      4       2  150064       2.5129     0.005988
enh48446     1  193024100  193025100      3       1  150064        2.477    0.0066243
enh48449     1  193034400  193035400      3       2  150064       3.2765   0.00052553
enh48450     1  193035900  193036900      1       1  150064       2.8447     0.002223
enh48454     1  193072200  193073200      1       1  150064       3.0838     0.001022
enh48456     1  193094000  193095000      1       1  150064       3.2099     0.000664
enh48458     1  193152200  193153200      4       2  150064       3.2912   0.00049875
enh48461     1  193158700  193159700      2       1  150064       2.6785    0.0036974
enh48465     1  193337300  193338300      2       1  150064       2.2057     0.013703
enh48480     1  193538100  193539100      3       1  150064       1.7659     0.038705
enh48492     1  196149600  196150600      5       2  150064       2.8325     0.002309
enh48493     1  196618700  196619700      1       1  150064       3.0599     0.001107
enh48494     1  196623200  196624200      1       1  150064       4.0574    2.481e-05
enh48512     1  197732500  197733500      2       1  150064       2.4774    0.0066165
enh48513     1  197733600  197734600      2       1  150064       2.5775    0.0049764
enh48514     1  197737400  197738400      3       1  150064       2.3259     0.010011
enh48516     1  197746500  197747500      4       1  150064        2.015      0.02195
enh48566     1  198544800  198545800      5       2  150064       2.0697      0.01924
enh48586     1  198650500  198651500      4       2  150064       2.1116     0.017359
enh48594     1  198670100  198671100      3       2  150064       1.9521     0.025462
enh48599     1  198733400  198734400      4       2  150064       1.6991     0.044648
enh48601     1  198757600  198758600      1       1  150064       1.7767      0.03781
enh48645     1  199368600  199369600     11       3  150064       1.6593      0.04853
enh48646     1  199373000  199374000      7       2  150064       3.3249   0.00044219
enh48647     1  199458800  199459800      5       3  150064       1.8545     0.031832
enh48657     1  200143400  200144400      3       1  150064       2.4196    0.0077679
enh48662     1  200251400  200252400      3       2  150064       1.6825     0.046233
enh48663     1  200254700  200255700      2       1  150064       3.3323   0.00043065
enh48664     1  200270400  200271400      4       2  150064       2.3615    0.0091014
enh48667     1  200305900  200306900      4       2  150064       2.3856    0.0085263
enh48668     1  200320200  200321200      1       1  150064       2.8818     0.001977
enh48669     1  200323100  200324100      3       1  150064       2.7011    0.0034555
enh48670     1  200332100  200333100      2       1  150064       3.1829   0.00072909
enh48671     1  200333200  200334200      1       1  150064       2.9197     0.001752
enh48672     1  200346200  200347200      4       2  150064       2.4783    0.0065998
enh48674     1  200349300  200350300      5       2  150064       2.7283    0.0031826
enh48675     1  200369400  200370400      3       2  150064       2.8092    0.0024833
enh48679     1  200379800  200380800      2       1  150064         2.31     0.010443
enh48680     1  200380300  200381300      1       1  150064       2.3083      0.01049
enh48682     1  200406200  200407200      1       1  150064       3.4739    0.0002565
enh48684     1  200442000  200443000      2       1  150064       2.9849    0.0014184
enh48686     1  200446700  200447700      6       3  150064         2.28     0.011304
enh48687     1  200452300  200453300      2       1  150064       1.9615     0.024913
enh48688     1  200457300  200458300      3       2  150064       2.6382    0.0041671
enh48713     1  200742800  200743800      1       1  150064       2.2886      0.01105
enh48725     1  200865300  200866300      3       1  150064       2.3394    0.0096568
enh48726     1  200874500  200875500      5       2  150064       3.5071   0.00022653
enh48727     1  200876900  200877900      3       1  150064       3.5225   0.00021377
enh48728     1  200938800  200939800      2       1  150064       3.5174   0.00021793
enh48729     1  200977100  200978100      1       1  150064       2.3541     0.009285
enh48730     1  200982900  200983900      3       2  150064       3.1954   0.00069808
enh48733     1  201011600  201012600      7       3  150064         3.71   0.00010363
enh48759     1  201451400  201452400      6       2  150064       2.0482      0.02027
enh48783     1  201725600  201726600      4       2  150064       2.1384     0.016244
enh48786     1  201743000  201744000      4       1  150064        1.732     0.041641
enh48788     1  201797000  201798000      3       2  150064       2.6745    0.0037417
enh48789     1  201800100  201801100      7       3  150064       1.6652     0.047941
enh48792     1  201811400  201812400      4       2  150064       2.3203     0.010162
enh48794     1  201864800  201865800      1       1  150064       1.6949      0.04505
enh48795     1  201873800  201874800      3       1  150064       2.4447     0.007249
enh48814     1  202054400  202055400      1       1  150064       1.9841      0.02362
enh48820     1  202111000  202112000      6       2  150064       2.0488     0.020239
enh48822     1  202115600  202116600      2       1  150064       2.2466     0.012334
enh48850     1  202584700  202585700      1       1  150064        1.812      0.03499
enh48852     1  202688300  202689300      3       2  150064       1.8286      0.03373
enh48868     1  202927800  202928800      2       1  150064       1.6632     0.048132
enh48930     1  203651100  203652100      4       1  150064         1.92     0.027429
enh48944     1  204057400  204058400      2       1  150064        3.731    9.535e-05
enh48970     1  204407200  204408200      1       1  150064       2.0255      0.02141
enh48971     1  204415200  204416200      2       1  150064       1.9149     0.027755
enh48972     1  204420200  204421200      2       1  150064       2.0769     0.018907
enh48976     1  204453800  204454800      3       1  150064       2.5811     0.004924
enh48977     1  204457200  204458200      2       1  150064        3.035    0.0012027
enh48979     1  204464800  204465800      4       2  150064       3.3404   0.00041835
enh48983     1  204477400  204478400      3       2  150064       2.2012     0.013863
enh48984     1  204482100  204483100      2       1  150064       3.1888   0.00071438
enh48985     1  204488400  204489400      2       1  150064       3.3959   0.00034197
enh48986     1  204491200  204492200      5       1  150064       3.1664    0.0007717
enh48987     1  204493000  204494000      2       1  150064       2.8497    0.0021881
enh48988     1  204499700  204500700      2       1  150064       1.9048     0.028405
enh48992     1  204547000  204548000      1       1  150064       3.4754     0.000255
enh48993     1  204548800  204549800      5       2  150064        3.562   0.00018399
enh48994     1  204553400  204554400      2       1  150064        2.446    0.0072218
enh49004     1  204940900  204941900      1       1  150064        2.746     0.003016
enh49009     1  205030400  205031400      4       2  150064       3.9784   3.4688e-05
enh49010     1  205088400  205089400      1       1  150064         1.98      0.02385
enh49012     1  205093400  205094400      1       1  150064       2.0893      0.01834
enh49013     1  205107000  205108000      3       1  150064        3.887   5.0745e-05
enh49014     1  205110500  205111500      4       2  150064       3.4959   0.00023627
enh49015     1  205140300  205141300      4       2  150064       4.3154   7.9645e-06
enh49017     1  205144400  205145400      1       1  150064       4.3031    8.423e-06
enh49018     1  205152900  205153900      6       2  150064       4.5969   2.1439e-06
enh49019     1  205158100  205159100      3       2  150064       4.1558   1.6206e-05
enh49020     1  205160000  205161000      1       1  150064       3.9929    3.264e-05
enh49021     1  205168500  205169500      4       2  150064       4.1241   1.8606e-05
enh49022     1  205172800  205173800      3       1  150064       3.7427   9.1036e-05
enh49023     1  205181300  205182300      2       1  150064       3.1831   0.00072844
enh49024     1  205183700  205184700      1       1  150064       2.0825      0.01865
enh49025     1  205198600  205199600      6       3  150064       2.8526    0.0021679
enh49027     1  205206600  205207600      5       3  150064       3.2408   0.00059605
enh49028     1  205218400  205219400      4       2  150064       1.9749     0.024142
enh49032     1  205243900  205244900      1       1  150064       1.7506      0.04001
enh49040     1  205280100  205281100      1       1  150064       1.9549       0.0253
enh49061     1  205551200  205552200      4       2  150064       1.6664     0.047813
enh49064     1  205563600  205564600      8       3  150064       2.0889     0.018359
enh49066     1  205574000  205575000      3       1  150064       1.7221     0.042524
enh49076     1  205662100  205663100      4       1  150064       2.1244     0.016819
enh49088     1  205774600  205775600      3       1  150064       1.7156     0.043116
enh49119     1  206646400  206647400      5       2  150064        3.047    0.0011555
enh49120     1  206647100  206648100      5       2  150064       2.1291     0.016623
enh49121     1  206652600  206653600      2       1  150064       1.9277     0.026945
enh49197     1  207220200  207221200      3       1  150064       3.1909   0.00070917
enh49198     1  207225000  207226000      2       1  150064       2.7994    0.0025596
enh49201     1  207243900  207244900      1       1  150064       2.7886     0.002647
enh49229     1  207603200  207604200      2       1  150064       1.7892     0.036795
enh49238     1  207910800  207911800      5       2  150064       2.6824    0.0036543
enh49240     1  207922500  207923500      3       2  150064        3.773   8.0646e-05
enh49241     1  207928400  207929400      2       1  150064       2.8744    0.0020239
enh49242     1  207971400  207972400      3       2  150064       3.8717   5.4031e-05
enh49243     1  207979300  207980300      2       1  150064       3.2204   0.00063997
enh49246     1  207992900  207993900      6       3  150064       4.3047   8.3618e-06
enh49247     1  208000600  208001600      3       2  150064       4.0616   2.4372e-05
enh49248     1  208002000  208003000      1       1  150064       4.9466    3.777e-07
enh49249     1  208003900  208004900      2       1  150064       1.6881     0.045692
enh49250     1  208006400  208007400      5       2  150064       4.9819   3.1482e-07
enh49251     1  208010000  208011000      3       1  150064       2.1636     0.015247
enh49252     1  208011500  208012500      2       1  150064       2.2074     0.013642
enh49253     1  208018300  208019300      4       2  150064       4.3419   7.0631e-06
enh49254     1  208022100  208023100      5       2  150064       1.9034     0.028497
enh49255     1  208026200  208027200      6       3  150064       2.7576     0.002911
enh49256     1  208027700  208028700      3       2  150064       2.7525    0.0029569
enh49257     1  208031100  208032100      2       1  150064        3.103   0.00095787
enh49258     1  208033800  208034800      3       2  150064       3.0147     0.001286
enh49259     1  208036100  208037100      6       3  150064       3.0785    0.0010404
enh49261     1  208044200  208045200      6       3  150064       1.9837     0.023647
enh49262     1  208047200  208048200      4       2  150064       3.1621   0.00078315
enh49263     1  208055600  208056600      4       2  150064       2.3794    0.0086709
enh49264     1  208057900  208058900      5       2  150064       2.1935     0.014137
enh49273     1  208305100  208306100      3       2  150064       2.9641    0.0015178
enh49278     1  208386600  208387600      2       1  150064       2.0546     0.019961
enh49279     1  208392700  208393700      2       1  150064       2.4943    0.0063098
enh49281     1  208409200  208410200      7       3  150064       2.0582     0.019787
enh49297     1  209577700  209578700      1       1  150064        2.308       0.0105
enh49353     1  211402100  211403100      2       1  150064       1.8533      0.03192
enh49354     1  211421000  211422000      3       2  150064       2.3593    0.0091543
enh49355     1  211430200  211431200      6       3  150064       1.9841     0.023623
enh49356     1  211434600  211435600      6       3  150064       3.0256    0.0012408
enh49358     1  211498600  211499600      1       1  150064       2.8602     0.002117
enh49369     1  211687300  211688300      5       2  150064       1.6472     0.049762
enh49373     1  211744900  211745900      2       1  150064       1.6733     0.047132
enh49379     1  211780600  211781600      6       3  150064       1.9049     0.028393
enh49393     1  211912300  211913300      1       1  150064        1.815      0.03476
enh49428     1  212417400  212418400      2       1  150064       1.9624     0.024861
enh49431     1  212433600  212434600      1       1  150064       2.1201        0.017
enh49437     1  212474200  212475200      3       2  150064       1.8158     0.034698
enh49438     1  212483300  212484300      1       1  150064       2.2238      0.01308
enh49443     1  212588800  212589800      2       1  150064       2.2218     0.013148
enh49444     1  212604800  212605800      6       3  150064       1.8601     0.031435
enh49445     1  212607200  212608200      1       1  150064       2.1962      0.01404
enh49457     1  212769100  212770100      5       3  150064       2.1181     0.017082
enh49505     1  213843100  213844100     12       3  150064       2.0116      0.02213
enh49508     1  214021800  214022800      1       1  150064       2.0693      0.01926
enh49510     1  214025700  214026700      2       1  150064       1.6726     0.047199
enh49517     1  214469400  214470400      3       2  150064        2.316     0.010278
enh49521     1  214601400  214602400      6       2  150064       1.7049     0.044102
enh49531     1  214722200  214723200      2       1  150064       1.7843     0.037187
enh49535     1  214790200  214791200      3       1  150064       1.8882     0.029497
enh49561     1  218632800  218633800      2       1  150064       2.0383     0.020761
enh49562     1  218633400  218634400      1       1  150064       2.3116       0.0104
enh49581     1  220161200  220162200      8       3  150064       1.8813     0.029965
enh49587     1  220266300  220267300      2       1  150064        2.041     0.020624
enh49588     1  220268500  220269500      3       2  150064       1.6464     0.049836
enh49591     1  220391900  220392900      4       2  150064       2.8033    0.0025288
enh49592     1  220395900  220396900      1       1  150064       1.7021      0.04437
enh49626     1  221883300  221884300      1       1  150064       1.6585      0.04861
enh49636     1  221917200  221918200      4       2  150064        3.037    0.0011949
enh49642     1  221973900  221974900      4       2  150064       1.7769     0.037792
enh49661     1  222627900  222628900      3       1  150064       2.8637    0.0020939
enh49667     1  222763800  222764800      2       1  150064       1.9374     0.026347
enh49670     1  222793500  222794500      6       2  150064       1.8347     0.033273
enh49672     1  222818900  222819900      2       1  150064       2.2575     0.011987
enh49676     1  222905900  222906900      2       1  150064       2.2601     0.011908
enh49681     1  222940000  222941000      5       2  150064       2.0044     0.022514
enh49682     1  222945500  222946500      3       1  150064       2.5563    0.0052903
enh49703     1  223421900  223422900      1       1  150064       1.8133      0.03489
enh49709     1  223888700  223889700      4       1  150064        1.785     0.037132
enh49710     1  223892400  223893400      3       2  150064       3.1024   0.00095976
enh49711     1  223895000  223896000      4       1  150064       1.6508     0.049393
enh49712     1  223898700  223899700      4       2  150064       3.3897    0.0003498
enh49713     1  223901700  223902700      5       2  150064       2.9462    0.0016083
enh49714     1  223905300  223906300      5       3  150064       3.2641    0.0005491
enh49715     1  223908600  223909600      6       2  150064       3.0468    0.0011563
enh49716     1  223910200  223911200      3       1  150064       3.0929   0.00099121
enh49717     1  223913000  223914000      1       1  150064       2.8498     0.002187
enh49718     1  223914000  223915000      1       1  150064       2.9057     0.001832
enh49719     1  223914900  223915900      1       1  150064       2.6463     0.004069
enh49721     1  223920500  223921500      1       1  150064       2.7258     0.003207
enh49723     1  223935500  223936500      1       1  150064       1.9807      0.02381
enh49724     1  223959300  223960300      4       2  150064       3.7196   9.9754e-05
enh49725     1  223963300  223964300      2       1  150064       2.9646    0.0015153
enh49726     1  224000900  224001900      2       1  150064       3.2094   0.00066507
enh49727     1  224010500  224011500      4       1  150064       3.4388   0.00029213
enh49729     1  224019200  224020200      4       2  150064       3.2273   0.00062475
enh49730     1  224022800  224023800      4       1  150064        3.272   0.00053391
enh49732     1  224029700  224030700      2       1  150064       2.9574    0.0015512
enh49762     1  224546900  224547900      4       2  150064        2.912    0.0017959
enh49765     1  224555900  224556900      2       1  150064       1.8439     0.032601
enh49766     1  224565300  224566300      3       1  150064       1.8923     0.029228
enh49769     1  224617200  224618200      2       1  150064       2.3121     0.010386
enh49771     1  224624000  224625000      1       1  150064        2.526     0.005768
enh49772     1  224644500  224645500      3       2  150064       2.0156     0.021919
enh49773     1  224646400  224647400      2       1  150064       2.4324    0.0074988
enh49774     1  224653200  224654200      3       1  150064       2.3639    0.0090409
enh49777     1  224689800  224690800      3       2  150064       3.2519   0.00057309
enh49787     1  224824900  224825900      2       1  150064       1.6773     0.046737
enh49788     1  224905900  224906900      3       1  150064       2.0684     0.019302
enh49799     1  225628600  225629600      1       1  150064       1.9171      0.02761
enh49818     1  225951600  225952600      3       2  150064       1.6786     0.046611
enh49823     1  226001000  226002000      1       1  150064       1.9914      0.02322
enh49828     1  226054000  226055000      4       2  150064       2.1141     0.017252
enh49831     1  226064300  226065300      3       1  150064       2.8898    0.0019273
enh49834     1  226085100  226086100      5       2  150064       1.6593     0.048525
enh49846     1  226188500  226189500      2       1  150064       1.7091     0.043712
enh49852     1  226269800  226270800      2       1  150064       2.3561    0.0092342
enh49857     1  226299600  226300600      3       2  150064       1.8205     0.034338
enh49858     1  226307100  226308100      3       1  150064       2.7158    0.0033056
enh49877     1  226596000  226597000      5       2  150064       1.6976     0.044794
enh49883     1  226644700  226645700      2       1  150064        1.995      0.02302
enh49886     1  226828100  226829100      2       1  150064       3.2911   0.00049897
enh49887     1  226832300  226833300      1       1  150064       2.4145     0.007878
enh49904     1  226910100  226911100      4       2  150064       1.9897     0.023313
enh49906     1  226916800  226917800      2       1  150064       2.1689     0.015043
enh49907     1  226928300  226929300      2       1  150064       2.1571     0.015498
enh49908     1  226936700  226937700      1       1  150064       2.4392     0.007359
enh49909     1  226942600  226943600      3       2  150064       2.7891    0.0026424
enh49910     1  226951700  226952700      1       1  150064       2.1459      0.01594
enh49917     1  227014600  227015600      5       2  150064       2.1254     0.016775
enh49920     1  227059100  227060100      2       1  150064       1.9534     0.025384
enh49921     1  227069200  227070200      3       1  150064       2.1711     0.014964
enh49928     1  227183000  227184000      6       1  150064       1.7068     0.043932
enh49931     1  227544600  227545600      5       2  150064        2.537    0.0055896
enh49987     1  228870000  228871000      2       1  150064       1.8273     0.033824
enh50001     1  229034100  229035100      4       2  150064       1.7753     0.037922
enh50002     1  229056700  229057700      5       2  150064       1.7684     0.038499
enh50007     1  229163400  229164400      1       1  150064       1.8157      0.03471
enh50070     1  230238500  230239500      5       2  150064       3.7274   9.6741e-05
enh50071     1  230246100  230247100      4       2  150064       3.5479   0.00019418
enh50072     1  230252800  230253800      6       1  150064       3.6529   0.00012965
enh50073     1  230253900  230254900      3       2  150064       2.9489    0.0015945
enh50074     1  230256600  230257600      3       2  150064       2.2192     0.013236
enh50075     1  230260600  230261600      1       1  150064       2.6648     0.003852
enh50076     1  230262700  230263700      4       2  150064       2.8018    0.0025407
enh50078     1  230274100  230275100      8       3  150064       3.1532   0.00080737
enh50079     1  230275700  230276700      5       3  150064       2.1215     0.016938
enh50089     1  230310400  230311400      8       2  150064       1.9515     0.025501
enh50091     1  230321700  230322700      3       2  150064       1.7646     0.038818
enh50159     1  231558700  231559700      2       1  150064       2.0492     0.020222
enh50205     1  233396800  233397800      7       3  150064       1.6752     0.046948
enh50207     1  233426300  233427300      3       1  150064       1.6804     0.046444
enh50221     1  234306100  234307100      1       1  150064       1.9483      0.02569
enh50231     1  234461900  234462900      3       2  150064       2.1089     0.017476
enh50246     1  234626500  234627500      9       5  150064       2.6977    0.0034906
enh50247     1  234630400  234631400      4       2  150064       1.9952     0.023012
enh50248     1  234634200  234635200      8       3  150064       2.7698    0.0028044
enh50249     1  234635800  234636800      4       2  150064       2.2282     0.012934
enh50250     1  234640700  234641700      2       1  150064       2.2576     0.011985
enh50252     1  234648000  234649000      5       2  150064       1.6483     0.049641
enh50253     1  234651000  234652000      2       1  150064       2.7282    0.0031841
enh50254     1  234652700  234653700      6       2  150064       2.9763    0.0014586
enh50381     1  235805000  235806000      1       1  150064       2.3335      0.00981
enh50392     1  236020400  236021400      4       1  150064       1.7824     0.037343
enh50434     1  236338600  236339600      4       2  150064       2.3499    0.0093899
enh50446     1  236665600  236666600      1       1  150064       1.7372      0.04118
enh50466     1  239811100  239812100      6       3  150064       1.7185     0.042855
enh50492     1  241761200  241762200      2       1  150064       2.3848    0.0085451
enh50498     1  241790800  241791800      6       2  150064       2.5618    0.0052061
enh50499     1  241799300  241800300      4       2  150064       2.3535    0.0092986
enh50506     1  242013300  242014300      1       1  150064       2.6248     0.004335
enh50516     1  243264000  243265000      1       1  150064       2.3843     0.008556
enh50517     1  243277200  243278200      2       1  150064       2.1798     0.014634
enh50520     1  243407600  243408600      1       1  150064       3.8631    5.598e-05
enh50521     1  243410800  243411800      4       2  150064       3.2022   0.00068191
enh50522     1  243413800  243414800      4       2  150064       4.2609   1.0181e-05
enh50523     1  243420600  243421600      2       1  150064       4.0095   3.0424e-05
enh50525     1  243427500  243428500      2       1  150064       3.9425   4.0322e-05
enh50526     1  243430700  243431700      2       1  150064       4.6566   1.6074e-06
enh50528     1  243432800  243433800      2       1  150064       4.4701   3.9099e-06
enh50530     1  243450300  243451300      1       1  150064       4.8728    5.502e-07
enh50534     1  243517800  243518800      3       1  150064       2.5039    0.0061416
enh50536     1  243579100  243580100      1       1  150064       3.9443    4.001e-05
enh50540     1  243614900  243615900     10       3  150064       4.3299   7.4576e-06
enh50541     1  243622200  243623200      2       1  150064       2.2711     0.011571
enh50544     1  243645300  243646300      1       1  150064       3.8909    4.993e-05
enh50545     1  243646200  243647200      1       1  150064       3.8909    4.993e-05
enh50548     1  243759900  243760900      1       1  150064       1.9669       0.0246
enh50550     1  243886500  243887500      2       1  150064       2.5088    0.0060569
enh50552     1  243890700  243891700      3       2  150064       4.4888   3.5809e-06
enh50553     1  243894200  243895200      2       1  150064       3.8836   5.1468e-05
enh50555     1  243955400  243956400      2       1  150064       4.2876   9.0309e-06
enh50556     1  243966700  243967700      2       1  150064       4.3381   7.1872e-06
enh50558     1  243990400  243991400      3       1  150064       4.3839   5.8276e-06
enh50561     1  244010100  244011100      1       1  150064        4.007    3.075e-05
enh50562     1  244011000  244012000      2       1  150064       3.4812   0.00024957
enh50563     1  244014700  244015700      1       1  150064       3.3251     0.000442
enh50571     1  244402400  244403400      1       1  150064       2.0913      0.01825
enh50573     1  244408600  244409600      1       1  150064       2.0571      0.01984
enh50574     1  244416700  244417700      4       2  150064       1.9635     0.024792
enh50584     1  244486600  244487600      8       3  150064        2.285     0.011157
enh50595     1  244602600  244603600      4       2  150064       2.1017     0.017792
enh50597     1  244608200  244609200      1       1  150064       2.1865      0.01439
enh50600     1  244623300  244624300      1       1  150064       1.7102      0.04361
enh50607     1  244827400  244828400      3       1  150064       2.1247     0.016805
enh50608     1  244828500  244829500      6       2  150064        1.716     0.043077
enh50643     1  246230600  246231600      7       3  150064       1.9767     0.024039
enh50650     1  246378000  246379000     13       2  150064       2.2121     0.013481
enh50655     1  246660500  246661500      2       1  150064        2.001     0.022697
enh50656     1  246670800  246671800     13       5  150064       2.4524    0.0070952
enh50657     1  246690500  246691500      8       4  150064       1.8793     0.030102
enh50664     1  246743600  246744600      1       1  150064       1.7143      0.04324
enh50667     1  246753600  246754600      3       2  150064       1.8314     0.033524
enh50669     1  246760500  246761500      2       1  150064       1.7267     0.042114
enh50673     1  246772000  246773000      2       1  150064       2.2501      0.01222
enh50674     1  246773700  246774700      3       1  150064       1.9938     0.023087
enh50680     1  246862400  246863400      5       3  150064       1.6525     0.049218
enh50685     1  246946400  246947400      4       2  150064       1.9212     0.027356
enh50688     1  247000600  247001600      2       1  150064       1.6564     0.048817
enh50753     1  249134200  249135200      1       1  150064       2.4173     0.007817
enh50755     1  249137200  249138200      1       1  150064       2.2483      0.01228
enh50757     1  249150300  249151300      1       1  150064       2.2549      0.01207
enh50763     1  249199200  249200200      1       1  150064       1.7708       0.0383
enh57484     2     767100     768100      1       1  150064        1.716      0.04308
enh57488     2     941500     942500      3       2  150064       1.6449     0.049991
enh57489     2     969500     970500      6       2  150064       1.9771     0.024014
enh57490     2     974700     975700      9       2  150064       2.0979     0.017959
enh57509     2    1734300    1735300      6       3  150064        1.679     0.046581
enh57525     2    3221100    3222100      5       1  150064       1.7865     0.037005
enh57526     2    3226500    3227500      3       1  150064       2.4924    0.0063448
enh57527     2    3240600    3241600      4       1  150064       2.5753     0.005008
enh57528     2    3242700    3243700      8       1  150064       2.6699     0.003794
enh57531     2    3260700    3261700      5       2  150064       1.6683     0.047625
enh57532     2    3306900    3307900      2       1  150064       2.9139    0.0017848
enh57547     2    3607200    3608200      3       2  150064         2.06     0.019698
enh57549     2    3621500    3622500      1       1  150064       2.0286      0.02125
enh57551     2    3644400    3645400      4       2  150064       1.8517     0.032036
enh57573     2    7045800    7046800      1       1  150064       1.8189      0.03446
enh57575     2    7059700    7060700      4       2  150064        2.114     0.017259
enh57576     2    7061500    7062500      4       2  150064        2.317     0.010252
enh57577     2    7063200    7064200      5       1  150064       2.8683    0.0020633
enh57578     2    7064600    7065600      2       1  150064       1.6485     0.049629
enh57594     2    7197600    7198600      2       1  150064       1.8773      0.03024
enh57598     2    7571400    7572400      1       1  150064       1.9847      0.02359
enh57600     2    7591300    7592300      2       1  150064       2.5784    0.0049632
enh57601     2    7656000    7657000      4       2  150064       2.3873    0.0084854
enh57608     2    7832200    7833200      1       1  150064       2.0731      0.01908
enh57615     2    7935600    7936600      3       1  150064       2.7251    0.0032145
enh57656     2    8582300    8583300      2       1  150064       2.4623    0.0069017
enh57662     2    8658800    8659800      1       1  150064       1.6802      0.04646
enh57664     2    8680500    8681500      1       1  150064       2.2897      0.01102
enh57676     2    8745500    8746500      4       2  150064       3.1364   0.00085515
enh57677     2    8746500    8747500      4       1  150064       1.6667     0.047792
enh57682     2    8784400    8785400      4       2  150064        1.822     0.034225
enh57683     2    8796900    8797900      4       2  150064       2.0529      0.02004
enh57685     2    8825900    8826900      3       1  150064       1.8469     0.032377
enh57705     2    9330900    9331900      2       1  150064       2.0791     0.018805
enh57709     2    9374700    9375700      2       1  150064       2.4192    0.0077773
enh57710     2    9390100    9391100      3       2  150064       2.6987    0.0034807
enh57711     2    9400800    9401800      3       2  150064       2.3721    0.0088434
enh57730     2    9685600    9686600      3       2  150064       2.0401     0.020668
enh57751     2    9795500    9796500      7       3  150064       2.3547    0.0092682
enh57828     2   10547900   10548900     11       3  150064       2.0387     0.020738
enh57855     2   10947900   10948900      8       2  150064       1.9298     0.026816
enh57857     2   10953200   10954200      6       3  150064       2.0708     0.019191
enh57896     2   11883300   11884300      5       3  150064       1.7708     0.038296
enh57898     2   11891500   11892500      1       1  150064       2.1268      0.01672
enh57902     2   11914800   11915800      4       2  150064       2.0882     0.018391
enh57903     2   11918400   11919400      1       1  150064       2.5252     0.005782
enh57918     2   12084800   12085800      7       3  150064       2.1826     0.014533
enh57937     2   12267100   12268100      2       1  150064       1.7633     0.038926
enh57945     2   12427100   12428100      5       2  150064       1.6543     0.049033
enh57948     2   12450200   12451200      3       2  150064       1.6636     0.048098
enh57955     2   12559600   12560600      1       1  150064        2.065      0.01946
enh57966     2   12654000   12655000      1       1  150064       2.5336     0.005645
enh57969     2   12691200   12692200      2       1  150064       1.9534     0.025387
enh57970     2   12695400   12696400      2       1  150064       1.8598     0.031459
enh57975     2   12773600   12774600      2       1  150064       2.5566    0.0052857
enh57976     2   12777000   12778000      3       1  150064        3.304   0.00047661
enh57997     2   15309700   15310700      6       3  150064       2.2443     0.012408
enh57998     2   15317000   15318000      3       2  150064        2.255     0.012068
enh58001     2   15440900   15441900      2       1  150064       2.0292     0.021221
enh58005     2   15680100   15681100      1       1  150064       1.8968      0.02893
enh58008     2   15699100   15700100      4       1  150064       1.8447     0.032539
enh58015     2   16105400   16106400      2       1  150064       1.6605      0.04841
enh58031     2   16894200   16895200      1       1  150064       2.0847      0.01855
enh58050     2   17980400   17981400     10       3  150064       2.0846     0.018553
enh58053     2   18003200   18004200      3       2  150064        2.641    0.0041333
enh58062     2   19673400   19674400      3       2  150064       1.8886      0.02947
enh58092     2   20365900   20366900      2       1  150064       1.6935     0.045183
enh58126     2   20768200   20769200      8       3  150064       2.3397    0.0096494
enh58127     2   20775500   20776500      4       2  150064       2.6957    0.0035118
enh58128     2   20778000   20779000      3       2  150064       2.0854     0.018516
enh58129     2   20792700   20793700      8       2  150064       3.3612   0.00038803
enh58133     2   20841700   20842700      4       2  150064       2.0273     0.021318
enh58165     2   24049000   24050000      2       1  150064       2.8464    0.0022105
enh58166     2   24073300   24074300      4       2  150064       2.2226      0.01312
enh58169     2   24124800   24125800      1       1  150064       2.0809      0.01872
enh58170     2   24126700   24127700      4       2  150064       1.8743     0.030442
enh58171     2   24127200   24128200      2       1  150064       2.0112     0.022153
enh58172     2   24127800   24128800      1       1  150064        2.071      0.01918
enh58173     2   24138700   24139700      1       1  150064       2.1244      0.01682
enh58178     2   24161500   24162500      1       1  150064       2.2362      0.01267
enh58188     2   24347200   24348200      2       1  150064       1.6722     0.047238
enh58219     2   24728500   24729500      1       1  150064       2.4802     0.006565
enh58228     2   24766900   24767900      3       2  150064       1.8898     0.029392
enh58234     2   24835900   24836900      2       1  150064       1.8495     0.032195
enh58239     2   24946600   24947600      3       2  150064       1.7307     0.041749
enh58259     2   25328200   25329200      3       1  150064        3.846   6.0031e-05
enh58260     2   25351400   25352400      6       3  150064        4.357    6.593e-06
enh58262     2   25384400   25385400      3       1  150064       4.1609   1.5851e-05
enh58263     2   25388200   25389200      1       1  150064       1.7106      0.04358
enh58264     2   25424900   25425900      3       1  150064       3.4243   0.00030825
enh58265     2   25427300   25428300      2       1  150064       2.0359      0.02088
enh58267     2   25432700   25433700      5       2  150064       3.6798   0.00011672
enh58268     2   25437900   25438900      1       1  150064       3.4723     0.000258
enh58269     2   25439400   25440400      2       1  150064       3.4026   0.00033375
enh58275     2   25487600   25488600      4       2  150064       2.2687     0.011644
enh58280     2   25509400   25510400      1       1  150064       2.1028      0.01774
enh58281     2   25512200   25513200      4       2  150064       2.7444    0.0030312
enh58282     2   25515000   25516000      1       1  150064       2.9953     0.001371
enh58284     2   25526500   25527500      4       2  150064       2.7383    0.0030879
enh58285     2   25531200   25532200      3       1  150064       3.5939   0.00016288
enh58286     2   25533000   25534000      1       1  150064       2.3123      0.01038
enh58288     2   25536000   25537000      1       1  150064       2.8611     0.002111
enh58289     2   25538600   25539600      3       2  150064       2.8334    0.0023026
enh58290     2   25542600   25543600      4       2  150064       1.9663     0.024633
enh58291     2   25546300   25547300      2       1  150064       1.7595     0.039251
enh58297     2   25598700   25599700      2       1  150064        4.143   1.7136e-05
enh58318     2   25824200   25825200      1       1  150064       2.1545       0.0156
enh58319     2   25824700   25825700      1       1  150064       2.1545       0.0156
enh58320     2   25831400   25832400      3       1  150064       1.8993     0.028761
enh58332     2   26054100   26055100      3       2  150064        1.725     0.042263
enh58334     2   26075300   26076300      4       2  150064       2.3044     0.010601
enh58335     2   26083900   26084900      1       1  150064       1.8203      0.03436
enh58340     2   26205400   26206400      2       1  150064       1.6586     0.048595
enh58341     2   26214200   26215200      3       1  150064        3.715   0.00010161
enh58343     2   26231400   26232400      5       1  150064         1.72     0.042716
enh58346     2   26255100   26256100      2       1  150064        2.286     0.011128
enh58349     2   26267400   26268400      2       1  150064       3.1104   0.00093416
enh58353     2   26277400   26278400      2       1  150064       1.9301     0.026799
enh58359     2   26308900   26309900      4       2  150064       2.0709     0.019183
enh58367     2   26492300   26493300      2       1  150064       2.1871     0.014367
enh58372     2   26566400   26567400      1       1  150064        2.839     0.002263
enh58382     2   26700200   26701200      5       2  150064       2.4833    0.0065086
enh58387     2   26963500   26964500      3       1  150064        3.665   0.00012365
enh58388     2   26977600   26978600      1       1  150064       2.6768     0.003716
enh58390     2   26985900   26986900      2       1  150064       3.1708   0.00076023
enh58392     2   26989800   26990800      4       2  150064       3.0451     0.001163
enh58393     2   26991400   26992400      2       1  150064       3.1258   0.00088647
enh58395     2   26994400   26995400      3       1  150064        3.144   0.00083325
enh58398     2   27011600   27012600      3       1  150064       3.0437    0.0011684
enh58399     2   27030600   27031600      2       1  150064       3.2377   0.00060239
enh58400     2   27033300   27034300      2       1  150064       3.5217   0.00021442
enh58407     2   27271800   27272800      2       1  150064       3.4335   0.00029787
enh58409     2   27285400   27286400      1       1  150064       2.9531     0.001573
enh58410     2   27292100   27293100      2       1  150064       3.1958   0.00069719
enh58411     2   27297600   27298600      3       1  150064       2.5994    0.0046699
enh58414     2   27307500   27308500      2       1  150064       2.5213    0.0058457
enh58415     2   27310100   27311100      2       1  150064       2.2794     0.011321
enh58421     2   27387300   27388300      2       1  150064       1.7153     0.043146
enh58428     2   27441700   27442700      4       2  150064       2.1595     0.015405
enh58432     2   27525400   27526400      1       1  150064       2.1382      0.01625
enh58433     2   27526000   27527000      2       1  150064       2.4601    0.0069449
enh58434     2   27543500   27544500      2       1  150064       1.9898     0.023304
enh58436     2   27574800   27575800      1       1  150064       2.7773     0.002741
enh58440     2   27595000   27596000      2       1  150064       2.3713    0.0088636
enh58442     2   27604000   27605000      1       1  150064       3.0578     0.001115
enh58443     2   27614400   27615400      3       1  150064       3.1231   0.00089475
enh58445     2   27626100   27627100      1       1  150064        3.147    0.0008248
enh58447     2   27632800   27633800      2       1  150064       2.0799     0.018769
enh58450     2   27664700   27665700      1       1  150064       3.1687    0.0007655
enh58451     2   27668100   27669100      1       1  150064       1.9908      0.02325
enh58452     2   27711300   27712300      4       2  150064       3.6298   0.00014183
enh58453     2   27712800   27713800      2       1  150064        2.505    0.0061232
enh58456     2   27819000   27820000      4       2  150064       1.7866     0.037004
enh58459     2   27852600   27853600      4       2  150064       1.6601     0.048445
enh58462     2   27888900   27889900      2       1  150064        1.985     0.023573
enh58468     2   27958700   27959700      2       1  150064       3.4552   0.00027493
enh58469     2   27988300   27989300      2       1  150064       4.7245   1.1536e-06
enh58470     2   27993400   27994400      1       1  150064       3.8587      5.7e-05
enh58472     2   28018200   28019200      3       1  150064       4.2211   1.2157e-05
enh58473     2   28021800   28022800      2       1  150064       4.0494   2.5671e-05
enh58474     2   28031600   28032600      2       1  150064       4.1818   1.4459e-05
enh58477     2   28124000   28125000      1       1  150064        3.996    3.221e-05
enh58478     2   28142900   28143900      1       1  150064       3.6355    0.0001387
enh58479     2   28169000   28170000      1       1  150064       3.4674    0.0002628
enh58482     2   28188400   28189400      3       2  150064       3.2273   0.00062488
enh58483     2   28202500   28203500      2       1  150064         4.51   3.2416e-06
enh58504     2   28601300   28602300      3       2  150064       2.6305    0.0042631
enh58505     2   28609700   28610700      4       2  150064       1.9901      0.02329
enh58506     2   28612000   28613000      1       1  150064        2.969     0.001494
enh58509     2   28646700   28647700      7       3  150064       3.4769   0.00025358
enh58510     2   28653400   28654400      2       1  150064       1.6477     0.049711
enh58511     2   28657100   28658100      2       1  150064       2.5168    0.0059216
enh58512     2   28659200   28660200      3       2  150064       3.1227   0.00089589
enh58513     2   28668100   28669100      4       2  150064        2.542    0.0055112
enh58514     2   28668700   28669700      2       1  150064       1.7911     0.036638
enh58545     2   28991400   28992400      3       1  150064       3.0695     0.001072
enh58546     2   28994000   28995000      2       1  150064       1.7271     0.042079
enh58548     2   28998000   28999000      2       1  150064       2.7559    0.0029262
enh58549     2   29032300   29033300      3       1  150064       3.1758   0.00074719
enh58557     2   29179100   29180100      3       2  150064       1.8047      0.03556
enh58563     2   29257200   29258200      5       2  150064       1.7446      0.04053
enh58566     2   29341100   29342100      2       1  150064       1.9973     0.022896
enh58569     2   29411400   29412400      5       3  150064       2.8981    0.0018773
enh58579     2   30446000   30447000      2       1  150064        1.995      0.02302
enh58602     2   30583700   30584700      3       1  150064       1.8711     0.030665
enh58603     2   30588900   30589900      1       1  150064       1.8188      0.03447
enh58665     2   32206100   32207100      3       2  150064       2.2426     0.012461
enh58669     2   32236700   32237700      2       1  150064       2.3303    0.0098956
enh58708     2   33546100   33547100      2       1  150064       2.0047     0.022498
enh58737     2   36600200   36601200      1       1  150064       2.1792      0.01466
enh58742     2   36688100   36689100      2       1  150064       2.0103     0.022198
enh58744     2   36713000   36714000      1       1  150064       1.9852      0.02356
enh58748     2   36822800   36823800      5       2  150064       2.1206     0.016979
enh58752     2   37016200   37017200      2       1  150064       1.9155     0.027712
enh58753     2   37019800   37020800      3       2  150064       2.7571    0.0029155
enh58754     2   37025800   37026800      2       1  150064        1.936     0.026436
enh58755     2   37048600   37049600      7       1  150064       2.9894    0.0013974
enh58756     2   37085700   37086700      4       2  150064       1.7538     0.039729
enh58757     2   37116800   37117800      3       1  150064       1.7748     0.037965
enh58759     2   37178200   37179200      5       3  150064       1.6727      0.04719
enh58762     2   37189900   37190900      7       2  150064       1.8881     0.029503
enh58764     2   37194600   37195600      1       1  150064       2.9809     0.001437
enh58765     2   37232100   37233100      3       2  150064       1.9022     0.028573
enh58770     2   37319800   37320800      1       1  150064       2.1792      0.01466
enh58772     2   37379400   37380400      3       2  150064       1.7334     0.041516
enh58774     2   37422600   37423600      1       1  150064       3.5202    0.0002156
enh58775     2   37425300   37426300      3       2  150064       3.0176    0.0012741
enh58779     2   37453500   37454500      6       3  150064       3.1935   0.00070269
enh58781     2   37459900   37460900      6       3  150064       2.9885    0.0014016
enh58782     2   37539200   37540200      4       1  150064       3.9732   3.5464e-05
enh58783     2   37540100   37541100      4       2  150064       2.5283    0.0057302
enh58784     2   37542300   37543300      5       2  150064       2.9818    0.0014329
enh58785     2   37543000   37544000      7       2  150064       3.4551   0.00027501
enh58787     2   37548800   37549800      2       1  150064       3.3541   0.00039817
enh58788     2   37552500   37553500      3       2  150064       3.5159   0.00021917
enh58789     2   37570900   37571900      5       3  150064       2.4303    0.0075439
enh58790     2   37572300   37573300      7       3  150064       2.4505    0.0071338
enh58791     2   37576500   37577500      4       1  150064       2.9335    0.0016756
enh58793     2   37603800   37604800      8       4  150064       1.8991     0.028778
enh58796     2   37641500   37642500      4       2  150064       2.1762      0.01477
enh58832     2   38151100   38152100      4       2  150064       1.9939     0.023079
enh58836     2   38209100   38210100      2       1  150064        1.731     0.041726
enh58859     2   38529100   38530100      4       2  150064       1.9843     0.023612
enh58866     2   38604900   38605900      4       2  150064       1.8559     0.031732
enh58869     2   38635400   38636400      3       2  150064       1.6621     0.048246
enh58870     2   38665700   38666700      3       2  150064       2.0174     0.021826
enh58902     2   38929100   38930100      1       1  150064       2.7657      0.00284
enh58904     2   38942000   38943000      1       1  150064       3.3458    0.0004102
enh58905     2   38948900   38949900      2       1  150064       2.2375     0.012626
enh58906     2   38967800   38968800      1       1  150064       2.2486      0.01227
enh58909     2   38980700   38981700      3       1  150064       1.8303     0.033603
enh58910     2   38981700   38982700      5       3  150064       2.2255     0.013022
enh58911     2   39004300   39005300      3       1  150064       2.0829     0.018631
enh58913     2   39033100   39034100      1       1  150064       2.8935     0.001905
enh58916     2   39066400   39067400      2       1  150064       1.8223     0.034202
enh58917     2   39077100   39078100      1       1  150064        1.965      0.02471
enh58939     2   39444100   39445100      2       1  150064       2.3159     0.010283
enh58940     2   39454800   39455800      3       2  150064       1.8022     0.035754
enh58965     2   39955200   39956200      3       1  150064       2.0807      0.01873
enh58966     2   39999400   40000400      4       2  150064       2.0368     0.020835
enh58969     2   40003500   40004500      1       1  150064       2.1843      0.01447
enh58979     2   40715400   40716400      3       1  150064       1.7557      0.03957
enh58982     2   41468600   41469600      8       4  150064       1.9685     0.024505
enh58983     2   41683000   41684000      2       1  150064       1.7707     0.038309
enh58989     2   42067200   42068200      2       1  150064        2.308       0.0105
enh58990     2   42068500   42069500      5       1  150064       2.4789    0.0065887
enh59087     2   43134300   43135300      5       2  150064       1.9513     0.025513
enh59099     2   43203200   43204200      4       2  150064       1.9831     0.023681
enh59105     2   43253900   43254900      7       2  150064       1.9514     0.025502
enh59124     2   43379800   43380800      5       2  150064       1.9536     0.025374
enh59128     2   43392400   43393400      1       1  150064       1.8068       0.0354
enh59174     2   43792900   43793900      3       1  150064       1.6593     0.048524
enh59191     2   44334300   44335300      6       3  150064       1.8173     0.034588
enh59198     2   44416200   44417200      3       1  150064       1.7404     0.040896
enh59200     2   44431900   44432900      2       1  150064       1.7452     0.040476
enh59220     2   45006400   45007400      2       1  150064       1.7957     0.036274
enh59236     2   45881300   45882300      2       1  150064       1.8739     0.030473
enh59238     2   45901800   45902800      3       2  150064       1.9215     0.027334
enh59241     2   45918100   45919100      2       1  150064       2.2649     0.011758
enh59251     2   46016300   46017300      2       1  150064       1.9219     0.027308
enh59272     2   46187400   46188400      4       2  150064       1.6761     0.046855
enh59274     2   46201000   46202000      5       2  150064        2.482    0.0065321
enh59275     2   46211700   46212700      5       3  150064       2.4798    0.0065725
enh59276     2   46219500   46220500      3       2  150064       2.4645    0.0068611
enh59282     2   46369200   46370200      6       3  150064       1.9956     0.022988
enh59287     2   46409300   46410300      6       3  150064       1.7136     0.043301
enh59321     2   46727400   46728400      3       2  150064        1.713     0.043354
enh59324     2   46773200   46774200      1       1  150064       1.6782      0.04665
enh59331     2   46790300   46791300      1       1  150064       1.7709      0.03829
enh59337     2   46845300   46846300      2       1  150064       1.6933     0.045203
enh59375     2   47212100   47213100      1       1  150064       1.7302       0.0418
enh59393     2   47445400   47446400      9       4  150064       2.7129    0.0033348
enh59397     2   47499900   47500900      1       1  150064        1.955      0.02529
enh59407     2   47563600   47564600      3       1  150064       1.6973     0.044819
enh59408     2   47571300   47572300      3       2  150064       2.8909    0.0019209
enh59421     2   47748700   47749700      3       2  150064       1.8383     0.033008
enh59431     2   47979100   47980100      3       2  150064       1.6925     0.045279
enh59432     2   47982600   47983600      1       1  150064       3.3069    0.0004717
enh59433     2   47994800   47995800      2       1  150064       2.2832     0.011209
enh59434     2   48011900   48012900      9       4  150064       2.0754     0.018974
enh59437     2   48083700   48084700      2       1  150064       1.7494     0.040112
enh59439     2   48092300   48093300      3       1  150064       2.5359    0.0056078
enh59440     2   48095800   48096800      2       1  150064       2.5494    0.0053952
enh59441     2   48099000   48100000      2       1  150064       2.4946     0.006305
enh59443     2   48115500   48116500      5       3  150064       3.1409   0.00084206
enh59444     2   48120900   48121900      2       1  150064       2.3256     0.010019
enh59447     2   48128500   48129500      1       1  150064       2.9361     0.001662
enh59454     2   48340900   48341900      1       1  150064       2.0415       0.0206
enh59455     2   48372100   48373100      1       1  150064       1.9537      0.02537
enh59457     2   48447300   48448300      3       2  150064       2.8733    0.0020308
enh59465     2   48539200   48540200      3       1  150064       2.7455    0.0030207
enh59466     2   48544700   48545700      4       2  150064       2.1057     0.017614
enh59467     2   48546800   48547800      4       2  150064       2.0054     0.022463
enh59468     2   48551200   48552200      2       1  150064       2.8114     0.002466
enh59469     2   48554700   48555700      6       3  150064       3.2197   0.00064153
enh59470     2   48557900   48558900      9       4  150064       2.7734     0.002774
enh59471     2   48560400   48561400      3       2  150064       1.6561     0.048846
enh59473     2   48566100   48567100      3       1  150064       3.1904   0.00071027
enh59474     2   48568200   48569200      5       2  150064       3.0855    0.0010161
enh59479     2   48582700   48583700      4       2  150064       1.7729     0.038126
enh59481     2   48622700   48623700      4       2  150064       2.1457     0.015947
enh59482     2   48642400   48643400      6       4  150064       2.5081    0.0060695
enh59484     2   48647000   48648000      5       3  150064       1.6782      0.04665
enh59485     2   48647700   48648700      3       2  150064       2.8124    0.0024586
enh59487     2   48665300   48666300      2       1  150064       1.6778      0.04669
enh59491     2   48674700   48675700      3       2  150064       2.2722     0.011538
enh59494     2   48736200   48737200      2       1  150064       2.8269      0.00235
enh59497     2   50719000   50720000      1       1  150064       3.0002     0.001349
enh59503     2   53978200   53979200      2       1  150064       2.6112    0.0045118
enh59504     2   53993400   53994400      4       2  150064       2.2791      0.01133
enh59505     2   53996500   53997500      4       2  150064       1.8854     0.029689
enh59507     2   54010700   54011700      2       1  150064        3.487   0.00024424
enh59508     2   54015800   54016800      3       1  150064       2.7678    0.0028214
enh59509     2   54017400   54018400      1       1  150064       2.8188      0.00241
enh59511     2   54166800   54167800      1       1  150064       2.5182     0.005898
enh59512     2   54168900   54169900      1       1  150064       2.8702     0.002051
enh59514     2   54176700   54177700      5       3  150064       2.4142    0.0078856
enh59517     2   54193000   54194000      3       1  150064       2.1143     0.017244
enh59520     2   54218800   54219800      4       2  150064       2.8635    0.0020953
enh59521     2   54221200   54222200      3       2  150064       1.7087     0.043754
enh59523     2   54240500   54241500      3       1  150064       2.1849     0.014448
enh59526     2   54280600   54281600      2       1  150064       2.1753     0.014802
enh59527     2   54319800   54320800      4       1  150064       2.1843     0.014469
enh59528     2   54323900   54324900      4       2  150064        1.987      0.02346
enh59530     2   54330200   54331200      4       2  150064       1.9179     0.027563
enh59531     2   54341200   54342200      5       2  150064        2.161     0.015346
enh59539     2   54749500   54750500      4       2  150064       2.0293     0.021213
enh59540     2   54750200   54751200      3       2  150064       2.1909     0.014229
enh59542     2   54756700   54757700      5       3  150064       2.1516     0.015715
enh59549     2   54790500   54791500      3       2  150064        1.831      0.03355
enh59550     2   54793100   54794100      2       1  150064        1.893     0.029178
enh59552     2   54807700   54808700     10       2  150064       2.3173     0.010244
enh59553     2   54810500   54811500      1       1  150064       1.7041      0.04418
enh59555     2   54819500   54820500      3       2  150064       1.7639     0.038876
enh59556     2   54823800   54824800      5       2  150064       1.8372     0.033091
enh59559     2   54836900   54837900      3       2  150064        1.991     0.023239
enh59560     2   54845500   54846500      4       2  150064       2.6634    0.0038682
enh59562     2   54863100   54864100      5       3  150064       2.4671    0.0068107
enh59564     2   54892900   54893900      1       1  150064       2.0337      0.02099
enh59565     2   54896400   54897400      1       1  150064       1.6458       0.0499
enh59568     2   54907400   54908400      8       4  150064       2.6705    0.0037871
enh59570     2   54984000   54985000      2       1  150064       2.9821    0.0014312
enh59571     2   55014800   55015800      5       2  150064       1.9331     0.026614
enh59577     2   55172600   55173600      5       2  150064       2.3761    0.0087491
enh59584     2   55224400   55225400      1       1  150064       2.2283      0.01293
enh59587     2   55244500   55245500      5       3  150064       2.3285    0.0099439
enh59594     2   55273900   55274900      1       1  150064       1.7422      0.04074
enh59596     2   55282900   55283900      3       2  150064       2.0073     0.022358
enh59600     2   55346500   55347500     10       5  150064       1.7942     0.036395
enh59607     2   55379200   55380200      4       2  150064       3.1275   0.00088147
enh59609     2   55394800   55395800      4       2  150064       2.2021     0.013829
enh59622     2   55635700   55636700      4       2  150064       2.1742     0.014847
enh59627     2   55658700   55659700      6       3  150064       1.9133     0.027856
enh59644     2   56098300   56099300      1       1  150064       1.9554      0.02527
enh59646     2   56212200   56213200      3       1  150064       2.0337     0.020993
enh59647     2   57947700   57948700      2       1  150064       3.8989   4.8315e-05
enh59648     2   57986500   57987500      1       1  150064       4.5121     3.21e-06
enh59649     2   57987300   57988300      3       1  150064        6.074   6.2375e-10
enh59653     2   58110000   58111000      2       1  150064        5.826   2.8378e-09
enh59655     2   58115200   58116200      1       1  150064       2.6913     0.003559
enh59656     2   58117300   58118300      1       1  150064       4.4379    4.542e-06
enh59657     2   58118600   58119600      6       2  150064       5.0765   1.9221e-07
enh59658     2   58119700   58120700      3       2  150064        4.514   3.1815e-06
enh59659     2   58135500   58136500      2       1  150064       5.5118   1.7754e-08
enh59660     2   58200600   58201600      4       2  150064       5.3005   5.7735e-08
enh59661     2   58249900   58250900      4       1  150064       2.5523      0.00535
enh59666     2   58269400   58270400      2       1  150064       3.1586   0.00079263
enh59673     2   58334800   58335800      4       2  150064       4.5604    2.553e-06
enh59675     2   58461900   58462900      4       2  150064       4.2992   8.5707e-06
enh59676     2   58464100   58465100      1       1  150064       4.3511    6.773e-06
enh59677     2   58465200   58466200      2       1  150064       3.0863    0.0010133
enh59678     2   58468600   58469600      2       1  150064       2.0489     0.020238
enh59682     2   60113800   60114800      4       2  150064       1.7552      0.03961
enh59686     2   60326700   60327700      3       1  150064       1.6862     0.045877
enh59687     2   60332100   60333100      4       2  150064       2.4515    0.0071133
enh59689     2   60386200   60387200      2       1  150064       2.6062     0.004578
enh59690     2   60440900   60441900      3       2  150064        2.635    0.0042066
enh59691     2   60523100   60524100      7       4  150064       2.0703      0.01921
enh59698     2   60577700   60578700      4       2  150064          2.5    0.0062098
enh59700     2   60588500   60589500      9       3  150064       2.1735     0.014872
enh59703     2   60618100   60619100      3       1  150064        2.879    0.0019949
enh59706     2   60639300   60640300      3       1  150064       1.6808     0.046396
enh59716     2   60703700   60704700      2       1  150064       3.5133   0.00022128
enh59718     2   60710500   60711500      4       2  150064       3.0833    0.0010235
enh59719     2   60714800   60715800      2       1  150064       3.7836   7.7273e-05
enh59720     2   60716600   60717600      2       1  150064       3.3129   0.00046172
enh59721     2   60717800   60718800      4       2  150064       3.7882    7.588e-05
enh59723     2   60723100   60724100      5       2  150064       3.3545   0.00039751
enh59724     2   60726000   60727000      1       1  150064       3.8466    5.988e-05
enh59728     2   60734300   60735300      2       1  150064       2.7538     0.002945
enh59729     2   60735400   60736400      1       1  150064        1.657      0.04876
enh59730     2   60738900   60739900      2       1  150064       2.3596    0.0091477
enh59731     2   60741500   60742500      3       1  150064       2.8038     0.002525
enh59733     2   60744100   60745100      5       3  150064         1.94     0.026191
enh59735     2   60748500   60749500      7       2  150064       2.1153     0.017201
enh59746     2   60888400   60889400      3       1  150064       2.2427     0.012458
enh59748     2   60982300   60983300      4       2  150064       2.3444    0.0095296
enh59787     2   61406500   61407500      5       3  150064       1.6566     0.048799
enh59788     2   61408600   61409600      1       1  150064       2.4981     0.006243
enh59790     2   61465400   61466400      2       1  150064       2.3692    0.0089127
enh59792     2   61583700   61584700      3       2  150064       2.0802     0.018755
enh59793     2   61592100   61593100      3       2  150064       1.6989     0.044671
enh59800     2   61661800   61662800      3       2  150064       2.4843    0.0064904
enh59801     2   61666400   61667400      1       1  150064       3.3974    0.0003401
enh59805     2   61676100   61677100      3       2  150064       2.8444    0.0022248
enh59810     2   61699400   61700400      1       1  150064        1.971      0.02436
enh59849     2   62443800   62444800      1       1  150064       2.2089      0.01359
enh59851     2   62492000   62493000      6       2  150064       2.4986    0.0062334
enh59856     2   62529600   62530600      8       4  150064       1.7008      0.04449
enh59858     2   62537400   62538400      2       1  150064       1.6968     0.044871
enh59870     2   62625300   62626300      4       2  150064       2.0457     0.020395
enh59874     2   62683400   62684400      1       1  150064       1.9283      0.02691
enh59875     2   62684400   62685400      1       1  150064       1.9612      0.02493
enh59876     2   62694300   62695300      3       2  150064       1.8182     0.034516
enh59877     2   62702300   62703300      2       1  150064       2.1779     0.014706
enh59880     2   62805400   62806400      7       3  150064       1.6492      0.04955
enh59882     2   62887100   62888100      2       1  150064        1.737     0.041191
enh59885     2   62938700   62939700      2       1  150064       1.8861     0.029644
enh59888     2   62954600   62955600      2       1  150064       2.7505     0.002975
enh59892     2   63027600   63028600      1       1  150064       2.4351     0.007443
enh59970     2   64749500   64750500      2       1  150064        1.778     0.037704
enh59982     2   64813900   64814900      6       2  150064       1.8607     0.031396
enh60059     2   65299200   65300200      6       3  150064       2.5166     0.005924
enh60081     2   65571400   65572400      3       1  150064        1.876     0.030326
enh60100     2   65634400   65635400      3       1  150064       1.6661     0.047848
enh60106     2   65743600   65744600      6       4  150064       2.6965    0.0035041
enh60107     2   65772600   65773600      1       1  150064       3.1367    0.0008544
enh60111     2   65800100   65801100      8       3  150064       1.9464     0.025803
enh60121     2   67623400   67624400      1       1  150064       1.8751      0.03039
enh60137     2   68379100   68380100      3       2  150064       1.7302     0.041796
enh60139     2   68386400   68387400      3       2  150064       3.0763     0.001048
enh60142     2   68415600   68416600      2       1  150064       2.5703    0.0050809
enh60152     2   68459500   68460500      2       1  150064       2.3978    0.0082472
enh60154     2   68475200   68476200      2       1  150064       2.4431    0.0072811
enh60156     2   68482100   68483100      5       3  150064       2.0079     0.022329
enh60180     2   68661700   68662700      1       1  150064       1.7723      0.03817
enh60185     2   68679200   68680200      5       2  150064       1.7643     0.038842
enh60224     2   69534500   69535500      1       1  150064       2.2815      0.01126
enh60225     2   69536400   69537400      1       1  150064       1.9178      0.02757
enh60231     2   69662400   69663400      1       1  150064       2.0166      0.02187
enh60283     2   69958100   69959100      4       2  150064       1.9033     0.028502
enh60284     2   69960800   69961800      2       1  150064       1.7617     0.039063
enh60285     2   69962200   69963200      4       1  150064       2.0079     0.022328
enh60287     2   69970400   69971400      1       1  150064       2.0967      0.01801
enh60298     2   70008200   70009200      1       1  150064        1.646      0.04988
enh60300     2   70016100   70017100      1       1  150064       2.2215      0.01316
enh60301     2   70017500   70018500      4       2  150064       1.8978     0.028858
enh60302     2   70027400   70028400      2       1  150064       1.6664     0.047817
enh60304     2   70054800   70055800      3       1  150064        1.947      0.02577
enh60306     2   70062300   70063300      3       1  150064        2.312     0.010388
enh60309     2   70120000   70121000      3       1  150064       1.6926     0.045261
enh60311     2   70124300   70125300      2       1  150064       1.7828     0.037312
enh60313     2   70138900   70139900      2       1  150064       1.6613     0.048325
enh60314     2   70140100   70141100      1       1  150064       1.7366      0.04123
enh60315     2   70144900   70145900      3       1  150064       1.8214      0.03427
enh60320     2   70200200   70201200      1       1  150064       1.9103      0.02805
enh60322     2   70205600   70206600      1       1  150064       1.7437      0.04061
enh60323     2   70229100   70230100      1       1  150064       1.7059      0.04401
enh60326     2   70261800   70262800      2       1  150064       1.6648     0.047979
enh60354     2   70486000   70487000      1       1  150064       1.7425      0.04071
enh60358     2   70527200   70528200      3       1  150064       1.9679     0.024542
enh60363     2   70584400   70585400      3       2  150064       1.8809     0.029993
enh60374     2   70883300   70884300      5       2  150064       2.6594    0.0039138
enh60402     2   71579800   71580800      1       1  150064       3.1556    0.0008008
enh60404     2   71644800   71645800      2       1  150064       2.6902    0.0035708
enh60405     2   71675600   71676600      5       3  150064       3.3945   0.00034375
enh60406     2   71676700   71677700      4       2  150064       2.1933     0.014143
enh60407     2   71679500   71680500      2       1  150064       2.3736    0.0088076
enh60417     2   72364600   72365600      1       1  150064        2.597     0.004702
enh60427     2   73295900   73296900      1       1  150064       3.5033    0.0002298
enh60429     2   73316300   73317300      2       1  150064       2.7022    0.0034439
enh60430     2   73329700   73330700      5       2  150064       3.1086   0.00094002
enh60431     2   73334200   73335200      2       1  150064       3.4372   0.00029392
enh60433     2   73439500   73440500      2       1  150064       3.9133   4.5522e-05
enh60435     2   73463100   73464100      2       1  150064       3.7765   7.9527e-05
enh60437     2   73484600   73485600      2       1  150064       3.1902   0.00071077
enh60442     2   73611600   73612600      2       1  150064       3.7349   9.3901e-05
enh60453     2   74058800   74059800      3       2  150064       2.2746     0.011466
enh60463     2   74196400   74197400      2       1  150064       2.1182     0.017078
enh60471     2   74243900   74244900      1       1  150064        2.156      0.01554
enh60473     2   74250000   74251000      1       1  150064       2.2476       0.0123
enh60474     2   74252700   74253700      5       2  150064       3.2561   0.00056485
enh60475     2   74255600   74256600      2       1  150064       1.8502     0.032142
enh60477     2   74262700   74263700      3       1  150064       2.2928      0.01093
enh60480     2   74278200   74279200      2       1  150064       2.1009     0.017825
enh60481     2   74280300   74281300      1       1  150064       2.4855     0.006468
enh60482     2   74306800   74307800      1       1  150064       2.8324      0.00231
enh60488     2   74407800   74408800      2       1  150064       2.0891      0.01835
enh60528     2   74789000   74790000      3       2  150064        1.786     0.037053
enh60532     2   74810900   74811900      1       1  150064        1.784      0.03721
enh60533     2   74812700   74813700      1       1  150064        1.748      0.04023
enh60541     2   74967800   74968800      6       1  150064       1.8074     0.035354
enh60558     2   75114600   75115600      6       2  150064       2.0817     0.018687
enh60559     2   75120400   75121400      2       1  150064       2.6601    0.0039054
enh60568     2   75514800   75515800      3       2  150064       1.9207     0.027386
enh60579     2   75785800   75786800      4       2  150064       2.0127     0.022072
enh60580     2   75791000   75792000      1       1  150064       2.6685      0.00381
enh60603     2   84877500   84878500      2       1  150064        2.002      0.02264
enh60604     2   84880100   84881100      3       2  150064        1.723     0.042445
enh60661     2   85518200   85519200      3       1  150064       1.8199     0.034384
enh60672     2   85633300   85634300      4       2  150064       1.6817     0.046311
enh60674     2   85637900   85638900      3       1  150064       2.8256    0.0023599
enh60676     2   85644600   85645600      5       2  150064       3.2498   0.00057749
enh60677     2   85646600   85647600      3       2  150064       2.2518     0.012167
enh60702     2   85828100   85829100      1       1  150064       1.6695      0.04751
enh60706     2   85839400   85840400      1       1  150064       1.8344       0.0333
enh60708     2   85844700   85845700      1       1  150064       2.0794      0.01879
enh60714     2   85907700   85908700      1       1  150064       2.3152       0.0103
enh60724     2   85998600   85999600      3       1  150064       2.2507     0.012201
enh60733     2   86088700   86089700      5       2  150064       1.8439     0.032596
enh60755     2   86295200   86296200      5       2  150064       2.1538      0.01563
enh60787     2   86695400   86696400      1       1  150064       2.0143      0.02199
enh60788     2   86779200   86780200      4       2  150064       2.0629     0.019563
enh60800     2   86974800   86975800      2       1  150064       2.5472    0.0054289
enh60804     2   87052800   87053800      4       2  150064       2.6328    0.0042342
enh60849     2   88861700   88862700      1       1  150064       1.9716      0.02433
enh60861     2   88928100   88929100      2       1  150064       2.2154     0.013366
enh60912     2   96193600   96194600      2       1  150064       2.0633     0.019543
enh60921     2   96807700   96808700      1       1  150064       1.7112      0.04352
enh60925     2   96821800   96822800      1       1  150064       1.9965      0.02294
enh60927     2   96830800   96831800      1       1  150064        1.833       0.0334
enh60933     2   96875700   96876700      1       1  150064       3.9123    4.571e-05
enh60934     2   96876400   96877400      1       1  150064       3.9123    4.571e-05
enh60940     2   96920800   96921800      2       1  150064       3.7326   9.4746e-05
enh60942     2   96927300   96928300      1       1  150064        3.299    0.0004851
enh60945     2   96969500   96970500      1       1  150064       3.4386    0.0002924
enh60949     2   96988000   96989000      1       1  150064       2.8722     0.002038
enh60952     2   96999400   97000400      3       2  150064       2.1756     0.014792
enh60962     2   97154900   97155900      2       1  150064        2.035     0.020924
enh60970     2   97206000   97207000      3       2  150064       2.0361     0.020869
enh60972     2   97219600   97220600      2       1  150064       2.1345     0.016403
enh60973     2   97259800   97260800      1       1  150064       1.6771      0.04676
enh60979     2   97406200   97407200      1       1  150064       1.9779      0.02397
enh60980     2   97424900   97425900      3       1  150064        2.197     0.014011
enh60981     2   97430400   97431400      1       1  150064        2.061      0.01965
enh60982     2   97431000   97432000      1       1  150064        2.061      0.01965
enh60984     2   97433900   97434900      1       1  150064       2.3494     0.009401
enh60986     2   97454100   97455100      2       1  150064       2.3678     0.008946
enh60989     2   97477600   97478600      1       1  150064        1.928      0.02693
enh60991     2   97483700   97484700      1       1  150064       2.1714      0.01495
enh60992     2   97485700   97486700      1       1  150064       1.7377      0.04113
enh60993     2   97498400   97499400      1       1  150064       2.0026      0.02261
enh60994     2   97504800   97505800      1       1  150064       2.0077      0.02234
enh60996     2   97521600   97522600      1       1  150064       2.0007      0.02271
enh60999     2   97531900   97532900      1       1  150064       2.6807     0.003673
enh61000     2   97536500   97537500      2       1  150064       1.9317     0.026699
enh61001     2   97539900   97540900      2       1  150064        2.489    0.0064044
enh61004     2   97561300   97562300      6       2  150064       2.3819    0.0086126
enh61005     2   97579100   97580100      2       1  150064       3.5059   0.00022755
enh61007     2   97606200   97607200      2       1  150064       3.1987   0.00069024
enh61015     2   97712500   97713500      3       1  150064       1.7335     0.041504
enh61017     2   97760900   97761900      5       1  150064       2.6068      0.00457
enh61018     2   98260900   98261900      3       1  150064       2.6678    0.0038176
enh61022     2   98289700   98290700      2       1  150064       1.8963     0.028959
enh61025     2   98327400   98328400      3       1  150064       1.6724     0.047225
enh61027     2   98336100   98337100      4       2  150064       1.9819     0.023744
enh61028     2   98338600   98339600      2       1  150064       2.1182     0.017079
enh61029     2   98343800   98344800      1       1  150064       2.5057      0.00611
enh61030     2   98347700   98348700      3       1  150064       2.0527     0.020049
enh61032     2   98361900   98362900      2       1  150064       2.5966    0.0047079
enh61036     2   98423000   98424000      2       1  150064       2.0199     0.021697
enh61038     2   98466400   98467400      4       2  150064       2.1411     0.016134
enh61041     2   98524000   98525000      5       3  150064       2.6495    0.0040305
enh61047     2   98545700   98546700      2       1  150064        1.712     0.043445
enh61049     2   98548400   98549400      3       2  150064       2.5652    0.0051553
enh61050     2   98550600   98551600      2       1  150064       1.7451     0.040483
enh61051     2   98553100   98554100      1       1  150064       2.8963     0.001888
enh61057     2   98579100   98580100      4       1  150064       1.8022     0.035761
enh61058     2   98584900   98585900      3       1  150064       2.7019    0.0034477
enh61061     2   98612900   98613900      3       1  150064       2.9854     0.001416
enh61068     2   98704100   98705100      2       1  150064       1.6794     0.046533
enh61070     2   98750400   98751400      2       1  150064       2.2184     0.013264
enh61073     2   99029000   99030000      1       1  150064        1.811      0.03507
enh61074     2   99060200   99061200      2       1  150064        1.857     0.031655
enh61075     2   99067900   99068900      1       1  150064        1.848       0.0323
enh61077     2   99078600   99079600      1       1  150064         1.86      0.03144
enh61078     2   99084700   99085700      4       1  150064       1.7108     0.043559
enh61085     2   99103700   99104700      1       1  150064       1.8764       0.0303
enh61087     2   99108200   99109200      2       1  150064        1.889     0.029444
enh61091     2   99129200   99130200      1       1  150064       1.8345      0.03329
enh61092     2   99133000   99134000      2       1  150064       1.8211     0.034297
enh61098     2   99222300   99223300      2       1  150064       1.8082     0.035286
enh61099     2   99227200   99228200      1       1  150064       1.8062      0.03544
enh61126     2   99449700   99450700      3       1  150064       1.7629     0.038962
enh61160     2  100254600  100255600      5       2  150064       2.9849    0.0014183
enh61163     2  100443500  100444500      3       1  150064       2.2485     0.012274
enh61167     2  100544500  100545500      3       1  150064       2.4234    0.0076875
enh61200     2  101364200  101365200      4       2  150064       2.3063     0.010548
enh61206     2  101541000  101542000      4       1  150064       1.9327     0.026634
enh61229     2  101867800  101868800      4       2  150064        1.782     0.037378
enh61231     2  101888600  101889600      1       1  150064       2.5485      0.00541
enh61232     2  101916500  101917500      4       2  150064       2.3721     0.008843
enh61317     2  102690400  102691400      4       1  150064       1.6649     0.047969
enh61318     2  102697400  102698400      3       2  150064       1.9884     0.023382
enh61320     2  102716800  102717800      3       2  150064       2.3935    0.0083439
enh61322     2  102721800  102722800      5       2  150064       2.4539    0.0070664
enh61323     2  102724200  102725200      4       2  150064       3.6868   0.00011353
enh61324     2  102726800  102727800      8       2  150064       2.8734    0.0020302
enh61325     2  102731100  102732100      2       1  150064       2.1521     0.015695
enh61326     2  102738400  102739400      3       1  150064       1.9493     0.025632
enh61328     2  102754000  102755000      1       1  150064       2.8171     0.002423
enh61332     2  102803200  102804200      3       2  150064       1.9609     0.024943
enh61358     2  103351100  103352100      3       1  150064       2.6778    0.0037058
enh61359     2  103353900  103354900      2       1  150064       1.7864     0.037021
enh61363     2  104995400  104996400      3       2  150064       1.8521     0.032007
enh61381     2  105929300  105930300      4       2  150064       2.1966     0.014025
enh61392     2  105977200  105978200      4       2  150064        1.759     0.039292
enh61409     2  106350200  106351200      5       3  150064       1.9054     0.028365
enh61411     2  106359700  106360700      2       1  150064       2.2947     0.010874
enh61413     2  106368100  106369100      2       1  150064       1.8798     0.030067
enh61414     2  106371300  106372300      4       1  150064       1.7857     0.037076
enh61416     2  106376400  106377400      5       2  150064        2.736    0.0031092
enh61475     2  106760800  106761800      2       1  150064       2.0375     0.020801
enh61493     2  108979300  108980300      2       1  150064       1.9394     0.026227
enh61496     2  109075700  109076700      9       3  150064        2.651    0.0040132
enh61497     2  109147100  109148100      4       2  150064       1.9365     0.026404
enh61498     2  109149000  109150000      1       1  150064        1.995      0.02302
enh61508     2  109200400  109201400      6       3  150064       1.6519      0.04928
enh61553     2  109751000  109752000      2       1  150064       1.8365     0.033142
enh61579     2  110271400  110272400      3       2  150064        3.763   8.3956e-05
enh61580     2  110340900  110341900      4       2  150064       3.0082    0.0013138
enh61582     2  110363200  110364200      2       1  150064       4.0565   2.4907e-05
enh61583     2  110364600  110365600      2       1  150064       3.9318   4.2148e-05
enh61584     2  110365800  110366800      2       1  150064       4.0009   3.1548e-05
enh61585     2  110367200  110368200      2       1  150064       3.2812   0.00051685
enh61586     2  110368700  110369700      5       3  150064       3.4337   0.00029767
enh61588     2  110393700  110394700      4       2  150064       2.3462    0.0094821
enh61589     2  110395500  110396500      4       2  150064       3.3785   0.00036447
enh61590     2  110401900  110402900      3       2  150064       2.6335    0.0042256
enh61598     2  110906700  110907700      2       1  150064        2.578    0.0049685
enh61610     2  111584500  111585500      2       1  150064       2.1063     0.017591
enh61612     2  111601000  111602000      6       3  150064        2.139     0.016218
enh61617     2  111631000  111632000      1       1  150064       1.8392      0.03294
enh61634     2  111920000  111921000      1       1  150064       1.6997      0.04459
enh61653     2  112252700  112253700      1       1  150064        2.238      0.01261
enh61672     2  112758200  112759200      4       2  150064       2.0161     0.021896
enh61673     2  112761300  112762300      4       2  150064       1.9998      0.02276
enh61682     2  112925800  112926800      1       1  150064       2.0466      0.02035
enh61683     2  112931100  112932100      1       1  150064       1.6661      0.04785
enh61689     2  113009000  113010000      1       1  150064       2.5044     0.006133
enh61711     2  113431600  113432600      1       1  150064       2.4515     0.007114
enh61758     2  113915700  113916700      1       1  150064       1.9238      0.02719
enh61783     2  114162300  114163300      3       1  150064       1.7006     0.044506
enh61799     2  114617400  114618400      7       2  150064       2.2595     0.011926
enh61801     2  114634800  114635800      4       2  150064       2.5767     0.004988
enh61804     2  114654400  114655400      3       1  150064       1.9159     0.027686
enh61806     2  114680100  114681100      5       2  150064       1.7338     0.041479
enh61822     2  118844800  118845800      3       2  150064       1.9882     0.023393
enh61827     2  118861500  118862500      5       3  150064       1.9415     0.026099
enh61828     2  118862700  118863700      1       1  150064       3.1163    0.0009157
enh61832     2  118926400  118927400      3       1  150064       1.9362     0.026422
enh61846     2  119982200  119983200     10       3  150064       1.7983     0.036068
enh61914     2  121065700  121066700      2       1  150064       1.9623     0.024864
enh61920     2  121377400  121378400      4       2  150064       1.6629      0.04817
enh61942     2  122290000  122291000      4       2  150064       2.2455     0.012369
enh61957     2  122375100  122376100      5       2  150064       1.8205     0.034344
enh61969     2  122511700  122512700      1       1  150064       1.8269      0.03386
enh61971     2  122561200  122562200      5       2  150064       1.9103     0.028048
enh61975     2  126400700  126401700      5       1  150064        1.989      0.02335
enh61985     2  127522800  127523800      4       2  150064       2.0561     0.019888
enh61986     2  127533600  127534600      4       2  150064       2.4173    0.0078178
enh61991     2  127825100  127826100      3       2  150064       1.7672     0.038596
enh61996     2  127845100  127846100      3       2  150064       3.0629    0.0010961
enh61997     2  127851000  127852000      1       1  150064       3.4108    0.0003239
enh62000     2  127885800  127886800      5       1  150064       2.0111     0.022158
enh62001     2  127916100  127917100      2       1  150064       1.8935     0.029145
enh62003     2  127942400  127943400      2       1  150064       1.8874     0.029551
enh62036     2  128222300  128223300      2       1  150064       1.7947     0.036347
enh62077     2  128615800  128616800      2       1  150064       1.7603     0.039175
enh62083     2  128783000  128784000      1       1  150064         1.67      0.04746
enh62084     2  128786300  128787300      2       1  150064       1.7097     0.043657
enh62102     2  129165600  129166600      7       3  150064       2.3541    0.0092833
enh62135     2  131114000  131115000      2       1  150064       1.7139     0.043278
enh62137     2  131132300  131133300      1       1  150064       2.2907      0.01099
enh62141     2  131149500  131150500      1       1  150064       2.1072      0.01755
enh62153     2  131799200  131800200      1       1  150064       3.4002    0.0003367
enh62154     2  131848300  131849300      3       2  150064       3.0545    0.0011272
enh62156     2  131861200  131862200      4       2  150064        3.335   0.00042656
enh62158     2  131867800  131868800      2       1  150064       3.1026   0.00095926
enh62161     2  131913800  131914800      2       1  150064        3.269   0.00053969
enh62171     2  132398600  132399600      1       1  150064       2.2584      0.01196
enh62186     2  134733200  134734200      5       2  150064       1.8008     0.035869
enh62188     2  134798600  134799600      3       1  150064       1.9218     0.027314
enh62189     2  134809100  134810100      3       2  150064       1.9334     0.026592
enh62191     2  134861700  134862700      1       1  150064       2.7339     0.003129
enh62192     2  134875500  134876500      2       1  150064       2.7512    0.0029685
enh62193     2  134879400  134880400      3       1  150064       2.2753     0.011443
enh62194     2  134880800  134881800      2       1  150064       2.8151    0.0024384
enh62196     2  134889300  134890300      1       1  150064       2.7632     0.002862
enh62198     2  134893300  134894300      1       1  150064       2.5116     0.006009
enh62200     2  134900100  134901100      3       2  150064       3.1516   0.00081185
enh62203     2  134905100  134906100      1       1  150064       1.8191      0.03445
enh62214     2  134945900  134946900      4       2  150064       1.7673     0.038593
enh62217     2  134956000  134957000      3       1  150064        1.683      0.04619
enh62244     2  135027800  135028800      1       1  150064       2.5624     0.005197
enh62280     2  135674000  135675000      1       1  150064       3.0217     0.001257
enh62285     2  135700600  135701600      2       1  150064       1.7693     0.038419
enh62336     2  136929300  136930300      4       2  150064       2.3631    0.0090609
enh62338     2  136969700  136970700      3       2  150064       1.8839     0.029787
enh62378     2  139293600  139294600      3       2  150064       1.7277     0.042024
enh62401     2  143893800  143894800      5       2  150064       1.9613      0.02492
enh62406     2  143909200  143910200      4       1  150064       2.0726     0.019104
enh62411     2  143921000  143922000      1       1  150064       1.9663      0.02463
enh62412     2  143922600  143923600      1       1  150064       1.9937      0.02309
enh62413     2  143924600  143925600      1       1  150064       2.3334     0.009814
enh62426     2  144037000  144038000      2       1  150064       1.8525     0.031976
enh62435     2  144559900  144560900      1       1  150064       2.3746     0.008784
enh62436     2  144658000  144659000      4       2  150064       1.9513     0.025511
enh62450     2  145090400  145091400      1       1  150064       3.2093    0.0006652
enh62454     2  145129800  145130800      1       1  150064       2.7902     0.002634
enh62457     2  145171300  145172300      2       1  150064       2.9452    0.0016138
enh62458     2  145184200  145185200      2       1  150064       3.2428   0.00059181
enh62461     2  145198300  145199300      6       3  150064       2.3436    0.0095487
enh62498     2  146401800  146402800      3       2  150064       2.6976    0.0034923
enh62505     2  147907000  147908000      3       1  150064       1.8607     0.031396
enh62513     2  148257500  148258500      2       1  150064       2.0445     0.020451
enh62529     2  148775500  148776500      2       1  150064       2.2751     0.011451
enh62532     2  148783700  148784700      5       1  150064       1.6764     0.046832
enh62533     2  148798600  148799600      1       1  150064       2.3516     0.009347
enh62537     2  149251400  149252400      4       1  150064       2.2418     0.012486
enh62540     2  149283300  149284300      6       3  150064       2.2888     0.011046
enh62543     2  149309700  149310700      2       1  150064       2.9679     0.001499
enh62548     2  149411800  149412800      2       1  150064       4.6748   1.4713e-06
enh62561     2  149521400  149522400      2       1  150064       2.2395     0.012561
enh62567     2  149877400  149878400      2       1  150064       1.6907     0.045445
enh62568     2  149888100  149889100      1       1  150064       3.2314     0.000616
enh62569     2  149905900  149906900      1       1  150064       1.8553      0.03178
enh62571     2  149985800  149986800      7       3  150064       2.1458     0.015946
enh62577     2  150400800  150401800      5       2  150064       1.9453     0.025872
enh62580     2  150453700  150454700      3       2  150064       2.2572     0.011997
enh62581     2  150454200  150455200      2       1  150064       1.8358      0.03319
enh62583     2  150982900  150983900      2       1  150064       1.7862     0.037035
enh62604     2  152279400  152280400      3       2  150064       1.7117     0.043479
enh62615     2  152696700  152697700      1       1  150064       2.4157     0.007852
enh62629     2  153010500  153011500      1       1  150064        3.258     0.000561
enh62630     2  153021000  153022000      5       2  150064       2.3841    0.0085598
enh62632     2  153023800  153024800      1       1  150064       3.2115    0.0006602
enh62633     2  153025400  153026400      2       1  150064       2.4332     0.007482
enh62636     2  153028900  153029900      3       2  150064       2.4571    0.0070033
enh62637     2  153030000  153031000      2       1  150064       2.0004     0.022726
enh62640     2  153190500  153191500      3       1  150064       2.3965     0.008276
enh62641     2  153193400  153194400      4       1  150064       1.7064     0.043969
enh62647     2  153277500  153278500      2       1  150064       2.4095    0.0079867
enh62650     2  153323400  153324400      3       1  150064       1.7491     0.040137
enh62651     2  153325600  153326600      1       1  150064        2.779     0.002726
enh62661     2  153468800  153469800      5       2  150064       1.8902     0.029367
enh62663     2  153549600  153550600      3       1  150064       2.0183     0.021779
enh62664     2  153551400  153552400      2       1  150064        2.609    0.0045403
enh62667     2  153577400  153578400      3       1  150064       3.3606   0.00038885
enh62668     2  153579500  153580500      2       1  150064       2.2131     0.013444
enh62670     2  153586400  153587400      4       2  150064       2.7664    0.0028339
enh62677     2  157196600  157197600      1       1  150064       2.1873      0.01436
enh62678     2  157200100  157201100      1       1  150064       2.1432      0.01605
enh62681     2  157254900  157255900      2       1  150064       1.9594     0.025035
enh62747     2  159075700  159076700      2       1  150064       2.8252    0.0023627
enh62749     2  159315500  159316500      3       2  150064       2.8552    0.0021507
enh62750     2  159317000  159318000      3       2  150064       2.9502    0.0015879
enh62751     2  159333700  159334700      1       1  150064       3.0841     0.001021
enh62752     2  159402600  159403600      5       3  150064       3.1457   0.00082843
enh62794     2  160373000  160374000      1       1  150064       2.9792     0.001445
enh62795     2  160462200  160463200      5       2  150064       2.5663    0.0051388
enh62797     2  160552000  160553000      5       2  150064       2.5104    0.0060298
enh62798     2  160575900  160576900      6       3  150064       1.7778      0.03772
enh62799     2  160581900  160582900      5       2  150064       3.4544    0.0002758
enh62800     2  160584000  160585000      6       1  150064       2.5358    0.0056093
enh62801     2  160651700  160652700      1       1  150064       2.7293     0.003173
enh62802     2  160654900  160655900      3       1  150064       2.7305    0.0031624
enh62803     2  160658200  160659200      6       2  150064        3.234   0.00061037
enh62805     2  160750500  160751500      1       1  150064       1.8096      0.03518
enh62811     2  160816600  160817600      2       1  150064       2.2192     0.013237
enh62814     2  161064200  161065200      2       1  150064       2.0777     0.018867
enh62842     2  161201900  161202900      4       2  150064       2.0584     0.019777
enh62852     2  161241000  161242000      2       1  150064       1.6706       0.0474
enh62860     2  161275100  161276100      2       1  150064        1.803     0.035692
enh62863     2  161283900  161284900      1       1  150064        3.161    0.0007861
enh62869     2  161320200  161321200      2       1  150064       2.3861    0.0085146
enh62889     2  161508100  161509100      2       1  150064       1.7171     0.042984
enh62891     2  161560400  161561400      4       2  150064       1.6628     0.048171
enh62901     2  161960300  161961300      5       2  150064       2.3596    0.0091481
enh62908     2  162015300  162016300      3       2  150064       3.6754   0.00011873
enh62929     2  162810600  162811600      2       1  150064       4.2023    1.321e-05
enh62930     2  162831800  162832800      2       1  150064       2.4165    0.0078348
enh62931     2  162835500  162836500      1       1  150064       4.8645    5.737e-07
enh62932     2  162850200  162851200      3       2  150064        3.582   0.00017049
enh62933     2  162854900  162855900      1       1  150064        3.502    0.0002309
enh62934     2  162865800  162866800      3       1  150064       3.8399   6.1547e-05
enh62935     2  162869600  162870600      4       2  150064       3.1933   0.00070319
enh62939     2  162919000  162920000      2       1  150064       1.7131     0.043345
enh62984     2  166671200  166672200      2       1  150064       2.5965    0.0047089
enh62985     2  166674400  166675400      1       1  150064       2.9289     0.001701
enh62988     2  166753800  166754800      2       1  150064       1.9638     0.024775
enh62990     2  166807300  166808300      3       2  150064       2.0156     0.021921
enh62991     2  166811000  166812000      2       1  150064       3.2935   0.00049468
enh62993     2  167267300  167268300      4       2  150064       2.1426     0.016072
enh63019     2  169289100  169290100      5       2  150064       1.8755     0.030363
enh63023     2  169316000  169317000      2       1  150064       1.7569     0.039464
enh63042     2  169374600  169375600      3       1  150064        1.888     0.029515
enh63043     2  169377700  169378700      2       1  150064       1.8727     0.030553
enh63046     2  169382300  169383300      5       2  150064        2.532    0.0056705
enh63047     2  169385900  169386900      2       1  150064       1.8604     0.031415
enh63049     2  169389700  169390700      5       3  150064       1.8527     0.031963
enh63050     2  169390600  169391600      7       3  150064       2.8472    0.0022052
enh63054     2  169407000  169408000      5       2  150064       2.0721     0.019129
enh63062     2  169437800  169438800      2       1  150064       2.5969    0.0047033
enh63070     2  169482200  169483200      4       2  150064       3.0976   0.00097563
enh63071     2  169489300  169490300      5       2  150064        2.025     0.021433
enh63072     2  169491400  169492400      3       1  150064       3.4519   0.00027834
enh63073     2  169495500  169496500      3       1  150064        2.075     0.018993
enh63077     2  169568100  169569100      2       1  150064       1.7969     0.036174
enh63100     2  170426200  170427200      1       1  150064       2.3874     0.008483
enh63135     2  171291800  171292800      2       1  150064        1.664     0.048055
enh63147     2  171796200  171797200      2       1  150064       1.7361     0.041271
enh63159     2  171943800  171944800      1       1  150064       3.1075    0.0009435
enh63161     2  171951600  171952600      4       2  150064        1.851     0.032086
enh63162     2  171958900  171959900      5       1  150064       1.6878     0.045724
enh63165     2  171990600  171991600      4       1  150064        1.931     0.026742
enh63166     2  171993500  171994500      5       2  150064       1.7528     0.039816
enh63169     2  172003200  172004200      2       1  150064       1.9482     0.025695
enh63173     2  172037600  172038600      6       2  150064       1.8628     0.031245
enh63176     2  172101100  172102100      4       2  150064       1.8396     0.032913
enh63216     2  172543200  172544200      4       2  150064       3.5842   0.00016909
enh63219     2  172597200  172598200      1       1  150064       4.5167    3.141e-06
enh63220     2  172599500  172600500      3       2  150064       3.6754   0.00011874
enh63221     2  172650200  172651200      1       1  150064       4.1654    1.554e-05
enh63222     2  172734600  172735600      1       1  150064       4.1989    1.341e-05
enh63229     2  172786000  172787000      2       1  150064       4.1075   2.0002e-05
enh63232     2  172865500  172866500      7       2  150064       3.5524   0.00019089
enh63233     2  172876600  172877600      2       1  150064       3.7264   9.7134e-05
enh63249     2  173138400  173139400      3       2  150064       2.3827    0.0085926
enh63250     2  173145300  173146300      4       1  150064       1.8344     0.033295
enh63251     2  173149800  173150800      7       2  150064        2.045     0.020425
enh63284     2  173943000  173944000      6       3  150064       2.7866    0.0026633
enh63286     2  173955500  173956500      2       1  150064       2.0519     0.020092
enh63287     2  173965800  173966800      6       3  150064       2.6322    0.0042417
enh63292     2  173999100  174000100      4       2  150064       1.8704     0.030713
enh63294     2  174013000  174014000      2       1  150064       2.4692    0.0067712
enh63295     2  174014000  174015000      5       1  150064       1.9248      0.02713
enh63297     2  174024700  174025700      3       2  150064       1.7499     0.040064
enh63313     2  174763000  174764000      4       2  150064       1.8982     0.028836
enh63314     2  174786900  174787900      3       1  150064       1.9503      0.02557
enh63315     2  174790000  174791000      3       1  150064       2.4107    0.0079618
enh63319     2  174824100  174825100      4       2  150064       1.6724     0.047225
enh63320     2  174825000  174826000      6       3  150064       2.5434    0.0054891
enh63328     2  174896500  174897500      6       2  150064       2.2612     0.011873
enh63333     2  174936500  174937500      5       2  150064       2.6899    0.0035734
enh63336     2  175108400  175109400      4       2  150064       2.5079    0.0060724
enh63339     2  175113800  175114800      1       1  150064       2.3959     0.008289
enh63352     2  175449300  175450300      5       2  150064       2.1565     0.015523
enh63354     2  175456900  175457900      3       1  150064       1.6638     0.048076
enh63355     2  175466400  175467400      2       1  150064       1.7359     0.041293
enh63356     2  175470100  175471100      2       1  150064        1.961      0.02494
enh63357     2  175471300  175472300      2       1  150064       2.0666     0.019385
enh63359     2  175479800  175480800      1       1  150064       1.9596      0.02502
enh63369     2  175545100  175546100      2       1  150064       2.6965    0.0035033
enh63379     2  175901100  175902100      6       2  150064       1.9787     0.023922
enh63398     2  177147700  177148700      1       1  150064       1.9747      0.02415
enh63400     2  177156200  177157200      2       1  150064       1.8023     0.035745
enh63454     2  178976200  178977200      2       1  150064       1.9619     0.024889
enh63498     2  180324700  180325700      4       2  150064       4.9311    4.089e-07
enh63500     2  180859700  180860700      4       1  150064       1.9568     0.025188
enh63505     2  180872000  180873000      7       3  150064       3.1971    0.0006941
enh63506     2  180990200  180991200      1       1  150064       3.4796    0.0002511
enh63570     2  182655400  182656400      3       2  150064       2.0075     0.022346
enh63589     2  183921800  183922800      3       2  150064       2.2836     0.011196
enh63602     2  187408600  187409600      2       1  150064       2.5653    0.0051545
enh63620     2  188419100  188420100      2       1  150064       1.9497     0.025604
enh63645     2  190433700  190434700      2       1  150064       2.1181     0.017084
enh63672     2  191217400  191218400      2       1  150064       1.8348      0.03327
enh63673     2  191220600  191221600      1       1  150064       1.7229      0.04245
enh63675     2  191225800  191226800      4       1  150064       2.1291     0.016624
enh63677     2  191277900  191278900      1       1  150064       1.8367      0.03313
enh63679     2  191289600  191290600      1       1  150064       2.2815      0.01126
enh63683     2  191309400  191310400      3       2  150064       2.2746     0.011465
enh63685     2  191315900  191316900      1       1  150064       2.2173       0.0133
enh63696     2  191440100  191441100      2       1  150064       2.1948     0.014088
enh63698     2  191447800  191448800      2       1  150064       2.2908     0.010987
enh63699     2  191463400  191464400      3       2  150064       2.2466     0.012334
enh63700     2  191472100  191473100      1       1  150064       2.1667      0.01513
enh63702     2  191492700  191493700      2       1  150064       2.4091    0.0079953
enh63726     2  191740200  191741200      3       2  150064       2.0909      0.01827
enh63729     2  191756200  191757200      2       1  150064       1.8837     0.029805
enh63733     2  191828800  191829800      3       1  150064       1.8804     0.030025
enh63737     2  191865900  191866900      3       2  150064       1.9588     0.025068
enh63741     2  191883800  191884800      2       1  150064       2.0985     0.017931
enh63742     2  191887600  191888600      2       1  150064       1.9141     0.027801
enh63745     2  191906000  191907000      1       1  150064       2.1558      0.01555
enh63748     2  191916900  191917900      2       1  150064       1.6677     0.047691
enh63816     2  196362400  196363400      1       1  150064       1.6683      0.04763
enh63817     2  196385400  196386400      4       1  150064       3.4052   0.00033053
enh63819     2  196397800  196398800      5       2  150064       3.1702   0.00076169
enh63820     2  196401200  196402200      1       1  150064        2.584     0.004883
enh63821     2  196408700  196409700      3       1  150064       3.5838   0.00016935
enh63823     2  196422700  196423700      1       1  150064        3.813    6.865e-05
enh63825     2  196434200  196435200      1       1  150064       2.4217     0.007723
enh63826     2  196442300  196443300      4       2  150064        3.323   0.00044531
enh63829     2  196477400  196478400      3       1  150064        1.873     0.030532
enh63832     2  196513400  196514400      1       1  150064       2.3226       0.0101
enh63839     2  196541800  196542800      3       2  150064       2.0852     0.018527
enh63841     2  196707300  196708300      2       1  150064       2.1338     0.016428
enh63842     2  196910600  196911600      2       1  150064       3.6587   0.00012676
enh63843     2  196931800  196932800      4       2  150064       1.7793     0.037596
enh63847     2  196953700  196954700      3       1  150064       1.8977     0.028865
enh63850     2  196977600  196978600      3       2  150064       2.2846     0.011167
enh63853     2  197009800  197010800      4       2  150064       2.3825    0.0085969
enh63854     2  197013900  197014900      6       3  150064       1.7526     0.039837
enh63855     2  197015700  197016700      2       1  150064       1.9268     0.027005
enh63858     2  197043200  197044200      2       1  150064       1.6567     0.048795
enh63861     2  197059900  197060900      4       2  150064       1.6613     0.048324
enh63879     2  197149000  197150000      2       1  150064       2.2361     0.012673
enh63880     2  197154200  197155200      8       1  150064       3.0421    0.0011746
enh63881     2  197159300  197160300      1       1  150064       2.0158      0.02191
enh63885     2  197253800  197254800      3       1  150064       2.3999    0.0081995
enh63886     2  197255200  197256200      7       3  150064       1.8592     0.031502
enh63887     2  197264300  197265300      3       2  150064       1.6888     0.045631
enh63895     2  197466200  197467200      2       1  150064       2.7355    0.0031146
enh63899     2  197648100  197649100      2       1  150064       1.6848     0.046012
enh63900     2  197662500  197663500      1       1  150064       2.2505      0.01221
enh63904     2  197792600  197793600      2       1  150064       1.7068     0.043934
enh63906     2  197853600  197854600      1       1  150064       2.8042     0.002522
enh63907     2  197892800  197893800      2       1  150064       3.0305    0.0012208
enh63909     2  197896300  197897300      3       2  150064       2.5286    0.0057266
enh63910     2  197926800  197927800      5       2  150064       2.3348    0.0097772
enh63911     2  197927400  197928400      4       2  150064       2.6006    0.0046535
enh63912     2  197936600  197937600      3       2  150064       2.3643    0.0090331
enh63916     2  197994900  197995900      1       1  150064       2.5018     0.006178
enh63917     2  198003400  198004400      4       2  150064       1.8418     0.032755
enh63919     2  198017300  198018300      2       1  150064       2.2354     0.012696
enh63921     2  198030600  198031600      5       3  150064       1.6754     0.046925
enh63923     2  198037200  198038200      3       2  150064       2.9771    0.0014552
enh63955     2  198115000  198116000      3       1  150064       2.4178    0.0078071
enh63957     2  198118000  198119000      2       1  150064         2.67    0.0037921
enh63958     2  198122300  198123300      4       2  150064       1.9881     0.023399
enh63959     2  198124200  198125200      4       2  150064       2.2357     0.012684
enh63965     2  198148500  198149500      5       1  150064       4.1269   1.8383e-05
enh63967     2  198153800  198154800      1       1  150064       4.3943    5.557e-06
enh63969     2  198164600  198165600      1       1  150064       5.2801    6.454e-08
enh63970     2  198168300  198169300      4       2  150064       5.2048     9.71e-08
enh63972     2  198188300  198189300      1       1  150064       4.4575    4.147e-06
enh63974     2  198223000  198224000      2       1  150064       5.3921   3.4818e-08
enh63976     2  198242200  198243200      1       1  150064       6.0861    5.786e-10
enh63978     2  198292700  198293700      1       1  150064       6.4019    7.671e-11
enh63989     2  198399300  198400300      2       1  150064       4.9014   4.7569e-07
enh63991     2  198478900  198479900      1       1  150064       1.9758      0.02409
enh63992     2  198492400  198493400      4       1  150064       2.0871      0.01844
enh63993     2  198568700  198569700      1       1  150064       4.1225    1.874e-05
enh63994     2  198573400  198574400      2       1  150064        4.101   2.0565e-05
enh63996     2  198575700  198576700      3       2  150064        4.768   9.3011e-07
enh63997     2  198577600  198578600      1       1  150064        1.939      0.02625
enh63998     2  198667800  198668800      3       2  150064       5.3473   4.4647e-08
enh63999     2  198673200  198674200      4       2  150064       5.0638   2.0547e-07
enh64000     2  198701900  198702900      2       1  150064       2.3539    0.0092895
enh64001     2  198703300  198704300      1       1  150064       3.0064     0.001322
enh64002     2  198712500  198713500      3       2  150064       4.0851   2.2025e-05
enh64004     2  198721600  198722600      3       2  150064       4.5656   2.4901e-06
enh64005     2  198734300  198735300      1       1  150064        4.283    9.218e-06
enh64006     2  198755600  198756600      1       1  150064       4.2633    1.007e-05
enh64007     2  198768700  198769700      2       1  150064       4.9151    4.436e-07
enh64008     2  198780000  198781000      2       1  150064       3.5144   0.00022033
enh64009     2  198798500  198799500      1       1  150064       5.1677    1.185e-07
enh64011     2  198808800  198809800      5       2  150064        4.827   6.9297e-07
enh64013     2  198817700  198818700      1       1  150064       5.2039    9.759e-08
enh64014     2  198818300  198819300      2       1  150064       4.5688   2.4524e-06
enh64015     2  198819400  198820400      1       1  150064       4.3205    7.784e-06
enh64016     2  198857800  198858800      2       1  150064       4.1605   1.5876e-05
enh64017     2  198860700  198861700      2       1  150064       4.6088   2.0249e-06
enh64020     2  198880600  198881600      1       1  150064       4.4448    4.399e-06
enh64021     2  198906700  198907700      2       1  150064       5.1918   1.0412e-07
enh64028     2  200771800  200772800      1       1  150064       7.1641    3.916e-13
enh64029     2  200774700  200775700      2       1  150064       5.8473   2.4979e-09
enh64030     2  200777200  200778200      3       2  150064        5.733   4.9335e-09
enh64031     2  200778600  200779600      2       1  150064        3.754   8.7032e-05
enh64032     2  200787100  200788100      6       2  150064       5.9093   1.7179e-09
enh64033     2  200817300  200818300      4       2  150064       5.0163   2.6332e-07
enh64038     2  201173300  201174300      1       1  150064       4.7124    1.224e-06
enh64039     2  201174800  201175800      1       1  150064        1.877      0.03026
enh64040     2  201180700  201181700      1       1  150064       2.5725     0.005049
enh64043     2  201241300  201242300      4       2  150064       5.4499   2.5199e-08
enh64044     2  201245300  201246300      4       2  150064       2.3325    0.0098376
enh64045     2  201247100  201248100      5       2  150064       4.4118   5.1248e-06
enh64046     2  201248400  201249400      2       1  150064       3.0275    0.0012328
enh64047     2  201270300  201271300      2       1  150064       2.8659    0.0020794
enh64051     2  201320000  201321000      1       1  150064       3.8819    5.182e-05
enh64053     2  201331800  201332800      2       1  150064       3.1392   0.00084705
enh64061     2  201392500  201393500      2       1  150064       2.8195    0.0024046
enh64062     2  201449700  201450700      1       1  150064       1.9686       0.0245
enh64065     2  201559300  201560300      3       1  150064       2.1654     0.015179
enh64085     2  201886400  201887400      1       1  150064       2.4643     0.006865
enh64095     2  201998200  201999200      1       1  150064       2.0298      0.02119
enh64101     2  202046600  202047600      1       1  150064       1.8405      0.03285
enh64115     2  202118400  202119400      7       2  150064       2.6261    0.0043189
enh64116     2  202129200  202130200      3       2  150064       3.0485      0.00115
enh64170     2  203453100  203454100      2       1  150064       1.7147     0.043196
enh64184     2  203530600  203531600      1       1  150064       2.8442     0.002226
enh64189     2  203582500  203583500      2       1  150064       2.0271     0.021326
enh64192     2  203626600  203627600      4       1  150064       2.1809     0.014597
enh64201     2  203830400  203831400      7       3  150064       2.3593    0.0091552
enh64202     2  203877800  203878800      1       1  150064       2.9017     0.001856
enh64206     2  204105400  204106400      3       1  150064        2.359    0.0091633
enh64217     2  204521200  204522200      6       2  150064       1.6772     0.046752
enh64218     2  204524200  204525200      1       1  150064       1.8369      0.03311
enh64249     2  204761800  204762800      1       1  150064       1.8551      0.03179
enh64276     2  205833300  205834300      4       1  150064       1.8617      0.03132
enh64300     2  206944000  206945000      1       1  150064       2.1008      0.01783
enh64306     2  207027300  207028300      3       2  150064       1.9514     0.025506
enh64320     2  207911300  207912300      3       2  150064       1.8611     0.031363
enh64335     2  208089700  208090700      3       2  150064       2.3381    0.0096897
enh64347     2  208259200  208260200      7       4  150064       1.7489     0.040155
enh64348     2  208272600  208273600      4       2  150064       3.3696   0.00037633
enh64351     2  208332000  208333000      4       2  150064       3.3691    0.0003771
enh64352     2  208332400  208333400      5       2  150064       3.6413   0.00013562
enh64354     2  208339400  208340400      6       2  150064       3.3433   0.00041399
enh64355     2  208346300  208347300      6       3  150064        2.175     0.014814
enh64358     2  208364300  208365300      1       1  150064       3.4572    0.0002729
enh64359     2  208368700  208369700      3       1  150064       3.3549    0.0003969
enh64367     2  208412100  208413100      2       1  150064        3.581   0.00017111
enh64372     2  208497500  208498500      1       1  150064       4.1488    1.671e-05
enh64373     2  208527300  208528300      1       1  150064        3.379    0.0003637
enh64375     2  208531300  208532300      3       1  150064       3.9529   3.8602e-05
enh64430     2  213550900  213551900      7       4  150064       2.1618     0.015318
enh64431     2  213641600  213642600      4       1  150064       1.8196     0.034408
enh64432     2  213680000  213681000      2       1  150064       1.7741     0.038024
enh64443     2  213844300  213845300      2       1  150064       1.8471     0.032364
enh64458     2  213946000  213947000      5       2  150064       1.6905     0.045464
enh64466     2  213986100  213987100      1       1  150064       2.0575      0.01982
enh64469     2  213999600  214000600      2       1  150064       1.7161     0.043076
enh64481     2  215547600  215548600      2       1  150064       2.1708     0.014972
enh64491     2  216001700  216002700      6       4  150064       2.1397     0.016189
enh64528     2  216880200  216881200      2       1  150064       1.7857     0.037073
enh64545     2  217059400  217060400      3       2  150064       1.7048     0.044111
enh64549     2  217086900  217087900      2       1  150064          1.7     0.044565
enh64555     2  217277900  217278900      3       1  150064       2.8614    0.0021086
enh64561     2  217360200  217361200      4       2  150064       1.8798     0.030068
enh64564     2  217404400  217405400      2       1  150064       1.9987     0.022821
enh64565     2  217418900  217419900      3       2  150064       2.3819    0.0086119
enh64594     2  218621200  218622200      4       2  150064       1.7297     0.041843
enh64596     2  218653500  218654500      7       3  150064       2.2778     0.011369
enh64597     2  218654900  218655900      1       1  150064       2.4451      0.00724
enh64683     2  219936400  219937400      3       1  150064       1.6493     0.049548
enh64688     2  220024000  220025000      2       1  150064       2.6937    0.0035333
enh64689     2  220025700  220026700      2       1  150064       2.6891    0.0035818
enh64691     2  220039000  220040000      2       1  150064       3.3583   0.00039211
enh64692     2  220044100  220045100      2       1  150064       3.8727   5.3813e-05
enh64693     2  220046700  220047700      3       1  150064       4.0379    2.697e-05
enh64694     2  220051600  220052600      3       2  150064       3.9485   3.9324e-05
enh64700     2  220091500  220092500      3       2  150064       1.6513      0.04934
enh64703     2  220112900  220113900      4       2  150064        2.189     0.014299
enh64713     2  220227300  220228300      7       3  150064       1.7773     0.037757
enh64726     2  220526300  220527300      2       1  150064       1.7379     0.041118
enh64736     2  222308600  222309600      4       1  150064       1.6987     0.044684
enh64741     2  222383300  222384300      1       1  150064       2.6024     0.004629
enh64742     2  222393400  222394400      4       2  150064       2.8771     0.002007
enh64769     2  223728600  223729600      2       1  150064       1.8571     0.031651
enh64816     2  224890100  224891100      5       3  150064       1.7043     0.044167
enh64820     2  225010500  225011500      2       1  150064       1.8981     0.028841
enh64821     2  225085500  225086500      3       1  150064       2.1185     0.017066
enh64823     2  225270300  225271300      5       1  150064       2.8005    0.0025512
enh64824     2  225271800  225272800      7       2  150064       2.5674    0.0051231
enh64825     2  225276600  225277600      3       1  150064       3.0041    0.0013318
enh64826     2  225349700  225350700      2       1  150064       1.9061     0.028321
enh64827     2  225354600  225355600      3       1  150064       2.8184    0.0024129
enh64829     2  225384100  225385100      3       2  150064       3.6455   0.00013343
enh64830     2  225386700  225387700      4       2  150064       3.3889   0.00035092
enh64831     2  225391200  225392200      2       1  150064       4.9536   3.6421e-07
enh64832     2  225409000  225410000      1       1  150064       2.3762     0.008746
enh64833     2  225410800  225411800      2       1  150064       2.7169    0.0032953
enh64836     2  225427200  225428200      2       1  150064        2.566    0.0051442
enh64837     2  225436600  225437600      3       2  150064       4.1463   1.6897e-05
enh64838     2  225441600  225442600      2       1  150064       4.5467   2.7248e-06
enh64840     2  225445500  225446500      1       1  150064       2.4706     0.006744
enh64846     2  225740100  225741100      4       2  150064       2.3541    0.0092836
enh64849     2  225758600  225759600      4       2  150064       2.4075    0.0080307
enh64850     2  225774900  225775900      6       2  150064       1.8325     0.033441
enh64852     2  225786800  225787800      6       3  150064       1.7546     0.039663
enh64859     2  225813100  225814100      3       2  150064       2.5333    0.0056503
enh64861     2  225818600  225819600      2       1  150064       1.6743     0.047034
enh64891     2  225928900  225929900      6       3  150064       1.9494     0.025624
enh64892     2  225976900  225977900      6       2  150064       1.7029     0.044294
enh64917     2  227698000  227699000      1       1  150064       2.0759      0.01895
enh64918     2  227704800  227705800      4       1  150064       1.7139     0.043274
enh64919     2  227705700  227706700      2       1  150064       1.7017     0.044406
enh64920     2  227707800  227708800      1       1  150064       1.6787      0.04661
enh64923     2  227727200  227728200      4       1  150064       2.3948    0.0083141
enh64925     2  227739800  227740800      2       1  150064       2.5403    0.0055381
enh64926     2  227766400  227767400      2       1  150064       1.7014     0.044438
enh64929     2  227780700  227781700      2       1  150064       2.1147     0.017227
enh64941     2  228262000  228263000      6       2  150064       2.7527    0.0029553
enh64943     2  228275900  228276900      3       2  150064       2.1261     0.016749
enh64951     2  228346300  228347300      5       3  150064       1.9521     0.025466
enh64958     2  228399100  228400100      1       1  150064       2.7778     0.002736
enh64960     2  228639400  228640400      8       3  150064       1.9767     0.024035
enh64961     2  228647700  228648700      5       2  150064        2.978    0.0014508
enh64998     2  230845000  230846000      1       1  150064        2.353     0.009312
enh65004     2  231069100  231070100      1       1  150064       2.0718      0.01914
enh65007     2  231087200  231088200      2       1  150064       1.6854     0.045956
enh65008     2  231092700  231093700      2       1  150064       1.7192     0.042785
enh65009     2  231096300  231097300      3       2  150064       2.4634    0.0068815
enh65017     2  231185000  231186000      2       1  150064       1.7592      0.03927
enh65018     2  231190100  231191100      6       2  150064       1.9679     0.024542
enh65045     2  231406500  231407500      6       3  150064       2.0014     0.022676
enh65053     2  231459900  231460900      1       1  150064       1.9048       0.0284
enh65140     2  232264500  232265500      1       1  150064       2.3044       0.0106
enh65145     2  232330200  232331200      2       1  150064       2.7802    0.0027166
enh65146     2  232334000  232335000      7       3  150064        2.351    0.0093617
enh65147     2  232346600  232347600      5       3  150064        1.763     0.038954
enh65161     2  232469900  232470900      1       1  150064       2.0699      0.01923
enh65163     2  232480000  232481000      5       2  150064       1.8536     0.031899
enh65173     2  232528700  232529700      2       1  150064       1.9554     0.025268
enh65175     2  232539300  232540300      3       1  150064       2.0666     0.019387
enh65176     2  232542000  232543000      5       3  150064       1.8461     0.032437
enh65201     2  233003000  233004000      1       1  150064       2.8294     0.002332
enh65204     2  233100900  233101900      5       2  150064       2.0133     0.022042
enh65211     2  233174200  233175200      3       2  150064       2.1342     0.016413
enh65225     2  233457200  233458200      1       1  150064       2.1019      0.01778
enh65229     2  233636700  233637700      1       1  150064       6.1794    3.218e-10
enh65230     2  233646400  233647400      4       2  150064       4.2163    1.242e-05
enh65231     2  233702700  233703700      1       1  150064       3.5443    0.0001968
enh65232     2  233721300  233722300      4       2  150064       3.2678   0.00054191
enh65233     2  233738300  233739300      3       2  150064       1.8975     0.028883
enh65234     2  233766100  233767100      3       2  150064       5.1329   1.4266e-07
enh65239     2  233913800  233914800      2       1  150064       2.5633    0.0051834
enh65241     2  233923400  233924400      3       1  150064       2.3692    0.0089144
enh65357     2  235281000  235282000      3       2  150064       2.7824    0.0026978
enh65369     2  235358100  235359100      4       1  150064       1.7895     0.036768
enh65394     2  236420400  236421400      5       3  150064       1.7075     0.043862
enh65397     2  236617400  236618400     10       4  150064       1.7999     0.035938
enh65403     2  237274700  237275700      2       1  150064       1.9159     0.027689
enh65404     2  237310600  237311600      1       1  150064       2.2724      0.01153
enh65417     2  237551000  237552000      4       2  150064       2.2977     0.010791
enh65421     2  237677800  237678800      3       1  150064       2.1965     0.014027
enh65473     2  238649100  238650100      4       1  150064       1.7396     0.040963
enh65474     2  238651800  238652800      9       2  150064       1.8231     0.034142
enh65475     2  238653200  238654200      8       2  150064       1.7157      0.04311
enh65507     2  239017600  239018600      7       1  150064       1.8386     0.032985
enh65597     2  240422100  240423100     11       5  150064       1.6652     0.047934
enh65615     2  240878900  240879900      5       2  150064       1.8879     0.029519
enh65627     2  241365800  241366800      7       1  150064       2.8893    0.0019302
enh65639     2  241522500  241523500      1       1  150064       2.1901      0.01426
enh65644     2  241563100  241564100      4       2  150064       1.7718     0.038218
enh65656     2  241948300  241949300      5       3  150064       1.8338     0.033341
enh65662     2  242027500  242028500      5       2  150064       2.0946     0.018102
enh65666     2  242043100  242044100      1       1  150064       1.7636       0.0389
enh65691     2  242275100  242276100      2       1  150064       1.6827     0.046212
enh65697     2  242304600  242305600      3       1  150064       1.7677     0.038552
enh65704     2  242317600  242318600      5       3  150064       2.5228    0.0058207
enh65706     2  242329700  242330700      1       1  150064       2.6614     0.003891
enh65715     2  242555600  242556600      2       1  150064       2.3737    0.0088059
enh65718     2  242574200  242575200      3       2  150064       1.8432     0.032647
enh65721     2  242604400  242605400      2       1  150064       1.8155      0.03472
enh65742     2  242785600  242786600      1       1  150064       1.8505      0.03212
enh65747     2  242820100  242821100      2       1  150064       1.9287     0.026884
enh65753     2  242843600  242844600      7       2  150064       1.9278     0.026939
enh65761     2  242907200  242908200      2       1  150064       1.7049     0.044102
enh65793     3    3221400    3222400      4       2  150064       1.7359     0.041293
enh65797     3    3878400    3879400      2       1  150064       1.7021     0.044371
enh65825     3    4574700    4575700      5       2  150064       1.7767      0.03781
enh65844     3    4879800    4880800      3       1  150064       2.3661    0.0089874
enh65848     3    4894600    4895600      1       1  150064       2.3182      0.01022
enh65854     3    4948200    4949200      3       1  150064       1.6583     0.048631
enh65868     3    5061400    5062400      2       1  150064       3.1053   0.00095029
enh65870     3    5068500    5069500      6       2  150064       2.1935     0.014137
enh65879     3    5175000    5176000      2       1  150064         1.65     0.049467
enh65887     3    5200300    5201300      1       1  150064       1.6603      0.04843
enh65895     3    5241800    5242800      1       1  150064       2.0006      0.02272
enh65931     3    9221200    9222200      1       1  150064       1.6988      0.04468
enh65936     3    9395300    9396300      4       1  150064       1.8091     0.035218
enh65938     3    9406100    9407100      6       2  150064       2.3866    0.0085018
enh65939     3    9414500    9415500      2       1  150064       2.3867    0.0084996
enh65942     3    9449500    9450500      4       2  150064       2.0718      0.01914
enh65943     3    9455800    9456800      2       1  150064       2.5332    0.0056517
enh65945     3    9462900    9463900      3       1  150064       2.1063     0.017587
enh65946     3    9464900    9465900      3       2  150064       1.6915     0.045367
enh65947     3    9493500    9494500      3       2  150064       2.1722     0.014919
enh66033     3   10399200   10400200      3       2  150064       3.2298   0.00061938
enh66035     3   10434300   10435300      6       2  150064       2.8575    0.0021347
enh66038     3   10498600   10499600      1       1  150064       1.9841      0.02362
enh66039     3   10593600   10594600      3       1  150064       2.2016     0.013848
enh66081     3   11680800   11681800      4       2  150064        2.301     0.010695
enh66082     3   11685400   11686400      1       1  150064       4.0817    2.235e-05
enh66090     3   11826200   11827200      2       1  150064         1.94     0.026187
enh66092     3   11886000   11887000      4       1  150064       2.4412    0.0073193
enh66093     3   11888800   11889800      2       1  150064       1.9628     0.024835
enh66095     3   12219600   12220600      1       1  150064       3.2532    0.0005705
enh66102     3   12393200   12394200      1       1  150064       2.0992       0.0179
enh66106     3   12436400   12437400      1       1  150064       3.5333    0.0002052
enh66109     3   12486200   12487200      7       4  150064       2.0473     0.020314
enh66110     3   12503600   12504600      4       2  150064       1.9011     0.028642
enh66111     3   12512400   12513400      3       2  150064       2.5137    0.0059735
enh66112     3   12521000   12522000      3       1  150064       2.2586     0.011955
enh66113     3   12524400   12525400      3       1  150064       1.9132     0.027863
enh66117     3   12600300   12601300      4       1  150064       2.0649     0.019466
enh66118     3   12603200   12604200      2       1  150064         2.25     0.012224
enh66119     3   12604100   12605100      3       1  150064       2.3623    0.0090812
enh66121     3   12631700   12632700      2       1  150064       2.1731     0.014885
enh66123     3   12663000   12664000      4       2  150064       1.7834     0.037262
enh66124     3   12665400   12666400      2       1  150064       2.1335      0.01644
enh66129     3   12679200   12680200      2       1  150064        2.729    0.0031768
enh66135     3   12694400   12695400      2       1  150064       1.7605     0.039158
enh66136     3   12698000   12699000      2       1  150064       2.2178     0.013283
enh66140     3   12723400   12724400      1       1  150064       2.3974     0.008255
enh66141     3   12761100   12762100      3       1  150064       1.7323     0.041607
enh66142     3   12791100   12792100      1       1  150064       2.0615      0.01963
enh66153     3   12923500   12924500      1       1  150064       1.8261      0.03392
enh66165     3   13013700   13014700      4       2  150064       1.8556     0.031755
enh66168     3   13026400   13027400      4       1  150064       1.7152     0.043158
enh66169     3   13027200   13028200      3       2  150064       2.4871    0.0064386
enh66179     3   13081500   13082500      5       2  150064       1.9808     0.023806
enh66180     3   13087700   13088700      3       1  150064       2.5621    0.0052018
enh66183     3   13111300   13112300     12       3  150064         2.23     0.012875
enh66185     3   13121800   13122800      5       3  150064       2.7452    0.0030242
enh66186     3   13126500   13127500      7       2  150064       2.1695     0.015022
enh66189     3   13191000   13192000      1       1  150064       2.3537     0.009295
enh66194     3   13337600   13338600      7       3  150064       1.7768     0.037797
enh66195     3   13342600   13343600      1       1  150064       1.7837      0.03724
enh66196     3   13373700   13374700      3       2  150064       2.4453    0.0072364
enh66197     3   13379900   13380900      7       3  150064       1.8891     0.029438
enh66198     3   13387700   13388700      3       2  150064       1.9655     0.024676
enh66205     3   13463100   13464100      2       1  150064       1.7782     0.037682
enh66210     3   13494000   13495000      3       2  150064        2.009     0.022266
enh66256     3   14418800   14419800     10       2  150064       2.4793    0.0065818
enh66258     3   14442800   14443800      1       1  150064       1.7653      0.03876
enh66272     3   14691600   14692600      2       1  150064       1.7422     0.040736
enh66276     3   14845400   14846400      2       1  150064       1.8175     0.034573
enh66280     3   14962400   14963400      3       1  150064       2.8547    0.0021541
enh66297     3   15138600   15139600      2       1  150064       1.7907     0.036672
enh66352     3   15788800   15789800      2       1  150064       2.5166     0.005925
enh66376     3   16024400   16025400      4       2  150064       1.6832     0.046164
enh66388     3   16309700   16310700      2       1  150064        2.097     0.017998
enh66398     3   16423100   16424100      4       2  150064       1.7103     0.043609
enh66405     3   16440600   16441600      4       2  150064       2.0361     0.020872
enh66410     3   16456600   16457600      3       2  150064        1.741     0.040842
enh66411     3   16460300   16461300      4       2  150064       1.7414     0.040808
enh66434     3   16769600   16770600      5       2  150064       1.6591     0.048548
enh66436     3   16842500   16843500      3       1  150064       2.6329    0.0042324
enh66437     3   16852200   16853200      6       3  150064       3.2394   0.00059899
enh66438     3   16865300   16866300      3       1  150064       3.3366   0.00042409
enh66439     3   16870200   16871200      6       3  150064       2.5502    0.0053827
enh66445     3   16891300   16892300      7       3  150064       2.2331     0.012772
enh66450     3   16936700   16937700      2       1  150064       2.2577     0.011983
enh66454     3   16954900   16955900      5       3  150064       3.6316   0.00014084
enh66455     3   16957800   16958800      6       3  150064       4.1108   1.9714e-05
enh66456     3   16960800   16961800      3       2  150064       2.9651    0.0015131
enh66458     3   16964300   16965300      2       1  150064       3.2495   0.00057798
enh66459     3   16967200   16968200      1       1  150064       3.7882    7.587e-05
enh66461     3   16970000   16971000      5       2  150064       2.4467    0.0072078
enh66462     3   16971600   16972600      3       2  150064       2.8634    0.0020958
enh66465     3   16977100   16978100      2       1  150064       2.3913     0.008394
enh66467     3   16980400   16981400      4       2  150064       2.0107     0.022178
enh66471     3   17016500   17017500      4       2  150064       1.8021     0.035763
enh66480     3   17046800   17047800      5       2  150064       2.0693     0.019258
enh66481     3   17048200   17049200      3       1  150064       1.9101     0.028059
enh66486     3   17075600   17076600      4       1  150064        1.666     0.047852
enh66487     3   17080800   17081800      5       2  150064       2.5952    0.0047272
enh66488     3   17086000   17087000      1       1  150064       2.4796     0.006576
enh66491     3   17115000   17116000      1       1  150064       2.0456       0.0204
enh66492     3   17118100   17119100      5       2  150064       1.9452     0.025876
enh66493     3   17118800   17119800      2       1  150064       2.7256    0.0032096
enh66494     3   17129700   17130700      2       1  150064       2.2981     0.010778
enh66497     3   17193800   17194800      2       1  150064       3.0444    0.0011658
enh66500     3   17220800   17221800      2       1  150064       4.2979   8.6213e-06
enh66502     3   17231800   17232800      1       1  150064       4.6319    1.812e-06
enh66503     3   17236800   17237800      2       1  150064       3.8841   5.1359e-05
enh66505     3   17274900   17275900      1       1  150064       4.5902    2.214e-06
enh66507     3   17363300   17364300      1       1  150064       1.8603      0.03142
enh66508     3   17364100   17365100      1       1  150064       3.4059    0.0003297
enh66509     3   17440600   17441600      2       1  150064       3.7381   9.2719e-05
enh66510     3   17614900   17615900      4       2  150064       3.6642   0.00012407
enh66513     3   17697300   17698300      4       1  150064       4.5711   2.4254e-06
enh66514     3   17706000   17707000      3       1  150064       4.6598   1.5828e-06
enh66515     3   17719400   17720400      4       1  150064       4.6646   1.5463e-06
enh66516     3   17774300   17775300      1       1  150064        4.382     5.88e-06
enh66517     3   17778500   17779500      2       1  150064        4.295   8.7359e-06
enh66518     3   17785000   17786000      3       1  150064       2.7814    0.0027066
enh66520     3   17791200   17792200      2       1  150064       3.8504    5.896e-05
enh66521     3   17815900   17816900      3       1  150064        4.608   2.0328e-06
enh66522     3   17820900   17821900      2       1  150064       4.0065   3.0815e-05
enh66523     3   17844400   17845400      8       1  150064       2.3929    0.0083579
enh66524     3   17942800   17943800      6       1  150064       2.3968    0.0082703
enh66525     3   17947200   17948200      3       1  150064       2.8856    0.0019535
enh66526     3   17953000   17954000      5       1  150064       2.3446    0.0095234
enh66527     3   17987000   17988000      3       2  150064       2.1101     0.017424
enh66530     3   18022400   18023400      1       1  150064       1.7402      0.04091
enh66543     3   18256800   18257800      2       1  150064       2.7986    0.0025662
enh66545     3   18269300   18270300      3       2  150064       1.6888     0.045631
enh66554     3   18453300   18454300      3       2  150064       2.7806    0.0027127
enh66595     3   19998200   19999200      3       1  150064       1.9189     0.027496
enh66596     3   20001600   20002600      5       3  150064       2.2982     0.010774
enh66623     3   23203300   23204300     10       3  150064       2.2486     0.012268
enh66625     3   23247100   23248100      1       1  150064       1.8886      0.02947
enh66644     3   23446300   23447300      1       1  150064        1.821       0.0343
enh66660     3   23768300   23769300      5       3  150064       2.4113     0.007947
enh66668     3   23870300   23871300      4       2  150064       2.4245    0.0076653
enh66669     3   23872600   23873600      2       1  150064       2.4768    0.0066283
enh66672     3   23878000   23879000      2       1  150064       2.3853    0.0085317
enh66675     3   23897300   23898300      2       1  150064       1.8287     0.033724
enh66681     3   23916200   23917200      2       1  150064       2.3334    0.0098147
enh66694     3   24545000   24546000      4       1  150064       2.5188    0.0058875
enh66706     3   25820800   25821800      3       1  150064       1.8146     0.034796
enh66708     3   25833400   25834400      1       1  150064        2.117      0.01713
enh66737     3   27811800   27812800      6       2  150064        2.048     0.020281
enh66743     3   27941800   27942800      5       3  150064       1.6705     0.047414
enh66764     3   29194900   29195900      2       1  150064       1.8816     0.029945
enh66775     3   29451400   29452400      4       2  150064       3.0084     0.001313
enh66777     3   29724600   29725600      4       2  150064       1.8435     0.032628
enh66778     3   29736700   29737700      4       1  150064       1.7659     0.038705
enh66779     3   29800000   29801000      2       1  150064       3.1553   0.00080157
enh66781     3   30304700   30305700      3       1  150064       2.5268    0.0057558
enh66783     3   30360900   30361900      4       2  150064       2.3234     0.010079
enh66784     3   30373800   30374800      3       2  150064        2.272     0.011544
enh66785     3   30389800   30390800      3       2  150064        2.276     0.011422
enh66811     3   31118700   31119700      3       2  150064       1.8417     0.032756
enh66825     3   31406100   31407100      5       1  150064       2.1351     0.016378
enh66831     3   31481100   31482100      1       1  150064       2.4513     0.007118
enh66832     3   31484800   31485800      8       2  150064       2.0637     0.019523
enh66833     3   31489700   31490700      2       1  150064        1.684     0.046087
enh66836     3   31507300   31508300      1       1  150064       2.3346     0.009781
enh66851     3   31676900   31677900      2       1  150064       1.6942     0.045115
enh66865     3   31974200   31975200      8       3  150064       2.1664     0.015141
enh66866     3   31975200   31976200      5       2  150064       2.1308     0.016554
enh66867     3   31976000   31977000      3       1  150064       2.4676    0.0068009
enh66868     3   31978400   31979400      7       3  150064       1.8355     0.033216
enh66873     3   32001200   32002200      2       1  150064       1.6888     0.045627
enh66875     3   32013700   32014700      3       2  150064       1.6778     0.046694
enh66876     3   32018300   32019300      5       1  150064       2.3242     0.010058
enh66877     3   32019300   32020300      5       3  150064        2.477     0.006625
enh66878     3   32026600   32027600      3       2  150064       1.7836     0.037243
enh66879     3   32041200   32042200      4       2  150064       2.9139    0.0017847
enh66880     3   32044200   32045200      2       1  150064       3.4012   0.00033541
enh66881     3   32051200   32052200      3       2  150064       3.1332   0.00086469
enh66885     3   32132700   32133700      5       1  150064       1.9288     0.026877
enh66890     3   32152900   32153900      4       1  150064       1.6956     0.044978
enh66892     3   32160400   32161400      2       1  150064       1.7031     0.044278
enh66905     3   32344500   32345500      5       2  150064       2.2564     0.012023
enh66972     3   33015200   33016200      6       2  150064       2.0009     0.022701
enh66996     3   33414000   33415000      2       1  150064       2.7776    0.0027379
enh66997     3   33426800   33427800      3       2  150064       2.6673    0.0038233
enh66998     3   33461300   33462300      3       1  150064       2.2706     0.011586
enh66999     3   33468700   33469700      6       3  150064       2.6987     0.003481
enh67000     3   33471500   33472500      3       1  150064       2.4046    0.0080951
enh67001     3   33475700   33476700      1       1  150064       2.3383     0.009687
enh67002     3   33483100   33484100      6       3  150064       2.7076    0.0033882
enh67003     3   33531800   33532800      6       2  150064       2.7182     0.003282
enh67021     3   34062600   34063600      6       3  150064       2.1122     0.017333
enh67030     3   34289600   34290600      1       1  150064       2.1821      0.01455
enh67038     3   36884300   36885300      2       1  150064       5.1878   1.0642e-07
enh67039     3   36905600   36906600      1       1  150064       2.9618     0.001529
enh67040     3   36909900   36910900      2       1  150064       3.0448    0.0011641
enh67041     3   36916600   36917600      2       1  150064       2.9571    0.0015525
enh67042     3   36918900   36919900      1       1  150064       6.0847    5.836e-10
enh67043     3   36935000   36936000      3       1  150064       3.0269    0.0012354
enh67044     3   36944800   36945800      3       2  150064       5.0975   1.7209e-07
enh67046     3   36952800   36953800      4       2  150064       4.1104   1.9746e-05
enh67048     3   36959200   36960200      4       2  150064       5.3805   3.7134e-08
enh67050     3   36984700   36985700      3       1  150064       3.0717    0.0010642
enh67051     3   36986500   36987500      3       1  150064       2.7856     0.002671
enh67052     3   36999300   37000300      1       1  150064       2.6176     0.004428
enh67053     3   37006300   37007300      3       1  150064       2.8418    0.0022429
enh67054     3   37010900   37011900      2       1  150064       2.8671     0.002071
enh67056     3   37029200   37030200      1       1  150064       2.1522      0.01569
enh67058     3   37036000   37037000      2       1  150064       1.8574      0.03163
enh67059     3   37066000   37067000      3       1  150064       2.7628    0.0028651
enh67060     3   37095500   37096500      3       2  150064       2.6262    0.0043168
enh67064     3   37181400   37182400      4       1  150064       2.8395     0.002259
enh67066     3   37187400   37188400      7       4  150064       2.2112     0.013512
enh67068     3   37196400   37197400      2       1  150064       2.8978    0.0018791
enh67070     3   37211800   37212800      1       1  150064       3.0838     0.001022
enh67073     3   37220600   37221600      5       3  150064       2.2979     0.010784
enh67075     3   37224800   37225800      6       2  150064       2.7449    0.0030265
enh67076     3   37238400   37239400      2       1  150064         2.29     0.011011
enh67077     3   37254400   37255400      2       1  150064       2.1823     0.014545
enh67078     3   37258400   37259400      5       2  150064       2.4625    0.0068994
enh67080     3   37270400   37271400      1       1  150064       2.2127      0.01346
enh67083     3   37328800   37329800      4       2  150064       1.8577     0.031607
enh67087     3   37828800   37829800      3       1  150064       2.5128     0.005988
enh67093     3   37950400   37951400      2       1  150064       3.6389   0.00013692
enh67094     3   37963700   37964700      2       1  150064       3.6835     0.000115
enh67096     3   37998000   37999000      2       1  150064       2.0516     0.020107
enh67098     3   38016000   38017000      3       2  150064       1.6536     0.049107
enh67101     3   38037900   38038900      2       1  150064        1.715     0.043174
enh67135     3   38468200   38469200      3       2  150064       2.8695    0.0020558
enh67136     3   38479200   38480200      2       1  150064       3.1451   0.00083004
enh67137     3   38497400   38498400      3       1  150064       3.1542   0.00080478
enh67138     3   38537000   38538000      4       2  150064       2.8552    0.0021503
enh67140     3   38539700   38540700      2       1  150064       4.0354   2.7255e-05
enh67143     3   39092200   39093200      1       1  150064       2.7488     0.002991
enh67187     3   39369600   39370600      7       3  150064       1.9851     0.023567
enh67224     3   40759500   40760500      1       1  150064       2.1459      0.01594
enh67286     3   42189500   42190500      3       1  150064       2.5561    0.0052933
enh67287     3   42198700   42199700      1       1  150064       1.8966      0.02894
enh67289     3   42202400   42203400      1       1  150064       1.7506      0.04001
enh67292     3   42205800   42206800      2       1  150064       2.1357     0.016353
enh67295     3   42215500   42216500      2       1  150064       1.8004     0.035902
enh67296     3   42217400   42218400      4       2  150064       2.7385    0.0030856
enh67297     3   42220600   42221600      3       2  150064       2.2817     0.011253
enh67298     3   42232200   42233200      4       2  150064       3.0996   0.00096902
enh67299     3   42235100   42236100      5       1  150064       2.2159      0.01335
enh67301     3   42256500   42257500      3       1  150064        1.986     0.023517
enh67311     3   42560900   42561900      1       1  150064       2.3269     0.009984
enh67312     3   42571000   42572000      5       3  150064       2.4964    0.0062737
enh67325     3   42693000   42694000      2       1  150064       2.1973     0.013999
enh67353     3   43265800   43266800      3       2  150064       2.4847    0.0064822
enh67361     3   43358500   43359500      2       1  150064       1.7782     0.037685
enh67364     3   43368200   43369200      2       1  150064       2.3457    0.0094948
enh67366     3   43386600   43387600      2       1  150064       1.8421      0.03273
enh67377     3   43680100   43681100      1       1  150064       1.7368      0.04121
enh67380     3   43737500   43738500      2       1  150064        3.346   0.00040994
enh67382     3   43764000   43765000      3       1  150064       2.8491    0.0021923
enh67383     3   43778100   43779100      1       1  150064       3.6714    0.0001206
enh67385     3   43799000   43800000      4       2  150064        3.875   5.3321e-05
enh67386     3   43800500   43801500      3       2  150064       2.8163    0.0024292
enh67392     3   44072700   44073700      2       1  150064       3.9032   4.7459e-05
enh67398     3   44225400   44226400      3       2  150064        2.254     0.012097
enh67399     3   44240000   44241000      4       2  150064       2.1694     0.015025
enh67400     3   44249300   44250300      2       1  150064       3.1165    0.0009151
enh67414     3   44597500   44598500      1       1  150064       3.0287     0.001228
enh67421     3   44727000   44728000      5       3  150064       1.6802     0.046456
enh67455     3   45154300   45155300      4       2  150064       2.5462    0.0054453
enh67458     3   45165000   45166000      1       1  150064       1.7014      0.04443
enh67460     3   45180500   45181500      6       3  150064         2.03      0.02118
enh67467     3   45314900   45315900      3       2  150064       3.7135   0.00010222
enh67541     3   46029200   46030200      3       1  150064       1.7268     0.042101
enh67546     3   46100100   46101100     10       3  150064       1.7431     0.040658
enh67559     3   46196000   46197000      1       1  150064       1.7337      0.04149
enh67717     3   47824200   47825200      2       1  150064       1.6567     0.048795
enh67725     3   47984600   47985600      3       1  150064       1.9274     0.026967
enh67735     3   48099500   48100500      1       1  150064        1.666      0.04786
enh67741     3   48131100   48132100      1       1  150064       1.7805       0.0375
enh67742     3   48153700   48154700      1       1  150064       1.8158       0.0347
enh67743     3   48171700   48172700      2       1  150064       1.9356      0.02646
enh67744     3   48193000   48194000      3       1  150064       2.1859     0.014412
enh67747     3   48235700   48236700      1       1  150064       2.3208      0.01015
enh67751     3   48281500   48282500      3       1  150064       2.1688     0.015048
enh67755     3   48339100   48340100      6       1  150064       2.0308      0.02114
enh67757     3   48343600   48344600      4       1  150064        1.983     0.023681
enh67758     3   48348000   48349000      2       1  150064       1.9194     0.027466
enh67785     3   48603100   48604100      3       1  150064       1.7587     0.039315
enh67791     3   48661400   48662400      1       1  150064        2.289      0.01104
enh67792     3   48670900   48671900      2       1  150064       2.3372    0.0097139
enh67798     3   48720300   48721300      2       1  150064       1.9742      0.02418
enh67800     3   48732100   48733100      3       1  150064       1.7828     0.037309
enh67801     3   48745900   48746900      2       1  150064       1.6997     0.044593
enh67802     3   48748900   48749900      4       1  150064       2.3221     0.010114
enh67803     3   48750100   48751100      1       1  150064       2.0126      0.02208
enh67805     3   48754800   48755800      1       1  150064       2.1125      0.01732
enh67810     3   48849600   48850600      2       1  150064        1.655     0.048962
enh67812     3   48863400   48864400      1       1  150064        1.765      0.03878
enh67822     3   48963700   48964700      1       1  150064       1.7185      0.04285
enh67824     3   48968900   48969900      1       1  150064       1.7662      0.03868
enh67844     3   49156100   49157100      2       1  150064       2.1108     0.017397
enh67851     3   49275500   49276500      5       2  150064       1.7737     0.038055
enh67856     3   49334100   49335100      4       2  150064       1.8961     0.028972
enh67858     3   49341400   49342400      2       1  150064       2.0084     0.022301
enh67861     3   49374500   49375500      1       1  150064       1.7766      0.03782
enh67862     3   49375300   49376300      1       1  150064       1.7766      0.03782
enh67870     3   49421800   49422800      1       1  150064       2.3101      0.01044
enh67871     3   49423800   49424800      5       3  150064       2.2637     0.011796
enh67872     3   49425700   49426700      2       1  150064       2.6292    0.0042788
enh67880     3   49458500   49459500      3       1  150064       2.1882     0.014328
enh67883     3   49465300   49466300      2       1  150064       2.3632    0.0090586
enh67884     3   49467200   49468200      1       1  150064        2.313      0.01036
enh67888     3   49502800   49503800      2       1  150064        1.769     0.038446
enh67893     3   49532300   49533300      2       1  150064       1.7921     0.036557
enh67894     3   49537900   49538900      1       1  150064       1.9572      0.02516
enh67902     3   49749900   49750900      2       1  150064       2.4028    0.0081358
enh67910     3   49818600   49819600      1       1  150064       1.7784      0.03767
enh67911     3   49819600   49820600      4       2  150064       2.0121     0.022104
enh67912     3   49821500   49822500      3       2  150064        2.037     0.020826
enh67917     3   49848900   49849900      1       1  150064       2.3804     0.008648
enh67918     3   49851800   49852800      2       1  150064       2.4112      0.00795
enh67920     3   49892300   49893300      2       1  150064       2.2205     0.013191
enh67921     3   49894200   49895200      2       1  150064       2.0486     0.020249
enh67922     3   49937900   49938900      1       1  150064       2.8215      0.00239
enh67923     3   49942600   49943600      2       1  150064       1.6838     0.046107
enh67926     3   49976400   49977400      2       1  150064       1.7141     0.043251
enh67927     3   49979700   49980700      3       2  150064       2.2091     0.013584
enh67930     3   49997000   49998000      2       1  150064       2.9313    0.0016877
enh67932     3   50125200   50126200      4       2  150064       2.2616     0.011861
enh67933     3   50128300   50129300      3       1  150064       2.8328    0.0023068
enh67939     3   50206400   50207400      3       2  150064       1.8037     0.035639
enh67948     3   50286800   50287800      3       1  150064       2.5802    0.0049365
enh67949     3   50291900   50292900      3       2  150064       2.9169    0.0017674
enh67950     3   50296600   50297600      1       1  150064       2.6618     0.003886
enh67977     3   50409600   50410600      3       2  150064       3.0316    0.0012165
enh67985     3   50518600   50519600      4       2  150064       2.7236    0.0032291
enh68007     3   51008700   51009700      2       1  150064       2.0342     0.020965
enh68010     3   51377500   51378500      1       1  150064       2.2801       0.0113
enh68014     3   51426300   51427300      1       1  150064        2.068      0.01932
enh68016     3   51531900   51532900      2       1  150064       1.8601     0.031432
enh68018     3   51535500   51536500      1       1  150064       2.2004      0.01389
enh68019     3   51555600   51556600      1       1  150064       2.0131      0.02205
enh68023     3   51655000   51656000      1       1  150064       1.7551      0.03962
enh68040     3   52029800   52030800      4       2  150064        2.469     0.006775
enh68049     3   52142200   52143200      2       1  150064       2.0145     0.021978
enh68050     3   52143600   52144600      1       1  150064       2.0967      0.01801
enh68053     3   52168500   52169500      2       1  150064       2.2501     0.012221
enh68060     3   52230000   52231000      2       1  150064       3.5017   0.00023113
enh68061     3   52235600   52236600      1       1  150064       3.8792    5.239e-05
enh68063     3   52269100   52270100      5       3  150064        4.089   2.1657e-05
enh68067     3   52289000   52290000      1       1  150064       3.7843    7.706e-05
enh68074     3   52325000   52326000      3       2  150064       4.2851   9.1323e-06
enh68075     3   52332400   52333400      1       1  150064       3.7971     7.32e-05
enh68076     3   52341300   52342300      1       1  150064       2.9234     0.001731
enh68080     3   52406700   52407700      3       2  150064       4.0901   2.1562e-05
enh68087     3   52487800   52488800      3       2  150064       3.1092   0.00093793
enh68088     3   52491800   52492800      5       2  150064        2.253     0.012131
enh68092     3   52532200   52533200      1       1  150064       3.8262    6.506e-05
enh68094     3   52564900   52565900      3       1  150064       3.3555   0.00039616
enh68095     3   52568300   52569300      2       1  150064       4.5023    3.361e-06
enh68097     3   52572100   52573100      3       1  150064       3.9099   4.6163e-05
enh68098     3   52573400   52574400      3       1  150064       3.1335   0.00086361
enh68099     3   52703400   52704400      3       2  150064       4.2798   9.3526e-06
enh68100     3   52705800   52706800      2       1  150064       4.3622   6.4385e-06
enh68102     3   52716400   52717400      4       1  150064       4.5002   3.3949e-06
enh68103     3   52717200   52718200      3       1  150064       4.3424   7.0472e-06
enh68104     3   52721900   52722900      2       1  150064       4.9234   4.2524e-07
enh68105     3   52722900   52723900      1       1  150064       1.6711      0.04735
enh68107     3   52731600   52732600      1       1  150064       5.8612    2.297e-09
enh68109     3   52743000   52744000      4       2  150064        3.979   3.4604e-05
enh68110     3   52755000   52756000      3       1  150064       3.5828   0.00016997
enh68111     3   52803000   52804000      1       1  150064       5.0609    2.086e-07
enh68116     3   52880200   52881200      4       2  150064       5.3065   5.5881e-08
enh68118     3   52924300   52925300      1       1  150064       1.7474      0.04028
enh68120     3   52926700   52927700      2       1  150064       1.7003     0.044533
enh68121     3   52928500   52929500      2       1  150064       2.3767     0.008734
enh68122     3   52931800   52932800      2       1  150064        4.483   3.6795e-06
enh68123     3   52964500   52965500      2       1  150064       3.7753   7.9893e-05
enh68124     3   52968400   52969400      2       1  150064       5.4771   2.1615e-08
enh68126     3   53024200   53025200      1       1  150064       2.5911     0.004783
enh68127     3   53032700   53033700      3       1  150064       5.4772   2.1607e-08
enh68131     3   53063300   53064300      5       2  150064       4.2057   1.3011e-05
enh68134     3   53072800   53073800      1       1  150064       2.8509      0.00218
enh68135     3   53074000   53075000      3       1  150064        3.124   0.00089216
enh68136     3   53076300   53077300      3       1  150064         4.32   7.8029e-06
enh68137     3   53080800   53081800      2       1  150064       2.4076    0.0080296
enh68138     3   53105600   53106600      2       1  150064       2.1692     0.015032
enh68154     3   53213400   53214400      3       1  150064       1.7167     0.043018
enh68157     3   53224500   53225500      2       1  150064       1.8556     0.031758
enh68159     3   53229900   53230900      4       2  150064       3.2444    0.0005884
enh68160     3   53269900   53270900     10       2  150064       2.4965    0.0062713
enh68161     3   53272000   53273000      5       2  150064       3.0313    0.0012175
enh68162     3   53277300   53278300      8       2  150064         2.14     0.016177
enh68163     3   53282300   53283300      3       1  150064       1.9897     0.023311
enh68164     3   53284800   53285800      3       2  150064       3.1891    0.0007136
enh68166     3   53290000   53291000      4       2  150064       2.6459    0.0040737
enh68167     3   53303800   53304800      1       1  150064       1.9089      0.02814
enh68178     3   53890500   53891500      6       3  150064        1.662     0.048257
enh68179     3   53914000   53915000      1       1  150064       2.2603       0.0119
enh68184     3   54030200   54031200      1       1  150064       2.7552     0.002933
enh68201     3   56592800   56593800      6       2  150064       1.7516     0.039923
enh68208     3   56712200   56713200      3       1  150064       2.1749      0.01482
enh68209     3   56717400   56718400      3       1  150064       1.8379     0.033039
enh68214     3   56751400   56752400      3       1  150064       1.9995     0.022779
enh68215     3   56755000   56756000      4       1  150064       1.9786      0.02393
enh68217     3   56766300   56767300      4       1  150064        2.072     0.019134
enh68218     3   56769100   56770100      3       1  150064       1.9887     0.023368
enh68232     3   56849400   56850400      4       2  150064       2.0014     0.022677
enh68233     3   56857700   56858700      5       2  150064       1.9888      0.02336
enh68236     3   56871200   56872200      3       2  150064       2.8356    0.0022869
enh68237     3   56873600   56874600      3       1  150064       2.7889    0.0026446
enh68239     3   56889700   56890700      2       1  150064         1.66     0.048452
enh68270     3   57267400   57268400      2       1  150064       1.7063     0.043973
enh68337     3   58098000   58099000      3       2  150064       1.8751     0.030392
enh68342     3   58160900   58161900      4       2  150064       2.6702    0.0037904
enh68344     3   58163900   58164900      8       2  150064       1.7897     0.036755
enh68357     3   58291200   58292200      5       1  150064       1.8707     0.030693
enh68363     3   58326600   58327600      2       1  150064       2.0399     0.020679
enh68365     3   58331400   58332400      4       2  150064       2.1141     0.017251
enh68371     3   58372500   58373500      5       2  150064       2.0987     0.017921
enh68372     3   58374200   58375200      4       2  150064       2.2624     0.011836
enh68373     3   58399900   58400900      2       1  150064       1.8105     0.035106
enh68374     3   58405400   58406400      5       1  150064       2.2201     0.013206
enh68376     3   58417800   58418800      2       1  150064       2.2582     0.011967
enh68377     3   58419800   58420800      7       3  150064       2.2351     0.012706
enh68379     3   58456700   58457700      3       2  150064       2.0161     0.021894
enh68408     3   59372600   59373600      5       2  150064       1.6891     0.045599
enh68410     3   59411000   59412000      6       2  150064       1.9188     0.027506
enh68414     3   59442400   59443400      7       3  150064       2.0085     0.022293
enh68419     3   59526000   59527000      4       2  150064       3.0798    0.0010358
enh68427     3   59744800   59745800     10       3  150064       2.5525    0.0053484
enh68450     3   59995900   59996900      5       3  150064        2.187      0.01437
enh68460     3   60050600   60051600     13       2  150064       1.9264      0.02703
enh68464     3   60080100   60081100      4       2  150064       1.7638     0.038883
enh68468     3   60319400   60320400      5       2  150064       2.1674     0.015104
enh68472     3   61168100   61169100      3       2  150064       2.8428    0.0022357
enh68473     3   61221900   61222900      2       1  150064       1.7241     0.042347
enh68474     3   61237600   61238600      4       2  150064       1.7454     0.040454
enh68485     3   63840900   63841900      2       1  150064       3.5977   0.00016054
enh68486     3   63844200   63845200      2       1  150064       2.4633    0.0068825
enh68488     3   63850800   63851800      4       2  150064       2.2454      0.01237
enh68490     3   63855900   63856900      2       1  150064       2.5461    0.0054469
enh68491     3   63857800   63858800      2       1  150064       2.8442     0.002226
enh68494     3   63881400   63882400      2       1  150064       2.7247     0.003218
enh68495     3   63895700   63896700      4       2  150064       2.3692    0.0089141
enh68496     3   63899700   63900700      1       1  150064       5.1478    1.318e-07
enh68499     3   63913300   63914300      1       1  150064       3.3083    0.0004693
enh68500     3   63916800   63917800      3       2  150064       4.0164   2.9551e-05
enh68501     3   63919000   63920000      2       1  150064       2.2564     0.012024
enh68503     3   63924100   63925100      2       1  150064       3.1717   0.00075786
enh68509     3   63950100   63951100      4       2  150064       2.9428    0.0016261
enh68510     3   63951700   63952700      2       1  150064       4.1676   1.5389e-05
enh68513     3   63993700   63994700      4       2  150064       4.6468    1.686e-06
enh68514     3   64006600   64007600      4       2  150064       1.9426     0.026032
enh68516     3   64015800   64016800      4       2  150064       1.6919     0.045328
enh68521     3   64172700   64173700      4       1  150064       3.7086   0.00010419
enh68522     3   64174200   64175200      3       1  150064       3.8714   5.4105e-05
enh68542     3   66427800   66428800      4       2  150064       1.6945     0.045084
enh68562     3   67047400   67048400      2       1  150064       1.8736     0.030492
enh68568     3   67068800   67069800      1       1  150064       2.0002      0.02274
enh68572     3   67133300   67134300      2       1  150064       1.8972     0.028898
enh68577     3   67649200   67650200      3       1  150064       2.2722     0.011537
enh68578     3   67651500   67652500      3       1  150064       2.4663    0.0068253
enh68579     3   67685400   67686400      4       1  150064       1.8647     0.031114
enh68580     3   67688400   67689400      2       1  150064       1.7652     0.038767
enh68581     3   67697800   67698800      3       1  150064       2.0442     0.020466
enh68582     3   67699500   67700500      3       2  150064       2.2937     0.010905
enh68583     3   67701900   67702900      3       1  150064       1.8395      0.03292
enh68585     3   67711200   67712200      2       1  150064       2.0719     0.019137
enh68589     3   67736300   67737300      2       1  150064       1.8153     0.034737
enh68591     3   67998200   67999200      3       1  150064       1.7786     0.037655
enh68622     3   69355200   69356200      2       1  150064       2.7099    0.0033647
enh68626     3   69401200   69402200      9       3  150064       1.9797     0.023869
enh68627     3   69413400   69414400      9       2  150064       3.2424    0.0005927
enh68628     3   69418300   69419300      5       1  150064        2.982     0.001432
enh68647     3   71105800   71106800      2       1  150064       1.7902     0.036712
enh68649     3   71127900   71128900      2       1  150064       1.9833     0.023669
enh68655     3   71150900   71151900      3       1  150064       2.7376    0.0030947
enh68656     3   71154200   71155200      3       2  150064       2.5604    0.0052271
enh68657     3   71155500   71156500      5       3  150064         2.45    0.0071432
enh68661     3   71161100   71162100      3       2  150064       3.5233   0.00021307
enh68662     3   71168500   71169500      1       1  150064       1.7172      0.04297
enh68663     3   71172400   71173400      6       2  150064       2.1652     0.015186
enh68664     3   71174100   71175100      5       2  150064       3.1063   0.00094726
enh68665     3   71175400   71176400      8       2  150064       2.2052     0.013719
enh68673     3   71253200   71254200      4       2  150064       2.7802     0.002716
enh68674     3   71255600   71256600      2       1  150064       4.4936   3.5016e-06
enh68677     3   71274400   71275400      3       2  150064       3.6639   0.00012418
enh68678     3   71276900   71277900      2       1  150064       1.8749     0.030405
enh68680     3   71289000   71290000      5       1  150064       3.7249   9.7678e-05
enh68682     3   71294800   71295800      1       1  150064       2.5053     0.006117
enh68683     3   71296600   71297600      2       1  150064       3.8035   7.1336e-05
enh68686     3   71311700   71312700      1       1  150064       2.4199     0.007763
enh68687     3   71314100   71315100      2       1  150064       4.1254   1.8505e-05
enh68689     3   71354900   71355900      1       1  150064       3.1134    0.0009248
enh68691     3   71366400   71367400      1       1  150064       1.8233      0.03413
enh68692     3   71397300   71398300      2       1  150064       4.5228    3.051e-06
enh68703     3   71437200   71438200      4       2  150064       3.2319    0.0006148
enh68712     3   71500900   71501900      3       2  150064       3.2297   0.00061955
enh68714     3   71514300   71515300      1       1  150064       2.4369     0.007406
enh68716     3   71527400   71528400      2       1  150064       3.0197    0.0012651
enh68718     3   71530100   71531100      2       1  150064       1.7532     0.039782
enh68719     3   71532200   71533200      5       3  150064       4.5207   3.0819e-06
enh68720     3   71533500   71534500      3       1  150064       1.7186     0.042847
enh68721     3   71534800   71535800      3       2  150064       3.8252   6.5328e-05
enh68722     3   71541300   71542300      2       1  150064       3.8561   5.7594e-05
enh68723     3   71551000   71552000      3       2  150064       4.2767   9.4847e-06
enh68724     3   71551800   71552800      4       1  150064       4.6222   1.8985e-06
enh68725     3   71553000   71554000      1       1  150064       4.9105    4.543e-07
enh68727     3   71561800   71562800      3       2  150064        2.298     0.010781
enh68728     3   71569600   71570600      2       1  150064       4.6792   1.4402e-06
enh68729     3   71580000   71581000      1       1  150064       1.7832      0.03728
enh68730     3   71585500   71586500      2       1  150064       3.1861   0.00072098
enh68742     3   71770700   71771700      3       2  150064       2.5376    0.0055813
enh68744     3   71778300   71779300      5       2  150064       2.5382     0.005571
enh68745     3   71828800   71829800      5       2  150064        1.721     0.042628
enh68774     3   72234800   72235800      5       2  150064       2.0673     0.019352
enh68809     3   72531200   72532200      4       1  150064       1.9651     0.024701
enh68815     3   72571800   72572800      1       1  150064       2.6395     0.004152
enh68816     3   72582500   72583500      3       1  150064       1.9803     0.023835
enh68818     3   72599100   72600100      2       1  150064       2.3116       0.0104
enh68820     3   72631100   72632100      3       2  150064       2.9279    0.0017061
enh68842     3   73044800   73045800      2       1  150064       2.0258     0.021392
enh68843     3   73050200   73051200      7       2  150064       1.8969     0.028919
enh68845     3   73058700   73059700      5       2  150064       1.9288     0.026881
enh68848     3   73069700   73070700      2       1  150064       2.2792     0.011327
enh68850     3   73080500   73081500      1       1  150064       1.8203      0.03436
enh68854     3   73094300   73095300      5       1  150064       2.0167     0.021865
enh68855     3   73104900   73105900      1       1  150064       1.6871      0.04579
enh68881     3   81792500   81793500      5       2  150064       1.9278     0.026937
enh68885     3   81811500   81812500      5       2  150064       1.6726     0.047206
enh68903     3   87279300   87280300      2       1  150064       1.6808     0.046403
enh68931     3   93798900   93799900      2       1  150064       2.0702     0.019216
enh68936     3   97484300   97485300      1       1  150064       2.5832     0.004895
enh68942     3   97632800   97633800      2       1  150064       1.6857     0.045925
enh68952     3   98235400   98236400      1       1  150064       2.0274      0.02131
enh69164     3  105237200  105238200      4       2  150064       2.0079     0.022328
enh69166     3  105441800  105442800      5       3  150064       2.0345     0.020953
enh69172     3  105495700  105496700      3       1  150064       2.4741    0.0066784
enh69174     3  105502200  105503200      2       1  150064       2.3491    0.0094087
enh69175     3  105504800  105505800      2       1  150064       1.6825     0.046234
enh69177     3  105509100  105510100      3       2  150064       1.7655     0.038743
enh69178     3  105511200  105512200      2       1  150064        1.791     0.036649
enh69180     3  105520600  105521600      4       2  150064        1.708     0.043815
enh69181     3  105524900  105525900      3       1  150064       2.5405    0.0055352
enh69182     3  105527900  105528900      3       2  150064       2.0647     0.019475
enh69183     3  105530200  105531200      3       2  150064       2.2878     0.011075
enh69186     3  105541500  105542500      1       1  150064       1.7223      0.04251
enh69193     3  105567500  105568500      5       2  150064       1.8942     0.029096
enh69195     3  105572500  105573500      3       1  150064       2.1685      0.01506
enh69196     3  105576500  105577500      1       1  150064        2.297      0.01081
enh69198     3  105582100  105583100      3       1  150064       1.7288     0.041923
enh69216     3  105949000  105950000      4       1  150064       1.8062     0.035444
enh69229     3  106142800  106143800      9       2  150064        2.003     0.022586
enh69248     3  107148800  107149800      1       1  150064        1.912      0.02794
enh69251     3  107245300  107246300      1       1  150064       2.1432      0.01605
enh69252     3  107296600  107297600      4       1  150064       2.0645     0.019487
enh69253     3  107307900  107308900      3       1  150064       1.8792     0.030106
enh69259     3  107339600  107340600      5       2  150064       1.9535     0.025381
enh69264     3  107360200  107361200      1       1  150064       1.7391      0.04101
enh69265     3  107361900  107362900      5       2  150064       1.9043     0.028435
enh69266     3  107369700  107370700      4       2  150064        1.786     0.037052
enh69267     3  107379800  107380800      2       1  150064         2.44    0.0073433
enh69269     3  107403000  107404000      1       1  150064       2.6608     0.003898
enh69281     3  107723000  107724000      2       1  150064       1.7046      0.04413
enh69284     3  107772100  107773100      2       1  150064       1.7919     0.036572
enh69288     3  107784800  107785800      4       2  150064       2.3631    0.0090625
enh69292     3  107797600  107798600      4       2  150064        2.338    0.0096927
enh69294     3  107811300  107812300      1       1  150064       2.6782     0.003701
enh69295     3  107819800  107820800      4       2  150064        2.583    0.0048971
enh69299     3  107845100  107846100      5       2  150064       2.5041    0.0061382
enh69303     3  107934600  107935600      8       3  150064       3.0147    0.0012861
enh69304     3  107938200  107939200      3       1  150064       2.5401    0.0055418
enh69314     3  108107200  108108200      3       1  150064        1.748      0.04023
enh69354     3  111038800  111039800      8       2  150064       2.1533     0.015646
enh69355     3  111040300  111041300      7       2  150064       2.0106     0.022185
enh69387     3  111457400  111458400      2       1  150064       2.4258    0.0076376
enh69397     3  111685800  111686800      3       1  150064       2.3979    0.0082449
enh69409     3  111845900  111846900      2       1  150064       1.9087     0.028152
enh69410     3  111853300  111854300      3       2  150064        1.738     0.041103
enh69493     3  112775600  112776600      1       1  150064        2.017      0.02185
enh69524     3  113458100  113459100      2       1  150064       2.3717    0.0088526
enh69534     3  113631300  113632300      6       3  150064       1.8725     0.030566
enh69535     3  113646100  113647100      3       1  150064       2.0923     0.018207
enh69564     3  114047000  114048000      5       3  150064       2.7321    0.0031465
enh69577     3  114174600  114175600      3       2  150064       2.4607    0.0069331
enh69583     3  114270700  114271700      2       1  150064       2.5016     0.006182
enh69625     3  116582600  116583600      4       1  150064       1.7704      0.03833
enh69631     3  117864200  117865200      3       1  150064       1.8944     0.029089
enh69663     3  119186400  119187400      4       2  150064       1.6637     0.048088
enh69674     3  119274700  119275700      9       5  150064       2.5541     0.005323
enh69676     3  119288600  119289600      4       2  150064       2.0466     0.020347
enh69680     3  119314000  119315000      2       1  150064       2.1319      0.01651
enh69736     3  120063600  120064600      3       1  150064       1.6787     0.046601
enh69738     3  120069200  120070200      1       1  150064       1.7053      0.04407
enh69742     3  120137400  120138400      1       1  150064       1.8344       0.0333
enh69747     3  120313900  120314900      5       2  150064       2.3142     0.010328
enh69749     3  120361200  120362200      3       2  150064       2.0315     0.021101
enh69790     3  121714200  121715200      3       1  150064       2.1572     0.015496
enh69850     3  122229000  122230000      3       2  150064       2.0766     0.018919
enh69869     3  122396900  122397900      8       3  150064       1.6724     0.047221
enh69873     3  122409600  122410600      8       4  150064        2.009     0.022268
enh69874     3  122415200  122416200      3       2  150064        1.883      0.02985
enh69876     3  122439700  122440700      9       4  150064       2.0595     0.019722
enh69881     3  122508800  122509800      2       1  150064       2.1499     0.015783
enh69885     3  122605400  122606400      2       1  150064       2.7541    0.0029428
enh69886     3  122608700  122609700      2       1  150064       2.9809    0.0014368
enh69887     3  122611900  122612900      7       4  150064       2.4694    0.0067662
enh69889     3  122650500  122651500      3       1  150064       2.0934     0.018157
enh69895     3  122787500  122788500      6       2  150064       2.6975    0.0034929
enh69896     3  122789000  122790000      4       1  150064       2.8865     0.001948
enh69897     3  122790900  122791900      2       1  150064       2.5588    0.0052511
enh69900     3  122802900  122803900      4       1  150064       2.3846    0.0085492
enh69902     3  122824100  122825100      5       1  150064       3.4908   0.00024082
enh69903     3  122829700  122830700      1       1  150064       3.0637     0.001093
enh69917     3  123301400  123302400      2       1  150064       2.8251    0.0023635
enh69921     3  123328900  123329900      3       2  150064       1.6517     0.049299
enh69934     3  123967800  123968800      5       3  150064       3.7697   8.1732e-05
enh69962     3  124597300  124598300      2       1  150064       1.8847     0.029737
enh69963     3  124602200  124603200      5       1  150064       2.1151     0.017211
enh69967     3  124704100  124705100      1       1  150064       1.8041      0.03561
enh69980     3  124770900  124771900      5       2  150064       2.4544    0.0070561
enh69987     3  124841600  124842600     10       4  150064        2.098     0.017951
enh69988     3  124844800  124845800      8       4  150064       3.8956   4.8985e-05
enh69989     3  124848300  124849300      8       4  150064       1.7713     0.038252
enh69993     3  124873400  124874400      2       1  150064       2.5739    0.0050273
enh69997     3  124910700  124911700      2       1  150064       2.9975    0.0013612
enh69998     3  124913500  124914500      3       2  150064       1.7976     0.036122
enh69999     3  124919700  124920700      4       2  150064       2.9166    0.0017694
enh70006     3  125049600  125050600      1       1  150064       2.7366     0.003104
enh70009     3  125068100  125069100      1       1  150064       2.6005     0.004654
enh70010     3  125069700  125070700      2       1  150064       2.2542     0.012092
enh70013     3  125077400  125078400      2       1  150064       2.1947     0.014092
enh70030     3  125309400  125310400      2       1  150064       2.4667     0.006818
enh70032     3  125315100  125316100      5       3  150064       1.9109     0.028007
enh70039     3  125745000  125746000      2       1  150064       1.7924     0.036531
enh70057     3  126373800  126374800      4       1  150064       1.6997     0.044589
enh70085     3  127305900  127306900      1       1  150064       1.9075      0.02823
enh70090     3  127389800  127390800      1       1  150064        1.789      0.03681
enh70092     3  127394500  127395500      1       1  150064       1.7855      0.03709
enh70136     3  127873500  127874500      1       1  150064       1.6719      0.04727
enh70138     3  127935900  127936900      2       1  150064       3.7885   7.5779e-05
enh70144     3  128067300  128068300      2       1  150064       1.8786     0.030149
enh70153     3  128291300  128292300      4       2  150064        1.795     0.036329
enh70188     3  128565200  128566200      3       2  150064        1.823      0.03415
enh70194     3  128689000  128690000      1       1  150064       3.2968     0.000489
enh70211     3  128805800  128806800      1       1  150064       2.0976      0.01797
enh70218     3  128841600  128842600      2       1  150064       1.7523      0.03986
enh70224     3  128907000  128908000      1       1  150064       1.8165      0.03465
enh70231     3  128966600  128967600      3       1  150064       2.7164    0.0033002
enh70232     3  128995200  128996200      2       1  150064       2.8073    0.0024977
enh70233     3  129000000  129001000      1       1  150064       3.5042     0.000229
enh70234     3  129002000  129003000      2       1  150064       2.8918    0.0019149
enh70235     3  129023800  129024800      1       1  150064       3.6939    0.0001104
enh70237     3  129032100  129033100      3       1  150064       3.1762   0.00074618
enh70239     3  129049000  129050000      1       1  150064       3.1145    0.0009214
enh70240     3  129065800  129066800      5       2  150064       1.7032      0.04427
enh70253     3  129209000  129210000      3       1  150064       1.7024     0.044341
enh70254     3  129244500  129245500      2       1  150064       2.5855    0.0048625
enh70261     3  129310200  129311200      3       2  150064       2.0963     0.018029
enh70263     3  129317300  129318300      4       2  150064       1.6537     0.049099
enh70266     3  129334800  129335800      3       2  150064       1.7441     0.040567
enh70292     3  130467000  130468000      2       1  150064       1.7932     0.036469
enh70309     3  130746000  130747000      3       2  150064       1.8342     0.033309
enh70346     3  133159800  133160800      1       1  150064       2.3398     0.009648
enh70355     3  133240400  133241400      3       1  150064       2.6391    0.0041565
enh70357     3  133259600  133260600      3       1  150064       1.8878     0.029523
enh70372     3  133599000  133600000      4       2  150064       2.1687     0.015052
enh70397     3  134069800  134070800      3       1  150064       1.8299     0.033635
enh70426     3  135710200  135711200      2       1  150064       2.1566     0.015519
enh70434     3  135875800  135876800      2       1  150064       3.4455   0.00028497
enh70436     3  135880100  135881100      1       1  150064       3.9002    4.805e-05
enh70440     3  135916800  135917800      2       1  150064       3.4912   0.00024044
enh70442     3  136000400  136001400      2       1  150064       4.8233   7.0616e-07
enh70444     3  136314700  136315700      2       1  150064       1.9771     0.024016
enh70447     3  136364100  136365100      5       2  150064       2.2982     0.010774
enh70452     3  136408200  136409200      2       1  150064       2.0036     0.022557
enh70454     3  136435000  136436000      3       2  150064       4.7931   8.2119e-07
enh70457     3  136460800  136461800      2       1  150064       2.6653    0.0038455
enh70458     3  136464500  136465500      2       1  150064         2.49     0.006388
enh70459     3  136465900  136466900      5       2  150064       3.7947   7.3912e-05
enh70460     3  136466900  136467900      3       2  150064       1.8383     0.033009
enh70461     3  136472700  136473700      1       1  150064       3.1262    0.0008854
enh70462     3  136505300  136506300      2       1  150064        3.281   0.00051724
enh70463     3  136521200  136522200      2       1  150064       2.3337    0.0098062
enh70464     3  136554200  136555200      1       1  150064       3.0806     0.001033
enh70465     3  136555000  136556000      2       1  150064        2.781    0.0027097
enh70466     3  136558000  136559000      4       2  150064       4.1781   1.4697e-05
enh70467     3  136576700  136577700      2       1  150064       3.6356   0.00013865
enh70468     3  136578000  136579000      1       1  150064       3.0867     0.001012
enh70469     3  136578600  136579600      2       1  150064       2.9288    0.0017013
enh70470     3  136582700  136583700      7       2  150064       2.8739    0.0020272
enh70471     3  136584300  136585300      1       1  150064       3.0133     0.001292
enh70472     3  136585900  136586900      5       2  150064       3.4751   0.00025536
enh70473     3  136589200  136590200      2       1  150064       3.2489   0.00057917
enh70474     3  136595200  136596200      2       1  150064       2.5465    0.0054397
enh70475     3  136599200  136600200      3       1  150064        2.913    0.0017897
enh70476     3  136601900  136602900      1       1  150064       3.0454     0.001162
enh70477     3  136605000  136606000      2       1  150064        3.284   0.00051173
enh70478     3  136605800  136606800      3       1  150064       2.9182    0.0017602
enh70479     3  136611900  136612900      4       2  150064       3.7182   0.00010032
enh70480     3  136617400  136618400      2       1  150064       2.4929    0.0063349
enh70481     3  136621000  136622000      8       2  150064        3.072    0.0010632
enh70482     3  136625100  136626100      4       1  150064       2.5245    0.0057926
enh70484     3  136631200  136632200      3       2  150064       2.0321     0.021071
enh70485     3  136632600  136633600      2       1  150064       2.4977    0.0062507
enh70486     3  136633400  136634400      2       1  150064       2.5043    0.0061353
enh70487     3  136634800  136635800      3       2  150064       2.5181    0.0059003
enh70489     3  136638800  136639800      3       2  150064       2.6461    0.0040712
enh70490     3  136643600  136644600      2       1  150064       2.0815     0.018694
enh70491     3  136650300  136651300      2       1  150064       2.6076    0.0045595
enh70493     3  136659600  136660600      5       2  150064       3.0903   0.00099972
enh70494     3  136661600  136662600      3       2  150064       2.6271    0.0043052
enh70495     3  136668500  136669500      2       1  150064        2.893    0.0019076
enh70496     3  136673700  136674700      4       2  150064       3.4608   0.00026925
enh70497     3  136677000  136678000      7       3  150064       4.4283   4.7491e-06
enh70498     3  136679600  136680600      1       1  150064       3.7885    7.579e-05
enh70499     3  136703600  136704600      2       1  150064       3.7195   9.9803e-05
enh70502     3  136733100  136734100      1       1  150064       4.5297    2.954e-06
enh70503     3  136783900  136784900      2       1  150064       1.9714      0.02434
enh70507     3  137904700  137905700      2       1  150064       1.9238     0.027192
enh70523     3  138405700  138406700      1       1  150064       2.1484      0.01584
enh70524     3  138442200  138443200      1       1  150064       2.0243      0.02147
enh70528     3  138499600  138500600      2       1  150064       1.8633     0.031212
enh70531     3  138521900  138522900      2       1  150064       1.9634     0.024798
enh70533     3  138533000  138534000      1       1  150064       1.8163      0.03466
enh70535     3  138536700  138537700      1       1  150064       1.8135      0.03488
enh70541     3  138609300  138610300      3       1  150064       1.7531     0.039794
enh70560     3  140434900  140435900      8       3  150064       3.0033    0.0013353
enh70562     3  140474800  140475800      1       1  150064       1.8718      0.03062
enh70567     3  140582100  140583100      3       2  150064       1.7084      0.04378
enh70588     3  141022200  141023200      5       3  150064       1.7786     0.037652
enh70603     3  141092100  141093100      2       1  150064       1.6499     0.049487
enh70604     3  141093700  141094700      4       2  150064       2.4565    0.0070153
enh70626     3  141220800  141221800      1       1  150064        2.099      0.01791
enh70696     3  142800200  142801200      3       1  150064       2.4211    0.0077375
enh70708     3  142899400  142900400      2       1  150064       1.7968     0.036185
enh70715     3  142982600  142983600      9       4  150064       1.6574     0.048724
enh70719     3  143017900  143018900      1       1  150064       1.8767      0.03028
enh70720     3  143020900  143021900      5       3  150064       2.1562     0.015535
enh70798     3  148921300  148922300      2       1  150064       1.9905     0.023267
enh70801     3  148961600  148962600      4       2  150064       2.3973    0.0082574
enh70829     3  149298400  149299400      1       1  150064       1.7712      0.03826
enh70877     3  150236200  150237200      2       1  150064       1.8907     0.029329
enh70885     3  150326600  150327600      3       2  150064       2.2344     0.012727
enh70890     3  150339200  150340200      2       1  150064       2.1635     0.015253
enh70935     3  151143600  151144600      2       1  150064       1.7059     0.044011
enh70952     3  151839800  151840800      3       1  150064       1.7933     0.036463
enh70981     3  151999600  152000600      2       1  150064       2.0564     0.019872
enh70987     3  152034700  152035700      2       1  150064       1.7455     0.040452
enh70991     3  152049400  152050400      1       1  150064       2.1107       0.0174
enh70996     3  152081600  152082600      1       1  150064       2.5358      0.00561
enh70998     3  152092200  152093200      1       1  150064       2.2571        0.012
enh71005     3  152126100  152127100      2       1  150064       1.7644     0.038832
enh71016     3  152190100  152191100      3       2  150064       1.7883     0.036867
enh71019     3  152214700  152215700      3       1  150064       1.9367      0.02639
enh71020     3  152223500  152224500      7       3  150064       2.1356     0.016356
enh71022     3  152230900  152231900      2       1  150064       2.8142    0.0024448
enh71023     3  152233800  152234800      5       2  150064       1.8995     0.028748
enh71024     3  152235100  152236100      2       1  150064       3.3334   0.00042901
enh71026     3  152311100  152312100      2       1  150064       1.8397     0.032903
enh71027     3  152313100  152314100      3       1  150064       2.0084       0.0223
enh71028     3  152314300  152315300      1       1  150064       2.1906      0.01424
enh71031     3  152455000  152456000      3       2  150064       2.1003     0.017852
enh71033     3  152551600  152552600      3       1  150064       2.8442    0.0022259
enh71034     3  152554200  152555200      1       1  150064       1.8239      0.03408
enh71060     3  153346100  153347100      2       1  150064       2.0304     0.021156
enh71073     3  155455500  155456500      1       1  150064        2.304      0.01061
enh71109     3  156360400  156361400      1       1  150064       2.0379      0.02078
enh71139     3  156808400  156809400      1       1  150064       1.7382      0.04109
enh71180     3  159558400  159559400      1       1  150064       1.8891      0.02944
enh71188     3  159620200  159621200      3       2  150064       2.0215     0.021616
enh71189     3  159622100  159623100      1       1  150064       2.5785     0.004961
enh71218     3  160256100  160257100      1       1  150064       2.8965     0.001887
enh71234     3  160519200  160520200      3       1  150064       2.0256     0.021403
enh71241     3  160823100  160824100      3       2  150064       2.1065     0.017582
enh71245     3  161032300  161033300      3       1  150064       3.1197   0.00090531
enh71246     3  161033400  161034400      3       2  150064       2.1156     0.017189
enh71247     3  161067300  161068300      4       1  150064       2.0241     0.021481
enh71249     3  161112000  161113000      1       1  150064       2.0585      0.01977
enh71251     3  161133500  161134500      1       1  150064       2.3963      0.00828
enh71252     3  161488000  161489000      3       1  150064       4.6148   1.9674e-06
enh71268     3  167454100  167455100      2       1  150064        2.775    0.0027604
enh71269     3  167467800  167468800      2       1  150064       3.3527   0.00040014
enh71272     3  167547200  167548200      2       1  150064       2.2431     0.012444
enh71273     3  167561000  167562000      4       1  150064       3.4371   0.00029401
enh71274     3  167579200  167580200      2       1  150064       2.9752    0.0014641
enh71286     3  167806400  167807400      2       1  150064       2.2983     0.010771
enh71287     3  167808800  167809800      4       1  150064       2.1899     0.014266
enh71288     3  167814300  167815300      2       1  150064       2.0918      0.01823
enh71294     3  169107400  169108400      2       1  150064       2.2091     0.013583
enh71299     3  169476700  169477700      1       1  150064       2.5392     0.005555
enh71300     3  169480800  169481800      1       1  150064       2.2445       0.0124
enh71302     3  169492900  169493900      1       1  150064       2.6313     0.004253
enh71306     3  169553600  169554600      2       1  150064       2.0833     0.018613
enh71307     3  169558600  169559600      5       2  150064       1.8889     0.029453
enh71309     3  169564500  169565500      2       1  150064       2.3356    0.0097572
enh71310     3  169582100  169583100      2       1  150064       2.5512    0.0053675
enh71318     3  169680900  169681900      5       2  150064        2.498    0.0062446
enh71320     3  169688400  169689400      2       1  150064       2.0416     0.020596
enh71321     3  169689900  169690900      1       1  150064       2.1659      0.01516
enh71322     3  169716400  169717400      3       1  150064       1.9151     0.027738
enh71323     3  169720400  169721400      2       1  150064       2.3225     0.010104
enh71330     3  169761800  169762800      1       1  150064       2.2286      0.01292
enh71333     3  169767000  169768000      2       1  150064        1.753     0.039804
enh71334     3  169773700  169774700      3       1  150064       1.9752     0.024124
enh71335     3  169813300  169814300      1       1  150064       1.6526      0.04921
enh71339     3  169847400  169848400      1       1  150064       2.5028     0.006161
enh71342     3  169869000  169870000      1       1  150064       2.5128     0.005989
enh71343     3  169870600  169871600      2       1  150064       2.3464    0.0094774
enh71348     3  169889500  169890500      2       1  150064       2.3668    0.0089722
enh71349     3  169891200  169892200      2       1  150064       1.9217     0.027323
enh71350     3  169895800  169896800      2       1  150064       2.1719     0.014933
enh71377     3  170588400  170589400      2       1  150064       2.5201    0.0058659
enh71380     3  170883300  170884300      2       1  150064       1.7317     0.041666
enh71405     3  171046500  171047500      1       1  150064       2.0855      0.01851
enh71406     3  171050000  171051000      4       2  150064        2.845    0.0022207
enh71411     3  171076600  171077600      2       1  150064       1.7164     0.043045
enh71447     3  171429700  171430700      1       1  150064       1.6568      0.04878
enh71455     3  171518800  171519800      4       2  150064       2.6381    0.0041683
enh71529     3  172231800  172232800      4       2  150064       1.9782     0.023956
enh71542     3  172311400  172312400      7       2  150064       2.4318     0.007513
enh71543     3  172313900  172314900      5       2  150064        2.835    0.0022911
enh71553     3  172426600  172427600      1       1  150064       2.6366     0.004187
enh71559     3  176590200  176591200      2       1  150064       1.8537     0.031893
enh71560     3  176759200  176760200      1       1  150064        2.666     0.003838
enh71561     3  176768500  176769500      2       1  150064       2.4725    0.0067091
enh71566     3  176779600  176780600      1       1  150064        2.688     0.003594
enh71568     3  176785200  176786200      5       3  150064       1.9587     0.025076
enh71569     3  176803800  176804800      3       2  150064       3.2682   0.00054123
enh71570     3  176805100  176806100      3       1  150064       2.9145     0.001781
enh71571     3  176807000  176808000      5       2  150064       1.9272     0.026976
enh71572     3  176807800  176808800      2       1  150064       2.2124     0.013468
enh71574     3  176821800  176822800      5       2  150064       2.9531    0.0015729
enh71577     3  176827700  176828700      3       2  150064       2.9074    0.0018222
enh71580     3  176835500  176836500      4       2  150064       2.4857    0.0064645
enh71585     3  176851600  176852600      3       2  150064       2.1543     0.015608
enh71589     3  176864300  176865300      4       2  150064       2.6453     0.004081
enh71590     3  176867900  176868900      4       2  150064       2.2678      0.01167
enh71614     3  177035500  177036500      4       2  150064       2.3067     0.010537
enh71617     3  177051400  177052400      1       1  150064       2.2524      0.01215
enh71619     3  177057900  177058900      1       1  150064       2.6273     0.004303
enh71624     3  177095800  177096800      3       1  150064       1.6689     0.047571
enh71642     3  177359200  177360200      4       2  150064       4.0773   2.2786e-05
enh71643     3  177365000  177366000      2       1  150064       3.1881   0.00071604
enh71730     3  179984600  179985600      1       1  150064       3.0527     0.001134
enh71731     3  179995600  179996600      3       1  150064       2.9239    0.0017283
enh71732     3  179996500  179997500      1       1  150064       2.2825      0.01123
enh71735     3  180343900  180344900      3       2  150064       2.1653     0.015182
enh71736     3  180628900  180629900      2       1  150064       5.4446   2.5956e-08
enh71737     3  180632800  180633800      1       1  150064       6.2898    1.589e-10
enh71738     3  180636400  180637400      5       3  150064       4.6284   1.8422e-06
enh71742     3  180648900  180649900      4       2  150064       5.4646   2.3201e-08
enh71744     3  180708200  180709200      1       1  150064       5.9882    1.061e-09
enh71755     3  182515200  182516200      2       1  150064       2.1005     0.017843
enh71765     3  182542400  182543400      2       1  150064       1.9573     0.025159
enh71775     3  182695700  182696700      1       1  150064       1.8448      0.03253
enh71776     3  182698800  182699800      1       1  150064       1.6873      0.04577
enh71789     3  182903000  182904000      2       1  150064       2.0109     0.022167
enh71800     3  183060200  183061200      2       1  150064       2.1283     0.016658
enh71826     3  183305200  183306200      4       1  150064       1.7018     0.044392
enh71842     3  183599800  183600800      2       1  150064       2.0495     0.020209
enh71843     3  183602800  183603800      7       3  150064       1.8104     0.035115
enh71889     3  184473900  184474900      5       2  150064       2.5502    0.0053834
enh71890     3  184478800  184479800      1       1  150064       2.2389      0.01258
enh71906     3  185183400  185184400      2       1  150064       2.0734     0.019065
enh71909     3  185217000  185218000      1       1  150064       1.9695      0.02445
enh71932     3  185446400  185447400      2       1  150064       1.8029     0.035703
enh71937     3  185482000  185483000      1       1  150064       2.1268      0.01672
enh71939     3  185484200  185485200      2       1  150064       2.0968     0.018005
enh71945     3  185645400  185646400      2       1  150064       2.1223     0.016905
enh71948     3  185677300  185678300      3       1  150064       2.4379    0.0073869
enh71952     3  185785400  185786400      3       1  150064       2.3839    0.0085657
enh71954     3  185826600  185827600      3       1  150064       2.1349     0.016386
enh72002     3  186507200  186508200      3       2  150064       2.2538     0.012104
enh72013     3  186653400  186654400      2       1  150064       1.7789     0.037628
enh72110     3  187865700  187866700      4       2  150064       2.0225     0.021561
enh72111     3  187870100  187871100      2       1  150064       1.7929     0.036493
enh72113     3  187875100  187876100      4       2  150064       1.8928     0.029194
enh72114     3  187876500  187877500      6       4  150064       1.8424     0.032705
enh72115     3  187881800  187882800      2       1  150064       1.6832      0.04617
enh72116     3  187887900  187888900      6       3  150064       1.7779     0.037713
enh72121     3  187913900  187914900      3       2  150064       1.8591     0.031507
enh72142     3  188080000  188081000      5       2  150064       1.6899     0.045523
enh72143     3  188102700  188103700      1       1  150064       1.6734      0.04712
enh72146     3  188118100  188119100      4       1  150064       1.9962     0.022959
enh72148     3  188134800  188135800      2       1  150064       1.9766     0.024041
enh72156     3  188186400  188187400      3       2  150064       4.2612   1.0166e-05
enh72159     3  188224900  188225900      2       1  150064       1.7455     0.040453
enh72224     3  189490200  189491200      1       1  150064       2.3545     0.009274
enh72238     3  189735000  189736000      5       2  150064       2.0192     0.021735
enh72276     3  191007500  191008500      3       1  150064        2.009     0.022267
enh72277     3  191008700  191009700      7       1  150064        1.823     0.034153
enh72279     3  191013600  191014600      8       3  150064       2.2061      0.01369
enh72297     3  191840500  191841500      1       1  150064        1.699      0.04466
enh72338     3  193460900  193461900      2       1  150064       1.9385     0.026283
enh72340     3  193499100  193500100      2       1  150064       2.2104      0.01354
enh72341     3  193549000  193550000      2       1  150064       1.6609     0.048366
enh72342     3  193551900  193552900      2       1  150064       2.1948     0.014089
enh72360     3  193801900  193802900      1       1  150064       2.2764      0.01141
enh72361     3  193807100  193808100      6       3  150064       2.2949     0.010871
enh72364     3  193816300  193817300      4       2  150064       1.9645     0.024739
enh72434     3  194753900  194754900      8       3  150064        1.725     0.042263
enh72472     3  194981600  194982600      1       1  150064       2.3337     0.009805
enh72478     3  195116000  195117000      1       1  150064       1.8906      0.02934
enh72487     3  195147200  195148200      4       1  150064       1.7091     0.043719
enh72514     3  195603200  195604200      3       2  150064       1.7212      0.04261
enh72548     3  195921300  195922300      6       3  150064       2.4633    0.0068826
enh72552     3  195945100  195946100      3       2  150064       2.8112    0.0024677
enh72559     3  196001900  196002900      3       1  150064       1.8968     0.028926
enh72560     3  196005100  196006100      7       3  150064       2.3365    0.0097315
enh72561     3  196006800  196007800      2       1  150064       1.6797      0.04651
enh72562     3  196008800  196009800      2       1  150064       2.9455    0.0016124
enh72564     3  196015200  196016200      6       2  150064        2.365    0.0090155
enh72566     3  196045700  196046700      5       2  150064       3.0608    0.0011037
enh72567     3  196064000  196065000      4       2  150064       2.2309     0.012845
enh72568     3  196066000  196067000      3       2  150064       3.4508   0.00027942
enh72570     3  196136200  196137200      1       1  150064       3.4641     0.000266
enh72571     3  196139500  196140500      2       1  150064       2.4452    0.0072394
enh72572     3  196141000  196142000      1       1  150064       3.0899     0.001001
enh72573     3  196142400  196143400      4       2  150064       2.9565    0.0015558
enh72576     3  196156500  196157500      3       2  150064       1.8914     0.029284
enh72577     3  196160000  196161000      2       1  150064       3.1878   0.00071689
enh72578     3  196167000  196168000      5       3  150064       2.2575     0.011987
enh72579     3  196170800  196171800      2       1  150064       1.6772     0.046751
enh72615     3  196465800  196466800      4       2  150064       1.7618     0.039056
enh72616     3  196470000  196471000      3       2  150064        1.783     0.037289
enh72617     3  196475200  196476200      6       2  150064       1.7229     0.042456
enh72619     3  196484500  196485500      6       3  150064       2.3279    0.0099574
enh72622     3  196519600  196520600      3       2  150064       2.7879    0.0026521
enh72632     3  196670800  196671800      1       1  150064       2.0387      0.02074
enh72645     3  196815400  196816400      2       1  150064       2.0431     0.020522
enh72652     3  196941600  196942600      3       2  150064       1.8543     0.031846
enh72654     3  196949500  196950500      2       1  150064       2.2519     0.012164
enh72655     3  196954400  196955400      3       1  150064       3.0322    0.0012139
enh72656     3  196964400  196965400      4       2  150064       2.0393      0.02071
enh72657     3  196966000  196967000      2       1  150064       3.0283    0.0012296
enh72658     3  196980500  196981500      6       3  150064       2.2843     0.011177
enh72659     3  196983900  196984900      1       1  150064       2.9008     0.001861
enh72662     3  197019800  197020800      7       1  150064       2.5308    0.0056895
enh72663     3  197020500  197021500      7       1  150064       2.6611    0.0038946
enh72664     3  197021600  197022600      3       2  150064       2.7061    0.0034044
enh72672     3  197173300  197174300     11       4  150064       2.6883    0.0035913
enh72674     3  197183800  197184800      3       2  150064       1.9565     0.025205
enh72677     3  197222000  197223000      8       4  150064       3.0747    0.0010535
enh72680     3  197244200  197245200      2       1  150064       1.6658     0.047874
enh72681     3  197248000  197249000      5       2  150064       1.6626     0.048195
enh72752     4     658400     659400      2       1  150064       1.9035     0.028489
enh72753     4     666400     667400      3       2  150064        2.863    0.0020979
enh72754     4     670400     671400      2       1  150064       2.8569    0.0021387
enh72757     4     675200     676200      4       2  150064       2.3568    0.0092171
enh72760     4     683200     684200      4       2  150064       1.8117     0.035013
enh72762     4     698400     699400      8       3  150064       1.7181     0.042889
enh72763     4     701000     702000     11       3  150064       2.5933    0.0047528
enh72764     4     702200     703200      3       1  150064       2.8527    0.0021678
enh72765     4     714400     715400      2       1  150064       2.0964     0.018022
enh72766     4     719900     720900      3       1  150064       1.9845     0.023598
enh72795     4    1124200    1125200      3       2  150064       1.8339     0.033336
enh72796     4    1126800    1127800      6       2  150064       1.6756      0.04691
enh72809     4    1201800    1202800      1       1  150064       2.8411     0.002248
enh72810     4    1202700    1203700      4       1  150064       1.8479      0.03231
enh72812     4    1211500    1212500      5       3  150064       3.2408   0.00059594
enh72813     4    1213100    1214100      3       2  150064       1.9262     0.027041
enh72819     4    1263400    1264400      2       1  150064       2.3703     0.008888
enh72828     4    1323900    1324900     10       3  150064       1.6907     0.045449
enh72829     4    1331200    1332200      3       2  150064       2.2477     0.012297
enh72830     4    1338600    1339600      4       1  150064       2.2306     0.012855
enh72831     4    1342300    1343300      4       2  150064       1.9268     0.027005
enh72832     4    1345300    1346300      6       3  150064       2.1873      0.01436
enh72833     4    1546200    1547200      6       2  150064       1.7186     0.042839
enh72852     4    1851600    1852600      2       1  150064       1.8622     0.031285
enh72860     4    1878800    1879800      1       1  150064       1.8009      0.03586
enh72881     4    2296900    2297900      3       2  150064       1.8353      0.03323
enh72883     4    2322100    2323100      4       2  150064       1.7482     0.040214
enh72907     4    2569100    2570100      2       1  150064        1.652     0.049268
enh72968     4    2961500    2962500      6       2  150064       2.4057    0.0080703
enh72971     4    3015200    3016200      4       2  150064       2.7864    0.0026646
enh72997     4    3343300    3344300      3       2  150064       1.9386     0.026278
enh73021     4    4420000    4421000      1       1  150064       2.4349     0.007447
enh73024     4    4490100    4491100      2       1  150064       1.7919     0.036571
enh73025     4    4493500    4494500      2       1  150064       3.2985     0.000486
enh73034     4    4539700    4540700      2       1  150064       2.3054     0.010571
enh73035     4    4541000    4542000      3       1  150064       1.7663     0.038669
enh73043     4    4945300    4946300     15       5  150064       2.0045     0.022507
enh73052     4    5640000    5641000      6       3  150064       1.8464      0.03242
enh73056     4    5774600    5775600      3       2  150064       1.9838     0.023641
enh73062     4    6154600    6155600      8       2  150064       1.7281     0.041986
enh73075     4    6689700    6690700     10       4  150064       2.2895     0.011024
enh73115     4    6942700    6943700      4       2  150064       2.9523     0.001577
enh73116     4    6953400    6954400      1       1  150064       1.9286      0.02689
enh73143     4    7136600    7137600     10       3  150064       2.0798     0.018774
enh73144     4    7170600    7171600      7       4  150064       1.9708     0.024375
enh73152     4    7751300    7752300      5       2  150064       2.7101    0.0033633
enh73204     4    8421100    8422100      5       2  150064        1.717     0.042993
enh73205     4    8428400    8429400      3       2  150064       2.0252     0.021422
enh73206     4    8430300    8431300      3       1  150064         1.77     0.038365
enh73209     4    8440300    8441300      5       3  150064       2.1675     0.015099
enh73234     4   10111600   10112600      5       2  150064       1.7229     0.042449
enh73238     4   10146400   10147400     14       3  150064       2.5136    0.0059761
enh73239     4   10152500   10153500     10       3  150064       2.3742    0.0087936
enh73244     4   10186200   10187200      5       2  150064       1.7244     0.042316
enh73246     4   10417800   10418800      5       2  150064       2.4399    0.0073464
enh73248     4   10456400   10457400      3       2  150064       2.1594     0.015411
enh73271     4   10956000   10957000      6       3  150064       2.1005     0.017842
enh73274     4   11006400   11007400      4       2  150064       2.6785    0.0036981
enh73334     4   15010600   15011600      2       1  150064       1.6911     0.045413
enh73338     4   15031000   15032000      2       1  150064       1.7691     0.038436
enh73379     4   15907200   15908200      3       1  150064       1.7644     0.038833
enh73389     4   16208000   16209000      7       3  150064       2.0632     0.019546
enh73390     4   16214200   16215200      2       1  150064       1.8259     0.033931
enh73391     4   16218500   16219500      4       2  150064       2.4918    0.0063554
enh73396     4   16235100   16236100      2       1  150064       1.7573     0.039434
enh73409     4   17577200   17578200      5       1  150064       2.0719     0.019136
enh73410     4   17581600   17582600      3       1  150064       2.1817     0.014567
enh73411     4   17593700   17594700      3       1  150064       1.8747     0.030418
enh73413     4   17614700   17615700      3       1  150064       2.2254     0.013028
enh73414     4   17619500   17620500      3       1  150064       2.2802     0.011298
enh73415     4   17638300   17639300      5       3  150064       2.3357     0.009754
enh73416     4   17666000   17667000      2       1  150064         2.36     0.009138
enh73420     4   17816000   17817000      1       1  150064        2.077       0.0189
enh73422     4   18012900   18013900      1       1  150064       2.2473      0.01231
enh73423     4   18020700   18021700      3       1  150064       2.2682     0.011659
enh73424     4   18024400   18025400      2       1  150064       2.0637     0.019521
enh73430     4   19731800   19732800      4       2  150064       1.9447     0.025907
enh73436     4   20702800   20703800      5       2  150064       1.9287     0.026885
enh73447     4   23293500   23294500     10       2  150064       2.1128     0.017308
enh73454     4   24263700   24264700     10       4  150064       2.2325      0.01279
enh73491     4   25858300   25859300      2       1  150064       2.0273     0.021315
enh73493     4   25867400   25868400      1       1  150064        2.391     0.008402
enh73499     4   25939700   25940700      3       1  150064       2.6928    0.0035429
enh73507     4   26082900   26083900      1       1  150064       1.6818       0.0463
enh73511     4   26133000   26134000      4       2  150064       2.7538    0.0029458
enh73521     4   26240000   26241000      3       2  150064       2.4754     0.006655
enh73526     4   26319600   26320600      3       1  150064       1.8515      0.03205
enh73534     4   26357100   26358100      2       1  150064       2.2508       0.0122
enh73539     4   26379000   26380000      1       1  150064       2.2668       0.0117
enh73548     4   26613400   26614400      1       1  150064       3.5437    0.0001973
enh73549     4   26725900   26726900      1       1  150064       3.1342    0.0008615
enh73550     4   26749900   26750900      1       1  150064       3.1988    0.0006899
enh73552     4   26808800   26809800      5       2  150064       2.8502    0.0021846
enh73553     4   26813500   26814500      2       1  150064       2.4518    0.0071075
enh73559     4   26866700   26867700      4       2  150064       1.7861     0.037042
enh73561     4   26870000   26871000      2       1  150064       2.8278    0.0023433
enh73565     4   26874700   26875700      2       1  150064       1.8768     0.030271
enh73573     4   26903200   26904200      2       1  150064       2.0252     0.021424
enh73574     4   26906100   26907100      2       1  150064       1.7489     0.040153
enh73577     4   26916000   26917000      3       2  150064       1.9904     0.023271
enh73588     4   27005100   27006100      1       1  150064       2.0792       0.0188
enh73593     4   30952600   30953600      1       1  150064       2.8369     0.002278
enh73594     4   33748200   33749200      1       1  150064       3.1697     0.000763
enh73595     4   34182800   34183800      1       1  150064       3.0027     0.001338
enh73626     4   36349900   36350900      7       3  150064       2.0318     0.021088
enh73650     4   37817500   37818500      1       1  150064       2.5094     0.006046
enh73651     4   37826600   37827600      2       1  150064       1.8273     0.033828
enh73686     4   38124900   38125900      3       1  150064       1.6489     0.049588
enh73693     4   38190400   38191400      8       3  150064       2.2508     0.012198
enh73738     4   38663000   38664000      4       2  150064       1.8361      0.03317
enh73748     4   38709000   38710000      4       2  150064       1.9806     0.023816
enh73750     4   38725600   38726600      3       2  150064       1.6803      0.04645
enh73765     4   38821000   38822000      1       1  150064       1.7412      0.04082
enh73770     4   38860000   38861000      8       2  150064       2.2189     0.013245
enh73784     4   39044500   39045500      2       1  150064       1.7223     0.042507
enh73815     4   39599200   39600200      1       1  150064       2.9398     0.001642
enh73816     4   39610600   39611600      3       1  150064       1.9203     0.027407
enh73823     4   39628900   39629900      3       2  150064       1.8888     0.029456
enh73824     4   39632800   39633800      1       1  150064       1.9761      0.02407
enh73826     4   39641500   39642500      1       1  150064       2.5731      0.00504
enh73828     4   39683400   39684400      2       1  150064       1.6777     0.046706
enh73835     4   39717200   39718200      4       2  150064       1.9941     0.023069
enh73837     4   39721300   39722300      3       2  150064       1.6525     0.049219
enh73862     4   40123000   40124000      1       1  150064       2.1998      0.01391
enh73924     4   40588800   40589800      1       1  150064       2.6921      0.00355
enh73927     4   40619700   40620700      3       2  150064       2.0374     0.020807
enh73990     4   42169600   42170600      5       3  150064       1.7065     0.043954
enh73997     4   42637800   42638800      1       1  150064       2.0873      0.01843
enh74015     4   47466500   47467500      3       2  150064       1.9206      0.02739
enh74018     4   47488400   47489400      5       3  150064        2.309     0.010473
enh74029     4   47566700   47567700      6       2  150064       1.7795      0.03758
enh74043     4   48118500   48119500      3       2  150064       2.1077     0.017528
enh74071     4   48297800   48298800      5       3  150064       1.7864      0.03702
enh74072     4   48339500   48340500      2       1  150064       1.9425      0.02604
enh74073     4   48341600   48342600      2       1  150064       1.8113     0.035048
enh74077     4   48362800   48363800      3       2  150064       1.9401     0.026185
enh74079     4   48371900   48372900      3       1  150064       2.7516    0.0029649
enh74081     4   48382300   48383300      1       1  150064       3.0226     0.001253
enh74085     4   48590100   48591100      2       1  150064       2.3801    0.0086542
enh74094     4   48703000   48704000      1       1  150064       2.2206      0.01319
enh74095     4   48724600   48725600      1       1  150064       2.2173       0.0133
enh74100     4   48748500   48749500      1       1  150064       2.4588      0.00697
enh74106     4   48758400   48759400      2       1  150064       1.6802     0.046463
enh74110     4   48771400   48772400      2       1  150064       1.7624     0.038999
enh74112     4   48777200   48778200      2       1  150064       2.0317     0.021093
enh74113     4   48783200   48784200      1       1  150064        2.482     0.006533
enh74115     4   48796500   48797500      2       1  150064       1.6769     0.046777
enh74116     4   48817100   48818100      1       1  150064       1.8633      0.03121
enh74201     4   55010600   55011600      1       1  150064       2.4714      0.00673
enh74220     4   56265500   56266500      2       1  150064       1.7153     0.043149
enh74224     4   56313400   56314400      2       1  150064       2.0901     0.018304
enh74232     4   56718100   56719100      3       2  150064       1.7581     0.039365
enh74234     4   56732100   56733100      2       1  150064       1.8645     0.031126
enh74260     4   57372400   57373400      7       3  150064       1.8124     0.034959
enh74274     4   57683800   57684800      1       1  150064       2.1962      0.01404
enh74310     4   68503500   68504500      3       1  150064       2.7397    0.0030746
enh74311     4   68550900   68551900      6       2  150064       2.4935    0.0063254
enh74312     4   68563800   68564800      4       2  150064       2.8429     0.002235
enh74313     4   68568000   68569000      4       2  150064       3.1887    0.0007145
enh74314     4   68569300   68570300      2       1  150064       3.0171     0.001276
enh74315     4   68570600   68571600      6       4  150064       2.1812     0.014583
enh74316     4   68579400   68580400      2       1  150064       3.2434   0.00059065
enh74318     4   68592500   68593500      3       1  150064       3.2865   0.00050722
enh74400     4   73932800   73933800      2       1  150064       1.7046     0.044138
enh74404     4   74043700   74044700      1       1  150064       2.1517      0.01571
enh74425     4   74486200   74487200      2       1  150064       2.1555     0.015562
enh74441     4   75022400   75023400      1       1  150064       2.1452      0.01597
enh74471     4   76435100   76436100      3       1  150064       1.7819     0.037384
enh74499     4   76933000   76934000      3       2  150064       1.9994     0.022781
enh74515     4   77128700   77129700      2       1  150064       1.9545     0.025321
enh74519     4   77155000   77156000      9       3  150064       1.8134     0.034888
enh74522     4   77228300   77229300      4       2  150064       1.9822     0.023728
enh74524     4   77465800   77466800      4       2  150064       1.6714     0.047324
enh74527     4   77528400   77529400      2       1  150064       1.8516     0.032039
enh74528     4   77532400   77533400      3       2  150064       1.9935     0.023105
enh74530     4   77560300   77561300      2       1  150064       2.2616     0.011861
enh74598     4   78718500   78719500      2       1  150064       1.9248     0.027129
enh74622     4   79533200   79534200      2       1  150064       1.7848     0.037147
enh74624     4   79550800   79551800      2       1  150064       1.8117     0.035015
enh74628     4   79563800   79564800      2       1  150064       1.8125     0.034958
enh74638     4   79593600   79594600      2       1  150064       1.9134     0.027851
enh74649     4   79687300   79688300      1       1  150064       1.9781      0.02396
enh74673     4   80990200   80991200      1       1  150064       3.0418     0.001176
enh74677     4   81048000   81049000      1       1  150064       1.7285      0.04195
enh74681     4   81075300   81076300      1       1  150064       1.6539      0.04907
enh74682     4   81093300   81094300      4       2  150064       1.7186     0.042844
enh74684     4   81102900   81103900      4       2  150064       1.9053     0.028372
enh74685     4   81122200   81123200      3       2  150064       2.5572    0.0052758
enh74686     4   81124300   81125300      6       2  150064       2.5269    0.0057538
enh74720     4   82645800   82646800      2       1  150064       2.0791     0.018804
enh74727     4   83189000   83190000      3       1  150064        2.799    0.0025631
enh74728     4   83192800   83193800      5       3  150064       2.2037     0.013771
enh74734     4   83289200   83290200      2       1  150064       1.6963     0.044919
enh74751     4   83813100   83814100      1       1  150064       1.6532      0.04915
enh74755     4   83889700   83890700      3       1  150064       2.1401     0.016174
enh74756     4   83909800   83910800      3       1  150064       2.5001    0.0062081
enh74758     4   83929000   83930000      3       2  150064       2.1887      0.01431
enh74778     4   84074100   84075100      3       1  150064       1.9275     0.026959
enh74779     4   84076000   84077000      4       2  150064       1.9718     0.024319
enh74780     4   84095000   84096000      2       1  150064       1.9658     0.024658
enh74812     4   84469200   84470200      2       1  150064       2.1792     0.014659
enh74814     4   84479400   84480400      7       2  150064       2.8226    0.0023821
enh74815     4   84490800   84491800      5       1  150064       1.9192      0.02748
enh74816     4   84502900   84503900      3       1  150064       2.7951     0.002594
enh74817     4   84539600   84540600      2       1  150064       2.2656     0.011738
enh74878     4   87812200   87813200      2       1  150064       2.7537    0.0029461
enh74879     4   87813600   87814600      4       1  150064       2.5698    0.0050886
enh74880     4   87825000   87826000      4       2  150064       2.0033     0.022573
enh74883     4   87839500   87840500      2       1  150064          2.3     0.010724
enh74887     4   87864800   87865800      4       2  150064       1.8077     0.035323
enh74893     4   87884100   87885100      2       1  150064       2.5695    0.0050921
enh74895     4   87888000   87889000      5       2  150064       2.6408    0.0041351
enh74896     4   87891600   87892600      4       2  150064       2.7116    0.0033478
enh74897     4   87892200   87893200      2       1  150064       3.3246    0.0004427
enh74900     4   87898600   87899600      4       2  150064       2.8659     0.002079
enh74901     4   87900100   87901100      4       2  150064       1.9333     0.026599
enh74903     4   87915400   87916400      3       2  150064       2.7723    0.0027827
enh74906     4   87931500   87932500      4       2  150064       2.7962    0.0025851
enh74912     4   87950600   87951600      3       2  150064       2.6331    0.0042302
enh74913     4   87954500   87955500      2       1  150064       2.0702     0.019215
enh74915     4   87960600   87961600      2       1  150064       2.0051     0.022474
enh74918     4   87970800   87971800      1       1  150064       2.2153      0.01337
enh74921     4   87979600   87980600      3       1  150064       1.6901     0.045501
enh74932     4   88024600   88025600      3       1  150064       1.7177     0.042927
enh74933     4   88042100   88043100      2       1  150064       1.8055     0.035501
enh74938     4   88156200   88157200      1       1  150064       1.7099      0.04364
enh74961     4   89140000   89141000      3       2  150064        1.795      0.03633
enh74963     4   89152400   89153400      4       2  150064       1.8259     0.033934
enh74979     4   89447300   89448300      1       1  150064       1.8682      0.03087
enh75003     4   89860900   89861900      1       1  150064       1.7477      0.04026
enh75005     4   89874400   89875400      1       1  150064       1.8885      0.02948
enh75025     4   90238200   90239200      2       1  150064       1.9592     0.025044
enh75027     4   90258000   90259000      2       1  150064       2.4567    0.0070118
enh75035     4   90674100   90675100      3       2  150064       1.9803     0.023833
enh75039     4   90819300   90820300      7       2  150064       1.7171     0.042985
enh75041     4   90948500   90949500      4       2  150064       3.0839    0.0010214
enh75042     4   90992300   90993300      2       1  150064        2.378    0.0087045
enh75043     4   91039500   91040500      6       3  150064       1.8608     0.031389
enh75049     4   95131000   95132000      1       1  150064       1.8048      0.03555
enh75051     4   95272700   95273700      3       1  150064       1.8077     0.035327
enh75074     4   96214000   96215000      1       1  150064       2.2517      0.01217
enh75090     4   99403900   99404900      1       1  150064        2.184      0.01448
enh75096     4   99465700   99466700      4       2  150064         2.49    0.0063874
enh75116     4   99585300   99586300      2       1  150064       3.3761   0.00036759
enh75117     4   99594200   99595200      3       1  150064       1.8371     0.033094
enh75152     4  100741200  100742200      4       2  150064       2.1898      0.01427
enh75154     4  100747600  100748600      8       4  150064       2.0035     0.022563
enh75155     4  100748600  100749600      6       3  150064       2.6919    0.0035527
enh75156     4  100749400  100750400      6       2  150064       2.7836    0.0026878
enh75157     4  100767500  100768500      4       2  150064       2.4366    0.0074121
enh75158     4  100772300  100773300      3       2  150064       2.3293     0.009922
enh75165     4  100815900  100816900      6       2  150064       1.7416     0.040791
enh75170     4  100872200  100873200      1       1  150064       3.0679     0.001078
enh75172     4  101000300  101001300      3       1  150064       1.8157     0.034706
enh75173     4  101014000  101015000      5       2  150064       1.7922     0.036551
enh75174     4  101014600  101015600      2       1  150064        2.258     0.011974
enh75179     4  101269700  101270700      6       2  150064       2.8903    0.0019243
enh75189     4  101940300  101941300      1       1  150064       2.8544     0.002156
enh75192     4  102024400  102025400      1       1  150064         2.09      0.01831
enh75217     4  102256100  102257100      1       1  150064       1.7044      0.04415
enh75223     4  102276600  102277600      1       1  150064       2.0431      0.02052
enh75229     4  102710500  102711500      1       1  150064        2.252      0.01216
enh75230     4  102722600  102723600      5       2  150064       1.9146      0.02777
enh75231     4  102727100  102728100      4       1  150064       1.9071     0.028251
enh75235     4  102751800  102752800      4       2  150064       2.2359     0.012678
enh75236     4  102772000  102773000      5       2  150064       2.0868     0.018453
enh75238     4  102777400  102778400      3       2  150064       2.3729    0.0088246
enh75239     4  102783600  102784600      4       2  150064       3.3611   0.00038823
enh75240     4  102791300  102792300      3       2  150064       2.2951     0.010864
enh75241     4  102893500  102894500      3       2  150064       2.2952     0.010862
enh75243     4  102914200  102915200      2       1  150064       2.2093     0.013577
enh75244     4  103219800  103220800      2       1  150064       3.2456   0.00058603
enh75253     4  103350000  103351000      4       2  150064       1.9689     0.024482
enh75286     4  103605400  103606400      2       1  150064       2.1528     0.015666
enh75289     4  103656300  103657300      2       1  150064       2.1671     0.015114
enh75292     4  103679000  103680000      1       1  150064       2.6531     0.003988
enh75293     4  103682700  103683700      2       1  150064       2.6844    0.0036333
enh75294     4  103710100  103711100      4       1  150064       3.5346   0.00020419
enh75295     4  103733800  103734800      3       2  150064       3.3334   0.00042891
enh75297     4  103750400  103751400      2       1  150064       3.4804   0.00025034
enh75298     4  103785500  103786500      5       1  150064       3.7567   8.6099e-05
enh75301     4  103939300  103940300      2       1  150064       3.5984   0.00016012
enh75302     4  103941300  103942300      3       2  150064       1.6808     0.046402
enh75308     4  104058000  104059000      1       1  150064       2.3586     0.009171
enh75309     4  104117000  104118000      1       1  150064       2.4765     0.006634
enh75312     4  105407700  105408700      2       1  150064       3.0774    0.0010442
enh75336     4  106083200  106084200      2       1  150064       1.6467     0.049805
enh75344     4  106135300  106136300      2       1  150064        2.107     0.017559
enh75358     4  106631200  106632200      3       1  150064        1.696     0.044939
enh75372     4  108853500  108854500      4       1  150064       1.8969     0.028921
enh75400     4  109060300  109061300      2       1  150064       1.8816     0.029947
enh75404     4  109076000  109077000      1       1  150064       1.8854      0.02969
enh75411     4  109267200  109268200      4       2  150064       1.9632     0.024814
enh75426     4  109477600  109478600      2       1  150064       2.1037     0.017702
enh75431     4  109544100  109545100      1       1  150064       2.0204      0.02167
enh75458     4  110561900  110562900      1       1  150064       2.0594      0.01973
enh75459     4  110568900  110569900      6       2  150064       1.6682      0.04764
enh75460     4  110576400  110577400      5       2  150064       2.2475     0.012305
enh75461     4  110590100  110591100      3       1  150064       1.6558     0.048886
enh75472     4  110890800  110891800      2       1  150064        3.004    0.0013321
enh75473     4  110911400  110912400      2       1  150064       2.4565    0.0070154
enh75486     4  111120200  111121200      1       1  150064       1.6484      0.04964
enh75494     4  111447200  111448200      4       2  150064       2.2128     0.013457
enh75535     4  113738600  113739600      1       1  150064       2.3905     0.008412
enh75542     4  114357100  114358100      3       2  150064       1.8809      0.02999
enh75574     4  114604600  114605600      2       1  150064       1.7094     0.043685
enh75577     4  114609300  114610300      5       1  150064       1.6971     0.044835
enh75580     4  114613600  114614600      2       1  150064       1.7332     0.041527
enh75582     4  114616400  114617400      2       1  150064       1.9263     0.027035
enh75583     4  114621100  114622100      3       1  150064       2.2875     0.011084
enh75605     4  115523600  115524600      3       2  150064       2.6371    0.0041815
enh75609     4  116702800  116703800      1       1  150064       1.9249      0.02712
enh75611     4  118958600  118959600      3       2  150064       3.1804   0.00073536
enh75619     4  119511800  119512800      2       1  150064       1.7728     0.038132
enh75654     4  121670600  121671600      3       2  150064       1.8489     0.032234
enh75682     4  122647600  122648600      5       2  150064       1.6505     0.049421
enh75691     4  122898700  122899700      1       1  150064       2.4591     0.006964
enh75692     4  123038500  123039500      1       1  150064       1.8861      0.02964
enh75693     4  123052500  123053500      3       2  150064       1.8386     0.032989
enh75697     4  123084200  123085200      1       1  150064       1.6831      0.04618
enh75706     4  123560100  123561100      6       3  150064       1.9115     0.027972
enh75713     4  123652500  123653500      1       1  150064       1.7892      0.03679
enh75718     4  123845400  123846400     10       4  150064       2.0634     0.019539
enh75723     4  124284200  124285200      2       1  150064       1.8805     0.030018
enh75732     4  124373600  124374600      1       1  150064       1.6998      0.04458
enh75740     4  124523900  124524900      1       1  150064       2.1457      0.01595
enh75741     4  124527900  124528900      7       3  150064       1.9721     0.024298
enh75764     4  129162100  129163100      2       1  150064       2.1785     0.014685
enh75766     4  129204000  129205000      1       1  150064       1.8543      0.03185
enh75768     4  129210200  129211200      1       1  150064       1.9004      0.02869
enh75769     4  129243500  129244500      2       1  150064        1.865     0.031091
enh75773     4  129438100  129439100      3       1  150064       2.0234     0.021515
enh75834     4  139327000  139328000      4       2  150064       2.2748     0.011459
enh75838     4  139938200  139939200      3       2  150064       2.7232     0.003233
enh75841     4  139995000  139996000      2       1  150064        3.192   0.00070658
enh75846     4  140065500  140066500      4       2  150064       2.3645    0.0090284
enh75849     4  140099800  140100800      4       2  150064       1.9009     0.028657
enh75850     4  140135300  140136300      2       1  150064       1.9669     0.024596
enh75851     4  140164700  140165700      2       1  150064        2.404    0.0081075
enh75877     4  140473100  140474100      3       2  150064       2.2174     0.013298
enh75880     4  140481400  140482400      2       1  150064       1.7002     0.044543
enh75893     4  140735300  140736300      1       1  150064        3.108    0.0009419
enh75905     4  140974200  140975200      5       3  150064        1.701     0.044469
enh75906     4  140975100  140976100      2       1  150064       1.9223     0.027286
enh75913     4  141024400  141025400      3       1  150064       1.6972     0.044829
enh75929     4  141444100  141445100      1       1  150064       1.7094      0.04369
enh75945     4  141750600  141751600      2       1  150064       2.4081    0.0080184
enh75963     4  143184600  143185600      3       2  150064       1.6878     0.045721
enh75979     4  143308800  143309800      8       1  150064       1.7459     0.040411
enh75987     4  143477000  143478000      7       4  150064       1.9838      0.02364
enh76009     4  144282400  144283400      3       2  150064       1.8096      0.03518
enh76010     4  144293100  144294100      5       2  150064       1.8806     0.030014
enh76011     4  144297300  144298300      4       2  150064       1.6931     0.045217
enh76015     4  144325400  144326400      1       1  150064        2.138      0.01626
enh76019     4  144438300  144439300      2       1  150064       3.4932   0.00023862
enh76020     4  144459700  144460700      1       1  150064       3.4504    0.0002799
enh76022     4  144479400  144480400      5       2  150064       2.8259    0.0023571
enh76091     4  146944300  146945300      2       1  150064       1.6539     0.049073
enh76173     4  148977300  148978300      1       1  150064       2.1717      0.01494
enh76174     4  149137300  149138300      4       2  150064       1.7993     0.035988
enh76176     4  149280600  149281600      2       1  150064       3.1307   0.00087195
enh76184     4  149903300  149904300      4       2  150064       1.8985     0.028813
enh76207     4  151951100  151952100      2       1  150064        1.858     0.031584
enh76210     4  152018500  152019500      1       1  150064       1.8068       0.0354
enh76238     4  153011000  153012000      3       2  150064       1.8864     0.029618
enh76243     4  153051600  153052600      2       1  150064       1.8783     0.030169
enh76352     4  154359700  154360700      2       1  150064       1.9025     0.028556
enh76385     4  154536400  154537400      3       2  150064       1.6584     0.048615
enh76391     4  154650000  154651000      5       1  150064       2.1161     0.017169
enh76392     4  154675800  154676800      4       2  150064       3.4765   0.00025402
enh76393     4  154729900  154730900      7       3  150064       2.0377      0.02079
enh76438     4  159691300  159692300      1       1  150064       1.9175      0.02759
enh76439     4  159692700  159693700      2       1  150064       1.6637     0.048088
enh76442     4  159699500  159700500      3       1  150064        1.769     0.038449
enh76443     4  159703800  159704800      2       1  150064       1.6506     0.049411
enh76444     4  159705400  159706400      5       1  150064       1.9199     0.027437
enh76445     4  159707800  159708800      4       1  150064       1.9598      0.02501
enh76450     4  159740600  159741600      1       1  150064       2.1507      0.01575
enh76455     4  159850900  159851900      3       1  150064       2.3928    0.0083608
enh76535     4  166099000  166100000      3       1  150064       2.0844     0.018561
enh76536     4  166125100  166126100      1       1  150064       2.8207     0.002396
enh76540     4  166136500  166137500      4       2  150064         2.37    0.0088936
enh76542     4  166159000  166160000      7       2  150064       2.9538    0.0015692
enh76543     4  166168900  166169900      5       3  150064       2.5502    0.0053826
enh76545     4  166177900  166178900      3       2  150064       2.2682      0.01166
enh76546     4  166208500  166209500      5       3  150064       1.9982     0.022845
enh76547     4  166215600  166216600      2       1  150064       2.2098     0.013559
enh76589     4  169989100  169990100      8       3  150064       2.1235     0.016857
enh76590     4  169991200  169992200      3       2  150064       1.9231     0.027235
enh76591     4  170000300  170001300      2       1  150064       1.9724     0.024281
enh76594     4  170037100  170038100      2       1  150064       2.9329    0.0016788
enh76595     4  170089100  170090100      2       1  150064       2.4237    0.0076823
enh76605     4  170136700  170137700      4       2  150064       1.6782      0.04665
enh76615     4  170184900  170185900      1       1  150064       1.7104       0.0436
enh76621     4  170215000  170216000      5       2  150064       4.6309   1.8201e-06
enh76622     4  170262300  170263300      2       1  150064       3.4231   0.00030956
enh76623     4  170332200  170333200      3       1  150064       4.1522   1.6463e-05
enh76628     4  170525600  170526600      3       2  150064       4.3039   8.3909e-06
enh76629     4  170527100  170528100      1       1  150064       2.2374      0.01263
enh76630     4  170531300  170532300      5       2  150064       1.6846     0.046029
enh76633     4  170544100  170545100      4       2  150064       2.5965    0.0047083
enh76636     4  170549600  170550600      2       1  150064       4.0485   2.5769e-05
enh76637     4  170579900  170580900      3       2  150064       3.9536    3.849e-05
enh76638     4  170582200  170583200      3       2  150064       3.3682   0.00037826
enh76639     4  170582600  170583600      2       1  150064        3.358   0.00039257
enh76658     4  174042000  174043000      3       2  150064       1.6765     0.046823
enh76691     4  175199600  175200600      2       1  150064       1.8313     0.033529
enh76702     4  176932300  176933300      3       2  150064       4.2495    1.071e-05
enh76703     4  176935100  176936100      3       1  150064       3.4136   0.00032058
enh76704     4  176973500  176974500      6       3  150064       4.0794   2.2575e-05
enh76725     4  178237400  178238400      1       1  150064       1.6748      0.04699
enh76731     4  178361200  178362200      4       2  150064       1.8573     0.031637
enh76737     4  181748200  181749200      3       2  150064       1.8896     0.029408
enh76748     4  183747300  183748300      8       3  150064       2.0789     0.018812
enh76753     4  183896700  183897700      7       3  150064       1.9956     0.022991
enh76757     4  184183000  184184000      2       1  150064       1.7548     0.039651
enh76764     4  184327800  184328800      7       2  150064       2.1191     0.017041
enh76789     4  185184900  185185900      4       2  150064       1.8425     0.032699
enh76794     4  185205800  185206800      4       2  150064       1.9626     0.024846
enh76799     4  185239800  185240800      4       2  150064       1.9096     0.028095
enh76806     4  185285200  185286200      6       3  150064       2.2132     0.013442
enh76810     4  185313600  185314600      4       2  150064       2.2487     0.012265
enh76813     4  185321600  185322600      3       2  150064       2.4114    0.0079458
enh76819     4  185343400  185344400      4       2  150064       2.1153     0.017204
enh76820     4  185344100  185345100      4       2  150064       1.8811     0.029981
enh76832     4  185390100  185391100      1       1  150064       2.5814      0.00492
enh76845     4  185504900  185505900      4       2  150064       1.9503     0.025572
enh76851     4  185565800  185566800      2       1  150064       1.8297     0.033651
enh76856     4  185652000  185653000      8       2  150064       2.0459     0.020383
enh76857     4  185655800  185656800      3       2  150064       1.9207     0.027383
enh76858     4  185660700  185661700      1       1  150064       1.9901      0.02329
enh76859     4  185667400  185668400      3       1  150064       1.7387     0.041039
enh76869     4  185739800  185740800      2       1  150064       1.9293     0.026849
enh76875     4  185765000  185766000      6       3  150064       1.6662     0.047838
enh76899     4  186172300  186173300      4       2  150064       1.7015     0.044425
enh76900     4  186177600  186178600      4       1  150064       1.7218     0.042551
enh76901     4  186184200  186185200      3       1  150064       1.6818     0.046305
enh76902     4  186186500  186187500      3       1  150064       1.7485     0.040184
enh76904     4  186201500  186202500      1       1  150064       2.1615      0.01533
enh76905     4  186228800  186229800      4       2  150064       2.2679     0.011668
enh76940     4  186988800  186989800      3       2  150064       2.5305    0.0056955
enh76950     4  187766000  187767000      7       3  150064       1.6989     0.044666
enh76954     4  188049400  188050400      8       2  150064       1.7059     0.044012
enh76989     5     378700     379700      2       1  150064       1.9204     0.027405
enh77031     5    1099000    1100000      7       3  150064       1.9761     0.024073
enh77032     5    1105400    1106400      3       1  150064       2.1053     0.017631
enh77061     5    1516500    1517500      4       2  150064       2.4959    0.0062821
enh77065     5    1537100    1538100      1       1  150064       1.6978      0.04477
enh77079     5    3091900    3092900      8       2  150064       2.8056    0.0025112
enh77092     5    5424800    5425800      1       1  150064       2.8418     0.002243
enh77093     5    5428100    5429100      1       1  150064       3.0103     0.001305
enh77094     5    5432300    5433300      3       2  150064       2.7274    0.0031922
enh77095     5    5436400    5437400      2       1  150064       2.9686    0.0014956
enh77096     5    5480800    5481800      4       2  150064       4.1023   2.0454e-05
enh77097     5    5492300    5493300      1       1  150064       3.6504    0.0001309
enh77098     5    5493900    5494900      3       2  150064       2.4642    0.0068667
enh77099     5    5494700    5495700      4       2  150064       2.5949    0.0047313
enh77103     5    6159600    6160600      4       2  150064       1.9202     0.027413
enh77110     5    6630800    6631800      2       1  150064       2.2091     0.013584
enh77113     5    6660200    6661200      8       4  150064       2.3515    0.0093484
enh77114     5    6704600    6705600      3       1  150064       2.3348    0.0097782
enh77116     5    6719200    6720200      3       2  150064       2.9133    0.0017879
enh77117     5    6723200    6724200     10       4  150064        1.864     0.031161
enh77119     5    6728600    6729600      5       2  150064       1.9254     0.027087
enh77122     5    6766000    6767000      3       1  150064       1.8638     0.031175
enh77128     5    7815800    7816800      2       1  150064       2.4416    0.0073109
enh77209     5   10629600   10630600      2       1  150064       1.7149      0.04318
enh77211     5   10632600   10633600     10       2  150064       2.1787     0.014677
enh77212     5   10634500   10635500      6       2  150064       2.2117     0.013493
enh77213     5   10637200   10638200      6       1  150064       2.3642    0.0090344
enh77214     5   10642000   10643000      6       1  150064       2.6641    0.0038595
enh77215     5   10644500   10645500      9       1  150064       2.5703    0.0050799
enh77299     5   14490600   14491600      2       1  150064        2.019     0.021741
enh77313     5   14660300   14661300      1       1  150064       2.5045     0.006131
enh77322     5   14706000   14707000      1       1  150064       2.3525     0.009325
enh77324     5   14727200   14728200      4       2  150064       1.8735     0.030502
enh77326     5   14762500   14763500      2       1  150064       2.6141     0.004473
enh77354     5   16539000   16540000      2       1  150064       2.5106    0.0060262
enh77373     5   17221000   17222000      4       2  150064       1.7469     0.040326
enh77380     5   17251700   17252700      1       1  150064       1.8555      0.03176
enh77386     5   17269000   17270000      1       1  150064       2.4792     0.006583
enh77426     5   32019800   32020800      5       3  150064       1.7374     0.041161
enh77441     5   32206800   32207800      1       1  150064       1.9061      0.02832
enh77546     5   35478700   35479700      2       1  150064       1.6872     0.045786
enh77551     5   35673200   35674200      1       1  150064       1.7337      0.04149
enh77638     5   37371800   37372800      1       1  150064       1.7507         0.04
enh77643     5   37737900   37738900      1       1  150064       1.6496      0.04951
enh77649     5   38634100   38635100      2       1  150064       1.7118     0.043464
enh77650     5   38659800   38660800      3       1  150064       1.9409     0.026138
enh77655     5   39021300   39022300      3       2  150064       2.4869    0.0064434
enh77663     5   39062600   39063600      3       1  150064       2.5214    0.0058437
enh77667     5   39080400   39081400      4       1  150064        1.973     0.024247
enh77682     5   39231300   39232300      3       2  150064       1.9878     0.023418
enh77687     5   39269000   39270000      2       1  150064       1.8783      0.03017
enh77715     5   40506800   40507800      1       1  150064        1.872       0.0306
enh77720     5   40591400   40592400      1       1  150064       2.1479      0.01586
enh77801     5   43303400   43304400      4       2  150064       2.0694     0.019253
enh77806     5   43397300   43398300      1       1  150064       1.9824      0.02372
enh77815     5   43600500   43601500      1       1  150064       1.6613      0.04833
enh77822     5   44875300   44876300      2       1  150064       4.0865   2.1896e-05
enh77823     5   44885800   44886800      2       1  150064       3.9883   3.3273e-05
enh77824     5   49659500   49660500      2       1  150064       3.8465   5.9914e-05
enh77825     5   49693800   49694800      2       1  150064       4.3142   8.0087e-06
enh77826     5   49702400   49703400      1       1  150064       2.9702     0.001488
enh77827     5   49711100   49712100      1       1  150064       3.7644    8.347e-05
enh77829     5   49716000   49717000      2       1  150064       3.8362   6.2486e-05
enh77830     5   49725300   49726300      3       2  150064       4.3819   5.8831e-06
enh77833     5   49730000   49731000      2       1  150064       3.5084   0.00022541
enh77834     5   49732000   49733000      2       1  150064       3.9241   4.3524e-05
enh77835     5   49734700   49735700      2       1  150064       4.0829    2.224e-05
enh77836     5   49738100   49739100      3       1  150064       4.0244   2.8561e-05
enh77837     5   49741600   49742600      2       1  150064       3.2513   0.00057445
enh77838     5   49753900   49754900      1       1  150064       3.7509    8.809e-05
enh77839     5   49797100   49798100      3       2  150064        2.697    0.0034985
enh77841     5   49849100   49850100      3       2  150064       1.9941     0.023072
enh77844     5   49887900   49888900      1       1  150064       1.6552      0.04894
enh77846     5   49929700   49930700      1       1  150064       2.3657     0.008999
enh77848     5   49949800   49950800      3       2  150064       2.6171    0.0044338
enh77854     5   49974100   49975100      1       1  150064       1.7192      0.04279
enh77856     5   49980600   49981600      2       1  150064        2.295     0.010866
enh77861     5   49993200   49994200      3       2  150064       2.1938     0.014126
enh77864     5   49998700   49999700      1       1  150064       1.6669      0.04777
enh77869     5   50012300   50013300      1       1  150064       3.2906    0.0004999
enh77873     5   50038600   50039600      3       2  150064       1.7821     0.037367
enh77880     5   50521600   50522600      2       1  150064       2.6851    0.0036256
enh77903     5   52332900   52333900      2       1  150064       2.4874    0.0064344
enh77904     5   52336300   52337300      8       2  150064       2.5714    0.0050641
enh77914     5   52639100   52640100      6       4  150064       1.8256     0.033954
enh77915     5   52656700   52657700      4       2  150064       2.3237     0.010071
enh77917     5   52855400   52856400      1       1  150064       1.7387      0.04104
enh77921     5   52864200   52865200      3       1  150064       1.9214     0.027341
enh77928     5   53597500   53598500      2       1  150064       2.6232    0.0043557
enh77929     5   53603700   53604700      1       1  150064       2.0056      0.02245
enh77930     5   53607000   53608000      4       2  150064       1.7229     0.042455
enh77931     5   53607500   53608500      2       1  150064        1.647     0.049777
enh77943     5   53886200   53887200      6       3  150064       1.7964     0.036213
enh77944     5   53905600   53906600      3       1  150064       1.9429     0.026015
enh77947     5   53940200   53941200      5       1  150064       1.6629     0.048165
enh77959     5   54081700   54082700      3       2  150064       2.1013     0.017806
enh77962     5   54140500   54141500      6       2  150064       2.5919    0.0047731
enh77963     5   54162700   54163700      1       1  150064         1.97      0.02442
enh77967     5   54318000   54319000      2       1  150064       1.7125     0.043405
enh78011     5   55199100   55200100      1       1  150064       3.2814    0.0005164
enh78014     5   55219300   55220300      5       3  150064       2.6588    0.0039205
enh78049     5   55463300   55464300      6       2  150064       1.6819     0.046295
enh78134     5   56594800   56595800      7       4  150064       2.5164    0.0059281
enh78135     5   56662000   56663000      2       1  150064       2.4322    0.0075045
enh78146     5   57133700   57134700      1       1  150064       1.8157      0.03471
enh78147     5   57137200   57138200      2       1  150064         1.93     0.026806
enh78154     5   57793000   57794000      2       1  150064       2.6548     0.003968
enh78155     5   57794700   57795700      2       1  150064       2.1262     0.016744
enh78164     5   58316500   58317500      3       1  150064       2.6925    0.0035462
enh78166     5   58331400   58332400      4       2  150064        2.001     0.022694
enh78178     5   58858700   58859700      3       2  150064       2.7821    0.0027005
enh78180     5   58886800   58887800      2       1  150064       1.8385     0.032995
enh78182     5   58915800   58916800      1       1  150064       2.6436     0.004102
enh78191     5   59105600   59106600      3       1  150064       2.3249     0.010038
enh78194     5   59628400   59629400      5       1  150064       1.6775     0.046727
enh78201     5   59881000   59882000      2       1  150064       2.0495     0.020207
enh78203     5   59909400   59910400      3       2  150064        2.654    0.0039767
enh78204     5   59992500   59993500      2       1  150064       2.6183    0.0044181
enh78207     5   60116500   60117500      5       2  150064       3.8224    6.607e-05
enh78208     5   60122000   60123000      2       1  150064       2.1779     0.014708
enh78211     5   60256000   60257000      4       1  150064         2.85     0.002186
enh78212     5   60346600   60347600      4       2  150064       3.7222   9.8742e-05
enh78213     5   60455400   60456400      3       2  150064       3.4759   0.00025456
enh78216     5   60476200   60477200      5       2  150064        2.857     0.002138
enh78217     5   60476700   60477700      4       2  150064       2.3597    0.0091451
enh78218     5   60565000   60566000      1       1  150064       3.7125    0.0001026
enh78220     5   60572700   60573700      4       2  150064       3.9699   3.5957e-05
enh78221     5   60576000   60577000      4       1  150064       3.9375   4.1163e-05
enh78222     5   60585000   60586000      1       1  150064       4.5695    2.445e-06
enh78223     5   60586800   60587800      4       2  150064       1.6705     0.047407
enh78224     5   60597600   60598600      2       1  150064       6.0168   8.8954e-10
enh78225     5   60600300   60601300      3       1  150064        4.054   2.5171e-05
enh78227     5   60614300   60615300      3       2  150064       5.7393   4.7535e-09
enh78228     5   60615700   60616700      3       2  150064       6.1406   4.1093e-10
enh78231     5   60624200   60625200      1       1  150064       6.6855    1.151e-11
enh78234     5   60697400   60698400      1       1  150064       4.2633    1.007e-05
enh78236     5   60705200   60706200      3       2  150064       2.8612    0.0021103
enh78239     5   60830100   60831100      1       1  150064       1.7599      0.03921
enh78240     5   60915200   60916200      5       3  150064       2.2047     0.013738
enh78245     5   61551400   61552400      2       1  150064       2.0327     0.021042
enh78246     5   61552800   61553800      8       4  150064       1.7929     0.036492
enh78247     5   61555900   61556900      5       3  150064       3.0035    0.0013346
enh78249     5   61572600   61573600      2       1  150064       2.9984    0.0013569
enh78251     5   61582700   61583700      2       1  150064       3.0955    0.0009824
enh78252     5   61585200   61586200      3       1  150064       1.7582      0.03936
enh78253     5   61592300   61593300      5       3  150064       2.4714    0.0067286
enh78255     5   61600500   61601500      1       1  150064       2.9993     0.001353
enh78258     5   61611900   61612900      4       2  150064       2.1342     0.016413
enh78259     5   61614900   61615900      1       1  150064       1.7762      0.03785
enh78264     5   61628700   61629700      3       2  150064       3.9918   3.2792e-05
enh78269     5   61707400   61708400      1       1  150064       1.9596      0.02502
enh78270     5   61709900   61710900      1       1  150064        1.827      0.03385
enh78274     5   61901200   61902200      1       1  150064       2.0579       0.0198
enh78284     5   64316700   64317700      5       2  150064       2.4464    0.0072139
enh78285     5   64322700   64323700      1       1  150064       2.7858      0.00267
enh78286     5   64329900   64330900      4       1  150064       2.6771    0.0037133
enh78302     5   64487200   64488200      6       2  150064       2.2305     0.012857
enh78308     5   64779200   64780200      4       2  150064       1.9537     0.025369
enh78309     5   64856300   64857300      2       1  150064       2.9236    0.0017298
enh78310     5   64860500   64861500      3       2  150064       2.4384    0.0073765
enh78313     5   64917600   64918600      5       2  150064       2.1254     0.016777
enh78355     5   65913000   65914000      6       3  150064       1.6962     0.044921
enh78356     5   65916700   65917700      3       2  150064       2.6331    0.0042302
enh78372     5   66390500   66391500      1       1  150064       2.8054     0.002513
enh78414     5   67509500   67510500      3       2  150064       1.9903      0.02328
enh78415     5   67514900   67515900      4       2  150064       1.6454     0.049943
enh78439     5   67627200   67628200      2       1  150064       1.9025     0.028553
enh78440     5   67639800   67640800      3       2  150064       3.0335    0.0012087
enh78442     5   67670600   67671600      2       1  150064       2.3606    0.0091222
enh78444     5   67688300   67689300      2       1  150064       1.7965     0.036205
enh78447     5   67710900   67711900      2       1  150064        2.807    0.0025005
enh78450     5   67721000   67722000      5       2  150064       2.7397    0.0030752
enh78453     5   67731000   67732000      3       2  150064       2.9911    0.0013901
enh78465     5   68290200   68291200      5       2  150064       1.9599     0.025001
enh78495     5   70753000   70754000      2       1  150064       1.6903     0.045488
enh78514     5   71590500   71591500      2       1  150064       1.8648     0.031104
enh78515     5   71592900   71593900      2       1  150064       2.2497     0.012233
enh78517     5   71595400   71596400      3       1  150064       2.4242    0.0076706
enh78520     5   71602200   71603200      1       1  150064        2.217      0.01331
enh78523     5   71613600   71614600      2       1  150064       2.1543     0.015607
enh78566     5   72913400   72914400      4       2  150064       2.1238     0.016843
enh78576     5   73047300   73048300      3       2  150064        2.641     0.004133
enh78594     5   73786200   73787200      3       1  150064       1.6884     0.045664
enh78616     5   74324000   74325000      5       1  150064        2.148     0.015855
enh78628     5   74662400   74663400      3       2  150064       2.0909     0.018269
enh78630     5   74757700   74758700      1       1  150064       1.9194      0.02747
enh78636     5   74813000   74814000      3       2  150064       1.6951     0.045027
enh78646     5   74895800   74896800      1       1  150064        2.054      0.01999
enh78647     5   74903000   74904000      2       1  150064       2.0016     0.022663
enh78651     5   74965300   74966300      2       1  150064        2.081     0.018715
enh78652     5   74973300   74974300      4       1  150064       3.1484   0.00082071
enh78696     5   75834500   75835500      1       1  150064       3.1679    0.0007676
enh78746     5   77517600   77518600      4       2  150064       1.6508     0.049394
enh78747     5   77564300   77565300      3       1  150064       3.4448   0.00028571
enh78748     5   77580800   77581800      3       1  150064       3.4412   0.00028959
enh78749     5   77581900   77582900      8       3  150064       3.9171   4.4815e-05
enh78750     5   77583600   77584600     11       2  150064       4.3078   8.2438e-06
enh78751     5   77585200   77586200      6       2  150064       3.1505   0.00081503
enh78752     5   77587600   77588600      4       2  150064       3.1666   0.00077111
enh78753     5   77591400   77592400      1       1  150064       2.6042     0.004604
enh78754     5   77624100   77625100      3       2  150064       2.0234     0.021518
enh78756     5   77654000   77655000      3       2  150064       1.6627      0.04819
enh78757     5   77657900   77658900      3       1  150064       2.1174     0.017113
enh78758     5   77663100   77664100      5       1  150064       2.0843     0.018565
enh78760     5   77683000   77684000      5       2  150064       3.0565    0.0011197
enh78761     5   77701000   77702000      2       1  150064       2.1771     0.014736
enh78762     5   77779400   77780400      2       1  150064        1.983     0.023683
enh78764     5   77792500   77793500      1       1  150064       2.0498      0.02019
enh78765     5   77797000   77798000      3       2  150064       2.3696    0.0089045
enh78766     5   77800800   77801800      2       1  150064       1.7956     0.036283
enh78823     5   78806300   78807300      1       1  150064       2.7728     0.002779
enh78851     5   79447400   79448400      2       1  150064       1.7838     0.037225
enh78855     5   79500900   79501900      4       2  150064       1.8548     0.031813
enh78856     5   79506000   79507000      2       1  150064       2.7632    0.0028619
enh78857     5   79512900   79513900      3       2  150064       1.7079     0.043829
enh78858     5   79516000   79517000      5       3  150064        1.785     0.037133
enh78940     5   81073700   81074700      4       2  150064       2.2007     0.013878
enh78941     5   81075500   81076500      2       1  150064       1.8606     0.031401
enh78944     5   81115200   81116200      3       2  150064       2.4719    0.0067198
enh78946     5   81148800   81149800      1       1  150064       1.6663      0.04783
enh78949     5   81152400   81153400      5       3  150064       2.5629    0.0051902
enh78957     5   81521000   81522000      1       1  150064       2.6016      0.00464
enh78959     5   81575200   81576200      2       1  150064       1.7553     0.039604
enh78961     5   81610400   81611400      2       1  150064       2.5053    0.0061171
enh78968     5   81670100   81671100      3       1  150064       1.7438     0.040595
enh78986     5   82602100   82603100      3       1  150064       1.8634     0.031205
enh78999     5   86365600   86366600      1       1  150064       2.0037      0.02255
enh79001     5   86375400   86376400      6       2  150064       1.7798     0.037551
enh79038     5   87546200   87547200      1       1  150064       2.7381      0.00309
enh79039     5   87561200   87562200      3       2  150064        1.711     0.043543
enh79041     5   87566400   87567400      2       1  150064       3.1952   0.00069863
enh79044     5   88026600   88027600      6       3  150064       2.6552    0.0039632
enh79045     5   88031700   88032700      3       1  150064       2.3633    0.0090573
enh79046     5   88035600   88036600      3       1  150064       2.1371     0.016293
enh79048     5   88038100   88039100      2       1  150064       2.3909    0.0084037
enh79049     5   88041900   88042900      3       2  150064       3.1076     0.000943
enh79050     5   88047000   88048000      2       1  150064       2.2422     0.012474
enh79051     5   88057200   88058200      2       1  150064       1.9973     0.022896
enh79059     5   88116600   88117600      1       1  150064        1.794      0.03641
enh79060     5   88117000   88118000      1       1  150064        1.794      0.03641
enh79062     5   88123000   88124000      1       1  150064       3.5875    0.0001669
enh79066     5   88134000   88135000      1       1  150064        1.656      0.04886
enh79067     5   88141100   88142100      3       2  150064       2.1255     0.016772
enh79069     5   88145900   88146900      5       3  150064       2.3974    0.0082554
enh79093     5   88646600   88647600      3       2  150064       2.7447    0.0030281
enh79097     5   88728500   88729500      1       1  150064       2.8839     0.001964
enh79100     5   88740400   88741400      2       1  150064       3.3475   0.00040766
enh79101     5   88742600   88743600      1       1  150064       5.4017    3.301e-08
enh79102     5   88747600   88748600      4       2  150064       4.7045   1.2725e-06
enh79106     5   89311100   89312100      3       2  150064       2.4833    0.0065079
enh79110     5   89702700   89703700      1       1  150064        3.489    0.0002424
enh79121     5   90168500   90169500      3       2  150064       2.0401     0.020671
enh79122     5   90236100   90237100      6       3  150064       3.9292   4.2611e-05
enh79126     5   90561800   90562800      2       1  150064       1.7203     0.042687
enh79127     5   90564700   90565700      4       2  150064       2.0909      0.01827
enh79138     5   90671900   90672900      2       1  150064       2.5763    0.0049932
enh79139     5   90673600   90674600      1       1  150064       1.6709      0.04737
enh79154     5   93912300   93913300      3       1  150064       1.9677     0.024551
enh79155     5   93951900   93952900      2       1  150064       2.6652    0.0038477
enh79156     5   93955500   93956500      4       2  150064       2.2888     0.011045
enh79157     5   93957000   93958000      3       1  150064       2.4754    0.0066552
enh79158     5   93958300   93959300      7       2  150064       2.8037    0.0025263
enh79160     5   93967200   93968200      6       3  150064       2.3854    0.0085296
enh79165     5   94185400   94186400      5       2  150064       1.9227     0.027262
enh79190     5   94979700   94980700      1       1  150064       1.9653      0.02469
enh79208     5   95160800   95161800      7       2  150064       1.9314     0.026715
enh79217     5   95213700   95214700      2       1  150064       2.5241    0.0058005
enh79219     5   95237200   95238200      6       2  150064       1.7302       0.0418
enh79225     5   95261300   95262300      3       1  150064       1.7081     0.043813
enh79227     5   95263000   95264000      6       3  150064       1.8537      0.03189
enh79229     5   95266700   95267700      1       1  150064        1.987      0.02346
enh79241     5   95361300   95362300      1       1  150064         1.72      0.04272
enh79243     5   95403300   95404300      3       1  150064       1.8395      0.03292
enh79244     5   95414500   95415500      2       1  150064        2.392     0.008378
enh79245     5   95420000   95421000      3       1  150064        1.914     0.027808
enh79246     5   95449400   95450400      2       1  150064       1.8999     0.028726
enh79249     5   95562900   95563900      2       1  150064        3.061    0.0011031
enh79253     5   95615600   95616600      4       2  150064       3.3147   0.00045878
enh79255     5   95673200   95674200      3       2  150064       2.7115    0.0033492
enh79259     5   95743700   95744700      1       1  150064       1.6457      0.04991
enh79271     5   95990500   95991500      3       1  150064        1.807     0.035378
enh79272     5   95992300   95993300      2       1  150064       2.2349      0.01271
enh79274     5   95999900   96000900      3       2  150064       1.9628     0.024836
enh79275     5   96001600   96002600      2       1  150064        2.213     0.013449
enh79276     5   96004200   96005200      4       2  150064       2.4169     0.007827
enh79278     5   96034800   96035800      1       1  150064        2.464     0.006869
enh79303     5   96221600   96222600      2       1  150064       1.9961     0.022962
enh79304     5   96229000   96230000      4       2  150064       2.0607     0.019665
enh79305     5   96231700   96232700      5       1  150064       2.4058    0.0080688
enh79306     5   96239700   96240700      8       2  150064       2.4663    0.0068258
enh79308     5   96264100   96265100      2       1  150064       1.8656     0.031046
enh79309     5   96266700   96267700      1       1  150064       2.5967     0.004706
enh79310     5   96273600   96274600      2       1  150064       2.6751    0.0037359
enh79311     5   96275800   96276800      4       2  150064       2.2995     0.010739
enh79313     5   96285000   96286000      2       1  150064       1.8313     0.033529
enh79314     5   96288600   96289600      2       1  150064       2.2949     0.010869
enh79316     5   96295000   96296000      2       1  150064       2.5499    0.0053873
enh79319     5   96303500   96304500      2       1  150064       1.6509     0.049377
enh79323     5   96313800   96314800      4       2  150064       1.8967     0.028931
enh79324     5   96345000   96346000      1       1  150064       2.6721     0.003769
enh79325     5   96357500   96358500      1       1  150064       2.8599     0.002119
enh79336     5   96883400   96884400      4       2  150064       1.8758     0.030339
enh79337     5   97444800   97445800      1       1  150064       2.3256      0.01002
enh79347     5   98241700   98242700      1       1  150064       2.2026      0.01381
enh79349     5   98245300   98246300      3       1  150064       2.6022    0.0046319
enh79350     5   98246800   98247800      2       1  150064       2.1203     0.016991
enh79351     5   98250200   98251200      3       2  150064       1.9527     0.025428
enh79352     5   98252600   98253600      2       1  150064       2.6748    0.0037389
enh79354     5   98268400   98269400      2       1  150064        1.818     0.034534
enh79355     5   98274200   98275200      2       1  150064       2.3824    0.0086006
enh79358     5   98325300   98326300     14       2  150064       1.9544     0.025328
enh79359     5   98340400   98341400      2       1  150064       2.1552     0.015574
enh79361     5   98362400   98363400      2       1  150064       1.9621     0.024875
enh79362     5   98366700   98367700      1       1  150064       2.0116      0.02213
enh79364     5   98373200   98374200      2       1  150064       2.0066     0.022398
enh79367     5   98395100   98396100      1       1  150064       2.2476       0.0123
enh79403     5  101630200  101631200      4       2  150064        4.228    1.179e-05
enh79404     5  101632300  101633300      4       2  150064       3.3781   0.00036497
enh79405     5  101789000  101790000      5       2  150064       3.9458    3.976e-05
enh79414     5  102113600  102114600      2       1  150064       2.5848     0.004872
enh79441     5  106624300  106625300      1       1  150064       2.0405      0.02065
enh79442     5  106629600  106630600      7       3  150064       1.9354     0.026468
enh79443     5  106700500  106701500      4       1  150064        2.429    0.0075693
enh79444     5  106724100  106725100      2       1  150064         2.26     0.011912
enh79445     5  106767100  106768100      3       1  150064       1.8325     0.033438
enh79452     5  106849200  106850200      6       4  150064       1.7416     0.040792
enh79453     5  106855300  106856300      2       1  150064       2.7102     0.003362
enh79485     5  108194000  108195000      1       1  150064       2.0063      0.02241
enh79486     5  108351400  108352400      4       2  150064       2.1449     0.015978
enh79487     5  108363900  108364900      4       2  150064       2.2632     0.011812
enh79490     5  108724100  108725100      4       2  150064       2.0635     0.019533
enh79491     5  108726400  108727400      2       1  150064        1.715     0.043176
enh79493     5  108730100  108731100      2       1  150064       1.6859     0.045906
enh79494     5  108732400  108733400      9       4  150064        3.025     0.001243
enh79496     5  108737900  108738900      3       2  150064       2.9484     0.001597
enh79497     5  108741100  108742100      9       3  150064       2.4804    0.0065615
enh79498     5  108747000  108748000      7       3  150064       2.7297    0.0031699
enh79499     5  108748600  108749600      3       1  150064       2.2013     0.013858
enh79500     5  108790800  108791800      4       2  150064       2.7231    0.0032333
enh79501     5  108803800  108804800      2       1  150064       2.1804     0.014614
enh79503     5  108992300  108993300      5       2  150064       4.2386   1.1248e-05
enh79504     5  109029600  109030600      2       1  150064       3.9179   4.4666e-05
enh79505     5  109032400  109033400      4       2  150064       3.7371   9.3062e-05
enh79506     5  109036100  109037100      6       3  150064       3.5377   0.00020184
enh79507     5  109037800  109038800      9       3  150064       4.1402   1.7353e-05
enh79508     5  109038600  109039600      5       3  150064       3.9244   4.3467e-05
enh79509     5  109039500  109040500      3       1  150064       4.6116   1.9983e-06
enh79511     5  109047100  109048100      4       2  150064       3.6449   0.00013372
enh79512     5  109075400  109076400      3       2  150064       4.0192   2.9202e-05
enh79513     5  109078700  109079700      7       3  150064       2.5345    0.0056299
enh79514     5  109083900  109084900      2       1  150064       1.8155     0.034725
enh79515     5  109184500  109185500      4       1  150064       1.9956     0.022989
enh79516     5  109188200  109189200      3       2  150064       2.9017    0.0018556
enh79517     5  109192900  109193900      2       1  150064       4.6616   1.5684e-06
enh79562     5  111016100  111017100      5       2  150064       2.2677     0.011675
enh79583     5  112019700  112020700      4       2  150064       2.1172     0.017122
enh79596     5  112222900  112223900      3       1  150064        1.712     0.043444
enh79606     5  112311000  112312000      2       1  150064       2.6321    0.0042434
enh79638     5  114714600  114715600      6       2  150064       1.8938     0.029125
enh79640     5  114785800  114786800      1       1  150064        2.184      0.01448
enh79641     5  114796200  114797200      5       2  150064       1.9736     0.024212
enh79643     5  114858200  114859200      1       1  150064        1.956      0.02523
enh79659     5  115182000  115183000      4       2  150064       1.8563     0.031703
enh79666     5  115374000  115375000      3       1  150064       1.7856     0.037081
enh79667     5  115411800  115412800      7       3  150064       1.9156      0.02771
enh79668     5  115419000  115420000      3       1  150064       2.2671     0.011693
enh79670     5  115470700  115471700      9       3  150064       2.1843      0.01447
enh79672     5  115706500  115707500      2       1  150064       1.8436     0.032623
enh79681     5  116099500  116100500      2       1  150064       1.7269     0.042092
enh79683     5  116283300  116284300      2       1  150064        2.209     0.013586
enh79721     5  118682400  118683400      3       1  150064       2.7674    0.0028249
enh79725     5  118701300  118702300      4       1  150064       1.6923     0.045291
enh79730     5  118724000  118725000      5       3  150064       1.8227     0.034177
enh79734     5  118745600  118746600      2       1  150064       1.7715     0.038243
enh79746     5  119722800  119723800      3       2  150064        1.915     0.027744
enh79747     5  119724100  119725100      1       1  150064        1.645      0.04998
enh79809     5  123854700  123855700      3       2  150064       2.2927     0.010934
enh79810     5  123860100  123861100      3       2  150064       2.2185     0.013262
enh79814     5  123935000  123936000      4       2  150064       1.9146     0.027773
enh79817     5  123977600  123978600      4       2  150064            2      0.02275
enh79823     5  124034400  124035400      1       1  150064       1.9022      0.02857
enh79855     5  124372700  124373700      2       1  150064       2.1635     0.015253
enh79866     5  125709300  125710300      2       1  150064       1.7938     0.036426
enh79867     5  125757900  125758900      3       2  150064       1.7156     0.043121
enh79868     5  125760600  125761600      2       1  150064       1.6873     0.045774
enh79892     5  126082900  126083900      1       1  150064       2.0554      0.01992
enh79903     5  126131600  126132600      3       1  150064       2.2704      0.01159
enh79909     5  126182000  126183000      1       1  150064       2.3708     0.008876
enh79912     5  126204400  126205400      6       3  150064       3.6514   0.00013039
enh79915     5  126306800  126307800      4       1  150064       3.6967   0.00010922
enh79916     5  126311900  126312900      3       2  150064       2.6731    0.0037577
enh79919     5  126323500  126324500      6       2  150064       2.1607     0.015358
enh79924     5  126363800  126364800      4       2  150064        2.748    0.0029982
enh79935     5  127120600  127121600      2       1  150064       2.8574    0.0021355
enh79936     5  127211100  127212100      2       1  150064       3.8921   4.9696e-05
enh79944     5  127422100  127423100      2       1  150064        1.873     0.030535
enh79973     5  130593200  130594200      1       1  150064       1.8493      0.03221
enh79985     5  130650000  130651000      1       1  150064       1.7445      0.04054
enh79989     5  130674600  130675600      2       1  150064       1.6946     0.045071
enh80006     5  130815500  130816500      3       1  150064       1.8604     0.031418
enh80007     5  130817100  130818100      1       1  150064       1.7931      0.03648
enh80008     5  130824300  130825300      2       1  150064       1.9187     0.027513
enh80018     5  130920000  130921000      2       1  150064       1.7333     0.041525
enh80029     5  130957700  130958700      1       1  150064       1.6637      0.04809
enh80063     5  131406200  131407200      3       1  150064       1.8251     0.033997
enh80101     5  131767400  131768400      1       1  150064       2.0335        0.021
enh80102     5  131770700  131771700      3       1  150064       2.0343     0.020959
enh80104     5  131779800  131780800      3       1  150064       2.1166     0.017148
enh80105     5  131783400  131784400      5       2  150064       1.8752     0.030382
enh80108     5  131797200  131798200      2       1  150064       1.8349     0.033258
enh80109     5  131801000  131802000      6       4  150064       1.9118     0.027951
enh80117     5  131860800  131861800      1       1  150064       1.9665      0.02462
enh80119     5  131864500  131865500      1       1  150064       2.0612      0.01964
enh80125     5  131997800  131998800      1       1  150064       1.9012      0.02864
enh80150     5  132381800  132382800      1       1  150064       1.6752      0.04695
enh80151     5  132391500  132392500      2       1  150064        1.667     0.047753
enh80256     5  133968600  133969600      2       1  150064       1.9464     0.025804
enh80311     5  135372300  135373300      1       1  150064       2.2179      0.01328
enh80325     5  137068600  137069600      2       1  150064       3.0669    0.0010815
enh80326     5  137072900  137073900      1       1  150064       3.2348    0.0006086
enh80327     5  137085700  137086700      2       1  150064       2.7947    0.0025974
enh80330     5  137177600  137178600      1       1  150064       2.9476     0.001601
enh80332     5  137194200  137195200      2       1  150064       2.2876      0.01108
enh80334     5  137225200  137226200      2       1  150064       2.3254     0.010024
enh80338     5  137271000  137272000      3       1  150064        2.579    0.0049546
enh80340     5  137331200  137332200      2       1  150064       2.7362    0.0031077
enh80341     5  137332000  137333000      5       2  150064       2.6904    0.0035683
enh80343     5  137359500  137360500      6       2  150064       2.3114     0.010406
enh80344     5  137362500  137363500      2       1  150064       2.0509     0.020137
enh80345     5  137365700  137366700      1       1  150064       1.7893      0.03678
enh80346     5  137369400  137370400      1       1  150064       1.7626      0.03898
enh80361     5  137672100  137673100      5       3  150064       2.9152    0.0017774
enh80362     5  137675900  137676900      3       1  150064       3.2208   0.00063924
enh80368     5  137704000  137705000      3       1  150064       2.5156    0.0059411
enh80369     5  137705500  137706500      4       2  150064       2.0647     0.019475
enh80370     5  137707100  137708100      2       1  150064       2.9242    0.0017265
enh80373     5  137775200  137776200      3       2  150064       4.4343   4.6181e-06
enh80374     5  137785000  137786000      1       1  150064       3.4458    0.0002847
enh80375     5  137785500  137786500      1       1  150064       4.2491    1.073e-05
enh80377     5  137798500  137799500      5       2  150064       3.5433   0.00019759
enh80382     5  137882400  137883400      3       1  150064       5.1884   1.0606e-07
enh80383     5  137884700  137885700      1       1  150064       3.9542    3.839e-05
enh80384     5  137901100  137902100      2       1  150064       4.4961   3.4608e-06
enh80385     5  137908700  137909700      1       1  150064       3.1639    0.0007783
enh80386     5  137911700  137912700      1       1  150064       3.1966    0.0006954
enh80388     5  137936800  137937800      6       3  150064       4.9123   4.5007e-07
enh80389     5  137938600  137939600      1       1  150064       5.0389    2.341e-07
enh80390     5  137940600  137941600      3       2  150064       2.7847    0.0026786
enh80391     5  137946000  137947000      2       1  150064       4.4767   3.7903e-06
enh80410     5  138310700  138311700      1       1  150064       2.0507      0.02015
enh80420     5  138483000  138484000      3       2  150064       1.7215     0.042581
enh80456     5  138773000  138774000      3       1  150064        2.209     0.013586
enh80468     5  138872100  138873100      2       1  150064       1.9077     0.028216
enh80473     5  138904500  138905500      2       1  150064       2.4689    0.0067768
enh80474     5  138922200  138923200      2       1  150064       2.3016      0.01068
enh80486     5  138972100  138973100      2       1  150064       1.9647     0.024724
enh80489     5  138986100  138987100      2       1  150064       2.0527     0.020051
enh80500     5  139042100  139043100      1       1  150064       2.9083     0.001817
enh80502     5  139052000  139053000      2       1  150064       3.0434    0.0011695
enh80503     5  139054000  139055000      5       1  150064       3.3882   0.00035172
enh80504     5  139057300  139058300      2       1  150064       3.2548   0.00056726
enh80505     5  139066200  139067200      2       1  150064       3.6259   0.00014401
enh80508     5  139080500  139081500      1       1  150064       3.8986    4.837e-05
enh80509     5  139085100  139086100      2       1  150064       2.5134    0.0059795
enh80516     5  139223800  139224800      1       1  150064        1.784      0.03721
enh80521     5  139348200  139349200      3       1  150064       2.2555     0.012052
enh80530     5  139523200  139524200      3       2  150064       1.7786     0.037649
enh80531     5  139536000  139537000      2       1  150064       3.5479   0.00019415
enh80532     5  139536800  139537800      4       2  150064       3.2475   0.00058217
enh80533     5  139545000  139546000      6       2  150064       2.0609     0.019656
enh80534     5  139555800  139556800      2       1  150064       3.5533   0.00019023
enh80538     5  139562600  139563600      3       2  150064       2.9821    0.0014314
enh80541     5  139596100  139597100      2       1  150064       2.6955    0.0035137
enh80542     5  139600000  139601000      2       1  150064       1.7076     0.043856
enh80543     5  139607800  139608800      3       1  150064       3.4692   0.00026101
enh80558     5  139683000  139684000      3       1  150064       1.6612      0.04834
enh80559     5  139691100  139692100      3       2  150064       2.0504     0.020161
enh80561     5  139719800  139720800      4       2  150064       2.2417     0.012489
enh80564     5  139730800  139731800      3       2  150064         3.11   0.00093533
enh80570     5  139778900  139779900      2       1  150064       3.1233   0.00089404
enh80571     5  139783800  139784800      3       2  150064       2.3455    0.0095016
enh80579     5  139812400  139813400      1       1  150064       2.7565     0.002921
enh80582     5  139927600  139928600      2       1  150064       2.9254    0.0017202
enh80588     5  139948400  139949400      3       2  150064       2.3251     0.010034
enh80591     5  139988400  139989400      1       1  150064       2.8179     0.002417
enh80592     5  139991700  139992700      4       2  150064       2.0172     0.021839
enh80594     5  140012800  140013800      3       1  150064       3.3482   0.00040674
enh80595     5  140017800  140018800      3       2  150064       2.3221     0.010115
enh80597     5  140025000  140026000      4       2  150064       3.1794    0.0007378
enh80598     5  140025400  140026400      4       2  150064       3.1794    0.0007378
enh80599     5  140028100  140029100      2       1  150064       3.9582   3.7763e-05
enh80600     5  140043200  140044200      4       2  150064         2.76    0.0028901
enh80601     5  140045900  140046900      3       2  150064       2.6047    0.0045975
enh80602     5  140068700  140069700      2       1  150064       3.5351    0.0002038
enh80603     5  140072000  140073000      7       2  150064       4.2648   1.0006e-05
enh80605     5  140081000  140082000      3       1  150064       3.9874   3.3404e-05
enh80606     5  140089300  140090300      1       1  150064        3.128    0.0008801
enh80607     5  140090900  140091900      1       1  150064       4.2633    1.007e-05
enh80608     5  140098100  140099100      3       2  150064       4.0009   3.1546e-05
enh80609     5  140105400  140106400      1       1  150064        4.319    7.836e-06
enh80637     5  141062600  141063600      1       1  150064       2.2371      0.01264
enh80643     5  141215400  141216400      4       1  150064       2.4037    0.0081154
enh80644     5  141218300  141219300      3       1  150064       2.4162    0.0078411
enh80649     5  141248900  141249900      3       2  150064       2.0674     0.019349
enh80664     5  141414300  141415300      6       2  150064       1.6796     0.046515
enh80666     5  141443000  141444000      1       1  150064       2.0168      0.02186
enh80670     5  141485300  141486300      2       1  150064        1.996     0.022967
enh80680     5  141566500  141567500      3       2  150064       2.6148    0.0044645
enh80691     5  141769100  141770100      3       1  150064       2.1841     0.014479
enh80696     5  141820900  141821900      4       1  150064       1.7112     0.043523
enh80708     5  142158300  142159300      2       1  150064        2.664    0.0038605
enh80783     5  142623900  142624900      5       2  150064       1.6574     0.048721
enh80785     5  142629900  142630900      1       1  150064       1.6833      0.04616
enh80791     5  142707100  142708100      4       2  150064       2.0346     0.020947
enh80802     5  142757900  142758900      2       1  150064       2.1252     0.016786
enh80823     5  143008800  143009800      4       2  150064       1.7723     0.038172
enh80831     5  143185800  143186800      1       1  150064       1.7473      0.04029
enh80854     5  145421800  145422800      1       1  150064       1.6645      0.04801
enh80902     5  148232600  148233600      2       1  150064       1.8923     0.029222
enh80926     5  148674900  148675900      2       1  150064       1.6723     0.047234
enh80927     5  148677800  148678800      2       1  150064       2.6764    0.0037207
enh80928     5  148699900  148700900      6       3  150064       1.8288     0.033717
enh80930     5  148726000  148727000      2       1  150064       2.2419     0.012485
enh80935     5  148735900  148736900      2       1  150064       1.7978     0.036104
enh80938     5  148750800  148751800      2       1  150064       1.8278     0.033789
enh80943     5  148809700  148810700      2       1  150064       2.3583    0.0091798
enh80956     5  148913300  148914300      2       1  150064       1.8538     0.031881
enh80960     5  148931600  148932600      2       1  150064       1.8835     0.029815
enh80973     5  149112800  149113800      5       3  150064       2.8077    0.0024952
enh80975     5  149126800  149127800      1       1  150064       2.5181     0.005899
enh80979     5  149155100  149156100      2       1  150064       1.8929     0.029183
enh80981     5  149158100  149159100      1       1  150064       1.7255      0.04222
enh80983     5  149164500  149165500      4       2  150064       2.3197     0.010178
enh80984     5  149171400  149172400      6       4  150064       3.1788   0.00073943
enh80985     5  149172200  149173200      4       2  150064       2.6938    0.0035318
enh80986     5  149178300  149179300      2       1  150064       2.0027     0.022607
enh80988     5  149184700  149185700      2       1  150064       2.4139    0.0078918
enh81021     5  149678800  149679800      2       1  150064       1.9516      0.02549
enh81051     5  149936500  149937500      1       1  150064       1.6809      0.04639
enh81128     5  150635600  150636600      1       1  150064       2.2055      0.01371
enh81146     5  151050700  151051700      1       1  150064       1.9584      0.02509
enh81147     5  151055600  151056600      2       1  150064       2.0692     0.019264
enh81173     5  151906900  151907900      5       2  150064       4.0387   2.6874e-05
enh81174     5  152731600  152732600      3       2  150064       3.4339   0.00029746
enh81175     5  152732600  152733600      4       2  150064       2.4107     0.007962
enh81178     5  153339600  153340600      7       3  150064       2.2345     0.012726
enh81179     5  153353800  153354800      7       3  150064       2.1035      0.01771
enh81181     5  153420600  153421600      2       1  150064       3.4245   0.00030797
enh81182     5  153423500  153424500      1       1  150064        3.657    0.0001276
enh81183     5  153424200  153425200      2       1  150064       3.3895   0.00035009
enh81186     5  153451400  153452400      2       1  150064       3.2966   0.00048932
enh81187     5  153454500  153455500      7       2  150064       3.7307   9.5484e-05
enh81189     5  153577600  153578600      4       2  150064       1.8583     0.031562
enh81190     5  153580200  153581200      4       2  150064       2.0214     0.021619
enh81191     5  153581100  153582100      3       2  150064       2.2382     0.012603
enh81192     5  153583100  153584100      7       1  150064       3.5085    0.0002253
enh81193     5  153593700  153594700      3       2  150064       2.5945    0.0047359
enh81194     5  153596400  153597400      9       6  150064        2.505    0.0061226
enh81195     5  153600500  153601500      4       2  150064       2.6029    0.0046219
enh81196     5  153608400  153609400      4       2  150064       2.1877     0.014345
enh81197     5  153612800  153613800      3       2  150064       1.9005     0.028682
enh81198     5  153616700  153617700      7       3  150064       3.3107   0.00046526
enh81199     5  153622400  153623400      6       2  150064       2.5275    0.0057431
enh81200     5  153623900  153624900      3       2  150064       4.3977   5.4712e-06
enh81201     5  153652400  153653400      6       2  150064       4.6038   2.0745e-06
enh81202     5  153657200  153658200      5       2  150064       5.1635   1.2121e-07
enh81203     5  153664500  153665500      4       2  150064       3.5397   0.00020029
enh81209     5  153784800  153785800      5       2  150064       2.7745    0.0027647
enh81214     5  153893000  153894000      3       2  150064       1.8345     0.033287
enh81223     5  154093500  154094500      2       1  150064       1.7532     0.039787
enh81227     5  154148600  154149600      5       3  150064       1.8773     0.030241
enh81235     5  154213800  154214800      2       1  150064       1.7723     0.038174
enh81262     5  156570700  156571700      2       1  150064       1.6565     0.048815
enh81269     5  156605500  156606500      3       1  150064       1.9742      0.02418
enh81292     5  156881900  156882900      3       2  150064       1.6882     0.045688
enh81293     5  156884800  156885800      1       1  150064       1.8949      0.02905
enh81334     5  157255000  157256000      6       3  150064       1.9716      0.02433
enh81351     5  157661100  157662100      3       2  150064        1.733      0.04155
enh81419     5  158521400  158522400      2       1  150064        2.286     0.011128
enh81420     5  158547300  158548300      6       3  150064       4.2021   1.3221e-05
enh81424     5  158605500  158606500      2       1  150064       1.7035     0.044233
enh81425     5  158608800  158609800      5       3  150064       2.1641      0.01523
enh81431     5  158637900  158638900      2       1  150064       3.3622   0.00038666
enh81432     5  158668900  158669900      3       2  150064       3.6537   0.00012924
enh81433     5  158688600  158689600      3       2  150064       4.0271   2.8237e-05
enh81437     5  158763900  158764900      8       4  150064       1.6701     0.047451
enh81518     5  162884100  162885100      3       2  150064       3.1791   0.00073858
enh81532     5  167126000  167127000      2       1  150064       1.9905     0.023267
enh81533     5  167185800  167186800      1       1  150064       3.0124     0.001296
enh81557     5  167914600  167915600      1       1  150064       2.1444        0.016
enh81558     5  168002300  168003300      1       1  150064       2.0306      0.02115
enh81559     5  168003500  168004500      3       1  150064        2.555    0.0053097
enh81561     5  168011200  168012200      2       1  150064       2.2238     0.013083
enh81566     5  168086200  168087200      1       1  150064        1.757      0.03946
enh81591     5  169302700  169303700      1       1  150064       3.1029    0.0009582
enh81593     5  169350600  169351600      5       2  150064       2.3639    0.0090414
enh81599     5  169587800  169588800      2       1  150064       2.7015    0.0034513
enh81617     5  169843200  169844200      2       1  150064       2.0233     0.021523
enh81619     5  170060700  170061700      3       1  150064       2.2629     0.011822
enh81622     5  170813100  170814100      1       1  150064        2.005      0.02248
enh81624     5  170845200  170846200      3       1  150064       1.7977     0.036113
enh81627     5  171060700  171061700      1       1  150064       1.8515      0.03205
enh81629     5  171332900  171333900      1       1  150064       1.8739      0.03047
enh81649     5  171398600  171399600      2       1  150064       1.7294     0.041866
enh81655     5  171421300  171422300      1       1  150064       1.7921      0.03656
enh81681     5  171589700  171590700      6       2  150064       1.6458     0.049899
enh81683     5  171604000  171605000     10       2  150064        1.665     0.047955
enh81707     5  171960200  171961200      4       2  150064        2.569       0.0051
enh81752     5  172357800  172358800      4       2  150064        1.844     0.032593
enh81755     5  172380600  172381600      3       1  150064       2.0201     0.021686
enh81759     5  172409600  172410600      3       1  150064       2.8339    0.0022993
enh81761     5  172417800  172418800      1       1  150064       2.7037     0.003429
enh81770     5  172460900  172461900      3       1  150064       1.8154      0.03473
enh81774     5  172479000  172480000      2       1  150064       2.4452    0.0072395
enh81775     5  172481700  172482700      2       1  150064       2.1482     0.015851
enh81777     5  172485500  172486500      6       2  150064       2.2279     0.012944
enh81778     5  172486300  172487300      8       3  150064       1.8622     0.031288
enh81779     5  172487400  172488400      4       2  150064       2.3017     0.010676
enh81783     5  172492100  172493100      3       2  150064        2.055     0.019941
enh81785     5  172505600  172506600      1       1  150064        1.847      0.03237
enh81786     5  172525800  172526800      2       1  150064       3.3389   0.00042058
enh81787     5  172570500  172571500      2       1  150064       1.9677      0.02455
enh81793     5  173040700  173041700      5       2  150064       2.0395     0.020698
enh81805     5  173161100  173162100      4       1  150064       2.3333    0.0098156
enh81806     5  173163800  173164800      3       1  150064        3.657   0.00012758
enh81821     5  173259600  173260600      3       2  150064       1.7003     0.044537
enh81822     5  173282100  173283100      4       1  150064       2.0189     0.021749
enh81835     5  173346800  173347800      1       1  150064       1.7237      0.04238
enh81855     5  174933900  174934900     14       3  150064       2.2052     0.013719
enh81856     5  174944400  174945400      4       2  150064       1.8623     0.031283
enh81857     5  174947600  174948600      2       1  150064        2.358    0.0091879
enh81858     5  174949500  174950500      1       1  150064       2.3369     0.009723
enh81859     5  174960900  174961900      1       1  150064       2.0183      0.02178
enh81884     5  175829000  175830000      2       1  150064        1.748     0.040235
enh81887     5  175843800  175844800      4       2  150064       2.1044     0.017671
enh81905     5  176072900  176073900      2       1  150064       1.6802      0.04646
enh81952     5  176733000  176734000      3       1  150064        1.714     0.043268
enh81978     5  176841600  176842600      1       1  150064       1.9674      0.02457
enh81979     5  176843100  176844100      1       1  150064       2.8094     0.002482
enh81996     5  176937500  176938500      1       1  150064       2.2911      0.01098
enh81999     5  176947000  176948000      2       1  150064       2.2878     0.011076
enh82000     5  176948100  176949100      4       2  150064       2.7346    0.0031231
enh82001     5  176973000  176974000      1       1  150064       3.0418     0.001176
enh82002     5  176974400  176975400      3       1  150064       2.7193    0.0032707
enh82003     5  176975200  176976200      1       1  150064       2.9243     0.001726
enh82005     5  176983800  176984800      1       1  150064       3.0843      0.00102
enh82018     5  177519800  177520800      2       1  150064       1.8772     0.030244
enh82036     5  177654400  177655400      4       2  150064        1.909     0.028134
enh82044     5  177868400  177869400      4       2  150064       2.5367    0.0055945
enh82045     5  177869500  177870500      3       2  150064       1.9379     0.026319
enh82059     5  178569200  178570200      2       1  150064       1.7483     0.040202
enh82084     5  179183400  179184400      1       1  150064       2.3515     0.009349
enh82085     5  179186000  179187000      6       3  150064       1.7447     0.040522
enh82088     5  179189700  179190700      1       1  150064       1.8839      0.02979
enh82093     5  179234500  179235500      2       1  150064       2.1093      0.01746
enh82099     5  179279400  179280400      2       1  150064       2.2807     0.011284
enh82117     5  179894000  179895000      6       2  150064       1.7572      0.03944
enh82147     5  180295500  180296500      5       2  150064       1.6933     0.045196
enh82156     5  180625500  180626500      8       2  150064       1.6548     0.048987
enh82234     6     660100     661100      1       1  150064       1.8371       0.0331
enh82269     6    1611300    1612300      1       1  150064       1.9189       0.0275
enh82281     6    1856000    1857000      3       1  150064       2.0882     0.018388
enh82349     6    2958100    2959100     11       3  150064        2.296     0.010838
enh82371     6    3139200    3140200      1       1  150064       2.4976     0.006251
enh82376     6    3203100    3204100      1       1  150064       2.3366      0.00973
enh82382     6    3279500    3280500      4       2  150064       2.2873     0.011089
enh82406     6    3747000    3748000      3       2  150064       2.0127     0.022071
enh82419     6    3869100    3870100      3       1  150064         1.84     0.032883
enh82464     6    4811100    4812100      2       1  150064       1.8196     0.034406
enh82465     6    4814200    4815200      2       1  150064       2.1161     0.017168
enh82468     6    4846900    4847900      3       1  150064       2.8669    0.0020729
enh82470     6    4853800    4854800      1       1  150064       1.8255      0.03396
enh82471     6    4871400    4872400      1       1  150064       2.9376     0.001654
enh82477     6    4901200    4902200      3       2  150064       1.6605     0.048403
enh82479     6    4905500    4906500      2       1  150064       2.6485    0.0040427
enh82480     6    4908200    4909200      2       1  150064       2.8091    0.0024841
enh82481     6    4914100    4915100      4       2  150064       2.4935     0.006325
enh82482     6    4916700    4917700      8       3  150064       2.5095    0.0060443
enh82483     6    4917500    4918500      3       1  150064       2.7304    0.0031626
enh82509     6    5289400    5290400      4       2  150064       1.6737      0.04709
enh82510     6    5290600    5291600      3       2  150064       1.7994     0.035977
enh82511     6    5294200    5295200      7       4  150064       1.7709     0.038292
enh82514     6    5314200    5315200      1       1  150064        2.217      0.01331
enh82519     6    5486800    5487800      2       1  150064       1.7733     0.038087
enh82620     6    7041800    7042800      1       1  150064       1.6586       0.0486
enh82622     6    7053000    7054000      2       1  150064       1.9897     0.023315
enh82623     6    7058300    7059300      7       4  150064       2.2024      0.01382
enh82629     6    7111600    7112600      1       1  150064       1.6656       0.0479
enh82634     6    7130300    7131300      4       2  150064        2.148     0.015857
enh82663     6    7242400    7243400      1       1  150064       2.1028      0.01774
enh82667     6    7277400    7278400      8       4  150064        2.191     0.014227
enh82668     6    7282000    7283000      7       3  150064       2.1078     0.017526
enh82669     6    7305200    7306200      5       2  150064       2.3087     0.010479
enh82689     6    7671500    7672500      2       1  150064       1.7994     0.035978
enh82701     6    7960400    7961400      5       3  150064       1.6489     0.049582
enh82703     6    7975700    7976700      3       2  150064       2.1101     0.017427
enh82728     6   10441300   10442300      2       1  150064       1.9639     0.024773
enh82730     6   10510600   10511600      1       1  150064       1.9554      0.02527
enh82762     6   11194700   11195700      4       2  150064       2.4666    0.0068206
enh82774     6   11236400   11237400      6       3  150064       2.4664    0.0068243
enh82780     6   11292000   11293000      1       1  150064       1.7943      0.03638
enh82796     6   11383000   11384000      4       2  150064       1.7442      0.04056
enh82797     6   11387400   11388400      2       1  150064       2.3429    0.0095661
enh82801     6   11413200   11414200      4       2  150064       1.7241     0.042341
enh82804     6   11443900   11444900      2       1  150064       1.6546     0.049004
enh82807     6   11494500   11495500     13       2  150064       3.6218   0.00014629
enh82808     6   11514800   11515800      5       2  150064       3.1697   0.00076285
enh82809     6   11519400   11520400      6       3  150064       2.5681    0.0051122
enh82810     6   11525400   11526400      3       1  150064        2.972    0.0014795
enh82814     6   11609400   11610400      4       2  150064       2.1913     0.014214
enh82843     6   11938400   11939400      4       2  150064       1.7393     0.040991
enh82844     6   11968300   11969300      4       2  150064       2.1095      0.01745
enh82845     6   11975800   11976800     13       3  150064       2.9609    0.0015336
enh82846     6   11978300   11979300      7       2  150064       2.3389    0.0096714
enh82853     6   12033800   12034800      1       1  150064       2.1399      0.01618
enh82854     6   12037200   12038200      5       2  150064       1.9433     0.025992
enh82881     6   12118800   12119800      2       1  150064        1.672     0.047258
enh82913     6   13229400   13230400      1       1  150064       1.9693      0.02446
enh82918     6   13272100   13273100      1       1  150064       2.4184     0.007794
enh82920     6   13277500   13278500      7       2  150064       1.9602     0.024987
enh82921     6   13280100   13281100      8       2  150064       1.9161     0.027675
enh82949     6   13455400   13456400      4       2  150064       1.8658     0.031032
enh82960     6   13611500   13612500      2       1  150064       1.7088     0.043746
enh82964     6   13641500   13642500      1       1  150064       1.7872      0.03695
enh82967     6   13660900   13661900      2       1  150064        2.582    0.0049121
enh82968     6   13665500   13666500      1       1  150064       1.8629      0.03124
enh82976     6   13696400   13697400      2       1  150064        1.662     0.048258
enh82979     6   13707400   13708400      2       1  150064       2.7686    0.0028147
enh82980     6   13713000   13714000      3       1  150064       1.6542     0.049039
enh82982     6   13747200   13748200      5       2  150064       3.0557    0.0011225
enh82983     6   13762600   13763600      2       1  150064        1.824     0.034077
enh83035     6   14542400   14543400      1       1  150064       1.8353      0.03323
enh83036     6   14573800   14574800      4       2  150064       1.9307     0.026759
enh83038     6   14610200   14611200      2       1  150064       2.2263     0.012996
enh83041     6   14640100   14641100      2       1  150064       2.8319    0.0023139
enh83117     6   15356400   15357400      2       1  150064       1.8373     0.033086
enh83120     6   15364800   15365800      1       1  150064       1.9232      0.02723
enh83173     6   15880000   15881000      7       3  150064       2.3943     0.008326
enh83175     6   15896600   15897600      4       2  150064        2.221     0.013176
enh83176     6   15901600   15902600      5       2  150064       2.3795    0.0086687
enh83195     6   16239600   16240600      3       1  150064        1.815     0.034761
enh83200     6   16329000   16330000      5       2  150064       2.9108    0.0018026
enh83201     6   16331800   16332800      2       1  150064       3.0729    0.0010599
enh83202     6   16334900   16335900      2       1  150064        2.782    0.0027009
enh83207     6   16409500   16410500      3       1  150064       1.8456     0.032472
enh83219     6   16533200   16534200      2       1  150064       1.7283     0.041969
enh83232     6   16670300   16671300      3       2  150064         2.01     0.022213
enh83244     6   16711400   16712400      6       2  150064       1.8363     0.033154
enh83246     6   16724000   16725000      4       1  150064        2.918    0.0017617
enh83247     6   16729400   16730400      4       2  150064       2.5248    0.0057875
enh83248     6   16731400   16732400      2       1  150064       2.8203     0.002399
enh83252     6   16752300   16753300      5       3  150064       2.6432     0.004106
enh83254     6   16757200   16758200      4       2  150064       2.5841    0.0048815
enh83267     6   17418200   17419200      1       1  150064       2.0206      0.02166
enh83292     6   18121800   18122800      2       1  150064        1.788      0.03689
enh83313     6   18390700   18391700      2       1  150064       1.9121     0.027931
enh83316     6   18477500   18478500      4       2  150064       2.0703     0.019212
enh83320     6   20173800   20174800      6       2  150064       1.7435      0.04062
enh83331     6   20291800   20292800      3       1  150064       1.8131      0.03491
enh83346     6   20437600   20438600      1       1  150064       2.1409      0.01614
enh83350     6   20463600   20464600      4       2  150064       2.2266     0.012987
enh83351     6   20467800   20468800      4       2  150064       2.1875     0.014354
enh83352     6   20528400   20529400      6       3  150064       1.9696     0.024441
enh83354     6   20535800   20536800      6       2  150064       2.7249    0.0032157
enh83360     6   20630700   20631700      6       4  150064        2.853    0.0021657
enh83370     6   20833600   20834600      2       1  150064       1.9126     0.027902
enh83372     6   20846500   20847500      3       1  150064       2.3289    0.0099331
enh83373     6   20877100   20878100      3       1  150064       2.1702     0.014996
enh83374     6   20919300   20920300      2       1  150064       1.7944     0.036371
enh83376     6   21004600   21005600      3       1  150064       2.2916     0.010965
enh83380     6   21099700   21100700      5       2  150064       2.2568      0.01201
enh83381     6   21102400   21103400      3       2  150064       2.2596     0.011924
enh83385     6   21189500   21190500      1       1  150064       2.1392      0.01621
enh83388     6   21208200   21209200      5       1  150064       2.3134     0.010352
enh83391     6   21264400   21265400      3       2  150064        2.605    0.0045937
enh83411     6   22024200   22025200      1       1  150064       1.6614      0.04832
enh83431     6   24360500   24361500      4       2  150064       2.9419    0.0016308
enh83432     6   24402000   24403000      5       2  150064       2.1063     0.017591
enh83435     6   24493600   24494600      5       3  150064       2.0926     0.018192
enh83436     6   24495900   24496900      4       2  150064       1.6969      0.04486
enh83437     6   24517600   24518600      4       2  150064        2.799    0.0025627
enh83438     6   24521600   24522600      4       2  150064       4.1219   1.8786e-05
enh83439     6   24547200   24548200      3       2  150064       2.8126    0.0024575
enh83441     6   24646400   24647400      6       3  150064       3.0642    0.0010914
enh83442     6   24659100   24660100      4       2  150064       4.0654   2.3975e-05
enh83443     6   24664400   24665400      3       2  150064       2.5375    0.0055828
enh83451     6   24859400   24860400      3       2  150064       1.7347     0.041397
enh83453     6   24867500   24868500      6       2  150064       2.1311      0.01654
enh83458     6   24884700   24885700      3       1  150064       1.7998     0.035947
enh83459     6   24887500   24888500      3       2  150064       2.7661    0.0028367
enh83460     6   24892500   24893500      2       1  150064       2.0122     0.022101
enh83461     6   24896000   24897000      7       3  150064       3.5379   0.00020164
enh83462     6   24897500   24898500      3       1  150064       1.9294     0.026843
enh83463     6   24900700   24901700      4       2  150064       1.7376     0.041141
enh83469     6   24936000   24937000      2       1  150064       1.8325     0.033438
enh83481     6   24998400   24999400      4       2  150064       2.6348    0.0042092
enh83483     6   25007700   25008700      3       1  150064       2.3159     0.010281
enh83484     6   25015000   25016000      4       2  150064       1.9661     0.024645
enh83487     6   25038400   25039400      5       1  150064       3.1379   0.00085079
enh83488     6   25043200   25044200      2       1  150064        2.037     0.020824
enh83490     6   25058500   25059500      1       1  150064       1.9173       0.0276
enh83491     6   25070500   25071500      4       2  150064       2.9567    0.0015548
enh83492     6   25086100   25087100      4       2  150064       2.0619     0.019611
enh83494     6   25118700   25119700      7       3  150064       3.1687   0.00076557
enh83495     6   25130700   25131700      3       2  150064         2.59    0.0047986
enh83496     6   25135000   25136000      2       1  150064         1.75     0.040056
enh83498     6   25146700   25147700      2       1  150064       4.5295   2.9566e-06
enh83499     6   25155100   25156100      9       4  150064       3.9641   3.6835e-05
[truncated: 777,699 more chars]
