# Supplementary material for: Identifying enhancer properties associated with genetic risk for complex traits using regulome-wide association studies
Source: PLoS Comput Biol. 2022 Sep 7;18(9):e1010430. doi: 10.1371/journal.pcbi.1010430 (PMC9484640; doi:10.1371/journal.pcbi.1010430)
Supplement: S3 Table — Sample names are as described in the ROADMAP epigenomics project integrative analysis portal: https://egg2.wustl.edu/roadmap/web_portal/meta.html. (ZIP) [file pcbi.1010430.s010.zip › supplemental_table3/E038blood_sig_enhancers05.gcov.out]

GENE      CHR      START       STOP  NSNPS  NPARAM       N        ZSTAT            P
enh34811    1    1168600    1169600      3       1  150064       1.9619      0.02489
enh34869    1    1706800    1707800      3       2  150064       2.5144    0.0059618
enh34885    1    1837400    1838400      2       1  150064       1.7009     0.044484
enh34887    1    1841200    1842200      3       1  150064       2.0797     0.018775
enh34897    1    2046300    2047300      3       1  150064       1.7997     0.035957
enh34899    1    2058600    2059600      1       1  150064       3.2129    0.0006569
enh34900    1    2063200    2064200      1       1  150064       2.0727       0.0191
enh34901    1    2065000    2066000      5       2  150064       3.2658   0.00054572
enh34902    1    2071000    2072000      5       2  150064       3.2169   0.00064792
enh34904    1    2080400    2081400      1       1  150064       3.5192    0.0002164
enh34910    1    2126900    2127900      2       1  150064       2.5265    0.0057606
enh34914    1    2137300    2138300      3       1  150064       2.6996    0.0034707
enh34922    1    2181600    2182600      4       2  150064       1.7417     0.040784
enh34926    1    2214800    2215800      6       3  150064       1.7659     0.038702
enh34930    1    2233700    2234700      3       1  150064       1.8512      0.03207
enh34939    1    2398400    2399400      4       2  150064       4.7799   8.7701e-07
enh34941    1    2427300    2428300      3       1  150064       1.7051     0.044086
enh34948    1    2485900    2486900      1       1  150064       2.5752     0.005009
enh34953    1    2524100    2525100      8       2  150064        3.115   0.00091986
enh34954    1    2554000    2555000      4       2  150064       3.0552    0.0011244
enh35017    1    5449000    5450000      1       1  150064       1.6795      0.04653
enh35019    1    5459600    5460600      1       1  150064       1.6715      0.04731
enh35043    1    6089200    6090200      1       1  150064       2.1548      0.01559
enh35054    1    6260300    6261300      1       1  150064       1.7453      0.04047
enh35055    1    6264400    6265400      3       2  150064         2.25     0.012223
enh35071    1    6519000    6520000      1       1  150064       2.8837     0.001965
enh35073    1    6531500    6532500      4       2  150064       2.7463    0.0030136
enh35077    1    6552200    6553200      3       1  150064       1.9459     0.025835
enh35087    1    6644400    6645400      1       1  150064       3.4842    0.0002468
enh35090    1    6656800    6657800      5       2  150064       1.6889      0.04562
enh35093    1    6676000    6677000      3       1  150064       2.1533     0.015649
enh35094    1    6684200    6685200      2       1  150064       2.1264     0.016733
enh35097    1    6716700    6717700      4       2  150064       2.8901    0.0019255
enh35098    1    6759800    6760800      2       1  150064       3.5669   0.00018061
enh35100    1    6847000    6848000      3       1  150064       1.7795     0.037581
enh35102    1    6851000    6852000      4       2  150064       1.8562     0.031711
enh35136    1    8002600    8003600      2       1  150064       2.0947     0.018098
enh35154    1    8374000    8375000      3       2  150064        4.624   1.8821e-06
enh35155    1    8377100    8378100      1       1  150064       3.5064    0.0002271
enh35157    1    8427100    8428100      1       1  150064       2.9348     0.001669
enh35159    1    8430900    8431900      4       2  150064       3.9093    4.628e-05
enh35161    1    8436100    8437100      4       2  150064       4.3432   7.0227e-06
enh35162    1    8439500    8440500      2       1  150064       4.8415   6.4436e-07
enh35164    1    8444400    8445400      2       1  150064       4.8974   4.8548e-07
enh35165    1    8446800    8447800      3       1  150064       5.1215   1.5158e-07
enh35168    1    8457800    8458800      1       1  150064       2.3545     0.009273
enh35170    1    8464500    8465500      2       1  150064       4.6602   1.5796e-06
enh35171    1    8466800    8467800      3       2  150064       4.5486   2.6996e-06
enh35173    1    8473400    8474400      2       1  150064       2.8875    0.0019416
enh35176    1    8488300    8489300      1       1  150064       5.7199     5.33e-09
enh35182    1    8536000    8537000      2       1  150064       3.8195   6.6868e-05
enh35184    1    8556300    8557300      2       1  150064       2.3078     0.010506
enh35185    1    8569200    8570200      2       1  150064       2.9289    0.0017009
enh35188    1    8578700    8579700      2       1  150064       2.4006    0.0081847
enh35189    1    8586300    8587300      2       1  150064       2.4268    0.0076165
enh35192    1    8599600    8600600      2       1  150064       2.4961    0.0062787
enh35193    1    8601000    8602000      2       1  150064       3.9022   4.7664e-05
enh35194    1    8604800    8605800      1       1  150064       4.4787    3.755e-06
enh35196    1    8621100    8622100      1       1  150064       2.5716     0.005062
enh35197    1    8631800    8632800      2       1  150064       2.8998    0.0018668
enh35198    1    8654600    8655600      4       2  150064       2.2861     0.011123
enh35199    1    8662900    8663900      3       1  150064       2.8042    0.0025223
enh35201    1    8691600    8692600      1       1  150064        2.875      0.00202
enh35204    1    8730000    8731000      3       2  150064       2.5074    0.0060804
enh35208    1    8758600    8759600      2       1  150064       2.7285     0.003181
enh35210    1    8772000    8773000      1       1  150064       1.7195      0.04276
enh35211    1    8773100    8774100      1       1  150064       2.6506     0.004018
enh35214    1    8888800    8889800      3       2  150064       1.9344     0.026533
enh35218    1    8931600    8932600      1       1  150064       1.8274      0.03382
enh35220    1    8959400    8960400      4       2  150064       2.2143     0.013406
enh35221    1    8978500    8979500      4       2  150064       1.9894      0.02333
enh35223    1    8987000    8988000      8       3  150064       1.6652     0.047934
enh35249    1    9326700    9327700      4       2  150064       1.9922     0.023176
enh35258    1    9428000    9429000      3       2  150064       2.2137     0.013426
enh35280    1    9697000    9698000      5       2  150064        1.649     0.049572
enh35327    1    9910600    9911600      3       2  150064       1.7286      0.04194
enh35331    1    9960100    9961100      2       1  150064       1.7542     0.039694
enh35352    1   10367800   10368800      3       1  150064       1.7143     0.043237
enh35359    1   10489000   10490000      2       1  150064       1.9236     0.027205
enh35407    1   11351500   11352500      2       1  150064       1.8014     0.035822
enh35426    1   11716500   11717500      6       2  150064       1.6739     0.047073
enh35431    1   11778400   11779400      1       1  150064       1.7455      0.04045
enh35466    1   12107600   12108600      2       1  150064       2.6349    0.0042078
enh35467    1   12112000   12113000      4       2  150064       1.7134     0.043322
enh35468    1   12128400   12129400      3       2  150064       2.2248     0.013046
enh35469    1   12129700   12130700      3       1  150064       2.8273     0.002347
enh35470    1   12135200   12136200      5       2  150064       2.1026      0.01775
enh35472    1   12141500   12142500      4       1  150064       1.7593     0.039261
enh35473    1   12147400   12148400      2       1  150064       2.6777    0.0037067
enh35536    1   14039300   14040300      7       3  150064       1.6943     0.045108
enh35543    1   14074400   14075400      2       1  150064       1.6562     0.048838
enh35644    1   16353000   16354000      4       2  150064       2.2654     0.011743
enh35664    1   16542000   16543000      5       2  150064       1.9718     0.024318
enh35666    1   16557400   16558400      2       1  150064       2.3297    0.0099114
enh35669    1   16564200   16565200      2       1  150064       2.7283    0.0031827
enh35670    1   16570300   16571300      1       1  150064        2.126      0.01675
enh35673    1   16592600   16593600      3       1  150064       2.1759      0.01478
enh35674    1   16594400   16595400      2       1  150064       1.6956     0.044977
enh35675    1   16644800   16645800      3       1  150064       2.0685     0.019295
enh35678    1   16662400   16663400      1       1  150064       2.0898      0.01832
enh35679    1   16673400   16674400      4       1  150064       1.9569      0.02518
enh35681    1   16679400   16680400      1       1  150064       2.0801      0.01876
enh35683    1   16701100   16702100      1       1  150064       1.8357       0.0332
enh35685    1   16710900   16711900      3       1  150064       1.7799     0.037547
enh35686    1   16714400   16715400      2       1  150064       1.7653      0.03876
enh35693    1   16776100   16777100      2       1  150064       2.1383     0.016245
enh35695    1   16824000   16825000      3       1  150064       1.8836     0.029809
enh35697    1   16826600   16827600      3       1  150064        2.091     0.018265
enh35725    1   17372000   17373000      6       1  150064       2.4293    0.0075639
enh35726    1   17378300   17379300      2       1  150064       2.7791    0.0027255
enh35780    1   19641800   19642800      5       2  150064        1.834     0.033328
enh35807    1   19831700   19832700      7       3  150064       1.9153     0.027725
enh35809    1   19835200   19836200      4       2  150064        2.021     0.021641
enh35810    1   19845100   19846100      4       2  150064       1.8828     0.029861
enh35815    1   19925000   19926000      5       2  150064       1.7858     0.037066
enh35816    1   19930800   19931800      3       2  150064       2.4057    0.0080702
enh35849    1   20819900   20820900      1       1  150064       1.7361      0.04127
enh35862    1   21059900   21060900      1       1  150064       2.8655     0.002082
enh35865    1   21114400   21115400      3       1  150064       2.8778    0.0020023
enh35869    1   21425500   21426500      1       1  150064        1.856      0.03173
enh35870    1   21500400   21501400      2       1  150064       2.3653    0.0090067
enh35912    1   22013500   22014500      3       1  150064       2.5922    0.0047681
enh35913    1   22069300   22070300      3       1  150064       2.0069     0.022381
enh35914    1   22085600   22086600      5       2  150064        1.674     0.047065
enh35915    1   22087900   22088900      6       3  150064       1.7796     0.037573
enh35916    1   22089200   22090200      5       2  150064       1.7174     0.042958
enh35917    1   22091600   22092600      5       2  150064       2.2327     0.012784
enh35918    1   22095500   22096500      2       1  150064        2.546    0.0054488
enh35920    1   22099500   22100500      2       1  150064       2.0848     0.018545
enh35923    1   22104700   22105700      7       3  150064       1.9024     0.028559
enh35936    1   22349300   22350300      3       2  150064       2.4102    0.0079729
enh35937    1   22353400   22354400     13       3  150064       2.9813    0.0014354
enh35938    1   22356700   22357700      7       2  150064       2.7491    0.0029883
enh35940    1   22360400   22361400     17       2  150064       1.6997     0.044597
enh35941    1   22361200   22362200     10       3  150064       1.6488     0.049599
enh35943    1   22369400   22370400      2       1  150064       2.5031    0.0061555
enh35944    1   22374800   22375800      2       1  150064       3.2572   0.00056259
enh35946    1   22377800   22378800      3       2  150064       2.7484    0.0029948
enh35949    1   22412200   22413200      2       1  150064       2.6649     0.003851
enh35953    1   22429700   22430700      1       1  150064       3.5485    0.0001937
enh35954    1   22432200   22433200      5       2  150064       1.9261     0.027046
enh36020    1   23937800   23938800      1       1  150064       2.1165      0.01715
enh36035    1   24073800   24074800      1       1  150064       2.1532      0.01565
enh36038    1   24106300   24107300      1       1  150064       1.6674      0.04772
enh36066    1   24677800   24678800      2       1  150064       1.6658     0.047881
enh36068    1   24717300   24718300      5       2  150064       1.7514     0.039939
enh36069    1   24719300   24720300      2       1  150064       2.4106    0.0079635
enh36080    1   24803700   24804700      2       1  150064       2.3252     0.010032
enh36081    1   24806600   24807600      4       2  150064       2.1522      0.01569
enh36082    1   24812300   24813300      3       1  150064       2.0254     0.021413
enh36083    1   24818100   24819100      1       1  150064       2.2907      0.01099
enh36084    1   24825900   24826900      2       1  150064       2.1134     0.017283
enh36086    1   24835600   24836600      2       1  150064       1.9884     0.023382
enh36087    1   24841400   24842400      3       2  150064       2.8761    0.0020134
enh36088    1   24847300   24848300      2       1  150064       2.0147      0.02197
enh36090    1   24853600   24854600      4       1  150064        2.688    0.0035942
enh36092    1   24871500   24872500      5       2  150064       3.1187   0.00090822
enh36094    1   24967400   24968400      2       1  150064       2.5702    0.0050815
enh36130    1   25317000   25318000      8       3  150064         3.16   0.00078898
enh36294    1   26865400   26866400      4       2  150064       1.8326     0.033435
enh36297    1   26874600   26875600      1       1  150064        1.665      0.04796
enh36307    1   27011900   27012900      1       1  150064       2.0399      0.02068
enh36310    1   27033600   27034600      2       1  150064       2.6037    0.0046111
enh36311    1   27041500   27042500      2       1  150064       1.8757     0.030351
enh36312    1   27047600   27048600      2       1  150064       2.6519    0.0040023
enh36313    1   27052700   27053700      1       1  150064       2.6789     0.003693
enh36314    1   27056100   27057100      1       1  150064       2.7026      0.00344
enh36315    1   27057400   27058400      1       1  150064       2.7106     0.003358
enh36317    1   27063300   27064300      1       1  150064        2.708     0.003385
enh36318    1   27064500   27065500      1       1  150064       2.7089     0.003375
enh36319    1   27068000   27069000      3       1  150064       2.6245    0.0043385
enh36320    1   27073000   27074000      1       1  150064       2.7082     0.003382
enh36321    1   27078000   27079000      1       1  150064        2.749     0.002989
enh36322    1   27082700   27083700      7       3  150064       2.2223     0.013132
enh36323    1   27097600   27098600      1       1  150064       2.7473     0.003004
enh36328    1   27146600   27147600      1       1  150064       2.1783      0.01469
enh36332    1   27160900   27161900      1       1  150064       1.8565      0.03169
enh36335    1   27175400   27176400      1       1  150064       2.4217     0.007724
enh36337    1   27204000   27205000      1       1  150064       2.0777      0.01887
enh36338    1   27213300   27214300      3       1  150064       2.4157    0.0078529
enh36339    1   27214600   27215600      1       1  150064       2.4794      0.00658
enh36343    1   27246800   27247800      1       1  150064       2.5268     0.005756
enh36344    1   27249600   27250600      1       1  150064        2.512     0.006003
enh36345    1   27287000   27288000      2       1  150064       2.4071      0.00804
enh36353    1   27425500   27426500      1       1  150064         2.29      0.01101
enh36355    1   27432900   27433900      1       1  150064       1.8883      0.02949
enh36361    1   27466400   27467400      1       1  150064       1.6802      0.04646
enh36378    1   27666200   27667200      5       3  150064        2.244     0.012418
enh36384    1   27685000   27686000      1       1  150064       1.7819      0.03738
enh36388    1   27695500   27696500      1       1  150064       2.9448     0.001616
enh36435    1   27924200   27925200      2       1  150064       1.7612     0.039101
enh36437    1   27932400   27933400      1       1  150064       2.0323      0.02106
enh36440    1   27945600   27946600      2       1  150064       1.7194     0.042767
enh36441    1   27948300   27949300      3       1  150064        2.149     0.015818
enh36442    1   27950200   27951200      2       1  150064       1.9898     0.023307
enh36443    1   27953100   27954100      4       1  150064       1.7661     0.038689
enh36446    1   27957400   27958400      7       3  150064       1.8081     0.035298
enh36449    1   27970100   27971100      2       1  150064       1.7707     0.038307
enh36461    1   28110600   28111600      2       1  150064       2.2493     0.012248
enh36511    1   28575800   28576800      2       1  150064       1.7769     0.037792
enh36513    1   28588100   28589100      3       1  150064        2.265     0.011756
enh36514    1   28609000   28610000      5       3  150064       1.8461     0.032436
enh36517    1   28678300   28679300      1       1  150064       1.9359      0.02644
enh36519    1   28697700   28698700      2       1  150064       1.9834     0.023663
enh36520    1   28699900   28700900      2       1  150064       2.2181     0.013274
enh36521    1   28736100   28737100      8       3  150064       2.2663     0.011716
enh36522    1   28741600   28742600      2       1  150064       2.0323     0.021061
enh36523    1   28743700   28744700      3       1  150064       2.0259     0.021387
enh36525    1   28765000   28766000      2       1  150064       2.2296     0.012887
enh36527    1   28782100   28783100      2       1  150064       1.8159     0.034693
enh36528    1   28820800   28821800      1       1  150064       2.0615      0.01963
enh36533    1   28845600   28846600      1       1  150064       2.4689     0.006776
enh36535    1   28878000   28879000      1       1  150064       2.8194     0.002406
enh36539    1   28918000   28919000      1       1  150064       1.8519      0.03202
enh36540    1   28966700   28967700      2       1  150064       1.8343     0.033303
enh36541    1   28970900   28971900      1       1  150064       2.3123      0.01038
enh36542    1   28973500   28974500      2       1  150064       2.0484     0.020261
enh36549    1   29070200   29071200      2       1  150064       3.3538   0.00039852
enh36554    1   29111200   29112200      1       1  150064       2.4417      0.00731
enh36558    1   29210600   29211600      4       2  150064       2.7824    0.0026975
enh36560    1   29216700   29217700      2       1  150064       1.8534     0.031915
enh36564    1   29248600   29249600      2       1  150064       2.7158    0.0033057
enh36565    1   29251000   29252000      2       1  150064       3.3626   0.00038607
enh36568    1   29266600   29267600      4       2  150064        3.476   0.00025447
enh36570    1   29271900   29272900      4       2  150064       3.3054   0.00047426
enh36574    1   29285200   29286200      4       2  150064       2.7942    0.0026016
enh36577    1   29306800   29307800      4       2  150064       2.2125     0.013465
enh36579    1   29312400   29313400      3       2  150064       2.9616    0.0015305
enh36588    1   29555800   29556800      3       1  150064       2.0326     0.021045
enh36589    1   29557600   29558600      3       1  150064       2.1232     0.016867
enh36599    1   31214700   31215700      3       1  150064       2.6617    0.0038868
enh36614    1   31449700   31450700      1       1  150064       1.7721      0.03819
enh36630    1   31771800   31772800      5       2  150064       3.9229   4.3737e-05
enh36632    1   31846500   31847500      2       1  150064        1.886     0.029645
enh36633    1   31867600   31868600      2       1  150064       2.8315    0.0023167
enh36660    1   32313000   32314000      3       2  150064       1.6671     0.047745
enh36674    1   32391300   32392300      2       1  150064       2.0527      0.02005
enh36677    1   32411200   32412200      2       1  150064       2.0879     0.018402
enh36723    1   32707600   32708600      3       1  150064       1.7063     0.043974
enh36724    1   32711700   32712700      3       1  150064       1.7052     0.044077
enh36742    1   32810900   32811900      1       1  150064        2.932     0.001684
enh36792    1   33502600   33503600      2       1  150064       1.8687     0.030829
enh36810    1   33760700   33761700      4       2  150064       1.8675     0.030913
enh36815    1   33811500   33812500      1       1  150064       1.7861      0.03704
enh36828    1   35323000   35324000      4       2  150064        1.898     0.028849
enh36843    1   35586000   35587000      2       1  150064       1.7055      0.04405
enh36857    1   35896600   35897600      2       1  150064       1.9477     0.025726
enh36879    1   36038600   36039600      1       1  150064       3.8032    7.142e-05
enh36883    1   36101800   36102800      2       1  150064       3.6011   0.00015847
enh36889    1   36240200   36241200      1       1  150064       3.1967     0.000695
enh36890    1   36242400   36243400      2       1  150064       3.2726   0.00053288
enh36892    1   36269800   36270800      2       1  150064       3.7614    8.448e-05
enh36894    1   36276300   36277300      1       1  150064       1.7772      0.03777
enh36900    1   36400600   36401600      2       1  150064       2.7758    0.0027532
enh36901    1   36401300   36402300      3       2  150064       2.5871    0.0048389
enh36903    1   36412600   36413600      3       1  150064       3.3005   0.00048265
enh36904    1   36553200   36554200      1       1  150064       3.1405    0.0008432
enh36905    1   36556100   36557100      1       1  150064       3.6172    0.0001489
enh36906    1   36565000   36566000      6       2  150064       2.3137     0.010343
enh36909    1   36592000   36593000      4       2  150064       3.5271   0.00021004
enh36910    1   36606400   36607400      2       1  150064       2.4713    0.0067318
enh36911    1   36607600   36608600      2       1  150064       3.3975   0.00034006
enh36914    1   36612700   36613700      2       1  150064       3.3903    0.0003491
enh36919    1   36653200   36654200      4       2  150064       2.5472    0.0054291
enh36962    1   37169100   37170100      1       1  150064        2.832     0.002313
enh36982    1   38271300   38272300      4       1  150064       2.2458     0.012358
enh36985    1   38291300   38292300      3       2  150064       2.3854    0.0085298
enh36991    1   38322600   38323600      1       1  150064       3.1702    0.0007616
enh36993    1   38348800   38349800      2       1  150064       2.6212    0.0043812
enh36994    1   38388400   38389400      2       1  150064       1.9326     0.026641
enh36996    1   38395000   38396000      4       2  150064       2.5493    0.0053965
enh37000    1   38453300   38454300      1       1  150064        2.104      0.01769
enh37031    1   39490700   39491700      2       1  150064       1.8507     0.032107
enh37032    1   39493000   39494000      5       2  150064       1.7435     0.040624
enh37033    1   39493800   39494800      4       1  150064       2.0431      0.02052
enh37036    1   39505100   39506100      5       1  150064       2.1919     0.014192
enh37037    1   39516400   39517400      4       2  150064        2.238      0.01261
enh37041    1   39568600   39569600      2       1  150064       1.8402     0.032873
enh37046    1   39648800   39649800      2       1  150064       1.8156     0.034712
enh37047    1   39650700   39651700      2       1  150064       2.1225     0.016899
enh37053    1   39668800   39669800      2       1  150064       1.7404     0.040897
enh37060    1   39696600   39697600      1       1  150064       1.7105      0.04359
enh37086    1   39974600   39975600      4       2  150064       2.3427    0.0095713
enh37087    1   39991300   39992300      3       1  150064       2.5327    0.0056586
enh37096    1   40119000   40120000      3       2  150064       2.0009     0.022701
enh37111    1   40341200   40342200      1       1  150064       1.8639      0.03117
enh37169    1   40864100   40865100      3       2  150064        2.095     0.018086
enh37178    1   40973100   40974100      3       2  150064       1.7554     0.039594
enh37181    1   40998300   40999300      3       2  150064       1.9022     0.028572
enh37188    1   41155700   41156700      3       2  150064       2.3236     0.010073
enh37189    1   41159800   41160800      4       2  150064       2.3642    0.0090353
enh37191    1   41165700   41166700      4       2  150064       2.5187    0.0058894
enh37193    1   41170200   41171200      2       1  150064        2.747     0.003007
enh37196    1   41179100   41180100      3       2  150064       2.5635    0.0051813
enh37197    1   41183000   41184000      2       1  150064       2.8867    0.0019466
enh37198    1   41187800   41188800      2       1  150064        2.751    0.0029709
enh37201    1   41197400   41198400      2       1  150064       2.3689    0.0089204
enh37209    1   41274600   41275600      4       2  150064       3.0359    0.0011992
enh37221    1   41447200   41448200      1       1  150064       1.7389      0.04103
enh37222    1   41449100   41450100      5       2  150064       1.8721     0.030596
enh37223    1   41468800   41469800      5       2  150064        2.221     0.013176
enh37234    1   41898100   41899100      6       3  150064       2.2582     0.011965
enh37235    1   41961600   41962600      6       2  150064       3.7086   0.00010421
enh37348    1   43416000   43417000      5       2  150064       2.8117    0.0024641
enh37353    1   43432500   43433500      7       3  150064       2.1356     0.016354
enh37362    1   43739400   43740400      2       1  150064        2.174     0.014854
enh37364    1   43760700   43761700      1       1  150064       2.8936     0.001904
enh37368    1   43825700   43826700      2       1  150064       2.9374     0.001655
enh37369    1   43831000   43832000      2       1  150064       1.9653     0.024692
enh37371    1   43856500   43857500      3       1  150064       3.6146   0.00015038
enh37373    1   43920200   43921200      3       2  150064       4.1734   1.5006e-05
enh37375    1   44015800   44016800      3       1  150064       2.0885     0.018378
enh37377    1   44031500   44032500      3       2  150064       3.2668   0.00054392
enh37378    1   44047900   44048900      3       1  150064       3.1759   0.00074685
enh37379    1   44114300   44115300      5       2  150064       4.0012   3.1507e-05
enh37380    1   44117600   44118600      3       2  150064       4.0608   2.4453e-05
enh37383    1   44255300   44256300      1       1  150064       2.9852     0.001417
enh37385    1   44318800   44319800      3       1  150064       3.9946   3.2404e-05
enh37386    1   44344400   44345400      2       1  150064       3.9801   3.4443e-05
enh37388    1   44413700   44414700      6       3  150064       3.4752   0.00025521
enh37391    1   44439100   44440100      2       1  150064       1.9816     0.023762
enh37392    1   44442700   44443700      5       2  150064       2.5588    0.0052521
enh37393    1   44445900   44446900      4       2  150064       1.9799      0.02386
enh37394    1   44456000   44457000      1       1  150064       2.0898      0.01832
enh37400    1   44677600   44678600      1       1  150064       2.7892     0.002642
enh37411    1   44821000   44822000      2       1  150064       1.9614     0.024916
enh37427    1   45184700   45185700      1       1  150064       1.8209      0.03431
enh37535    1   46985800   46986800      4       1  150064       2.0555     0.019915
enh37537    1   46998100   46999100      1       1  150064       2.0505      0.02016
enh37540    1   47015100   47016100      3       2  150064       1.9002     0.028706
enh37543    1   47063400   47064400      1       1  150064       2.1873      0.01436
enh37558    1   47248800   47249800      3       2  150064        1.904     0.028456
enh37566    1   47797900   47798900      2       1  150064       1.9259     0.027059
enh37577    1   49240500   49241500      4       2  150064       1.9819     0.023747
enh37579    1   50916900   50917900      4       2  150064       1.9096     0.028095
enh37596    1   51439000   51440000      2       1  150064       2.0223     0.021573
enh37599    1   51633600   51634600      4       2  150064       2.2826     0.011228
enh37632    1   51981200   51982200      5       2  150064       1.7599     0.039211
enh37633    1   51985800   51986800      3       1  150064       1.9132     0.027861
enh37680    1   52988900   52989900      2       1  150064        2.073     0.019085
enh37723    1   53661100   53662100      1       1  150064       2.0792       0.0188
enh37725    1   53684400   53685400      1       1  150064       2.2179      0.01328
enh37727    1   53702100   53703100      4       2  150064       2.5829    0.0048987
enh37730    1   53759900   53760900      2       1  150064       1.9559     0.025236
enh37731    1   53762400   53763400      4       2  150064       1.7017     0.044407
enh37732    1   53771700   53772700      4       2  150064       2.1252     0.016783
enh37758    1   54451600   54452600      2       1  150064       2.2225     0.013124
enh37764    1   54667400   54668400      1       1  150064       2.2007      0.01388
enh37765    1   54695800   54696800      2       1  150064       1.7162     0.043064
enh37781    1   54781000   54782000      2       1  150064       1.6486     0.049616
enh37785    1   54787500   54788500      1       1  150064       2.0393      0.02071
enh37802    1   54850900   54851900      4       1  150064       1.9154     0.027719
enh37839    1   55612100   55613100      1       1  150064       2.1827      0.01453
enh37874    1   59165800   59166800      2       1  150064       2.3789    0.0086815
enh37885    1   59324000   59325000      4       2  150064       1.9851     0.023568
enh37911    1   59612600   59613600      3       1  150064       1.7397     0.040958
enh37947    1   62010500   62011500      1       1  150064       2.3614     0.009103
enh38000    1   65235300   65236300      4       2  150064       1.7729     0.038123
enh38006    1   65349700   65350700      4       2  150064       2.4515    0.0071131
enh38010    1   65390200   65391200      3       1  150064       2.5278    0.0057395
enh38011    1   65400800   65401800      2       1  150064       2.5757    0.0050017
enh38013    1   65413300   65414300      1       1  150064       3.3662    0.0003811
enh38014    1   65419400   65420400      3       1  150064       2.0133     0.022042
enh38015    1   65424200   65425200      3       1  150064       2.3492     0.009407
enh38016    1   65426800   65427800      4       2  150064       2.0246     0.021452
enh38025    1   65525400   65526400      2       1  150064       2.2948     0.010872
enh38040    1   66153100   66154100      4       2  150064       2.8438    0.0022287
enh38041    1   66277600   66278600      1       1  150064       1.6821      0.04627
enh38042    1   66425400   66426400      5       2  150064       2.1822     0.014548
enh38053    1   66731400   66732400      2       1  150064       2.3938    0.0083366
enh38056    1   66756600   66757600      3       1  150064       2.1281     0.016665
enh38058    1   66765600   66766600      5       1  150064       2.1653     0.015182
enh38063    1   66794900   66795900      1       1  150064       2.9779     0.001451
enh38069    1   66833000   66834000      1       1  150064       3.2356     0.000607
enh38075    1   66878400   66879400      2       1  150064       1.9418     0.026081
enh38077    1   66903200   66904200      5       3  150064       2.3869    0.0084949
enh38079    1   66910200   66911200      3       2  150064         1.89     0.029382
enh38115    1   67801900   67802900      4       1  150064       1.7968      0.03618
enh38132    1   68189000   68190000      2       1  150064       1.9157     0.027699
enh38173    1   76619400   76620400      2       1  150064       1.6795     0.046531
enh38185    1   76976700   76977700      2       1  150064       2.1659     0.015161
enh38220    1   78134500   78135500      3       2  150064       2.3802     0.008651
enh38238    1   78353200   78354200      9       4  150064       2.5601    0.0052325
enh38239    1   78431800   78432800      2       1  150064       2.1199     0.017007
enh38241    1   78446500   78447500      1       1  150064        2.645     0.004084
enh38244    1   78475100   78476100      1       1  150064       2.0598      0.01971
enh38253    1   79114500   79115500      1       1  150064       2.3844     0.008554
enh38257    1   82168600   82169600      3       2  150064       2.3327    0.0098317
enh38261    1   83975300   83976300      3       2  150064       2.0188     0.021753
enh38262    1   84048900   84049900      4       2  150064       2.5368     0.005594
enh38269    1   84556800   84557800      1       1  150064       1.8547      0.03182
enh38271    1   84600600   84601600      1       1  150064       1.9241      0.02717
enh38276    1   84624400   84625400      1       1  150064       1.7331      0.04154
enh38278    1   84627400   84628400      1       1  150064       1.8787      0.03014
enh38282    1   84634400   84635400      1       1  150064       1.7669      0.03862
enh38285    1   84639500   84640500      1       1  150064        1.923      0.02724
enh38307    1   85077300   85078300      3       1  150064       1.6537     0.049095
enh38321    1   85319900   85320900      2       1  150064       1.8872     0.029564
enh38334    1   85459500   85460500      4       2  150064       1.9507     0.025546
enh38335    1   85460900   85461900      6       1  150064       2.4031    0.0081285
enh38336    1   85461500   85462500      2       1  150064       2.6322    0.0042416
enh38338    1   85492400   85493400      1       1  150064       2.3189       0.0102
enh38351    1   85719800   85720800      6       3  150064       1.6776     0.046716
enh38471    1   89776800   89777800      2       1  150064       2.6612    0.0038928
enh38472    1   89790600   89791600      5       3  150064       2.1537     0.015633
enh38473    1   89817600   89818600      4       2  150064       1.8792     0.030111
enh38476    1   89828600   89829600      2       1  150064       1.8371     0.033094
enh38516    1   90125800   90126800      2       1  150064        2.303     0.010639
enh38528    1   90184600   90185600      1       1  150064       1.6991      0.04465
enh38532    1   90211700   90212700      1       1  150064       2.0772      0.01889
enh38540    1   90307600   90308600      3       2  150064       2.4101    0.0079752
enh38545    1   90321900   90322900      3       2  150064       1.9575     0.025147
enh38566    1   91388600   91389600      1       1  150064       2.1654      0.01518
enh38569    1   91400300   91401300      3       1  150064       2.0242     0.021476
enh38570    1   91401400   91402400      3       2  150064       1.7197     0.042744
enh38571    1   91410800   91411800      2       1  150064       2.0325     0.021053
enh38575    1   91417300   91418300      2       1  150064       1.7628      0.03897
enh38576    1   91422600   91423600      1       1  150064       2.0218       0.0216
enh38577    1   91423700   91424700      4       2  150064       2.4568    0.0070083
enh38580    1   91435500   91436500      2       1  150064        2.204     0.013763
enh38581    1   91439900   91440900      1       1  150064       2.1706      0.01498
enh38582    1   91448800   91449800      2       1  150064       2.4807    0.0065562
enh38585    1   91459500   91460500      3       1  150064       2.0763     0.018932
enh38590    1   91488800   91489800      3       2  150064       3.4263    0.0003059
enh38601    1   92020800   92021800      5       1  150064        1.719      0.04281
enh38607    1   92112300   92113300      3       2  150064       1.9386     0.026274
enh38646    1   92667500   92668500      3       1  150064       1.8685     0.030845
enh38648    1   92761500   92762500      1       1  150064       3.1955     0.000698
enh38651    1   92765800   92766800      4       2  150064       2.8423    0.0022392
enh38655    1   92831400   92832400      4       2  150064       2.5807    0.0049295
enh38656    1   92841600   92842600      2       1  150064       1.7308     0.041746
enh38659    1   92930300   92931300      3       2  150064       2.5112    0.0060156
enh38660    1   92941900   92942900      2       1  150064       3.1959   0.00069705
enh38661    1   92953100   92954100      1       1  150064       2.0676      0.01934
enh38662    1   92955800   92956800      2       1  150064       1.6579     0.048666
enh38663    1   92960600   92961600      2       1  150064       1.8883     0.029496
enh38664    1   92969700   92970700      1       1  150064       2.0413      0.02061
enh38666    1   93016400   93017400      3       1  150064       2.1289     0.016632
enh38676    1   93319600   93320600      2       1  150064       2.1632     0.015261
enh38677    1   93324400   93325400      1       1  150064        1.779      0.03762
enh38680    1   93343200   93344200      2       1  150064       1.6554     0.048926
enh38684    1   93369000   93370000      1       1  150064       1.7266      0.04212
enh38688    1   93395000   93396000      1       1  150064       1.6959      0.04495
enh38689    1   93400800   93401800      2       1  150064       1.7764     0.037837
enh38690    1   93405400   93406400      1       1  150064       1.7733      0.03809
enh38694    1   93415500   93416500      1       1  150064       1.8858      0.02966
enh38695    1   93417900   93418900      1       1  150064       2.1765      0.01476
enh38696    1   93420000   93421000      3       1  150064       1.9071     0.028256
enh38771    1   94896400   94897400      2       1  150064       1.9714     0.024341
enh38781    1   95349300   95350300      3       2  150064       2.2582     0.011965
enh38788    1   95459900   95460900      2       1  150064       1.8498     0.032171
enh38789    1   95508500   95509500      8       2  150064       1.8966     0.028941
enh38792    1   95698100   95699100      4       2  150064       2.1295     0.016607
enh38797    1   97186000   97187000      2       1  150064       1.7221     0.042524
enh38798    1   97189700   97190700      5       2  150064       3.8273   6.4774e-05
enh38799    1   97194600   97195600      2       1  150064        2.404    0.0081076
enh38800    1   97205400   97206400      5       1  150064       2.4433    0.0072767
enh38801    1   97206500   97207500      3       1  150064       2.4378    0.0073895
enh38802    1   97209000   97210000      2       1  150064       2.3336     0.009809
enh38804    1   97212200   97213200      2       1  150064       1.8213      0.03428
enh38805    1   97213100   97214100      2       1  150064       2.1013     0.017805
enh38807    1   97842800   97843800      5       2  150064       3.2009   0.00068509
enh38809    1   98330000   98331000      2       1  150064        5.147   1.3237e-07
enh38810    1   98341400   98342400      1       1  150064       6.4084    7.354e-11
enh38811    1   98351700   98352700      2       1  150064       4.9823   3.1417e-07
enh38812    1   98366000   98367000      2       1  150064       2.4364     0.007418
enh38814    1   98369400   98370400      3       1  150064       5.6293   9.0464e-09
enh38815    1   98370900   98371900      4       2  150064       5.4629   2.3425e-08
enh38816    1   98374700   98375700      2       1  150064       5.7233   5.2251e-09
enh38817    1   98376900   98377900      1       1  150064       6.0414    7.639e-10
enh38818    1   98382900   98383900      2       1  150064       5.6442   8.2998e-09
enh38820    1   98399700   98400700      4       2  150064       6.6415   1.5521e-11
enh38822    1   98698100   98699100      2       1  150064       3.0845    0.0010196
enh38825    1   98853500   98854500      3       2  150064        1.968     0.024534
enh38826    1   98867900   98868900      2       1  150064       2.7218    0.0032465
enh38884    1  100892800  100893800      1       1  150064       1.8105      0.03511
enh38903    1  101407000  101408000      3       1  150064       2.1857      0.01442
enh38909    1  101434600  101435600      2       1  150064       1.6689     0.047566
enh38960    1  101918100  101919100      9       5  150064       2.1945       0.0141
enh38973    1  108337900  108338900     10       4  150064       1.7095     0.043678
enh38974    1  108346700  108347700      9       2  150064       2.5618    0.0052064
enh38985    1  108437800  108438800      6       2  150064       1.9954     0.023001
enh38986    1  108439300  108440300      6       2  150064       1.7419     0.040764
enh38987    1  108440000  108441000      7       2  150064       2.1034     0.017713
enh38988    1  108442300  108443300      2       1  150064        2.171     0.014964
enh38990    1  108462500  108463500      4       2  150064       1.8569      0.03166
enh38993    1  108492200  108493200      4       2  150064       2.1863     0.014395
enh39007    1  108740500  108741500      5       2  150064       2.2112     0.013513
enh39077    1  110088300  110089300      3       2  150064       1.7333     0.041525
enh39091    1  110182600  110183600      1       1  150064       1.8088      0.03524
enh39095    1  110199200  110200200      3       2  150064       2.2718     0.011549
enh39107    1  110438000  110439000      6       2  150064       1.9746     0.024159
enh39115    1  110530800  110531800      1       1  150064       2.2206      0.01319
enh39117    1  110545900  110546900      1       1  150064        1.927      0.02699
enh39121    1  110575800  110576800      2       1  150064       1.8614     0.031341
enh39123    1  110579400  110580400      1       1  150064       2.0983      0.01794
enh39126    1  110745600  110746600      1       1  150064       2.2414       0.0125
enh39133    1  110926000  110927000      4       2  150064         2.06     0.019699
enh39153    1  111270400  111271400      4       2  150064       2.0206     0.021661
enh39155    1  111323200  111324200      4       2  150064       2.3344    0.0097885
enh39156    1  111327000  111328000      7       4  150064       2.7755     0.002756
enh39157    1  111330700  111331700      7       3  150064       3.9998   3.1693e-05
enh39160    1  111411100  111412100      1       1  150064       2.4958     0.006284
enh39167    1  111440300  111441300      1       1  150064       2.0107      0.02218
enh39176    1  111695300  111696300      1       1  150064        1.724      0.04235
enh39181    1  111731000  111732000      3       1  150064         1.84     0.032881
enh39183    1  111750500  111751500      3       2  150064       2.2121     0.013481
enh39217    1  112165300  112166300     10       5  150064       2.4791    0.0065861
enh39220    1  112172800  112173800      1       1  150064       2.4923     0.006346
enh39224    1  112196400  112197400      6       4  150064       1.6884     0.045671
enh39226    1  112203300  112204300      3       1  150064        1.984     0.023625
enh39231    1  112212800  112213800      6       2  150064       2.1447      0.01599
enh39242    1  112937200  112938200      2       1  150064       1.9099     0.028072
enh39246    1  113159000  113160000      3       2  150064       2.4232     0.007692
enh39247    1  113165400  113166400      3       2  150064       2.1612     0.015339
enh39248    1  113173300  113174300      1       1  150064       3.3565    0.0003947
enh39249    1  113181500  113182500      2       1  150064       4.2597   1.0237e-05
enh39251    1  113186700  113187700      2       1  150064       2.5408    0.0055297
enh39253    1  113215600  113216600      5       2  150064       4.1504   1.6592e-05
enh39256    1  113246200  113247200      5       2  150064       2.2074     0.013643
enh39283    1  113683100  113684100      1       1  150064       1.6575      0.04871
enh39285    1  113689400  113690400      3       1  150064       1.7311     0.041719
enh39330    1  114883400  114884400      2       1  150064       2.1314     0.016528
enh39331    1  114886900  114887900      3       2  150064       1.7633     0.038923
enh39338    1  115025000  115026000      5       3  150064       1.9799     0.023858
enh39341    1  115032000  115033000      7       2  150064       1.9976      0.02288
enh39343    1  115035800  115036800      3       2  150064       2.1402      0.01617
enh39345    1  115039500  115040500      1       1  150064       2.7747     0.002763
enh39346    1  115042000  115043000      4       1  150064       1.8763     0.030306
enh39348    1  115047100  115048100      5       3  150064       1.8815     0.029955
enh39355    1  115285700  115286700      2       1  150064       2.3134      0.01035
enh39363    1  115603800  115604800      7       3  150064       2.3014     0.010683
enh39364    1  115606200  115607200      6       3  150064       3.0494    0.0011463
enh39365    1  115613000  115614000      1       1  150064       1.9214      0.02734
enh39368    1  115632800  115633800      5       2  150064       1.8358     0.033193
enh39370    1  115642900  115643900      4       2  150064       3.7716   8.1087e-05
enh39372    1  115655000  115656000      8       4  150064       3.5527   0.00019065
enh39374    1  116004700  116005700      4       1  150064       2.9715    0.0014816
enh39375    1  116185700  116186700      1       1  150064       2.1895      0.01428
enh39438    1  117301100  117302100      2       1  150064       2.0062     0.022416
enh39439    1  117306800  117307800      1       1  150064       2.7429     0.003045
enh39440    1  117309600  117310600      4       2  150064       2.7855     0.002672
enh39441    1  117312100  117313100      2       1  150064       2.7437     0.003038
enh39443    1  117320200  117321200      1       1  150064       3.5084    0.0002254
enh39444    1  117336600  117337600      1       1  150064       3.1036     0.000956
enh39445    1  117340500  117341500      2       1  150064       3.0075    0.0013171
enh39485    1  117934600  117935600      2       1  150064       1.8469     0.032384
enh39515    1  119840900  119841900      1       1  150064       1.9752      0.02412
enh39680    1  145588000  145589000      3       1  150064       1.9471     0.025762
enh39687    1  145631700  145632700      1       1  150064       1.6837      0.04612
enh39697    1  146640900  146641900      5       1  150064         2.07     0.019226
enh39698    1  146645400  146646400      6       2  150064       2.0747     0.019009
enh39699    1  146697600  146698600      5       3  150064       2.3168     0.010258
enh39701    1  146716200  146717200      4       2  150064       2.1871     0.014367
enh39702    1  146717200  146718200     13       3  150064       2.2755     0.011437
enh39703    1  146718800  146719800      5       3  150064       1.7537     0.039744
enh39704    1  146721700  146722700      4       1  150064       2.1444        0.016
enh39705    1  146848900  146849900      3       1  150064       2.2209     0.013177
enh39722    1  147234400  147235400      2       1  150064       1.7329     0.041556
enh39771    1  149896800  149897800      4       1  150064       1.7123     0.043424
enh39781    1  150037300  150038300      1       1  150064       5.5334     1.57e-08
enh39783    1  150047600  150048600      1       1  150064       5.5963    1.095e-08
enh39784    1  150064500  150065500      3       1  150064       4.9923    2.983e-07
enh39789    1  150090500  150091500      1       1  150064       5.7411    4.702e-09
enh39792    1  150118800  150119800      3       1  150064       5.2081   9.5414e-08
enh39794    1  150124400  150125400      4       2  150064       4.5844    2.276e-06
enh39796    1  150131900  150132900      4       1  150064       5.4742   2.1975e-08
enh39798    1  150158900  150159900      1       1  150064       5.4736    2.205e-08
enh39799    1  150185000  150186000      3       2  150064       4.6806   1.4303e-06
enh39801    1  150204900  150205900      2       1  150064       4.2775   9.4514e-06
enh39802    1  150209000  150210000      2       1  150064       1.9992     0.022793
enh39805    1  150241800  150242800      3       1  150064       4.9797   3.1842e-07
enh39808    1  150264800  150265800      5       2  150064       4.0209   2.8991e-05
enh39809    1  150267200  150268200      2       1  150064       1.9883     0.023391
enh39810    1  150295900  150296900      5       2  150064       3.2884   0.00050376
enh39811    1  150334600  150335600      4       2  150064       4.6906   1.3623e-06
enh39812    1  150339700  150340700      2       1  150064       1.7546     0.039661
enh39814    1  150345100  150346100      3       2  150064       5.3554   4.2673e-08
enh39815    1  150350400  150351400      2       1  150064       4.4245   4.8326e-06
enh39817    1  150354900  150355900      6       3  150064       4.5799   2.3258e-06
enh39818    1  150356100  150357100      4       2  150064       4.4328   4.6508e-06
enh39820    1  150360100  150361100      2       1  150064       4.4838   3.6665e-06
enh39821    1  150361400  150362400      3       2  150064       4.0914   2.1441e-05
enh39822    1  150371200  150372200      6       2  150064       1.6877     0.045736
enh39823    1  150375400  150376400      3       1  150064        3.477   0.00025348
enh39824    1  150377500  150378500      3       2  150064       1.8845     0.029749
enh39826    1  150382200  150383200      2       1  150064       3.9829   3.4041e-05
enh39827    1  150382800  150383800      3       1  150064       4.4268   4.7811e-06
enh39828    1  150384100  150385100      5       2  150064       4.9641   3.4503e-07
enh39829    1  150387700  150388700      9       3  150064       4.9542   3.6306e-07
enh39830    1  150436600  150437600      3       2  150064       4.9256   4.2054e-07
enh39831    1  150450200  150451200      2       1  150064       4.9026   4.7291e-07
enh39832    1  150460700  150461700      3       1  150064       4.5462   2.7315e-06
enh39834    1  150486800  150487800      2       1  150064       4.1525   1.6446e-05
enh39835    1  150488800  150489800      2       1  150064       4.4767   3.7907e-06
enh39841    1  150546200  150547200      3       1  150064       1.8757     0.030351
enh39842    1  150553300  150554300      1       1  150064       1.7288      0.04192
enh39864    1  150813300  150814300      3       1  150064          1.8     0.035927
enh39865    1  150824800  150825800      2       1  150064       1.8476     0.032332
enh39869    1  150842300  150843300      1       1  150064       2.8772     0.002006
enh39877    1  150948300  150949300      1       1  150064       1.9752      0.02412
enh39880    1  150968100  150969100      4       2  150064       3.5626   0.00018362
enh39888    1  151015300  151016300      2       1  150064       3.2311   0.00061648
enh39892    1  151035000  151036000      2       1  150064       1.8598     0.031455
enh39893    1  151041600  151042600      3       2  150064       3.2928   0.00049598
enh39894    1  151044900  151045900      6       3  150064       2.7273    0.0031931
enh39898    1  151117500  151118500      4       2  150064       3.4319   0.00029964
enh39903    1  151135000  151136000      1       1  150064       2.9771     0.001455
enh39909    1  151168500  151169500      4       2  150064       1.9154     0.027722
enh39916    1  151228100  151229100      2       1  150064       3.4523   0.00027791
enh39929    1  151370600  151371600      4       2  150064       2.5627    0.0051925
enh39930    1  151373400  151374400      1       1  150064       3.3175    0.0004542
enh39931    1  151407100  151408100      1       1  150064       2.8154     0.002436
enh39933    1  151417100  151418100      2       1  150064        2.118     0.017088
enh39937    1  151427800  151428800      1       1  150064       3.2691    0.0005394
enh39938    1  151444900  151445900      1       1  150064       2.5897     0.004803
enh39943    1  151513600  151514600      2       1  150064       2.5056    0.0061127
enh39955    1  151675500  151676500      1       1  150064       2.5736     0.005032
enh40026    1  153640900  153641900      1       1  150064       2.2344      0.01273
enh40029    1  153702400  153703400      2       1  150064       1.9206     0.027394
enh40037    1  153768500  153769500      5       2  150064        3.378   0.00036509
enh40038    1  153777700  153778700      2       1  150064       3.7987   7.2743e-05
enh40039    1  153805500  153806500      3       2  150064        3.258   0.00056092
enh40040    1  153810400  153811400      2       1  150064       2.3251     0.010034
enh40041    1  153821200  153822200      2       1  150064       2.7187    0.0032765
enh40042    1  153822000  153823000      1       1  150064       2.1923      0.01418
enh40043    1  153833000  153834000      3       1  150064       2.1733     0.014881
enh40044    1  153838600  153839600      1       1  150064       2.2649      0.01176
enh40045    1  153841400  153842400      4       2  150064       2.4449    0.0072446
enh40046    1  153845500  153846500      5       2  150064       1.8966     0.028938
enh40047    1  153847400  153848400      2       1  150064       2.1214     0.016943
enh40048    1  153848800  153849800      3       2  150064       3.3643   0.00038366
enh40049    1  153850300  153851300      1       1  150064       2.2464      0.01234
enh40053    1  153868000  153869000      2       1  150064       2.0912     0.018253
enh40054    1  153874600  153875600      3       2  150064       2.6205    0.0043898
enh40056    1  153877000  153878000      1       1  150064       2.1651      0.01519
enh40058    1  153882400  153883400      3       1  150064       3.5226   0.00021365
enh40059    1  153883200  153884200      3       1  150064        2.027     0.021329
enh40061    1  153886600  153887600      3       1  150064       2.1027     0.017744
enh40063    1  153890700  153891700      1       1  150064       2.1213      0.01695
enh40066    1  153919300  153920300      2       1  150064       2.1054     0.017629
enh40067    1  153927000  153928000      2       1  150064       2.1156     0.017188
enh40068    1  153931300  153932300      5       3  150064       2.2696     0.011615
enh40069    1  153933600  153934600      2       1  150064       2.7014    0.0034523
enh40070    1  153937000  153938000      3       1  150064       2.1985     0.013955
enh40071    1  153937700  153938700      3       1  150064       1.8292     0.033688
enh40072    1  153941100  153942100      2       1  150064       2.3994    0.0082099
enh40074    1  153947800  153948800      2       1  150064       2.2278     0.012946
enh40078    1  153965700  153966700      5       3  150064       3.1034   0.00095657
enh40079    1  154086900  154087900      1       1  150064       1.8501      0.03215
enh40080    1  154124700  154125700      1       1  150064       2.5828       0.0049
enh40084    1  154148500  154149500      3       2  150064       3.1236   0.00089326
enh40092    1  154212700  154213700      1       1  150064       2.7173     0.003291
enh40094    1  154237400  154238400      3       1  150064       3.6341   0.00013947
enh40095    1  154243400  154244400      1       1  150064       1.8912       0.0293
enh40097    1  154280000  154281000      1       1  150064       2.8761     0.002013
enh40100    1  154304800  154305800      3       2  150064       2.0351     0.020922
enh40102    1  154308500  154309500      7       2  150064       1.9678     0.024546
enh40103    1  154310700  154311700      3       2  150064       2.5002    0.0062056
enh40105    1  154320100  154321100      4       2  150064       2.6661    0.0038373
enh40107    1  154323800  154324800      2       1  150064         1.93     0.026801
enh40118    1  154395500  154396500      4       2  150064       2.1786      0.01468
enh40119    1  154401600  154402600      2       1  150064       1.8002     0.035914
enh40120    1  154411400  154412400      5       3  150064        1.824     0.034075
enh40121    1  154416500  154417500      5       2  150064       2.4765    0.0066341
enh40130    1  154528300  154529300      1       1  150064       2.2665      0.01171
enh40132    1  154571700  154572700      3       2  150064       1.7237     0.042382
enh40152    1  154897900  154898900      1       1  150064       2.2952      0.01086
enh40154    1  154911900  154912900      5       2  150064       3.5844   0.00016893
enh40161    1  154941500  154942500      1       1  150064        2.829     0.002335
enh40168    1  154987100  154988100      1       1  150064       3.9339    4.179e-05
enh40169    1  154990600  154991600      1       1  150064       2.3559      0.00924
enh40171    1  154995100  154996100      2       1  150064       3.2291   0.00062084
enh40172    1  155017300  155018300      2       1  150064       2.4019    0.0081556
enh40175    1  155033500  155034500      2       1  150064       2.2043     0.013751
enh40178    1  155042000  155043000      1       1  150064       1.8595      0.03148
enh40179    1  155043800  155044800      2       1  150064       2.7308    0.0031594
enh40188    1  155111100  155112100      2       1  150064       1.7452     0.040475
enh40192    1  155148100  155149100      3       2  150064       1.8078     0.035319
enh40196    1  155184800  155185800      1       1  150064       1.8644      0.03113
enh40198    1  155195000  155196000      1       1  150064        2.079      0.01881
enh40203    1  155214800  155215800      1       1  150064       2.2046      0.01374
enh40204    1  155219500  155220500      2       1  150064       2.0696     0.019246
enh40206    1  155223200  155224200      1       1  150064       2.2083      0.01361
enh40208    1  155229900  155230900      2       1  150064       2.0295     0.021205
enh40210    1  155241200  155242200      2       1  150064       2.0835     0.018604
enh40212    1  155248000  155249000      2       1  150064       2.2396     0.012558
enh40213    1  155277100  155278100      2       1  150064       2.5297     0.005708
enh40214    1  155280000  155281000      1       1  150064       2.7019     0.003447
enh40218    1  155433400  155434400      1       1  150064        2.346     0.009487
enh40220    1  155437300  155438300      2       1  150064       1.7855      0.03709
enh40226    1  155477900  155478900      1       1  150064       2.4519     0.007105
enh40235    1  155500800  155501800      2       1  150064       1.9459     0.025832
enh40237    1  155508700  155509700      5       2  150064       2.1176     0.017103
enh40238    1  155513200  155514200      2       1  150064       2.3933    0.0083496
enh40241    1  155519200  155520200      1       1  150064       2.5943     0.004739
enh40248    1  155605500  155606500      1       1  150064       2.7108     0.003356
enh40250    1  155651400  155652400      2       1  150064        2.468    0.0067941
enh40252    1  155656500  155657500      1       1  150064       3.3819    0.0003599
enh40255    1  155666500  155667500      2       1  150064       2.4825    0.0065226
enh40265    1  155827500  155828500      1       1  150064       2.1047      0.01766
enh40267    1  155879000  155880000      1       1  150064       1.9714      0.02434
enh40269    1  155900000  155901000      1       1  150064       2.1215      0.01694
enh40270    1  155904600  155905600      1       1  150064       2.0349      0.02093
enh40271    1  155907800  155908800      2       1  150064       2.6992    0.0034752
enh40275    1  155931300  155932300      1       1  150064       3.1943    0.0007009
enh40278    1  155941000  155942000      1       1  150064        2.449     0.007163
enh40282    1  155959800  155960800      2       1  150064       2.8238    0.0023733
enh40283    1  155974300  155975300      3       2  150064       3.7577   8.5757e-05
enh40284    1  155976200  155977200      1       1  150064       3.3362    0.0004246
enh40291    1  156060100  156061100      2       1  150064       1.8362     0.033167
enh40292    1  156066400  156067400      1       1  150064       1.6961      0.04493
enh40293    1  156070100  156071100      1       1  150064       1.9914      0.02322
enh40294    1  156073400  156074400      1       1  150064       1.7129      0.04337
enh40298    1  156088200  156089200      2       1  150064       1.6642     0.048041
enh40304    1  156117000  156118000      1       1  150064       2.4498     0.007147
enh40305    1  156120600  156121600      3       2  150064       2.1271     0.016705
enh40310    1  156131200  156132200      3       1  150064       3.3314   0.00043213
enh40357    1  156709200  156710200      3       2  150064        1.714     0.043261
enh40358    1  156711400  156712400      4       2  150064       2.4346    0.0074544
enh40365    1  156770800  156771800      2       1  150064       1.8357     0.033201
enh40414    1  158921800  158922800      7       2  150064       1.6736     0.047102
enh40444    1  159878800  159879800      1       1  150064       2.4956     0.006287
enh40455    1  160064000  160065000      2       1  150064        2.272     0.011542
enh40458    1  160173800  160174800      1       1  150064       3.0586     0.001112
enh40459    1  160176300  160177300      1       1  150064       2.5915     0.004778
enh40462    1  160226400  160227400      2       1  150064       2.4212    0.0077354
enh40465    1  160233000  160234000      3       1  150064       2.7284    0.0031825
enh40470    1  160314100  160315100      1       1  150064       2.4281     0.007589
enh40471    1  160316100  160317100      2       1  150064       2.4758    0.0066463
enh40472    1  160345100  160346100      3       1  150064       2.9575     0.001551
enh40473    1  160346000  160347000      6       2  150064       2.4663    0.0068263
enh40475    1  160401100  160402100      4       2  150064       2.0087     0.022285
enh40480    1  160422500  160423500      6       3  150064       2.2523     0.012151
enh40482    1  160432800  160433800      2       1  150064       3.0556    0.0011231
enh40483    1  160436100  160437100      2       1  150064       3.0109    0.0013024
enh40484    1  160440800  160441800      2       1  150064       3.3307   0.00043317
enh40486    1  160450600  160451600      1       1  150064       3.0858     0.001015
enh40487    1  160453100  160454100      3       1  150064       1.8653     0.031068
enh40564    1  160846500  160847500      3       1  150064       1.8965     0.028947
enh40608    1  161167200  161168200      4       2  150064       1.8644     0.031136
enh40612    1  161179100  161180100      1       1  150064       2.1338      0.01643
enh40617    1  161197500  161198500      1       1  150064       1.9315      0.02671
enh40672    1  162529800  162530800      2       1  150064       1.9254      0.02709
enh40675    1  163290000  163291000      1       1  150064       1.7976      0.03612
enh40685    1  165604000  165605000      2       1  150064       1.7128     0.043377
enh40686    1  165611000  165612000      4       1  150064        2.027     0.021334
enh40694    1  165721100  165722100      3       2  150064       2.7885    0.0026476
enh40696    1  165739400  165740400      3       2  150064       2.0668     0.019375
enh40699    1  165811600  165812600      6       3  150064       1.9199     0.027437
enh40700    1  165820200  165821200      2       1  150064       1.7741      0.03802
enh40701    1  165822800  165823800      2       1  150064       2.2411     0.012509
enh40714    1  166813500  166814500      2       1  150064       2.0991     0.017905
enh40717    1  166843400  166844400      2       1  150064       3.4847   0.00024635
enh40720    1  166940000  166941000      4       2  150064       2.9893    0.0013981
enh40735    1  167132100  167133100      6       3  150064       2.1106     0.017403
enh40736    1  167188000  167189000      1       1  150064       2.7692      0.00281
enh40743    1  167217200  167218200      1       1  150064       1.8166      0.03464
enh40807    1  168053900  168054900      1       1  150064       2.2271      0.01297
enh40824    1  168355800  168356800      1       1  150064       2.0929      0.01818
enh40825    1  168357000  168358000      2       1  150064       2.1514     0.015723
enh40832    1  168409100  168410100      2       1  150064       2.0125     0.022083
enh40862    1  169339700  169340700      1       1  150064        1.799      0.03601
enh40877    1  169608400  169609400      2       1  150064       1.6666     0.047795
enh40885    1  169650200  169651200      4       1  150064       2.2885     0.011053
enh40887    1  169662100  169663100      4       2  150064       1.8084     0.035272
enh40906    1  170040300  170041300      3       2  150064       2.3451    0.0095099
enh40907    1  170041800  170042800      4       2  150064       1.8922     0.029229
enh40926    1  171762900  171763900      2       1  150064       1.7148     0.043193
enh40937    1  172243000  172244000      3       2  150064        1.893     0.029179
enh40938    1  172307200  172308200      3       2  150064       1.8067     0.035402
enh40939    1  172312500  172313500      2       1  150064       1.8722     0.030589
enh40942    1  172326100  172327100      3       2  150064       1.7834     0.037264
enh40943    1  172329300  172330300      1       1  150064       1.8053      0.03551
enh40945    1  172348500  172349500      2       1  150064       2.0178     0.021807
enh40947    1  172359600  172360600      5       2  150064       2.3137     0.010341
enh40959    1  172500200  172501200      4       2  150064       1.8567     0.031675
enh41003    1  172916000  172917000      2       1  150064       1.7733     0.038087
enh41016    1  173389200  173390200      3       1  150064       2.0669     0.019374
enh41017    1  173398000  173399000      4       2  150064       2.3375    0.0097071
enh41018    1  173399600  173400600      3       2  150064       3.0303    0.0012215
enh41021    1  173428800  173429800      3       2  150064       2.2358     0.012683
enh41022    1  173434000  173435000      2       1  150064       1.7653     0.038759
enh41024    1  173448400  173449400      3       1  150064       2.3809    0.0086353
enh41031    1  173657400  173658400      2       1  150064       2.6819    0.0036601
enh41032    1  173683000  173684000      1       1  150064       3.4023    0.0003341
enh41033    1  173686300  173687300      1       1  150064       3.4989    0.0002336
enh41036    1  173714400  173715400      1       1  150064       3.4282    0.0003038
enh41040    1  173794300  173795300      1       1  150064       3.4042    0.0003318
enh41041    1  173832100  173833100      6       3  150064       1.6501     0.049457
enh41042    1  173838600  173839600      2       1  150064       3.0471    0.0011552
enh41043    1  173841200  173842200      3       2  150064       3.9485   3.9318e-05
enh41045    1  173969300  173970300      1       1  150064       3.4298     0.000302
enh41046    1  173974100  173975100      2       1  150064       2.9816    0.0014339
enh41047    1  173975600  173976600      4       2  150064       3.3957    0.0003423
enh41048    1  173977400  173978400      7       1  150064       3.3508   0.00040295
enh41049    1  173979300  173980300      2       1  150064       2.7655    0.0028419
enh41050    1  173980600  173981600      1       1  150064       3.4179    0.0003155
enh41051    1  173981800  173982800      3       1  150064       3.2935   0.00049482
enh41052    1  173983100  173984100      3       2  150064       2.3355    0.0097578
enh41053    1  173984600  173985600      1       1  150064       3.1996    0.0006881
enh41054    1  173987200  173988200      4       2  150064       3.5258    0.0002111
enh41055    1  173992400  173993400      2       1  150064       2.9267    0.0017129
enh41057    1  174121800  174122800      2       1  150064       3.8232   6.5877e-05
enh41059    1  174130500  174131500      2       1  150064       2.4974    0.0062558
enh41062    1  174135200  174136200      2       1  150064       2.7675    0.0028248
enh41063    1  174137200  174138200      1       1  150064       2.8627       0.0021
enh41072    1  174766200  174767200      2       1  150064       2.5735    0.0050342
enh41073    1  174767700  174768700      1       1  150064       3.2494    0.0005783
enh41077    1  174885400  174886400      3       2  150064       2.4054    0.0080766
enh41082    1  174936600  174937600      2       1  150064       2.1912     0.014219
enh41088    1  174960000  174961000      2       1  150064        2.055     0.019939
enh41097    1  175124000  175125000      4       2  150064       2.9003     0.001864
enh41098    1  175136800  175137800      4       2  150064       3.8501   5.9034e-05
enh41099    1  175139500  175140500      2       1  150064       2.8663    0.0020767
enh41100    1  175143200  175144200      2       1  150064       3.8131   6.8629e-05
enh41101    1  175152100  175153100      3       2  150064       2.9979    0.0013592
enh41102    1  175162300  175163300      6       1  150064       3.3997   0.00033735
enh41108    1  175265100  175266100      2       1  150064        1.716     0.043078
enh41109    1  175288300  175289300      4       2  150064       1.6744     0.047027
enh41115    1  176156400  176157400      3       2  150064       2.1309     0.016549
enh41116    1  176158800  176159800      2       1  150064        2.259     0.011942
enh41117    1  176161500  176162500      3       2  150064       2.6966    0.0035026
enh41120    1  176177500  176178500      1       1  150064       2.2069      0.01366
enh41128    1  178942100  178943100      1       1  150064       2.9835     0.001425
enh41139    1  179095900  179096900      2       1  150064       1.6824      0.04625
enh41146    1  179122200  179123200      5       3  150064       2.0903     0.018296
enh41150    1  179174200  179175200      2       1  150064       1.7559     0.039553
enh41156    1  179270300  179271300      3       1  150064       1.7514     0.039937
enh41159    1  179333600  179334600      4       2  150064         2.81    0.0024768
enh41162    1  179782800  179783800      1       1  150064        2.367     0.008966
enh41167    1  179844500  179845500      1       1  150064       1.9217      0.02732
enh41173    1  179932800  179933800      1       1  150064       1.8921      0.02924
enh41174    1  179938300  179939300      3       1  150064       1.7133     0.043328
enh41197    1  180610800  180611800      3       2  150064       3.0828    0.0010252
enh41202    1  180862600  180863600      3       1  150064       2.3148     0.010311
enh41203    1  180895100  180896100      8       4  150064       2.1614     0.015334
enh41243    1  181393100  181394100      3       1  150064       2.2017     0.013843
enh41244    1  181905900  181906900      3       2  150064       2.0606     0.019672
enh41251    1  182117500  182118500      3       2  150064       1.9498     0.025599
enh41259    1  182306600  182307600      4       2  150064       2.3977    0.0082496
enh41260    1  182357400  182358400      1       1  150064        1.688      0.04571
enh41261    1  182363200  182364200      4       1  150064       2.2013     0.013857
enh41275    1  182601600  182602600      3       1  150064       1.9619     0.024889
enh41293    1  183466300  183467300      3       2  150064       2.2181     0.013276
enh41326    1  184079000  184080000      6       4  150064       2.1517      0.01571
enh41328    1  184191500  184192500      5       2  150064       2.3228     0.010096
enh41332    1  184460700  184461700      4       2  150064       2.2105     0.013535
enh41333    1  184709200  184710200      3       1  150064       1.7396     0.040969
enh41335    1  184714600  184715600      4       2  150064       2.0694     0.019256
enh41338    1  184724800  184725800      3       1  150064       2.1648       0.0152
enh41346    1  184864200  184865200      5       3  150064       3.5003   0.00023238
enh41348    1  184922900  184923900      2       1  150064        2.332    0.0098514
enh41349    1  184937700  184938700      5       2  150064       2.2537     0.012109
enh41350    1  184940100  184941100      2       1  150064       2.3995    0.0082089
enh41351    1  184944300  184945300      2       1  150064       2.4802     0.006566
enh41352    1  184950700  184951700      3       1  150064        2.411    0.0079547
enh41361    1  185037600  185038600      1       1  150064        1.771      0.03828
enh41364    1  185127300  185128300      1       1  150064       1.9047      0.02841
enh41383    1  185508100  185509100      6       1  150064       1.6836     0.046132
enh41397    1  186251400  186252400      2       1  150064       2.1886     0.014315
enh41406    1  186345900  186346900      1       1  150064       1.7256      0.04221
enh41414    1  192129400  192130400      2       1  150064       2.0749     0.018997
enh41416    1  192131300  192132300      1       1  150064       2.4243     0.007668
enh41425    1  192520300  192521300      1       1  150064       2.2984      0.01077
enh41438    1  193032700  193033700      1       1  150064       2.7888     0.002645
enh41439    1  193034800  193035800      3       2  150064       3.2765   0.00052553
enh41442    1  193040100  193041100      5       3  150064       2.1824     0.014539
enh41443    1  193072100  193073100      1       1  150064       3.0838     0.001022
enh41444    1  193093700  193094700      1       1  150064       3.2099     0.000664
enh41445    1  193095700  193096700      3       2  150064       2.2278     0.012945
enh41451    1  193139500  193140500      3       1  150064       3.0244    0.0012454
enh41452    1  193141200  193142200      3       2  150064       2.2479     0.012292
enh41453    1  193142200  193143200      2       1  150064       3.0586    0.0011118
enh41454    1  193147200  193148200      3       1  150064       2.9891     0.001399
enh41456    1  193151800  193152800      4       2  150064       3.2913   0.00049868
enh41457    1  193152500  193153500      4       2  150064       2.7613    0.0028784
enh41458    1  193153500  193154500      2       1  150064       1.7657      0.03872
enh41463    1  193209400  193210400      2       1  150064         2.64    0.0041455
enh41464    1  193252900  193253900      3       2  150064       2.4283    0.0075842
enh41465    1  193279600  193280600      1       1  150064       3.0684     0.001076
enh41467    1  193337700  193338700      6       3  150064       2.6601    0.0039056
enh41474    1  193423200  193424200      4       2  150064       1.7393     0.040993
enh41475    1  193429000  193430000      2       1  150064       2.6538    0.0039795
enh41478    1  193462100  193463100      3       1  150064        1.853     0.031941
enh41484    1  193538200  193539200      3       1  150064       1.7659     0.038705
enh41485    1  193558600  193559600      5       1  150064       1.7012     0.044455
enh41488    1  193578200  193579200      1       1  150064       2.3065      0.01054
enh41506    1  196622700  196623700      1       1  150064       4.0574    2.481e-05
enh41507    1  197069800  197070800      5       2  150064       1.6462     0.049857
enh41521    1  197663800  197664800      1       1  150064       2.6255     0.004326
enh41526    1  197711600  197712600      2       1  150064       1.9235     0.027207
enh41531    1  197732400  197733400      1       1  150064       2.5504      0.00538
enh41532    1  197733700  197734700      2       1  150064       2.5775    0.0049764
enh41535    1  197738100  197739100      3       1  150064       2.4005    0.0081861
enh41538    1  197745600  197746600      2       1  150064       2.0544     0.019967
enh41539    1  197747300  197748300      1       1  150064        2.516     0.005934
enh41556    1  198165200  198166200      6       3  150064       1.6452     0.049961
enh41594    1  198585100  198586100      1       1  150064       1.6688      0.04758
enh41598    1  198606600  198607600      3       2  150064       1.6768     0.046788
enh41607    1  198639200  198640200      7       3  150064       2.6745    0.0037425
enh41611    1  198650500  198651500      4       2  150064       2.1116     0.017359
enh41617    1  198677700  198678700      2       1  150064       1.7645     0.038822
enh41626    1  198706300  198707300      5       2  150064       1.8322     0.033458
enh41628    1  198719300  198720300      1       1  150064       2.2559      0.01204
enh41629    1  198731000  198732000      6       2  150064       3.0591    0.0011101
enh41671    1  200270100  200271100      2       1  150064       1.8872     0.029566
enh41676    1  200320100  200321100      1       1  150064       2.8818     0.001977
enh41677    1  200322200  200323200      4       1  150064       2.8404    0.0022526
enh41678    1  200369400  200370400      3       2  150064       2.8092    0.0024833
enh41680    1  200379600  200380600      2       1  150064         2.31     0.010443
enh41681    1  200406200  200407200      1       1  150064       3.4739    0.0002565
enh41682    1  200442000  200443000      2       1  150064       2.9849    0.0014184
enh41683    1  200498400  200499400      4       2  150064       1.7705     0.038323
enh41684    1  200500500  200501500      6       3  150064        2.157     0.015505
enh41706    1  200874600  200875600      6       2  150064       3.2685   0.00054056
enh41709    1  200983200  200984200      3       2  150064       3.4677   0.00026246
enh41711    1  200987400  200988400      4       2  150064       2.0677     0.019334
enh41715    1  201026000  201027000      3       2  150064        1.828     0.033777
enh41717    1  201084200  201085200      3       2  150064       2.1248     0.016802
enh41726    1  201451100  201452100      7       2  150064       2.0246     0.021452
enh41739    1  201797200  201798200      3       2  150064       2.6745    0.0037417
enh41740    1  201800300  201801300      7       3  150064       1.6652     0.047941
enh41741    1  201809000  201810000      1       1  150064        1.668      0.04766
enh41742    1  201811200  201812200      4       2  150064       2.3203     0.010162
enh41744    1  201864800  201865800      1       1  150064       1.6949      0.04505
enh41758    1  202110800  202111800      6       3  150064       1.7567     0.039481
enh41782    1  202688400  202689400      4       2  150064       1.9076     0.028221
enh41803    1  202927800  202928800      2       1  150064       1.6632     0.048132
enh41888    1  204076300  204077300      1       1  150064         2.48      0.00657
enh41908    1  204415400  204416400      2       1  150064       1.9149     0.027755
enh41909    1  204420900  204421900      5       1  150064       2.1705     0.014986
enh41910    1  204431600  204432600      5       1  150064       2.2869       0.0111
enh41912    1  204452600  204453600      2       1  150064       1.8526      0.03197
enh41913    1  204457200  204458200      2       1  150064        3.035    0.0012027
enh41916    1  204460300  204461300      1       1  150064       3.1976     0.000693
enh41917    1  204464800  204465800      4       2  150064       3.3404   0.00041835
enh41921    1  204480800  204481800      3       1  150064       3.3557   0.00039586
enh41923    1  204488500  204489500      2       1  150064       3.3959   0.00034197
enh41924    1  204491100  204492100      4       1  150064       3.1156    0.0009179
enh41925    1  204493600  204494600      4       2  150064       2.2973     0.010801
enh41927    1  204514700  204515700      1       1  150064       3.5756    0.0001747
enh41928    1  204515400  204516400      4       2  150064        3.182   0.00073128
enh41931    1  204547100  204548100      1       1  150064       3.4754     0.000255
enh41932    1  204548900  204549900      4       1  150064       3.5749   0.00017516
enh41933    1  204553300  204554300      2       1  150064        2.446    0.0072218
enh41940    1  205030400  205031400      4       2  150064       3.9784   3.4688e-05
enh41941    1  205088200  205089200      1       1  150064         1.98      0.02385
enh41943    1  205110200  205111200      4       1  150064       3.5775   0.00017346
enh41944    1  205110800  205111800      5       2  150064       3.9274   4.2929e-05
enh41945    1  205140200  205141200      3       2  150064       4.0385   2.6902e-05
enh41946    1  205152800  205153800      6       2  150064       4.5969   2.1439e-06
enh41948    1  205159900  205160900      1       1  150064       3.9929    3.264e-05
enh41949    1  205168700  205169700      5       3  150064        3.545   0.00019629
enh41951    1  205173200  205174200      2       1  150064       4.3115   8.1069e-06
enh41953    1  205181300  205182300      2       1  150064       3.1831   0.00072844
enh41954    1  205183900  205184900      2       1  150064       1.7782     0.037686
enh41955    1  205199100  205200100      8       2  150064       1.8556     0.031757
enh41956    1  205206500  205207500      3       2  150064       2.5443    0.0054754
enh41960    1  205256300  205257300      3       2  150064        2.064      0.01951
enh41966    1  205280000  205281000      1       1  150064       1.9549       0.0253
enh41982    1  205551200  205552200      4       2  150064       1.6664     0.047813
enh41984    1  205562700  205563700      5       2  150064       1.7678     0.038543
enh42026    1  206646300  206647300      5       2  150064       2.8872    0.0019434
enh42027    1  206647200  206648200      6       3  150064       2.0052     0.022472
enh42028    1  206652200  206653200      4       2  150064            2     0.022752
enh42074    1  207038000  207039000      3       2  150064       3.4827   0.00024819
enh42093    1  207219400  207220400      2       1  150064       3.2002   0.00068663
enh42094    1  207220400  207221400      2       1  150064       2.7408    0.0030641
enh42096    1  207224900  207225900      3       1  150064       3.1904    0.0007105
enh42097    1  207243600  207244600      2       1  150064       2.9267    0.0017129
enh42128    1  207902900  207903900      2       1  150064       2.7375    0.0030958
enh42129    1  207911100  207912100      3       2  150064       1.8372     0.033088
enh42130    1  207922600  207923600      3       2  150064        3.773   8.0646e-05
enh42131    1  207928400  207929400      2       1  150064       2.8744    0.0020239
enh42132    1  207971800  207972800      1       1  150064       3.7794     7.86e-05
enh42133    1  207979600  207980600      1       1  150064       2.5579     0.005265
enh42135    1  207984800  207985800      1       1  150064       1.9463      0.02581
enh42136    1  207988400  207989400      1       1  150064       2.0922      0.01821
enh42137    1  207993300  207994300      5       3  150064       4.5434   2.7674e-06
enh42138    1  208001300  208002300      1       1  150064       4.9466    3.777e-07
enh42140    1  208009600  208010600      1       1  150064       1.8747      0.03042
enh42141    1  208017900  208018900      6       2  150064       4.5428   2.7761e-06
enh42142    1  208023800  208024800      2       1  150064       3.5599    0.0001855
enh42143    1  208027400  208028400      4       1  150064       3.3141   0.00045963
enh42144    1  208030800  208031800      5       2  150064       4.1601   1.5908e-05
enh42145    1  208033700  208034700      4       2  150064       3.5683   0.00017964
enh42146    1  208035900  208036900      6       2  150064        3.093   0.00099081
enh42147    1  208037700  208038700      6       3  150064       3.0892    0.0010036
enh42148    1  208038800  208039800      4       2  150064       3.8271   6.4821e-05
enh42149    1  208044200  208045200      6       3  150064       1.9837     0.023647
enh42150    1  208047300  208048300      4       2  150064       3.0041    0.0013317
enh42151    1  208049400  208050400      4       2  150064        1.924     0.027178
enh42152    1  208055200  208056200      4       2  150064       2.3794    0.0086709
enh42153    1  208057800  208058800      6       2  150064       2.1977     0.013984
enh42158    1  208305000  208306000      2       1  150064       3.2442   0.00058896
enh42159    1  208392900  208393900      2       1  150064       2.4943    0.0063098
enh42202    1  211402000  211403000      2       1  150064       1.8533      0.03192
enh42203    1  211421000  211422000      3       2  150064       2.3593    0.0091543
enh42204    1  211430500  211431500      5       2  150064       2.0098     0.022225
enh42205    1  211434600  211435600      6       3  150064       3.0256    0.0012408
enh42211    1  211498600  211499600      1       1  150064       2.8602     0.002117
enh42214    1  211516600  211517600      3       2  150064       2.0689     0.019277
enh42216    1  211524800  211525800      1       1  150064        2.402     0.008153
enh42221    1  211687300  211688300      5       2  150064       1.6472     0.049762
enh42230    1  211780500  211781500      5       3  150064       1.8462     0.032431
enh42241    1  211911700  211912700      1       1  150064        1.815      0.03476
enh42270    1  212417300  212418300      2       1  150064       1.9624     0.024861
enh42273    1  212431800  212432800      1       1  150064       2.0529      0.02004
enh42277    1  212474800  212475800      3       2  150064       1.9601     0.024994
enh42279    1  212479000  212480000      3       2  150064       2.2631     0.011814
enh42281    1  212483500  212484500      1       1  150064       2.2238      0.01308
enh42282    1  212485200  212486200      2       1  150064       1.9171     0.027611
enh42289    1  212499100  212500100      3       1  150064       1.7358     0.041303
enh42301    1  212769700  212770700      6       3  150064       1.8899     0.029383
enh42337    1  213843400  213844400     10       3  150064       1.8883     0.029495
enh42342    1  214022000  214023000      1       1  150064       2.0693      0.01926
enh42345    1  214049600  214050600      4       2  150064       1.7873     0.036945
enh42355    1  214475300  214476300      5       2  150064       2.0042     0.022524
enh42357    1  214601400  214602400      6       2  150064       1.7049     0.044102
enh42362    1  214722200  214723200      2       1  150064       1.7843     0.037187
enh42365    1  214790400  214791400      3       1  150064       1.8882     0.029497
enh42370    1  217800900  217801900      3       2  150064       1.7332     0.041531
enh42387    1  220209900  220210900      3       1  150064       1.8631     0.031226
enh42395    1  220266200  220267200      2       1  150064        2.041     0.020624
enh42397    1  220286400  220287400     10       5  150064       2.0318     0.021089
enh42403    1  220396600  220397600      3       2  150064       1.7386     0.041055
enh42405    1  220398500  220399500      1       1  150064       1.6537      0.04909
enh42410    1  220437600  220438600      1       1  150064        1.794      0.03641
enh42415    1  220905500  220906500      1       1  150064        1.955      0.02529
enh42433    1  221916800  221917800      5       2  150064       3.1988   0.00068992
enh42438    1  221973800  221974800      4       2  150064       1.7769     0.037792
enh42444    1  222577800  222578800      5       2  150064       1.7074     0.043876
enh42447    1  222627800  222628800      3       1  150064       2.8637    0.0020939
enh42452    1  222763700  222764700      1       1  150064       2.1165      0.01715
enh42454    1  222792800  222793800      3       1  150064       1.7014     0.044431
enh42455    1  222793600  222794600      6       2  150064       1.8347     0.033273
enh42457    1  222819000  222820000      2       1  150064       2.2575     0.011987
enh42458    1  222827600  222828600      1       1  150064       1.7093       0.0437
enh42459    1  222831300  222832300      4       2  150064       2.1122     0.017336
enh42462    1  222878900  222879900      3       2  150064       1.8223     0.034205
enh42463    1  222880400  222881400      1       1  150064       2.3633     0.009057
enh42469    1  222945800  222946800      4       1  150064       2.4529     0.007086
enh42490    1  223421700  223422700      1       1  150064       1.8133      0.03489
enh42503    1  223898300  223899300      6       3  150064       3.5014   0.00023137
enh42504    1  223905900  223906900      9       3  150064       3.3236   0.00044438
enh42505    1  223908600  223909600      6       2  150064       3.0468    0.0011563
enh42506    1  223910600  223911600      2       1  150064       2.8653    0.0020828
enh42507    1  223913000  223914000      1       1  150064       2.8498     0.002187
enh42508    1  223915100  223916100      3       1  150064       2.7735    0.0027725
enh42511    1  223935400  223936400      1       1  150064       1.9807      0.02381
enh42512    1  223936800  223937800      3       1  150064       2.5361    0.0056044
enh42513    1  223959400  223960400      6       2  150064       3.7632   8.3879e-05
enh42514    1  223963300  223964300      2       1  150064       2.9646    0.0015153
enh42516    1  224000700  224001700      2       1  150064       3.2094   0.00066507
enh42518    1  224012300  224013300      1       1  150064       3.5115    0.0002228
enh42519    1  224015600  224016600      4       2  150064       3.7246   9.7798e-05
enh42520    1  224017000  224018000      2       1  150064       2.7647    0.0028489
enh42521    1  224019200  224020200      4       2  150064       3.2273   0.00062475
enh42522    1  224021100  224022100      6       2  150064       2.6392    0.0041545
enh42523    1  224022500  224023500      5       2  150064       3.0214    0.0012579
enh42525    1  224027900  224028900      3       1  150064       2.8672    0.0020706
enh42551    1  224546900  224547900      4       2  150064        2.912    0.0017959
enh42552    1  224548800  224549800      1       1  150064        2.797     0.002579
enh42556    1  224572200  224573200      2       1  150064       2.3403    0.0096331
enh42558    1  224589700  224590700      2       1  150064       2.4166    0.0078336
enh42559    1  224616100  224617100      3       1  150064       2.2799     0.011308
enh42561    1  224624200  224625200      2       1  150064       2.4151    0.0078663
enh42562    1  224626400  224627400      2       1  150064       2.3043     0.010602
enh42563    1  224644400  224645400      3       2  150064       2.0156     0.021919
enh42564    1  224653100  224654100      3       1  150064       2.3639    0.0090409
enh42567    1  224810600  224811600      4       2  150064       1.7083      0.04379
enh42568    1  224812700  224813700      6       2  150064       1.7649     0.038791
enh42570    1  224922300  224923300      3       2  150064        2.023     0.021536
enh42592    1  226035400  226036400      2       1  150064       2.1065     0.017579
enh42596    1  226053000  226054000      1       1  150064       2.0725      0.01911
enh42597    1  226055300  226056300      1       1  150064        2.326      0.01001
enh42600    1  226064600  226065600      6       2  150064       2.5546    0.0053157
enh42611    1  226145700  226146700      2       1  150064       2.3785    0.0086909
enh42613    1  226174900  226175900      1       1  150064       2.2489      0.01226
enh42616    1  226184600  226185600      2       1  150064       1.8909     0.029316
enh42623    1  226269800  226270800      2       1  150064       2.3561    0.0092342
enh42629    1  226310600  226311600      1       1  150064       2.5982     0.004686
enh42630    1  226312400  226313400      3       2  150064       2.0554     0.019921
enh42642    1  226591000  226592000      4       2  150064       1.8355     0.033217
enh42643    1  226592400  226593400      6       2  150064       1.8514     0.032054
enh42644    1  226596000  226597000      5       2  150064       1.6976     0.044794
enh42651    1  226644300  226645300      2       1  150064        1.995      0.02302
enh42653    1  226673700  226674700      1       1  150064       2.5454     0.005457
enh42657    1  226828800  226829800      1       1  150064       2.8036     0.002527
enh42659    1  226846100  226847100      3       2  150064       2.4745    0.0066706
enh42668    1  226895300  226896300      2       1  150064       2.8475    0.0022033
enh42669    1  226898500  226899500      1       1  150064       2.4902     0.006384
enh42672    1  226928500  226929500      4       2  150064       2.5752    0.0050089
enh42673    1  226935600  226936600      1       1  150064       2.4835     0.006505
enh42675    1  226951700  226952700      1       1  150064       2.1459      0.01594
enh42680    1  227014500  227015500      4       1  150064        1.984      0.02363
enh42683    1  227059200  227060200      2       1  150064       1.9534     0.025384
enh42684    1  227069200  227070200      3       1  150064       2.1711     0.014964
enh42758    1  228677400  228678400      1       1  150064       1.6749      0.04698
enh42766    1  228870000  228871000      2       1  150064       1.8273     0.033824
enh42767    1  228873700  228874700      9       4  150064       1.9712      0.02435
enh42781    1  229056800  229057800      5       3  150064       1.6806     0.046416
enh42786    1  229162500  229163500      4       2  150064       1.8643     0.031138
enh42855    1  230238800  230239800      4       1  150064       3.4778   0.00025282
enh42856    1  230241300  230242300      4       2  150064       3.8271   6.4826e-05
enh42857    1  230243200  230244200      5       3  150064       3.2921    0.0004972
enh42858    1  230245100  230246100      5       2  150064        3.781   7.8086e-05
enh42859    1  230247400  230248400      3       2  150064       4.1016   2.0518e-05
enh42862    1  230275600  230276600      8       4  150064       3.1945   0.00070042
enh42871    1  230321700  230322700      3       2  150064       1.7646     0.038818
enh42876    1  230406100  230407100      2       1  150064       2.0144     0.021985
enh42927    1  231558700  231559700      2       1  150064       2.0492     0.020222
enh42954    1  232593200  232594200      6       3  150064       2.1428     0.016063
enh42989    1  234306300  234307300      1       1  150064       1.9483      0.02569
enh42992    1  234395900  234396900      2       1  150064       2.3582    0.0091814
enh43012    1  234611600  234612600      7       3  150064       2.2207     0.013185
enh43015    1  234626500  234627500      9       5  150064       2.6977    0.0034906
enh43016    1  234634800  234635800      6       2  150064       2.3927    0.0083623
enh43017    1  234650800  234651800      2       1  150064       2.8082    0.0024912
enh43044    1  235010800  235011800      3       1  150064       1.9239     0.027182
enh43116    1  235805900  235806900      7       2  150064       1.9266     0.027012
enh43118    1  236000700  236001700      1       1  150064        2.169      0.01504
enh43123    1  236020700  236021700      4       1  150064       1.7824     0.037343
enh43161    1  236446000  236447000      1       1  150064       2.1571       0.0155
enh43169    1  236665600  236666600      1       1  150064       1.7372      0.04118
enh43186    1  237574800  237575800      7       3  150064       1.6492     0.049553
enh43192    1  239711400  239712400      4       2  150064       2.6604    0.0039025
enh43222    1  241790300  241791300      6       3  150064        2.565    0.0051584
enh43224    1  241799200  241800200      3       2  150064       2.6869    0.0036065
enh43235    1  243264000  243265000      1       1  150064       2.3843     0.008556
enh43236    1  243277100  243278100      2       1  150064       2.1798     0.014634
enh43238    1  243407600  243408600      1       1  150064       3.8631    5.598e-05
enh43239    1  243409800  243410800      1       1  150064       3.5241    0.0002125
enh43240    1  243411200  243412200      4       2  150064       3.7988   7.2691e-05
enh43241    1  243414700  243415700      2       1  150064       3.2785   0.00052184
enh43244    1  243431200  243432200      1       1  150064       4.8918    4.997e-07
enh43245    1  243432500  243433500      1       1  150064       4.8999    4.794e-07
enh43247    1  243450100  243451100      1       1  150064       4.8728    5.502e-07
enh43250    1  243579100  243580100      1       1  150064       3.9443    4.001e-05
enh43254    1  243644900  243645900      2       1  150064       4.1066   2.0075e-05
enh43255    1  243646400  243647400      2       1  150064       3.7261   9.7221e-05
enh43256    1  243671000  243672000      1       1  150064       4.9877    3.055e-07
enh43257    1  243760100  243761100      1       1  150064       1.9669       0.0246
enh43261    1  243890600  243891600      3       2  150064       4.4888   3.5809e-06
enh43262    1  243894000  243895000      2       1  150064       3.8836   5.1468e-05
enh43264    1  243914600  243915600      2       1  150064        3.559   0.00018614
enh43266    1  243921800  243922800      5       3  150064       3.6022   0.00015776
enh43268    1  243930000  243931000      3       2  150064       3.2508   0.00057541
enh43269    1  243944800  243945800      1       1  150064       4.6666    1.531e-06
enh43270    1  243953400  243954400      2       1  150064       3.7991   7.2608e-05
enh43271    1  243955800  243956800      2       1  150064       4.4078   5.2215e-06
enh43272    1  243957700  243958700      1       1  150064       3.3098    0.0004668
enh43273    1  243961800  243962800      1       1  150064       2.1648       0.0152
enh43274    1  243966400  243967400      2       1  150064       3.3144   0.00045925
enh43276    1  243990300  243991300      3       1  150064       4.3839   5.8276e-06
enh43277    1  243994200  243995200      2       1  150064       4.2603   1.0209e-05
enh43280    1  244008600  244009600      1       1  150064         3.42    0.0003131
enh43281    1  244010000  244011000      1       1  150064        4.007    3.075e-05
enh43283    1  244014700  244015700      1       1  150064       3.3251     0.000442
enh43288    1  244236800  244237800      3       2  150064       1.9286     0.026888
enh43293    1  244402500  244403500      1       1  150064       2.0913      0.01825
enh43309    1  244602600  244603600      4       2  150064       2.1017     0.017792
enh43314    1  244623200  244624200      1       1  150064       1.7102      0.04361
enh43321    1  244827300  244828300      3       1  150064       2.1247     0.016805
enh43322    1  244828500  244829500      6       2  150064        1.716     0.043077
enh43354    1  246378400  246379400     12       2  150064       2.2639     0.011791
enh43358    1  246660600  246661600      2       1  150064        2.001     0.022697
enh43359    1  246670900  246671900     14       5  150064       2.0698     0.019234
enh43360    1  246690500  246691500      8       4  150064       1.8793     0.030102
enh43366    1  246741800  246742800      5       2  150064       1.7658     0.038717
enh43370    1  246753800  246754800      3       2  150064       1.8314     0.033524
enh43375    1  246770600  246771600      2       1  150064       1.8193     0.034432
enh43376    1  246772000  246773000      2       1  150064       2.2501      0.01222
enh43377    1  246773700  246774700      3       1  150064       1.9938     0.023087
enh43378    1  246774600  246775600      5       3  150064       1.8969      0.02892
enh43384    1  246862300  246863300      5       3  150064       1.6525     0.049218
enh43388    1  246946700  246947700      5       2  150064       1.6825     0.046237
enh43438    1  249134700  249135700      1       1  150064       2.4173     0.007817
enh43440    1  249150100  249151100      3       1  150064       2.1136     0.017276
enh43447    1  249199100  249200100      1       1  150064       1.7708       0.0383
enh48982    2     184100     185100      4       2  150064       1.8216     0.034254
enh49013    2     969700     970700      6       2  150064       1.9771     0.024014
enh49014    2     974700     975700      9       2  150064       2.0979     0.017959
enh49015    2    1028100    1029100      6       3  150064       2.4821    0.0065297
enh49039    2    2686000    2687000      2       1  150064       1.6794     0.046537
enh49044    2    3220900    3221900      4       1  150064       1.9517     0.025488
enh49045    2    3226700    3227700      4       1  150064       2.5833    0.0048931
enh49046    2    3244600    3245600      6       2  150064       1.8705      0.03071
enh49048    2    3307200    3308200      4       1  150064       2.7783    0.0027318
enh49061    2    3621500    3622500      1       1  150064       2.0286      0.02125
enh49079    2    7050600    7051600      5       2  150064       3.1018   0.00096177
enh49080    2    7060700    7061700      7       3  150064       1.9392     0.026238
enh49081    2    7066200    7067200      5       3  150064       2.2311     0.012837
enh49082    2    7070800    7071800      4       2  150064       1.9314     0.026716
enh49099    2    7197700    7198700      2       1  150064       1.8773      0.03024
enh49104    2    7571500    7572500      1       1  150064       1.9847      0.02359
enh49108    2    7591500    7592500      3       1  150064       3.1142   0.00092228
enh49109    2    7608600    7609600      8       2  150064       3.0633    0.0010945
enh49110    2    7637200    7638200      2       1  150064       2.6045    0.0046004
enh49111    2    7638700    7639700      4       2  150064       2.0583     0.019781
enh49112    2    7656200    7657200      3       2  150064       2.5135    0.0059778
enh49124    2    7796600    7797600      1       1  150064        2.009      0.02227
enh49126    2    7832200    7833200      1       1  150064       2.0731      0.01908
enh49130    2    7883900    7884900      2       1  150064       2.3309    0.0098806
enh49134    2    7935700    7936700      3       1  150064       2.7251    0.0032145
enh49157    2    8549000    8550000      8       5  150064        1.647     0.049783
enh49167    2    8652100    8653100      2       1  150064       1.7975      0.03613
enh49170    2    8665500    8666500      2       1  150064       1.6534     0.049129
enh49183    2    8797000    8798000      5       2  150064        2.271     0.011575
enh49185    2    8825800    8826800      3       1  150064       1.8469     0.032377
enh49197    2    9401000    9402000      3       2  150064       2.3721    0.0088434
enh49218    2    9795600    9796600      7       3  150064       2.3547    0.0092682
enh49248    2   10106500   10107500      2       1  150064       1.9095     0.028099
enh49305    2   10547800   10548800      9       2  150064       2.0494     0.020211
enh49327    2   10953200   10954200      6       3  150064       2.0708     0.019191
enh49331    2   11004600   11005600      6       3  150064        1.671     0.047362
enh49353    2   11595900   11596900      3       1  150064       1.6591     0.048552
enh49360    2   11883200   11884200      5       3  150064       1.7708     0.038296
enh49366    2   11914900   11915900      4       2  150064       2.0882     0.018391
enh49375    2   12084900   12085900      7       3  150064       2.1826     0.014533
enh49397    2   12427000   12428000      5       2  150064       1.6543     0.049033
enh49400    2   12450200   12451200      3       2  150064       1.6636     0.048098
enh49406    2   12559700   12560700      1       1  150064        2.065      0.01946
enh49408    2   12571200   12572200      4       2  150064        1.771      0.03828
enh49422    2   12654600   12655600      4       2  150064       2.4754    0.0066548
enh49424    2   12687500   12688500      4       2  150064       1.8833      0.02983
enh49425    2   12695200   12696200      2       1  150064       1.8598     0.031459
enh49431    2   12765000   12766000      2       1  150064       2.7038    0.0034275
enh49432    2   12773600   12774600      2       1  150064       2.5566    0.0052857
enh49433    2   12776800   12777800      1       1  150064       3.2707    0.0005364
enh49457    2   15441200   15442200      3       1  150064       2.0644     0.019492
enh49463    2   15698800   15699800      4       1  150064       1.8447     0.032539
enh49469    2   16106200   16107200      3       2  150064       1.7378     0.041124
enh49482    2   17932900   17933900      1       1  150064       2.0415       0.0206
enh49483    2   17936600   17937600      1       1  150064       2.1711      0.01496
enh49487    2   19673300   19674300      3       2  150064       1.8886      0.02947
enh49491    2   20069500   20070500      3       1  150064       1.7988     0.036026
enh49497    2   20242000   20243000      4       2  150064       1.9159     0.027689
enh49517    2   20775500   20776500      4       2  150064       2.6957    0.0035118
enh49518    2   20776800   20777800      7       2  150064       2.2153     0.013371
enh49519    2   20778500   20779500      3       1  150064       2.1385     0.016237
enh49522    2   20841900   20842900      2       1  150064       2.2271      0.01297
enh49539    2   23984300   23985300      5       3  150064       2.0232     0.021528
enh49541    2   24114500   24115500      6       3  150064       1.9138     0.027824
enh49542    2   24123200   24124200      3       2  150064       1.7043     0.044158
enh49543    2   24124800   24125800      1       1  150064       2.0809      0.01872
enh49544    2   24127600   24128600      2       1  150064       2.0112     0.022153
enh49545    2   24136300   24137300      4       2  150064       2.3261     0.010007
enh49546    2   24139400   24140400      4       2  150064       2.2374      0.01263
enh49548    2   24144000   24145000      3       2  150064       1.7384     0.041073
enh49551    2   24151200   24152200      2       1  150064       1.9116     0.027966
enh49552    2   24161500   24162500      1       1  150064       2.2362      0.01267
enh49580    2   24720600   24721600      1       1  150064       2.7383     0.003088
enh49593    2   24767200   24768200      4       2  150064       1.7904     0.036698
enh49600    2   24835900   24836900      2       1  150064       1.8495     0.032195
enh49602    2   24847200   24848200      1       1  150064       2.5504      0.00538
enh49604    2   24946800   24947800      3       2  150064       1.7307     0.041749
enh49605    2   24962700   24963700      1       1  150064       1.7705      0.03832
enh49619    2   25351400   25352400      6       3  150064        4.357    6.593e-06
enh49621    2   25384400   25385400      3       1  150064       4.1609   1.5851e-05
enh49623    2   25418900   25419900      2       1  150064       3.1712   0.00075895
enh49624    2   25424800   25425800      2       1  150064       3.2021   0.00068214
enh49625    2   25426900   25427900      2       1  150064       3.4872   0.00024409
enh49627    2   25432900   25433900      4       2  150064       3.6585   0.00012683
enh49628    2   25437900   25438900      1       1  150064       3.4723     0.000258
enh49629    2   25439300   25440300      2       1  150064       3.4026   0.00033375
enh49638    2   25497700   25498700      1       1  150064       2.1462      0.01593
enh49641    2   25509500   25510500      2       1  150064       2.1409      0.01614
enh49642    2   25514300   25515300      4       2  150064       2.7012    0.0034546
enh49645    2   25534800   25535800      3       2  150064       2.7703    0.0028002
enh49646    2   25536600   25537600      2       1  150064       2.9705    0.0014864
enh49647    2   25539100   25540100      2       1  150064        2.055      0.01994
enh49659    2   25598700   25599700      2       1  150064        4.143   1.7136e-05
enh49663    2   25676000   25677000      2       1  150064       1.6521     0.049258
enh49668    2   25887100   25888100      2       1  150064       1.8753     0.030376
enh49674    2   25990000   25991000      1       1  150064       3.0749     0.001053
enh49676    2   26021200   26022200      1       1  150064       1.7956      0.03628
enh49689    2   26054200   26055200      3       2  150064        1.725     0.042263
enh49692    2   26075400   26076400      3       1  150064       2.2035     0.013779
enh49693    2   26083900   26084900      1       1  150064       1.8203      0.03436
enh49700    2   26205400   26206400      2       1  150064       1.6586     0.048595
enh49701    2   26213700   26214700      2       1  150064       2.3868    0.0084985
enh49702    2   26214300   26215300      3       1  150064        3.715   0.00010161
enh49703    2   26225400   26226400      1       1  150064       2.1664      0.01514
enh49705    2   26255000   26256000      2       1  150064        2.286     0.011128
enh49707    2   26267600   26268600      2       1  150064       3.1104   0.00093416
enh49715    2   26308900   26309900      4       2  150064       2.0709     0.019183
enh49717    2   26320800   26321800      2       1  150064       2.9095      0.00181
enh49730    2   26523400   26524400      3       2  150064       1.6587     0.048589
enh49743    2   26963600   26964600      3       1  150064        3.665   0.00012365
enh49745    2   26985800   26986800      2       1  150064       3.1708   0.00076023
enh49747    2   26989800   26990800      4       2  150064       3.0451     0.001163
enh49748    2   26991900   26992900      2       1  150064       3.1258   0.00088647
enh49749    2   26994400   26995400      3       1  150064        3.144   0.00083325
enh49753    2   27030600   27031600      2       1  150064       3.2377   0.00060239
enh49754    2   27033100   27034100      2       1  150064       3.5217   0.00021442
enh49760    2   27242300   27243300      3       2  150064       2.1452     0.015967
enh49761    2   27254100   27255100      1       1  150064       3.0193     0.001267
enh49763    2   27271800   27272800      2       1  150064       3.4335   0.00029787
enh49765    2   27292100   27293100      2       1  150064       3.1958   0.00069719
enh49766    2   27295300   27296300      1       1  150064       2.9142     0.001783
enh49767    2   27297500   27298500      3       1  150064       2.5994    0.0046699
enh49770    2   27307500   27308500      2       1  150064       2.5213    0.0058457
enh49771    2   27310100   27311100      2       1  150064       2.2794     0.011321
enh49773    2   27345300   27346300      2       1  150064       2.6162    0.0044459
enh49779    2   27432500   27433500      6       3  150064       2.5913    0.0047811
enh49781    2   27441300   27442300      7       3  150064       2.4104    0.0079678
enh49784    2   27525400   27526400      1       1  150064       2.1382      0.01625
enh49785    2   27543900   27544900      2       1  150064       1.9898     0.023304
enh49791    2   27604000   27605000      1       1  150064       3.0578     0.001115
enh49792    2   27614300   27615300      2       1  150064       3.1659   0.00077306
enh49794    2   27620400   27621400      2       1  150064       4.2295   1.1708e-05
enh49797    2   27626300   27627300      2       1  150064       2.9223    0.0017372
enh49799    2   27632800   27633800      2       1  150064       2.0799     0.018769
enh49802    2   27664800   27665800      1       1  150064       3.1687    0.0007655
enh49803    2   27668300   27669300      2       1  150064        1.806     0.035459
enh49804    2   27711200   27712200      4       2  150064       3.6298   0.00014183
enh49808    2   27814200   27815200      6       3  150064       2.9949    0.0013728
enh49810    2   27850300   27851300      2       1  150064       1.8163      0.03466
enh49812    2   27860800   27861800      2       1  150064        1.682      0.04628
enh49817    2   27942400   27943400      3       2  150064       2.1704     0.014989
enh49820    2   27988000   27989000      1       1  150064       4.1169     1.92e-05
enh49821    2   27988800   27989800      3       2  150064       4.4211   4.9099e-06
enh49823    2   28000300   28001300      2       1  150064       3.7777   7.9155e-05
enh49827    2   28123800   28124800      1       1  150064        3.996    3.221e-05
enh49828    2   28142700   28143700      1       1  150064       3.6355    0.0001387
enh49830    2   28180400   28181400      2       1  150064       2.4487    0.0071677
enh49832    2   28188000   28189000      3       2  150064       1.6933     0.045203
enh49833    2   28189000   28190000      3       2  150064       2.8324    0.0023101
enh49834    2   28202500   28203500      2       1  150064         4.51   3.2416e-06
enh49837    2   28261500   28262500      1       1  150064       1.8046      0.03557
enh49851    2   28601600   28602600      4       2  150064       2.2538     0.012105
enh49852    2   28612000   28613000      1       1  150064        2.969     0.001494
enh49855    2   28632200   28633200      3       2  150064       1.9241     0.027169
enh49856    2   28634100   28635100      2       1  150064       2.7921    0.0026187
enh49857    2   28645300   28646300      2       1  150064       1.8966     0.028941
enh49858    2   28647600   28648600      4       2  150064       3.4242    0.0003083
enh49859    2   28653000   28654000      1       1  150064       2.2089      0.01359
enh49860    2   28656900   28657900      2       1  150064       2.5168    0.0059216
enh49861    2   28668200   28669200      3       2  150064       2.0575      0.01982
enh49865    2   28768700   28769700      7       3  150064       2.1193     0.017033
enh49885    2   29032300   29033300      3       1  150064       3.1758   0.00074719
enh49887    2   29044000   29045000      4       2  150064       3.1709   0.00075972
enh49888    2   29089600   29090600      2       1  150064       2.0869     0.018448
enh49889    2   29093800   29094800      4       2  150064       1.9209      0.02737
enh49906    2   29411700   29412700      3       2  150064       3.2793   0.00052031
enh49917    2   30447100   30448100      4       1  150064       2.0073      0.02236
enh49918    2   30449900   30450900      1       1  150064       2.0427      0.02054
enh49940    2   30588700   30589700      2       1  150064       1.7303     0.041786
enh49978    2   31547400   31548400      2       1  150064       1.6604     0.048421
enh49990    2   32183000   32184000      2       1  150064       1.9374     0.026349
enh49999    2   32236500   32237500      3       2  150064       2.2825     0.011229
enh50042    2   33546800   33547800      2       1  150064       1.8257     0.033946
enh50051    2   36117400   36118400      7       2  150064       2.7126    0.0033374
enh50064    2   36688100   36689100      2       1  150064       2.0103     0.022198
enh50065    2   36776400   36777400      4       2  150064       1.7002     0.044544
enh50067    2   36822200   36823200      6       2  150064       1.7792     0.037606
enh50068    2   36823100   36824100      2       1  150064       1.7264     0.042141
enh50071    2   37011800   37012800      1       1  150064        1.806      0.03546
enh50072    2   37024300   37025300      7       2  150064        2.172     0.014927
enh50073    2   37026000   37027000      2       1  150064        1.936     0.026436
enh50074    2   37027400   37028400      6       3  150064       2.9952    0.0013715
enh50075    2   37030800   37031800      2       1  150064       1.9744     0.024169
enh50079    2   37178300   37179300      4       2  150064        1.784     0.037209
enh50080    2   37179600   37180600      1       1  150064       3.2131    0.0006566
enh50083    2   37189600   37190600      5       2  150064       2.1518     0.015707
enh50085    2   37194600   37195600      1       1  150064       2.9809     0.001437
enh50086    2   37237800   37238800      4       2  150064       1.8745     0.030427
enh50087    2   37238500   37239500      3       1  150064       2.6551    0.0039639
enh50088    2   37303100   37304100      1       1  150064       2.4823     0.006526
enh50097    2   37422600   37423600      1       1  150064       3.5202    0.0002156
enh50098    2   37425200   37426200      3       2  150064       3.0176    0.0012741
enh50102    2   37453800   37454800      6       3  150064       2.6737    0.0037513
enh50104    2   37460100   37461100      4       2  150064       3.0614    0.0011016
enh50105    2   37460800   37461800      6       3  150064        2.701    0.0034566
enh50106    2   37461400   37462400      5       2  150064        1.676     0.046869
enh50107    2   37470500   37471500      2       1  150064       2.6389    0.0041586
enh50108    2   37532300   37533300      4       2  150064       2.8422    0.0022401
enh50109    2   37534300   37535300      6       3  150064       3.5374   0.00020204
enh50110    2   37537600   37538600      4       2  150064       2.6187    0.0044127
enh50111    2   37539500   37540500      5       2  150064       4.1194   1.8995e-05
enh50112    2   37544400   37545400      4       2  150064       3.9477   3.9447e-05
enh50114    2   37548500   37549500      3       1  150064       3.5822   0.00017033
enh50115    2   37570900   37571900      5       3  150064       2.4303    0.0075439
enh50116    2   37572500   37573500      7       4  150064       2.4225    0.0077074
enh50119    2   37641500   37642500      4       2  150064       2.1762      0.01477
enh50154    2   38150900   38151900      4       2  150064       1.9939     0.023079
enh50156    2   38209100   38210100      2       1  150064        1.731     0.041726
enh50173    2   38605000   38606000      5       3  150064       1.8909     0.029318
enh50204    2   38942200   38943200      3       2  150064       3.2629   0.00055142
enh50205    2   38950100   38951100      2       1  150064       1.6786     0.046618
enh50206    2   38967600   38968600      1       1  150064       2.2486      0.01227
enh50207    2   38972000   38973000      1       1  150064       2.2543      0.01209
enh50209    2   38980600   38981600      3       1  150064       1.8303     0.033603
enh50210    2   38981700   38982700      5       3  150064       2.2255     0.013022
enh50211    2   39004300   39005300      3       1  150064       2.0829     0.018631
enh50213    2   39057400   39058400      1       1  150064       2.1365      0.01632
enh50214    2   39100800   39101800      5       2  150064        1.763     0.038954
enh50220    2   39299700   39300700      3       2  150064       1.7475     0.040276
enh50231    2   39322000   39323000      1       1  150064       1.6606       0.0484
enh50247    2   39445600   39446600      6       2  150064       2.3812    0.0086277
enh50248    2   39454700   39455700      3       2  150064       1.8022     0.035754
enh50263    2   39635600   39636600      6       2  150064       1.7581     0.039364
enh50269    2   39652900   39653900      2       1  150064       2.3016     0.010678
enh50277    2   39999400   40000400      4       2  150064       2.0368     0.020835
enh50283    2   40715600   40716600      4       2  150064       1.7139      0.04327
enh50288    2   42067200   42068200      2       1  150064        2.308       0.0105
enh50289    2   42068600   42069600      5       1  150064       2.4789    0.0065887
enh50355    2   42949100   42950100      2       1  150064       1.8658     0.031035
enh50388    2   43379200   43380200      5       2  150064       1.8153     0.034742
enh50390    2   43389500   43390500      3       1  150064       1.9087     0.028149
enh50407    2   43542800   43543800      1       1  150064       1.7262      0.04216
enh50419    2   43789300   43790300      4       2  150064       1.8065     0.035417
enh50420    2   43793100   43794100      3       1  150064       1.6593     0.048524
enh50446    2   44422800   44423800      2       1  150064        1.687     0.045799
enh50453    2   44470700   44471700      1       1  150064       2.2331      0.01277
enh50514    2   46704500   46705500      5       3  150064       1.8053     0.035511
enh50516    2   46727500   46728500      2       1  150064       2.1232     0.016868
enh50525    2   46845300   46846300      2       1  150064       1.6933     0.045203
enh50568    2   47563600   47564600      3       1  150064       1.6973     0.044819
enh50575    2   47748700   47749700      3       2  150064       1.8383     0.033008
enh50577    2   47994800   47995800      2       1  150064       2.2832     0.011209
enh50579    2   48012000   48013000      7       3  150064       2.4957    0.0062859
enh50581    2   48016500   48017500      2       1  150064       2.9552    0.0015621
enh50582    2   48069700   48070700      1       1  150064       2.0264      0.02136
enh50584    2   48073700   48074700      3       2  150064        1.741     0.040842
enh50585    2   48077300   48078300      7       4  150064       1.6483      0.04965
enh50587    2   48088200   48089200      3       1  150064       1.6619     0.048267
enh50589    2   48096100   48097100      1       1  150064       2.6681     0.003814
enh50592    2   48106400   48107400      2       1  150064       1.7991        0.036
enh50594    2   48111900   48112900      2       1  150064       2.1082     0.017507
enh50595    2   48119600   48120600      2       1  150064        2.299     0.010752
enh50597    2   48128600   48129600      1       1  150064       2.9361     0.001662
enh50599    2   48144600   48145600      2       1  150064       2.6178    0.0044254
enh50604    2   48340800   48341800      1       1  150064       2.0415       0.0206
enh50606    2   48372100   48373100      1       1  150064       1.9537      0.02537
enh50608    2   48448000   48449000      3       2  150064       1.7069     0.043918
enh50610    2   48492300   48493300      4       2  150064       2.0475     0.020302
enh50612    2   48539200   48540200      3       1  150064       2.7455    0.0030207
enh50613    2   48546100   48547100      1       1  150064       2.7125     0.003339
enh50615    2   48555100   48556100      4       2  150064       2.1299     0.016589
enh50617    2   48564100   48565100      4       2  150064       2.3849    0.0085426
enh50618    2   48565400   48566400      3       1  150064       2.6412     0.004131
enh50619    2   48568000   48569000      4       2  150064       2.3079     0.010502
enh50620    2   48571800   48572800      6       2  150064       2.0167     0.021866
enh50621    2   48572800   48573800      4       2  150064       2.3954    0.0083022
enh50623    2   48581600   48582600      1       1  150064       2.6641      0.00386
enh50625    2   48589100   48590100      2       1  150064        2.646    0.0040726
enh50626    2   48622700   48623700      4       2  150064       2.1457     0.015947
enh50627    2   48642400   48643400      6       4  150064       2.5081    0.0060695
enh50629    2   48646900   48647900      5       3  150064       1.6782      0.04665
enh50630    2   48647700   48648700      3       2  150064       2.8124    0.0024586
enh50632    2   48670900   48671900      6       2  150064        1.709     0.043722
enh50633    2   48674500   48675500      3       2  150064       2.2722     0.011538
enh50635    2   48736100   48737100      2       1  150064       2.8269      0.00235
enh50639    2   50719000   50720000      1       1  150064       3.0002     0.001349
enh50644    2   53966400   53967400      1       1  150064       2.3887     0.008455
enh50645    2   53995700   53996700      4       2  150064       2.0615     0.019627
enh50646    2   54010800   54011800      2       1  150064        3.487   0.00024424
enh50647    2   54015900   54016900      3       1  150064       2.7678    0.0028214
enh50651    2   54172100   54173100      2       1  150064       1.7235     0.042399
enh50652    2   54176500   54177500      4       2  150064       2.1102     0.017419
enh50655    2   54183900   54184900      1       1  150064       2.7414     0.003059
enh50656    2   54185200   54186200      4       2  150064       1.7495     0.040102
enh50657    2   54186100   54187100      2       1  150064       2.8725    0.0020362
enh50658    2   54187300   54188300      4       2  150064       2.2127      0.01346
enh50659    2   54188400   54189400      2       1  150064       2.5869     0.004842
enh50661    2   54193300   54194300      2       1  150064       2.6041    0.0046064
enh50666    2   54225500   54226500      3       1  150064        1.864     0.031162
enh50667    2   54240500   54241500      3       1  150064       2.1849     0.014448
enh50668    2   54267900   54268900      1       1  150064       3.6393    0.0001367
enh50669    2   54275100   54276100      2       1  150064       2.0324     0.021057
enh50670    2   54280600   54281600      2       1  150064       2.1753     0.014802
enh50671    2   54320100   54321100      6       2  150064       2.4755    0.0066519
enh50672    2   54330700   54331700      4       2  150064       2.5832    0.0048945
enh50673    2   54333600   54334600      2       1  150064       3.4716   0.00025872
enh50674    2   54341300   54342300      5       2  150064        2.161     0.015346
enh50678    2   54648600   54649600      3       1  150064       2.7942    0.0026017
enh50680    2   54756700   54757700      5       3  150064       2.1516     0.015715
enh50686    2   54805600   54806600      8       2  150064       1.7101     0.043628
enh50687    2   54807600   54808600     11       2  150064       2.2459     0.012354
enh50688    2   54809300   54810300      2       1  150064       1.8623     0.031278
enh50689    2   54811000   54812000      1       1  150064       1.7424      0.04072
enh50692    2   54821600   54822600      3       2  150064       2.6333    0.0042281
enh50694    2   54832700   54833700      4       2  150064       1.9923      0.02317
enh50695    2   54833700   54834700      3       2  150064       1.7256     0.042212
enh50697    2   54845500   54846500      4       2  150064       2.6634    0.0038682
enh50698    2   54861100   54862100      6       3  150064       1.8743     0.030446
enh50700    2   54907400   54908400      8       4  150064       2.6705    0.0037871
enh50713    2   55217000   55218000      2       1  150064         2.18     0.014628
enh50719    2   55244500   55245500      5       3  150064       2.3285    0.0099439
enh50725    2   55272800   55273800      2       1  150064         2.21     0.013552
enh50727    2   55310000   55311000      3       2  150064       1.7524     0.039856
enh50730    2   55346700   55347700      8       4  150064       1.8709     0.030682
enh50734    2   55379600   55380600      4       2  150064       3.1493   0.00081832
enh50748    2   55643600   55644600      7       3  150064        1.684     0.046086
enh50750    2   55658600   55659600      8       3  150064       1.9271     0.026983
enh50772    2   57947800   57948800      2       1  150064       3.8989   4.8315e-05
enh50773    2   57986500   57987500      1       1  150064       4.5121     3.21e-06
enh50774    2   58135400   58136400      3       2  150064       5.3793   3.7379e-08
enh50775    2   58250000   58251000      3       1  150064       3.1527   0.00080881
enh50777    2   58269300   58270300      2       1  150064       3.1586   0.00079263
enh50779    2   58275600   58276600      2       1  150064       3.6076   0.00015451
enh50781    2   58289200   58290200      1       1  150064         4.72    1.179e-06
enh50783    2   58334700   58335700      3       2  150064       3.6433   0.00013457
enh50785    2   58464600   58465600      2       1  150064       4.6671   1.5271e-06
enh50786    2   58466200   58467200      2       1  150064       2.1378     0.016265
enh50787    2   58693800   58694800      1       1  150064       2.3757     0.008758
enh50788    2   60113800   60114800      4       2  150064       1.7552      0.03961
enh50820    2   61268200   61269200      2       1  150064       1.9579     0.025121
enh50829    2   61465400   61466400      2       1  150064       2.3692    0.0089127
enh50831    2   61583100   61584100      3       2  150064       2.6574     0.003937
enh50832    2   61583800   61584800      3       2  150064       2.0802     0.018755
enh50833    2   61585900   61586900      2       1  150064       2.5458    0.0054507
enh50834    2   61592100   61593100      3       2  150064       1.6989     0.044671
enh50841    2   61658100   61659100      1       1  150064       3.1069    0.0009454
enh50843    2   61666400   61667400      1       1  150064       3.3974    0.0003401
enh50847    2   61692300   61693300      2       1  150064       2.6958    0.0035108
enh50848    2   61699400   61700400      1       1  150064        1.971      0.02436
enh50872    2   62432300   62433300      1       1  150064       2.6856      0.00362
enh50884    2   62638600   62639600      2       1  150064       1.9074     0.028233
enh50886    2   62684400   62685400      1       1  150064       1.9612      0.02493
enh50887    2   62702200   62703200      2       1  150064       2.1779     0.014706
enh50888    2   62733400   62734400      3       1  150064       2.8021    0.0025387
enh50921    2   64291100   64292100      2       1  150064       1.9995     0.022775
enh50958    2   64749400   64750400      2       1  150064        1.778     0.037704
enh50964    2   64763800   64764800      1       1  150064       1.7287      0.04193
enh50968    2   64826400   64827400      7       2  150064       2.5498    0.0053895
enh51055    2   67623400   67624400      1       1  150064       1.8751      0.03039
enh51066    2   68379100   68380100      3       2  150064       1.7302     0.041796
enh51068    2   68386400   68387400      3       2  150064       3.0763     0.001048
enh51070    2   68415700   68416700      3       2  150064       2.1759     0.014782
enh51072    2   68422700   68423700      8       3  150064       2.1753     0.014805
enh51073    2   68427300   68428300      2       1  150064       2.7095    0.0033691
enh51077    2   68445500   68446500      2       1  150064       2.1862     0.014401
enh51078    2   68453800   68454800      2       1  150064       2.9208    0.0017455
enh51079    2   68467200   68468200      2       1  150064       1.7173     0.042963
enh51080    2   68482100   68483100      5       3  150064       2.0079     0.022329
enh51098    2   68679700   68680700      4       2  150064       2.3063     0.010547
enh51134    2   69534500   69535500      1       1  150064       2.2815      0.01126
enh51135    2   69536400   69537400      1       1  150064       1.9178      0.02757
enh51186    2   69969800   69970800      3       1  150064        2.275     0.011453
enh51190    2   69997000   69998000      1       1  150064       1.7877      0.03691
enh51197    2   70055300   70056300      4       2  150064       2.1088      0.01748
enh51198    2   70059800   70060800      4       2  150064       1.8116     0.035027
enh51199    2   70062800   70063800      5       2  150064       1.7778     0.037719
enh51200    2   70120000   70121000      3       1  150064       1.6926     0.045261
enh51202    2   70128300   70129300      2       1  150064       1.9686       0.0245
enh51206    2   70150100   70151100      2       1  150064       1.6862      0.04588
enh51207    2   70154100   70155100      2       1  150064       1.6894     0.045569
enh51214    2   70229200   70230200      1       1  150064       1.7059      0.04401
enh51220    2   70295900   70296900      3       1  150064       1.9434     0.025981
enh51247    2   70486100   70487100      1       1  150064       1.7425      0.04071
enh51249    2   70491600   70492600      1       1  150064       1.7083      0.04379
enh51254    2   70527400   70528400      2       1  150064       2.0229     0.021543
enh51268    2   70883500   70884500      6       3  150064        2.599    0.0046749
enh51283    2   71250600   71251600      7       2  150064       1.7123     0.043419
enh51299    2   71579900   71580900      1       1  150064       3.1556    0.0008008
enh51300    2   71644700   71645700      5       2  150064       2.7841    0.0026837
enh51302    2   71676200   71677200      3       2  150064       3.3264   0.00043991
enh51311    2   73271000   73272000      4       2  150064       3.9549   3.8288e-05
enh51312    2   73295900   73296900      1       1  150064       3.5033    0.0002298
enh51314    2   73330100   73331100      6       2  150064       2.8494    0.0021902
enh51315    2   73334200   73335200      2       1  150064       3.4372   0.00029392
enh51316    2   73336100   73337100      5       2  150064       2.2832     0.011209
enh51318    2   73439500   73440500      2       1  150064       3.9133   4.5522e-05
enh51327    2   73611600   73612600      2       1  150064       3.7349   9.3901e-05
enh51328    2   73614700   73615700      1       1  150064       3.1555    0.0008012
enh51334    2   74057600   74058600      3       1  150064       2.5124    0.0059954
enh51335    2   74059400   74060400      1       1  150064       2.7245      0.00322
enh51347    2   74196500   74197500      2       1  150064       2.1182     0.017078
enh51357    2   74248700   74249700      2       1  150064       1.7187     0.042833
enh51358    2   74252400   74253400      3       2  150064       2.5212    0.0058484
enh51359    2   74253700   74254700      1       1  150064       3.0007     0.001347
enh51360    2   74257000   74258000      3       2  150064        3.014    0.0012892
enh51362    2   74265800   74266800      2       1  150064       2.5673    0.0051242
enh51365    2   74298600   74299600      3       1  150064       2.7658     0.002839
enh51395    2   74697600   74698600      1       1  150064       2.0558       0.0199
enh51409    2   74968000   74969000      6       1  150064       1.8074     0.035354
enh51451    2   84877600   84878600      2       1  150064        2.002      0.02264
enh51461    2   84984100   84985100      1       1  150064       1.6735      0.04711
enh51473    2   85056600   85057600      3       1  150064       2.3129     0.010363
enh51474    2   85061300   85062300      3       2  150064       2.4427    0.0072888
enh51532    2   85619300   85620300      4       2  150064       2.0482     0.020271
enh51535    2   85633600   85634600      4       2  150064       1.9157       0.0277
enh51537    2   85637800   85638800      3       1  150064       3.2094   0.00066513
enh51538    2   85639600   85640600      3       2  150064       1.7379     0.041116
enh51540    2   85644600   85645600      5       2  150064       3.2498   0.00057749
enh51541    2   85646700   85647700      5       3  150064       1.9963     0.022953
enh51555    2   85828100   85829100      1       1  150064       1.6695      0.04751
enh51559    2   85844800   85845800      1       1  150064       2.0794      0.01879
enh51560    2   85845700   85846700      1       1  150064       2.0933      0.01816
enh51565    2   85907400   85908400      2       1  150064       2.2377     0.012621
enh51568    2   85941500   85942500      2       1  150064       1.9572     0.025163
enh51579    2   86088600   86089600      4       2  150064       1.9851     0.023567
enh51598    2   86295300   86296300      3       2  150064       2.0507     0.020147
enh51632    2   86974100   86975100      3       1  150064       4.3106   8.1398e-06
enh51635    2   87008100   87009100      1       1  150064       2.1343      0.01641
enh51636    2   87011900   87012900      3       1  150064       1.7303     0.041784
enh51638    2   87021600   87022600      4       1  150064       1.7121     0.043443
enh51644    2   87051400   87052400      1       1  150064       2.1079      0.01752
enh51645    2   87054900   87055900      4       1  150064       2.0582     0.019787
enh51646    2   87058400   87059400      4       2  150064       2.5874    0.0048357
enh51711    2   88917600   88918600      2       1  150064       1.7497     0.040086
enh51762    2   96816900   96817900      1       1  150064       3.0243     0.001246
enh51763    2   96821800   96822800      1       1  150064       1.9965      0.02294
enh51765    2   96830700   96831700      1       1  150064        1.833       0.0334
enh51772    2   96871900   96872900      2       1  150064       2.6324    0.0042391
enh51773    2   96875500   96876500      1       1  150064       3.9123    4.571e-05
enh51779    2   96925200   96926200      2       1  150064       3.7198   9.9672e-05
enh51785    2   96987900   96988900      1       1  150064       2.8722     0.002038
enh51802    2   97198400   97199400      3       2  150064       1.9101      0.02806
enh51804    2   97206000   97207000      3       2  150064       2.0361     0.020869
enh51807    2   97219100   97220100      2       1  150064       2.1345     0.016403
enh51809    2   97259700   97260700      1       1  150064       1.6771      0.04676
enh51815    2   97406100   97407100      1       1  150064       1.9779      0.02397
enh51816    2   97408200   97409200      2       1  150064       2.0371     0.020821
enh51817    2   97424800   97425800      3       1  150064        2.197     0.014011
enh51819    2   97438300   97439300      2       1  150064       2.9396    0.0016433
enh51820    2   97439900   97440900      2       1  150064       2.1376     0.016273
enh51825    2   97504200   97505200      1       1  150064       2.0077      0.02234
enh51828    2   97521500   97522500      1       1  150064       2.0007      0.02271
enh51830    2   97531900   97532900      1       1  150064       2.6807     0.003673
enh51831    2   97536600   97537600      2       1  150064       1.9317     0.026699
enh51832    2   97539500   97540500      1       1  150064       3.1536    0.0008064
enh51835    2   97561300   97562300      6       2  150064       2.3819    0.0086126
enh51836    2   97564400   97565400      1       1  150064        3.734    9.424e-05
enh51837    2   97569400   97570400      3       1  150064       3.6699   0.00012132
enh51838    2   97577300   97578300      4       1  150064       3.7098   0.00010373
enh51841    2   97606300   97607300      2       1  150064       3.1987   0.00069024
enh51851    2   97760900   97761900      5       1  150064       2.6068      0.00457
enh51852    2   98260800   98261800      2       1  150064       2.3703    0.0088868
enh51857    2   98327200   98328200      3       1  150064       1.6724     0.047225
enh51858    2   98340500   98341500      2       1  150064        2.889    0.0019321
enh51859    2   98347500   98348500      2       1  150064       1.9532     0.025396
enh51864    2   98423000   98424000      2       1  150064       2.0199     0.021697
enh51867    2   98486600   98487600      2       1  150064       1.8509     0.032095
enh51868    2   98545700   98546700      2       1  150064        1.712     0.043445
enh51869    2   98547000   98548000      1       1  150064       2.0043      0.02252
enh51872    2   98552800   98553800      1       1  150064       2.8963     0.001888
enh51873    2   98561600   98562600      1       1  150064       1.7704      0.03833
enh51876    2   98569600   98570600      1       1  150064       2.0478      0.02029
enh51882    2   98579400   98580400      4       1  150064       1.8022     0.035761
enh51883    2   98584800   98585800      3       1  150064       2.7019    0.0034477
enh51884    2   98596300   98597300      4       2  150064       2.0347     0.020938
enh51888    2   98612900   98613900      3       1  150064       2.9854     0.001416
enh51893    2   99029000   99030000      1       1  150064        1.811      0.03507
enh51894    2   99060200   99061200      2       1  150064        1.857     0.031655
enh51895    2   99067700   99068700      1       1  150064        1.848       0.0323
enh51896    2   99073800   99074800      2       1  150064       1.7555     0.039587
enh51897    2   99078600   99079600      1       1  150064         1.86      0.03144
enh51900    2   99088900   99089900      1       1  150064       1.8722      0.03059
enh51901    2   99092200   99093200      2       1  150064       1.7027      0.04431
enh51904    2   99102000   99103000      1       1  150064       1.8506      0.03211
enh51905    2   99105600   99106600      4       1  150064       1.8062     0.035447
enh51906    2   99109000   99110000      2       1  150064       1.7642     0.038849
enh51915    2   99205100   99206100      1       1  150064       1.8569      0.03166
enh51917    2   99227000   99228000      1       1  150064       1.8062      0.03544
enh51949    2   99449500   99450500      5       2  150064       1.7134      0.04332
enh52020    2  101364100  101365100      4       2  150064       2.3063     0.010548
enh52023    2  101540800  101541800      3       2  150064       1.6633     0.048122
enh52026    2  101617600  101618600      3       1  150064       2.4478    0.0071861
enh52035    2  101867700  101868700      3       2  150064       1.9112     0.027987
enh52038    2  101888700  101889700      1       1  150064       2.5485      0.00541
enh52040    2  101918500  101919500      1       1  150064       2.3392     0.009663
enh52046    2  101966500  101967500      1       1  150064       1.6514      0.04933
enh52110    2  102697400  102698400      3       2  150064       1.9884     0.023382
enh52112    2  102720200  102721200      4       2  150064       2.0418     0.020585
enh52113    2  102721000  102722000      6       3  150064       3.5859   0.00016796
enh52114    2  102731000  102732000      2       1  150064       2.1521     0.015695
enh52115    2  102754400  102755400      1       1  150064       2.8171     0.002423
enh52117    2  102801300  102802300      5       2  150064       1.8727     0.030552
enh52118    2  102804200  102805200      4       2  150064       1.8226     0.034185
enh52119    2  102813700  102814700      6       2  150064       1.9777     0.023982
enh52145    2  103351100  103352100      3       1  150064       2.6778    0.0037058
enh52146    2  103353900  103354900      2       1  150064       1.7864     0.037021
enh52149    2  104995700  104996700      2       1  150064       2.1938     0.014123
enh52172    2  105977200  105978200      4       2  150064        1.759     0.039292
enh52179    2  106084700  106085700      2       1  150064       1.6794     0.046533
enh52193    2  106375700  106376700      7       3  150064       1.8576     0.031616
enh52217    2  106478700  106479700      3       2  150064       1.8843     0.029759
enh52225    2  106534800  106535800      2       1  150064       1.7093     0.043698
enh52273    2  109147100  109148100      4       2  150064       1.9365     0.026404
enh52277    2  109200300  109201300      5       3  150064       1.8489     0.032238
enh52312    2  109645100  109646100      1       1  150064       2.0359      0.02088
enh52322    2  109750900  109751900      2       1  150064       1.8365     0.033142
enh52340    2  110366200  110367200      4       2  150064       2.8395    0.0022591
enh52341    2  110369300  110370300      6       3  150064       3.6578   0.00012718
enh52353    2  111584500  111585500      2       1  150064       2.1063     0.017591
enh52360    2  111630900  111631900      1       1  150064       1.8392      0.03294
enh52373    2  111905800  111906800      4       2  150064       2.3252     0.010032
enh52389    2  112253000  112254000      2       1  150064       2.6208    0.0043864
enh52411    2  112931200  112932200      1       1  150064       1.6661      0.04785
enh52423    2  113040000  113041000      1       1  150064       1.6929      0.04524
enh52425    2  113188900  113189900      3       2  150064        2.175     0.014815
enh52483    2  113915900  113916900      1       1  150064       1.9238      0.02719
enh52489    2  113942300  113943300      4       2  150064       1.7537     0.039739
enh52498    2  114082100  114083100      3       2  150064       2.0008     0.022706
enh52500    2  114127500  114128500      3       1  150064       1.7796     0.037573
enh52519    2  114634600  114635600      4       2  150064       2.8604    0.0021153
enh52540    2  118926400  118927400      3       1  150064       1.9362     0.026422
enh52544    2  119066400  119067400      1       1  150064       2.1578      0.01547
enh52545    2  119068200  119069200      3       2  150064       3.8082   6.9992e-05
enh52618    2  120985800  120986800      2       1  150064       1.8105      0.03511
enh52641    2  122290200  122291200      2       1  150064        2.287     0.011099
enh52671    2  122511700  122512700      1       1  150064       1.8269      0.03386
enh52682    2  127428000  127429000      1       1  150064       1.8963      0.02896
enh52687    2  127518500  127519500      1       1  150064       1.9749      0.02414
enh52691    2  127533600  127534600      4       2  150064       2.4173    0.0078178
enh52697    2  127825200  127826200      1       1  150064        1.886      0.02965
enh52701    2  127851000  127852000      1       1  150064       3.4108    0.0003239
enh52719    2  128222200  128223200      2       1  150064       1.7947     0.036347
enh52751    2  128612300  128613300      4       2  150064       1.6489     0.049579
enh52757    2  128783000  128784000      1       1  150064         1.67      0.04746
enh52758    2  128786300  128787300      2       1  150064       1.7097     0.043657
enh52788    2  131149300  131150300      1       1  150064       2.1072      0.01755
enh52797    2  131796100  131797100      1       1  150064       3.4569    0.0002732
enh52798    2  131798600  131799600      2       1  150064       3.2262   0.00062719
enh52799    2  131843300  131844300      1       1  150064       1.6489      0.04958
enh52800    2  131848200  131849200      3       2  150064       3.0545    0.0011272
enh52803    2  131860900  131861900      3       2  150064        2.808    0.0024925
enh52804    2  131865000  131866000      2       1  150064        2.684    0.0036368
enh52805    2  131867500  131868500      3       1  150064        3.016    0.0012808
enh52807    2  131872600  131873600      1       1  150064       3.2685    0.0005406
enh52809    2  131913800  131914800      2       1  150064        3.269   0.00053969
enh52815    2  132398600  132399600      1       1  150064       2.2584      0.01196
enh52825    2  134861800  134862800      1       1  150064       2.7339     0.003129
enh52827    2  134883200  134884200      2       1  150064       1.7535     0.039758
enh52830    2  134891800  134892800      3       2  150064       3.2345   0.00060923
enh52831    2  134893100  134894100      3       2  150064       1.7024     0.044336
enh52834    2  134900400  134901400      2       1  150064       3.3207   0.00044901
enh52836    2  134904000  134905000      1       1  150064       1.7945      0.03637
enh52837    2  134905100  134906100      1       1  150064       1.8191      0.03445
enh52842    2  134916700  134917700      4       2  150064       2.4706    0.0067452
enh52850    2  134945400  134946400      7       3  150064       1.6896     0.045554
enh52962    2  136929400  136930400      4       2  150064       2.3631    0.0090609
enh52991    2  143625700  143626700      2       1  150064       1.7656     0.038731
enh53000    2  143893700  143894700      5       2  150064       1.9613      0.02492
enh53003    2  143909200  143910200      4       1  150064       2.0726     0.019104
enh53033    2  144034900  144035900      1       1  150064       1.7915      0.03661
enh53038    2  144066600  144067600      2       1  150064       1.8739     0.030472
enh53042    2  144088200  144089200      4       2  150064        1.917     0.027621
enh53045    2  144102100  144103100      2       1  150064       1.9167     0.027636
enh53061    2  144250600  144251600      1       1  150064       1.9047      0.02841
enh53083    2  144987800  144988800      1       1  150064       2.6821     0.003658
enh53086    2  144995100  144996100      2       1  150064       1.7785     0.037657
enh53096    2  145090500  145091500      1       1  150064       3.2093    0.0006652
enh53101    2  145198300  145199300      6       3  150064       2.3436    0.0095487
enh53105    2  145214200  145215200      3       1  150064       4.0622   2.4309e-05
enh53140    2  148248100  148249100      3       2  150064       2.7064    0.0034005
enh53141    2  148257200  148258200      1       1  150064       2.7453     0.003023
enh53152    2  148607200  148608200      4       2  150064       3.0923   0.00099306
enh53155    2  148620000  148621000      2       1  150064       1.6453     0.049952
enh53157    2  148627600  148628600      2       1  150064       2.2233     0.013097
enh53160    2  148735200  148736200      2       1  150064       2.6293     0.004278
enh53162    2  148741700  148742700      2       1  150064       2.1022     0.017766
enh53163    2  148747400  148748400      2       1  150064        1.652     0.049272
enh53165    2  148757800  148758800      3       1  150064       1.9071     0.028251
enh53170    2  148775700  148776700      2       1  150064       2.2751     0.011451
enh53180    2  149283500  149284500      5       3  150064       2.5609      0.00522
enh53181    2  149291300  149292300      2       1  150064       2.8176    0.0024192
enh53185    2  149309500  149310500      2       1  150064       2.9679     0.001499
enh53187    2  149325400  149326400      9       4  150064       2.6473    0.0040563
enh53190    2  149411300  149412300      3       2  150064       4.4006    5.397e-06
enh53209    2  149521500  149522500      2       1  150064       2.2395     0.012561
enh53212    2  149684700  149685700      3       2  150064       2.2262     0.012999
enh53219    2  150393000  150394000      3       1  150064       2.0073     0.022357
enh53221    2  150419800  150420800      2       1  150064        1.743     0.040667
enh53222    2  150436200  150437200      1       1  150064       2.1749      0.01482
enh53225    2  150453900  150454900      3       2  150064       2.2572     0.011997
enh53238    2  152471000  152472000      1       1  150064       2.3234      0.01008
enh53239    2  152489500  152490500      2       1  150064       1.6527     0.049198
enh53257    2  153022800  153023800      2       1  150064       2.3388    0.0096724
enh53258    2  153024700  153025700      4       2  150064       1.8093     0.035202
enh53260    2  153029800  153030800      3       2  150064       3.2124   0.00065821
enh53263    2  153468200  153469200      3       1  150064       2.1584     0.015449
enh53265    2  153551600  153552600      2       1  150064        2.609    0.0045403
enh53267    2  153555200  153556200      5       3  150064       3.4662   0.00026396
enh53269    2  153562600  153563600      2       1  150064       3.2044    0.0006768
enh53271    2  153577300  153578300      2       1  150064       3.6058   0.00015559
enh53272    2  153586600  153587600      4       2  150064       2.7664    0.0028339
enh53275    2  157181900  157182900      2       1  150064       2.2519     0.012165
enh53277    2  157187800  157188800      1       1  150064       2.2442      0.01241
enh53280    2  157200300  157201300      1       1  150064       2.1432      0.01605
enh53281    2  157254900  157255900      2       1  150064       1.9594     0.025035
enh53361    2  159315400  159316400      2       1  150064        2.915    0.0017787
enh53362    2  159321000  159322000      2       1  150064       2.4319    0.0075102
enh53363    2  159333000  159334000      4       1  150064       1.8241     0.034067
enh53364    2  159400800  159401800      3       1  150064       2.4125    0.0079224
enh53365    2  159402700  159403700      5       3  150064       3.2124   0.00065824
enh53386    2  160373100  160374100      1       1  150064       2.9792     0.001445
enh53387    2  160468700  160469700      1       1  150064       2.9459      0.00161
enh53389    2  160575600  160576600      5       3  150064       2.3316    0.0098609
enh53390    2  160581900  160582900      5       2  150064       3.4544    0.0002758
enh53391    2  160584100  160585100      7       1  150064       2.5681    0.0051127
enh53393    2  160651700  160652700      1       1  150064       2.7293     0.003173
enh53395    2  160751800  160752800      5       3  150064       1.7245     0.042311
enh53404    2  161064300  161065300      2       1  150064       2.0777     0.018867
enh53451    2  161318000  161319000      3       2  150064       2.7348    0.0031208
enh53467    2  161508500  161509500      2       1  150064       1.7171     0.042984
enh53469    2  161560200  161561200      4       2  150064       1.6628     0.048171
enh53479    2  161960300  161961300      5       2  150064       2.3596    0.0091481
enh53487    2  162022500  162023500      2       1  150064       1.8588     0.031525
enh53508    2  162810600  162811600      2       1  150064       4.2023    1.321e-05
enh53509    2  162831800  162832800      2       1  150064       2.4165    0.0078348
enh53510    2  162835600  162836600      1       1  150064       4.8645    5.737e-07
enh53511    2  162850400  162851400      4       2  150064       3.4729   0.00025744
enh53512    2  162854700  162855700      2       1  150064       3.0845    0.0010196
enh53514    2  162867400  162868400      3       1  150064       3.2388   0.00060024
enh53515    2  162871500  162872500      2       1  150064       3.3759   0.00036783
enh53521    2  162919000  162920000      2       1  150064       1.7131     0.043345
enh53524    2  162922200  162923200      2       1  150064       1.9699     0.024422
enh53547    2  166734000  166735000      4       2  150064       1.6601     0.048445
enh53549    2  166807400  166808400      3       2  150064       2.0156     0.021921
enh53550    2  166811300  166812300      4       2  150064       2.9072    0.0018232
enh53588    2  169289500  169290500      3       1  150064         1.85      0.03216
enh53592    2  169315100  169316100      3       2  150064       2.2001     0.013901
enh53594    2  169322900  169323900      2       1  150064       1.7044     0.044157
enh53604    2  169351800  169352800      4       2  150064       2.5439    0.0054808
enh53605    2  169374900  169375900      4       1  150064       2.0561     0.019888
enh53606    2  169377500  169378500      2       1  150064       1.8727     0.030553
enh53608    2  169381400  169382400      3       1  150064       2.4077    0.0080276
enh53609    2  169387200  169388200      4       2  150064       2.0137     0.022021
enh53610    2  169399300  169400300      3       2  150064       2.4828     0.006517
enh53620    2  169482200  169483200      4       2  150064       3.0976   0.00097563
enh53647    2  170428800  170429800      2       1  150064        1.851     0.032082
enh53652    2  170452600  170453600      2       1  150064       1.8367     0.033127
enh53701    2  171944300  171945300      3       1  150064       2.1465     0.015916
enh53702    2  171949200  171950200      2       1  150064       1.9683     0.024519
enh53703    2  171951700  171952700      4       2  150064        1.851     0.032086
enh53707    2  171964600  171965600      1       1  150064       2.4194     0.007774
enh53708    2  171966000  171967000      1       1  150064       2.3712     0.008865
enh53709    2  171967500  171968500      1       1  150064       2.3939     0.008335
enh53711    2  171975500  171976500      3       1  150064       1.7744     0.037997
enh53715    2  171984000  171985000      4       2  150064       1.9656     0.024671
enh53718    2  171990300  171991300      7       2  150064        1.811     0.035068
enh53720    2  171999500  172000500      4       2  150064       1.9551     0.025284
enh53744    2  172543200  172544200      4       2  150064       3.5842   0.00016909
enh53747    2  172654500  172655500      3       2  150064       3.3947   0.00034357
enh53750    2  172734500  172735500      1       1  150064       4.1989    1.341e-05
enh53751    2  172746200  172747200      2       1  150064       3.0263     0.001238
enh53756    2  172785000  172786000      7       3  150064       4.3194   7.8212e-06
enh53757    2  172786800  172787800      2       1  150064        3.468   0.00026217
enh53759    2  172812400  172813400      7       3  150064        3.976   3.5049e-05
enh53760    2  172819500  172820500      2       1  150064       3.1654   0.00077428
enh53763    2  172865300  172866300      5       2  150064       3.2481   0.00058082
enh53764    2  172876500  172877500      1       1  150064       2.3568     0.009216
enh53775    2  173138500  173139500      4       2  150064       2.4307    0.0075348
enh53776    2  173149700  173150700      7       2  150064        2.045     0.020425
enh53816    2  173999100  174000100      4       2  150064       1.8704     0.030713
enh53817    2  174001000  174002000      2       1  150064       3.1152   0.00091915
enh53818    2  174014500  174015500      3       1  150064       2.7593    0.0028965
enh53819    2  174083100  174084100      3       2  150064       2.1942     0.014112
enh53827    2  174763100  174764100      4       2  150064       1.8616     0.031328
enh53829    2  174784100  174785100      4       2  150064       2.4953    0.0062928
enh53830    2  174786800  174787800      3       1  150064       1.9503      0.02557
enh53832    2  174810800  174811800      5       2  150064       2.2336     0.012754
enh53837    2  174896400  174897400      7       2  150064       2.5773    0.0049786
enh53842    2  175100800  175101800      4       2  150064       2.2905     0.010996
enh53844    2  175111100  175112100      2       1  150064       2.6259    0.0043211
enh53845    2  175113600  175114600      3       2  150064       2.9971    0.0013628
enh53854    2  175389200  175390200      1       1  150064       2.5303     0.005699
enh53857    2  175428100  175429100      4       2  150064       1.7464     0.040366
enh53860    2  175449300  175450300      5       2  150064       2.1565     0.015523
enh53863    2  175465900  175466900      3       1  150064       2.1437     0.016028
enh53864    2  175467900  175468900      2       1  150064       2.3623      0.00908
enh53865    2  175470800  175471800      2       1  150064       2.4229     0.007698
enh53866    2  175474500  175475500      2       1  150064       2.2738      0.01149
enh53880    2  175552200  175553200      3       2  150064       2.5857    0.0048595
enh53886    2  175626900  175627900      4       2  150064       2.0317      0.02109
enh53889    2  175644000  175645000      1       1  150064       3.0873      0.00101
enh53915    2  177147600  177148600      1       1  150064       1.9747      0.02415
enh53917    2  177156000  177157000      2       1  150064       1.8023     0.035745
enh53979    2  179694200  179695200      2       1  150064       2.0022     0.022631
enh54000    2  180862000  180863000      5       2  150064       4.3163   7.9343e-06
enh54001    2  180863400  180864400      1       1  150064       1.8687      0.03083
enh54002    2  180865800  180866800      1       1  150064       4.0898    2.159e-05
enh54004    2  180871900  180872900      8       3  150064       2.8841    0.0019625
enh54005    2  180990200  180991200      1       1  150064       3.4796    0.0002511
enh54068    2  182655300  182656300      4       2  150064       1.7244     0.042318
enh54073    2  183579200  183580200      2       1  150064       2.4001    0.0081953
enh54076    2  183891600  183892600      5       2  150064       2.1572     0.015493
enh54098    2  188418800  188419800      2       1  150064       1.9497     0.025604
enh54117    2  190433600  190434600      2       1  150064       2.1181     0.017084
enh54150    2  191217200  191218200      2       1  150064       1.8244     0.034047
enh54152    2  191225900  191226900      5       1  150064        2.043     0.020525
enh54153    2  191271200  191272200      5       2  150064       2.4158    0.0078514
enh54156    2  191284900  191285900      4       2  150064       2.9454    0.0016127
enh54159    2  191297900  191298900      3       2  150064        2.257     0.012005
enh54162    2  191309500  191310500      4       2  150064       2.3808    0.0086385
enh54164    2  191312300  191313300      4       2  150064       1.9125     0.027905
enh54165    2  191315900  191316900      1       1  150064       2.2173       0.0133
enh54169    2  191348100  191349100      4       2  150064       2.1657     0.015167
enh54174    2  191395400  191396400      4       2  150064       1.6949     0.045052
enh54175    2  191400700  191401700      3       2  150064       1.7662     0.038684
enh54179    2  191463400  191464400      3       2  150064       2.2466     0.012334
enh54180    2  191488400  191489400      1       1  150064       2.8485     0.002196
enh54182    2  191492800  191493800      2       1  150064       2.4091    0.0079953
enh54205    2  191741700  191742700      3       1  150064       1.8173     0.034586
enh54215    2  191829000  191830000      3       1  150064       1.8804     0.030025
enh54218    2  191841000  191842000      2       1  150064       2.0471     0.020322
enh54221    2  191851100  191852100      3       2  150064        2.726    0.0032049
enh54223    2  191866300  191867300      3       2  150064       1.9588     0.025068
enh54229    2  191883800  191884800      2       1  150064       2.0985     0.017931
enh54230    2  191886300  191887300      6       3  150064       2.0466     0.020346
enh54234    2  191906100  191907100      1       1  150064       2.1558      0.01555
enh54236    2  191916900  191917900      2       1  150064       1.6677     0.047691
enh54237    2  191918900  191919900      1       1  150064       1.7824      0.03734
enh54243    2  191953800  191954800      4       2  150064       1.8455     0.032483
enh54293    2  194340600  194341600      2       1  150064       4.0819   2.2338e-05
enh54307    2  196381200  196382200      2       1  150064       3.1927   0.00070484
enh54308    2  196395600  196396600      2       1  150064        3.614   0.00015078
enh54309    2  196399400  196400400      2       1  150064       1.9021     0.028581
enh54310    2  196402800  196403800      1       1  150064       2.3019      0.01067
enh54311    2  196408700  196409700      3       1  150064       3.5838   0.00016935
enh54312    2  196412600  196413600      4       1  150064       3.5549   0.00018909
enh54313    2  196416600  196417600      2       1  150064       3.0745    0.0010541
enh54314    2  196417600  196418600      3       2  150064       2.8015    0.0025434
enh54315    2  196422500  196423500      1       1  150064        3.813    6.865e-05
enh54317    2  196434300  196435300      1       1  150064       2.4217     0.007723
enh54318    2  196436400  196437400      3       2  150064       1.8756     0.030354
enh54323    2  196477300  196478300      3       1  150064        1.873     0.030532
enh54328    2  196531100  196532100      2       1  150064       2.0309     0.021133
enh54333    2  196562500  196563500      2       1  150064       2.0509     0.020136
enh54334    2  196707200  196708200      2       1  150064       2.1338     0.016428
enh54335    2  196931700  196932700      4       2  150064       1.7793     0.037596
enh54339    2  196953200  196954200      4       2  150064        2.025     0.021431
enh54340    2  196965600  196966600      2       1  150064       1.6653     0.047926
enh54342    2  196976800  196977800      3       1  150064       1.8839     0.029786
enh54343    2  196977700  196978700      3       2  150064       2.2846     0.011167
enh54344    2  197002900  197003900      4       1  150064       2.4572    0.0070012
enh54347    2  197011400  197012400      4       1  150064       2.0359     0.020878
enh54349    2  197042800  197043800      3       1  150064       2.3926    0.0083639
enh54351    2  197054400  197055400      1       1  150064        1.724      0.04235
enh54352    2  197059700  197060700      1       1  150064       2.0723      0.01912
enh54366    2  197139600  197140600      7       4  150064       1.9491     0.025639
enh54367    2  197149300  197150300      1       1  150064       2.4366     0.007413
enh54368    2  197153200  197154200      6       2  150064       3.4206   0.00031241
enh54369    2  197156300  197157300      3       1  150064       3.1197   0.00090516
enh54373    2  197662400  197663400      1       1  150064       2.2505      0.01221
enh54376    2  197779100  197780100      3       2  150064       2.5595     0.005241
enh54384    2  197852800  197853800      1       1  150064       2.8627       0.0021
enh54385    2  197855000  197856000      1       1  150064       1.7839      0.03722
enh54386    2  197876300  197877300      6       2  150064       3.2318   0.00061506
enh54387    2  197892800  197893800      2       1  150064       3.0305    0.0012208
enh54388    2  197897300  197898300      4       1  150064       2.6826    0.0036527
enh54389    2  197917100  197918100      3       2  150064       2.3377    0.0097002
enh54390    2  197927200  197928200      6       2  150064       2.5424    0.0055044
enh54391    2  197936700  197937700      2       1  150064       2.7508    0.0029725
enh54392    2  197955300  197956300      2       1  150064       2.7055    0.0034098
enh54398    2  197995000  197996000      1       1  150064       2.5018     0.006178
enh54402    2  198016800  198017800      3       1  150064       2.2758     0.011429
enh54404    2  198019300  198020300      4       2  150064       2.7764    0.0027481
enh54405    2  198026800  198027800      4       2  150064       1.9324     0.026653
enh54407    2  198037200  198038200      3       2  150064       2.9771    0.0014552
enh54427    2  198122400  198123400      2       1  150064       1.9182      0.02754
enh54435    2  198147100  198148100      1       1  150064       4.2089    1.283e-05
enh54437    2  198154400  198155400      2       1  150064       5.3195   5.2021e-08
enh54438    2  198164200  198165200      2       1  150064       4.8906   5.0265e-07
enh54439    2  198166800  198167800      2       1  150064       4.7655    9.417e-07
enh54447    2  198223400  198224400      1       1  150064       4.2718    9.697e-06
enh54449    2  198242800  198243800      2       1  150064       5.6985   6.0437e-09
enh54456    2  198361700  198362700      2       1  150064       5.7981   3.3529e-09
enh54461    2  198394800  198395800      3       1  150064       5.5296   1.6047e-08
enh54466    2  198557600  198558600      2       1  150064       3.1082   0.00094128
enh54467    2  198568600  198569600      1       1  150064       4.1225    1.874e-05
enh54468    2  198573300  198574300      2       1  150064        4.101   2.0565e-05
enh54470    2  198575700  198576700      3       2  150064        4.768   9.3011e-07
enh54471    2  198577600  198578600      1       1  150064        1.939      0.02625
enh54472    2  198667600  198668600      2       1  150064       4.1812   1.4498e-05
enh54473    2  198672700  198673700      3       1  150064       4.7274    1.137e-06
enh54476    2  198701500  198702500      2       1  150064       2.3539    0.0092895
enh54477    2  198704100  198705100      1       1  150064       5.1701     1.17e-07
enh54478    2  198706900  198707900      4       2  150064       3.1519   0.00081108
enh54480    2  198718000  198719000      3       1  150064       4.7677   9.3175e-07
enh54481    2  198720200  198721200      1       1  150064       5.1894    1.055e-07
enh54482    2  198721800  198722800      3       2  150064       4.5656   2.4901e-06
enh54483    2  198728100  198729100      1       1  150064        5.191    1.046e-07
enh54484    2  198729400  198730400      1       1  150064       4.2072    1.293e-05
enh54486    2  198743400  198744400      3       1  150064       5.0854   1.8339e-07
enh54487    2  198754900  198755900      2       1  150064       4.8379   6.5606e-07
enh54488    2  198759000  198760000      2       1  150064       4.1551    1.626e-05
enh54489    2  198768200  198769200      2       1  150064       5.2891    6.147e-08
enh54493    2  198794400  198795400      2       1  150064       3.3332   0.00042923
enh54496    2  198808500  198809500      4       1  150064       4.6759   1.4636e-06
enh54498    2  198814000  198815000      1       1  150064       5.2839    6.324e-08
enh54499    2  198818000  198819000      2       1  150064       4.5688   2.4524e-06
enh54500    2  198858000  198859000      3       1  150064       4.6358   1.7775e-06
enh54501    2  198861200  198862200      1       1  150064       1.9634       0.0248
enh54503    2  198880500  198881500      2       1  150064       4.9695   3.3569e-07
enh54504    2  198896300  198897300      3       1  150064       2.4865    0.0064498
enh54505    2  198906900  198907900      3       2  150064       5.1652   1.2008e-07
enh54512    2  200714600  200715600      3       2  150064        6.421   6.7675e-11
enh54513    2  200774700  200775700      2       1  150064       5.8473   2.4979e-09
enh54514    2  200777200  200778200      3       2  150064        5.733   4.9335e-09
enh54515    2  200778500  200779500      3       2  150064       3.7227   9.8536e-05
enh54516    2  200787200  200788200      5       2  150064       5.7762   3.8197e-09
enh54518    2  200817300  200818300      4       2  150064       5.0163   2.6332e-07
enh54521    2  200850100  200851100      4       2  150064       4.2116   1.2676e-05
enh54522    2  201172700  201173700      6       2  150064       6.1456   3.9822e-10
enh54523    2  201237200  201238200      2       1  150064       2.5634    0.0051829
enh54524    2  201239900  201240900      4       2  150064       5.0579     2.12e-07
enh54525    2  201241600  201242600      4       2  150064        5.263   7.0867e-08
enh54526    2  201245100  201246100      4       2  150064       4.3501   6.8041e-06
enh54527    2  201247400  201248400      5       2  150064       4.4118   5.1248e-06
enh54528    2  201248300  201249300      1       1  150064       3.2062    0.0006724
enh54529    2  201291100  201292100      3       2  150064       2.5677    0.0051181
enh54530    2  201320300  201321300      3       1  150064       3.6447   0.00013385
enh54532    2  201331700  201332700      3       1  150064       2.2803     0.011295
enh54539    2  201449700  201450700      1       1  150064       1.9686       0.0245
enh54540    2  201450900  201451900      4       2  150064       2.6115     0.004507
enh54559    2  201886300  201887300      2       1  150064        2.026     0.021381
enh54578    2  202046800  202047800      1       1  150064       1.8405      0.03285
enh54589    2  202093600  202094600      1       1  150064       2.3302     0.009897
enh54595    2  202114700  202115700      6       2  150064       2.0457     0.020392
enh54596    2  202120000  202121000      1       1  150064       3.2319    0.0006148
enh54598    2  202133900  202134900      1       1  150064       1.7012      0.04445
enh54627    2  202828800  202829800      3       2  150064          1.7     0.044564
enh54628    2  202829400  202830400      5       3  150064       2.4252    0.0076495
enh54644    2  203453100  203454100      2       1  150064       1.7147     0.043196
enh54650    2  203510700  203511700      1       1  150064       1.7649      0.03879
enh54667    2  203582700  203583700      2       1  150064       2.0271     0.021326
enh54669    2  203600700  203601700      1       1  150064       1.7657      0.03872
enh54671    2  203627300  203628300      4       2  150064       2.3414    0.0096055
enh54679    2  203877800  203878800      1       1  150064       2.9017     0.001856
enh54682    2  203882500  203883500      4       2  150064       2.9699    0.0014895
enh54683    2  204019700  204020700      2       1  150064        2.261      0.01188
enh54686    2  204105400  204106400      3       1  150064        2.359    0.0091633
enh54689    2  204348900  204349900      2       1  150064       2.4373    0.0073984
enh54694    2  204411800  204412800      2       1  150064       2.0237     0.021501
enh54702    2  204554400  204555400      1       1  150064       1.9738       0.0242
enh54758    2  205115000  205116000      4       1  150064       1.8448     0.032532
enh54774    2  205830300  205831300      2       1  150064       2.2231     0.013105
enh54793    2  206578800  206579800      1       1  150064       2.1306      0.01656
enh54798    2  206912600  206913600      2       1  150064       2.2116     0.013498
enh54800    2  206928600  206929600      1       1  150064       2.4434     0.007274
enh54814    2  207401500  207402500      1       1  150064       1.8454      0.03249
enh54827    2  207911300  207912300      3       2  150064       1.8611     0.031363
enh54840    2  208089900  208090900      3       2  150064       2.3381    0.0096897
enh54849    2  208217300  208218300      4       2  150064       2.1586      0.01544
enh54852    2  208339400  208340400      6       2  150064       3.3433   0.00041399
enh54854    2  208345800  208346800      3       1  150064       2.1836     0.014497
enh54859    2  208398700  208399700      2       1  150064       3.6579   0.00012715
enh54861    2  208409000  208410000      1       1  150064       4.1234    1.867e-05
enh54862    2  208413300  208414300      1       1  150064       4.0574    2.481e-05
enh54863    2  208417500  208418500      6       2  150064       3.8213   6.6374e-05
enh54867    2  208497400  208498400      2       1  150064       3.4618   0.00026826
enh54884    2  209078100  209079100      1       1  150064       1.8089      0.03523
enh54903    2  213550900  213551900      7       4  150064       2.1618     0.015318
enh54904    2  213641600  213642600      4       1  150064       1.8196     0.034408
enh54908    2  213844000  213845000      2       1  150064       1.8471     0.032364
enh54929    2  213986400  213987400      1       1  150064       2.0575      0.01982
enh54934    2  213999800  214000800      2       1  150064       1.7161     0.043076
enh54946    2  215547700  215548700      1       1  150064       2.1537      0.01563
enh54962    2  216876300  216877300      6       3  150064       1.6701     0.047445
enh54963    2  216880100  216881100      2       1  150064       1.7857     0.037073
enh54979    2  217037900  217038900      4       2  150064       1.7724     0.038163
enh54980    2  217041700  217042700      3       2  150064         2.13     0.016586
enh54985    2  217087300  217088300      1       1  150064       1.9552      0.02528
enh54986    2  217160900  217161900      4       2  150064       1.7394     0.040983
enh54995    2  217277900  217278900      3       1  150064       2.8614    0.0021086
enh55000    2  217419000  217420000      4       2  150064       1.8559     0.031731
enh55008    2  218025700  218026700      1       1  150064        2.421     0.007738
enh55023    2  218655000  218656000      2       1  150064       2.4467    0.0072085
enh55092    2  220024000  220025000      2       1  150064       2.6937    0.0035333
enh55093    2  220025600  220026600      2       1  150064       2.6891    0.0035818
enh55095    2  220039000  220040000      2       1  150064       3.3583   0.00039211
enh55096    2  220045800  220046800      2       1  150064       2.9592    0.0015421
enh55097    2  220064400  220065400      1       1  150064       2.1263      0.01674
enh55102    2  220092000  220093000      1       1  150064        2.173      0.01489
enh55120    2  220340700  220341700      1       1  150064       2.6716     0.003774
enh55135    2  222392600  222393600      1       1  150064       2.9163     0.001771
enh55136    2  222394400  222395400      1       1  150064       2.8599     0.002119
enh55137    2  222395300  222396300      4       2  150064        2.334    0.0097972
enh55145    2  222433400  222434400      2       1  150064       1.6877     0.045735
enh55156    2  223728400  223729400      3       1  150064       1.8497     0.032177
enh55187    2  224890100  224891100      5       3  150064       1.7043     0.044167
enh55190    2  225267000  225268000      5       2  150064       2.3298    0.0099079
enh55191    2  225381800  225382800      1       1  150064       2.3599     0.009139
enh55192    2  225385100  225386100      3       2  150064       3.5683   0.00017969
enh55193    2  225391100  225392100      2       1  150064       4.9536   3.6421e-07
enh55194    2  225394000  225395000      4       2  150064       3.4131   0.00032117
enh55196    2  225403300  225404300      4       2  150064       3.6805   0.00011638
enh55197    2  225405800  225406800      1       1  150064       2.2675      0.01168
enh55198    2  225408100  225409100      2       1  150064       4.8576   5.9409e-07
enh55199    2  225411200  225412200      1       1  150064       2.1044      0.01767
enh55203    2  225427200  225428200      2       1  150064        2.566    0.0051442
enh55207    2  225467000  225468000      6       3  150064        4.554   2.6316e-06
enh55212    2  225759100  225760100      4       2  150064       2.1264     0.016733
enh55245    2  225888000  225889000      5       2  150064        2.203     0.013798
enh55270    2  227698300  227699300      3       1  150064       2.0206     0.021659
enh55271    2  227703500  227704500      2       1  150064       1.8339     0.033334
enh55272    2  227705100  227706100      3       1  150064       1.6795     0.046528
enh55273    2  227727000  227728000      4       1  150064       2.3948    0.0083141
enh55274    2  227766500  227767500      2       1  150064       1.7014     0.044438
enh55276    2  227780800  227781800      2       1  150064       2.1147     0.017227
enh55279    2  227841800  227842800      1       1  150064       1.8402      0.03287
enh55283    2  228262100  228263100      6       2  150064       2.7527    0.0029553
enh55285    2  228275800  228276800      3       2  150064       2.1261     0.016749
enh55291    2  228347100  228348100      3       1  150064       1.7941     0.036396
enh55293    2  228356200  228357200      2       1  150064       2.0007      0.02271
enh55298    2  228383200  228384200      8       4  150064       2.3467    0.0094713
enh55300    2  228647000  228648000      7       3  150064       3.1985   0.00069061
enh55301    2  228648100  228649100      4       1  150064       2.7158    0.0033063
enh55309    2  230165400  230166400      1       1  150064       1.8129      0.03492
enh55322    2  230711900  230712900      4       2  150064        1.645     0.049989
enh55327    2  230732300  230733300      1       1  150064        1.876      0.03033
enh55329    2  230747400  230748400      1       1  150064       2.6409     0.004134
enh55338    2  230844900  230845900      1       1  150064        2.353     0.009312
enh55347    2  231074100  231075100      3       1  150064       1.7516     0.039924
enh55353    2  231096600  231097600      2       1  150064       2.7794    0.0027232
enh55355    2  231118500  231119500      2       1  150064       1.7103     0.043605
enh55360    2  231189800  231190800      5       1  150064       2.1525     0.015677
enh55405    2  231549700  231550700      2       1  150064       2.3937    0.0083389
enh55466    2  232325800  232326800      1       1  150064       2.7003     0.003464
enh55483    2  232481600  232482600      3       2  150064       1.8251     0.033991
enh55491    2  232539200  232540200      3       1  150064       2.0666     0.019387
enh55492    2  232542000  232543000      5       3  150064       1.8461     0.032437
enh55512    2  232988100  232989100      4       2  150064       2.3755     0.008763
enh55514    2  233003200  233004200      1       1  150064       2.8294     0.002332
enh55516    2  233101200  233102200      4       1  150064       2.0901     0.018305
enh55520    2  233175100  233176100      3       2  150064       1.6926     0.045265
enh55527    2  233277700  233278700      5       1  150064       2.7031    0.0034343
enh55535    2  233565800  233566800      3       2  150064        5.358   4.2063e-08
enh55536    2  233567100  233568100      4       2  150064       5.3536   4.3106e-08
enh55537    2  233579700  233580700      1       1  150064       3.1994    0.0006885
enh55538    2  233585900  233586900      4       2  150064       5.6095   1.0148e-08
enh55540    2  233636300  233637300      2       1  150064       5.4359   2.7262e-08
enh55542    2  233703700  233704700      2       1  150064       6.0443   7.5018e-10
enh55543    2  233918500  233919500      1       1  150064       2.5708     0.005073
enh55544    2  233923400  233924400      3       1  150064       2.3692    0.0089144
enh55610    2  234473700  234474700      2       1  150064       1.8139     0.034847
enh55629    2  234970500  234971500      2       1  150064       2.5394    0.0055517
enh55669    2  235353900  235354900      7       3  150064       1.8518     0.032027
enh55688    2  236860300  236861300      2       1  150064       1.7569     0.039468
enh55692    2  237275200  237276200      2       1  150064       1.9621     0.024876
enh55743    2  238649000  238650000      4       1  150064       1.7396     0.040963
enh55744    2  238651900  238652900      8       2  150064       1.8747     0.030416
enh55761    2  238880400  238881400      4       2  150064       1.8171     0.034602
enh55775    2  239103800  239104800      8       4  150064       2.5051    0.0061207
enh55776    2  239107300  239108300      3       2  150064       1.8415     0.032777
enh55858    2  240422200  240423200     11       5  150064       1.6652     0.047934
enh55878    2  240884700  240885700      7       3  150064       1.7081     0.043805
enh55889    2  241329400  241330400      2       1  150064       2.4127    0.0079175
enh55890    2  241331600  241332600      7       2  150064       2.1881     0.014333
enh55891    2  241342100  241343100      7       1  150064       2.5026    0.0061638
enh55925    2  242037500  242038500      1       1  150064       1.7538      0.03973
enh55935    2  242162600  242163600      7       4  150064       2.2812     0.011267
enh55949    2  242259300  242260300      1       1  150064        1.911        0.028
enh55951    2  242279800  242280800      2       1  150064       1.9294     0.026838
enh55952    2  242294200  242295200      5       3  150064       1.7971     0.036158
enh55955    2  242445300  242446300      2       1  150064       1.8714     0.030647
enh55961    2  242555500  242556500      2       1  150064       2.3737    0.0088059
enh55963    2  242574100  242575100      3       2  150064       1.8432     0.032647
enh55966    2  242583000  242584000      9       3  150064       2.1797     0.014639
enh55972    2  242670000  242671000      2       1  150064       1.6689     0.047569
enh55988    2  242798200  242799200      2       1  150064       2.2023     0.013824
enh55992    2  242820100  242821100      2       1  150064       1.9287     0.026884
enh56022    3    3221400    3222400      4       2  150064       1.7359     0.041293
enh56023    3    3231700    3232700      3       2  150064       1.8889     0.029456
enh56048    3    4574600    4575600      5       2  150064       1.7767      0.03781
enh56062    3    4846300    4847300      1       1  150064       1.6881       0.0457
enh56069    3    4907400    4908400      2       1  150064       2.0226     0.021559
enh56074    3    4948100    4949100      3       1  150064       1.6583     0.048631
enh56088    3    5068600    5069600      7       2  150064       2.3887    0.0084543
enh56108    3    5209400    5210400      2       1  150064        1.761     0.039116
enh56114    3    5234600    5235600      2       1  150064       1.6895     0.045562
enh56116    3    5240900    5241900      3       1  150064       1.8008     0.035866
enh56141    3    9220700    9221700      1       1  150064       1.6988      0.04468
enh56142    3    9222400    9223400      3       2  150064        2.042     0.020577
enh56145    3    9405900    9406900      5       2  150064       1.7901     0.036716
enh56146    3    9414800    9415800      2       1  150064       2.3867    0.0084996
enh56147    3    9427200    9428200      4       2  150064       1.9852     0.023559
enh56150    3    9449300    9450300      5       2  150064       1.8429     0.032674
enh56153    3    9462900    9463900      3       1  150064       2.1063     0.017587
enh56154    3    9493600    9494600      4       2  150064       1.7547     0.039652
enh56237    3   10430500   10431500      7       3  150064       4.4853   3.6405e-06
enh56239    3   10436700   10437700      3       2  150064       2.3382    0.0096895
enh56241    3   10478500   10479500      3       2  150064        1.766       0.0387
enh56242    3   10593400   10594400      3       1  150064       2.2016     0.013848
enh56256    3   11608900   11609900      3       1  150064       1.9176      0.02758
enh56275    3   11673400   11674400      5       1  150064        2.591    0.0047854
enh56283    3   11826300   11827300      2       1  150064         1.94     0.026187
enh56284    3   11885600   11886600      4       1  150064       2.4669    0.0068148
enh56292    3   12436400   12437400      1       1  150064       3.5333    0.0002052
enh56293    3   12503700   12504700      3       1  150064       2.0879     0.018405
enh56294    3   12512500   12513500      2       1  150064       2.4851     0.006476
enh56295    3   12521100   12522100      4       1  150064       2.2434     0.012436
enh56296    3   12524300   12525300      3       1  150064       1.9132     0.027863
enh56299    3   12602200   12603200      2       1  150064        2.105     0.017645
enh56302    3   12663100   12664100      4       2  150064       1.7834     0.037262
enh56305    3   12679100   12680100      2       1  150064        2.729    0.0031768
enh56308    3   12689600   12690600      3       1  150064       1.8254      0.03397
enh56310    3   12694300   12695300      2       1  150064       1.7605     0.039158
enh56311    3   12699600   12700600      2       1  150064       2.2026     0.013811
enh56312    3   12723000   12724000      1       1  150064       2.3974     0.008255
enh56313    3   12760800   12761800      1       1  150064       1.7088      0.04374
enh56314    3   12761500   12762500      6       1  150064       2.3696    0.0089049
enh56341    3   13087400   13088400      5       2  150064       2.1506     0.015753
enh56342    3   13111400   13112400     11       3  150064       2.1783      0.01469
enh56347    3   13191000   13192000      1       1  150064       2.3537     0.009295
enh56352    3   13378100   13379100      3       1  150064       2.0201     0.021688
enh56354    3   13390100   13391100      3       1  150064       1.6672     0.047742
enh56356    3   13427800   13428800      6       2  150064       2.4449    0.0072446
enh56357    3   13432800   13433800      2       1  150064       2.0531     0.020033
enh56367    3   13494000   13495000      3       2  150064        2.009     0.022266
enh56401    3   14418700   14419700     11       2  150064       2.4227    0.0077038
enh56403    3   14442800   14443800      1       1  150064       1.7653      0.03876
enh56415    3   14550100   14551100      5       3  150064       1.7129     0.043363
enh56416    3   14691500   14692500      1       1  150064       1.7781      0.03769
enh56418    3   14845400   14846400      2       1  150064       1.8175     0.034573
enh56436    3   15138600   15139600      2       1  150064       1.7907     0.036672
enh56451    3   15346300   15347300      5       2  150064       1.7294      0.04187
enh56492    3   15832000   15833000      3       2  150064       1.9923     0.023167
enh56510    3   16326500   16327500      4       2  150064       1.8029     0.035704
enh56519    3   16352300   16353300      4       1  150064       1.9718     0.024318
enh56522    3   16361100   16362100      1       1  150064       2.1548      0.01559
enh56535    3   16441000   16442000      5       2  150064       2.0809      0.01872
enh56553    3   16842200   16843200      4       2  150064        2.586    0.0048554
enh56554    3   16852400   16853400      6       2  150064       2.9183    0.0017597
enh56555    3   16865300   16866300      3       1  150064       3.3366   0.00042409
enh56557    3   16886300   16887300      3       1  150064       1.6568     0.048781
enh56559    3   16891200   16892200      7       3  150064       2.2331     0.012772
enh56569    3   16955100   16956100      3       2  150064       3.0528    0.0011336
enh56570    3   16957900   16958900      6       3  150064       4.1108   1.9714e-05
enh56571    3   16960800   16961800      3       2  150064       2.9651    0.0015131
enh56573    3   16964400   16965400      2       1  150064       3.2495   0.00057798
enh56574    3   16966900   16967900      2       1  150064       3.3791    0.0003636
enh56575    3   16970200   16971200      5       2  150064       2.4467    0.0072078
enh56576    3   16973700   16974700      4       2  150064       1.8922     0.029231
enh56577    3   16977800   16978800      3       2  150064       2.7808    0.0027113
enh56581    3   16990600   16991600      4       2  150064       2.1672     0.015109
enh56583    3   17000000   17001000      2       1  150064       2.0347     0.020943
enh56584    3   17001400   17002400      3       1  150064       1.9578     0.025126
enh56589    3   17017800   17018800      1       1  150064       2.6027     0.004625
enh56600    3   17046300   17047300      5       2  150064       2.0693     0.019258
enh56603    3   17063700   17064700      2       1  150064       2.1902     0.014255
enh56604    3   17066000   17067000      2       1  150064       1.8217      0.03425
enh56606    3   17070700   17071700      2       1  150064       1.8342     0.033311
enh56608    3   17075100   17076100      2       1  150064        1.952     0.025467
enh56609    3   17080400   17081400      3       1  150064       2.1731     0.014887
enh56614    3   17193800   17194800      2       1  150064       3.0444    0.0011658
enh56615    3   17220900   17221900      3       1  150064       4.2715   9.7099e-06
enh56617    3   17232300   17233300      2       1  150064       4.3608    6.478e-06
enh56618    3   17275400   17276400      2       1  150064       4.2243   1.1984e-05
enh56620    3   17364000   17365000      1       1  150064       3.4059    0.0003297
enh56622    3   17667800   17668800      3       2  150064       4.6506   1.6548e-06
enh56623    3   17672800   17673800      5       3  150064       3.0159    0.0012809
enh56624    3   17706200   17707200      2       1  150064       4.1961   1.3575e-05
enh56625    3   17774200   17775200      1       1  150064        4.382     5.88e-06
enh56626    3   17778200   17779200      2       1  150064       3.8711   5.4179e-05
enh56627    3   17780200   17781200      3       2  150064       4.6669   1.5285e-06
enh56628    3   17784700   17785700      4       1  150064         2.91     0.001807
enh56629    3   17788800   17789800      3       1  150064       4.4783    3.762e-06
enh56630    3   17790400   17791400      1       1  150064       3.0272     0.001234
enh56631    3   17791200   17792200      2       1  150064       3.8504    5.896e-05
enh56632    3   17816000   17817000      3       1  150064        4.608   2.0328e-06
enh56633    3   17821000   17822000      2       1  150064       4.0065   3.0815e-05
enh56634    3   17847700   17848700     13       3  150064       2.2212     0.013168
enh56637    3   18256800   18257800      2       1  150064       2.7986    0.0025662
enh56642    3   18403300   18404300      6       3  150064       1.6628     0.048178
enh56650    3   18448000   18449000      2       1  150064        1.687     0.045803
enh56692    3   20001300   20002300      6       3  150064       2.1231     0.016871
enh56695    3   20007600   20008600      2       1  150064       2.8871    0.0019442
enh56730    3   23443900   23444900      2       1  150064       1.8741     0.030459
enh56742    3   23853300   23854300      1       1  150064       2.4984     0.006238
enh56749    3   23880800   23881800      2       1  150064        1.821     0.034303
enh56772    3   25821500   25822500      3       1  150064       1.7782     0.037687
enh56775    3   25833400   25834400      1       1  150064        2.117      0.01713
enh56810    3   27811900   27812900      8       2  150064       2.1103     0.017418
enh56818    3   27941600   27942600      3       2  150064       2.1848     0.014452
enh56846    3   30304300   30305300      2       1  150064       2.2289     0.012911
enh56848    3   30361000   30362000      3       2  150064       2.4201    0.0077592
enh56849    3   30372800   30373800      3       2  150064        1.979      0.02391
enh56858    3   30519400   30520400      4       2  150064       1.7237     0.042379
enh56880    3   30720600   30721600      5       2  150064        2.227     0.012973
enh56900    3   31399200   31400200      3       1  150064       2.0652     0.019452
enh56901    3   31402600   31403600      4       1  150064       2.0865     0.018467
enh56905    3   31450000   31451000      2       1  150064       2.4642     0.006866
enh56907    3   31489900   31490900      2       1  150064        1.684     0.046087
enh56909    3   31506600   31507600      3       1  150064       2.3531    0.0093095
enh56915    3   31588600   31589600      2       1  150064       2.6997    0.0034698
enh56924    3   31649200   31650200      3       2  150064       2.1816      0.01457
enh56925    3   31652100   31653100      1       1  150064       1.7781      0.03769
enh56927    3   31654000   31655000      3       2  150064       2.3504    0.0093767
enh56930    3   31677100   31678100      2       1  150064       1.6942     0.045115
enh56936    3   32132600   32133600      6       2  150064       2.0718      0.01914
enh56945    3   32160400   32161400      2       1  150064       1.7031     0.044278
enh56953    3   32326600   32327600      7       3  150064       1.7843     0.037187
enh57003    3   32744700   32745700      5       3  150064       1.6734     0.047124
enh57015    3   33015700   33016700      5       2  150064       1.7315      0.04168
enh57037    3   33414000   33415000      2       1  150064       2.7776    0.0027379
enh57038    3   33426700   33427700      3       2  150064       2.6673    0.0038233
enh57039    3   33472000   33473000      2       1  150064       2.6366    0.0041872
enh57041    3   33483200   33484200      6       3  150064       2.7076    0.0033882
enh57042    3   33488200   33489200      8       3  150064       2.3511    0.0093602
enh57046    3   33696400   33697400      3       2  150064       2.3329    0.0098273
enh57055    3   33844000   33845000      4       1  150064       1.8373     0.033082
enh57070    3   36884600   36885600      2       1  150064       5.3195   5.2032e-08
enh57071    3   36905400   36906400      1       1  150064       2.9618     0.001529
enh57072    3   36910000   36911000      1       1  150064       1.6592      0.04854
enh57073    3   36916100   36917100      1       1  150064       3.2064     0.000672
enh57074    3   36919300   36920300      4       2  150064        5.249   7.6482e-08
enh57075    3   36935100   36936100      3       1  150064       3.0269    0.0012354
enh57077    3   36947800   36948800      1       1  150064       2.9594     0.001541
enh57080    3   36959100   36960100      4       2  150064       5.3805   3.7134e-08
enh57081    3   36965200   36966200      2       1  150064       2.1535      0.01564
enh57083    3   36984600   36985600      2       1  150064       2.7253    0.0032117
enh57084    3   36986600   36987600      4       2  150064       3.3887   0.00035117
enh57085    3   36998900   36999900      3       2  150064       2.8052    0.0025142
enh57086    3   37010900   37011900      2       1  150064       2.8671     0.002071
enh57089    3   37036000   37037000      2       1  150064       1.8574      0.03163
enh57092    3   37196100   37197100      2       1  150064        2.251     0.012192
enh57093    3   37204300   37205300      3       1  150064       3.0441    0.0011669
enh57094    3   37210800   37211800      3       1  150064       2.9165      0.00177
enh57095    3   37212500   37213500      1       1  150064       2.9258     0.001718
enh57098    3   37220500   37221500      5       3  150064       2.9005    0.0018631
enh57099    3   37254400   37255400      2       1  150064       2.1823     0.014545
enh57100    3   37258700   37259700      5       2  150064       2.4839    0.0064978
enh57106    3   37298600   37299600      6       3  150064       2.0675     0.019341
enh57114    3   37828900   37829900      4       2  150064       2.7717    0.0027882
enh57118    3   37948200   37949200      5       2  150064       1.9275     0.026959
enh57119    3   37997900   37998900      2       1  150064       2.0516     0.020107
enh57123    3   38038000   38039000      4       2  150064       1.6572     0.048739
enh57136    3   38190700   38191700      1       1  150064       1.7923      0.03654
enh57154    3   38462300   38463300      2       1  150064       3.2344    0.0006095
enh57155    3   38468200   38469200      3       2  150064       2.8695    0.0020558
enh57156    3   38479400   38480400      2       1  150064       3.1451   0.00083004
enh57157    3   38494000   38495000      3       1  150064       3.1473   0.00082402
enh57158    3   38497500   38498500      4       1  150064       3.1134   0.00092479
enh57160    3   38513700   38514700      2       1  150064       3.2491    0.0005789
enh57161    3   38536900   38537900      4       2  150064       2.8552    0.0021503
enh57163    3   38539800   38540800      2       1  150064       4.0354   2.7255e-05
enh57269    3   42189900   42190900      3       1  150064       2.5561    0.0052933
enh57271    3   42201900   42202900      1       1  150064       2.3561     0.009233
enh57274    3   42213900   42214900      3       1  150064       2.0205     0.021668
enh57275    3   42232500   42233500      5       2  150064        2.633    0.0042319
enh57276    3   42233700   42234700      6       2  150064       1.9939     0.023082
enh57277    3   42256600   42257600      4       2  150064       1.9369     0.026381
enh57285    3   42570500   42571500      1       1  150064       2.8961     0.001889
enh57326    3   43070800   43071800      2       1  150064       2.3961    0.0082855
enh57350    3   43346900   43347900      2       1  150064       1.9683     0.024515
enh57358    3   43386800   43387800      2       1  150064       1.8421      0.03273
enh57359    3   43387300   43388300      2       1  150064       1.8808     0.030001
enh57375    3   43719000   43720000      4       2  150064       2.5174    0.0059113
enh57378    3   43798300   43799300      6       3  150064       2.5986    0.0046807
enh57379    3   43810000   43811000      5       3  150064       1.7592     0.039271
enh57380    3   43811600   43812600      1       1  150064       1.6469      0.04979
enh57385    3   44240000   44241000      4       2  150064       2.1694     0.015025
enh57386    3   44249300   44250300      2       1  150064       3.1165    0.0009151
enh57400    3   44597600   44598600      1       1  150064       3.0287     0.001228
enh57407    3   44770000   44771000      2       1  150064       2.4199    0.0077622
enh57434    3   45180000   45181000      8       4  150064       2.4107    0.0079616
enh57439    3   45314800   45315800      2       1  150064       3.9218   4.3942e-05
enh57451    3   45642400   45643400      1       1  150064       1.7549      0.03964
enh57501    3   46134600   46135600      4       2  150064       1.9144     0.027786
enh57504    3   46143800   46144800      5       1  150064       1.8661     0.031012
enh57635    3   47814900   47815900      1       1  150064       1.7146      0.04321
enh57645    3   47939200   47940200      2       1  150064       2.2134     0.013434
enh57652    3   48099400   48100400      1       1  150064        1.666      0.04786
enh57654    3   48105400   48106400      1       1  150064        1.977      0.02402
enh57657    3   48131000   48132000      1       1  150064       1.7805       0.0375
enh57658    3   48153200   48154200      1       1  150064       1.8158       0.0347
enh57663    3   48274100   48275100      2       1  150064       2.8184    0.0024135
enh57664    3   48281500   48282500      3       1  150064       2.1688     0.015048
enh57669    3   48339800   48340800      1       1  150064       2.0385      0.02075
enh57670    3   48343600   48344600      4       1  150064        1.983     0.023681
enh57671    3   48362000   48363000      4       1  150064       2.0024     0.022619
enh57672    3   48469100   48470100      1       1  150064       1.8731      0.03053
enh57696    3   48661400   48662400      1       1  150064        2.289      0.01104
enh57697    3   48671000   48672000      2       1  150064       2.3372    0.0097139
enh57706    3   48735000   48736000      4       2  150064       2.0676     0.019339
enh57707    3   48737600   48738600      2       1  150064       2.2084     0.013607
enh57710    3   48744800   48745800      1       1  150064       2.0135      0.02203
enh57712    3   48754800   48755800      1       1  150064       2.1125      0.01732
enh57724    3   48933500   48934500      1       1  150064       1.8011      0.03584
enh57733    3   49003900   49004900      1       1  150064       1.8945      0.02908
enh57752    3   49156100   49157100      2       1  150064       2.1108     0.017397
enh57761    3   49275600   49276600      5       2  150064       1.7737     0.038055
enh57767    3   49374500   49375500      1       1  150064       1.7766      0.03782
enh57776    3   49426300   49427300      1       1  150064        1.854      0.03187
enh57788    3   49465300   49466300      2       1  150064       2.3632    0.0090586
enh57789    3   49467200   49468200      1       1  150064        2.313      0.01036
enh57805    3   49740700   49741700      1       1  150064       1.8435      0.03263
enh57806    3   49750000   49751000      1       1  150064       1.8367      0.03313
enh57809    3   49759600   49760600      2       1  150064       1.7308     0.041743
enh57814    3   49808300   49809300      5       2  150064       2.4747     0.006668
enh57816    3   49812100   49813100      3       1  150064       2.0139     0.022008
enh57818    3   49819500   49820500      4       2  150064       2.0121     0.022104
enh57820    3   49821500   49822500      3       2  150064        2.037     0.020826
enh57823    3   49843500   49844500      1       1  150064       2.0166      0.02187
enh57824    3   49849000   49850000      1       1  150064       2.3804     0.008648
enh57825    3   49852000   49853000      2       1  150064       2.4112      0.00795
enh57826    3   49892600   49893600      2       1  150064       2.2205     0.013191
enh57827    3   49894200   49895200      2       1  150064       2.0486     0.020249
enh57828    3   49909900   49910900      4       2  150064       3.2529   0.00057118
enh57832    3   49965300   49966300      3       2  150064       1.7315      0.04168
enh57833    3   49967700   49968700      1       1  150064       3.0538      0.00113
enh57834    3   49979200   49980200      3       2  150064       2.5741    0.0050254
enh57837    3   49984900   49985900      1       1  150064       2.0425      0.02055
enh57839    3   49993000   49994000      3       1  150064       2.6861    0.0036149
enh57840    3   49997100   49998100      2       1  150064       2.9361    0.0016618
enh57841    3   50078200   50079200      2       1  150064       2.4036    0.0081174
enh57842    3   50112300   50113300      4       2  150064       3.0641    0.0010915
enh57844    3   50128400   50129400      3       1  150064       2.8875    0.0019418
enh57855    3   50287000   50288000      2       1  150064       2.2916     0.010965
enh57856    3   50291600   50292600      5       2  150064       3.1792   0.00073854
enh57858    3   50296600   50297600      1       1  150064       2.6618     0.003886
enh57884    3   50409800   50410800      2       1  150064       3.3548   0.00039713
enh57891    3   50519000   50520000      3       2  150064       2.4225    0.0077069
enh57914    3   51008900   51009900      2       1  150064       2.0342     0.020965
enh57921    3   51424800   51425800      2       1  150064       2.0497     0.020197
enh57924    3   51437100   51438100      3       1  150064       2.0431     0.020523
enh57930    3   51531900   51532900      2       1  150064       1.8601     0.031432
enh57941    3   51728200   51729200      2       1  150064       1.8046     0.035572
enh57945    3   51754000   51755000      5       3  150064       2.0514     0.020114
enh57946    3   51768300   51769300      5       2  150064       2.2642     0.011782
enh57973    3   52233800   52234800      2       1  150064       3.6533   0.00012944
enh57975    3   52236500   52237500      1       1  150064        3.771    8.131e-05
enh57977    3   52267700   52268700      5       1  150064       2.5564    0.0052873
enh57986    3   52308600   52309600      3       2  150064       5.0398   2.3298e-07
enh57990    3   52325100   52326100      2       1  150064       4.6886   1.3756e-06
enh57991    3   52341200   52342200      1       1  150064        4.945    3.807e-07
enh57996    3   52406800   52407800      4       2  150064       3.6841   0.00011474
enh58001    3   52478500   52479500      2       1  150064       2.5522    0.0053525
enh58004    3   52490900   52491900      3       1  150064       3.8496   5.9145e-05
enh58007    3   52565700   52566700      3       1  150064       4.5675   2.4684e-06
enh58009    3   52572100   52573100      3       1  150064       3.9099   4.6163e-05
enh58010    3   52573400   52574400      3       1  150064       3.1335   0.00086361
enh58014    3   52717600   52718600      2       1  150064       4.4416   4.4639e-06
enh58015    3   52721500   52722500      1       1  150064       5.8825     2.02e-09
enh58016    3   52722600   52723600      1       1  150064       1.6711      0.04735
enh58017    3   52737600   52738600      1       1  150064       4.5918    2.197e-06
enh58018    3   52741400   52742400      1       1  150064       3.4679    0.0002623
enh58019    3   52754800   52755800      3       1  150064       3.5828   0.00016997
enh58020    3   52803000   52804000      1       1  150064       5.0609    2.086e-07
enh58024    3   52908900   52909900      1       1  150064       5.0388    2.342e-07
enh58025    3   52924400   52925400      1       1  150064       1.7474      0.04028
enh58026    3   52925300   52926300      1       1  150064       4.9932    2.969e-07
enh58027    3   52928300   52929300      4       2  150064       5.2742   6.6653e-08
enh58028    3   52931800   52932800      2       1  150064        4.483   3.6795e-06
enh58029    3   52959500   52960500      2       1  150064        4.259   1.0268e-05
enh58030    3   52968400   52969400      2       1  150064       5.4771   2.1615e-08
enh58031    3   53007400   53008400      2       1  150064       5.2566   7.3354e-08
enh58032    3   53017300   53018300      1       1  150064       6.1808    3.188e-10
enh58033    3   53024200   53025200      1       1  150064       2.5911     0.004783
enh58037    3   53055200   53056200      4       1  150064       4.3668   6.3051e-06
enh58039    3   53060300   53061300      3       2  150064       5.2966   5.9004e-08
enh58041    3   53063800   53064800      4       2  150064       2.9668    0.0015048
enh58042    3   53065700   53066700      1       1  150064       2.9818     0.001433
enh58043    3   53069600   53070600      3       2  150064       2.1356     0.016357
enh58044    3   53072500   53073500      1       1  150064       2.8509      0.00218
enh58045    3   53074300   53075300      2       1  150064       2.9567    0.0015545
enh58046    3   53076300   53077300      3       1  150064         4.32   7.8029e-06
enh58047    3   53080900   53081900      2       1  150064       2.4076    0.0080296
enh58048    3   53105500   53106500      2       1  150064       2.1692     0.015032
enh58062    3   53230400   53231400      3       1  150064       2.9818    0.0014328
enh58063    3   53270100   53271100     12       2  150064       2.3199     0.010174
enh58064    3   53277400   53278400     10       3  150064       2.3294    0.0099177
enh58067    3   53290000   53291000      4       2  150064       2.6459    0.0040737
enh58069    3   53358000   53359000      2       1  150064       1.8425     0.032701
enh58077    3   53913800   53914800      1       1  150064       2.2603       0.0119
enh58082    3   56593100   56594100      8       3  150064       1.8304     0.033593
enh58084    3   56609400   56610400      3       2  150064       2.1292      0.01662
enh58091    3   56711500   56712500      1       1  150064       2.3874     0.008483
enh58095    3   56751700   56752700      3       1  150064       1.9995     0.022779
enh58096    3   56755100   56756100      4       1  150064       1.9786      0.02393
enh58097    3   56760000   56761000      8       2  150064       1.8173     0.034587
enh58099    3   56769300   56770300      3       1  150064       1.9887     0.023368
enh58100    3   56777800   56778800      1       1  150064       1.9896      0.02332
enh58120    3   56853800   56854800      3       1  150064       2.0587     0.019762
enh58123    3   56871300   56872300      3       2  150064       2.8356    0.0022869
enh58124    3   56881400   56882400      1       1  150064       1.6898      0.04553
enh58125    3   56889800   56890800      2       1  150064         1.66     0.048452
enh58128    3   56899300   56900300      2       1  150064       2.2749     0.011455
enh58159    3   57572600   57573600      3       2  150064       1.7503     0.040037
enh58185    3   57790300   57791300      2       1  150064       1.6791     0.046565
enh58211    3   58034600   58035600      3       2  150064       1.6946     0.045076
enh58222    3   58164000   58165000      5       2  150064       1.7836     0.037246
enh58230    3   58333400   58334400      2       1  150064        1.751     0.039974
enh58233    3   58337400   58338400      2       1  150064       1.8801     0.030046
enh58237    3   58417600   58418600      2       1  150064       2.2582     0.011967
enh58238    3   58419800   58420800      7       3  150064       2.2351     0.012706
enh58240    3   58456400   58457400      2       1  150064       2.2212     0.013169
enh58243    3   58469600   58470600      1       1  150064       2.4373     0.007399
enh58261    3   59411100   59412100      6       2  150064       1.9188     0.027506
enh58268    3   59500800   59501800      9       3  150064       1.9213      0.02735
enh58273    3   59742200   59743200      6       3  150064       2.1487     0.015829
enh58276    3   59776100   59777100      4       2  150064        1.671     0.047359
enh58277    3   59786000   59787000      1       1  150064       2.1566      0.01552
enh58287    3   59892700   59893700      5       3  150064       1.7362      0.04126
enh58288    3   59905100   59906100      5       2  150064       1.6516     0.049309
enh58289    3   59909100   59910100      3       2  150064       1.6542     0.049039
enh58296    3   59974300   59975300      3       1  150064       2.4109    0.0079559
enh58311    3   60027700   60028700      7       3  150064       1.7201     0.042706
enh58313    3   60044700   60045700      4       2  150064       2.6641      0.00386
enh58316    3   60055600   60056600     10       3  150064       1.9848     0.023585
enh58317    3   60057700   60058700      8       4  150064       2.3151     0.010303
enh58318    3   60065300   60066300      7       4  150064       1.9451     0.025884
enh58320    3   60076000   60077000      5       3  150064       2.0965      0.01802
enh58321    3   60080500   60081500      4       2  150064       1.9336      0.02658
enh58328    3   60288500   60289500      2       1  150064       3.4428   0.00028782
enh58334    3   61237400   61238400      1       1  150064       2.1375      0.01628
enh58341    3   63841000   63842000      3       1  150064       3.8713   5.4135e-05
enh58342    3   63844400   63845400      2       1  150064       2.4633    0.0068825
enh58344    3   63850800   63851800      4       2  150064       2.2454      0.01237
enh58346    3   63853800   63854800      1       1  150064       3.7895    7.549e-05
enh58347    3   63856000   63857000      2       1  150064       2.5461    0.0054469
enh58348    3   63857700   63858700      2       1  150064       2.8442     0.002226
enh58350    3   63862400   63863400      3       2  150064       4.7305   1.1197e-06
enh58351    3   63866200   63867200      2       1  150064       2.5427    0.0054999
enh58353    3   63880800   63881800      2       1  150064       3.4688   0.00026138
enh58354    3   63895700   63896700      4       2  150064       2.3692    0.0089141
enh58356    3   63906800   63907800      2       1  150064       2.1434     0.016042
enh58364    3   63947300   63948300      4       2  150064       4.3393   7.1459e-06
enh58365    3   63950700   63951700      2       1  150064       2.0097     0.022229
enh58370    3   63967500   63968500      3       2  150064       2.2201     0.013207
enh58371    3   63979700   63980700      4       2  150064       1.7875     0.036931
enh58373    3   63993500   63994500      3       2  150064       3.1261   0.00088561
enh58374    3   63997000   63998000      4       2  150064       3.2143   0.00065381
enh58375    3   64006600   64007600      4       2  150064       1.9426     0.026032
enh58377    3   64015700   64016700      4       2  150064       1.6919     0.045328
enh58391    3   66427900   66428900      3       1  150064       1.8044     0.035581
enh58415    3   67047400   67048400      2       1  150064       1.8736     0.030492
enh58422    3   67133300   67134300      2       1  150064       1.8972     0.028898
enh58428    3   67633500   67634500      5       3  150064       2.6702    0.0037899
enh58429    3   67643900   67644900      3       1  150064       2.5176    0.0059074
enh58431    3   67650200   67651200      2       1  150064       1.8098     0.035164
enh58432    3   67654800   67655800      5       1  150064       2.6253    0.0043288
enh58435    3   67680700   67681700      6       3  150064       2.0665     0.019389
enh58436    3   67685400   67686400      4       1  150064       1.8647     0.031114
enh58438    3   67691500   67692500      3       1  150064       1.8964     0.028954
enh58439    3   67693800   67694800      3       1  150064        1.906     0.028326
enh58440    3   67695600   67696600      3       1  150064       1.9603     0.024982
enh58441    3   67699700   67700700      3       2  150064       2.2937     0.010905
enh58449    3   67736300   67737300      2       1  150064       1.8153     0.034737
enh58453    3   67956600   67957600      1       1  150064       1.6615      0.04831
enh58455    3   67997000   67998000      3       1  150064       2.4718    0.0067208
enh58485    3   69298200   69299200      1       1  150064       3.0456     0.001161
enh58486    3   69299000   69300000      2       1  150064        3.491   0.00024064
enh58490    3   69400500   69401500      9       3  150064       1.7479     0.040239
enh58491    3   69418100   69419100      4       1  150064       2.9448    0.0016157
enh58509    3   71102600   71103600      1       1  150064       1.8667      0.03097
enh58511    3   71126900   71127900      4       1  150064       2.0745     0.019016
enh58512    3   71132800   71133800      1       1  150064       2.0983      0.01794
enh58519    3   71163200   71164200      2       1  150064       2.8482    0.0021984
enh58520    3   71164900   71165900      3       2  150064       2.1223     0.016908
enh58521    3   71170700   71171700      2       1  150064       2.5844    0.0048772
enh58524    3   71191700   71192700      3       1  150064       1.6807      0.04641
enh58527    3   71204900   71205900      2       1  150064       1.6692     0.047543
enh58529    3   71211100   71212100      2       1  150064       1.7423     0.040724
enh58530    3   71218800   71219800      1       1  150064         3.55    0.0001926
enh58531    3   71223000   71224000      3       2  150064       2.7312    0.0031551
enh58538    3   71254300   71255300      1       1  150064       5.1579    1.249e-07
enh58539    3   71255500   71256500      3       2  150064       4.3551   6.6493e-06
enh58540    3   71256300   71257300      7       3  150064       3.3817   0.00036017
enh58542    3   71262900   71263900      2       1  150064        2.873    0.0020327
enh58544    3   71268900   71269900      3       2  150064       1.7065     0.043954
enh58545    3   71269900   71270900      4       2  150064       1.6777       0.0467
enh58546    3   71274700   71275700      4       2  150064       3.4814   0.00024942
enh58549    3   71289000   71290000      5       1  150064       3.7249   9.7678e-05
enh58552    3   71294900   71295900      1       1  150064       2.5053     0.006117
enh58553    3   71296500   71297500      4       2  150064       3.8755   5.3204e-05
enh58554    3   71299700   71300700      3       2  150064       2.0615      0.01963
enh58557    3   71311300   71312300      1       1  150064       2.4399     0.007346
enh58558    3   71314000   71315000      2       1  150064       4.1254   1.8505e-05
enh58559    3   71315600   71316600      3       2  150064       3.4087   0.00032642
enh58561    3   71322800   71323800      5       3  150064       3.6621    0.0001251
enh58563    3   71326700   71327700      4       2  150064       4.4607   4.0839e-06
enh58564    3   71331200   71332200      6       3  150064       2.2719     0.011545
enh58565    3   71334200   71335200      2       1  150064       3.6357   0.00013862
enh58567    3   71338900   71339900      9       3  150064       4.6452   1.6987e-06
enh58568    3   71341900   71342900      3       1  150064       1.9223     0.027283
enh58570    3   71345000   71346000      3       2  150064       3.3261   0.00044032
enh58574    3   71359500   71360500      3       1  150064       3.1417   0.00083982
enh58575    3   71365900   71366900      4       2  150064       3.4888   0.00024257
enh58576    3   71368600   71369600      4       2  150064       2.3665    0.0089794
enh58577    3   71385500   71386500      6       1  150064       2.9844    0.0014207
enh58578    3   71386800   71387800      1       1  150064       3.8811    5.199e-05
enh58579    3   71388300   71389300      3       2  150064       4.4771   3.7833e-06
enh58580    3   71388800   71389800      3       2  150064       3.8643   5.5708e-05
enh58581    3   71395000   71396000      3       2  150064       2.9057     0.001832
enh58582    3   71397100   71398100      2       1  150064       4.5228    3.051e-06
enh58583    3   71399200   71400200      4       2  150064       3.3209   0.00044869
enh58593    3   71432900   71433900      4       2  150064       1.9642     0.024756
enh58603    3   71469600   71470600      1       1  150064       2.3373     0.009712
enh58604    3   71473800   71474800      5       2  150064       2.0277     0.021293
enh58607    3   71482700   71483700      8       3  150064       2.1356     0.016357
enh58610    3   71495000   71496000      5       3  150064       2.8727    0.0020351
enh58611    3   71498400   71499400      2       1  150064       3.8552   5.7813e-05
enh58614    3   71512900   71513900      6       4  150064       2.7251    0.0032146
enh58615    3   71514900   71515900      2       1  150064       2.0771     0.018897
enh58616    3   71517300   71518300      3       1  150064       3.5408   0.00019947
enh58617    3   71519300   71520300      1       1  150064       1.8693      0.03079
enh58618    3   71521700   71522700      3       2  150064       3.2125   0.00065789
enh58619    3   71523100   71524100      4       1  150064       2.0251     0.021429
enh58622    3   71527700   71528700      2       1  150064       3.0197    0.0012651
enh58623    3   71533000   71534000      4       2  150064       3.2553   0.00056646
enh58624    3   71536700   71537700      2       1  150064       2.4005    0.0081865
enh58626    3   71543600   71544600      2       1  150064       4.4382   4.5367e-06
enh58627    3   71545800   71546800      5       1  150064       2.4894    0.0063985
enh58628    3   71547400   71548400      3       1  150064       3.5275   0.00020978
enh58629    3   71549200   71550200      1       1  150064       4.8591    5.895e-07
enh58630    3   71551100   71552100      3       2  150064       4.2767   9.4847e-06
enh58631    3   71552900   71553900      1       1  150064       4.9105    4.543e-07
enh58633    3   71564200   71565200      2       1  150064       4.1978   1.3478e-05
enh58634    3   71578000   71579000      1       1  150064       4.7976    8.028e-07
enh58635    3   71595000   71596000      2       1  150064       2.7593    0.0028959
enh58648    3   71770600   71771600      3       2  150064       2.5376    0.0055813
enh58649    3   71775500   71776500      1       1  150064       1.7146      0.04321
enh58650    3   71778200   71779200      4       1  150064       2.4847    0.0064834
enh58664    3   72238000   72239000      3       1  150064       1.7316     0.041668
enh58672    3   72378400   72379400      2       1  150064       2.3925    0.0083672
enh58677    3   72424500   72425500      1       1  150064       1.9315      0.02671
enh58692    3   72531200   72532200      4       1  150064       1.9651     0.024701
enh58694    3   72572100   72573100      3       1  150064       2.2693     0.011625
enh58696    3   72599200   72600200      2       1  150064       2.3116       0.0104
enh58716    3   73044800   73045800      2       1  150064       2.0258     0.021392
enh58717    3   73050300   73051300      7       2  150064       1.8969     0.028919
enh58718    3   73052800   73053800      7       2  150064       2.1001     0.017859
enh58719    3   73055800   73056800      4       2  150064       1.8482     0.032283
enh58722    3   73080700   73081700      1       1  150064       1.8203      0.03436
enh58723    3   73089900   73090900      4       1  150064        1.986     0.023517
enh58724    3   73093200   73094200      6       2  150064       1.6736     0.047109
enh58725    3   73099800   73100800      4       2  150064       1.8557     0.031746
enh58728    3   73104800   73105800      1       1  150064       1.6871      0.04579
enh58730    3   73135000   73136000      1       1  150064       2.1323      0.01649
enh58774    3   89156000   89157000      3       2  150064       1.9893     0.023333
enh58782    3   93799000   93800000      2       1  150064       2.0702     0.019216
enh58787    3   97484300   97485300      1       1  150064       2.5832     0.004895
enh58793    3   97633100   97634100      2       1  150064       1.6857     0.045925
enh58960    3  105237200  105238200      4       2  150064       2.0079     0.022328
enh58975    3  105492100  105493100      6       3  150064       1.6531     0.049154
enh58976    3  105496000  105497000      2       1  150064       2.1862     0.014401
enh58978    3  105504400  105505400      2       1  150064       2.3988    0.0082247
enh58980    3  105518400  105519400      4       2  150064       2.0948     0.018093
enh58982    3  105524800  105525800      4       2  150064       3.0575    0.0011159
enh58984    3  105528700  105529700      1       1  150064       2.3677     0.008949
enh58985    3  105530800  105531800      1       1  150064       2.3545     0.009275
enh58987    3  105541600  105542600      1       1  150064       1.7223      0.04251
enh58992    3  105572600  105573600      3       1  150064       2.1685      0.01506
enh58993    3  105576100  105577100      3       2  150064       1.8226      0.03418
enh58998    3  105582100  105583100      3       1  150064       1.7288     0.041923
enh59002    3  105601600  105602600      4       2  150064       2.1232     0.016868
enh59003    3  105609500  105610500      2       1  150064       1.9478     0.025718
enh59018    3  105893900  105894900      2       1  150064       2.2513     0.012185
enh59026    3  105949200  105950200      7       1  150064       1.9104     0.028041
enh59035    3  106143000  106144000      6       2  150064       2.1369     0.016301
enh59042    3  106981900  106982900      3       1  150064       2.2331     0.012772
enh59050    3  107245300  107246300      1       1  150064       2.1432      0.01605
enh59051    3  107246300  107247300      1       1  150064       3.4476    0.0002828
enh59052    3  107261100  107262100      4       2  150064       2.4664    0.0068234
enh59053    3  107273800  107274800      1       1  150064       2.0035      0.02256
enh59054    3  107275000  107276000      1       1  150064       2.0454      0.02041
enh59055    3  107280500  107281500      3       1  150064        2.258     0.011971
enh59056    3  107296200  107297200      3       1  150064       2.1558      0.01555
enh59057    3  107308000  107309000      4       2  150064       1.8918     0.029261
enh59061    3  107322800  107323800      2       1  150064       1.6703     0.047434
enh59062    3  107338000  107339000      1       1  150064       1.6518      0.04929
enh59068    3  107369400  107370400      3       2  150064       1.6742     0.047048
enh59069    3  107370200  107371200      1       1  150064       1.6673      0.04773
enh59070    3  107379600  107380600      2       1  150064         2.44    0.0073433
enh59071    3  107386600  107387600      2       1  150064       1.9639     0.024768
enh59075    3  107402900  107403900      1       1  150064       2.6608     0.003898
enh59076    3  107408800  107409800      2       1  150064       3.1199   0.00090465
enh59077    3  107410100  107411100      1       1  150064       2.2095      0.01357
enh59092    3  107771900  107772900      1       1  150064       2.9289     0.001701
enh59094    3  107776300  107777300      3       2  150064       2.7658     0.002839
enh59102    3  107811500  107812500      1       1  150064       2.6782     0.003701
enh59110    3  107856500  107857500      3       1  150064       2.2373     0.012632
enh59111    3  107871800  107872800      6       1  150064       3.5017   0.00023117
enh59112    3  107934700  107935700      8       3  150064       3.0147    0.0012861
enh59113    3  107938300  107939300      3       1  150064       2.5331    0.0056531
enh59136    3  108621000  108622000      6       3  150064       1.8199     0.034387
enh59192    3  111686000  111687000      2       1  150064        2.109     0.017473
enh59210    3  111854300  111855300      1       1  150064       1.8513      0.03206
enh59232    3  112206200  112207200      3       1  150064       1.6927     0.045258
enh59234    3  112215000  112216000      1       1  150064       1.8184       0.0345
enh59235    3  112218900  112219900      4       1  150064        1.978     0.023963
enh59236    3  112227400  112228400      1       1  150064       1.8353      0.03323
enh59245    3  112320700  112321700      1       1  150064       2.0933      0.01816
enh59270    3  112696200  112697200      2       1  150064       1.8716     0.030634
enh59307    3  113457800  113458800      3       1  150064       1.9299     0.026811
enh59309    3  113467600  113468600      2       1  150064       2.1893     0.014287
enh59316    3  113631200  113632200      6       3  150064       1.8725     0.030566
enh59333    3  114026200  114027200      1       1  150064       1.8097      0.03517
enh59338    3  114054700  114055700      7       3  150064       1.8201     0.034372
enh59348    3  114173800  114174800      1       1  150064       3.2368    0.0006044
enh59374    3  115137100  115138100      3       1  150064       3.3057   0.00047374
enh59382    3  118570800  118571800      3       2  150064       1.6493     0.049542
enh59404    3  119186600  119187600      4       2  150064       1.6637     0.048088
enh59409    3  119226200  119227200      6       2  150064       1.9036     0.028482
enh59411    3  119278000  119279000      7       2  150064        1.789     0.036811
enh59461    3  120055600  120056600      2       1  150064       1.9465     0.025794
enh59466    3  120137400  120138400      1       1  150064       1.8344       0.0333
enh59468    3  120314000  120315000      6       2  150064        2.292     0.010953
enh59471    3  120361200  120362200      3       2  150064       2.0315     0.021101
enh59486    3  121151100  121152100      2       1  150064       1.9809     0.023799
enh59488    3  121368800  121369800      1       1  150064       1.8644      0.03113
enh59507    3  121713800  121714800      3       1  150064        2.163     0.015272
enh59508    3  121717200  121718200      2       1  150064       2.1789     0.014668
enh59555    3  122486500  122487500      3       1  150064       1.7351     0.041362
enh59560    3  122507600  122508600      3       1  150064       1.7519       0.0399
enh59565    3  122608700  122609700      2       1  150064       2.9809    0.0014368
enh59566    3  122611900  122612900      7       4  150064       2.4694    0.0067662
enh59571    3  122787200  122788200      2       1  150064       2.6726    0.0037634
enh59573    3  122803000  122804000      4       1  150064       2.3846    0.0085492
enh59582    3  123301400  123302400      2       1  150064       2.8251    0.0023635
enh59588    3  124271900  124272900      2       1  150064       1.7218     0.042553
enh59616    3  124770700  124771700      3       2  150064       2.8252    0.0023628
enh59620    3  124838600  124839600      5       2  150064       2.5925    0.0047644
enh59621    3  124844400  124845400      7       3  150064       2.9921    0.0013853
enh59622    3  124847300  124848300      4       2  150064       2.6189    0.0044107
enh59630    3  124874000  124875000      7       4  150064       1.8525     0.031979
enh59633    3  125017600  125018600      1       1  150064       2.7501     0.002979
enh59641    3  125049900  125050900      1       1  150064       2.7366     0.003104
enh59650    3  125077700  125078700      1       1  150064       2.6884      0.00359
enh59652    3  125089800  125090800      1       1  150064        1.675      0.04697
enh59659    3  125237000  125238000      6       3  150064       1.7114     0.043499
enh59664    3  125315000  125316000      5       3  150064       1.9109     0.028007
enh59669    3  125708100  125709100      3       1  150064       1.6931     0.045215
enh59671    3  125745200  125746200      4       2  150064       2.0673     0.019355
enh59686    3  126627300  126628300      3       2  150064        1.751     0.039973
enh59688    3  126665800  126666800      7       3  150064        1.748     0.040228
enh59707    3  127389800  127390800      1       1  150064        1.789      0.03681
enh59709    3  127397300  127398300      5       3  150064       2.1203      0.01699
enh59724    3  127870900  127871900      1       1  150064       3.5232    0.0002132
enh59725    3  127873700  127874700      1       1  150064       1.6719      0.04727
enh59727    3  127894800  127895800      2       1  150064       3.3146   0.00045882
enh59729    3  127899800  127900800      3       1  150064       3.4582   0.00027187
enh59740    3  128036200  128037200      2       1  150064       2.7039    0.0034266
enh59760    3  128417400  128418400      1       1  150064       1.7012      0.04445
enh59779    3  128565200  128566200      3       2  150064        1.823      0.03415
enh59785    3  128688800  128689800      1       1  150064       3.2968     0.000489
enh59786    3  128711900  128712900      2       1  150064       2.5048    0.0061269
enh59802    3  128800500  128801500      5       2  150064       2.3759    0.0087525
enh59804    3  128818800  128819800      1       1  150064        3.657    0.0001276
enh59810    3  128841600  128842600      2       1  150064       1.7523      0.03986
enh59822    3  128966600  128967600      3       1  150064       2.7164    0.0033002
enh59823    3  128970000  128971000      3       1  150064       2.9405    0.0016385
enh59824    3  128996300  128997300      3       2  150064        3.131   0.00087118
enh59825    3  129000700  129001700      3       1  150064       3.2125   0.00065798
enh59826    3  129023800  129024800      1       1  150064       3.6939    0.0001104
enh59827    3  129031500  129032500      1       1  150064       3.4849    0.0002462
enh59842    3  129209000  129210000      3       1  150064       1.7024     0.044341
enh59848    3  129310400  129311400      4       2  150064       2.1257     0.016764
enh59877    3  130467000  130468000      2       1  150064       1.7932     0.036469
enh59890    3  130746000  130747000      3       2  150064       1.8342     0.033309
enh59921    3  132445000  132446000      2       1  150064       1.9251     0.027111
enh59923    3  133159800  133160800      1       1  150064       2.3398     0.009648
enh59944    3  133537300  133538300      2       1  150064       2.6357    0.0041987
enh59945    3  133600500  133601500      3       2  150064       3.1014    0.0009631
enh59948    3  133661100  133662100      4       2  150064       2.1518     0.015708
enh59978    3  135875200  135876200      2       1  150064       3.4539   0.00027624
enh59983    3  135916800  135917800      2       1  150064       3.4912   0.00024044
enh59984    3  135968000  135969000      2       1  150064       3.6371   0.00013789
enh59986    3  136000400  136001400      2       1  150064       4.8233   7.0616e-07
enh59988    3  136315200  136316200      3       2  150064       2.1021     0.017772
enh59990    3  136351300  136352300      3       1  150064       1.6761     0.046861
enh59994    3  136378600  136379600      1       1  150064       3.1521    0.0008105
enh59995    3  136380400  136381400      4       2  150064       4.1048    2.023e-05
enh59999    3  136395800  136396800      2       1  150064       2.0704     0.019205
enh60000    3  136400200  136401200      3       2  150064        5.375   3.8287e-08
enh60001    3  136408300  136409300      2       1  150064       2.0036     0.022557
enh60003    3  136411100  136412100      2       1  150064        2.401    0.0081754
enh60004    3  136412500  136413500      1       1  150064        1.693      0.04523
enh60009    3  136435600  136436600      2       1  150064        2.745    0.0030257
enh60010    3  136437200  136438200      1       1  150064       3.1087    0.0009397
enh60014    3  136455400  136456400      3       1  150064        2.456    0.0070252
enh60016    3  136460600  136461600      2       1  150064       2.6653    0.0038455
enh60017    3  136464600  136465600      2       1  150064         2.49     0.006388
enh60018    3  136465800  136466800      5       2  150064       3.7947   7.3912e-05
enh60019    3  136467700  136468700      3       2  150064       3.8258    6.517e-05
enh60020    3  136472600  136473600      2       1  150064       3.1548   0.00080316
enh60021    3  136505400  136506400      2       1  150064        3.281   0.00051724
enh60022    3  136557800  136558800      3       1  150064       3.4112   0.00032336
enh60023    3  136575300  136576300      2       1  150064        2.911    0.0018013
enh60024    3  136578100  136579100      1       1  150064       3.0867     0.001012
enh60025    3  136582500  136583500      5       1  150064       2.9045    0.0018392
enh60026    3  136584300  136585300      1       1  150064       3.0133     0.001292
enh60028    3  136592100  136593100      3       1  150064       2.8814    0.0019798
enh60029    3  136595100  136596100      2       1  150064       2.5465    0.0054397
enh60030    3  136596900  136597900      1       1  150064       4.0538     2.52e-05
enh60031    3  136601300  136602300      3       1  150064       2.8713    0.0020436
enh60032    3  136605600  136606600      4       1  150064          3.1   0.00096775
enh60035    3  136611500  136612500      3       2  150064       3.7389   9.2399e-05
enh60036    3  136618000  136619000      2       1  150064       2.5361    0.0056043
enh60039    3  136635100  136636100      3       2  150064       2.5181    0.0059003
enh60040    3  136638900  136639900      4       2  150064       2.7424    0.0030491
enh60042    3  136642800  136643800      3       1  150064       2.4275    0.0076024
enh60043    3  136644100  136645100      2       1  150064        2.872    0.0020397
enh60044    3  136646700  136647700      4       2  150064       2.7547    0.0029371
enh60045    3  136648900  136649900      2       1  150064       2.9002    0.0018647
enh60046    3  136650900  136651900      4       2  150064       2.9057    0.0018319
enh60047    3  136654000  136655000      2       1  150064       2.8917    0.0019158
enh60049    3  136661200  136662200      2       1  150064       2.4908    0.0063731
enh60050    3  136666200  136667200      2       1  150064       2.9107    0.0018033
enh60052    3  136703300  136704300      4       1  150064       3.8156   6.7914e-05
enh60053    3  136713300  136714300      2       1  150064       3.2724   0.00053313
enh60061    3  137904600  137905600      2       1  150064       1.9238     0.027192
enh60067    3  137925200  137926200      1       1  150064       2.3348     0.009777
enh60069    3  137940200  137941200      2       1  150064       2.4933    0.0063277
enh60084    3  138488800  138489800      1       1  150064       1.8251      0.03399
enh60086    3  138498900  138499900      3       1  150064       1.9108     0.028014
enh60087    3  138500300  138501300      2       1  150064       1.8633     0.031212
enh60091    3  138532700  138533700      2       1  150064        1.766     0.038695
enh60093    3  138536600  138537600      1       1  150064       1.8135      0.03488
enh60094    3  138538000  138539000      1       1  150064       2.0092      0.02226
enh60098    3  138609500  138610500      4       1  150064       1.7595     0.039248
enh60112    3  140472600  140473600      1       1  150064       2.2808      0.01128
enh60123    3  140795000  140796000      3       1  150064       1.9318     0.026695
enh60157    3  141138500  141139500      6       3  150064       2.3723    0.0088393
enh60225    3  142725500  142726500      2       1  150064       1.9975     0.022888
enh60228    3  142836800  142837800      3       1  150064       2.3647    0.0090226
enh60240    3  143017700  143018700      1       1  150064       1.8767      0.03028
enh60248    3  143469400  143470400      2       1  150064       1.7099     0.043645
enh60313    3  149540700  149541700      2       1  150064        1.695     0.045035
enh60349    3  150326300  150327300      3       2  150064       2.2344     0.012727
enh60414    3  151999600  152000600      2       1  150064       2.0564     0.019872
enh60422    3  152024500  152025500      1       1  150064       2.1079      0.01752
enh60423    3  152034800  152035800      2       1  150064       1.7455     0.040452
enh60430    3  152092400  152093400      1       1  150064       2.2571        0.012
enh60436    3  152126000  152127000      2       1  150064       1.7644     0.038832
enh60453    3  152190100  152191100      3       2  150064       1.7883     0.036867
enh60454    3  152217300  152218300      2       1  150064       3.0754    0.0010511
enh60455    3  152313800  152314800      2       1  150064        1.938     0.026311
enh60466    3  152903200  152904200      2       1  150064       1.9208     0.027379
enh60483    3  153128000  153129000      5       2  150064       1.6833     0.046156
enh60484    3  153155200  153156200      2       1  150064       2.2525     0.012147
enh60486    3  153169600  153170600      6       2  150064       1.6666       0.0478
enh60498    3  154036500  154037500      3       2  150064       2.0155     0.021926
enh60547    3  156808200  156809200      1       1  150064       1.7382      0.04109
enh60548    3  156810800  156811800      2       1  150064       1.9585     0.025087
enh60550    3  156833300  156834300      2       1  150064       2.4107     0.007961
enh60599    3  160256400  160257400      2       1  150064       2.5995    0.0046683
enh60606    3  160519200  160520200      3       1  150064       2.0256     0.021403
enh60615    3  161032300  161033300      3       1  150064       3.1197   0.00090531
enh60617    3  161067300  161068300      4       1  150064       2.0241     0.021481
enh60618    3  161111500  161112500      1       1  150064        2.381     0.008633
enh60630    3  167454200  167455200      1       1  150064       2.9064     0.001828
enh60631    3  167467800  167468800      2       1  150064       3.3527   0.00040014
enh60633    3  167811100  167812100      2       1  150064       2.5665    0.0051368
enh60640    3  169476600  169477600      1       1  150064       2.5392     0.005555
enh60641    3  169480700  169481700      1       1  150064       2.2445       0.0124
enh60643    3  169492900  169493900      1       1  150064       2.6313     0.004253
enh60655    3  169689200  169690200      4       1  150064       2.2045     0.013744
enh60656    3  169716500  169717500      3       1  150064       1.9151     0.027738
enh60657    3  169720400  169721400      2       1  150064       2.3225     0.010104
enh60663    3  169762700  169763700      1       1  150064       2.0343      0.02096
enh60672    3  169869000  169870000      1       1  150064       2.5128     0.005989
enh60673    3  169870900  169871900      2       1  150064       2.3464    0.0094774
enh60680    3  169895700  169896700      2       1  150064       2.1719     0.014933
enh60708    3  170883400  170884400      2       1  150064       1.7317     0.041666
enh60717    3  170991600  170992600      4       2  150064       1.8686      0.03084
enh60719    3  170997500  170998500      2       1  150064       1.8245     0.034035
enh60734    3  171046400  171047400      1       1  150064       2.0855      0.01851
enh60735    3  171049900  171050900      4       2  150064        2.845    0.0022207
enh60743    3  171076200  171077200      3       2  150064        2.125     0.016794
enh60762    3  171138700  171139700      4       2  150064       1.7429     0.040674
enh60828    3  172231800  172232800      4       2  150064       1.9782     0.023956
enh60844    3  172312000  172313000      7       2  150064       2.7665    0.0028331
enh60858    3  176590200  176591200      2       1  150064       1.8537     0.031893
enh60859    3  176759200  176760200      1       1  150064        2.666     0.003838
enh60860    3  176768700  176769700      3       1  150064       2.7462    0.0030147
enh60865    3  176779700  176780700      1       1  150064        2.688     0.003594
enh60866    3  176781400  176782400      3       1  150064        2.876    0.0020137
enh60867    3  176785700  176786700      2       1  150064       2.4777    0.0066108
enh60868    3  176798700  176799700      3       1  150064        2.788    0.0026515
enh60869    3  176799400  176800400      5       2  150064       2.6534    0.0039838
enh60871    3  176803200  176804200      2       1  150064       2.4375    0.0073941
enh60872    3  176804700  176805700      3       1  150064       2.9145     0.001781
enh60874    3  176807000  176808000      5       2  150064       1.9272     0.026976
enh60877    3  176816000  176817000      4       2  150064       1.6976     0.044793
enh60879    3  176822100  176823100      4       2  150064       3.0597    0.0011078
enh60880    3  176827000  176828000      3       2  150064       1.7555      0.03959
enh60883    3  176834900  176835900      1       1  150064       3.0322     0.001214
enh60895    3  176875800  176876800      2       1  150064       1.7641     0.038854
enh60913    3  177035200  177036200      4       2  150064       2.3067     0.010537
enh60915    3  177051300  177052300      1       1  150064       2.2524      0.01215
enh60942    3  177364900  177365900      2       1  150064       3.1881   0.00071604
enh60954    3  177713100  177714100      2       1  150064       1.9869     0.023465
enh61013    3  180627000  180628000      3       2  150064       4.9908   3.0063e-07
enh61014    3  180628900  180629900      2       1  150064       5.4446   2.5956e-08
enh61016    3  180641300  180642300      3       1  150064       5.6748   6.9441e-09
enh61019    3  180708200  180709200      1       1  150064       5.9882    1.061e-09
enh61024    3  182515300  182516300      1       1  150064        1.855       0.0318
enh61029    3  182530500  182531500      1       1  150064       2.0353      0.02091
enh61032    3  182542000  182543000      1       1  150064       2.0193      0.02173
enh61034    3  182630200  182631200      1       1  150064       2.1602      0.01538
enh61040    3  182694700  182695700      3       2  150064       1.7939     0.036412
enh61042    3  182698900  182699900      1       1  150064       1.6873      0.04577
enh61060    3  183060300  183061300      2       1  150064       2.1283     0.016658
enh61083    3  183305200  183306200      4       1  150064       1.7018     0.044392
enh61091    3  183379600  183380600      5       1  150064       1.7784     0.037667
enh61103    3  183600200  183601200      4       2  150064       1.9349       0.0265
enh61104    3  183602800  183603800      7       3  150064       1.8104     0.035115
enh61144    3  184531500  184532500      2       1  150064       2.2819     0.011248
enh61145    3  184533300  184534300      3       1  150064       1.6878     0.045722
enh61152    3  185217000  185218000      1       1  150064       1.9695      0.02445
enh61173    3  185785600  185786600      3       1  150064       2.0069     0.022381
enh61214    3  186653400  186654400      2       1  150064       1.7789     0.037628
enh61291    3  187865600  187866600      5       3  150064       1.8238     0.034094
enh61292    3  187870200  187871200      2       1  150064       1.7929     0.036493
enh61293    3  187875000  187876000      4       2  150064       1.8928     0.029194
enh61294    3  187881900  187882900      2       1  150064       1.6832      0.04617
enh61295    3  187887900  187888900      6       3  150064       1.7779     0.037713
enh61314    3  188117700  188118700      3       1  150064       1.9363     0.026416
enh61315    3  188134700  188135700      1       1  150064       2.4189     0.007783
enh61319    3  188150800  188151800      2       1  150064       1.7346     0.041407
enh61322    3  188224900  188225900      2       1  150064       1.7455     0.040453
enh61346    3  188889600  188890600      4       1  150064       2.4417    0.0073088
enh61416    3  193801800  193802800      1       1  150064       2.2764      0.01141
enh61417    3  193807100  193808100      6       3  150064       2.2949     0.010871
enh61478    3  194981700  194982700      1       1  150064       2.3337     0.009805
enh61484    3  195119400  195120400      2       1  150064       1.7614     0.039083
enh61492    3  195149000  195150000      1       1  150064       1.8451      0.03251
enh61564    3  195945200  195946200      3       2  150064       2.5484    0.0054108
enh61566    3  195978100  195979100      3       1  150064       3.1173   0.00091268
enh61567    3  195980000  195981000      4       2  150064       3.0738    0.0010569
enh61570    3  196001900  196002900      3       1  150064       1.8968     0.028926
enh61571    3  196005400  196006400      6       3  150064       2.4685    0.0067847
enh61572    3  196006600  196007600      2       1  150064       1.6797      0.04651
enh61574    3  196008600  196009600      2       1  150064       2.9455    0.0016124
enh61575    3  196009400  196010400      1       1  150064       3.2144    0.0006537
enh61577    3  196015200  196016200      6       2  150064        2.365    0.0090155
enh61579    3  196045500  196046500      6       2  150064       2.7976    0.0025743
enh61580    3  196064100  196065100      3       2  150064       2.4127    0.0079172
enh61581    3  196066600  196067600      1       1  150064       3.0087     0.001312
enh61584    3  196136500  196137500      2       1  150064       3.0442    0.0011666
enh61586    3  196141000  196142000      1       1  150064       3.0899     0.001001
enh61587    3  196143100  196144100      4       2  150064        2.341     0.009616
enh61589    3  196146000  196147000      3       2  150064       2.7846      0.00268
enh61593    3  196156500  196157500      3       2  150064       1.8914     0.029284
enh61594    3  196159900  196160900      1       1  150064       2.2209      0.01318
enh61596    3  196217000  196218000      2       1  150064       2.1133     0.017285
enh61598    3  196225200  196226200      1       1  150064       1.7678      0.03855
enh61610    3  196302400  196303400      4       2  150064       2.0277     0.021295
enh61636    3  196465600  196466600      4       2  150064       1.7618     0.039056
enh61637    3  196470400  196471400      3       2  150064       1.7564      0.03951
enh61638    3  196475300  196476300      6       2  150064       2.3346    0.0097824
enh61640    3  196481000  196482000      4       2  150064       2.5822     0.004909
enh61641    3  196484500  196485500      6       3  150064       2.3279    0.0099574
enh61644    3  196499500  196500500      4       2  150064       1.7966     0.036198
enh61645    3  196502400  196503400      3       1  150064        2.762    0.0028724
enh61655    3  196670400  196671400      1       1  150064       2.0387      0.02074
enh61656    3  196670800  196671800      1       1  150064       2.0387      0.02074
enh61667    3  196936200  196937200      1       1  150064       2.2616      0.01186
enh61668    3  196941600  196942600      3       2  150064       1.8543     0.031846
enh61670    3  196949600  196950600      1       1  150064        2.339     0.009667
enh61671    3  196954400  196955400      3       1  150064       3.0322    0.0012139
enh61672    3  196956200  196957200      4       2  150064       2.4778     0.006609
enh61673    3  196964500  196965500      4       2  150064       1.9133     0.027854
enh61674    3  196965900  196966900      2       1  150064       3.0283    0.0012296
enh61676    3  196978000  196979000      5       2  150064        1.883     0.029847
enh61677    3  196980400  196981400      6       3  150064       2.2843     0.011177
enh61678    3  196983900  196984900      1       1  150064       2.9008     0.001861
enh61681    3  196997200  196998200      3       2  150064       2.1472     0.015888
enh61682    3  197002000  197003000      3       2  150064       2.2028     0.013803
enh61684    3  197019800  197020800      7       1  150064       2.5308    0.0056895
enh61685    3  197022200  197023200      2       1  150064        2.091     0.018266
enh61722    3  197573600  197574600      1       1  150064       1.8297      0.03365
enh61751    4     658400     659400      2       1  150064       1.9035     0.028489
enh61752    4     666400     667400      3       2  150064        2.863    0.0020979
enh61755    4     675100     676100      4       2  150064       2.3568    0.0092171
enh61756    4     677200     678200      2       1  150064       1.8302     0.033612
enh61758    4     683100     684100      4       2  150064       1.8117     0.035013
enh61760    4     698200     699200      6       3  150064       2.0344     0.020955
enh61761    4     700800     701800     10       4  150064       3.1147   0.00092053
enh61762    4     702200     703200      3       1  150064       2.8527    0.0021678
enh61763    4     736000     737000      4       2  150064       3.2835   0.00051257
enh61793    4    1124200    1125200      3       2  150064       1.8339     0.033336
enh61805    4    1201900    1202900      1       1  150064       2.8411     0.002248
enh61806    4    1202600    1203600      4       1  150064       1.8479      0.03231
enh61823    4    1331300    1332300      3       2  150064       2.2477     0.012297
enh61824    4    1338400    1339400      5       2  150064       2.1289     0.016632
enh61826    4    1345300    1346300      6       3  150064       2.1873      0.01436
enh61852    4    1863100    1864100      1       1  150064       1.8425       0.0327
enh61859    4    1883200    1884200      2       1  150064       1.8136     0.034869
enh61883    4    2321900    2322900      4       2  150064       1.7482     0.040214
enh61908    4    2544000    2545000      1       1  150064       1.6818       0.0463
enh61916    4    2569100    2570100      2       1  150064        1.652     0.049268
enh61979    4    2961400    2962400      4       2  150064       1.7763     0.037842
enh61998    4    3244400    3245400      1       1  150064       1.8225      0.03419
enh62002    4    3343600    3344600      2       1  150064       2.3758    0.0087544
enh62005    4    3359800    3360800      1       1  150064        1.664      0.04806
enh62029    4    4420100    4421100      2       1  150064       2.7958    0.0025884
enh62038    4    4541000    4542000      3       1  150064       1.7663     0.038669
enh62039    4    4544500    4545500      2       1  150064        1.997     0.022911
enh62044    4    4945100    4946100     13       4  150064       2.0065     0.022401
enh62051    4    6154800    6155800      7       2  150064       1.7015     0.044426
enh62074    4    6693500    6694500      5       2  150064       1.7002     0.044543
enh62122    4    6942400    6943400      4       2  150064       2.9523     0.001577
enh62127    4    6953200    6954200      2       1  150064       1.8657     0.031045
enh62128    4    6955100    6956100      6       2  150064       2.0691     0.019269
enh62129    4    6956600    6957600      5       2  150064       1.7272     0.042065
enh62146    4    7170600    7171600      7       4  150064       1.9708     0.024375
enh62153    4    7751300    7752300      5       2  150064       2.7101    0.0033633
enh62201    4    8415900    8416900      2       1  150064       2.0564     0.019873
enh62202    4    8428000    8429000      3       2  150064       2.0252     0.021422
enh62203    4    8430400    8431400      3       1  150064         1.77     0.038365
enh62205    4    8438000    8439000      2       1  150064       2.2102     0.013545
enh62207    4    8440300    8441300      5       3  150064       2.1675     0.015099
enh62239    4   10417800   10418800      5       2  150064       2.4399    0.0073464
enh62241    4   10456700   10457700      1       1  150064       2.5717      0.00506
enh62242    4   10459300   10460300      1       1  150064       2.9006     0.001862
enh62243    4   10459800   10460800      1       1  150064       2.9006     0.001862
enh62251    4   10955800   10956800      6       4  150064       1.7822     0.037358
enh62253    4   11006500   11007500      3       1  150064       2.5162     0.005932
enh62265    4   13630200   13631200      2       1  150064       1.8914     0.029283
enh62274    4   15014900   15015900      3       2  150064       2.5057    0.0061106
enh62278    4   15031000   15032000      2       1  150064       1.7691     0.038436
enh62324    4   16208000   16209000      7       3  150064       2.0632     0.019546
enh62326    4   16218700   16219700      5       3  150064       2.2748     0.011459
enh62333    4   17386400   17387400      3       2  150064       1.9308     0.026754
enh62337    4   17577500   17578500      5       1  150064       2.1161      0.01717
enh62338    4   17580800   17581800      3       1  150064        2.128      0.01667
enh62339    4   17582000   17583000      2       1  150064       2.1565     0.015523
enh62340    4   17614700   17615700      3       1  150064       2.2254     0.013028
enh62341    4   17619300   17620300      3       1  150064       2.2802     0.011298
enh62342    4   17638100   17639100      5       3  150064       2.3357     0.009754
enh62343    4   17652300   17653300      8       2  150064       2.4635      0.00688
enh62346    4   17815500   17816500      2       1  150064       1.8942     0.029097
enh62348    4   18012800   18013800      1       1  150064       2.2473      0.01231
enh62349    4   18020900   18021900      3       1  150064       2.2472     0.012315
enh62350    4   18024200   18025200      1       1  150064       2.1527      0.01567
enh62356    4   20702900   20703900      3       1  150064       1.6879     0.045719
enh62368    4   23292600   23293600      5       2  150064       2.2608     0.011885
enh62369    4   23293400   23294400     12       2  150064       2.1817     0.014565
enh62404    4   25865000   25866000      3       1  150064       2.9199    0.0017506
enh62408    4   25952800   25953800      2       1  150064       1.7876     0.036919
enh62415    4   26133200   26134200      4       2  150064       2.7538    0.0029458
enh62427    4   26319700   26320700      2       1  150064       2.0537     0.020002
enh62437    4   26348500   26349500      4       2  150064       1.8537     0.031889
enh62443    4   26379000   26380000      1       1  150064       2.2668       0.0117
enh62451    4   26586400   26587400      1       1  150064       3.4971    0.0002352
enh62456    4   26813500   26814500      2       1  150064       2.4518    0.0071075
enh62461    4   26870500   26871500      1       1  150064       2.7227     0.003238
enh62465    4   26877100   26878100      1       1  150064        2.134      0.01642
enh62471    4   26892200   26893200      4       2  150064       2.0372     0.020813
enh62482    4   26917100   26918100      1       1  150064       2.3601     0.009135
enh62493    4   26956600   26957600      3       1  150064       2.2108     0.013523
enh62522    4   36226200   36227200      2       1  150064       1.8163      0.03466
enh62543    4   36349800   36350800      6       3  150064       2.2548     0.012073
enh62564    4   37817500   37818500      1       1  150064       2.5094     0.006046
enh62565    4   37823400   37824400      1       1  150064       2.6846     0.003631
enh62566    4   37826600   37827600      2       1  150064       1.8273     0.033828
enh62588    4   38006200   38007200      5       1  150064       2.1912      0.01422
enh62634    4   38607200   38608200      4       2  150064       1.8197     0.034404
enh62647    4   38686000   38687000      2       1  150064       2.0673     0.019354
enh62648    4   38709100   38710100      4       2  150064       1.9696     0.024445
enh62649    4   38725400   38726400      3       2  150064       1.6803      0.04645
enh62657    4   38821100   38822100      1       1  150064       1.7412      0.04082
enh62673    4   39044500   39045500      2       1  150064       1.7223     0.042507
enh62700    4   39637600   39638600      1       1  150064       2.7934     0.002608
enh62701    4   39641400   39642400      1       1  150064       2.5731      0.00504
enh62737    4   40121300   40122300      2       1  150064       2.2729     0.011518
enh62819    4   47453200   47454200      1       1  150064       2.3398     0.009647
enh62823    4   47488200   47489200      3       2  150064       1.9823     0.023722
enh62839    4   48081800   48082800      2       1  150064       1.8936     0.029138
enh62841    4   48105500   48106500      1       1  150064       1.9325      0.02665
enh62843    4   48115000   48116000      3       2  150064       1.6763     0.046839
enh62851    4   48297700   48298700      5       3  150064       1.7864      0.03702
enh62852    4   48341600   48342600      2       1  150064       1.8113     0.035048
enh62859    4   48432000   48433000      4       2  150064       3.2993   0.00048464
enh62860    4   48591000   48592000      2       1  150064       1.7169        0.043
enh62865    4   48644700   48645700      2       1  150064       1.8341     0.033319
enh62866    4   48648200   48649200      4       2  150064       2.2611     0.011877
enh62871    4   48663300   48664300      3       1  150064       1.8806     0.030011
enh62882    4   48696500   48697500      1       1  150064       3.3251     0.000442
enh62886    4   48724600   48725600      1       1  150064       2.2173       0.0133
enh62894    4   48758200   48759200      3       1  150064       1.8975     0.028878
enh62895    4   48764500   48765500      1       1  150064       2.0644      0.01949
enh62897    4   48770200   48771200      2       1  150064       1.7104     0.043593
enh62899    4   48777800   48778800      1       1  150064       2.0972      0.01799
enh62900    4   48783300   48784300      1       1  150064        2.482     0.006533
enh62955    4   55010600   55011600      1       1  150064       2.4714      0.00673
enh62975    4   56313400   56314400      2       1  150064       2.0901     0.018304
enh62976    4   56376700   56377700      1       1  150064       1.9309      0.02675
enh62977    4   56404200   56405200      2       1  150064       1.9234     0.027215
enh62978    4   56406400   56407400      6       2  150064       1.7993     0.035988
enh62979    4   56407400   56408400      3       1  150064       1.7537     0.039741
enh62985    4   56717800   56718800      3       2  150064       1.7581     0.039365
enh62987    4   56732500   56733500      1       1  150064       2.5589      0.00525
enh63005    4   57372400   57373400      7       3  150064       1.8124     0.034959
enh63014    4   57605200   57606200      4       2  150064       1.6717      0.04729
enh63020    4   57683800   57684800      1       1  150064       2.1962      0.01404
enh63022    4   57687800   57688800     15       4  150064       1.6691     0.047546
enh63047    4   68551000   68552000      4       2  150064       1.9723     0.024289
enh63048    4   68561400   68562400      2       1  150064       3.0678    0.0010781
enh63049    4   68562400   68563400      4       2  150064       2.6917    0.0035544
enh63050    4   68563800   68564800      4       2  150064       2.8429     0.002235
enh63051    4   68568000   68569000      4       2  150064       3.1887    0.0007145
enh63052    4   68569200   68570200      2       1  150064       3.0171     0.001276
enh63053    4   68570300   68571300      7       4  150064       2.2085     0.013605
enh63070    4   70620600   70621600      2       1  150064       2.9392    0.0016453
enh63127    4   74043700   74044700      1       1  150064       2.1517      0.01571
enh63148    4   74113400   74114400      1       1  150064       2.4581     0.006984
enh63154    4   75022600   75023600      1       1  150064       2.1452      0.01597
enh63197    4   77127300   77128300      4       2  150064        1.783     0.037295
enh63198    4   77129100   77130100      3       2  150064       1.8412     0.032797
enh63201    4   77135800   77136800      2       1  150064       1.7965     0.036211
enh63202    4   77155000   77156000      9       3  150064       1.8134     0.034888
enh63204    4   77228400   77229400      4       2  150064       1.9822     0.023728
enh63272    4   79563800   79564800      2       1  150064       1.8125     0.034958
enh63297    4   80981600   80982600      3       2  150064       1.6761     0.046863
enh63308    4   81075100   81076100      3       2  150064       1.9518     0.025481
enh63309    4   81091400   81092400      7       3  150064        1.752     0.039885
enh63311    4   81102700   81103700      4       2  150064       1.9053     0.028372
enh63313    4   81122200   81123200      3       2  150064       2.5572    0.0052758
enh63314    4   81124500   81125500      6       2  150064       2.5269    0.0057538
enh63351    4   83188900   83189900      4       2  150064       2.7137    0.0033268
enh63352    4   83192900   83193900      3       2  150064       1.9385     0.026284
enh63356    4   83282300   83283300      3       2  150064        2.217     0.013311
enh63357    4   83289100   83290100      2       1  150064       1.6963     0.044919
enh63375    4   83954600   83955600      1       1  150064        2.101      0.01782
enh63392    4   84075900   84076900      4       2  150064       1.9718     0.024319
enh63408    4   84218600   84219600      3       2  150064       1.7261     0.042163
enh63424    4   84469400   84470400      2       1  150064       2.1792     0.014659
enh63425    4   84482200   84483200      2       1  150064       2.1692     0.015034
enh63426    4   84581400   84582400      4       2  150064       1.6582     0.048639
enh63433    4   87824900   87825900      4       2  150064       2.0033     0.022573
enh63447    4   87891800   87892800      4       2  150064       3.2405   0.00059662
enh63451    4   87912300   87913300      2       1  150064       2.7909    0.0026284
enh63459    4   87940300   87941300      3       2  150064       2.7115    0.0033494
enh63461    4   87944700   87945700      3       2  150064       1.6716     0.047306
enh63462    4   87946300   87947300      3       1  150064       2.5648    0.0051625
enh63464    4   87952300   87953300      2       1  150064       1.9813     0.023781
enh63465    4   87955800   87956800      2       1  150064       1.7688      0.03846
enh63467    4   87959600   87960600      4       2  150064        2.444    0.0072626
enh63470    4   87964000   87965000      1       1  150064       2.6265     0.004313
enh63471    4   87965600   87966600      2       1  150064       2.1038     0.017699
enh63473    4   87975100   87976100      3       2  150064        2.646    0.0040719
enh63475    4   87979600   87980600      3       1  150064       1.6901     0.045501
enh63491    4   88156200   88157200      1       1  150064       1.7099      0.04364
enh63501    4   88347900   88348900      5       2  150064        1.826     0.033928
enh63511    4   89152600   89153600      5       2  150064       1.9786     0.023933
enh63526    4   89447300   89448300      1       1  150064       1.8682      0.03087
enh63556    4   89852600   89853600      2       1  150064       2.0264     0.021363
enh63557    4   89854200   89855200      5       2  150064       2.0709     0.019185
enh63560    4   89874400   89875400      1       1  150064       1.8885      0.02948
enh63582    4   90238300   90239300      2       1  150064       1.9592     0.025044
enh63596    4   95130600   95131600      1       1  150064       1.8048      0.03555
enh63597    4   95137300   95138300      1       1  150064       1.8466       0.0324
enh63598    4   95259600   95260600      1       1  150064       2.0099      0.02222
enh63614    4   96101800   96102800      2       1  150064       1.8314     0.033523
enh63619    4   96214100   96215100      1       1  150064       2.2517      0.01217
enh63636    4   99403900   99404900      1       1  150064        2.184      0.01448
enh63645    4   99465100   99466100      6       3  150064       1.9706     0.024387
enh63646    4   99465900   99466900      6       2  150064       2.3869    0.0084965
enh63666    4   99585400   99586400      1       1  150064       1.9779      0.02397
enh63707    4  100741700  100742700      5       2  150064       2.4026    0.0081401
enh63708    4  100748600  100749600      6       3  150064       2.6919    0.0035527
enh63709    4  100754400  100755400      6       3  150064       2.5408    0.0055305
enh63711    4  100767200  100768200      3       1  150064       1.6981     0.044747
enh63712    4  100772400  100773400      4       2  150064       2.3352    0.0097653
enh63715    4  100815900  100816900      6       2  150064       1.7416     0.040791
enh63720    4  100852600  100853600      3       1  150064        2.956    0.0015581
enh63728    4  101014500  101015500      2       1  150064        2.258     0.011974
enh63732    4  101380000  101381000      3       1  150064        1.646     0.049884
enh63740    4  101939800  101940800      7       4  150064       2.7096    0.0033687
enh63741    4  101949800  101950800      2       1  150064        2.558    0.0052645
enh63743    4  101963100  101964100      4       2  150064       3.1883   0.00071547
enh63745    4  102047800  102048800      4       2  150064       2.3512     0.009356
enh63772    4  102230200  102231200      2       1  150064       1.7797      0.03756
enh63777    4  102256000  102257000      1       1  150064       1.7044      0.04415
enh63798    4  103426700  103427700      2       1  150064       2.0235     0.021513
enh63833    4  103626800  103627800      1       1  150064       2.5929     0.004759
enh63834    4  103655500  103656500      1       1  150064        2.895     0.001896
enh63835    4  103678600  103679600      2       1  150064       2.3234     0.010078
enh63836    4  103679800  103680800      1       1  150064       2.4385     0.007374
enh63837    4  103682800  103683800      2       1  150064       2.6844    0.0036333
enh63838    4  103723900  103724900      3       2  150064       3.3966   0.00034111
enh63839    4  103727200  103728200      1       1  150064       3.7529    8.741e-05
enh63840    4  103733000  103734000      2       1  150064       3.0361    0.0011982
enh63841    4  103785500  103786500      5       1  150064       3.7567   8.6099e-05
enh63843    4  103787700  103788700      1       1  150064       3.8858      5.1e-05
enh63845    4  103939100  103940100      2       1  150064       3.5984   0.00016012
enh63846    4  103941400  103942400      3       2  150064       1.6808     0.046402
enh63850    4  103999900  104000900      2       1  150064       2.0541     0.019981
enh63855    4  104057700  104058700      2       1  150064       2.2727     0.011522
enh63873    4  106083100  106084100      2       1  150064       1.6467     0.049805
enh63875    4  106104400  106105400      1       1  150064       2.0798      0.01877
enh63902    4  108851400  108852400      3       1  150064        2.431    0.0075285
enh63903    4  108853600  108854600      2       1  150064       2.0506     0.020153
enh63910    4  108955100  108956100      2       1  150064       1.8779     0.030199
enh63913    4  108977200  108978200      3       2  150064       2.0899     0.018312
enh63935    4  109074800  109075800      2       1  150064       2.5297    0.0057078
enh63941    4  109235400  109236400      1       1  150064       2.3464     0.009477
enh63944    4  109267000  109268000      3       1  150064       2.0821     0.018666
enh63967    4  109539500  109540500      2       1  150064       1.8175     0.034573
enh63968    4  109544200  109545200      1       1  150064       2.0204      0.02167
enh64014    4  110548900  110549900      2       1  150064        1.815     0.034759
enh64017    4  110568700  110569700      8       2  150064       1.6778     0.046695
enh64018    4  110577900  110578900      3       2  150064       1.9848     0.023582
enh64027    4  110890800  110891800      2       1  150064        3.004    0.0013321
enh64049    4  113144200  113145200      4       2  150064       1.8547     0.031823
enh64071    4  114357100  114358100      3       2  150064       1.8809      0.02999
enh64094    4  114610400  114611400      2       1  150064       2.0682     0.019312
enh64095    4  114613600  114614600      2       1  150064       1.7332     0.041527
enh64097    4  114616500  114617500      2       1  150064       1.9263     0.027035
enh64098    4  114621400  114622400      3       1  150064       2.2875     0.011084
enh64101    4  114642200  114643200      1       1  150064       1.6986       0.0447
enh64102    4  114647100  114648100      1       1  150064       1.7033      0.04426
enh64103    4  114648600  114649600      1       1  150064       2.4429     0.007284
enh64133    4  119034200  119035200      3       1  150064       2.8258    0.0023581
enh64174    4  121712100  121713100      6       2  150064       2.0096     0.022237
enh64216    4  122720500  122721500      3       1  150064       2.0174     0.021828
enh64224    4  122898600  122899600      1       1  150064       2.4591     0.006964
enh64225    4  123038400  123039400      1       1  150064       1.8861      0.02964
enh64226    4  123049900  123050900      1       1  150064       1.8095      0.03519
enh64227    4  123052500  123053500      3       2  150064       1.8386     0.032989
enh64230    4  123075600  123076600      8       5  150064       1.8248     0.034018
enh64236    4  123285800  123286800      1       1  150064       2.1727       0.0149
enh64237    4  123355200  123356200      3       2  150064       1.8949     0.029051
enh64246    4  123500300  123501300      5       2  150064        2.052     0.020084
enh64253    4  123560300  123561300      6       3  150064       1.9115     0.027972
enh64261    4  123652500  123653500      1       1  150064       1.7892      0.03679
enh64263    4  123670800  123671800      7       2  150064       1.6885     0.045658
enh64266    4  123845400  123846400     10       4  150064       2.0634     0.019539
enh64267    4  123846100  123847100      5       3  150064       2.3037     0.010621
enh64281    4  124523800  124524800      1       1  150064       2.1457      0.01595
enh64282    4  124527900  124528900      7       3  150064       1.9721     0.024298
enh64304    4  129210200  129211200      1       1  150064       1.9004      0.02869
enh64339    4  139937800  139938800      3       1  150064       3.2198   0.00064145
enh64344    4  139998400  139999400      2       1  150064       2.9255    0.0017195
enh64346    4  140065500  140066500      4       2  150064       2.3645    0.0090284
enh64349    4  140093000  140094000      3       2  150064       1.9157     0.027702
enh64351    4  140099800  140100800      4       2  150064       1.9009     0.028657
enh64353    4  140134900  140135900      3       2  150064       1.7847     0.037154
enh64377    4  140481300  140482300      2       1  150064       1.7002     0.044543
enh64393    4  140974700  140975700      5       2  150064       1.8339     0.033338
enh64394    4  140976600  140977600      3       1  150064       1.7107     0.043572
enh64404    4  141024400  141025400      3       1  150064       1.6972     0.044829
enh64417    4  141443900  141444900      1       1  150064       1.7094      0.04369
enh64429    4  142961000  142962000      8       1  150064       1.7065     0.043955
enh64435    4  143143500  143144500      1       1  150064       2.0554      0.01992
enh64438    4  143171800  143172800      1       1  150064       2.0353      0.02091
enh64439    4  143172400  143173400      7       2  150064       1.7962     0.036229
enh64440    4  143183900  143184900      3       2  150064       1.7126     0.043397
enh64442    4  143191200  143192200      1       1  150064       2.0019      0.02265
enh64444    4  143195600  143196600      1       1  150064       2.0544      0.01997
enh64445    4  143199200  143200200      2       1  150064       1.7067     0.043939
enh64448    4  143216500  143217500      6       2  150064       2.0908     0.018271
enh64507    4  144438300  144439300      2       1  150064       3.4932   0.00023862
enh64508    4  144479300  144480300      5       2  150064       2.8259    0.0023571
enh64583    4  148976200  148977200      3       1  150064       2.0595     0.019724
enh64584    4  148982400  148983400      5       2  150064       1.9566       0.0252
enh64588    4  149137100  149138100      4       2  150064       1.7993     0.035988
enh64595    4  149288800  149289800      3       2  150064         2.13     0.016585
enh64596    4  149294000  149295000      5       3  150064       2.9886    0.0014011
enh64598    4  149298000  149299000      1       1  150064       3.2148    0.0006527
enh64600    4  149317900  149318900      1       1  150064       4.0893    2.163e-05
enh64617    4  151871600  151872600      2       1  150064         1.79     0.036729
enh64632    4  151927800  151928800      1       1  150064       2.4163      0.00784
enh64653    4  152945700  152946700      2       1  150064       1.6966     0.044891
enh64657    4  152994700  152995700      6       3  150064       1.9107     0.028019
enh64667    4  153047400  153048400      6       2  150064       2.0138     0.022017
enh64668    4  153051500  153052500      2       1  150064       1.8783     0.030169
enh64767    4  154359200  154360200      3       1  150064       1.7225     0.042488
enh64801    4  154536500  154537500      3       2  150064       1.6584     0.048615
enh64806    4  154676400  154677400      3       1  150064       3.2249   0.00063016
enh64808    4  154729900  154730900      7       3  150064       2.0377      0.02079
enh64832    4  159688400  159689400      2       1  150064       2.1063     0.017588
enh64833    4  159691500  159692500      1       1  150064       1.9175      0.02759
enh64834    4  159692600  159693600      2       1  150064       1.6637     0.048088
enh64838    4  159699500  159700500      3       1  150064        1.769     0.038449
enh64839    4  159704400  159705400      2       1  150064       2.2641     0.011784
enh64848    4  159823400  159824400      2       1  150064       1.8648     0.031107
enh64849    4  159826400  159827400      2       1  150064       2.2928      0.01093
enh64850    4  159851000  159852000      3       1  150064       2.3928    0.0083608
enh64910    4  165898800  165899800      2       1  150064       1.8408     0.032823
enh64914    4  166125000  166126000      1       1  150064       2.8207     0.002396
enh64922    4  166169100  166170100      6       3  150064       2.2874     0.011085
enh64923    4  166179400  166180400      5       2  150064       2.3006     0.010706
enh64924    4  166207800  166208800      5       3  150064       2.0082     0.022309
enh64926    4  166215600  166216600      2       1  150064       2.2098     0.013559
enh64931    4  166397100  166398100      2       1  150064       2.1389     0.016221
enh64939    4  169240500  169241500      2       1  150064       1.7671     0.038602
enh64954    4  169989200  169990200      8       3  150064       2.1235     0.016857
enh64955    4  170000700  170001700      4       2  150064       2.1287     0.016639
enh64957    4  170332100  170333100      3       1  150064       4.1522   1.6463e-05
enh64958    4  170525700  170526700      3       2  150064       4.3039   8.3909e-06
enh64963    4  170543900  170544900      2       1  150064        3.486   0.00024516
enh64965    4  170549500  170550500      2       1  150064       4.0485   2.5769e-05
enh64966    4  170571000  170572000      2       1  150064       2.4485    0.0071723
enh64967    4  170578500  170579500      4       2  150064       4.2482   1.0774e-05
enh64968    4  170579900  170580900      3       2  150064       3.9536    3.849e-05
enh64970    4  170585400  170586400      1       1  150064       4.3017    8.475e-06
enh64976    4  170948600  170949600      3       2  150064       2.4428     0.007286
enh64985    4  174106900  174107900      2       1  150064       1.7183     0.042869
enh65007    4  175196000  175197000      1       1  150064       1.7377      0.04113
enh65009    4  175199700  175200700      2       1  150064       1.8313     0.033529
enh65018    4  176867200  176868200      1       1  150064       4.6959    1.327e-06
enh65019    4  176867800  176868800      1       1  150064       4.5829    2.293e-06
enh65035    4  178237900  178238900      2       1  150064       2.2601     0.011908
enh65048    4  178361100  178362100      4       2  150064       2.0286     0.021251
enh65053    4  178674400  178675400      2       1  150064       1.7913     0.036625
enh65059    4  183859000  183860000      2       1  150064       1.9589     0.025064
enh65064    4  184183000  184184000      2       1  150064       1.7548     0.039651
enh65071    4  184327800  184328800      7       2  150064       2.1191     0.017041
enh65095    4  185185000  185186000      6       2  150064       2.8168    0.0024251
enh65096    4  185186500  185187500      2       1  150064       2.2319     0.012811
enh65102    4  185235000  185236000      1       1  150064       1.9182      0.02754
enh65103    4  185239800  185240800      4       2  150064       1.9096     0.028095
enh65111    4  185313700  185314700      4       2  150064       2.2487     0.012265
enh65116    4  185342900  185343900      4       2  150064       2.8231    0.0023783
enh65118    4  185350900  185351900      2       1  150064       1.9946     0.023045
enh65134    4  185389600  185390600      2       1  150064       2.4005    0.0081862
enh65146    4  185504800  185505800      4       2  150064       1.9503     0.025572
enh65150    4  185565900  185566900      2       1  150064       1.8073     0.035355
enh65152    4  185572200  185573200      3       1  150064       1.7089     0.043735
enh65170    4  185765000  185766000      6       3  150064       1.6662     0.047838
enh65171    4  185775200  185776200      7       2  150064       1.6916     0.045362
enh65193    4  186177400  186178400      4       1  150064       1.7218     0.042551
enh65195    4  186184400  186185400      4       1  150064       1.7598     0.039223
enh65197    4  186201400  186202400      1       1  150064       2.1615      0.01533
enh65208    4  186988700  186989700      3       2  150064       2.5305    0.0056955
enh65242    5     379000     380000      1       1  150064         2.06       0.0197
enh65269    5    1099300    1100300      7       3  150064       1.8683     0.030859
enh65270    5    1102600    1103600      6       2  150064       1.9927     0.023147
enh65271    5    1106300    1107300      1       1  150064       1.8357       0.0332
enh65299    5    1518400    1519400      8       4  150064       1.9719     0.024311
enh65302    5    1534900    1535900      3       2  150064       1.6745     0.047013
enh65316    5    5420500    5421500      6       2  150064        2.805    0.0025157
enh65317    5    5424800    5425800      1       1  150064       2.8418     0.002243
enh65319    5    5429800    5430800      2       1  150064       4.0821   2.2313e-05
enh65320    5    5432600    5433600      3       2  150064       2.7274    0.0031922
enh65321    5    5480900    5481900      3       2  150064       3.9667   3.6437e-05
enh65322    5    5492300    5493300      1       1  150064       3.6504    0.0001309
enh65323    5    5494200    5495200      2       1  150064       2.5335    0.0056464
enh65324    5    5523700    5524700      8       2  150064       1.7051     0.044084
enh65330    5    6630800    6631800      2       1  150064       2.2091     0.013584
enh65331    5    6634400    6635400      2       1  150064       1.7311     0.041719
enh65333    5    6719100    6720100      3       1  150064       3.2078   0.00066871
enh65334    5    6723200    6724200     10       4  150064        1.864     0.031161
enh65338    5    6766000    6767000      3       1  150064       1.8638     0.031175
enh65392    5   10631700   10632700     10       2  150064        2.081     0.018716
enh65393    5   10634400   10635400      7       2  150064       2.2618     0.011855
enh65439    5   14671700   14672700      1       1  150064       2.0484      0.02026
enh65446    5   14727300   14728300      6       3  150064       1.7728     0.038128
enh65471    5   16459100   16460100      1       1  150064       1.7102      0.04361
enh65478    5   16537400   16538400      2       1  150064        2.351    0.0093616
enh65479    5   16540500   16541500      2       1  150064       2.4877    0.0064293
enh65514    5   32019800   32020800      5       3  150064       1.7374     0.041161
enh65559    5   32542100   32543100      3       1  150064       2.1436     0.016033
enh65564    5   32596300   32597300      3       1  150064        2.023     0.021535
enh65599    5   35657900   35658900      2       1  150064       1.6698     0.047483
enh65662    5   36953200   36954200      1       1  150064       2.5255     0.005777
enh65663    5   36980500   36981500      3       1  150064       2.5215    0.0058434
enh65664    5   36981700   36982700      1       1  150064       2.7286      0.00318
enh65673    5   37371800   37372800      1       1  150064       1.7507         0.04
enh65679    5   37737600   37738600      1       1  150064       1.6496      0.04951
enh65680    5   38349500   38350500      2       1  150064       1.6761     0.046863
enh65689    5   39018700   39019700      4       2  150064       3.1396   0.00084584
enh65690    5   39021200   39022200      2       1  150064       2.8522     0.002171
enh65693    5   39032900   39033900      2       1  150064       2.1222     0.016911
enh65696    5   39044700   39045700      3       2  150064       1.9589     0.025062
enh65700    5   39049400   39050400      1       1  150064       1.9836      0.02365
enh65703    5   39061700   39062700      2       1  150064       2.2271      0.01297
enh65725    5   39195800   39196800      3       2  150064       1.7075     0.043864
enh65730    5   39231400   39232400      3       2  150064       1.9878     0.023418
enh65737    5   39272000   39273000      2       1  150064       1.9128     0.027885
enh65740    5   39282800   39283800      4       1  150064       1.9919     0.023189
enh65772    5   40506700   40507700      1       1  150064        1.872       0.0306
enh65776    5   40591300   40592300      1       1  150064       2.1479      0.01586
enh65788    5   40672400   40673400      4       2  150064        1.677     0.046768
enh65872    5   43600400   43601400      1       1  150064       1.6613      0.04833
enh65877    5   44807800   44808800      3       1  150064        3.754   8.7012e-05
enh65879    5   44875600   44876600      2       1  150064         3.96   3.7472e-05
enh65880    5   49624200   49625200      2       1  150064       3.4865   0.00024474
enh65881    5   49659300   49660300      1       1  150064       4.5486      2.7e-06
enh65882    5   49694300   49695300      4       2  150064       4.2375   1.1303e-05
enh65883    5   49699000   49700000      1       1  150064       3.6901    0.0001121
enh65884    5   49702500   49703500      1       1  150064       2.9702     0.001488
enh65887    5   49711900   49712900      1       1  150064       3.6949      0.00011
enh65888    5   49716000   49717000      2       1  150064       3.8362   6.2486e-05
enh65890    5   49719900   49720900      1       1  150064       3.6255    0.0001442
enh65896    5   49738200   49739200      3       1  150064       4.0244   2.8561e-05
enh65897    5   49741700   49742700      3       2  150064        3.187   0.00071891
enh65898    5   49745100   49746100      3       2  150064       2.7406    0.0030662
enh65899    5   49754100   49755100      1       1  150064       3.7509    8.809e-05
enh65900    5   49771900   49772900      2       1  150064       2.9203    0.0017487
enh65901    5   49785300   49786300      8       3  150064       4.5516   2.6624e-06
enh65902    5   49797100   49798100      3       2  150064        2.697    0.0034985
enh65904    5   49847200   49848200      1       1  150064       3.9542    3.839e-05
enh65905    5   49849700   49850700      1       1  150064       3.1277    0.0008808
enh65912    5   49943500   49944500      7       2  150064       1.7048     0.044116
enh65913    5   49949300   49950300      4       2  150064       2.6279    0.0042953
enh65925    5   50016800   50017800      2       1  150064       2.1859     0.014413
enh65930    5   50025800   50026800      2       1  150064       1.6716     0.047304
enh65934    5   50031600   50032600      2       1  150064       1.6462     0.049861
enh65936    5   50038000   50039000      2       1  150064       2.4498    0.0071469
enh65941    5   50074800   50075800      3       2  150064       2.1778      0.01471
enh65968    5   52335800   52336800      4       2  150064       1.8088     0.035238
enh65976    5   52855400   52856400      1       1  150064       1.7387      0.04104
enh65981    5   52864300   52865300      3       1  150064       1.9214     0.027341
enh65983    5   52868800   52869800      4       2  150064       1.7857     0.037073
enh65985    5   52872400   52873400      2       1  150064       2.0748     0.019002
enh65988    5   52898600   52899600      2       1  150064       2.1356     0.016358
enh65995    5   53597400   53598400      2       1  150064       2.6232    0.0043557
enh65996    5   53603700   53604700      1       1  150064       2.0056      0.02245
enh65997    5   53607600   53608600      2       1  150064        1.647     0.049777
enh65998    5   53609200   53610200      5       2  150064       2.0573     0.019827
enh66011    5   53905600   53906600      3       1  150064       1.9429     0.026015
enh66013    5   53933700   53934700      6       3  150064       2.1165     0.017151
enh66014    5   53940300   53941300      5       1  150064       1.6629     0.048165
enh66024    5   54140500   54141500      6       2  150064       2.5919    0.0047731
enh66025    5   54162700   54163700      1       1  150064         1.97      0.02442
enh66030    5   54289500   54290500      2       1  150064       1.7811     0.037452
enh66033    5   54321600   54322600      6       3  150064        1.832     0.033477
enh66068    5   55149000   55150000      2       1  150064       1.8506     0.032114
enh66071    5   55199000   55200000      1       1  150064       3.2814    0.0005164
enh66072    5   55201500   55202500      3       1  150064       3.0236     0.001249
enh66075    5   55219300   55220300      5       3  150064       2.6588    0.0039205
enh66108    5   55460100   55461100      3       1  150064       1.6582     0.048637
enh66109    5   55461800   55462800      1       1  150064        1.818      0.03453
enh66183    5   56619600   56620600      1       1  150064       1.8289      0.03371
enh66196    5   58293600   58294600      7       3  150064       1.7276     0.042027
enh66198    5   58297000   58298000      7       3  150064       2.6063    0.0045762
enh66199    5   58298000   58299000     10       3  150064       2.4339    0.0074683
enh66200    5   58298900   58299900      6       2  150064       2.9759    0.0014606
enh66201    5   58300200   58301200      7       3  150064       2.2765     0.011409
enh66203    5   58317100   58318100      5       2  150064       2.1643     0.015222
enh66204    5   58321300   58322300      1       1  150064        2.691     0.003562
enh66206    5   58326400   58327400      2       1  150064       2.4598    0.0069502
enh66208    5   58329800   58330800      2       1  150064       2.2708     0.011579
enh66231    5   59105500   59106500      3       1  150064       2.3249     0.010038
enh66233    5   59973100   59974100      4       2  150064       2.6219    0.0043717
enh66238    5   60255900   60256900      3       1  150064        2.831      0.00232
enh66239    5   60455600   60456600      3       2  150064       3.4759   0.00025456
enh66241    5   60564600   60565600      2       1  150064       3.6913   0.00011157
enh66243    5   60573100   60574100      4       2  150064       3.9699   3.5957e-05
enh66244    5   60575700   60576700      6       2  150064        4.018   2.9345e-05
enh66245    5   60614600   60615600      2       1  150064        5.709   5.6836e-09
enh66246    5   60615400   60616400      3       2  150064       6.1932   2.9478e-10
enh66247    5   60624300   60625300      1       1  150064       6.6855    1.151e-11
enh66249    5   60636600   60637600      2       1  150064       2.5333    0.0056494
enh66255    5   60705200   60706200      3       2  150064       2.8612    0.0021103
enh66256    5   60711900   60712900      1       1  150064       5.0953    1.741e-07
enh66259    5   60830000   60831000      1       1  150064       1.7599      0.03921
enh66261    5   61520200   61521200      1       1  150064       2.6615      0.00389
enh66263    5   61554800   61555800      2       1  150064       2.4109    0.0079565
enh66265    5   61572500   61573500      2       1  150064       2.9984    0.0013569
enh66267    5   61583200   61584200      3       1  150064       3.1005   0.00096607
enh66268    5   61587500   61588500      4       2  150064       3.4018   0.00033474
enh66269    5   61593800   61594800      2       1  150064       2.8752     0.002019
enh66270    5   61600300   61601300      3       2  150064       1.9203     0.027412
enh66275    5   61629500   61630500      4       2  150064       2.9163    0.0017712
enh66280    5   61643300   61644300      4       2  150064       2.9231    0.0017326
enh66281    5   61644900   61645900      3       2  150064       2.5499    0.0053882
enh66286    5   61709600   61710600      2       1  150064       1.9192     0.027478
enh66291    5   61901300   61902300      1       1  150064       2.0579       0.0198
enh66300    5   64315900   64316900      4       2  150064        2.141     0.016136
enh66301    5   64322600   64323600      1       1  150064       2.7858      0.00267
enh66302    5   64330200   64331200      4       1  150064       2.6771    0.0037133
enh66307    5   64779200   64780200      4       2  150064       1.9537     0.025369
enh66308    5   64850800   64851800      5       2  150064       1.9545     0.025321
enh66309    5   64854100   64855100      4       1  150064       2.1676     0.015095
enh66310    5   64856300   64857300      2       1  150064       2.9236    0.0017298
enh66314    5   64914700   64915700      3       2  150064       1.7247     0.042289
enh66316    5   64917500   64918500      6       2  150064        1.956     0.025232
enh66398    5   67509500   67510500      3       2  150064       1.9903      0.02328
enh66405    5   67544900   67545900      3       2  150064       2.2079     0.013626
enh66419    5   67639800   67640800      3       2  150064       3.0335    0.0012087
enh66423    5   67688300   67689300      2       1  150064       1.7965     0.036205
enh66426    5   67711000   67712000      2       1  150064        2.807    0.0025005
enh66427    5   67715900   67716900      4       2  150064       2.6381    0.0041691
enh66429    5   67721000   67722000      5       2  150064       2.7397    0.0030752
enh66431    5   67730900   67731900      3       2  150064       2.9911    0.0013901
enh66466    5   70741200   70742200      1       1  150064       2.2244      0.01306
enh66468    5   70753000   70754000      2       1  150064       1.6903     0.045488
enh66483    5   71602500   71603500      1       1  150064        2.217      0.01331
enh66486    5   71613900   71614900      3       2  150064       1.9122     0.027927
enh66529    5   74324000   74325000      5       1  150064        2.148     0.015855
enh66531    5   74340200   74341200      1       1  150064       1.7481      0.04022
enh66551    5   74757700   74758700      1       1  150064       1.9194      0.02747
enh66553    5   74796400   74797400      4       2  150064       2.2525     0.012145
enh66557    5   74808900   74809900      3       2  150064       1.8371     0.033098
enh66558    5   74814400   74815400      2       1  150064        1.701     0.044474
enh66562    5   74895800   74896800      1       1  150064        2.054      0.01999
enh66564    5   74965200   74966200      2       1  150064        2.081     0.018715
enh66565    5   74973400   74974400      5       1  150064       3.1525   0.00080929
enh66655    5   76441100   76442100      3       2  150064       2.3366    0.0097288
enh66662    5   77015500   77016500      2       1  150064       2.0454      0.02041
enh66665    5   77046000   77047000      3       1  150064       1.8329      0.03341
enh66674    5   77101800   77102800      4       2  150064       2.8055     0.002512
enh66678    5   77579300   77580300      4       2  150064       3.6058   0.00015561
enh66679    5   77581900   77582900      8       3  150064       3.9171   4.4815e-05
enh66680    5   77583500   77584500     10       2  150064       4.3893   5.6848e-06
enh66681    5   77585200   77586200      6       2  150064       3.1505   0.00081503
enh66682    5   77587600   77588600      4       2  150064       3.1666   0.00077111
enh66683    5   77591400   77592400      1       1  150064       2.6042     0.004604
enh66685    5   77657700   77658700      3       2  150064       1.6667     0.047784
enh66686    5   77663200   77664200      5       1  150064       2.0843     0.018565
enh66687    5   77683100   77684100      5       2  150064       3.0565    0.0011197
enh66688    5   77700200   77701200      2       1  150064       2.0629     0.019561
enh66689    5   77763300   77764300      2       1  150064       2.5585    0.0052569
enh66740    5   79443300   79444300      2       1  150064        1.869      0.03081
enh66743    5   79462400   79463400      5       2  150064       2.4534    0.0070763
enh66745    5   79470900   79471900      4       2  150064       2.3912    0.0083965
enh66746    5   79472700   79473700      3       2  150064       2.1766     0.014755
enh66747    5   79474900   79475900      6       3  150064       1.7387     0.041041
enh66748    5   79478500   79479500      1       1  150064       1.9103      0.02805
enh66751    5   79485700   79486700      3       2  150064       1.7799     0.037545
enh66761    5   79506100   79507100      1       1  150064       1.7312      0.04171
enh66764    5   79516200   79517200      4       2  150064       2.0573     0.019829
enh66765    5   79518400   79519400      8       3  150064       1.8155     0.034727
enh66845    5   81073800   81074800      4       2  150064       2.2007     0.013878
enh66846    5   81075600   81076600      2       1  150064       1.8606     0.031401
enh66849    5   81115300   81116300      3       2  150064       2.4719    0.0067198
enh66850    5   81134100   81135100      1       1  150064       2.8126     0.002457
enh66858    5   81520900   81521900      1       1  150064       2.6016      0.00464
enh66859    5   81571900   81572900      3       2  150064       2.9706    0.0014859
enh66872    5   82374200   82375200      2       1  150064       1.7557      0.03957
enh66886    5   86376900   86377900      3       1  150064       1.6836     0.046133
enh66892    5   86486400   86487400      5       3  150064       1.9259     0.027059
enh66914    5   86626400   86627400      3       2  150064       1.9375     0.026343
enh66923    5   87500000   87501000      1       1  150064        2.592     0.004771
enh66924    5   87543400   87544400      3       1  150064        2.167     0.015118
enh66926    5   87546200   87547200      1       1  150064       2.7381      0.00309
enh66927    5   87561100   87562100      2       1  150064       1.9422     0.026056
enh66929    5   87566300   87567300      1       1  150064       2.5414      0.00552
enh66933    5   88030100   88031100      2       1  150064       1.9015     0.028618
enh66934    5   88120200   88121200      3       1  150064       1.7435     0.040621
enh66935    5   88123700   88124700      1       1  150064       1.8892      0.02943
enh66941    5   89703200   89704200      1       1  150064        3.489    0.0002424
enh66946    5   89768000   89769000      1       1  150064       1.8942       0.0291
enh66950    5   89936300   89937300      1       1  150064       2.0855      0.01851
enh66952    5   90168900   90169900      2       1  150064       2.3639    0.0090423
enh66953    5   90236100   90237100      6       3  150064       3.9292   4.2611e-05
enh66955    5   90458100   90459100      4       2  150064       2.3577    0.0091942
enh66956    5   90465700   90466700      1       1  150064       2.8742     0.002025
enh66958    5   90564700   90565700      4       2  150064       2.0909      0.01827
enh66968    5   90627900   90628900      3       1  150064        2.104      0.01769
enh66971    5   90671900   90672900      2       1  150064       2.5763    0.0049932
enh66992    5   93911800   93912800      3       1  150064       1.8773     0.030241
enh66993    5   93916400   93917400      2       1  150064       2.1396     0.016193
enh66994    5   93952100   93953100      2       1  150064       2.6652    0.0038477
enh66995    5   93956600   93957600      5       2  150064       2.8583    0.0021294
enh66996    5   93958300   93959300      7       2  150064       2.8037    0.0025263
enh67010    5   94979700   94980700      1       1  150064       1.9653      0.02469
enh67027    5   95160800   95161800      7       2  150064       1.9314     0.026715
enh67033    5   95197700   95198700      3       1  150064       2.7045    0.0034205
enh67052    5   95990500   95991500      3       1  150064        1.807     0.035378
enh67053    5   95992300   95993300      2       1  150064       2.2349      0.01271
enh67056    5   96004200   96005200      4       2  150064       2.4169     0.007827
enh67079    5   96219200   96220200      1       1  150064       2.2141      0.01341
enh67080    5   96221700   96222700      3       1  150064       2.0019      0.02265
enh67081    5   96229800   96230800      4       1  150064       2.5275    0.0057447
enh67082    5   96232600   96233600      3       1  150064       2.4789    0.0065889
enh67083    5   96241500   96242500      6       1  150064       2.4231    0.0076939
enh67084    5   96257400   96258400      2       1  150064       1.9238     0.027187
enh67086    5   96265500   96266500      3       2  150064       1.8221     0.034217
enh67087    5   96273600   96274600      2       1  150064       2.6751    0.0037359
enh67088    5   96275900   96276900      5       2  150064       2.4373    0.0073987
enh67091    5   96288600   96289600      2       1  150064       2.2949     0.010869
enh67093    5   96295000   96296000      2       1  150064       2.5499    0.0053873
enh67096    5   96320200   96321200      6       2  150064        2.212     0.013482
enh67099    5   96339800   96340800      1       1  150064       2.4941     0.006314
enh67100    5   96344900   96345900      1       1  150064       2.6721     0.003769
enh67101    5   96356800   96357800      4       1  150064       2.8271    0.0023487
enh67102    5   96357900   96358900      2       1  150064       3.4101   0.00032465
enh67114    5   96883300   96884300      4       2  150064       1.8758     0.030339
enh67120    5   98241500   98242500      1       1  150064       2.2026      0.01381
enh67123    5   98248100   98249100      4       2  150064       2.0771     0.018895
enh67124    5   98250300   98251300      3       2  150064       1.9527     0.025428
enh67125    5   98252600   98253600      2       1  150064       2.6748    0.0037389
enh67127    5   98258800   98259800      2       1  150064       2.1858     0.014416
enh67128    5   98261400   98262400      2       1  150064       2.6084    0.0045485
enh67129    5   98267300   98268300      2       1  150064       1.7789     0.037626
enh67131    5   98273700   98274700      2       1  150064       2.2805     0.011288
enh67134    5   98340300   98341300      3       2  150064       2.5352    0.0056196
enh67135    5   98362000   98363000      1       1  150064       2.3256      0.01002
enh67136    5   98363400   98364400      3       2  150064       2.0268     0.021343
enh67137    5   98366900   98367900      1       1  150064       2.0116      0.02213
enh67139    5   98371800   98372800      3       1  150064       2.3882     0.008466
enh67141    5   98381500   98382500      1       1  150064       1.9861      0.02351
enh67144    5   98422800   98423800      3       1  150064       2.2899     0.011014
enh67176    5  100382400  100383400      6       3  150064       2.0782     0.018845
enh67177    5  101630100  101631100      4       2  150064        4.228    1.179e-05
enh67178    5  101632400  101633400      4       2  150064        2.863    0.0020982
enh67186    5  102102800  102103800      4       1  150064       1.8366     0.033137
enh67190    5  102113500  102114500      4       2  150064       1.8469     0.032382
enh67217    5  106629600  106630600      7       3  150064       1.9354     0.026468
enh67219    5  106700800  106701800      5       2  150064       2.3409    0.0096179
enh67220    5  106724200  106725200      3       1  150064       2.3874    0.0084844
enh67244    5  108352200  108353200      6       3  150064       2.5595     0.005241
enh67246    5  108707000  108708000      2       1  150064       1.8543      0.03185
enh67247    5  108719000  108720000      3       2  150064       3.0789    0.0010387
enh67249    5  108732700  108733700      7       3  150064       2.8162    0.0024297
enh67251    5  108747000  108748000      7       3  150064       2.7297    0.0031699
enh67252    5  108893800  108894800      1       1  150064       2.7141     0.003323
enh67253    5  108992200  108993200      5       2  150064       4.2386   1.1248e-05
enh67254    5  109023800  109024800      5       3  150064       4.5425   2.7791e-06
enh67255    5  109029900  109030900      3       2  150064       3.5771   0.00017369
enh67256    5  109032900  109033900      2       1  150064       4.1547   1.6283e-05
enh67257    5  109040200  109041200      3       2  150064       4.1078   1.9971e-05
enh67258    5  109047100  109048100      4       2  150064       3.6449   0.00013372
enh67259    5  109049900  109050900      3       2  150064       4.4182   4.9774e-06
enh67261    5  109075400  109076400      3       2  150064       4.0192   2.9202e-05
enh67262    5  109083400  109084400      3       2  150064       4.6747   1.4723e-06
enh67263    5  109085400  109086400      5       2  150064       4.0787   2.2643e-05
enh67265    5  109094500  109095500      4       2  150064       4.1789   1.4646e-05
enh67266    5  109145800  109146800      2       1  150064        4.308    8.237e-06
enh67270    5  109198900  109199900      2       1  150064       3.4924   0.00023934
enh67272    5  109202200  109203200      3       1  150064       2.8982    0.0018768
enh67273    5  109203700  109204700      3       1  150064        3.659    0.0001266
enh67274    5  109211100  109212100      1       1  150064       1.9488      0.02566
enh67275    5  109216400  109217400      1       1  150064       2.0039      0.02254
enh67297    5  110077900  110078900      1       1  150064       1.6462      0.04986
enh67365    5  112223200  112224200      3       1  150064        1.712     0.043444
enh67374    5  112310900  112311900      2       1  150064       2.6321    0.0042434
enh67402    5  114544600  114545600      4       2  150064       2.2426     0.012461
enh67413    5  114867300  114868300      2       1  150064       1.6543     0.049032
enh67425    5  115470800  115471800      9       3  150064       2.1843      0.01447
enh67426    5  115473000  115474000      7       4  150064       1.8543     0.031849
enh67427    5  115480200  115481200      4       2  150064       2.2392      0.01257
enh67467    5  118685000  118686000      4       2  150064       2.2127      0.01346
enh67479    5  118789000  118790000      3       1  150064       1.8087     0.035251
enh67515    5  125709300  125710300      2       1  150064       1.7938     0.036426
enh67517    5  125757800  125758800      2       1  150064       1.9487     0.025668
enh67518    5  125760600  125761600      2       1  150064       1.6873     0.045774
enh67540    5  126097700  126098700      3       1  150064       2.2584     0.011959
enh67545    5  126131600  126132600      3       1  150064       2.2704      0.01159
enh67552    5  126181700  126182700      3       2  150064       1.7938     0.036421
enh67553    5  126183600  126184600      1       1  150064       1.8716      0.03063
enh67557    5  126204100  126205100      5       3  150064       2.9094    0.0018108
enh67560    5  126312500  126313500      2       1  150064        3.105   0.00095144
enh67561    5  126317400  126318400      3       1  150064       2.2795     0.011318
enh67562    5  126323700  126324700      6       2  150064       2.1607     0.015358
enh67563    5  126328900  126329900      1       1  150064       3.9031    4.749e-05
enh67573    5  127120500  127121500      2       1  150064       2.8574    0.0021355
enh67577    5  127411400  127412400      3       1  150064       2.2184     0.013264
enh67580    5  127415400  127416400      1       1  150064       2.5846     0.004874
enh67581    5  127422100  127423100      2       1  150064        1.873     0.030535
enh67612    5  130592600  130593600      1       1  150064       1.8493      0.03221
enh67624    5  130649800  130650800      1       1  150064       1.7445      0.04054
enh67627    5  130674500  130675500      2       1  150064       1.6946     0.045071
enh67649    5  130810300  130811300      1       1  150064       1.9624      0.02486
enh67650    5  130815500  130816500      3       1  150064       1.8604     0.031418
enh67651    5  130824500  130825500      2       1  150064       1.9187     0.027513
enh67653    5  130862000  130863000      1       1  150064       1.9109      0.02801
enh67654    5  130874600  130875600      2       1  150064       1.7206      0.04266
enh67656    5  130897500  130898500      1       1  150064       1.6961      0.04493
enh67658    5  130903800  130904800      1       1  150064       1.7737      0.03806
enh67660    5  130920000  130921000      2       1  150064       1.7333     0.041525
enh67664    5  130932000  130933000      1       1  150064       1.8213      0.03428
enh67668    5  130950000  130951000      1       1  150064       1.8672      0.03094
enh67724    5  131782900  131783900      3       1  150064       1.9363     0.026414
enh67725    5  131783600  131784600      6       3  150064       1.7416     0.040788
enh67726    5  131788300  131789300      5       2  150064       1.9867     0.023476
enh67727    5  131797000  131798000      2       1  150064       1.8349     0.033258
enh67730    5  131808000  131809000      3       1  150064       2.5429    0.0054964
enh67736    5  131864500  131865500      1       1  150064       2.0612      0.01964
enh67779    5  132633800  132634800      1       1  150064       2.0294      0.02121
enh67846    5  133922600  133923600      2       1  150064       1.9294     0.026841
enh67852    5  133968600  133969600      2       1  150064       1.9464     0.025804
enh67897    5  137073100  137074100      1       1  150064       3.2348    0.0006086
enh67898    5  137078400  137079400      1       1  150064       3.2042    0.0006772
enh67904    5  137331100  137332100      2       1  150064       2.7362    0.0031077
enh67905    5  137359700  137360700      6       3  150064       2.3142     0.010329
enh67907    5  137369300  137370300      1       1  150064       1.7626      0.03898
enh67909    5  137404000  137405000      3       2  150064       2.5372    0.0055868
enh67913    5  137431100  137432100      3       1  150064       1.8681     0.030874
enh67921    5  137672100  137673100      5       3  150064       2.9152    0.0017774
enh67922    5  137675800  137676800      3       1  150064       3.2208   0.00063924
enh67928    5  137705100  137706100      4       2  150064       2.4794    0.0065804
enh67930    5  137785100  137786100      1       1  150064       3.4458    0.0002847
enh67931    5  137785600  137786600      1       1  150064       4.2491    1.073e-05
enh67933    5  137798400  137799400      6       2  150064       3.7326    9.477e-05
enh67936    5  137856100  137857100      2       1  150064       3.7258   9.7348e-05
enh67937    5  137857900  137858900      3       1  150064       5.1091   1.6183e-07
enh67938    5  137864100  137865100      2       1  150064       3.2631   0.00055098
enh67939    5  137865900  137866900      2       1  150064       2.5439    0.0054806
enh67940    5  137868400  137869400      3       2  150064       4.2926   8.8305e-06
enh67941    5  137872100  137873100      1       1  150064       5.2608    7.172e-08
enh67943    5  137882600  137883600      3       1  150064       5.1884   1.0606e-07
enh67945    5  137899800  137900800      1       1  150064       5.2497    7.617e-08
enh67946    5  137900700  137901700      2       1  150064       4.4961   3.4608e-06
enh67947    5  137902100  137903100      3       2  150064         5.48   2.1271e-08
enh67948    5  137905200  137906200      3       2  150064       4.3625   6.4293e-06
enh67950    5  137908700  137909700      1       1  150064       3.1639    0.0007783
enh67952    5  137914800  137915800      2       1  150064       4.5477   2.7123e-06
enh67988    5  138688400  138689400      2       1  150064        2.185     0.014445
enh68000    5  138772800  138773800      2       1  150064       2.5399    0.0055445
enh68007    5  138850700  138851700      1       1  150064       1.9752      0.02412
enh68012    5  138872000  138873000      1       1  150064       1.7968      0.03618
enh68015    5  138891000  138892000      4       1  150064       1.9354     0.026472
enh68018    5  138922400  138923400      2       1  150064       2.3016      0.01068
enh68040    5  139040600  139041600      1       1  150064       2.8573     0.002136
enh68041    5  139043700  139044700      1       1  150064       2.9032     0.001847
enh68043    5  139050700  139051700      1       1  150064       2.9118     0.001797
enh68044    5  139063700  139064700      1       1  150064       4.5847    2.273e-06
enh68046    5  139088200  139089200      1       1  150064       2.6799     0.003682
enh68053    5  139226700  139227700      1       1  150064       2.1675       0.0151
enh68054    5  139228300  139229300      1       1  150064       2.0341      0.02097
enh68062    5  139523300  139524300      3       2  150064       1.7786     0.037649
enh68063    5  139536000  139537000      2       1  150064       3.5479   0.00019415
enh68064    5  139536600  139537600      2       1  150064       3.3347    0.0004269
enh68066    5  139560200  139561200      3       1  150064       1.9479     0.025714
enh68068    5  139596000  139597000      2       1  150064       2.6955    0.0035137
enh68081    5  139664200  139665200      6       3  150064       1.7188     0.042822
enh68084    5  139680600  139681600      1       1  150064       3.6524    0.0001299
enh68087    5  139726600  139727600      2       1  150064       2.3109     0.010418
enh68088    5  139730900  139731900      3       2  150064         3.11   0.00093533
enh68093    5  139779000  139780000      1       1  150064       3.8515    5.871e-05
enh68094    5  139783700  139784700      2       1  150064        2.689    0.0035832
enh68096    5  139792500  139793500      1       1  150064       3.5923    0.0001639
enh68099    5  139803300  139804300      2       1  150064       3.1766   0.00074499
enh68100    5  139809900  139810900      1       1  150064       3.2537    0.0005696
enh68101    5  139812400  139813400      1       1  150064       2.7565     0.002921
enh68104    5  139933500  139934500      1       1  150064       3.5038    0.0002293
enh68107    5  139948500  139949500      4       2  150064        1.875     0.030399
enh68109    5  139974000  139975000      2       1  150064        3.502   0.00023086
enh68110    5  140012800  140013800      3       1  150064       3.3482   0.00040674
enh68111    5  140017800  140018800      3       2  150064       2.3221     0.010115
enh68113    5  140025400  140026400      4       2  150064       3.1794    0.0007378
enh68114    5  140028400  140029400      3       2  150064       4.1659   1.5507e-05
enh68115    5  140043000  140044000      4       2  150064         2.76    0.0028901
enh68116    5  140045300  140046300      3       2  150064       1.8601     0.031433
enh68117    5  140046300  140047300      4       1  150064       2.9811    0.0014362
enh68118    5  140052000  140053000      1       1  150064       4.0009    3.155e-05
enh68119    5  140068500  140069500      1       1  150064       4.2764    9.497e-06
enh68120    5  140071900  140072900      7       2  150064       4.2648   1.0006e-05
enh68121    5  140079000  140080000      1       1  150064         4.26    1.022e-05
enh68122    5  140080900  140081900      2       1  150064       3.9675   3.6313e-05
enh68123    5  140089200  140090200      2       1  150064       2.6155    0.0044554
enh68124    5  140091000  140092000      1       1  150064       4.2633    1.007e-05
enh68125    5  140097900  140098900      5       2  150064       3.9546   3.8325e-05
enh68126    5  140105600  140106600      2       1  150064       3.8994   4.8224e-05
enh68127    5  140464300  140465300      5       2  150064       1.7326     0.041582
enh68151    5  141062700  141063700      1       1  150064       2.2371      0.01264
enh68154    5  141178200  141179200      3       1  150064       1.9225     0.027274
enh68155    5  141215400  141216400      4       1  150064       2.4037    0.0081154
enh68176    5  141443500  141444500      3       1  150064       1.7888     0.036822
enh68177    5  141452800  141453800      3       2  150064       2.0791     0.018802
enh68186    5  141515100  141516100      3       2  150064       1.8395      0.03292
enh68195    5  141701900  141702900      1       1  150064       2.7084      0.00338
enh68199    5  141769000  141770000      3       1  150064       2.1841     0.014479
enh68205    5  141820900  141821900      4       1  150064       1.7112     0.043523
enh68216    5  142157200  142158200      1       1  150064       1.8225      0.03419
enh68282    5  142709700  142710700      3       2  150064       1.8026     0.035726
enh68285    5  142722100  142723100      3       2  150064       2.8586    0.0021274
enh68290    5  142750200  142751200      2       1  150064       2.2392     0.012571
enh68291    5  142754100  142755100      2       1  150064       2.2916     0.010966
enh68345    5  146193100  146194100      3       1  150064       2.2509     0.012194
enh68347    5  146271000  146272000      2       1  150064       3.4911   0.00024051
enh68349    5  146295600  146296600      1       1  150064       3.5466    0.0001951
enh68371    5  148229500  148230500      2       1  150064       2.0699     0.019231
enh68380    5  148620700  148621700      5       2  150064       1.6522     0.049246
enh68385    5  148733400  148734400      1       1  150064       2.1163      0.01716
enh68389    5  148750800  148751800      2       1  150064       1.8278     0.033789
enh68391    5  148809800  148810800      3       2  150064       2.1632     0.015263
enh68397    5  148893800  148894800      1       1  150064        2.473     0.006699
enh68406    5  149026200  149027200      4       2  150064       1.9818     0.023752
enh68408    5  149112300  149113300      5       3  150064       2.1764     0.014761
enh68410    5  149155900  149156900      2       1  150064         1.75     0.040058
enh68411    5  149157500  149158500      1       1  150064       2.1953      0.01407
enh68517    5  150994000  150995000      4       2  150064       1.7072     0.043891
enh68540    5  151906900  151907900      5       2  150064       4.0387   2.6874e-05
enh68541    5  152732100  152733100      4       2  150064       3.4031   0.00033316
enh68542    5  153339800  153340800      4       2  150064       2.6228    0.0043599
enh68543    5  153353800  153354800      7       3  150064       2.1035      0.01771
enh68545    5  153419600  153420600      2       1  150064       2.9489    0.0015945
enh68546    5  153421200  153422200      2       1  150064       3.2924   0.00049665
enh68550    5  153438000  153439000      3       2  150064       3.0783    0.0010409
enh68551    5  153451600  153452600      2       1  150064       3.2966   0.00048932
enh68552    5  153455000  153456000      7       2  150064       3.8632   5.5954e-05
enh68553    5  153559600  153560600      4       2  150064       2.4617    0.0069144
enh68556    5  153573600  153574600      2       1  150064       2.1697     0.015015
enh68558    5  153581300  153582300      3       2  150064       3.6218   0.00014627
enh68559    5  153582800  153583800      7       2  150064       3.7796   7.8551e-05
enh68560    5  153593300  153594300      3       2  150064       2.5945    0.0047359
enh68561    5  153594900  153595900      5       2  150064       3.0678    0.0010781
enh68562    5  153596400  153597400      9       6  150064        2.505    0.0061226
enh68563    5  153601200  153602200      5       2  150064       3.8122    6.887e-05
enh68564    5  153607600  153608600      4       2  150064       3.2962   0.00048993
enh68567    5  153652000  153653000      7       2  150064       4.6462   1.6907e-06
enh68568    5  153666000  153667000      4       2  150064       3.3795   0.00036311
enh68569    5  153688500  153689500      3       2  150064       2.0798      0.01877
enh68572    5  153784800  153785800      5       2  150064       2.7745    0.0027647
enh68579    5  154093500  154094500      2       1  150064       1.7532     0.039787
enh68586    5  154199400  154200400      1       1  150064       2.6862     0.003613
enh68588    5  154213700  154214700      2       1  150064       1.7723     0.038174
enh68601    5  155828800  155829800      5       3  150064       1.6468     0.049804
enh68623    5  156570800  156571800      2       1  150064       1.6565     0.048815
enh68625    5  156583100  156584100      2       1  150064       2.1171     0.017127
enh68633    5  156627800  156628800      3       2  150064       1.8672      0.03094
enh68650    5  156706200  156707200      4       2  150064       2.3648    0.0090209
enh68653    5  156715800  156716800      3       2  150064       1.8122     0.034981
enh68727    5  158302400  158303400      1       1  150064        2.026      0.02138
enh68731    5  158521400  158522400      2       1  150064        2.286     0.011128
enh68733    5  158546600  158547600      9       1  150064         3.19   0.00071126
enh68739    5  158607800  158608800      2       1  150064       2.4224     0.007709
enh68742    5  158624500  158625500      3       2  150064       3.7367   9.3231e-05
enh68744    5  158637200  158638200      2       1  150064       3.2814   0.00051655
enh68746    5  158669000  158670000      4       2  150064       3.7457   8.9949e-05
enh68747    5  158688300  158689300      2       1  150064       4.2854     9.12e-06
enh68792    5  162884200  162885200      3       2  150064       3.1791   0.00073858
enh68809    5  167914400  167915400      2       1  150064       2.0713     0.019165
enh68850    5  169843400  169844400      2       1  150064       2.0233     0.021523
enh68856    5  170813100  170814100      1       1  150064        2.005      0.02248
enh68857    5  170818600  170819600      6       2  150064       1.6576     0.048695
enh68858    5  170845200  170846200      3       1  150064       1.7977     0.036113
enh68866    5  171347700  171348700      3       2  150064       2.2035     0.013778
enh68873    5  171370200  171371200      1       1  150064       1.7757      0.03789
enh68874    5  171373000  171374000      4       2  150064       1.7202       0.0427
enh68888    5  171466600  171467600      5       3  150064        1.742     0.040758
enh68958    5  172324200  172325200      5       2  150064       1.8343     0.033302
enh68966    5  172417800  172418800      1       1  150064       2.7037     0.003429
enh68970    5  172437200  172438200      2       1  150064       2.0125     0.022084
enh68972    5  172452800  172453800      2       1  150064       1.6982     0.044731
enh68978    5  172481700  172482700      2       1  150064       2.1482     0.015851
enh68981    5  172492300  172493300      3       2  150064        2.055     0.019941
enh68984    5  172497700  172498700      2       1  150064       1.9154     0.027724
enh68985    5  172502200  172503200      1       1  150064       2.6632      0.00387
enh68986    5  172506400  172507400      2       1  150064       2.1015     0.017797
enh68988    5  172526600  172527600      2       1  150064       2.7598    0.0028916
enh68990    5  172530000  172531000      5       3  150064       3.0339    0.0012071
enh68991    5  172570500  172571500      2       1  150064       1.9677      0.02455
enh68996    5  173168600  173169600      5       2  150064       1.7557     0.039568
enh69000    5  173280000  173281000      2       1  150064       2.1723     0.014918
enh69001    5  173282000  173283000      5       1  150064       1.9869     0.023464
enh69004    5  173321900  173322900      1       1  150064       1.7755      0.03791
enh69026    5  174934100  174935100     13       3  150064       2.2409     0.012517
enh69027    5  174946100  174947100      1       1  150064        2.361     0.009113
enh69028    5  174951300  174952300      2       1  150064       2.1426     0.016072
enh69045    5  175116700  175117700      2       1  150064       1.6646     0.047996
enh69046    5  175122800  175123800      2       1  150064       1.9736     0.024214
enh69072    5  175843900  175844900      2       1  150064       1.7824     0.037346
enh69083    5  175956800  175957800     13       5  150064       1.9138     0.027822
enh69092    5  176072900  176073900      2       1  150064       1.6802      0.04646
enh69157    5  176841600  176842600      1       1  150064       1.9674      0.02457
enh69158    5  176842900  176843900      1       1  150064       2.8094     0.002482
enh69175    5  176934300  176935300      2       1  150064       2.8206    0.0023966
enh69176    5  176937200  176938200      1       1  150064       3.0958    0.0009813
enh69178    5  176947000  176948000      2       1  150064       2.2878     0.011076
enh69179    5  176972800  176973800      1       1  150064       3.0418     0.001176
enh69180    5  176974400  176975400      3       1  150064       2.7193    0.0032707
enh69182    5  176981900  176982900      3       1  150064       3.0297    0.0012238
enh69183    5  176983800  176984800      1       1  150064       3.0843      0.00102
enh69213    5  177642400  177643400      4       2  150064       2.5141    0.0059661
enh69235    5  178569200  178570200      2       1  150064       1.7483     0.040202
enh69254    5  179158100  179159100      1       1  150064       1.7517      0.03991
enh69256    5  179173600  179174600      2       1  150064        2.379    0.0086801
enh69258    5  179180800  179181800      1       1  150064       1.6728      0.04718
enh69259    5  179183200  179184200      1       1  150064       2.3515     0.009349
enh69261    5  179189200  179190200      1       1  150064       1.8839      0.02979
enh69265    5  179234500  179235500      2       1  150064       2.1093      0.01746
enh69343    5  180678700  180679700      2       1  150064       2.0171     0.021843
enh69345    5  180689600  180690600      1       1  150064       2.0264      0.02136
enh69453    6    2749700    2750700      3       1  150064       2.0548     0.019948
enh69487    6    2958200    2959200      8       3  150064       1.9528     0.025419
enh69492    6    2972200    2973200      7       2  150064       1.9215     0.027336
enh69513    6    3156200    3157200      1       1  150064        2.049      0.02023
enh69520    6    3279600    3280600      7       2  150064       2.2624     0.011836
enh69530    6    3453500    3454500      7       3  150064       2.0836     0.018597
enh69535    6    3749200    3750200      4       2  150064       2.9596    0.0015404
enh69569    6    4803400    4804400      3       2  150064       1.9858     0.023526
enh69570    6    4806100    4807100      4       2  150064       1.7337     0.041489
enh69572    6    4811100    4812100      2       1  150064       1.8196     0.034406
enh69573    6    4814400    4815400      3       2  150064       2.4253    0.0076477
enh69577    6    4871200    4872200      1       1  150064       2.9376     0.001654
enh69579    6    4876600    4877600      1       1  150064       1.8422      0.03272
enh69584    6    4905100    4906100      2       1  150064       2.6485    0.0040427
enh69587    6    4915700    4916700      4       2  150064       2.4204    0.0077523
enh69590    6    4940200    4941200      9       4  150064       1.8183     0.034509
enh69603    6    5294200    5295200      7       4  150064       1.7709     0.038292
enh69606    6    5338600    5339600      1       1  150064       2.1146      0.01723
enh69663    6    6885200    6886200      3       1  150064       2.2973       0.0108
enh69669    6    7042200    7043200      1       1  150064       1.6586       0.0486
enh69671    6    7053000    7054000      2       1  150064       1.9897     0.023315
enh69672    6    7058100    7059100      8       4  150064       1.9762     0.024066
enh69679    6    7111200    7112200      1       1  150064       1.6656       0.0479
enh69703    6    7282000    7283000      7       3  150064       2.1078     0.017526
enh69726    6   10510500   10511500      1       1  150064       1.9554      0.02527
enh69763    6   11236400   11237400      6       3  150064       2.4664    0.0068243
enh69767    6   11292100   11293100      1       1  150064       1.7943      0.03638
enh69786    6   11383000   11384000      4       2  150064       1.7442      0.04056
enh69789    6   11413400   11414400      5       2  150064        1.923     0.027243
enh69792    6   11495900   11496900      5       2  150064        3.995   3.2351e-05
enh69793    6   11497100   11498100     10       3  150064       3.5643    0.0001824
enh69794    6   11525400   11526400      3       1  150064        2.972    0.0014795
enh69797    6   11542900   11543900      2       1  150064       2.7545    0.0029393
enh69798    6   11546700   11547700      3       1  150064       2.1126     0.017319
enh69814    6   11918800   11919800      3       2  150064       2.3999    0.0081995
enh69817    6   11976000   11977000     14       3  150064       3.0849    0.0010181
enh69818    6   11978300   11979300      7       2  150064       2.3389    0.0096714
enh69822    6   12016800   12017800      7       4  150064        1.913     0.027875
enh69824    6   12021000   12022000      7       3  150064       2.0278     0.021293
enh69827    6   12026200   12027200      2       1  150064       2.6724    0.0037654
enh69831    6   12037300   12038300      2       1  150064       1.9042     0.028442
enh69855    6   12119000   12120000      3       2  150064       2.1999     0.013908
enh69866    6   13229300   13230300      1       1  150064       1.9693      0.02446
enh69869    6   13275300   13276300      4       1  150064       2.2782     0.011359
enh69870    6   13280000   13281000      9       2  150064       1.9677      0.02455
enh69890    6   13454600   13455600      4       1  150064       1.9515     0.025498
enh69901    6   13611500   13612500      2       1  150064       1.7088     0.043746
enh69905    6   13641500   13642500      1       1  150064       1.7872      0.03695
enh69906    6   13649400   13650400      2       1  150064       2.2648     0.011763
enh69909    6   13664100   13665100      2       1  150064       2.1593     0.015413
enh69910    6   13673200   13674200      1       1  150064       1.8451      0.03251
enh69913    6   13683800   13684800      1       1  150064       1.6911      0.04541
enh69917    6   13696300   13697300      2       1  150064        1.662     0.048258
enh69919    6   13707300   13708300      2       1  150064       2.7686    0.0028147
enh69920    6   13713100   13714100      2       1  150064       1.9736     0.024211
enh69922    6   13747500   13748500      5       2  150064       3.3266   0.00043955
enh69926    6   13795100   13796100      4       1  150064       1.6987     0.044685
enh69932    6   13979600   13980600      1       1  150064       1.7933      0.03646
enh69960    6   14655800   14656800      6       2  150064       1.8394      0.03293
enh70008    6   15304500   15305500      3       2  150064       1.6587     0.048591
enh70017    6   15351500   15352500      4       2  150064        1.718     0.042899
enh70065    6   15652600   15653600      5       2  150064        1.688     0.045703
enh70066    6   15653600   15654600      3       1  150064       1.8193     0.034431
enh70074    6   15879500   15880500      3       2  150064       2.4669    0.0068149
enh70075    6   15901400   15902400      4       2  150064       2.5632     0.005185
enh70093    6   16239800   16240800      2       1  150064       1.7514     0.039937
enh70101    6   16409700   16410700      3       1  150064       1.8456     0.032472
enh70115    6   16533200   16534200      2       1  150064       1.7283     0.041969
enh70136    6   16711400   16712400      6       2  150064       1.8363     0.033154
enh70139    6   16724600   16725600      2       1  150064       3.0784    0.0010407
enh70140    6   16730400   16731400      6       3  150064       2.6182    0.0044201
enh70147    6   16752300   16753300      5       3  150064       2.6432     0.004106
enh70148    6   16753000   16754000      2       1  150064       2.8948    0.0018969
enh70149    6   16754900   16755900      2       1  150064       2.3996    0.0082068
enh70150    6   16757200   16758200      4       2  150064       2.5841    0.0048815
enh70182    6   18121700   18122700      2       1  150064        1.788      0.03689
enh70187    6   18171700   18172700      1       1  150064       1.7597      0.03923
enh70194    6   18269200   18270200      1       1  150064       1.8255      0.03396
enh70204    6   20174000   20175000      5       2  150064       1.7181     0.042892
enh70207    6   20206000   20207000      4       2  150064       1.9187     0.027509
enh70212    6   20292300   20293300      1       1  150064       2.1714      0.01495
enh70229    6   20454000   20455000      1       1  150064       2.0749        0.019
enh70232    6   20528500   20529500      8       3  150064       2.2449     0.012388
enh70234    6   20535700   20536700      7       2  150064        2.651     0.004013
enh70235    6   20542800   20543800      3       2  150064       1.7912     0.036634
enh70244    6   20833600   20834600      2       1  150064       1.9126     0.027902
enh70246    6   21102000   21103000      4       2  150064       1.8949     0.029053
enh70264    6   24360600   24361600      6       2  150064       2.2911     0.010979
enh70266    6   24493400   24494400      3       2  150064       2.7236    0.0032292
enh70267    6   24495900   24496900      4       2  150064       1.6969      0.04486
enh70268    6   24527900   24528900      2       1  150064       3.0209      0.00126
enh70270    6   24646600   24647600      6       3  150064       3.0642    0.0010914
enh70271    6   24655300   24656300      2       1  150064       2.0588     0.019755
enh70272    6   24659600   24660600      3       2  150064       3.1554   0.00080141
enh70274    6   24664100   24665100      2       1  150064       2.8127    0.0024565
enh70279    6   24744400   24745400      3       2  150064       2.8322    0.0023111
enh70282    6   24779500   24780500      1       1  150064       1.6974      0.04481
enh70287    6   24834500   24835500      2       1  150064       2.6628    0.0038743
enh70290    6   24850400   24851400      2       1  150064       2.8862    0.0019494
enh70297    6   24875300   24876300      7       3  150064        1.719     0.042808
enh70299    6   24892600   24893600      2       1  150064       2.0122     0.022101
enh70301    6   24898000   24899000      5       2  150064       2.2714      0.01156
enh70302    6   24904700   24905700      2       1  150064        3.712    0.0001028
enh70303    6   24913900   24914900      4       2  150064       2.4286    0.0075785
enh70304    6   24915300   24916300      1       1  150064       3.5829    0.0001699
enh70307    6   24921700   24922700      6       3  150064        2.054     0.019988
enh70325    6   25029900   25030900      3       2  150064       1.6663     0.047825
enh70327    6   25033500   25034500      4       2  150064       2.2539       0.0121
enh70328    6   25037300   25038300      1       1  150064       2.1047      0.01766
enh70329    6   25043500   25044500      1       1  150064       2.1323      0.01649
enh70331    6   25057400   25058400      3       1  150064       1.6789     0.046583
enh70332    6   25070800   25071800      3       1  150064       3.2192   0.00064271
enh70333    6   25086100   25087100      4       2  150064       2.0619     0.019611
enh70335    6   25118800   25119800      6       3  150064       3.3214   0.00044788
enh70336    6   25130700   25131700      3       2  150064         2.59    0.0047986
enh70338    6   25167000   25168000      5       3  150064       3.8685   5.4743e-05
enh70339    6   25223300   25224300      2       1  150064       2.0004      0.02273
enh70340    6   25223800   25224800      4       2  150064       3.3013   0.00048121
enh70341    6   25277900   25278900      2       1  150064        2.307     0.010528
enh70342    6   25280500   25281500      3       1  150064        2.497    0.0062625
enh70343    6   25296200   25297200      1       1  150064       3.0823     0.001027
enh70344    6   25302500   25303500      7       3  150064       2.4348    0.0074508
enh70351    6   25370500   25371500      7       2  150064       3.6605   0.00012585
enh70360    6   25858000   25859000      2       1  150064       4.9728   3.2995e-07
enh70361    6   25866000   25867000      8       4  150064        7.485   3.5763e-14
enh70362    6   25873900   25874900      2       1  150064       7.0953   6.4519e-13
enh70363    6   25946700   25947700      3       2  150064       6.0176   8.8497e-10
enh70365    6   25960500   25961500      5       2  150064       5.9013    1.803e-09
enh70366    6   25965200   25966200      3       2  150064       3.6218    0.0001463
enh70371    6   25993500   25994500      3       1  150064       5.2068    9.608e-08
enh70372    6   26016700   26017700      7       4  150064       5.6896   6.3668e-09
enh70375    6   26022500   26023500      4       2  150064       5.5222   1.6743e-08
enh70376    6   26025200   26026200      1       1  150064       7.9707    7.886e-16
enh70377    6   26029100   26030100      2       1  150064       6.2223   2.4489e-10
enh70378    6   26034400   26035400      2       1  150064       3.0294     0.001225
enh70379    6   26045900   26046900      6       3  150064       5.6262   9.2102e-09
enh70380    6   26053400   26054400      3       2  150064       6.2917   1.5705e-10
enh70381    6   26057300   26058300      1       1  150064       8.0137    5.564e-16
enh70384    6   26088900   26089900      1       1  150064        3.072     0.001063
enh70385    6   26092400   26093400      3       2  150064       1.8643     0.031137
enh70386    6   26097300   26098300      1       1  150064       6.0648    6.606e-10
enh70388    6   26104800   26105800      4       2  150064       6.3414   1.1387e-10
enh70391    6   26128400   26129400      7       3  150064       6.5514   2.8494e-11
enh70393    6   26132800   26133800      3       2  150064       7.6132   1.3365e-14
enh70394    6   26133800   26134800      3       2  150064       2.8029    0.0025321
enh70397    6   26161300   26162300      2       1  150064       7.4691    4.037e-14
enh70399    6   26168500   26169500      5       3  150064       2.9961    0.0013674
enh70403    6   26182700   26183700      2       1  150064        1.823     0.034154
enh70405    6   26187600   26188600      1       1  150064       2.8691     0.002058
enh70410    6   26207100   26208100      9       3  150064       2.0525     0.020061
enh70413    6   26225600   26226600      3       2  150064       3.5422   0.00019839
enh70420    6   26254600   26255600      3       2  150064       2.5725    0.0050483
enh70421    6   26274700   26275700      3       2  150064       3.6425   0.00013498
enh70422    6   26282800   26283800      1       1  150064       4.3395    7.139e-06
enh70425    6   26305800   26306800      4       2  150064       2.9446    0.0016168
enh70428    6   26311300   26312300      8       2  150064       3.8418   6.1075e-05
enh70429    6   26313800   26314800      6       3  150064       5.9569    1.285e-09
enh70431    6   26336400   26337400      6       2  150064       6.4496   5.6063e-11
enh70432    6   26341300   26342300      4       2  150064       1.6504     0.049427
enh70433    6   26342100   26343100      4       2  150064       7.0328   1.0124e-12
enh70434    6   26358300   26359300      3       1  150064       7.1195   5.4176e-13
enh70435    6   26361800   26362800      7       2  150064       7.3659   8.7945e-14
enh70436    6   26368200   26369200      2       1  150064        6.802   5.1582e-12
enh70437    6   26371700   26372700      9       3  150064       6.1058   5.1134e-10
enh70438    6   26374700   26375700      9       2  150064        7.512    2.912e-14
enh70439    6   26380900   26381900     13       4  150064       2.1815     0.014573
enh70443    6   26407300   26408300      2       1  150064       6.8534   3.6064e-12
enh70444    6   26409500   26410500      5       3  150064       6.6562   1.4053e-11
enh70445    6   26420400   26421400      8       2  150064       3.7742   8.0262e-05
enh70450    6   26472200   26473200      5       3  150064         3.64   0.00013634
enh70451    6   26477000   26478000      3       1  150064       7.2006   2.9969e-13
enh70452    6   26479000   26480000      3       1  150064       7.4791   3.7422e-14
enh70453    6   26480800   26481800      3       2  150064       6.7354   8.1748e-12
enh70454    6   26519800   26520800      3       1  150064       3.3217   0.00044733
enh70456    6   26532200   26533200      2       1  150064       2.8194     0.002406
enh70457    6   26533700   26534700      3       1  150064       2.9246    0.0017244
enh70458    6   26535300   26536300      2       1  150064       3.1306    0.0008721
enh70459    6   26540000   26541000      6       2  150064       3.7011   0.00010732
enh70461    6   26549700   26550700      3       2  150064       6.9316   2.0799e-12
enh70462    6   26552300   26553300      1       1  150064       3.6131    0.0001513
enh70463    6   26555100   26556100      5       2  150064       6.3475   1.0943e-10
enh70464    6   26556000   26557000      3       2  150064       3.5055   0.00022786
enh70465    6   26571400   26572400      7       2  150064       3.4781   0.00025252
enh70466    6   26572700   26573700      5       1  150064       4.6633   1.5556e-06
enh70467    6   26577600   26578600      6       1  150064       3.1105   0.00093394
enh70468    6   26598400   26599400      3       2  150064       1.6585     0.048612
enh70469    6   26607900   26608900      5       3  150064        3.637   0.00013793
enh70470    6   26657600   26658600      1       1  150064       1.7641      0.03886
enh70471    6   26660200   26661200      3       2  150064       2.6406    0.0041376
enh70473    6   27088400   27089400      4       2  150064       3.1482   0.00082134
enh70476    6   27103600   27104600      1       1  150064       8.9265    2.199e-19
enh70478    6   27115500   27116500      2       1  150064       4.9539   3.6368e-07
enh70479    6   27122300   27123300      4       2  150064       1.9191     0.027483
enh70480    6   27124400   27125400      1       1  150064       8.9005     2.78e-19
enh70482    6   27143700   27144700      2       1  150064       6.7562   7.0813e-12
enh70484    6   27155000   27156000      8       2  150064       1.7751     0.037938
enh70485    6   27156500   27157500      3       2  150064        2.083     0.018624
enh70486    6   27341300   27342300      4       2  150064       5.1752   1.1385e-07
enh70487    6   27355400   27356400      5       2  150064       4.8663   5.6857e-07
enh70488    6   27357100   27358100      7       3  150064       7.6119   1.3503e-14
enh70489    6   27436100   27437100      2       1  150064       3.3848   0.00035611
enh70491    6   27444600   27445600      1       1  150064       3.8096     6.96e-05
enh70492    6   27447800   27448800      1       1  150064       3.7828    7.755e-05
enh70493    6   27469200   27470200      2       1  150064       2.9929    0.0013817
enh70494    6   27472100   27473100      3       2  150064       2.5014    0.0061844
enh70495    6   27485400   27486400      2       1  150064       3.1533   0.00080725
enh70497    6   27654400   27655400      5       3  150064        3.205   0.00067524
enh70498    6   27656000   27657000      8       4  150064       4.3331   7.3525e-06
enh70499    6   27660700   27661700      2       1  150064       1.6567     0.048793
enh70501    6   27705400   27706400      3       2  150064       3.7543   8.6901e-05
enh70502    6   27719400   27720400      4       2  150064       5.3473   4.4639e-08
enh70503    6   27722000   27723000      2       1  150064       5.3927   3.4708e-08
enh70504    6   27724100   27725100      1       1  150064       2.7308     0.003159
enh70505    6   27725600   27726600      1       1  150064       6.1483    3.917e-10
enh70506    6   27740200   27741200      5       2  150064       6.0087   9.3521e-10
enh70507    6   27745200   27746200      6       3  150064       6.1872   3.0616e-10
enh70508    6   27760600   27761600      1       1  150064       2.1576      0.01548
enh70509    6   27773800   27774800      2       1  150064       6.9521   1.7994e-12
enh70512    6   27781100   27782100      3       1  150064       7.2383   2.2719e-13
enh70513    6   27783200   27784200      3       1  150064       7.7187   5.8751e-15
enh70516    6   27796600   27797600      2       1  150064       6.8231   4.4534e-12
enh70517    6   27799500   27800500      1       1  150064       10.608    1.374e-26
enh70518    6   27801700   27802700      2       1  150064        2.299     0.010751
enh70520    6   27835500   27836500      2       1  150064       6.9367   2.0067e-12
enh70521    6   27838500   27839500      1       1  150064       8.8446    4.593e-19
enh70524    6   27859200   27860200      3       1  150064       5.9631   1.2373e-09
enh70527    6   28047000   28048000      3       2  150064       2.2322     0.012801
enh70530    6   28090800   28091800      2       1  150064       7.5073   3.0171e-14
enh70531    6   28093600   28094600      2       1  150064        4.725   1.1505e-06
enh70532    6   28099200   28100200      3       2  150064       4.0584   2.4705e-05
enh70533    6   28101100   28102100      1       1  150064       5.6999    5.994e-09
enh70534    6   28106600   28107600      6       2  150064       6.2602   1.9228e-10
enh70535    6   28108300   28109300      4       1  150064       5.2275   8.5897e-08
enh70536    6   28110800   28111800      3       2  150064       5.8429    2.565e-09
enh70537    6   28128400   28129400      2       1  150064       7.5909   1.5886e-14
enh70538    6   28129600   28130600     11       4  150064       7.7395   4.9906e-15
enh70539    6   28169600   28170600      1       1  150064       8.4478    1.484e-17
enh70540    6   28193700   28194700      3       2  150064        6.172   3.3718e-10
enh70541    6   28194600   28195600      2       1  150064       4.2708   9.7404e-06
enh70542    6   28217800   28218800      3       2  150064       6.1686   3.4456e-10
enh70543    6   28220400   28221400      2       1  150064       6.4919   4.2376e-11
enh70544    6   28226400   28227400      3       1  150064       4.1099    1.979e-05
enh70545    6   28233400   28234400      1       1  150064       2.8127     0.002456
enh70547    6   28271000   28272000      3       2  150064       7.8807    1.628e-15
enh70548    6   28302000   28303000      6       2  150064       3.3815   0.00036039
enh70549    6   28304700   28305700      5       2  150064       6.4841   4.4631e-11
enh70550    6   28318800   28319800      2       1  150064       6.5656   2.5912e-11
enh70551    6   28321300   28322300      5       2  150064       7.2716   1.7769e-13
enh70553    6   28324000   28325000      3       2  150064       8.0768   3.3256e-16
enh70554    6   28364000   28365000      4       2  150064       8.0604    3.803e-16
enh70555    6   28367800   28368800      2       1  150064       7.5913   1.5839e-14
enh70558    6   28416800   28417800      5       2  150064       6.4804   4.5726e-11
enh70563    6   28533100   28534100      3       2  150064       6.8241   4.4239e-12
enh70564    6   28721200   28722200      7       3  150064       4.5454   2.7417e-06
enh70566    6   28804700   28805700      2       1  150064       4.8214   7.1293e-07
enh70568    6   28832400   28833400      8       4  150064       9.2856   8.0404e-21
enh70571    6   28848900   28849900      2       1  150064       4.0706    2.345e-05
enh70572    6   28850900   28851900      7       3  150064       5.9125   1.6849e-09
enh70573    6   28853300   28854300      6       3  150064       3.4138   0.00032026
enh70575    6   28862400   28863400      6       3  150064       7.4463   4.7988e-14
enh70576    6   28865600   28866600      4       2  150064       7.8382   2.2854e-15
enh70578    6   28892300   28893300      2       1  150064       4.0359   2.7191e-05
enh70579    6   28904600   28905600      5       3  150064       7.5486   2.1999e-14
enh70584    6   28946600   28947600      2       1  150064       5.1197     1.53e-07
enh70585    6   28950500   28951500      2       1  150064        3.324   0.00044365
enh70587    6   28955600   28956600      4       2  150064       3.5811   0.00017109
enh70588    6   28956300   28957300      5       3  150064       7.5899   1.6004e-14
enh70589    6   28972300   28973300      1       1  150064       1.8353      0.03323
enh70590    6   28973500   28974500      1       1  150064       11.077    8.152e-29
enh70592    6   28983400   28984400      7       3  150064       6.5974   2.0917e-11
enh70593    6   29483700   29484700      6       2  150064        7.005   1.2353e-12
enh70597    6   29609200   29610200      4       2  150064       6.4241   6.6336e-11
enh70598    6   29616400   29617400      2       1  150064        2.604    0.0046067
enh70912    6   33160900   33161900      5       2  150064       3.7063   0.00010516
enh70913    6   33165700   33166700      4       2  150064       1.6505     0.049416
enh70916    6   33172900   33173900      5       2  150064       2.1848     0.014453
enh70917    6   33174600   33175600      3       1  150064       2.4514    0.0071155
enh70920    6   33183400   33184400      3       2  150064       1.6567     0.048786
enh70927    6   33254900   33255900      2       1  150064       4.0001   3.1662e-05
enh70928    6   33258300   33259300      1       1  150064       4.0471    2.593e-05
enh70932    6   33278100   33279100      1       1  150064       2.4336     0.007474
enh70933    6   33283500   33284500      1       1  150064       4.7028    1.283e-06
enh70935    6   33287100   33288100      3       2  150064       2.3506    0.0093724
enh70936    6   33291800   33292800      2       1  150064       4.5774   2.3535e-06
enh70937    6   33310300   33311300      4       1  150064       4.6119   1.9955e-06
enh70938    6   33313200   33314200      2       1  150064       3.1786   0.00073988
enh70939    6   33332300   33333300      2       1  150064       4.6954   1.3306e-06
enh70941    6   33357900   33358900      2       1  150064       3.5014    0.0002314
enh70942    6   33373100   33374100      5       3  150064       4.7777    8.866e-07
enh70943    6   33376600   33377600      4       2  150064       4.2285   1.1761e-05
enh70944    6   33381500   33382500      3       2  150064       5.4607   2.3707e-08
enh70945    6   33388400   33389400      5       3  150064       5.0316   2.4319e-07
enh70946    6   33391800   33392800      1       1  150064        3.638    0.0001374
enh70947    6   33400300   33401300      4       2  150064       5.8471   2.5017e-09
enh70948    6   33412400   33413400      2       1  150064       2.7214      0.00325
enh70953    6   33501600   33502600      2       1  150064       3.4908    0.0002408
enh70954    6   33515400   33516400      6       2  150064       3.7804   7.8291e-05
enh70955    6   33537400   33538400      5       2  150064       5.3288   4.9441e-08
enh70956    6   33539800   33540800      2       1  150064       4.2654    9.977e-06
enh70958    6   33548000   33549000      3       2  150064       2.8272    0.0023479
enh70959    6   33552400   33553400      2       1  150064       1.7575     0.039419
enh70963    6   33564400   33565400      9       2  150064       3.7058   0.00010535
enh70964    6   33565400   33566400      4       2  150064       2.8979    0.0018781
enh70965    6   33566900   33567900      7       4  150064       3.5956    0.0001618
enh70968    6   33591400   33592400      2       1  150064       2.8957    0.0018913
enh70970    6   33596600   33597600      6       2  150064       3.6358   0.00013856
enh70971    6   33597800   33598800      5       2  150064       2.6934     0.003536
enh70972    6   33599800   33600800      3       1  150064       2.9817    0.0014333
enh70976    6   33650500   33651500      6       2  150064       4.1039    2.031e-05
enh70977    6   33659500   33660500      8       2  150064       3.1075   0.00094342
enh70978    6   33662600   33663600      5       2  150064       2.4432    0.0072787
enh70980    6   33667900   33668900      5       3  150064       4.4111   5.1418e-06
enh70981    6   33677500   33678500      6       3  150064       2.4444    0.0072552
enh70982    6   33679600   33680600      7       2  150064       2.8356    0.0022866
enh70985    6   33739100   33740100      2       1  150064       4.2137   1.2561e-05
enh70987    6   33774900   33775900      5       1  150064       4.3735    6.113e-06
enh70988    6   33788200   33789200      5       2  150064       3.1091   0.00093828
enh70990    6   33824800   33825800      1       1  150064       4.1097    1.981e-05
enh70993    6   33842500   33843500      5       3  150064       2.2442      0.01241
enh70994    6   33854500   33855500      3       2  150064       2.7031    0.0034352
enh71001    6   34012600   34013600      8       2  150064       2.0444     0.020459
enh71017    6   34267600   34268600      2       1  150064       1.9785     0.023939
enh71037    6   34452800   34453800      2       1  150064       1.6546        0.049
enh71041    6   34521600   34522600      2       1  150064       2.3782    0.0086979
enh71042    6   34559400   34560400      4       2  150064       2.7202    0.0032617
enh71045    6   34576900   34577900      4       2  150064       2.3547    0.0092692
enh71124    6   35463200   35464200      2       1  150064       1.6832     0.046167
enh71191    6   36172300   36173300      2       1  150064       2.0439      0.02048
enh71192    6   36209300   36210300      2       1  150064       1.8221     0.034224
enh71194    6   36254900   36255900      2       1  150064       2.1229     0.016882
enh71242    6   36733500   36734500      4       2  150064       1.9655     0.024676
enh71244    6   36738200   36739200      3       2  150064       1.8488      0.03224
enh71295    6   37212100   37213100      2       1  150064       1.9219     0.027309
enh71299    6   37240900   37241900      3       1  150064       1.8272     0.033832
enh71300    6   37257000   37258000      2       1  150064        1.929     0.026867
enh71310    6   37458400   37459400      2       1  150064       2.3715    0.0088577
enh71311    6   37460300   37461300      3       2  150064       2.2012     0.013862
enh71319    6   37488000   37489000      7       4  150064       2.2298     0.012881
enh71333    6   37758700   37759700      1       1  150064       2.0272      0.02132
enh71334    6   37785300   37786300      3       2  150064       2.1637     0.015242
enh71335    6   37790200   37791200      5       3  150064       2.1398     0.016184
enh71336    6   37794200   37795200      2       1  150064       2.1815     0.014572
enh71337    6   37798000   37799000      3       1  150064       2.0953     0.018072
enh71340    6   37810600   37811600      2       1  150064       3.0804    0.0010337
enh71341    6   37813000   37814000      4       2  150064       3.4731   0.00025729
enh71346    6   37828300   37829300      1       1  150064       2.6607     0.003899
enh71347    6   37832800   37833800      3       2  150064       1.8047     0.035558
enh71348    6   37844900   37845900      1       1  150064       1.8424      0.03271
enh71350    6   37853900   37854900      3       2  150064       2.3245     0.010048
enh71352    6   37860400   37861400      2       1  150064       2.2462     0.012347
enh71353    6   37863300   37864300      2       1  150064        3.276   0.00052653
enh71364    6   37908800   37909800      3       2  150064       1.6675     0.047705
enh71365    6   37910600   37911600      1       1  150064       2.6209     0.004385
enh71366    6   37913400   37914400      1       1  150064       2.1489      0.01582
enh71367    6   37917200   37918200      2       1  150064       2.2593     0.011931
enh71372    6   37946700   37947700      1       1  150064        2.228      0.01294
enh71373    6   37949900   37950900      2       1  150064       1.6894     0.045571
enh71376    6   37958200   37959200      5       3  150064       2.8388    0.0022641
enh71377    6   37984400   37985400      3       2  150064       1.8393     0.032938
enh71380    6   38001400   38002400      1       1  150064       2.5027     0.006162
enh71381    6   38023800   38024800      1       1  150064       2.3269     0.009986
enh71387    6   38486800   38487800      3       1  150064       1.6829     0.046201
enh71396    6   38681200   38682200      5       3  150064        2.483    0.0065146
enh71423    6   40356000   40357000      2       1  150064       1.6782     0.046653
enh71424    6   40407400   40408400      4       2  150064        2.301     0.010697
enh71426    6   40551100   40552100      1       1  150064       1.6817      0.04631
enh71463    6   41527000   41528000      4       2  150064       1.6847     0.046023
enh71467    6   41570200   41571200      4       1  150064       1.8836     0.029812
enh71475    6   41691200   41692200      3       2  150064       1.9291     0.026862
enh71479    6   41736300   41737300      1       1  150064        1.961      0.02494
enh71483    6   41756200   41757200      1       1  150064       1.7191       0.0428
enh71484    6   41860700   41861700      2       1  150064       1.6789     0.046583
enh71485    6   41863800   41864800      3       1  150064       2.0017     0.022659
enh71489    6   41892100   41893100      3       2  150064       1.6872     0.045784
enh71547    6   42366200   42367200      3       2  150064       1.6829       0.0462
enh71550    6   42372000   42373000      2       1  150064       1.6739     0.047072
enh71567    6   42515500   42516500      1       1  150064       1.6976      0.04479
enh71573    6   42551900   42552900      1       1  150064       2.5942     0.004741
enh71574    6   42553500   42554500      2       1  150064       2.5436    0.0054864
enh71576    6   42659800   42660800      4       2  150064       1.6948     0.045056
enh71577    6   42693300   42694300      1       1  150064        1.991      0.02324
enh71588    6   42770800   42771800      3       2  150064       1.9198      0.02744
enh71612    6   43028600   43029600      1       1  150064       1.9538      0.02536
enh71615    6   43137400   43138400      1       1  150064        2.825     0.002364
enh71617    6   43143200   43144200      1       1  150064       3.1302    0.0008734
enh71619    6   43152600   43153600      4       2  150064       3.5207   0.00021524
enh71620    6   43157300   43158300      2       1  150064       3.2498   0.00057745
enh71621    6   43189800   43190800      3       2  150064       2.4338    0.0074704
enh71622    6   43193600   43194600      3       1  150064       3.0501     0.001144
enh71625    6   43230900   43231900      7       2  150064       1.6816     0.046327
enh71627    6   43275500   43276500      2       1  150064       2.0229     0.021543
enh71629    6   43299000   43300000      4       2  150064       1.6878     0.045729
enh71630    6   43333800   43334800      3       2  150064       4.3591   6.5298e-06
enh71631    6   43337900   43338900      1       1  150064       4.7039    1.276e-06
enh71632    6   43345700   43346700      4       2  150064       3.0373    0.0011935
enh71633    6   43349600   43350600      4       2  150064       2.5611     0.005217
enh71634    6   43352700   43353700      3       1  150064       1.9289     0.026874
enh71635    6   43357900   43358900      4       2  150064       3.3843   0.00035677
enh71637    6   43365300   43366300      2       1  150064       3.7631   8.3895e-05
enh71638    6   43394200   43395200      6       4  150064       3.5148   0.00022005
enh71640    6   43421700   43422700      1       1  150064       1.8228      0.03417
enh71641    6   43444000   43445000      3       1  150064       3.3788   0.00036408
enh71642    6   43446400   43447400      1       1  150064       2.0111      0.02216
enh71643    6   43447700   43448700      2       1  150064       3.0487    0.0011492
enh71644    6   43461700   43462700      1       1  150064       2.5763     0.004993
enh71645    6   43463400   43464400      1       1  150064       2.1132      0.01729
enh71646    6   43474200   43475200      3       2  150064       2.6343    0.0042157
enh71647    6   43478100   43479100      2       1  150064       3.5429   0.00019785
enh71648    6   43482100   43483100      3       1  150064        3.689   0.00011257
enh71651    6   43545800   43546800      1       1  150064       3.5158    0.0002192
enh71652    6   43551600   43552600      1       1  150064       1.8278      0.03379
enh71653    6   43553000   43554000      1       1  150064       3.4989    0.0002336
enh71654    6   43593700   43594700      1       1  150064       2.7006     0.003461
enh71659    6   43612200   43613200      1       1  150064       2.7161     0.003303
enh71663    6   43637100   43638100      3       2  150064       3.8543   5.8021e-05
enh71671    6   43701600   43702600      3       1  150064       1.7538     0.039729
enh71672    6   43736800   43737800      3       1  150064       2.9683    0.0014971
enh71673    6   43742600   43743600      2       1  150064       2.1965     0.014029
enh71682    6   44032100   44033100      1       1  150064       1.7555      0.03959
enh71686    6   44069700   44070700      1       1  150064       2.3697     0.008902
enh71687    6   44084300   44085300      3       2  150064       2.7404     0.003068
enh71689    6   44088300   44089300      4       2  150064       2.4642     0.006865
enh71692    6   44097300   44098300      3       1  150064       3.5174   0.00021791
enh71694    6   44101100   44102100      5       2  150064       3.6863   0.00011377
enh71709    6   44222700   44223700      1       1  150064       1.7708       0.0383
enh71722    6   44622500   44623500      5       3  150064       2.0033     0.022571
enh71723    6   44623100   44624100      5       3  150064       2.3675    0.0089533
enh71728    6   44823200   44824200      6       3  150064       1.9673     0.024574
enh71729    6   44826800   44827800      2       1  150064       2.8291    0.0023337
enh71732    6   44909700   44910700      2       1  150064       1.9017     0.028607
enh71737    6   44969500   44970500      1       1  150064       2.6696     0.003797
enh71743    6   45123200   45124200      6       3  150064       1.7328     0.041567
enh71745    6   45141500   45142500      3       2  150064        1.943     0.026011
enh71752    6   45291800   45292800      4       2  150064       1.6543     0.049037
enh71753    6   45293400   45294400      4       2  150064       2.2697     0.011612
enh71755    6   45346500   45347500      2       1  150064       2.4551    0.0070428
enh71797    6   46086900   46087900      4       2  150064       1.7679     0.038538
enh71805    6   46816400   46817400      3       1  150064       1.9529     0.025414
enh71845    6   52020400   52021400      2       1  150064       2.2188     0.013252
enh71859    6   52194800   52195800      4       2  150064       1.7819     0.037379
enh71864    6   52229300   52230300      6       3  150064       1.7403     0.040907
enh71882    6   52422600   52423600      2       1  150064       1.8267     0.033876
enh71889    6   52527800   52528800      2       1  150064       1.6902     0.045499
enh71912    6   53109500   53110500      6       1  150064       2.6969    0.0034992
enh71913    6   53147600   53148600      4       1  150064       2.6381    0.0041682
enh71915    6   53156400   53157400      2       1  150064       2.0528     0.020045
enh71916    6   53159300   53160300      4       2  150064       2.7243    0.0032223
enh71918    6   53166100   53167100      3       2  150064        3.117   0.00091336
enh71925    6   53191100   53192100      2       1  150064       2.0628     0.019565
enh71932    6   53210800   53211800      4       2  150064       1.7404     0.040897
enh71934    6   53225800   53226800      5       2  150064       2.5792    0.0049515
enh71953    6   56405200   56406200      2       1  150064       2.6956    0.0035127
enh71954    6   56458900   56459900      5       3  150064       2.5445    0.0054712
enh71955    6   56705700   56706700      1       1  150064       3.7972    7.318e-05
enh71957    6   56751600   56752600      1       1  150064       3.7919    7.474e-05
enh71958    6   56753300   56754300      1       1  150064       3.7973    7.313e-05
enh71959    6   56769200   56770200      5       2  150064       2.0906     0.018283
enh71974    6   57222500   57223500      1       1  150064        2.403     0.008131
enh71977    6   57297200   57298200      3       2  150064       1.8769     0.030264
enh71978    6   62284400   62285400     11       4  150064       2.1267     0.016724
enh71981    6   64239200   64240200      1       1  150064       3.2412    0.0005951
enh71984    6   64286400   64287400      1       1  150064       2.8925     0.001911
enh71986    6   64308400   64309400      1       1  150064        3.014     0.001289
enh71987    6   64344000   64345000      3       2  150064       2.2995     0.010739
enh71988    6   64359000   64360000      3       2  150064       2.5528    0.0053432
enh71993    6   64382800   64383800      3       2  150064       3.9666   3.6453e-05
enh71994    6   64385500   64386500      2       1  150064       4.3294   7.4754e-06
enh71999    6   69450400   69451400      3       2  150064       2.6573    0.0039379
enh72003    6   70468200   70469200      2       1  150064        1.989     0.023348
enh72004    6   70470200   70471200      1       1  150064       1.8539      0.03188
enh72008    6   70491900   70492900      1       1  150064       1.8513      0.03206
enh72013    6   70499600   70500600      6       2  150064       1.7456     0.040436
enh72027    6   71360600   71361600      2       1  150064       1.8028     0.035711
enh72030    6   71385300   71386300      2       1  150064       1.9287     0.026881
enh72031    6   71394700   71395700      4       2  150064       2.1332     0.016454
enh72032    6   71404000   71405000      4       2  150064       2.0297     0.021193
enh72036    6   71413100   71414100      3       1  150064       2.3793    0.0086724
enh72039    6   71433900   71434900      7       4  150064       2.1273     0.016698
enh72040    6   71442500   71443500      4       1  150064       2.2978     0.010786
enh72104    6   76644200   76645200      4       2  150064       1.8031     0.035687
enh72113    6   79754400   79755400      1       1  150064       1.8983      0.02883
enh72114    6   79755500   79756500      2       1  150064       1.7117     0.043473
enh72132    6   80487800   80488800      2       1  150064       1.6971     0.044843
enh72140    6   80693700   80694700      2       1  150064       1.7647     0.038808
enh72144    6   80817200   80818200      5       3  150064       1.7981     0.036084
enh72148    6   82937200   82938200      2       1  150064       1.8242      0.03406
enh72151    6   82951200   82952200      2       1  150064       1.7866     0.037002
enh72158    6   83718300   83719300      1       1  150064       2.3578     0.009191
enh72163    6   83779300   83780300      2       1  150064       2.2818     0.011251
enh72164    6   83779900   83780900      4       2  150064       2.1547     0.015594
enh72165    6   83780400   83781400      1       1  150064       2.2662      0.01172
enh72167    6   83899200   83900200      1       1  150064       2.7122     0.003342
enh72168    6   83900700   83901700      1       1  150064        2.494     0.006316
enh72169    6   83901400   83902400      3       2  150064       3.2054   0.00067429
enh72170    6   83903900   83904900      1       1  150064       1.8371       0.0331
enh72171    6   84140800   84141800      3       1  150064       3.5082   0.00022561
enh72185    6   86162200   86163200      2       1  150064       2.2853     0.011147
enh72191    6   86289500   86290500      2       1  150064       2.8542    0.0021576
enh72192    6   86296000   86297000      2       1  150064       2.9985    0.0013564
enh72193    6   86297300   86298300      4       2  150064       2.4186    0.0077905
enh72196    6   86304400   86305400      2       1  150064       3.4496   0.00028075
enh72197    6   86348400   86349400      5       3  150064       1.7397     0.040952
enh72200    6   86382100   86383100      1       1  150064       3.8191    6.697e-05
enh72203    6   86575700   86576700      4       2  150064       1.8684      0.03085
enh72205    6   87860600   87861600      2       1  150064       2.8301    0.0023268
enh72206    6   87862800   87863800      3       2  150064       2.5507    0.0053753
enh72207    6   87876200   87877200      2       1  150064       2.6977     0.003491
enh72209    6   87887400   87888400      3       2  150064       1.7558     0.039564
enh72211    6   87890700   87891700      3       2  150064       1.8947     0.029066
enh72212    6   87896800   87897800      3       2  150064       2.4731    0.0066975
enh72213    6   87899100   87900100      3       1  150064       2.0743     0.019026
enh72217    6   87908800   87909800      4       2  150064       2.7741    0.0027678
enh72219    6   87913000   87914000      5       2  150064       2.8198    0.0024027
enh72222    6   87941400   87942400      4       2  150064       1.8872     0.029569
enh72225    6   88043300   88044300      5       2  150064       2.1949     0.014086
enh72228    6   88181500   88182500      2       1  150064       3.4159    0.0003179
enh72229    6   88183700   88184700      2       1  150064       2.5836     0.004889
enh72230    6   88185200   88186200      3       1  150064       2.2938     0.010901
enh72231    6   88224200   88225200      2       1  150064        2.044     0.020475
enh72232    6   88284100   88285100      2       1  150064       2.5742    0.0050233
enh72234    6   88294200   88295200      6       2  150064       2.2595     0.011926
enh72236    6   88296800   88297800      1       1  150064       2.1137      0.01727
enh72238    6   88354100   88355100      5       2  150064       2.2345     0.012725
enh72239    6   88354900   88355900      3       1  150064        2.012     0.022111
enh72241    6   88366200   88367200      7       3  150064       2.2937     0.010904
enh72246    6   88412500   88413500      6       3  150064       1.9278     0.026938
enh72247    6   88423800   88424800      2       1  150064       2.2442     0.012409
enh72260    6   88634600   88635600      1       1  150064       2.4774     0.006617
enh72267    6   89632200   89633200      4       2  150064       2.5935    0.0047507
enh72316    6   90639800   90640800      2       1  150064       2.3327     0.009831
enh72319    6   90663500   90664500      2       1  150064       2.4565    0.0070158
enh72320    6   90667600   90668600      2       1  150064       2.2759     0.011427
enh72322    6   90672600   90673600      6       3  150064       2.5255     0.005776
enh72323    6   90675400   90676400      2       1  150064       2.3305    0.0098909
enh72348    6   90817000   90818000      1       1  150064       1.9403      0.02617
enh72354    6   90854700   90855700      1       1  150064         3.22     0.000641
enh72356    6   90866100   90867100      1       1  150064       3.2102    0.0006633
enh72357    6   90871100   90872100      1       1  150064       3.2152    0.0006518
enh72364    6   90897800   90898800      2       1  150064       1.6966     0.044884
enh72365    6   90902500   90903500      2       1  150064       2.5845    0.0048762
enh72366    6   90908300   90909300      2       1  150064       2.9243    0.0017263
enh72369    6   90921700   90922700      3       2  150064       2.4189    0.0077847
enh72370    6   90926400   90927400      1       1  150064       3.0253     0.001242
enh72371    6   90930500   90931500      3       2  150064       3.0507    0.0011414
enh72373    6   90955200   90956200      1       1  150064       3.3697    0.0003762
enh72375    6   90965700   90966700      5       3  150064       3.2786   0.00052159
enh72376    6   90980800   90981800      3       1  150064       3.1072   0.00094419
enh72380    6   91007100   91008100      1       1  150064       3.1422    0.0008384
enh72381    6   91012000   91013000      4       2  150064       2.8298    0.0023286
enh72388    6   91115900   91116900      7       2  150064       2.7978    0.0025728
enh72402    6   91271700   91272700      1       1  150064       1.6874      0.04576
enh72412    6   96034100   96035100      4       2  150064       1.8742      0.03045
enh72422    6   97332700   97333700      6       3  150064        1.903     0.028522
enh72423    6   97343400   97344400      3       2  150064       2.1074     0.017542
enh72439    6   99842100   99843100      5       3  150064       1.8116     0.035025
enh72456    6  101329800  101330800      1       1  150064        1.691      0.04542
enh72459    6  104973100  104974100      2       1  150064       1.7951     0.036318
enh72471    6  105846900  105847900      5       2  150064       1.8283      0.03375
enh72488    6  106257300  106258300      4       2  150064       1.6957     0.044969
enh72492    6  106347400  106348400      5       2  150064       1.7751     0.037937
enh72497    6  106504000  106505000      3       1  150064       1.9904     0.023273
enh72500    6  106538400  106539400      2       1  150064       2.1115     0.017365
enh72505    6  106560500  106561500      1       1  150064       2.1709      0.01497
enh72522    6  106728700  106729700      1       1  150064       1.8626      0.03126
enh72548    6  107434400  107435400      2       1  150064       1.6683     0.047624
enh72550    6  107778700  107779700      3       2  150064       2.2827     0.011223
enh72571    6  108096000  108097000      2       1  150064       3.5396   0.00020038
enh72573    6  108098500  108099500      3       1  150064       3.3688   0.00037752
enh72574    6  108100400  108101400      2       1  150064       3.2853   0.00050937
enh72575    6  108102600  108103600      2       1  150064       3.1091   0.00093841
enh72577    6  108118500  108119500      1       1  150064       3.7192    9.992e-05
enh72580    6  108134700  108135700      1       1  150064       3.6944    0.0001102
enh72581    6  108138600  108139600      6       2  150064       3.6145   0.00015049
enh72585    6  108164400  108165400      4       2  150064       2.9583    0.0015465
enh72586    6  108168400  108169400      3       1  150064       2.3022     0.010663
enh72587    6  108169600  108170600      3       2  150064       3.2841   0.00051146
enh72588    6  108187700  108188700      6       2  150064       1.9621     0.024877
enh72595    6  108276100  108277100      3       1  150064       2.1382     0.016251
enh72596    6  108279600  108280600      1       1  150064       2.2072      0.01365
enh72605    6  108578100  108579100      3       1  150064        1.918     0.027559
enh72610    6  108862900  108863900      2       1  150064       2.5027    0.0061627
enh72612    6  108877800  108878800      3       2  150064        3.138   0.00085052
enh72613    6  108884900  108885900      1       1  150064       2.3901     0.008422
enh72614    6  108887700  108888700      2       1  150064       2.9159    0.0017733
enh72615    6  108889400  108890400      3       1  150064       2.1379     0.016261
enh72624    6  108919100  108920100      3       1  150064        2.478    0.0066067
enh72631    6  108944000  108945000      1       1  150064       4.6819    1.421e-06
enh72634    6  108953300  108954300      1       1  150064       3.2599    0.0005573
enh72638    6  108974200  108975200      3       1  150064       3.2369   0.00060424
enh72639    6  108987800  108988800      3       2  150064       4.2635   1.0064e-05
enh72641    6  108996200  108997200      5       2  150064       5.0421    2.302e-07
enh72642    6  108998100  108999100      4       1  150064       4.6968   1.3212e-06
enh72645    6  109035700  109036700      6       3  150064       1.8225     0.034191
enh72647    6  109103400  109104400      3       2  150064       1.6542     0.049042
enh72655    6  109217500  109218500      2       1  150064       2.5944    0.0047375
enh72665    6  109287800  109288800      2       1  150064       2.4536    0.0070723
enh72676    6  109384500  109385500      1       1  150064       2.7412     0.003061
enh72678    6  109392300  109393300      2       1  150064       2.3728    0.0088267
enh72680    6  109411600  109412600      1       1  150064       2.9911      0.00139
enh72720    6  110341700  110342700      3       2  150064       1.7421     0.040746
enh72733    6  110858200  110859200      1       1  150064       1.7049      0.04411
enh72738    6  111009100  111010100      3       2  150064       1.9384     0.026285
enh72739    6  111102300  111103300      1       1  150064       2.6638     0.003863
enh72740    6  111134200  111135200      3       2  150064       2.5452    0.0054608
enh72741    6  111137500  111138500      3       2  150064       2.5932    0.0047541
enh72742    6  111147200  111148200      4       2  150064       2.7544    0.0029397
enh72745    6  111193900  111194900      3       1  150064         2.03     0.021178
enh72746    6  111205100  111206100      3       1  150064       1.8368     0.033122
enh72749    6  111280900  111281900      6       2  150064       2.2583     0.011964
enh72751    6  111304400  111305400      7       2  150064       2.3387    0.0096768
enh72755    6  111426400  111427400      2       1  150064       3.0585    0.0011123
enh72756    6  111431200  111432200      1       1  150064       4.0186    2.927e-05
enh72757    6  111434800  111435800      2       1  150064       3.7471    8.944e-05
enh72760    6  111477700  111478700      2       1  150064       3.2857   0.00050869
enh72761    6  111492400  111493400      2       1  150064       3.5263   0.00021073
enh72764    6  111579400  111580400      5       3  150064       3.0165    0.0012785
enh72765    6  111581700  111582700      2       1  150064       3.5659   0.00018128
enh72767    6  111615300  111616300      6       3  150064       2.3234      0.01008
enh72772    6  111748700  111749700      3       2  150064       2.0236     0.021504
enh72776    6  111783500  111784500      4       2  150064       3.4003   0.00033656
enh72777    6  111793800  111794800      5       2  150064       3.3367   0.00042387
enh72780    6  111799800  111800800      2       1  150064       3.3221   0.00044664
enh72781    6  111806400  111807400      1       1  150064       4.0197    2.914e-05
enh72784    6  111853900  111854900      2       1  150064       3.5397   0.00020028
enh72785    6  111857800  111858800      2       1  150064        3.667   0.00012272
enh72789    6  111895400  111896400      7       2  150064       4.8793   5.3241e-07
enh72790    6  111896500  111897500      1       1  150064       3.8316    6.365e-05
enh72791    6  111897100  111898100      6       2  150064       4.4862   3.6258e-06
enh72792    6  111907700  111908700      3       2  150064        2.355     0.009262
enh72793    6  111909200  111910200      3       2  150064        2.862     0.002105
enh72794    6  111923500  111924500      3       2  150064       3.0454    0.0011618
enh72817    6  112110700  112111700      2       1  150064       1.7788     0.037633
enh72821    6  112129100  112130100      5       3  150064        2.365    0.0090159
enh72875    6  116576200  116577200      4       2  150064       1.9876     0.023427
enh72894    6  116936400  116937400      3       1  150064       2.5053     0.006118
enh72901    6  117000600  117001600      2       1  150064       2.0314     0.021109
enh72902    6  117003800  117004800      2       1  150064       1.9709     0.024365
enh72903    6  117004800  117005800      1       1  150064       2.2486      0.01227
enh72904    6  117006700  117007700      3       1  150064       1.8036     0.035649
enh72911    6  117870600  117871600      2       1  150064       2.6924    0.0035471
enh72913    6  117913500  117914500      2       1  150064        2.343    0.0095646
enh72914    6  117914200  117915200      3       2  150064        1.654     0.049068
enh72916    6  117919400  117920400      2       1  150064       2.0629     0.019559
enh72920    6  117976000  117977000      4       2  150064        1.658     0.048659
enh72923    6  118006200  118007200      2       1  150064       2.2503     0.012214
enh72925    6  118011800  118012800      3       2  150064       2.8122    0.0024601
enh72931    6  118857300  118858300      2       1  150064        1.692      0.04532
enh72932    6  118858400  118859400      1       1  150064       1.9738       0.0242
enh72976    6  119043200  119044200      1       1  150064       1.9577      0.02513
enh72985    6  119116900  119117900      7       4  150064       2.1418     0.016105
enh72989    6  119131800  119132800      2       1  150064       3.0056    0.0013254
enh72990    6  119133600  119134600      1       1  150064        1.821       0.0343
enh72994    6  119182600  119183600      6       3  150064       2.1132     0.017291
enh72995    6  119184700  119185700      5       2  150064       2.0725      0.01911
enh72996    6  119186100  119187100      3       2  150064       1.6865     0.045853
enh72997    6  119193600  119194600      4       1  150064       2.8631    0.0020979
enh72998    6  119197800  119198800      1       1  150064       2.9651     0.001513
enh72999    6  119200800  119201800      2       1  150064       3.0049    0.0013283
enh73000    6  119203700  119204700      3       1  150064       2.9643    0.0015167
enh73001    6  119207400  119208400      2       1  150064       1.8497     0.032177
enh73002    6  119210400  119211400      3       2  150064       2.6662    0.0038359
enh73005    6  119254300  119255300      9       3  150064        2.293     0.010924
enh73006    6  119256900  119257900      7       2  150064       2.4591    0.0069653
enh73007    6  119373200  119374200      2       1  150064       2.0561     0.019888
enh73017    6  119468500  119469500      6       3  150064       1.7837     0.037239
enh73021    6  119589200  119590200      3       1  150064       2.3333    0.0098164
enh73029    6  119664200  119665200      1       1  150064       1.7999      0.03594
enh73036    6  121654400  121655400      1       1  150064       1.7888      0.03682
enh73060    6  123072000  123073000      5       2  150064        2.579     0.004955
enh73061    6  123073800  123074800      7       3  150064       2.1414     0.016119
enh73062    6  123074200  123075200      4       2  150064       2.0688     0.019282
enh73077    6  126116300  126117300      5       2  150064       1.9319     0.026683
enh73087    6  126142600  126143600      1       1  150064       1.8066      0.03541
enh73167    6  128239400  128240400      1       1  150064       2.0249      0.02144
enh73175    6  128304900  128305900      4       2  150064       3.6185   0.00014815
enh73176    6  128307000  128308000      3       2  150064       4.1362   1.7656e-05
enh73177    6  128312600  128313600      6       3  150064       3.9221   4.3895e-05
enh73178    6  128319000  128320000      1       1  150064       3.5632    0.0001832
enh73206    6  129998700  129999700      3       2  150064       2.0361     0.020869
enh73244    6  130581100  130582100     11       3  150064       3.4117   0.00032277
enh73245    6  130603000  130604000      5       1  150064       3.4377    0.0002933
enh73249    6  130722400  130723400      6       3  150064       1.7181      0.04289
enh73253    6  130833400  130834400      1       1  150064       2.5638     0.005177
enh73255    6  130846000  130847000      2       1  150064       2.1521     0.015695
enh73268    6  131169800  131170800      2       1  150064       2.2508     0.012199
enh73269    6  131234000  131235000      5       2  150064       1.6681     0.047643
enh73312    6  132820300  132821300      1       1  150064       2.0421      0.02057
enh73358    6  134609300  134610300      3       2  150064       1.6668     0.047782
enh73365    6  134693900  134694900      1       1  150064       1.8605      0.03141
enh73437    6  135641800  135642800      1       1  150064       2.2307      0.01285
enh73439    6  135644300  135645300      1       1  150064       2.1573      0.01549
enh73447    6  135945400  135946400      1       1  150064        1.833       0.0334
enh73448    6  136008000  136009000      2       1  150064       1.6644     0.048014
enh73466    6  136686800  136687800      1       1  150064       1.7393      0.04099
enh73473    6  136965000  136966000      3       1  150064       1.9464     0.025801
enh73506    6  137416100  137417100      3       2  150064       1.6791     0.046568
enh73532    6  137735300  137736300      2       1  150064       1.7138     0.043282
enh73536    6  137863600  137864600      4       2  150064       1.8443     0.032573
enh73539    6  137960000  137961000     13       4  150064       1.8771     0.030254
enh73570    6  138265700  138266700      5       2  150064       1.8222     0.034212
enh73612    6  139445500  139446500      5       1  150064       2.1378     0.016267
enh73613    6  139448700  139449700      4       1  150064       1.8624     0.031275
enh73614    6  139453600  139454600      2       1  150064       1.6495     0.049522
enh73615    6  139462000  139463000      3       1  150064       2.3228     0.010095
enh73616    6  139463200  139464200      6       3  150064       2.2537     0.012109
enh73617    6  139464400  139465400      3       1  150064       1.9227     0.027259
enh73620    6  139471500  139472500      2       1  150064       2.2422     0.012475
enh73621    6  139474900  139475900      1       1  150064       2.4142     0.007885
enh73622    6  139477800  139478800      6       2  150064       3.0261    0.0012388
enh73623    6  139479900  139480900      5       2  150064       2.0957     0.018054
enh73624    6  139485200  139486200      5       2  150064       2.6743    0.0037446
enh73628    6  139531600  139532600      8       2  150064       2.7649     0.002847
enh73642    6  139655800  139656800      1       1  150064       3.1677    0.0007683
enh73653    6  139850200  139851200      3       1  150064        1.898      0.02885
enh73674    6  142396400  142397400      1       1  150064       1.7839      0.03722
enh73689    6  142553400  142554400      5       2  150064       1.9601     0.024991
enh73690    6  142652000  142653000      1       1  150064       1.7321      0.04163
enh73693    6  142716100  142717100      2       1  150064       1.6821     0.046274
enh73695    6  142865500  142866500      2       1  150064       1.9187     0.027513
enh73732    6  143158600  143159600      1       1  150064       2.4779     0.006607
enh73741    6  143206700  143207700      6       3  150064       1.6885     0.045662
enh73883    6  144996100  144997100      6       2  150064       1.7822     0.037362
enh73894    6  146130300  146131300      2       1  150064       2.2344     0.012729
enh73897    6  146137100  146138100      1       1  150064       2.9092     0.001812
enh73908    6  147178500  147179500      3       1  150064       1.9317       0.0267
enh73943    6  149080000  149081000      3       1  150064       2.1538     0.015628
enh73945    6  149087000  149088000      5       2  150064       2.0901     0.018306
enh73946    6  149091900  149092900      4       2  150064       1.8592     0.031502
enh73977    6  149462600  149463600      2       1  150064       2.3722    0.0088404
enh74036    6  149931000  149932000      2       1  150064        2.087     0.018445
enh74038    6  149967200  149968200      1       1  150064       1.8082      0.03529
enh74041    6  150021000  150022000      2       1  150064       1.6861     0.045884
enh74042    6  150025100  150026100      2       1  150064       3.0431    0.0011709
enh74046    6  150035400  150036400      1       1  150064        1.652      0.04927
enh74049    6  150065900  150066900      3       1  150064       1.8131      0.03491
enh74050    6  150069700  150070700      1       1  150064       1.8234      0.03412
enh74051    6  150072800  150073800      1       1  150064       1.7104       0.0436
enh74055    6  150185800  150186800      4       2  150064       1.9908     0.023251
enh74056    6  150217200  150218200      2       1  150064       1.9846     0.023592
enh74062    6  150388800  150389800      4       1  150064       1.8679     0.030888
enh74070    6  150478300  150479300      1       1  150064       2.7663     0.002835
enh74081    6  150944200  150945200      5       2  150064       2.7525    0.0029574
enh74082    6  150952900  150953900      2       1  150064       2.3476    0.0094477
enh74089    6  151308400  151309400      4       2  150064       3.3127   0.00046206
enh74114    6  151803800  151804800      1       1  150064        2.323      0.01009
enh74130    6  152493300  152494300      6       2  150064       1.7199     0.042729
enh74138    6  152554400  152555400      3       2  150064       2.2833     0.011207
enh74143    6  152783700  152784700      3       1  150064        2.202     0.013833
enh74148    6  153298600  153299600      2       1  150064       1.6632     0.048134
enh74196    6  155064400  155065400      1       1  150064       1.8124      0.03496
enh74202    6  155120100  155121100      1       1  150064       2.2549      0.01207
enh74203    6  155120900  155121900      1       1  150064        2.028      0.02128
enh74218    6  155545000  155546000      7       3  150064       2.1238     0.016844
enh74220    6  155631100  155632100      1       1  150064       1.8024      0.03574
enh74232    6  156380900  156381900      3       1  150064       1.8233     0.034131
enh74235    6  156488900  156489900      3       1  150064       1.6906     0.045457
enh74248    6  157041500  157042500      2       1  150064       1.6887     0.045634
enh74250    6  157111700  157112700      1       1  150064       3.3016    0.0004806
enh74251    6  157127500  157128500      6       3  150064       1.8253     0.033979
enh74258    6  157160800  157161800      1       1  150064       1.8344       0.0333
enh74259    6  157164800  157165800      3       1  150064        1.645     0.049984
enh74262    6  157190900  157191900      2       1  150064       1.8596     0.031475
enh74263    6  157195100  157196100      2       1  150064       1.7252     0.042243
enh74264    6  157197200  157198200      2       1  150064       2.2789     0.011336
enh74265    6  157198100  157199100      4       1  150064       2.6341    0.0042179
enh74266    6  157199700  157200700      2       1  150064       1.9454     0.025863
enh74267    6  157205400  157206400      3       2  150064        2.311     0.010417
enh74269    6  157211500  157212500      2       1  150064       2.0931     0.018169
enh74271    6  157215700  157216700      5       3  150064       1.8807     0.030004
enh74273    6  157218900  157219900      8       3  150064       2.9025    0.0018512
enh74276    6  157230700  157231700      1       1  150064       2.3546     0.009271
enh74287    6  157252500  157253500      4       2  150064       1.6578     0.048676
enh74289    6  157258100  157259100      1       1  150064       2.3323     0.009843
enh74290    6  157259300  157260300      2       1  150064       1.6863     0.045869
enh74297    6  157283900  157284900      6       2  150064       2.9355    0.0016649
enh74299    6  157285800  157286800      4       2  150064       2.8778    0.0020024
enh74300    6  157288000  157289000      2       1  150064       1.7261     0.042162
enh74301    6  157289400  157290400      2       1  150064       2.2685     0.011648
enh74305    6  157308200  157309200      4       2  150064       2.2821      0.01124
enh74308    6  157322600  157323600      5       1  150064       2.3049     0.010587
enh74310    6  157326800  157327800      2       1  150064        2.339    0.0096672
enh74311    6  157329200  157330200      2       1  150064        1.729     0.041903
enh74312    6  157330500  157331500      3       1  150064       1.9831     0.023678
enh74313    6  157337800  157338800      5       1  150064       2.3018     0.010672
enh74315    6  157340000  157341000      1       1  150064       2.4497     0.007149
enh74320    6  157356700  157357700      1       1  150064       2.2784      0.01135
enh74321    6  157375100  157376100      3       1  150064       2.1631     0.015266
enh74323    6  157379400  157380400      3       1  150064       2.1882     0.014329
enh74324    6  157380600  157381600      2       1  150064       2.3746    0.0087848
enh74367    6  157957500  157958500      5       2  150064       1.7749     0.037958
enh74368    6  157970800  157971800      4       2  150064        2.216     0.013345
enh74373    6  158050000  158051000      6       1  150064       3.6567   0.00012774
enh74374    6  158068500  158069500      3       2  150064       3.7765   7.9536e-05
enh74375    6  158087900  158088900      4       2  150064       2.2401     0.012542
enh74376    6  158090900  158091900      1       1  150064       2.8855     0.001954
enh74412    6  158414200  158415200      4       2  150064       1.8611     0.031368
enh74413    6  158415500  158416500      2       1  150064        1.836     0.033178
enh74425    6  158467500  158468500      7       4  150064       2.2256     0.013022
enh74518    6  159514400  159515400     10       3  150064       1.9155     0.027717
enh74520    6  159519700  159520700      2       1  150064       1.9307     0.026759
enh74535    6  160181200  160182200      6       2  150064       2.0894     0.018338
enh74538    6  160213200  160214200      8       1  150064       2.2056     0.013706
enh74543    6  160283000  160284000      7       2  150064       1.7847     0.037158
enh74602    6  161647700  161648700      2       1  150064       1.7583     0.039352
enh74615    6  163826000  163827000      1       1  150064       2.2924      0.01094
enh74617    6  163833000  163834000      2       1  150064       2.9864    0.0014116
enh74618    6  163839900  163840900      1       1  150064       3.6248    0.0001446
enh74619    6  163844200  163845200      4       2  150064       3.4466   0.00028388
enh74620    6  163845800  163846800      1       1  150064       3.5572    0.0001874
enh74621    6  163849300  163850300      1       1  150064       2.1102      0.01742
enh74622    6  163854200  163855200      3       1  150064       3.5356    0.0002034
enh74623    6  163860400  163861400      3       1  150064       3.4855   0.00024564
enh74625    6  163870000  163871000      5       3  150064       3.5334    0.0002051
enh74627    6  163882400  163883400      2       1  150064       3.3633   0.00038509
enh74630    6  163915000  163916000      3       2  150064       2.4441    0.0072611
enh74632    6  163937600  163938600      3       2  150064       2.4108    0.0079594
enh74633    6  163939700  163940700      1       1  150064       3.2353    0.0006075
enh74634    6  163950800  163951800      2       1  150064       2.1818     0.014561
enh74635    6  163953400  163954400      2       1  150064       2.5112    0.0060162
enh74642    6  164817700  164818700      3       2  150064       1.8994     0.028757
enh74665    6  167003400  167004400      4       2  150064       2.8057    0.0025105
enh74669    6  167172600  167173600      2       1  150064       2.8972    0.0018827
enh74690    6  167426100  167427100      9       4  150064       1.9167     0.027639
enh74702    6  167554600  167555600      8       2  150064       1.7507     0.039997
enh74723    6  169968200  169969200      3       2  150064       1.7829     0.037301
enh74745    6  170467900  170468900      9       5  150064       1.7011     0.044458
enh74753    6  170614400  170615400      5       1  150064       2.1671     0.015115
enh74756    6  170646000  170647000      2       1  150064       2.0639     0.019513
enh74814    7     857800     858800      4       2  150064       2.1887      0.01431
enh74816    7     860900     861900      5       2  150064       1.9333     0.026597
enh74824    7     918900     919900      1       1  150064       2.0137      0.02202
enh74863    7    1329000    1330000      7       3  150064       2.0993     0.017897
enh74884    7    1858600    1859600      9       2  150064       4.8875   5.1057e-07
enh74885    7    1864400    1865400      8       3  150064       2.8624     0.002102
enh74886    7    1894200    1895200      1       1  150064       5.5516    1.415e-08
enh74887    7    1896200    1897200      5       3  150064       4.9351   4.0047e-07
enh74888    7    1915000    1916000      6       2  150064       3.8537   5.8183e-05
enh74889    7    1922500    1923500      4       1  150064       2.0557     0.019903
enh74890    7    1924400    1925400      5       2  150064       1.6773     0.046744
enh74893    7    1959600    1960600      6       2  150064       2.0246     0.021453
enh74896    7    1967400    1968400      7       3  150064       3.2748   0.00052868
enh74897    7    1975900    1976900      9       2  150064       5.8609   2.3016e-09
enh74898    7    1982200    1983200      2       1  150064       5.6169   9.7185e-09
enh74900    7    2001100    2002100      2       1  150064            2     0.022748
enh74903    7    2018400    2019400      6       3  150064       4.5818   2.3047e-06
enh74904    7    2026400    2027400      6       2  150064       6.4172   6.9402e-11
enh74905    7    2059400    2060400      5       2  150064       2.5191    0.0058827
enh74908    7    2070600    2071600      7       3  150064       2.3902    0.0084201
enh74909    7    2076200    2077200      5       2  150064       2.1321     0.016498
enh74910    7    2079400    2080400      2       1  150064       2.3663    0.0089827
enh74911    7    2089400    2090400      6       3  150064       1.9868     0.023474
enh74912    7    2104100    2105100      2       1  150064       1.9003     0.028694
[truncated: 602,226 more chars]
