# Supplementary material for: Identifying enhancer properties associated with genetic risk for complex traits using regulome-wide association studies
Source: PLoS Comput Biol. 2022 Sep 7;18(9):e1010430. doi: 10.1371/journal.pcbi.1010430 (PMC9484640; doi:10.1371/journal.pcbi.1010430)
Supplement: S3 Table — Sample names are as described in the ROADMAP epigenomics project integrative analysis portal: https://egg2.wustl.edu/roadmap/web_portal/meta.html. (ZIP) [file pcbi.1010430.s010.zip › supplemental_table3/E028breast_sig_enhancers05.gcov.out]

GENE       CHR      START       STOP  NSNPS  NPARAM       N        ZSTAT            P
enh49720     1     841900     842900      1       1  150064       1.8239      0.03408
enh49751     1    1172600    1173600      1       1  150064       2.0969        0.018
enh49752     1    1174300    1175300      2       1  150064       1.9042     0.028443
enh49753     1    1185900    1186900      4       2  150064       1.9041     0.028447
enh49763     1    1253300    1254300      2       1  150064       1.8249     0.034007
enh49810     1    1706600    1707600      3       1  150064       2.3962    0.0082819
enh49833     1    1841000    1842000      3       1  150064       2.0797     0.018775
enh49836     1    1874600    1875600      6       2  150064        1.956     0.025235
enh49838     1    1889200    1890200      2       1  150064       2.3413    0.0096085
enh49846     1    2058600    2059600      1       1  150064       3.2129    0.0006569
enh49847     1    2063200    2064200      1       1  150064       2.0727       0.0191
enh49849     1    2071200    2072200      5       2  150064       3.2169   0.00064792
enh49850     1    2101200    2102200      1       1  150064       3.4508    0.0002795
enh49856     1    2126700    2127700      2       1  150064       2.5265    0.0057606
enh49859     1    2139400    2140400      2       1  150064       2.3813     0.008625
enh49896     1    2373600    2374600      4       2  150064       2.8525    0.0021685
enh49899     1    2380900    2381900      5       2  150064       4.7124    1.224e-06
enh49900     1    2384500    2385500      4       2  150064       3.2068   0.00067105
enh49901     1    2391200    2392200      5       2  150064       4.0566     2.49e-05
enh49902     1    2395200    2396200      4       2  150064       4.6031   2.0809e-06
enh49903     1    2397500    2398500      8       3  150064        4.066   2.3917e-05
enh49904     1    2400900    2401900      1       1  150064       3.8269    6.488e-05
enh49909     1    2437500    2438500      4       1  150064       1.6633     0.048122
enh49916     1    2486400    2487400      1       1  150064       2.5752     0.005009
enh49920     1    2516100    2517100      1       1  150064       3.2766    0.0005254
enh49922     1    2525100    2526100      4       2  150064       2.4895     0.006397
enh49923     1    2542100    2543100      1       1  150064       2.6463     0.004069
enh49928     1    3043300    3044300      2       1  150064       1.8963     0.028961
enh49967     1    3604800    3605800      4       2  150064       1.9732     0.024239
enh49970     1    3607400    3608400      4       2  150064       1.8516      0.03204
enh50014     1    5449000    5450000      1       1  150064       1.6795      0.04653
enh50020     1    5719800    5720800      2       1  150064       1.9831      0.02368
enh50024     1    5896800    5897800      7       2  150064       2.0819     0.018676
enh50045     1    6260200    6261200      1       1  150064       1.7453      0.04047
enh50046     1    6264400    6265400      3       2  150064         2.25     0.012223
enh50079     1    6446900    6447900      2       1  150064       1.7695     0.038403
enh50080     1    6449600    6450600      3       2  150064       2.4151    0.0078652
enh50084     1    6531500    6532500      4       2  150064       2.7463    0.0030136
enh50087     1    6552600    6553600      2       1  150064       1.7867     0.036993
enh50088     1    6554800    6555800      3       1  150064       2.1548      0.01559
enh50104     1    6669700    6670700      2       1  150064       1.8196     0.034411
enh50105     1    6676000    6677000      3       1  150064       2.1533     0.015649
enh50106     1    6684100    6685100      2       1  150064       2.1264     0.016733
enh50107     1    6686200    6687200      1       1  150064       3.9894    3.312e-05
enh50109     1    6747800    6748800      2       1  150064       3.4676   0.00026261
enh50110     1    6759600    6760600      3       1  150064        3.954   3.8435e-05
enh50123     1    6862400    6863400      1       1  150064       1.6802      0.04646
enh50138     1    7020100    7021100      1       1  150064       1.9101      0.02806
enh50141     1    7085700    7086700      3       2  150064       2.2659      0.01173
enh50151     1    7315300    7316300      4       1  150064        1.857     0.031656
enh50238     1    8377500    8378500      1       1  150064       3.5064    0.0002271
enh50239     1    8403200    8404200      3       2  150064       2.8493    0.0021907
enh50241     1    8411600    8412600      1       1  150064       2.0981      0.01795
enh50242     1    8412600    8413600      3       2  150064       4.7419   1.0588e-06
enh50243     1    8423400    8424400      5       2  150064       3.9983   3.1898e-05
enh50244     1    8427200    8428200      1       1  150064       2.9348     0.001669
enh50245     1    8431700    8432700      4       2  150064       4.0523    2.536e-05
enh50249     1    8444400    8445400      2       1  150064       4.8974   4.8548e-07
enh50251     1    8454700    8455700      2       1  150064       3.3185   0.00045251
enh50252     1    8457300    8458300      2       1  150064       2.5465    0.0054401
enh50253     1    8467500    8468500      3       1  150064       5.1681   1.1824e-07
enh50256     1    8484800    8485800      2       1  150064       4.3574   6.5811e-06
enh50257     1    8498600    8499600      1       1  150064        5.656    7.747e-09
enh50259     1    8516000    8517000      2       1  150064       3.2735   0.00053114
enh50262     1    8524000    8525000      5       3  150064       2.7613    0.0028785
enh50263     1    8536800    8537800      3       1  150064       3.2444   0.00058856
enh50265     1    8542800    8543800      2       1  150064       2.1847     0.014455
enh50266     1    8553600    8554600      2       1  150064       4.5165    3.144e-06
enh50267     1    8557200    8558200      2       1  150064       2.8573    0.0021361
enh50274     1    8600600    8601600      2       1  150064       3.9022   4.7664e-05
enh50275     1    8614900    8615900      2       1  150064       3.0698    0.0010711
enh50276     1    8623400    8624400      3       2  150064       2.3761    0.0087482
enh50278     1    8646200    8647200      1       1  150064       2.5929     0.004759
enh50279     1    8651000    8652000      2       1  150064       2.9515    0.0015814
enh50280     1    8658100    8659100      5       2  150064       2.9347    0.0016695
enh50281     1    8686300    8687300      1       1  150064       2.9013     0.001858
enh50283     1    8691000    8692000      1       1  150064        2.875      0.00202
enh50285     1    8711900    8712900      1       1  150064       2.6695     0.003798
enh50286     1    8719300    8720300      1       1  150064       2.4949       0.0063
enh50287     1    8721400    8722400      1       1  150064        3.686    0.0001139
enh50289     1    8726000    8727000      1       1  150064       2.8965     0.001887
enh50291     1    8729100    8730100      1       1  150064       1.9571      0.02517
enh50292     1    8730400    8731400      2       1  150064       2.3313     0.009868
enh50293     1    8734700    8735700      1       1  150064       2.7007      0.00346
enh50295     1    8744400    8745400      1       1  150064       2.2705      0.01159
enh50299     1    8766800    8767800      3       2  150064       2.0001     0.022746
enh50300     1    8771900    8772900      2       1  150064       2.1925     0.014172
enh50302     1    8800000    8801000      1       1  150064       1.7758      0.03788
enh50321     1    8959600    8960600      3       1  150064       1.6953     0.045007
enh50322     1    8963300    8964300      4       2  150064       1.9326     0.026642
enh50325     1    8971100    8972100      3       2  150064       2.0245     0.021458
enh50327     1    8999300    9000300      7       3  150064       3.0437    0.0011682
enh50328     1    9001600    9002600      6       3  150064       2.9046    0.0018385
enh50347     1    9222000    9223000      1       1  150064       1.9856      0.02354
enh50368     1    9351400    9352400      3       2  150064       2.4918    0.0063544
enh50380     1    9409500    9410500      1       1  150064       1.7885      0.03685
enh50411     1    9651400    9652400      1       1  150064       1.8634       0.0312
enh50449     1    9923200    9924200      3       2  150064        2.006      0.02243
enh50460     1    9965400    9966400      5       2  150064        1.786     0.037048
enh50496     1   10401000   10402000      3       1  150064       1.8461      0.03244
enh50562     1   10959600   10960600      1       1  150064       2.2127      0.01346
enh50577     1   11117800   11118800      2       1  150064       1.7327     0.041571
enh50597     1   11335500   11336500      1       1  150064       2.0523      0.02007
enh50602     1   11376800   11377800      2       1  150064       2.1261     0.016749
enh50610     1   11712300   11713300      2       1  150064       1.7264     0.042136
enh50631     1   11868200   11869200      5       1  150064       1.6687     0.047588
enh50638     1   11990200   11991200      2       1  150064       1.7587     0.039313
enh50639     1   11995500   11996500      4       2  150064       2.1548     0.015588
enh50640     1   11998500   11999500      2       1  150064       1.9438      0.02596
enh50641     1   12000400   12001400      4       1  150064       2.0448     0.020437
enh50648     1   12112000   12113000      4       2  150064       1.7134     0.043322
enh50649     1   12128100   12129100      2       1  150064       2.6411    0.0041314
enh50650     1   12135100   12136100      6       2  150064       2.3073      0.01052
enh50701     1   12660100   12661100      7       3  150064       1.6979     0.044762
enh50726     1   14074400   14075400      2       1  150064       1.6562     0.048838
enh50733     1   14090600   14091600      1       1  150064       1.7987      0.03603
enh50746     1   14462600   14463600      5       1  150064       1.6898     0.045536
enh50747     1   14464500   14465500      8       2  150064       1.8978     0.028863
enh50748     1   14467300   14468300      5       1  150064       1.7796     0.037574
enh50761     1   14813000   14814000      4       2  150064       2.0007     0.022715
enh50780     1   15207500   15208500      4       2  150064       1.9605     0.024968
enh50787     1   15252700   15253700      3       1  150064       1.8983     0.028827
enh50850     1   15690900   15691900      2       1  150064       1.6764     0.046832
enh50892     1   16152000   16153000      7       2  150064       2.0326     0.021046
enh50925     1   16353100   16354100      4       2  150064       2.2654     0.011743
enh50956     1   16542200   16543200      6       2  150064       2.2668     0.011702
enh50959     1   16564000   16565000      2       1  150064       2.7283    0.0031827
enh50960     1   16570400   16571400      1       1  150064        2.126      0.01675
enh50961     1   16574100   16575100      3       1  150064       2.0515     0.020108
enh50962     1   16575900   16576900      1       1  150064       2.2636       0.0118
enh50965     1   16594000   16595000      4       1  150064       2.0877     0.018412
enh50968     1   16644800   16645800      3       1  150064       2.0685     0.019295
enh50970     1   16650500   16651500      1       1  150064       2.2849      0.01116
enh50974     1   16679400   16680400      1       1  150064       2.0801      0.01876
enh50978     1   16698400   16699400      2       1  150064       1.7669     0.038622
enh50981     1   16703100   16704100      4       1  150064       1.9451     0.025883
enh50982     1   16711400   16712400      2       1  150064       1.7801     0.037533
enh50983     1   16714200   16715200      2       1  150064       1.7653      0.03876
enh50985     1   16722600   16723600      5       2  150064       2.0027     0.022605
enh50989     1   16839500   16840500      1       1  150064       2.1937      0.01413
enh51013     1   17308000   17309000      4       2  150064       2.1727     0.014903
enh51014     1   17310300   17311300      4       2  150064       4.2187   1.2287e-05
enh51019     1   17342400   17343400      5       2  150064       2.0112     0.022154
enh51021     1   17371800   17372800      6       1  150064       2.4293    0.0075639
enh51022     1   17378300   17379300      2       1  150064       2.7791    0.0027255
enh51023     1   17385900   17386900      4       2  150064       2.9968     0.001364
enh51024     1   17389600   17390600      8       4  150064       2.8326    0.0023086
enh51046     1   17552400   17553400      4       2  150064       2.3533    0.0093034
enh51121     1   19218200   19219200      2       1  150064       2.1426     0.016073
enh51134     1   19263700   19264700      2       1  150064       1.7529     0.039814
enh51170     1   19641000   19642000      3       1  150064       2.1377     0.016271
enh51184     1   19695700   19696700      4       2  150064       1.8083      0.03528
enh51217     1   19820000   19821000      5       2  150064       3.3272   0.00043859
enh51218     1   19821700   19822700      2       1  150064       3.1151    0.0009193
enh51219     1   19822600   19823600      6       3  150064       2.3396    0.0096527
enh51220     1   19831600   19832600      7       3  150064       1.9153     0.027725
enh51221     1   19835400   19836400      6       2  150064       1.6627     0.048186
enh51231     1   19966700   19967700      1       1  150064       2.3371     0.009718
enh51234     1   19974500   19975500      9       4  150064       1.7098     0.043651
enh51261     1   20275200   20276200      6       4  150064       3.0975   0.00097573
enh51265     1   20384700   20385700      1       1  150064       1.9876      0.02343
enh51284     1   20702100   20703100      8       3  150064       1.7327     0.041575
enh51295     1   20819900   20820900      1       1  150064       1.7361      0.04127
enh51296     1   20822600   20823600      1       1  150064       1.7077      0.04385
enh51312     1   21043500   21044500      5       1  150064        2.545    0.0054636
enh51316     1   21063000   21064000      2       1  150064        2.153      0.01566
enh51317     1   21065400   21066400      1       1  150064       2.3174      0.01024
enh51320     1   21114500   21115500      2       1  150064       2.4415    0.0073133
enh51322     1   21140200   21141200      3       1  150064       2.4477    0.0071881
enh51323     1   21156400   21157400      3       1  150064        2.265     0.011755
enh51324     1   21194200   21195200      2       1  150064        2.217      0.01331
enh51329     1   21342600   21343600      3       2  150064       2.9619    0.0015285
enh51331     1   21351200   21352200      5       3  150064       2.4355    0.0074355
enh51332     1   21369200   21370200      5       3  150064       2.6484    0.0040443
enh51333     1   21376300   21377300      3       1  150064       2.3494     0.009401
enh51337     1   21403200   21404200      4       2  150064       2.5195    0.0058759
enh51338     1   21409700   21410700      2       1  150064       2.4697    0.0067617
enh51339     1   21416400   21417400      2       1  150064       2.7459    0.0030177
enh51344     1   21475000   21476000      3       2  150064       1.9115     0.027969
enh51345     1   21477600   21478600      2       1  150064       2.7957    0.0025891
enh51346     1   21497500   21498500      3       1  150064       2.9716     0.001481
enh51347     1   21521300   21522300      1       1  150064       1.7381       0.0411
enh51397     1   21918700   21919700      4       2  150064       1.6672     0.047742
enh51399     1   21940800   21941800      4       1  150064       1.9238     0.027187
enh51406     1   21992100   21993100      6       3  150064        2.125     0.016793
enh51408     1   22018100   22019100      4       2  150064       2.4383     0.007378
enh51409     1   22029600   22030600      2       1  150064       1.8437     0.032617
enh51410     1   22032300   22033300      3       2  150064        1.769      0.03845
enh51411     1   22085600   22086600      5       2  150064        1.674     0.047065
enh51412     1   22091600   22092600      5       2  150064       2.2327     0.012784
enh51439     1   22350100   22351100      5       2  150064       2.2927     0.010933
enh51443     1   22374500   22375500      4       2  150064       3.2881   0.00050426
enh51444     1   22378200   22379200      5       2  150064       2.7142    0.0033213
enh51446     1   22382600   22383600      4       2  150064       1.7817       0.0374
enh51449     1   22396300   22397300      4       2  150064       1.7649     0.038789
enh51450     1   22398500   22399500      1       1  150064       3.3647    0.0003831
enh51455     1   22418600   22419600      1       1  150064       1.7696       0.0384
enh51456     1   22432400   22433400      4       2  150064       2.4663    0.0068254
enh51458     1   22444600   22445600      3       2  150064       1.7638     0.038881
enh51459     1   22448500   22449500      7       4  150064       1.7571     0.039447
enh51465     1   22560000   22561000      2       1  150064       2.8383    0.0022675
enh51580     1   23888600   23889600      1       1  150064       2.2754      0.01144
enh51602     1   24074000   24075000      1       1  150064       2.1532      0.01565
enh51606     1   24106300   24107300      1       1  150064       1.6674      0.04772
enh51631     1   24372800   24373800      4       2  150064       2.5537      0.00533
enh51644     1   24501600   24502600      4       2  150064       2.2192     0.013237
enh51647     1   24522300   24523300      3       1  150064       1.9316     0.026702
enh51649     1   24529200   24530200      1       1  150064       2.0147      0.02197
enh51666     1   24690400   24691400      6       3  150064       2.2173     0.013303
enh51670     1   24719500   24720500      3       1  150064       2.3825    0.0085973
enh51671     1   24736900   24737900      2       1  150064       2.5949    0.0047307
enh51680     1   24841900   24842900      2       1  150064        2.274     0.011484
enh51681     1   24867400   24868400      7       3  150064       2.6823    0.0036556
enh51689     1   24920400   24921400      5       2  150064       2.0972     0.017987
enh51692     1   25004700   25005700      1       1  150064        3.688     0.000113
enh51866     1   26506700   26507700      4       1  150064       2.5837    0.0048868
enh51867     1   26508000   26509000      4       2  150064       2.7792    0.0027246
enh51891     1   26700100   26701100      2       1  150064        1.667      0.04776
enh51892     1   26701300   26702300      4       2  150064       2.1344     0.016403
enh51904     1   26851000   26852000      4       2  150064       2.1542     0.015613
enh51913     1   26881400   26882400      2       1  150064       1.8363     0.033157
enh51914     1   26900600   26901600      8       3  150064       2.7432    0.0030419
enh51919     1   27013900   27014900      2       1  150064        1.933     0.026618
enh51923     1   27033800   27034800      2       1  150064       2.6037    0.0046111
enh51924     1   27041600   27042600      2       1  150064       1.8757     0.030351
enh51926     1   27048400   27049400      1       1  150064       2.7248     0.003217
enh51927     1   27052000   27053000      4       1  150064       2.7077    0.0033878
enh51930     1   27069700   27070700      2       1  150064       2.0605     0.019674
enh51932     1   27076400   27077400      1       1  150064       2.7081     0.003383
enh51933     1   27079800   27080800      2       1  150064       2.5595    0.0052415
enh51934     1   27094700   27095700      1       1  150064       2.7557     0.002928
enh51942     1   27181000   27182000      2       1  150064       2.2649      0.01176
enh51945     1   27198500   27199500      2       1  150064       2.0508     0.020145
enh51947     1   27203600   27204600      3       1  150064       2.1692     0.015034
enh51948     1   27214700   27215700      1       1  150064       2.4794      0.00658
enh51950     1   27220700   27221700      3       2  150064       1.9341     0.026548
enh51952     1   27233700   27234700      2       1  150064       2.7458    0.0030178
enh51953     1   27247000   27248000      2       1  150064       2.7103    0.0033606
enh51954     1   27249800   27250800      1       1  150064        2.512     0.006003
enh51970     1   27397100   27398100      4       1  150064        1.756     0.039544
enh51974     1   27431500   27432500      1       1  150064       2.4987     0.006232
enh51979     1   27448700   27449700      1       1  150064       2.1775      0.01472
enh52001     1   27667200   27668200      3       2  150064       1.8403     0.032859
enh52009     1   27693700   27694700      1       1  150064       1.8301      0.03362
enh52051     1   27900000   27901000      2       1  150064       1.9362     0.026424
enh52058     1   27930800   27931800      2       1  150064       1.7883     0.036866
enh52059     1   27932600   27933600      1       1  150064       2.0323      0.02106
enh52062     1   27947700   27948700      2       1  150064       1.6501     0.049462
enh52063     1   27951200   27952200      1       1  150064       2.1084       0.0175
enh52064     1   27957500   27958500      7       3  150064       1.8081     0.035298
enh52113     1   28431500   28432500      3       2  150064        2.405    0.0080863
enh52119     1   28462200   28463200      1       1  150064       3.7917    7.481e-05
enh52125     1   28500100   28501100      2       1  150064       3.6693   0.00012161
enh52129     1   28523100   28524100      6       4  150064       1.7939     0.036417
enh52145     1   28623000   28624000      3       2  150064       2.0438     0.020484
enh52149     1   28656200   28657200      2       1  150064       1.9853     0.023554
enh52153     1   28692300   28693300      5       1  150064       1.8108     0.035084
enh52154     1   28695200   28696200      2       1  150064       1.9333     0.026598
enh52155     1   28697800   28698800      2       1  150064       1.9834     0.023663
enh52157     1   28700700   28701700      2       1  150064       2.1404     0.016161
enh52158     1   28718200   28719200      4       1  150064       1.9943     0.023059
enh52159     1   28721400   28722400      5       1  150064       1.7638     0.038882
enh52161     1   28743900   28744900      4       1  150064       2.0635     0.019532
enh52163     1   28751800   28752800      1       1  150064       2.1095      0.01745
enh52165     1   28766000   28767000      2       1  150064       1.7025     0.044334
enh52166     1   28768000   28769000      7       3  150064        2.033     0.021027
enh52170     1   28782100   28783100      2       1  150064       1.8159     0.034693
enh52173     1   28837700   28838700      4       2  150064       3.0434    0.0011697
enh52175     1   28847800   28848800      1       1  150064       2.8219     0.002387
enh52177     1   28900700   28901700      1       1  150064       2.8752     0.002019
enh52179     1   28905100   28906100      2       1  150064       2.7673    0.0028261
enh52181     1   28925300   28926300      4       2  150064       1.8943     0.029094
enh52183     1   28967000   28968000      2       1  150064       2.2745     0.011467
enh52184     1   28967600   28968600      2       1  150064       2.2942     0.010889
enh52185     1   28970700   28971700      1       1  150064       2.3123      0.01038
enh52187     1   28975300   28976300      4       2  150064       2.0615     0.019626
enh52198     1   29186900   29187900      1       1  150064       1.7425      0.04071
enh52200     1   29211600   29212600      5       1  150064       2.1952     0.014076
enh52202     1   29241900   29242900      2       1  150064       2.8521    0.0021717
enh52204     1   29282000   29283000      1       1  150064       2.0212      0.02163
enh52207     1   29460100   29461100      2       1  150064       1.7028     0.044305
enh52208     1   29462600   29463600      5       3  150064       1.8254      0.03397
enh52214     1   29505000   29506000      3       2  150064       2.5506    0.0053764
enh52216     1   29512400   29513400      2       1  150064       2.4132    0.0079063
enh52221     1   29555600   29556600      4       2  150064       1.8991     0.028773
enh52224     1   29575600   29576600      4       2  150064       2.1119     0.017348
enh52226     1   29590900   29591900      2       1  150064       2.2692     0.011628
enh52229     1   29618400   29619400      2       1  150064       1.9077     0.028218
enh52244     1   30112300   30113300      3       2  150064       2.2786     0.011346
enh52257     1   30446600   30447600      3       2  150064       1.9486     0.025671
enh52258     1   30478700   30479700      2       1  150064       3.8019   7.1798e-05
enh52263     1   30851600   30852600      5       2  150064       2.4226    0.0077049
enh52264     1   30880700   30881700      6       3  150064       2.6228      0.00436
enh52278     1   31140800   31141800      2       1  150064       1.8753     0.030377
enh52280     1   31148300   31149300      3       1  150064       1.8175      0.03457
enh52281     1   31150000   31151000      1       1  150064        1.807      0.03538
enh52290     1   31216300   31217300      1       1  150064       1.9473      0.02575
enh52322     1   31449300   31450300      1       1  150064       1.7721      0.03819
enh52342     1   31688600   31689600      8       2  150064       2.9787    0.0014475
enh52343     1   31693500   31694500      4       1  150064       3.5873   0.00016706
enh52344     1   31746400   31747400      3       2  150064       3.6036   0.00015689
enh52346     1   31771900   31772900      5       2  150064       3.9229   4.3737e-05
enh52347     1   31778700   31779700      1       1  150064       2.1675       0.0151
enh52348     1   31799600   31800600      4       2  150064       3.2139   0.00065476
enh52350     1   31849100   31850100      2       1  150064       2.5774    0.0049766
enh52351     1   31854400   31855400      2       1  150064       4.4378   4.5432e-06
enh52352     1   31862600   31863600      7       2  150064       3.8162   6.7756e-05
enh52353     1   31866800   31867800      4       1  150064       2.8658    0.0020799
enh52354     1   31867600   31868600      2       1  150064       2.8315    0.0023167
enh52355     1   31869700   31870700      2       1  150064       3.7043   0.00010597
enh52356     1   31872500   31873500      2       1  150064       3.6379   0.00013741
enh52358     1   31879500   31880500      4       2  150064       2.3603    0.0091298
enh52359     1   31882500   31883500      1       1  150064       2.8523      0.00217
enh52360     1   31884900   31885900      3       1  150064       2.8511    0.0021782
enh52362     1   31890000   31891000      2       1  150064       1.7256      0.04221
enh52364     1   31893200   31894200      2       1  150064       1.7758     0.037881
enh52366     1   31895300   31896300      5       2  150064       2.0482     0.020269
enh52367     1   31897100   31898100      4       2  150064       2.9652    0.0015122
enh52368     1   31899000   31900000      1       1  150064       2.7268     0.003198
enh52458     1   32616500   32617500      1       1  150064       2.0177      0.02181
enh52472     1   32707800   32708800      3       1  150064       1.7063     0.043974
enh52473     1   32712700   32713700      1       1  150064       1.6948      0.04506
enh52515     1   33223000   33224000      3       1  150064        2.368    0.0089431
enh52518     1   33229100   33230100      4       2  150064       2.0178     0.021806
enh52519     1   33232600   33233600      2       1  150064       2.3703    0.0088876
enh52524     1   33257300   33258300      4       2  150064       2.1256     0.016767
enh52581     1   33724100   33725100      3       2  150064       2.2615     0.011863
enh52585     1   33766000   33767000      3       2  150064       2.3437    0.0095463
enh52610     1   33924600   33925600      6       2  150064        2.195     0.014081
enh52614     1   33968000   33969000      2       1  150064        1.887     0.029579
enh52643     1   35317900   35318900      3       1  150064       2.3673    0.0089594
enh52644     1   35322700   35323700      4       2  150064        1.898     0.028849
enh52645     1   35325400   35326400      1       1  150064       2.2918      0.01096
enh52656     1   35609100   35610100      2       1  150064       1.7379      0.04111
enh52657     1   35611500   35612500      2       1  150064       1.8724     0.030576
enh52688     1   36101800   36102800      2       1  150064       3.6011   0.00015847
enh52692     1   36191000   36192000      2       1  150064       3.2608   0.00055552
enh52693     1   36275300   36276300      3       2  150064       4.1596    1.594e-05
enh52694     1   36300900   36301900      1       1  150064       3.4688    0.0002614
enh52700     1   36400800   36401800      1       1  150064       3.4205    0.0003125
enh52704     1   36549000   36550000      3       2  150064        3.741   9.1642e-05
enh52706     1   36553400   36554400      1       1  150064       3.1405    0.0008432
enh52707     1   36555600   36556600      3       2  150064        3.192   0.00070642
enh52708     1   36565300   36566300      6       2  150064       2.5158     0.005938
enh52710     1   36580900   36581900      2       1  150064       1.8026     0.035725
enh52712     1   36593100   36594100      1       1  150064       3.8529    5.836e-05
enh52713     1   36600500   36601500      2       1  150064       3.3181   0.00045322
enh52714     1   36606000   36607000      1       1  150064       3.1162     0.000916
enh52715     1   36607500   36608500      2       1  150064       3.3975   0.00034006
enh52716     1   36612800   36613800      4       1  150064        3.802   7.1771e-05
enh52718     1   36620000   36621000      3       2  150064       2.8632    0.0020969
enh52720     1   36631200   36632200      2       1  150064       3.9408   4.0604e-05
enh52722     1   36637100   36638100      1       1  150064       4.5633    2.518e-06
enh52725     1   36653200   36654200      4       2  150064       2.5472    0.0054291
enh52792     1   38204800   38205800      2       1  150064        1.783     0.037296
enh52794     1   38271800   38272800      4       2  150064       2.3417     0.009599
enh52795     1   38275600   38276600      2       1  150064       2.7272    0.0031936
enh52796     1   38294100   38295100      1       1  150064       3.0472     0.001155
enh52798     1   38327100   38328100      6       3  150064       2.6344    0.0042141
enh52799     1   38330900   38331900      2       1  150064       3.2236   0.00063292
enh52832     1   38910100   38911100      6       2  150064       2.8259    0.0023573
enh52837     1   39193800   39194800      2       1  150064        1.899      0.02878
enh52838     1   39196300   39197300      5       2  150064       2.2005     0.013884
enh52848     1   39416400   39417400      1       1  150064       1.7667      0.03864
enh52856     1   39468400   39469400      1       1  150064       2.3639     0.009042
enh52859     1   39490800   39491800      2       1  150064       1.8507     0.032107
enh52860     1   39493000   39494000      5       2  150064       1.7435     0.040624
enh52862     1   39541800   39542800      2       1  150064       2.9168    0.0017683
enh52868     1   39575100   39576100      3       2  150064       1.7509     0.039984
enh52870     1   39577400   39578400      3       2  150064        2.424    0.0076743
enh52872     1   39582400   39583400      4       2  150064       1.8098      0.03516
enh52878     1   39601600   39602600      2       1  150064       1.8929     0.029185
enh52897     1   39645000   39646000      1       1  150064       1.8615      0.03134
enh52898     1   39648300   39649300      2       1  150064       1.8156     0.034712
enh52899     1   39649100   39650100      3       2  150064       1.7095      0.04368
enh52900     1   39650300   39651300      1       1  150064       1.7696       0.0384
enh52901     1   39652300   39653300      2       1  150064       1.9017     0.028608
enh52930     1   39859000   39860000      2       1  150064       1.7647     0.038809
enh52931     1   39862300   39863300      3       2  150064       1.9221       0.0273
enh52938     1   39916300   39917300      2       1  150064       1.7229      0.04245
enh52939     1   39974400   39975400      3       2  150064       2.0358     0.020885
enh52943     1   40091100   40092100      1       1  150064       2.1072      0.01755
enh52946     1   40119000   40120000      3       2  150064       2.0009     0.022701
enh52960     1   40316800   40317800      2       1  150064       2.3965    0.0082759
enh52963     1   40337600   40338600      1       1  150064       2.1497      0.01579
enh52968     1   40364000   40365000      2       1  150064        1.836     0.033181
enh53029     1   40997900   40998900      2       1  150064       1.9879     0.023409
enh53033     1   41091300   41092300      2       1  150064       1.6966     0.044889
enh53038     1   41118500   41119500      1       1  150064       1.7088      0.04374
enh53042     1   41155600   41156600      3       2  150064       2.3236     0.010073
enh53044     1   41164500   41165500      2       1  150064       2.6446    0.0040899
enh53047     1   41178500   41179500      2       1  150064        2.522    0.0058352
enh53078     1   41433100   41434100      8       3  150064       2.6821    0.0036576
enh53082     1   41469300   41470300      5       2  150064       2.2817     0.011254
enh53089     1   41575000   41576000      2       1  150064        2.326     0.010009
enh53090     1   41588700   41589700      2       1  150064       1.6467     0.049808
enh53091     1   41617800   41618800      3       2  150064        2.078     0.018855
enh53105     1   41837100   41838100      3       2  150064       2.5112     0.006016
enh53106     1   41853300   41854300      2       1  150064        2.215     0.013381
enh53108     1   41878100   41879100      7       2  150064       1.8742     0.030451
enh53117     1   41920500   41921500      2       1  150064       1.6698     0.047481
enh53122     1   41950000   41951000      7       4  150064       2.8808    0.0019834
enh53123     1   41959500   41960500      5       2  150064        1.871     0.030672
enh53125     1   41969400   41970400      4       2  150064       1.7622      0.03902
enh53280     1   43739700   43740700      4       2  150064       1.8094     0.035197
enh53281     1   43750100   43751100      2       1  150064       2.9997    0.0013512
enh53283     1   43760100   43761100      1       1  150064       3.2077     0.000669
enh53288     1   43837700   43838700      1       1  150064       3.5252    0.0002116
enh53289     1   43842300   43843300      4       1  150064       3.3051   0.00047464
enh53292     1   43856500   43857500      3       1  150064       3.6146   0.00015038
enh53294     1   43917400   43918400      4       2  150064       4.1706   1.5188e-05
enh53295     1   43920200   43921200      3       2  150064       4.1734   1.5006e-05
enh53296     1   43930500   43931500      1       1  150064       3.6313     0.000141
enh53298     1   43938300   43939300      1       1  150064       3.0047     0.001329
enh53299     1   43941800   43942800      1       1  150064       3.0679     0.001078
enh53300     1   43958600   43959600      3       1  150064       2.1636     0.015246
enh53301     1   43971800   43972800      1       1  150064       1.9042      0.02844
enh53306     1   43999000   44000000      3       2  150064       2.5678    0.0051167
enh53309     1   44011100   44012100      1       1  150064       1.6572      0.04874
enh53310     1   44013800   44014800      5       2  150064       2.5925    0.0047643
enh53312     1   44023000   44024000      1       1  150064       3.0287     0.001228
enh53313     1   44023800   44024800      1       1  150064       3.1078    0.0009423
enh53315     1   44031600   44032600      3       2  150064       3.2668   0.00054392
enh53316     1   44042900   44043900      4       2  150064       3.9293   4.2603e-05
enh53317     1   44047400   44048400      5       2  150064       2.8226    0.0023819
enh53318     1   44051900   44052900      7       2  150064       2.7012    0.0034542
enh53320     1   44101200   44102200      5       2  150064       4.4319   4.6694e-06
enh53321     1   44105400   44106400      3       1  150064       4.4929    3.513e-06
enh53322     1   44109900   44110900      3       1  150064       3.2656   0.00054621
enh53323     1   44113700   44114700      2       1  150064       3.2617   0.00055365
enh53325     1   44131100   44132100      2       1  150064         2.51    0.0060361
enh53327     1   44132800   44133800      3       2  150064       3.6565   0.00012786
enh53329     1   44137000   44138000      2       1  150064       2.7227    0.0032376
enh53330     1   44153900   44154900      1       1  150064       3.5304    0.0002075
enh53332     1   44171100   44172100      2       1  150064       2.8891     0.001932
enh53336     1   44182000   44183000      2       1  150064       3.3199   0.00045018
enh53337     1   44185800   44186800      3       2  150064       4.6482    1.674e-06
enh53338     1   44228700   44229700      1       1  150064       3.2448    0.0005877
enh53340     1   44231000   44232000      3       1  150064       3.0996   0.00096889
enh53341     1   44233200   44234200      3       1  150064       2.8054    0.0025126
enh53342     1   44239600   44240600      2       1  150064       2.7456    0.0030204
enh53343     1   44241700   44242700      2       1  150064       2.4065    0.0080536
enh53344     1   44249000   44250000      4       2  150064       3.6857   0.00011403
enh53345     1   44255400   44256400      1       1  150064       2.9852     0.001417
enh53349     1   44289900   44290900      2       1  150064       2.3578     0.009191
enh53351     1   44301300   44302300      1       1  150064       2.9436     0.001622
enh53355     1   44318900   44319900      3       1  150064       3.9946   3.2404e-05
enh53357     1   44326600   44327600      4       2  150064       2.9253    0.0017207
enh53359     1   44333500   44334500      2       1  150064       2.8449    0.0022214
enh53360     1   44344400   44345400      2       1  150064       3.9801   3.4443e-05
enh53361     1   44346800   44347800      4       2  150064       3.7858   7.6597e-05
enh53362     1   44348700   44349700      3       2  150064       3.4751   0.00025532
enh53363     1   44350400   44351400      3       2  150064       3.2264   0.00062671
enh53364     1   44353000   44354000      5       3  150064        3.625   0.00014448
enh53365     1   44379000   44380000      4       1  150064         2.82    0.0024013
enh53366     1   44387100   44388100      3       2  150064       1.9916     0.023209
enh53367     1   44389800   44390800      5       2  150064       2.0163     0.021886
enh53368     1   44392900   44393900      4       1  150064       2.5593    0.0052448
enh53369     1   44396200   44397200      4       2  150064        2.106     0.017604
enh53372     1   44414100   44415100      4       2  150064       3.6117   0.00015211
enh53373     1   44416900   44417900      1       1  150064       3.1562    0.0007992
enh53376     1   44439200   44440200      3       2  150064       3.1146   0.00092101
enh53377     1   44442900   44443900      5       2  150064       2.5588    0.0052521
enh53379     1   44455900   44456900      1       1  150064       2.0898      0.01832
enh53394     1   44554900   44555900      5       2  150064       1.7225     0.042493
enh53395     1   44677700   44678700      1       1  150064       2.7892     0.002642
enh53396     1   44679900   44680900      1       1  150064       2.3252      0.01003
enh53397     1   44704700   44705700      2       1  150064       2.6077    0.0045579
enh53560     1   46982200   46983200      7       3  150064       2.2428     0.012455
enh53564     1   47015100   47016100      3       2  150064       1.9002     0.028706
enh53613     1   48274300   48275300      4       2  150064        2.135     0.016379
enh53614     1   48276100   48277100      1       1  150064        2.217      0.01331
enh53615     1   48292600   48293600      2       1  150064       2.4042    0.0081033
enh53619     1   48347200   48348200      2       1  150064       1.9375      0.02634
enh53660     1   49334600   49335600      6       2  150064        2.031     0.021127
enh53679     1   51535500   51536500      2       1  150064       1.8919      0.02925
enh53708     1   51985600   51986600      4       2  150064       1.6839     0.046102
enh53836     1   53661100   53662100      1       1  150064       2.0792       0.0188
enh53837     1   53664100   53665100      1       1  150064       2.8243     0.002369
enh53838     1   53666300   53667300      2       1  150064       1.9618     0.024891
enh53839     1   53684400   53685400      1       1  150064       2.2179      0.01328
enh53841     1   53701900   53702900      2       1  150064       2.4523    0.0070978
enh53843     1   53739100   53740100      3       1  150064       2.6017    0.0046381
enh53844     1   53760100   53761100      3       2  150064        3.057    0.0011178
enh53846     1   53771800   53772800      4       2  150064       2.1252     0.016783
enh53851     1   53858900   53859900      3       1  150064       2.3284    0.0099444
enh53887     1   54447400   54448400      1       1  150064       2.3782     0.008699
enh53888     1   54448100   54449100      1       1  150064       2.3145      0.01032
enh53899     1   54623300   54624300      1       1  150064       2.1553      0.01557
enh53903     1   54685100   54686100      4       2  150064       2.3985    0.0082308
enh53926     1   54801000   54802000      1       1  150064       2.3764     0.008741
enh53931     1   54821200   54822200      3       1  150064       1.8066     0.035413
enh53934     1   54836900   54837900      2       1  150064       2.0707     0.019196
enh53936     1   54844400   54845400      4       1  150064       1.9154     0.027723
enh53937     1   54850500   54851500      1       1  150064       2.1615      0.01533
enh53971     1   55326500   55327500      9       3  150064       2.0259     0.021389
enh54035     1   56038300   56039300      5       3  150064       1.8783     0.030168
enh54036     1   56046200   56047200      5       2  150064       2.4073    0.0080365
enh54044     1   56161100   56162100      8       2  150064       1.9231     0.027235
enh54045     1   56165700   56166700      7       3  150064       1.8404     0.032856
enh54073     1   56903500   56904500      7       3  150064       2.1649     0.015199
enh54095     1   57176200   57177200      1       1  150064       1.7957      0.03627
enh54097     1   57283700   57284700      6       3  150064       1.8094     0.035195
enh54098     1   57286100   57287100      6       2  150064       2.0605     0.019677
enh54107     1   57566400   57567400      5       2  150064       2.1038     0.017696
enh54110     1   57597500   57598500      1       1  150064       2.0425      0.02055
enh54148     1   59117600   59118600      4       1  150064       1.7389     0.041027
enh54152     1   59183800   59184800      1       1  150064       1.8184       0.0345
enh54170     1   59276900   59277900      3       2  150064       1.6482     0.049659
enh54181     1   59344800   59345800      1       1  150064       1.7333      0.04152
enh54230     1   59612600   59613600      3       1  150064       1.7397     0.040958
enh54232     1   59617400   59618400      1       1  150064       1.7215      0.04258
enh54233     1   59622200   59623200      8       2  150064       1.8643     0.031141
enh54280     1   60203800   60204800      5       3  150064       2.3562    0.0092322
enh54295     1   60693100   60694100      2       1  150064       2.2664     0.011715
enh54299     1   61034700   61035700      4       2  150064       3.4444   0.00028615
enh54301     1   61062400   61063400      5       2  150064       3.7122   0.00010274
enh54305     1   61377400   61378400      4       2  150064        1.968     0.024537
enh54312     1   61455400   61456400      2       1  150064       2.5657    0.0051491
enh54338     1   61703100   61704100      2       1  150064       1.8905     0.029347
enh54339     1   61709500   61710500      3       1  150064       2.0719     0.019136
enh54362     1   61946800   61947800      2       1  150064       2.2598     0.011916
enh54363     1   61952400   61953400      1       1  150064       2.0853      0.01852
enh54365     1   61970000   61971000      1       1  150064       2.3761     0.008748
enh54369     1   62070200   62071200      2       1  150064       1.9246     0.027137
enh54410     1   62849800   62850800      1       1  150064       2.0361      0.02087
enh54416     1   62891600   62892600      4       1  150064       1.8736     0.030491
enh54522     1   64579500   64580500      2       1  150064        1.829       0.0337
enh54571     1   65360200   65361200      3       1  150064       1.8943     0.029093
enh54576     1   65376500   65377500      3       1  150064       2.6756    0.0037299
enh54578     1   65379300   65380300      2       1  150064        1.913     0.027875
enh54579     1   65382300   65383300      4       2  150064        2.671    0.0037809
enh54581     1   65388900   65389900      5       2  150064       2.6206    0.0043893
enh54583     1   65398300   65399300      3       1  150064       2.3488    0.0094178
enh54584     1   65400300   65401300      3       2  150064       3.3548   0.00039706
enh54585     1   65401000   65402000      2       1  150064       2.5757    0.0050017
enh54586     1   65404400   65405400      2       1  150064       1.8888     0.029458
enh54587     1   65405400   65406400      3       2  150064        3.289   0.00050272
enh54589     1   65417600   65418600      1       1  150064       2.0331      0.02102
enh54590     1   65421900   65422900      3       1  150064        2.766    0.0028377
enh54591     1   65427900   65428900      5       2  150064       2.9459    0.0016099
enh54599     1   65607000   65608000      2       1  150064       2.1261     0.016749
enh54600     1   65615800   65616800      1       1  150064       2.0298      0.02119
enh54601     1   65619300   65620300      4       2  150064       2.1894     0.014283
enh54605     1   65640600   65641600      3       1  150064       1.9237     0.027198
enh54606     1   65644100   65645100      1       1  150064       2.0028       0.0226
enh54607     1   65650100   65651100      2       1  150064       1.9398     0.026202
enh54632     1   65932800   65933800      8       3  150064       1.8564     0.031702
enh54637     1   66153100   66154100      4       2  150064       2.8438    0.0022287
enh54639     1   66277700   66278700      1       1  150064       1.6821      0.04627
enh54644     1   66444300   66445300      1       1  150064       1.7883      0.03686
enh54652     1   66732100   66733100      2       1  150064       2.6176    0.0044279
enh54653     1   66736000   66737000      4       2  150064       2.8558    0.0021463
enh54654     1   66737700   66738700      3       1  150064       2.1288     0.016634
enh54655     1   66740300   66741300      2       1  150064       2.2364     0.012662
enh54658     1   66751500   66752500      2       1  150064       2.1502     0.015772
enh54661     1   66766300   66767300      6       2  150064       2.1942      0.01411
enh54695     1   67198600   67199600      3       2  150064       2.0004      0.02273
enh54723     1   67800700   67801700      5       1  150064       1.9274     0.026967
enh54733     1   67865600   67866600      2       1  150064       2.0996      0.01788
enh54734     1   67869500   67870500      1       1  150064        2.151      0.01574
enh54748     1   68000300   68001300      3       1  150064       1.7031     0.044274
enh54763     1   68084000   68085000      2       1  150064       1.8068     0.035393
enh54771     1   68145200   68146200      7       2  150064       2.0474      0.02031
enh54772     1   68148200   68149200      3       1  150064         1.99     0.023296
enh54773     1   68154800   68155800      5       2  150064       2.4228    0.0077013
enh54774     1   68166100   68167100      4       2  150064       1.9657     0.024668
enh54776     1   68174300   68175300      1       1  150064       2.1873      0.01436
enh54781     1   68183800   68184800      1       1  150064       2.0137      0.02202
enh54805     1   68259400   68260400      2       1  150064        3.677   0.00011798
enh54806     1   68268300   68269300      7       3  150064        2.067     0.019366
enh54807     1   68269900   68270900      1       1  150064       2.2365      0.01266
enh54810     1   68290500   68291500      4       1  150064       1.8298     0.033637
enh54811     1   68295400   68296400      3       2  150064       3.7091   0.00010398
enh54812     1   68303000   68304000      3       1  150064       3.9633    3.696e-05
enh54813     1   68312300   68313300      3       2  150064       1.9199     0.027437
enh54814     1   68315900   68316900      5       2  150064       2.6032    0.0046185
enh54815     1   68345600   68346600      2       1  150064       1.7791     0.037609
enh54818     1   68358400   68359400      4       2  150064       4.0387   2.6869e-05
enh54821     1   68363400   68364400      6       2  150064       2.9391     0.001646
enh54822     1   68373000   68374000      2       1  150064       2.7823    0.0026984
enh54828     1   68444700   68445700      1       1  150064       1.6489      0.04958
enh54831     1   68476100   68477100      4       1  150064       2.1674     0.015101
enh54872     1   69017100   69018100      2       1  150064       2.2103     0.013541
enh54889     1   69978600   69979600      2       1  150064       2.2861     0.011124
enh54896     1   70448600   70449600      3       1  150064       2.2939     0.010899
enh54897     1   70468800   70469800      2       1  150064       2.5205    0.0058594
enh54914     1   70792800   70793800      1       1  150064       2.5499     0.005388
enh54936     1   72132500   72133500      2       1  150064       3.4153   0.00031857
enh54944     1   72836900   72837900      4       2  150064        1.983     0.023685
enh54951     1   74058400   74059400      6       2  150064        3.354   0.00039831
enh54952     1   74059400   74060400      1       1  150064       1.8798      0.03007
enh54983     1   76620100   76621100      2       1  150064       1.6795     0.046531
enh54997     1   77463400   77464400      3       2  150064       1.8565     0.031689
enh55014     1   77939100   77940100      5       2  150064       2.0154     0.021929
enh55015     1   77941600   77942600      4       2  150064       1.8956     0.029009
enh55017     1   77976800   77977800      2       1  150064       1.7428     0.040683
enh55019     1   77987800   77988800      3       1  150064       1.8424      0.03271
enh55045     1   78352900   78353900      9       4  150064       2.7102    0.0033617
enh55048     1   78446600   78447600      1       1  150064        2.645     0.004084
enh55051     1   78465600   78466600      1       1  150064       1.7875      0.03693
enh55056     1   78536300   78537300      3       2  150064       1.8044     0.035584
enh55061     1   78561500   78562500      2       1  150064       1.7587     0.039313
enh55065     1   78622700   78623700      5       2  150064       1.8958     0.028991
enh55086     1   79147800   79148800      7       2  150064       2.1398     0.016187
enh55088     1   79180700   79181700      4       2  150064       2.0579     0.019799
enh55089     1   79187800   79188800      7       2  150064       3.0389    0.0011874
enh55110     1   80520500   80521500      7       3  150064        1.961     0.024937
enh55112     1   80683000   80684000      7       3  150064       1.6947     0.045064
enh55116     1   81578300   81579300      7       3  150064       1.7178     0.042916
enh55127     1   81943600   81944600      6       4  150064        1.674     0.047063
enh55132     1   82144400   82145400      1       1  150064        2.316      0.01028
enh55133     1   82145200   82146200      3       2  150064       2.2103     0.013542
enh55134     1   82147100   82148100      5       2  150064       2.5307    0.0056916
enh55136     1   82164700   82165700      4       2  150064       2.7781    0.0027337
enh55137     1   82168600   82169600      3       2  150064       2.3327    0.0098317
enh55138     1   82172300   82173300      8       4  150064       3.1806    0.0007349
enh55139     1   82182500   82183500      3       2  150064       2.0123     0.022096
enh55178     1   84542100   84543100      1       1  150064       1.8123      0.03497
enh55180     1   84566500   84567500      2       1  150064       2.2567     0.012013
enh55185     1   84611700   84612700      2       1  150064       1.9793     0.023889
enh55186     1   84621800   84622800      2       1  150064       2.1147     0.017226
enh55187     1   84639600   84640600      1       1  150064        1.923      0.02724
enh55228     1   85218800   85219800      4       1  150064        1.818     0.034532
enh55238     1   85317200   85318200      5       2  150064       2.3462    0.0094828
enh55239     1   85320000   85321000      2       1  150064       1.8872     0.029564
enh55242     1   85345800   85346800      6       4  150064       1.7679     0.038542
enh55244     1   85348900   85349900      4       2  150064       1.6481     0.049664
enh55245     1   85353400   85354400      2       1  150064       1.9438     0.025958
enh55248     1   85378700   85379700      4       1  150064       1.8566     0.031685
enh55251     1   85528500   85529500      5       2  150064       1.7374     0.041158
enh55261     1   85722300   85723300      1       1  150064       1.7409      0.04085
enh55268     1   85761000   85762000      3       1  150064       1.8796     0.030081
enh55272     1   85783400   85784400      1       1  150064       2.1437      0.01603
enh55280     1   85841300   85842300      2       1  150064       1.9722     0.024291
enh55283     1   85892500   85893500      2       1  150064       1.8308     0.033566
enh55285     1   85905900   85906900      3       1  150064       1.7187     0.042831
enh55286     1   85909800   85910800      4       2  150064       1.9564     0.025208
enh55290     1   85914400   85915400      8       4  150064       2.2358     0.012681
enh55291     1   85916700   85917700      1       1  150064       2.6717     0.003773
enh55292     1   85919300   85920300      3       1  150064       2.4418    0.0073069
enh55293     1   85926000   85927000      5       2  150064       2.5868    0.0048438
enh55327     1   86603200   86604200      4       2  150064       1.7676     0.038566
enh55462     1   89776600   89777600      3       2  150064       2.6202    0.0043942
enh55463     1   89829300   89830300      3       2  150064       1.8499     0.032165
enh55485     1   90174400   90175400      1       1  150064       2.0233      0.02152
enh55486     1   90184600   90185600      1       1  150064       1.6991      0.04465
enh55487     1   90186600   90187600      1       1  150064       1.9352      0.02648
enh55489     1   90199600   90200600      1       1  150064       2.0579       0.0198
enh55490     1   90204000   90205000      1       1  150064       1.7364      0.04125
enh55491     1   90222700   90223700      3       2  150064       1.8802     0.030044
enh55492     1   90227700   90228700      5       2  150064       1.6805     0.046432
enh55493     1   90232500   90233500      3       1  150064       1.8544     0.031844
enh55494     1   90274100   90275100      1       1  150064       2.1419       0.0161
enh55500     1   90307600   90308600      3       2  150064       2.4101    0.0079752
enh55503     1   90312500   90313500      2       1  150064       2.7441    0.0030334
enh55527     1   90445800   90446800      4       2  150064       1.8077     0.035326
enh55543     1   91045700   91046700      3       1  150064       2.5233    0.0058137
enh55545     1   91388800   91389800      2       1  150064       2.0817     0.018684
enh55546     1   91391300   91392300      2       1  150064       2.1155     0.017195
enh55548     1   91439600   91440600      1       1  150064       2.1706      0.01498
enh55552     1   91482400   91483400      4       2  150064       2.8199    0.0024016
enh55557     1   91965200   91966200      3       2  150064       2.3068     0.010532
enh55582     1   92247800   92248800      7       2  150064       2.0597     0.019716
enh55611     1   92766000   92767000      4       2  150064       3.0186    0.0012699
enh55612     1   92791700   92792700      1       1  150064       3.1468    0.0008252
enh55613     1   92794700   92795700      3       1  150064       2.9094    0.0018108
enh55616     1   92967600   92968600      2       1  150064       2.4631    0.0068867
enh55617     1   92968800   92969800      1       1  150064       3.4939     0.000238
enh55618     1   93003800   93004800      2       1  150064       3.2544   0.00056808
enh55619     1   93033200   93034200      2       1  150064       2.8011    0.0025462
enh55623     1   93119100   93120100      3       1  150064       1.6758      0.04689
enh55626     1   93175100   93176100      1       1  150064        1.834      0.03333
enh55627     1   93193900   93194900      2       1  150064        1.881     0.029985
enh55628     1   93218600   93219600      2       1  150064       1.8372      0.03309
enh55639     1   93324300   93325300      1       1  150064        1.779      0.03762
enh55640     1   93348200   93349200      2       1  150064        1.731     0.041726
enh55643     1   93395100   93396100      1       1  150064       1.6959      0.04495
enh55644     1   93399700   93400700      2       1  150064       2.8085     0.002489
enh55645     1   93405400   93406400      1       1  150064       1.7733      0.03809
enh55648     1   93416000   93417000      3       1  150064       1.8399     0.032888
enh55650     1   93438400   93439400      1       1  150064       1.6825      0.04624
enh55651     1   93454900   93455900      3       2  150064       1.6813     0.046352
enh55653     1   93481000   93482000      3       1  150064       1.8628     0.031247
enh55761     1   94533600   94534600      2       1  150064       1.6821     0.046279
enh55856     1   95349300   95350300      3       2  150064       2.2582     0.011965
enh55858     1   95364200   95365200      2       1  150064        2.368    0.0089425
enh55865     1   95402500   95403500      1       1  150064       1.8605      0.03141
enh55875     1   95467900   95468900      1       1  150064       1.9788      0.02392
enh55881     1   95500200   95501200      1       1  150064        2.611     0.004514
enh55882     1   95506200   95507200      3       2  150064       2.3712    0.0088664
enh55885     1   95552500   95553500      3       2  150064       2.3225     0.010102
enh55892     1   95697800   95698800      3       2  150064       2.5955    0.0047225
enh55907     1   96772100   96773100      5       2  150064       3.0973   0.00097654
enh55908     1   96775000   96776000      6       2  150064       2.7217    0.0032469
enh55909     1   96822400   96823400      3       2  150064       3.1508   0.00081415
enh55910     1   96825600   96826600      3       2  150064       2.1263     0.016738
enh55911     1   96829100   96830100      3       2  150064       2.8368    0.0022785
enh55912     1   96835700   96836700      4       1  150064       2.8846    0.0019595
enh55915     1   96881700   96882700      4       2  150064       2.8778    0.0020024
enh55916     1   96938800   96939800      2       1  150064       2.6058     0.004583
enh55917     1   96952700   96953700      2       1  150064       2.3162     0.010272
enh55922     1   97063700   97064700      1       1  150064       2.7308     0.003159
enh55923     1   97186000   97187000      2       1  150064       1.7221     0.042524
enh55924     1   97189300   97190300      3       1  150064       3.8876   5.0622e-05
enh55925     1   97206600   97207600      2       1  150064       2.4725    0.0067082
enh55937     1   97609900   97610900      1       1  150064       3.3871    0.0003532
enh55938     1   97639500   97640500      2       1  150064        2.822    0.0023861
enh55940     1   97658100   97659100      1       1  150064       3.7842    7.709e-05
enh55942     1   97716900   97717900      5       2  150064       2.0013     0.022679
enh55944     1   97829800   97830800      4       2  150064       3.7752    7.995e-05
enh55945     1   97832100   97833100      6       4  150064       3.0301    0.0012222
enh55946     1   97833300   97834300      4       2  150064       3.5104   0.00022369
enh55947     1   97842800   97843800      5       2  150064       3.2009   0.00068509
enh55948     1   97849600   97850600      6       2  150064       4.5736   2.3972e-06
enh55949     1   97898400   97899400      1       1  150064       1.8963      0.02896
enh55953     1   98279400   98280400      1       1  150064       3.1926    0.0007051
enh55954     1   98315100   98316100      1       1  150064       6.4331    6.251e-11
enh55955     1   98359100   98360100      3       1  150064       5.5964   1.0941e-08
enh55956     1   98366200   98367200      2       1  150064       2.4364     0.007418
enh55959     1   98369500   98370500      4       2  150064       5.9064   1.7479e-09
enh55961     1   98382700   98383700      2       1  150064       5.6442   8.2998e-09
enh55962     1   98383200   98384200      3       2  150064       5.4966   1.9356e-08
enh55964     1   98403100   98404100      1       1  150064       5.2412    7.977e-08
enh55966     1   98409000   98410000      5       2  150064       6.3305   1.2217e-10
enh55969     1   98463200   98464200      2       1  150064       2.6977    0.0034908
enh55972     1   98499600   98500600      4       2  150064       6.0297   8.2138e-10
enh55973     1   98501000   98502000      4       2  150064       6.3833   8.6672e-11
enh55974     1   98508700   98509700      4       1  150064       3.1851   0.00072346
enh55976     1   98567500   98568500      2       1  150064       3.3867   0.00035373
enh55977     1   98569200   98570200      1       1  150064        3.596    0.0001616
enh55979     1   98608600   98609600      3       2  150064       2.8709    0.0020462
enh55981     1   98687100   98688100      5       2  150064       4.1559   1.6201e-05
enh55990     1   98853800   98854800      2       1  150064       2.4268     0.007616
enh55991     1   98864100   98865100      1       1  150064       3.1699    0.0007624
enh55992     1   98870900   98871900      4       1  150064       3.0149    0.0012854
enh55993     1   98932900   98933900      1       1  150064       1.7209      0.04263
enh55998     1   99139500   99140500      5       2  150064       2.5398    0.0055463
enh55999     1   99142300   99143300      1       1  150064        2.136      0.01634
enh56002     1   99386300   99387300      6       2  150064        1.849     0.032227
enh56076     1  101326800  101327800      3       1  150064       1.8631     0.031225
enh56077     1  101331200  101332200      2       1  150064       3.2501   0.00057676
enh56091     1  101604200  101605200      6       2  150064       1.7042     0.044173
enh56109     1  101804100  101805100      9       4  150064       1.8513     0.032062
enh56113     1  101992000  101993000      4       2  150064       1.7002     0.044545
enh56124     1  103352000  103353000      5       1  150064       3.0235    0.0012493
enh56125     1  103357300  103358300      5       3  150064        2.403    0.0081311
enh56126     1  103362500  103363500      6       3  150064       2.8787    0.0019965
enh56127     1  103385300  103386300      6       2  150064        2.785    0.0026767
enh56144     1  107468900  107469900      1       1  150064       2.1044      0.01767
enh56147     1  107618800  107619800      2       1  150064       2.6095    0.0045338
enh56164     1  108136300  108137300      2       1  150064       1.6461     0.049874
enh56165     1  108160200  108161200      1       1  150064       1.7204      0.04268
enh56180     1  108247200  108248200      1       1  150064       2.2386      0.01259
enh56184     1  108508200  108509200      5       3  150064       2.2686     0.011647
enh56200     1  108684800  108685800      3       2  150064       2.5114    0.0060131
enh56201     1  108740000  108741000      5       2  150064        2.451    0.0071232
enh56204     1  109045300  109046300      2       1  150064       2.4163    0.0078387
enh56254     1  109693400  109694400      1       1  150064       2.0177      0.02181
enh56300     1  110077800  110078800      2       1  150064         1.88     0.030057
enh56314     1  110178600  110179600      4       2  150064        2.074     0.019042
enh56344     1  110438000  110439000      6       2  150064       1.9746     0.024159
enh56345     1  110444500  110445500      1       1  150064       2.1685      0.01506
enh56346     1  110446700  110447700      1       1  150064       1.7552      0.03961
enh56370     1  110576000  110577000      1       1  150064       2.1318      0.01651
enh56374     1  110599000  110600000      1       1  150064       2.2328      0.01278
enh56378     1  110745600  110746600      1       1  150064       2.2414       0.0125
enh56386     1  110851200  110852200      6       3  150064       1.8731     0.030529
enh56389     1  110887100  110888100      2       1  150064       1.9302      0.02679
enh56391     1  110892700  110893700      2       1  150064       2.1775     0.014723
enh56395     1  110925700  110926700      4       2  150064         2.06     0.019699
enh56404     1  111019200  111020200      3       1  150064       2.3585    0.0091743
enh56415     1  111323000  111324000      4       2  150064       2.3344    0.0097885
enh56416     1  111327800  111328800      3       2  150064       2.0367      0.02084
enh56434     1  111756800  111757800      1       1  150064       2.2649      0.01176
enh56457     1  112134400  112135400      3       2  150064       2.8477     0.002202
enh56459     1  112147600  112148600      4       2  150064       2.5009     0.006194
enh56461     1  112164200  112165200      6       3  150064       2.1895     0.014281
enh56466     1  112202800  112203800      5       3  150064        2.294     0.010897
enh56468     1  112247300  112248300      3       2  150064       1.8638     0.031171
enh56480     1  112447000  112448000      3       1  150064       2.1347     0.016393
enh56481     1  112462500  112463500      3       1  150064       2.4432    0.0072786
enh56482     1  112480400  112481400      6       3  150064        2.472    0.0067189
enh56483     1  112490800  112491800      5       2  150064       1.6947     0.045069
enh56484     1  112494300  112495300      2       1  150064        2.496    0.0062806
enh56485     1  112498200  112499200      2       1  150064       1.9572     0.025163
enh56487     1  112602800  112603800      1       1  150064       1.9886      0.02337
enh56500     1  112934000  112935000      2       1  150064       1.8858     0.029664
enh56502     1  112936500  112937500      4       1  150064       1.8506     0.032113
enh56503     1  112941800  112942800      3       1  150064        2.087     0.018442
enh56504     1  112944700  112945700      2       1  150064       2.5772    0.0049809
enh56505     1  112947100  112948100      1       1  150064       2.4319      0.00751
enh56506     1  112987400  112988400      3       1  150064        2.187     0.014371
enh56509     1  113007000  113008000      1       1  150064       2.0222      0.02158
enh56511     1  113055300  113056300      1       1  150064       3.8697    5.448e-05
enh56517     1  113072000  113073000      4       1  150064       3.2171   0.00064753
enh56520     1  113117900  113118900      2       1  150064       3.0798    0.0010357
enh56522     1  113154400  113155400      2       1  150064       2.2911     0.010979
enh56523     1  113159400  113160400      3       2  150064       3.7995   7.2484e-05
enh56526     1  113170000  113171000      4       2  150064       1.7321     0.041628
enh56528     1  113188500  113189500      3       2  150064       2.2645     0.011772
enh56529     1  113215600  113216600      5       2  150064       4.1504   1.6592e-05
enh56530     1  113218700  113219700      2       1  150064       2.7755    0.0027562
enh56532     1  113230600  113231600      4       2  150064       2.9565    0.0015556
enh56533     1  113241500  113242500      3       2  150064       3.0879    0.0010079
enh56534     1  113244400  113245400      3       2  150064       2.6878    0.0035958
enh56654     1  114997400  114998400      2       1  150064       1.9568     0.025187
enh56655     1  115000300  115001300      2       1  150064       2.0958     0.018052
enh56660     1  115050000  115051000      1       1  150064       2.5298     0.005706
enh56669     1  115259400  115260400      2       1  150064       1.9462     0.025816
enh56670     1  115261400  115262400      1       1  150064       3.1647    0.0007761
enh56680     1  115605000  115606000      2       1  150064       2.1718     0.014936
enh56681     1  115606900  115607900      4       2  150064       2.8084    0.0024896
enh56682     1  115610800  115611800      2       1  150064        2.335    0.0097708
enh56684     1  115618600  115619600      6       2  150064       3.1232   0.00089436
enh56685     1  115627300  115628300      1       1  150064       1.7163      0.04305
enh56686     1  115632600  115633600      6       2  150064       2.0595     0.019721
enh56687     1  115642300  115643300      6       2  150064       3.8735   5.3648e-05
enh56691     1  115677300  115678300      3       2  150064       3.7006   0.00010755
enh56693     1  115700200  115701200      2       1  150064       2.0738     0.019048
enh56694     1  115710800  115711800      2       1  150064       1.9822     0.023726
enh56695     1  115721700  115722700     11       4  150064         3.05    0.0011443
enh56698     1  115752600  115753600      7       3  150064       2.4916    0.0063576
enh56699     1  115760800  115761800      2       1  150064       1.6793     0.046546
enh56703     1  115772800  115773800      2       1  150064       3.0474     0.001154
enh56705     1  115794000  115795000      4       2  150064       3.1966   0.00069522
enh56710     1  115851100  115852100      3       1  150064       3.1119   0.00092947
enh56711     1  115855000  115856000      7       3  150064       1.7481     0.040227
enh56712     1  115857000  115858000      4       2  150064       2.9137    0.0017856
enh56714     1  115874200  115875200      3       2  150064       2.1117     0.017355
enh56715     1  115906600  115907600      6       2  150064       2.6484    0.0040439
enh56717     1  115943300  115944300      1       1  150064       2.2508       0.0122
enh56718     1  115954000  115955000      4       2  150064       1.7544     0.039685
enh56737     1  116148700  116149700      3       2  150064       1.6625     0.048204
enh56747     1  116248100  116249100      2       1  150064            2     0.022753
enh56760     1  116357300  116358300      6       3  150064       1.9731     0.024244
enh56835     1  117189300  117190300      1       1  150064       1.7897      0.03675
enh56846     1  117264100  117265100      3       2  150064       1.8128     0.034931
enh56848     1  117312000  117313000      1       1  150064       2.8547     0.002154
enh56849     1  117320200  117321200      1       1  150064       3.5084    0.0002254
enh56850     1  117341400  117342400      4       1  150064       2.9556    0.0015601
enh56852     1  117362800  117363800      4       2  150064        3.243    0.0005913
enh56872     1  117514600  117515600      3       2  150064       1.9822     0.023729
enh56885     1  117689400  117690400      7       1  150064        1.791     0.036649
enh56886     1  117714300  117715300      4       2  150064       2.8175    0.0024202
enh56926     1  118752500  118753500      6       2  150064       2.1184     0.017071
enh56927     1  118837600  118838600      1       1  150064        1.886      0.02965
enh57180     1  145727500  145728500      1       1  150064        1.699      0.04466
enh57186     1  146633300  146634300      3       1  150064       2.2594     0.011929
enh57187     1  146637500  146638500      2       1  150064       1.7438     0.040594
enh57188     1  146638500  146639500      2       1  150064       2.0992     0.017899
enh57189     1  146639600  146640600      4       2  150064       2.4289    0.0075732
enh57190     1  146640400  146641400      2       1  150064       2.0001     0.022742
enh57191     1  146645400  146646400      6       2  150064       2.0747     0.019009
enh57192     1  146648900  146649900      5       3  150064       1.8186     0.034483
enh57193     1  146697400  146698400      6       3  150064       2.6682    0.0038132
enh57194     1  146708400  146709400      3       1  150064       2.6577    0.0039338
enh57196     1  146716200  146717200      4       2  150064       2.1871     0.014367
enh57197     1  146718700  146719700      5       3  150064       1.7537     0.039744
enh57212     1  147220500  147221500      3       2  150064       1.9172     0.027609
enh57214     1  147224800  147225800      2       1  150064       1.8651     0.031084
enh57216     1  147231600  147232600      5       2  150064       1.7016     0.044419
enh57218     1  147234400  147235400      2       1  150064       1.7329     0.041556
enh57220     1  147252800  147253800      1       1  150064       2.1717      0.01494
enh57246     1  149887600  149888600      1       1  150064       1.7468      0.04034
enh57247     1  149889400  149890400      1       1  150064       1.7202       0.0427
enh57265     1  149984600  149985600      4       1  150064       1.8379     0.033036
enh57267     1  149993100  149994100      3       1  150064       1.7068     0.043927
enh57268     1  149994000  149995000      2       1  150064       2.0179       0.0218
enh57270     1  150037300  150038300      1       1  150064       5.5334     1.57e-08
enh57273     1  150124200  150125200      2       1  150064        4.783   8.6332e-07
enh57276     1  150133500  150134500      3       1  150064       5.6804   6.7177e-09
enh57278     1  150137600  150138600      3       1  150064       5.1269   1.4729e-07
enh57279     1  150158500  150159500      3       2  150064       4.7642   9.4794e-07
enh57280     1  150159300  150160300      1       1  150064       5.4736    2.205e-08
enh57281     1  150164200  150165200      1       1  150064       2.0092      0.02226
enh57282     1  150166500  150167500      3       1  150064       4.1871   1.4126e-05
enh57283     1  150185200  150186200      4       2  150064       4.4565   4.1649e-06
enh57285     1  150209000  150210000      2       1  150064       1.9992     0.022793
enh57287     1  150229200  150230200      1       1  150064        2.696     0.003509
enh57289     1  150234100  150235100      2       1  150064       1.7168     0.043009
enh57291     1  150245500  150246500      2       1  150064       4.3458   6.9391e-06
enh57295     1  150334800  150335800      5       2  150064       4.6395   1.7465e-06
enh57298     1  150361700  150362700      3       2  150064       4.0914   2.1441e-05
enh57299     1  150378600  150379600      7       2  150064       2.9725     0.001477
enh57300     1  150382600  150383600      3       1  150064       4.4272   4.7728e-06
enh57301     1  150449600  150450600      4       2  150064       4.7494   1.0199e-06
enh57302     1  150451400  150452400      4       2  150064       3.4845   0.00024654
enh57304     1  150479700  150480700      5       2  150064       1.8588      0.03153
enh57305     1  150481600  150482600      5       3  150064       4.8443   6.3533e-07
enh57307     1  150488700  150489700      1       1  150064       2.0011      0.02269
enh57310     1  150508400  150509400      1       1  150064       4.7934    8.198e-07
enh57317     1  150546200  150547200      3       1  150064       1.8757     0.030351
enh57325     1  150607800  150608800      2       1  150064       1.6892     0.045586
enh57330     1  150738000  150739000      6       3  150064       1.8918     0.029256
enh57338     1  150948300  150949300      1       1  150064       1.9752      0.02412
enh57351     1  151021300  151022300      1       1  150064       3.8789    5.247e-05
enh57354     1  151035400  151036400      2       1  150064       2.0734     0.019068
enh57356     1  151041600  151042600      3       2  150064       3.2928   0.00049598
enh57358     1  151069600  151070600      3       2  150064       2.5844    0.0048774
enh57359     1  151079100  151080100      2       1  150064       3.5595   0.00018577
enh57360     1  151119700  151120700      3       2  150064       2.7149    0.0033143
enh57361     1  151128300  151129300      1       1  150064       2.5476     0.005424
enh57383     1  151344200  151345200      1       1  150064       1.7373      0.04117
enh57384     1  151373900  151374900      2       1  150064       3.1435   0.00083467
enh57385     1  151388600  151389600      2       1  150064       3.0277    0.0012323
enh57387     1  151429000  151430000      4       2  150064       2.1558     0.015551
enh57389     1  151445000  151446000      1       1  150064       2.5897     0.004803
enh57419     1  151611800  151612800      1       1  150064       2.6561     0.003953
enh57489     1  152414900  152415900      5       1  150064       1.7114     0.043502
enh57499     1  152552500  152553500      1       1  150064       1.8599      0.03145
enh57605     1  153756200  153757200      1       1  150064       2.9848     0.001419
enh57608     1  153777700  153778700      2       1  150064       3.7987   7.2743e-05
enh57612     1  153896400  153897400      2       1  150064        2.061     0.019652
enh57613     1  153901300  153902300      2       1  150064       1.8265      0.03389
enh57614     1  153916800  153917800      3       2  150064        2.213     0.013448
enh57615     1  153919200  153920200      1       1  150064       2.1821      0.01455
enh57617     1  153931400  153932400      5       3  150064       2.2696     0.011615
enh57618     1  153933400  153934400      2       1  150064       2.7014    0.0034523
enh57619     1  153936800  153937800      2       1  150064       2.0757     0.018962
enh57621     1  153941000  153942000      1       1  150064       2.3237      0.01007
enh57625     1  153973900  153974900      1       1  150064       2.0022      0.02263
enh57627     1  154149000  154150000      4       2  150064        2.879    0.0019948
enh57643     1  154324400  154325400      3       1  150064       2.3413    0.0096078
enh57654     1  154414000  154415000      4       1  150064       2.7465    0.0030114
enh57655     1  154417600  154418600      3       1  150064       2.3075     0.010513
enh57664     1  154525700  154526700      2       1  150064       1.8993     0.028763
enh57665     1  154528000  154529000      2       1  150064       2.1382     0.016251
enh57667     1  154571300  154572300      2       1  150064       1.6811     0.046373
enh57686     1  154788600  154789600      1       1  150064       4.2946    8.751e-06
enh57689     1  154834000  154835000      6       3  150064       3.9412   4.0539e-05
enh57690     1  154842400  154843400      1       1  150064       3.8504    5.896e-05
enh57691     1  154883400  154884400      3       2  150064       2.8157    0.0024339
enh57692     1  154898000  154899000      1       1  150064       2.2952      0.01086
enh57695     1  154910800  154911800      5       1  150064       3.6992   0.00010816
enh57696     1  154913300  154914300      4       2  150064       2.8872    0.0019436
enh57697     1  154916100  154917100      3       2  150064       3.1964   0.00069578
enh57711     1  154983700  154984700      2       1  150064       1.9708     0.024372
enh57712     1  154989400  154990400      2       1  150064       3.6849   0.00011439
enh57713     1  154994700  154995700      3       1  150064       3.7675   8.2451e-05
enh57715     1  155006700  155007700      3       1  150064       3.2485   0.00058015
enh57717     1  155017300  155018300      2       1  150064       2.4019    0.0081556
enh57722     1  155042300  155043300      1       1  150064       1.8595      0.03148
enh57723     1  155043700  155044700      2       1  150064       2.7308    0.0031594
enh57736     1  155110800  155111800      2       1  150064       1.7452     0.040475
enh57754     1  155214800  155215800      1       1  150064       2.2046      0.01374
enh57755     1  155219700  155220700      1       1  150064       2.0947       0.0181
enh57757     1  155222600  155223600      3       1  150064       2.0189     0.021748
enh57761     1  155248000  155249000      2       1  150064       2.2396     0.012558
enh57762     1  155275400  155276400      2       1  150064        2.481    0.0065508
enh57763     1  155277300  155278300      1       1  150064        2.564     0.005174
enh57764     1  155281300  155282300      1       1  150064       1.8809      0.02999
enh57765     1  155289400  155290400      2       1  150064       1.8741      0.03046
enh57767     1  155411400  155412400      1       1  150064         2.52     0.005868
enh57769     1  155433400  155434400      1       1  150064        2.346     0.009487
enh57779     1  155605300  155606300      1       1  150064       2.7108     0.003356
enh57780     1  155614800  155615800      1       1  150064       2.5991     0.004673
enh57781     1  155616500  155617500      1       1  150064       2.6751     0.003735
enh57782     1  155618200  155619200      2       1  150064       1.8937     0.029134
enh57788     1  155675600  155676600      1       1  150064        3.092     0.000994
enh57794     1  155827000  155828000      1       1  150064       2.1047      0.01766
enh57800     1  155859400  155860400      2       1  150064       2.3789    0.0086825
enh57801     1  155862700  155863700      1       1  150064       3.1041    0.0009543
enh57802     1  155879000  155880000      1       1  150064       1.9714      0.02434
enh57804     1  155898800  155899800      1       1  150064       3.3529    0.0003998
enh57805     1  155899600  155900600      2       1  150064       1.7528     0.039814
enh57806     1  155904600  155905600      1       1  150064       2.0349      0.02093
enh57808     1  155914300  155915300      2       1  150064        1.843     0.032664
enh57809     1  155929500  155930500      4       1  150064       2.4357    0.0074308
enh57812     1  155941300  155942300      1       1  150064        2.449     0.007163
enh57813     1  155943300  155944300      1       1  150064        2.173      0.01489
enh57815     1  155958700  155959700      1       1  150064       2.1154       0.0172
enh57816     1  155960500  155961500      1       1  150064       2.0103       0.0222
enh57818     1  155974200  155975200      2       1  150064       3.5394   0.00020054
enh57822     1  156010300  156011300      1       1  150064        1.663      0.04816
enh57826     1  156033200  156034200      1       1  150064       1.7568      0.03948
enh57829     1  156060000  156061000      2       1  150064       1.8362     0.033167
enh57830     1  156066000  156067000      1       1  150064       1.6961      0.04493
enh57831     1  156071100  156072100      2       1  150064       1.6755     0.046921
enh57834     1  156081900  156082900      1       1  150064       1.6693      0.04753
enh57835     1  156083400  156084400      2       1  150064       2.1879      0.01434
enh57837     1  156100200  156101200      5       1  150064       1.6464     0.049836
enh57841     1  156116300  156117300      2       1  150064       2.6298    0.0042723
enh57845     1  156131000  156132000      4       2  150064       3.1085   0.00094024
enh57856     1  156228500  156229500      1       1  150064       1.6537      0.04909
enh57886     1  156627200  156628200      2       1  150064        1.661     0.048354
enh57900     1  156709200  156710200      3       2  150064        1.714     0.043261
enh57901     1  156711300  156712300      4       2  150064       2.4346    0.0074544
enh57909     1  156770800  156771800      2       1  150064       1.8357     0.033201
enh57960     1  157961400  157962400      4       1  150064       1.7108     0.043562
enh58000     1  159083400  159084400      2       1  150064       2.6704    0.0037886
enh58003     1  159209300  159210300      4       2  150064       1.7248     0.042283
enh58037     1  159973400  159974400      3       1  150064       2.0831     0.018622
enh58038     1  159988400  159989400      5       1  150064       1.9862     0.023507
enh58039     1  159992400  159993400      3       2  150064       1.8652     0.031076
enh58043     1  160031000  160032000      4       2  150064        2.096     0.018042
enh58055     1  160162600  160163600      7       2  150064       2.1637     0.015243
enh58056     1  160173900  160174900      1       1  150064       3.0586     0.001112
enh58060     1  160226500  160227500      2       1  150064       2.4212    0.0077354
enh58061     1  160229400  160230400      3       2  150064       2.3705    0.0088829
enh58062     1  160232600  160233600      2       1  150064       2.3287    0.0099381
enh58065     1  160309700  160310700      1       1  150064       2.7614     0.002878
enh58066     1  160314000  160315000      1       1  150064       2.4281     0.007589
enh58067     1  160332000  160333000      2       1  150064       2.1367     0.016313
enh58068     1  160333800  160334800      1       1  150064       2.5941     0.004742
enh58069     1  160344900  160345900      2       1  150064       1.9713     0.024342
enh58135     1  161155100  161156100      3       1  150064       1.8047      0.03556
enh58137     1  161166500  161167500      1       1  150064       1.7808      0.03747
enh58142     1  161195000  161196000      1       1  150064        1.863      0.03123
enh58210     1  162160600  162161600      6       3  150064       2.0122       0.0221
enh58211     1  162161500  162162500      3       1  150064       1.8799     0.030062
enh58212     1  162176700  162177700      3       2  150064       2.0176     0.021818
enh58213     1  162182900  162183900      2       1  150064       1.7972     0.036152
enh58240     1  162529800  162530800      2       1  150064       1.9254      0.02709
enh58241     1  162535000  162536000      3       2  150064       1.8788     0.030133
enh58244     1  162571700  162572700      3       2  150064       2.0719     0.019136
enh58259     1  162679400  162680400      3       2  150064       1.9737     0.024207
enh58280     1  162954000  162955000      1       1  150064       2.7639     0.002856
enh58281     1  162957400  162958400      2       1  150064       2.0317      0.02109
enh58283     1  162967200  162968200      2       1  150064       1.6523     0.049241
enh58290     1  163133600  163134600      3       2  150064       3.3199   0.00045024
enh58292     1  163141300  163142300      5       2  150064       2.3108     0.010423
enh58297     1  163277200  163278200      4       2  150064       2.0914     0.018244
enh58298     1  163289800  163290800      2       1  150064       1.8664     0.030993
enh58301     1  163714400  163715400      8       3  150064       3.9012   4.7865e-05
enh58302     1  163793300  163794300      3       1  150064       2.8249    0.0023646
enh58342     1  164743600  164744600      4       2  150064       1.7874     0.036938
enh58345     1  164763400  164764400      2       1  150064       1.8374     0.033078
enh58357     1  165570500  165571500      6       3  150064       1.8958     0.028994
enh58360     1  165604000  165605000      2       1  150064       1.7128     0.043377
enh58362     1  165611000  165612000      4       1  150064        2.027     0.021334
enh58366     1  165739300  165740300      2       1  150064       2.3176     0.010235
enh58371     1  165810800  165811800      4       2  150064       2.0894     0.018337
enh58372     1  165812100  165813100      4       2  150064       1.8804     0.030028
enh58373     1  165818200  165819200      1       1  150064       2.3829     0.008588
enh58374     1  165820200  165821200      2       1  150064       1.7741      0.03802
enh58375     1  165821900  165822900      3       1  150064       2.2659     0.011728
enh58377     1  165826000  165827000      2       1  150064       3.1549   0.00080287
enh58378     1  165828400  165829400      2       1  150064       2.7052    0.0034133
enh58402     1  166843500  166844500      2       1  150064       3.4847   0.00024635
enh58403     1  166870800  166871800      3       2  150064       2.4472    0.0071984
enh58406     1  166921200  166922200      2       1  150064       1.7373     0.041168
enh58418     1  167127500  167128500      3       2  150064       1.8823     0.029897
enh58419     1  167131000  167132000      4       2  150064       1.8542     0.031853
enh58422     1  167140600  167141600      3       2  150064       2.1956     0.014061
enh58424     1  167144800  167145800      4       2  150064       2.4024    0.0081446
enh58425     1  167165100  167166100      2       1  150064       2.1517      0.01571
enh58428     1  167188000  167189000      1       1  150064       2.7692      0.00281
enh58505     1  168053800  168054800      1       1  150064       2.2271      0.01297
enh58528     1  168272800  168273800      6       3  150064       2.6824    0.0036543
enh58534     1  168355800  168356800      1       1  150064       2.0929      0.01818
enh58535     1  168356700  168357700      3       2  150064       2.2226     0.013122
enh58541     1  168408700  168409700      3       2  150064        1.699     0.044661
enh58580     1  169087200  169088200      6       2  150064       1.7479     0.040239
enh58592     1  169333000  169334000      7       4  150064       1.8891     0.029442
enh58613     1  169883500  169884500      5       2  150064       1.7891     0.036801
enh58623     1  170041800  170042800      4       2  150064       1.8922     0.029229
enh58692     1  171437000  171438000      3       1  150064       1.8908     0.029328
enh58710     1  171752000  171753000      3       1  150064       2.1709     0.014968
enh58711     1  171757400  171758400      5       2  150064       1.8602     0.031426
enh58712     1  171762800  171763800      2       1  150064       1.7148     0.043193
enh58713     1  171767600  171768600      3       2  150064       1.9745     0.024165
enh58722     1  171868100  171869100      4       2  150064       1.6615     0.048307
enh58751     1  172292500  172293500      3       2  150064       2.5438    0.0054828
enh58753     1  172312400  172313400      2       1  150064       1.8722     0.030589
enh58755     1  172325800  172326800      3       2  150064       1.7834     0.037264
enh58756     1  172329000  172330000      1       1  150064       1.8053      0.03551
enh58758     1  172352500  172353500      3       1  150064       2.6432     0.004106
enh58759     1  172359600  172360600      5       2  150064       2.3137     0.010341
enh58760     1  172363200  172364200      6       2  150064       1.8056     0.035494
enh58761     1  172367400  172368400      3       2  150064       2.2771      0.01139
enh58766     1  172388000  172389000      2       1  150064        2.439    0.0073646
enh58778     1  172500100  172501100      3       2  150064       1.6888     0.045631
enh58812     1  172874000  172875000      2       1  150064       1.9186     0.027519
enh58813     1  172878400  172879400      4       2  150064       1.7689     0.038459
enh58815     1  172897800  172898800      4       2  150064       2.1908     0.014234
enh58818     1  172916700  172917700      2       1  150064       2.4995    0.0062178
enh58819     1  172920500  172921500      3       1  150064       2.3632    0.0090601
enh58821     1  172929300  172930300      1       1  150064       2.6738      0.00375
enh58859     1  173388800  173389800      5       2  150064       2.6576    0.0039345
enh58860     1  173394000  173395000      2       1  150064       2.4076     0.008029
enh58861     1  173398000  173399000      4       2  150064       2.3375    0.0097071
enh58863     1  173418100  173419100      2       1  150064       2.3566    0.0092223
enh58864     1  173422800  173423800      2       1  150064       2.2138     0.013423
enh58866     1  173443300  173444300      4       2  150064       1.7862     0.037036
enh58867     1  173448900  173449900      2       1  150064       2.3269    0.0099847
enh58870     1  173611200  173612200      1       1  150064       1.8425       0.0327
enh58873     1  173683000  173684000      1       1  150064       3.4023    0.0003341
enh58874     1  173685800  173686800      1       1  150064       3.4989    0.0002336
enh58876     1  173767200  173768200      1       1  150064       3.3872    0.0003531
enh58877     1  173790700  173791700      1       1  150064       3.4953    0.0002368
enh58879     1  173822000  173823000      1       1  150064        3.358    0.0003926
enh58880     1  173832000  173833000      6       3  150064       1.6501     0.049457
enh58881     1  173839000  173840000      2       1  150064       2.2799     0.011306
enh58882     1  173862800  173863800      4       2  150064       3.1377    0.0008514
enh58884     1  173974100  173975100      2       1  150064       2.9816    0.0014339
enh58885     1  173976600  173977600      2       1  150064       2.7269    0.0031967
enh58886     1  173987300  173988300      4       2  150064       3.5258    0.0002111
enh58887     1  173992300  173993300      2       1  150064       2.9267    0.0017129
enh58888     1  174121900  174122900      2       1  150064       3.8232   6.5877e-05
enh58890     1  174127200  174128200      1       1  150064       2.8206     0.002397
enh58891     1  174129600  174130600      2       1  150064       3.0947   0.00098495
enh58892     1  174134400  174135400      2       1  150064       2.1375     0.016277
enh58894     1  174176200  174177200      2       1  150064       2.4167    0.0078315
enh58897     1  174208100  174209100      5       2  150064        2.758    0.0029075
enh58898     1  174231700  174232700      5       3  150064       3.7266   9.7057e-05
enh58899     1  174291100  174292100      2       1  150064       2.0466     0.020348
enh58902     1  174628600  174629600      2       1  150064       2.5319    0.0056727
enh58905     1  174767700  174768700      1       1  150064       3.2494    0.0005783
enh58906     1  174784000  174785000      2       1  150064       1.9926     0.023153
enh58908     1  174797200  174798200      1       1  150064       2.2539       0.0121
enh58909     1  174840900  174841900      2       1  150064       2.1364     0.016322
enh58910     1  174871300  174872300      4       2  150064       1.6627      0.04819
enh58914     1  174945500  174946500      1       1  150064       2.8844     0.001961
enh58915     1  174958700  174959700      2       1  150064       1.7845     0.037175
enh58922     1  174998100  174999100      1       1  150064       2.4331     0.007486
enh58927     1  175119400  175120400      3       2  150064       2.5913    0.0047812
enh58928     1  175127000  175128000      5       2  150064       2.9934    0.0013796
enh58929     1  175138300  175139300      3       1  150064       3.3641   0.00038396
enh58930     1  175143300  175144300      1       1  150064       3.2955    0.0004912
enh58935     1  175155200  175156200      2       1  150064       2.6587     0.003922
enh58936     1  175158200  175159200      1       1  150064       3.5013    0.0002315
enh58946     1  175288200  175289200      3       1  150064       1.6749     0.046977
enh58947     1  175306900  175307900      2       1  150064       2.5189    0.0058856
enh58958     1  175524000  175525000      6       3  150064        1.976     0.024076
enh58963     1  175945300  175946300      3       2  150064       1.9132     0.027862
enh58987     1  176963900  176964900      3       1  150064       2.9213    0.0017427
enh58994     1  177243400  177244400      1       1  150064       4.1036    2.034e-05
enh58995     1  177247700  177248700      1       1  150064       4.7528    1.003e-06
enh58996     1  177251900  177252900      3       2  150064       3.7431   9.0899e-05
enh58998     1  177258100  177259100      2       1  150064        4.572   2.4158e-06
enh58999     1  177271300  177272300      4       2  150064       4.9563    3.592e-07
enh59000     1  177275300  177276300      3       1  150064       4.8293   6.8507e-07
enh59001     1  177279100  177280100      1       1  150064       2.9973     0.001362
enh59002     1  177284000  177285000      4       2  150064       2.3901    0.0084227
enh59006     1  177417800  177418800      7       4  150064       3.1754   0.00074822
enh59011     1  177769300  177770300      5       2  150064       2.7588    0.0029004
enh59023     1  177914500  177915500      5       3  150064       3.2393   0.00059919
enh59035     1  178029800  178030800      6       3  150064       2.1663     0.015143
enh59054     1  178141900  178142900      4       2  150064       2.1307     0.016557
enh59079     1  178314500  178315500      1       1  150064       1.7373      0.04117
enh59084     1  178341200  178342200      1       1  150064       3.3527    0.0004002
enh59086     1  178357600  178358600      1       1  150064       1.8337      0.03335
enh59087     1  178366200  178367200      2       1  150064       2.5179     0.005903
enh59089     1  178386900  178387900      2       1  150064       1.8688     0.030827
enh59095     1  178455100  178456100      2       1  150064       1.9743     0.024175
enh59096     1  178455900  178456900      4       2  150064       3.2125   0.00065795
enh59136     1  179095800  179096800      2       1  150064       1.6824      0.04625
enh59138     1  179107000  179108000      1       1  150064       1.9187      0.02751
enh59141     1  179115300  179116300      1       1  150064       2.0951      0.01808
enh59144     1  179138400  179139400      3       2  150064       1.8159     0.034695
enh59145     1  179139100  179140100      2       1  150064       2.1194     0.017028
enh59152     1  179199400  179200400      1       1  150064       1.8435      0.03263
enh59153     1  179200900  179201900      7       2  150064       2.4017     0.008159
enh59155     1  179261800  179262800      1       1  150064       1.7587      0.03931
enh59158     1  179280100  179281100      1       1  150064       1.6813      0.04635
enh59163     1  179783100  179784100      3       2  150064       1.9811     0.023793
enh59166     1  179844200  179845200      1       1  150064       1.9217      0.02732
enh59169     1  179895200  179896200      2       1  150064       1.8109     0.035077
enh59203     1  180496200  180497200      4       2  150064       1.8978     0.028859
enh59206     1  180503000  180504000      3       2  150064       2.0381     0.020769
enh59215     1  180578600  180579600      2       1  150064       3.0831    0.0010242
enh59221     1  180605000  180606000      3       2  150064       4.0046   3.1056e-05
enh59223     1  180697700  180698700      3       2  150064       3.2356   0.00060687
enh59224     1  180742300  180743300      5       3  150064       2.5442     0.005476
enh59226     1  180796100  180797100      2       1  150064       3.2614    0.0005544
enh59227     1  180811000  180812000      2       1  150064       1.9967     0.022931
enh59232     1  180892300  180893300      6       2  150064       2.1044     0.017671
enh59233     1  180895300  180896300      6       3  150064       2.0865     0.018469
enh59265     1  181104800  181105800      2       1  150064       1.7918     0.036584
enh59277     1  181428000  181429000      6       3  150064       2.2519     0.012165
enh59278     1  181438500  181439500      4       2  150064       3.0499    0.0011446
enh59280     1  181501100  181502100      4       2  150064       2.0786     0.018829
enh59282     1  181510500  181511500      2       1  150064       1.7399     0.040943
enh59284     1  181732400  181733400      5       3  150064       1.7378     0.041119
enh59291     1  182062600  182063600      2       1  150064       1.6529     0.049171
enh59297     1  182109800  182110800      5       2  150064       1.9139     0.027817
enh59299     1  182118200  182119200      2       1  150064       2.1035     0.017711
enh59326     1  182730300  182731300      2       1  150064        2.077     0.018902
enh59341     1  182997500  182998500      6       2  150064       1.7216     0.042569
enh59389     1  183256100  183257100      2       1  150064       1.8527     0.031966
enh59392     1  183283000  183284000      6       3  150064       1.8717     0.030625
enh59399     1  183443400  183444400      2       1  150064       3.0031    0.0013362
enh59402     1  183449900  183450900      3       2  150064       2.6169    0.0044365
enh59405     1  183486100  183487100      1       1  150064       3.0022      0.00134
enh59447     1  184022100  184023100      2       1  150064       2.1799     0.014632
enh59450     1  184031800  184032800      3       2  150064        1.769     0.038444
enh59452     1  184081700  184082700      5       2  150064       1.9473     0.025748
enh59454     1  184119800  184120800      2       1  150064       1.9059      0.02833
enh59460     1  184191500  184192500      5       2  150064       2.3228     0.010096
enh59461     1  184229000  184230000      6       2  150064       3.1889   0.00071413
enh59466     1  184299800  184300800      2       1  150064       1.7032     0.044269
enh59476     1  184430900  184431900      2       1  150064       1.9928     0.023142
enh59477     1  184432700  184433700      4       2  150064       1.9758     0.024089
enh59484     1  184476400  184477400      1       1  150064       2.4618     0.006913
enh59486     1  184492800  184493800      1       1  150064       2.6339      0.00422
enh59488     1  184504100  184505100      2       1  150064       2.5883    0.0048226
enh59491     1  184524800  184525800      3       2  150064       2.2077     0.013634
enh59504     1  184604600  184605600      2       1  150064       1.8448     0.032533
enh59506     1  184633200  184634200      3       2  150064       2.1721     0.014923
enh59508     1  184724900  184725900      3       1  150064       2.1648       0.0152
enh59525     1  184940000  184941000      2       1  150064       2.3995    0.0082089
enh59528     1  185037200  185038200      1       1  150064        1.771      0.03828
enh59535     1  185128800  185129800      2       1  150064       2.1552     0.015572
enh59558     1  185497300  185498300      4       1  150064       1.8918     0.029261
enh59569     1  185648200  185649200      1       1  150064       1.8262      0.03391
enh59586     1  186062800  186063800      1       1  150064       1.6637      0.04809
enh59589     1  186124200  186125200      3       2  150064       1.9593     0.025038
enh59651     1  187811700  187812700      2       1  150064       1.7567     0.039487
enh59654     1  188355400  188356400      2       1  150064        2.054     0.019987
enh59659     1  189627200  189628200     11       2  150064       1.7287     0.041935
enh59662     1  190833000  190834000      9       3  150064       2.1766     0.014757
enh59664     1  192102300  192103300      1       1  150064       2.6099     0.004528
enh59665     1  192116800  192117800      1       1  150064       2.8335     0.002302
enh59684     1  192608400  192609400      3       1  150064       1.8552     0.031783
enh59685     1  192670200  192671200      1       1  150064       2.0749        0.019
enh59689     1  192716500  192717500      1       1  150064       2.2052      0.01372
enh59691     1  192735200  192736200      1       1  150064       1.7087      0.04375
enh59693     1  192795800  192796800      4       2  150064       2.5129     0.005988
enh59696     1  192830500  192831500      1       1  150064       3.0723     0.001062
enh59697     1  192861800  192862800      3       1  150064       2.6925     0.003546
enh59699     1  192875200  192876200      6       3  150064       2.5661    0.0051431
enh59711     1  193032700  193033700      1       1  150064       2.7888     0.002645
enh59712     1  193071900  193072900      2       1  150064       3.3456   0.00041054
enh59713     1  193074800  193075800      5       2  150064       2.2378     0.012616
enh59716     1  193089800  193090800      2       1  150064       3.0646    0.0010898
enh59717     1  193093400  193094400      1       1  150064       3.2099     0.000664
enh59722     1  193290400  193291400      7       2  150064       3.1108   0.00093281
enh59723     1  193306700  193307700      2       1  150064       2.8886     0.001935
enh59724     1  193317500  193318500      1       1  150064        2.979     0.001446
enh59736     1  194503900  194504900      2       1  150064       1.9781     0.023957
enh59748     1  196129100  196130100      1       1  150064       1.6995      0.04461
enh59749     1  196150000  196151000      6       2  150064       2.9482    0.0015981
enh59751     1  196369800  196370800      1       1  150064       2.2115       0.0135
enh59758     1  197099500  197100500      1       1  150064       1.9228      0.02725
enh59770     1  197652600  197653600      2       1  150064       2.5705     0.005078
enh59773     1  197741600  197742600      1       1  150064       2.5419     0.005513
enh59775     1  197751800  197752800      1       1  150064        2.368     0.008942
enh59776     1  197755800  197756800      5       1  150064       2.4273    0.0076063
enh59777     1  197768000  197769000      6       2  150064       2.0587     0.019762
enh59778     1  197807100  197808100      1       1  150064        2.235      0.01271
enh59779     1  197807900  197808900      2       1  150064       2.4936    0.0063221
enh59832     1  198574700  198575700      4       2  150064        1.812     0.034995
enh59835     1  198637000  198638000      2       1  150064       1.8331     0.033396
enh59838     1  198650800  198651800      3       2  150064       2.0517     0.020101
enh59841     1  198806200  198807200      2       1  150064       2.4732    0.0066951
enh59867     1  199459800  199460800      4       2  150064       2.5335    0.0056459
enh59879     1  199826100  199827100      2       1  150064       1.7008     0.044489
enh59885     1  200141300  200142300      6       2  150064       2.1378     0.016268
enh59892     1  200201200  200202200      3       1  150064       2.5893    0.0048082
enh59893     1  200270300  200271300      3       2  150064       2.2916     0.010963
enh59897     1  200288200  200289200      1       1  150064       2.4172      0.00782
enh59899     1  200299600  200300600      2       1  150064       2.9779    0.0014514
enh59900     1  200303800  200304800      6       3  150064       2.0238     0.021497
enh59901     1  200305500  200306500      2       1  150064       2.1533     0.015649
enh59902     1  200311700  200312700      2       1  150064       3.0997   0.00096868
enh59903     1  200321500  200322500      2       1  150064       2.7883     0.002649
enh59904     1  200328700  200329700      7       1  150064       2.8861      0.00195
enh59905     1  200332000  200333000      2       1  150064       3.1829   0.00072909
enh59906     1  200335300  200336300      6       1  150064       3.2149   0.00065239
enh59907     1  200340900  200341900      2       1  150064       2.2222     0.013134
enh59909     1  200348200  200349200      1       1  150064       2.9142     0.001783
enh59912     1  200379900  200380900      2       1  150064         2.31     0.010443
enh59914     1  200398000  200399000      4       2  150064        2.779    0.0027264
enh59915     1  200406900  200407900      1       1  150064       3.4739    0.0002565
enh59916     1  200411100  200412100      1       1  150064       1.9987      0.02282
enh59920     1  200446400  200447400      7       3  150064        1.791      0.03665
enh59921     1  200446800  200447800      5       3  150064       2.2201     0.013205
enh59922     1  200451600  200452600      7       1  150064       2.1102     0.017423
enh59923     1  200452900  200453900      5       1  150064       2.1018     0.017783
enh59924     1  200457300  200458300      3       2  150064       2.6382    0.0041671
enh59925     1  200481100  200482100      8       4  150064       3.9551   3.8244e-05
enh59926     1  200493800  200494800      4       2  150064       1.9864     0.023494
enh59927     1  200498000  200499000      2       1  150064       1.9518     0.025483
enh59946     1  200714000  200715000      2       1  150064       2.1081      0.01751
enh59954     1  200771600  200772600      1       1  150064       2.3823     0.008602
enh59963     1  200870400  200871400      3       2  150064       2.6554    0.0039606
enh59964     1  200874300  200875300      7       2  150064       3.5286   0.00020886
enh59967     1  200885500  200886500      2       1  150064       3.4882   0.00024311
enh59968     1  200931800  200932800      3       2  150064       1.8792      0.03011
enh59969     1  200941000  200942000      8       3  150064       1.9368     0.026382
enh59970     1  200984400  200985400      2       1  150064       3.8614   5.6376e-05
enh59971     1  200988800  200989800      4       2  150064       3.7517   8.7833e-05
enh59977     1  201106400  201107400      2       1  150064       1.7983     0.036062
enh59982     1  201142000  201143000      4       2  150064        2.498    0.0062452
enh59993     1  201251400  201252400      2       1  150064       2.3358    0.0097517
enh59999     1  201270000  201271000      1       1  150064       1.8133      0.03489
enh60000     1  201271400  201272400      2       1  150064       1.8281     0.033768
enh60002     1  201277400  201278400      2       1  150064        1.945      0.02589
enh60012     1  201353500  201354500      7       3  150064       3.0307      0.00122
enh60015     1  201363600  201364600      8       4  150064       2.1016     0.017793
enh60024     1  201451000  201452000      6       2  150064       2.1066     0.017578
enh60078     1  201730100  201731100      1       1  150064       3.9018    4.774e-05
enh60082     1  201743100  201744100      4       1  150064        1.732     0.041641
enh60092     1  201796900  201797900      3       2  150064       2.6745    0.0037417
enh60094     1  201814200  201815200      2       1  150064       1.7378      0.04112
enh60095     1  201817800  201818800      1       1  150064       1.6978      0.04477
enh60099     1  201856800  201857800      2       1  150064       2.2893     0.011031
enh60102     1  201873100  201874100      3       1  150064       2.3227     0.010097
enh60121     1  202054200  202055200      1       1  150064       1.9841      0.02362
enh60127     1  202111200  202112200      5       2  150064       2.1389      0.01622
enh60172     1  202587400  202588400      1       1  150064       1.7735      0.03807
enh60202     1  203015800  203016800      1       1  150064       2.0533      0.02002
enh60206     1  203051500  203052500      2       1  150064       1.7998     0.035948
enh60207     1  203058200  203059200      2       1  150064       2.0903     0.018294
enh60208     1  203060100  203061100      2       1  150064       2.1131     0.017294
enh60209     1  203062600  203063600      3       1  150064       1.8829     0.029857
enh60210     1  203098600  203099600      1       1  150064       1.8161      0.03468
enh60240     1  203323400  203324400      2       1  150064        1.962     0.024882
enh60275     1  203593800  203594800      2       1  150064       1.7098     0.043649
enh60320     1  204010400  204011400      3       2  150064       2.1398     0.016185
enh60321     1  204026800  204027800      3       1  150064       2.3745    0.0087852
enh60322     1  204044500  204045500      4       2  150064       3.3482   0.00040665
enh60323     1  204045600  204046600      2       1  150064       2.5349    0.0056243
enh60324     1  204047200  204048200      3       2  150064       3.0915   0.00099578
enh60325     1  204049800  204050800      2       1  150064       2.3558    0.0092406
enh60328     1  204056900  204057900      3       2  150064       2.5643    0.0051699
enh60329     1  204057700  204058700      4       2  150064       2.7358    0.0031112
enh60331     1  204063800  204064800      4       2  150064       3.5485   0.00019371
enh60349     1  204223000  204224000      1       1  150064       2.5598     0.005237
enh60378     1  204412400  204413400      2       1  150064       1.8946     0.029074
enh60379     1  204415500  204416500      2       1  150064       1.9149     0.027755
enh60380     1  204417500  204418500      4       1  150064       1.9884     0.023381
enh60381     1  204419500  204420500      3       1  150064       1.7121     0.043436
enh60382     1  204424400  204425400      2       1  150064       2.0631      0.01955
enh60384     1  204432500  204433500      1       1  150064       1.7394      0.04098
enh60385     1  204435200  204436200      2       1  150064       2.0783     0.018842
enh60388     1  204450900  204451900      3       1  150064       2.8841    0.0019629
enh60389     1  204461500  204462500      2       1  150064       3.1301   0.00087367
enh60390     1  204474600  204475600      1       1  150064       3.2309    0.0006169
enh60391     1  204478100  204479100      2       1  150064       2.7469    0.0030081
enh60392     1  204484400  204485400      3       1  150064       3.0715    0.0010648
enh60394     1  204489900  204490900      2       1  150064       2.1818     0.014561
enh60395     1  204493300  204494300      2       1  150064       2.6076     0.004559
enh60398     1  204534300  204535300      4       2  150064       1.9212     0.027355
enh60399     1  204540800  204541800      4       2  150064       2.5316     0.005677
enh60400     1  204542400  204543400      4       2  150064       3.4357    0.0002955
enh60402     1  204557400  204558400      3       2  150064       1.8939     0.029121
enh60403     1  204560500  204561500      4       2  150064        3.222    0.0006364
enh60404     1  204568400  204569400      2       1  150064       3.4056   0.00033011
enh60405     1  204592100  204593100      1       1  150064        2.313      0.01036
enh60426     1  205042300  205043300      5       3  150064       4.1755   1.4867e-05
enh60428     1  205110500  205111500      4       2  150064       3.4959   0.00023627
enh60432     1  205144300  205145300      2       1  150064       4.1479   1.6775e-05
enh60433     1  205148500  205149500      2       1  150064       3.7131   0.00010237
enh60434     1  205152500  205153500      5       1  150064       4.3302   7.4479e-06
enh60436     1  205159900  205160900      1       1  150064       3.9929    3.264e-05
enh60437     1  205168200  205169200      3       1  150064       4.0127   3.0014e-05
enh60438     1  205173200  205174200      2       1  150064       4.3115   8.1069e-06
enh60439     1  205178600  205179600      4       2  150064       4.4417   4.4622e-06
enh60441     1  205198800  205199800      5       2  150064       2.9599    0.0015387
enh60442     1  205216200  205217200      4       1  150064       2.1364     0.016323
enh60443     1  205218000  205219000      3       2  150064       2.3691    0.0089157
enh60448     1  205245000  205246000      3       2  150064       2.4815    0.0065416
enh60449     1  205248900  205249900      5       2  150064       1.9487     0.025664
enh60459     1  205321200  205322200      3       1  150064       2.2835     0.011199
enh60469     1  205460900  205461900      7       3  150064       1.6965     0.044893
enh60470     1  205462400  205463400      2       1  150064       2.6007    0.0046512
enh60471     1  205469300  205470300      5       2  150064       1.8781     0.030183
enh60479     1  205551400  205552400      4       2  150064       1.6664     0.047813
enh60483     1  205564900  205565900      4       2  150064       1.7289     0.041915
enh60485     1  205568300  205569300      8       3  150064       2.1287     0.016638
enh60508     1  205780000  205781000      1       1  150064       2.4157     0.007853
enh60530     1  206531400  206532400      1       1  150064       1.6921      0.04531
enh60543     1  206645500  206646500      6       3  150064       1.8622     0.031289
enh60544     1  206652600  206653600      2       1  150064       1.9277     0.026945
enh60546     1  206655600  206656600      6       3  150064        1.842     0.032735
enh60555     1  206713400  206714400      1       1  150064       1.7644      0.03883
enh60590     1  207036400  207037400      1       1  150064       3.2058    0.0006735
enh60591     1  207039500  207040500      1       1  150064       3.0902        0.001
enh60606     1  207207800  207208800      1       1  150064       3.4425    0.0002882
enh60607     1  207219900  207220900      2       1  150064        3.258   0.00056106
enh60609     1  207225000  207226000      2       1  150064       2.7994    0.0025596
enh60612     1  207250500  207251500      2       1  150064       2.6828    0.0036507
enh60630     1  207880500  207881500      8       2  150064       2.8694    0.0020564
enh60633     1  207923400  207924400      2       1  150064       3.7753   7.9905e-05
enh60634     1  207928400  207929400      2       1  150064       2.8744    0.0020239
enh60635     1  207960600  207961600      2       1  150064       4.0749    2.302e-05
enh60638     1  207978500  207979500      4       1  150064       4.3014   8.4872e-06
enh60639     1  207980100  207981100      2       1  150064        3.844   6.0526e-05
enh60642     1  207992200  207993200      3       2  150064       3.9716     3.57e-05
enh60643     1  207995000  207996000      1       1  150064       1.9121      0.02793
enh60644     1  207998200  207999200      4       2  150064       2.2723     0.011533
enh60645     1  208000100  208001100      2       1  150064       4.1435   1.7103e-05
enh60646     1  208001300  208002300      1       1  150064       4.9466    3.777e-07
enh60648     1  208006500  208007500      4       2  150064       4.6652   1.5417e-06
enh60649     1  208011400  208012400      2       1  150064       2.2074     0.013642
enh60651     1  208017900  208018900      6       2  150064       4.5428   2.7761e-06
enh60652     1  208021500  208022500      4       2  150064       3.2838     0.000512
enh60653     1  208026300  208027300      5       2  150064       2.5168    0.0059219
enh60654     1  208027000  208028000      5       2  150064       2.5639    0.0051757
enh60655     1  208030500  208031500      5       2  150064       4.1601   1.5908e-05
enh60656     1  208031900  208032900      8       4  150064        3.038    0.0011909
enh60657     1  208034700  208035700      6       2  150064       3.2288   0.00062155
enh60660     1  208058400  208059400      3       1  150064       2.3672    0.0089614
enh60674     1  208262000  208263000      7       2  150064       2.2198     0.013218
enh60675     1  208263300  208264300      3       1  150064       2.8185    0.0024121
enh60676     1  208267200  208268200      2       1  150064       2.2526     0.012141
enh60677     1  208274000  208275000      2       1  150064        2.695    0.0035199
enh60678     1  208280900  208281900      3       2  150064       1.7986     0.036037
enh60679     1  208293400  208294400      4       1  150064       2.0968     0.018006
enh60680     1  208305300  208306300      3       2  150064       2.9641    0.0015178
enh60696     1  208381700  208382700      4       1  150064       1.8393     0.032939
enh60697     1  208386200  208387200      3       2  150064       2.2112     0.013511
enh60703     1  208406000  208407000      5       2  150064        2.299     0.010753
enh60740     1  209245500  209246500      4       2  150064       1.8196     0.034407
enh60763     1  209577300  209578300      3       1  150064       2.2172     0.013305
enh60778     1  209741100  209742100      4       2  150064       2.0776     0.018873
enh60781     1  209760800  209761800      3       2  150064       1.6506     0.049407
enh60786     1  209799600  209800600      4       2  150064       1.7928     0.036499
enh60879     1  211210000  211211000      2       1  150064       1.9052     0.028377
enh60889     1  211556800  211557800      4       2  150064       2.1653     0.015181
enh60892     1  211685000  211686000     10       3  150064       1.7809     0.037468
enh60898     1  211747600  211748600      3       1  150064       2.0129     0.022062
enh60918     1  211911600  211912600      1       1  150064        1.815      0.03476
enh60951     1  212460800  212461800      2       1  150064       1.9208     0.027376
enh60957     1  212483800  212484800      1       1  150064       2.2238      0.01308
enh60958     1  212485200  212486200      2       1  150064       1.9171     0.027611
enh60962     1  212607400  212608400      1       1  150064       2.1962      0.01404
enh60979     1  212769300  212770300      6       4  150064       1.7786      0.03765
enh60984     1  212829200  212830200      1       1  150064       2.0886      0.01837
enh61033     1  214421600  214422600      2       1  150064        1.672     0.047259
enh61034     1  214432500  214433500      1       1  150064       3.8431    6.075e-05
enh61041     1  214469900  214470900      2       1  150064       1.8409     0.032815
enh61045     1  214491900  214492900      5       2  150064       2.2788     0.011339
enh61047     1  214510600  214511600      4       2  150064       2.3236     0.010075
enh61049     1  214523000  214524000      2       1  150064       2.3815    0.0086217
enh61059     1  214591600  214592600      2       1  150064       1.8624     0.031272
enh61071     1  214633500  214634500      7       1  150064       1.7358     0.041304
enh61072     1  214635400  214636400      8       1  150064       1.7371     0.041182
enh61075     1  214639900  214640900      5       1  150064       1.7118     0.043469
enh61079     1  214646000  214647000      4       1  150064       1.6765     0.046819
enh61087     1  214671200  214672200      4       1  150064       1.8782     0.030174
enh61089     1  214676800  214677800      4       1  150064       1.7509      0.03998
enh61090     1  214679000  214680000      7       3  150064       2.3804    0.0086466
enh61092     1  214685000  214686000      4       2  150064       2.3348    0.0097768
enh61095     1  214693500  214694500      2       1  150064       1.9989     0.022807
enh61101     1  214731400  214732400      4       2  150064       2.2984      0.01077
enh61149     1  216637200  216638200      2       1  150064       2.5746    0.0050174
enh61174     1  217801600  217802600      3       2  150064        1.734     0.041457
enh61198     1  218583500  218584500      1       1  150064       1.6611      0.04835
enh61200     1  218594600  218595600      1       1  150064       1.6614      0.04832
enh61203     1  218632900  218633900      2       1  150064       2.0383     0.020761
enh61242     1  219041200  219042200      4       1  150064       2.3934    0.0083455
enh61243     1  219047500  219048500      5       3  150064       1.8487     0.032253
enh61266     1  219832500  219833500      1       1  150064       2.2344      0.01273
enh61277     1  220263400  220264400      5       3  150064       1.7708     0.038297
enh61279     1  220392200  220393200      3       2  150064       2.7374    0.0030962
enh61280     1  220442100  220443100      2       1  150064       1.7508      0.03999
enh61321     1  221456800  221457800      4       2  150064          2.4    0.0081972
enh61355     1  221938900  221939900      3       2  150064       2.1266     0.016727
enh61413     1  222816200  222817200      1       1  150064       2.1669      0.01512
enh61414     1  222818400  222819400      1       1  150064       2.1321       0.0165
enh61476     1  223858000  223859000      3       1  150064       2.5033    0.0061525
enh61479     1  223889600  223890600      3       2  150064       2.9517    0.0015801
enh61480     1  223893300  223894300      1       1  150064       3.1898    0.0007119
enh61481     1  223896000  223897000      1       1  150064       1.8497      0.03218
enh61482     1  223898700  223899700      4       2  150064       3.3897    0.0003498
enh61483     1  223907700  223908700      3       1  150064       2.4578    0.0069904
enh61484     1  223913000  223914000      1       1  150064       2.8498     0.002187
enh61485     1  223914900  223915900      1       1  150064       2.6463     0.004069
enh61486     1  223917700  223918700      2       1  150064       2.7587    0.0029013
enh61488     1  223925200  223926200      3       2  150064       2.2327     0.012785
enh61490     1  223929200  223930200      2       1  150064       1.6798     0.046502
enh61491     1  223930200  223931200      9       2  150064        1.693     0.045231
enh61492     1  223935700  223936700      1       1  150064       1.9807      0.02381
enh61493     1  223936600  223937600      3       1  150064       2.5361    0.0056044
enh61494     1  223957600  223958600      2       1  150064       3.8742   5.3491e-05
enh61495     1  223959700  223960700      7       2  150064       2.7202    0.0032623
enh61496     1  223962700  223963700      2       1  150064       3.5699   0.00017853
enh61497     1  223998000  223999000      2       1  150064       3.0505    0.0011424
enh61499     1  224007300  224008300      2       1  150064       3.1117   0.00093001
enh61500     1  224014600  224015600      1       1  150064       3.5115    0.0002228
enh61501     1  224019100  224020100      4       2  150064       3.2273   0.00062475
enh61503     1  224023000  224024000      3       1  150064       3.1781   0.00074126
enh61505     1  224028900  224029900      1       1  150064       3.7148    0.0001017
enh61506     1  224030200  224031200      1       1  150064       3.5734    0.0001762
enh61508     1  224047800  224048800      2       1  150064       1.7985     0.036049
enh61539     1  224547000  224548000      5       2  150064       2.8665    0.0020749
enh61540     1  224563900  224564900      1       1  150064       2.2344      0.01273
enh61541     1  224595300  224596300      3       2  150064       2.2521     0.012159
enh61543     1  224617300  224618300      3       2  150064       2.1806     0.014606
enh61544     1  224623900  224624900      1       1  150064        2.526     0.005768
enh61546     1  224638300  224639300      2       1  150064       2.2748     0.011458
enh61547     1  224642000  224643000      2       1  150064       2.0662     0.019405
enh61548     1  224644300  224645300      4       2  150064       1.9456     0.025854
enh61551     1  224685000  224686000      1       1  150064       2.0878      0.01841
enh61553     1  224689800  224690800      3       2  150064       3.2519   0.00057309
enh61564     1  224813400  224814400      6       2  150064       1.7758     0.037883
enh61566     1  224823000  224824000      1       1  150064       2.6603     0.003903
enh61581     1  225516500  225517500      4       2  150064       1.8595     0.031476
enh61631     1  226003000  226004000      2       1  150064       1.9121     0.027931
enh61638     1  226053500  226054500      2       1  150064         2.39    0.0084246
enh61641     1  226066200  226067200      2       1  150064       2.5513    0.0053659
enh61643     1  226084500  226085500      4       2  150064       1.7973      0.03614
enh61644     1  226097400  226098400      1       1  150064       2.2805      0.01129
enh61651     1  226187600  226188600      3       2  150064       1.8656     0.031051
enh61656     1  226253700  226254700      2       1  150064        2.767    0.0028287
enh61664     1  226311300  226312300      1       1  150064       2.6169     0.004437
enh61666     1  226316000  226317000      4       2  150064       1.9077     0.028218
enh61668     1  226322500  226323500      1       1  150064       2.6331     0.004231
enh61673     1  226402600  226403600      1       1  150064       1.8274      0.03382
enh61675     1  226460100  226461100      1       1  150064       2.2138      0.01342
enh61677     1  226497900  226498900      2       1  150064       2.6384    0.0041644
enh61682     1  226591800  226592800      2       1  150064       1.8275     0.033815
enh61683     1  226595800  226596800      7       3  150064       2.1342     0.016412
enh61686     1  226667000  226668000      2       1  150064       2.0415     0.020601
enh61689     1  226789600  226790600      5       2  150064       4.5402   2.8104e-06
enh61691     1  226811800  226812800      4       2  150064       2.4826    0.0065222
enh61697     1  226846700  226847700      1       1  150064       2.4782     0.006603
enh61711     1  226924100  226925100      1       1  150064        1.829       0.0337
enh61712     1  226927100  226928100      2       1  150064       2.0898     0.018317
enh61714     1  226951700  226952700      1       1  150064       2.1459      0.01594
enh61718     1  227015100  227016100      3       1  150064       2.1328     0.016472
enh61721     1  227053400  227054400      3       2  150064       1.9931     0.023127
enh61724     1  227063300  227064300      4       2  150064       1.6895     0.045558
enh61726     1  227070400  227071400      4       1  150064        1.938     0.026313
enh61731     1  227245900  227246900      3       2  150064       1.8274     0.033816
enh61740     1  227531400  227532400      5       2  150064       1.8518     0.032026
enh61742     1  227544600  227545600      5       2  150064        2.537    0.0055896
enh61770     1  228081900  228082900      1       1  150064       2.5131     0.005984
enh61779     1  228276400  228277400      3       2  150064       1.6878     0.045726
enh61828     1  229163000  229164000      1       1  150064       1.8157      0.03471
enh61894     1  230226800  230227800      5       3  150064       2.7223    0.0032419
enh61895     1  230238100  230239100      4       2  150064       3.4987   0.00023379
enh61896     1  230240300  230241300      5       2  150064       4.1046   2.0248e-05
enh61897     1  230241300  230242300      4       2  150064       3.8271   6.4826e-05
enh61898     1  230242100  230243100      7       3  150064       3.3624    0.0003864
enh61899     1  230246000  230247000      4       2  150064       3.5479   0.00019418
enh61900     1  230247900  230248900      3       2  150064       3.6755   0.00011869
enh61901     1  230249200  230250200      2       1  150064       3.6258   0.00014402
enh61902     1  230249900  230250900      3       1  150064       3.5765   0.00017411
enh61903     1  230255200  230256200      5       2  150064       3.4157   0.00031809
enh61905     1  230263200  230264200     10       3  150064       3.2148   0.00065264
enh61906     1  230269100  230270100      5       3  150064       1.8903     0.029356
enh61907     1  230269900  230270900      5       2  150064       2.8616    0.0021078
enh61908     1  230272800  230273800      7       4  150064       2.4952    0.0062941
enh61909     1  230275900  230276900      4       2  150064       2.0429     0.020533
enh61920     1  230321300  230322300      3       2  150064       1.7254     0.042229
enh61930     1  230405700  230406700      2       1  150064       2.0144     0.021985
enh61931     1  230443100  230444100      2       1  150064       2.2896     0.011023
enh61933     1  230495100  230496100      3       1  150064       1.8654     0.031062
enh61995     1  231558700  231559700      2       1  150064       2.0492     0.020222
enh62037     1  232550700  232551700      4       2  150064       1.7146      0.04321
enh62039     1  232557900  232558900      2       1  150064       2.4009     0.008178
enh62040     1  232571300  232572300      6       3  150064       2.2176     0.013292
enh62041     1  232607800  232608800      6       1  150064       2.4891    0.0064042
enh62042     1  232612900  232613900      1       1  150064       1.8193      0.03443
enh62043     1  232621800  232622800      5       2  150064        2.703    0.0034361
enh62101     1  233656000  233657000      6       2  150064       2.7738    0.0027707
enh62139     1  234353300  234354300      7       2  150064       2.5353    0.0056169
enh62143     1  234396100  234397100      3       2  150064       2.0621     0.019599
enh62144     1  234397500  234398500      1       1  150064       1.6906      0.04546
enh62146     1  234446500  234447500      3       2  150064       2.1496     0.015795
enh62150     1  234462000  234463000      3       2  150064       2.1089     0.017476
enh62158     1  234626600  234627600      8       4  150064       2.6753    0.0037331
enh62159     1  234630500  234631500      5       2  150064       1.9164     0.027658
enh62160     1  234634000  234635000      7       2  150064       2.8238    0.0023726
enh62162     1  234640900  234641900      4       2  150064       1.8159     0.034691
enh62164     1  234651200  234652200      3       1  150064       2.5826    0.0049023
enh62172     1  234697900  234698900      2       1  150064       1.9754     0.024111
enh62201     1  234895700  234896700      3       2  150064       1.7982     0.036074
enh62291     1  235805200  235806200      3       1  150064       1.7768     0.037802
enh62356     1  236665600  236666600      1       1  150064       1.7372      0.04118
enh62376     1  237922800  237923800      2       1  150064       1.6975     0.044801
enh62380     1  238042100  238043100      7       4  150064       2.1881     0.014331
enh62385     1  238095800  238096800      1       1  150064       2.7774      0.00274
enh62389     1  238340800  238341800      3       1  150064       2.0903     0.018295
enh62404     1  239062100  239063100      2       1  150064        1.704     0.044188
enh62413     1  240194400  240195400      4       2  150064       3.1986   0.00069042
enh62416     1  240398000  240399000      3       1  150064       2.3288    0.0099345
enh62417     1  240400000  240401000      1       1  150064       2.1677      0.01509
enh62423     1  240474900  240475900      4       1  150064        1.693     0.045231
enh62436     1  240994100  240995100      1       1  150064       1.8921      0.02924
enh62452     1  241790600  241791600      6       2  150064       2.5618    0.0052061
enh62453     1  241799400  241800400      5       2  150064       2.1673     0.015105
enh62466     1  242013200  242014200      1       1  150064       2.6248     0.004335
enh62483     1  242709900  242710900      6       2  150064       1.9254     0.027089
enh62488     1  243368100  243369100      1       1  150064       3.2555    0.0005659
enh62489     1  243376100  243377100      2       1  150064       3.9066   4.6799e-05
enh62490     1  243398100  243399100      1       1  150064        2.666     0.003838
enh62492     1  243409900  243410900      2       1  150064       2.6922    0.0035494
enh62493     1  243410800  243411800      4       2  150064       3.2022   0.00068191
enh62495     1  243427500  243428500      2       1  150064       3.9425   4.0322e-05
enh62496     1  243430900  243431900      1       1  150064       4.8918    4.997e-07
enh62497     1  243432600  243433600      1       1  150064       4.8999    4.794e-07
enh62498     1  243443700  243444700      1       1  150064       4.5657    2.489e-06
enh62500     1  243450300  243451300      1       1  150064       4.8728    5.502e-07
enh62502     1  243457600  243458600      1       1  150064       5.0243    2.527e-07
enh62507     1  243617400  243618400      9       3  150064       4.0755    2.296e-05
enh62510     1  243645100  243646100      1       1  150064       4.8235    7.053e-07
enh62511     1  243653600  243654600      1       1  150064       4.2856    9.112e-06
enh62513     1  243664000  243665000      4       2  150064       5.2183   9.0264e-08
enh62514     1  243677100  243678100      1       1  150064       3.9017    4.776e-05
enh62516     1  243712300  243713300      2       1  150064         4.03   2.7884e-05
enh62517     1  243731800  243732800      2       1  150064        4.853     6.08e-07
enh62518     1  243760300  243761300      1       1  150064       1.9669       0.0246
enh62519     1  243806200  243807200      2       1  150064       4.4845    3.654e-06
enh62520     1  243821600  243822600      3       1  150064       4.8199   7.1819e-07
enh62525     1  243894000  243895000      2       1  150064       3.8836   5.1468e-05
enh62526     1  243897300  243898300      1       1  150064       4.7869     8.47e-07
enh62529     1  243908500  243909500      2       1  150064       4.6109   2.0044e-06
enh62531     1  243954600  243955600      3       2  150064       2.0206     0.021663
enh62532     1  243955300  243956300      2       1  150064       4.2876   9.0309e-06
enh62533     1  243962100  243963100      1       1  150064        2.476     0.006644
enh62535     1  243990300  243991300      3       1  150064       4.3839   5.8276e-06
enh62539     1  244011000  244012000      2       1  150064       3.4812   0.00024957
enh62540     1  244014700  244015700      1       1  150064       3.3251     0.000442
enh62542     1  244094300  244095300      1       1  150064       2.6135     0.004481
enh62550     1  244231000  244232000      1       1  150064       1.7366      0.04123
enh62558     1  244377400  244378400      7       3  150064       2.5555    0.0053017
enh62560     1  244402400  244403400      1       1  150064       2.0913      0.01825
enh62578     1  244602500  244603500      4       2  150064       2.1017     0.017792
enh62579     1  244608500  244609500      2       1  150064       2.3236     0.010074
enh62582     1  244623600  244624600      3       2  150064       1.7861     0.037045
enh62586     1  244828700  244829700      6       2  150064       2.0592     0.019736
enh62616     1  245761700  245762700     10       2  150064       2.3951    0.0083082
enh62636     1  246149800  246150800      3       2  150064       2.1807     0.014603
enh62637     1  246160700  246161700      9       3  150064       2.1372     0.016291
enh62641     1  246198400  246199400     11       3  150064       1.9188     0.027502
enh62649     1  246377600  246378600      8       2  150064       1.8472     0.032362
enh62650     1  246378100  246379100     15       2  150064       2.1831     0.014515
enh62651     1  246384400  246385400      8       2  150064       2.5757    0.0050026
enh62652     1  246430700  246431700      6       2  150064       2.1436     0.016034
enh62664     1  246623800  246624800      3       1  150064       1.9325     0.026652
enh62669     1  246670600  246671600     11       5  150064       2.4897    0.0063921
enh62674     1  246741900  246742900      4       2  150064        1.728     0.041997
enh62675     1  246746700  246747700      3       2  150064         1.74     0.040928
enh62680     1  246772000  246773000      2       1  150064       2.2501      0.01222
enh62681     1  246776100  246777100      5       2  150064       2.0101     0.022209
enh62682     1  246780200  246781200      2       1  150064       1.9448     0.025902
enh62688     1  246861600  246862600      6       3  150064        1.869     0.030814
enh62689     1  246862400  246863400      5       3  150064       1.6525     0.049218
enh62690     1  246868300  246869300      2       1  150064        2.202     0.013831
enh62691     1  246931900  246932900      1       1  150064       1.7346      0.04141
enh62698     1  247048400  247049400      1       1  150064       1.7963      0.03622
enh62733     1  249153600  249154600      1       1  150064       1.7791      0.03761
enh62734     1  249156400  249157400      1       1  150064       1.8718      0.03062
enh62735     1  249157600  249158600      4       1  150064       1.6878      0.04572
enh70650     2      47400      48400      2       1  150064       1.9365     0.026405
enh70651     2      70100      71100      4       1  150064       1.6584     0.048617
enh70656     2     193000     194000      4       2  150064       2.1163      0.01716
enh70710     2    1733400    1734400      8       3  150064       2.0296     0.021197
enh70713     2    1739700    1740700      2       1  150064       1.8083     0.035278
enh70716     2    1743900    1744900      3       2  150064       1.8442     0.032579
enh70717     2    1748800    1749800      7       2  150064       1.8909     0.029319
enh70734     2    2849600    2850600      1       1  150064       1.7806      0.03749
enh70738     2    3260700    3261700      5       2  150064       1.6683     0.047625
enh70755     2    3621700    3622700      1       1  150064       2.0286      0.02125
enh70780     2    6512000    6513000      5       3  150064        1.765     0.038778
enh70782     2    6646300    6647300      3       1  150064       1.6492     0.049558
enh70788     2    7056600    7057600      3       2  150064       2.8319    0.0023136
enh70805     2    7571200    7572200      1       1  150064       1.9847      0.02359
enh70808     2    7832400    7833400      2       1  150064        1.949     0.025649
enh70815     2    7935600    7936600      3       1  150064       2.7251    0.0032145
enh70839     2    8551800    8552800      6       2  150064       1.9529     0.025413
enh70840     2    8587300    8588300      3       1  150064       2.5618    0.0052067
enh70846     2    8679900    8680900      2       1  150064       2.4627    0.0068955
enh70847     2    8684000    8685000      3       2  150064       1.8768     0.030272
enh70854     2    8825700    8826700      2       1  150064        2.031     0.021126
enh70860     2    8961600    8962600      2       1  150064       2.3217     0.010124
enh70863     2    8989100    8990100      3       2  150064       1.9191     0.027485
enh70895     2    9314700    9315700      3       1  150064       2.0327     0.021043
enh70898     2    9327500    9328500      5       1  150064       1.9464     0.025804
enh70899     2    9330900    9331900      2       1  150064       2.0791     0.018805
enh70903     2    9352300    9353300      6       4  150064       1.7396     0.040964
enh70904     2    9355600    9356600      3       1  150064       2.9002    0.0018646
enh70905     2    9358700    9359700      1       1  150064       1.7092      0.04371
enh70909     2    9368100    9369100      2       1  150064       2.7065    0.0033994
enh70912     2    9374500    9375500      1       1  150064       3.1764    0.0007455
enh70917     2    9392100    9393100      2       1  150064        3.021    0.0012595
enh70922     2    9409200    9410200      4       2  150064       2.6832    0.0036459
enh70960     2    9685100    9686100      2       1  150064       2.1667     0.015128
enh71030     2   10159100   10160100      8       4  150064        2.151     0.015739
enh71105     2   10954100   10955100      6       2  150064       2.6681    0.0038141
enh71148     2   11533500   11534500      2       1  150064       2.2141     0.013412
enh71151     2   11570800   11571800      3       1  150064       1.8724     0.030574
enh71152     2   11585000   11586000      1       1  150064       1.8557      0.03175
enh71173     2   11892900   11893900      4       2  150064       1.7322     0.041615
enh71175     2   11914400   11915400      4       2  150064       2.0882     0.018391
enh71176     2   11914800   11915800      4       2  150064       2.0882     0.018391
enh71177     2   11918900   11919900      2       1  150064        1.751      0.03997
enh71178     2   11924700   11925700      2       1  150064       2.6214     0.004379
enh71180     2   11964600   11965600      2       1  150064       1.6495     0.049523
enh71186     2   12078100   12079100      5       2  150064       3.6448   0.00013378
enh71196     2   12148600   12149600      7       2  150064       1.6775     0.046718
enh71203     2   12245500   12246500      3       2  150064       1.6471      0.04977
enh71207     2   12272000   12273000      3       2  150064       2.2404     0.012532
enh71213     2   12368000   12369000      3       1  150064       2.9012    0.0018589
enh71215     2   12427000   12428000      5       2  150064       1.6543     0.049033
enh71237     2   12644200   12645200      3       2  150064       1.6727      0.04719
enh71242     2   12695500   12696500      2       1  150064       1.8598     0.031459
enh71291     2   14329700   14330700      6       1  150064       1.8083     0.035276
enh71299     2   14656800   14657800      6       3  150064       2.6397    0.0041484
enh71319     2   15310600   15311600      4       2  150064       2.5748    0.0050146
enh71320     2   15317000   15318000      3       2  150064        2.255     0.012068
enh71321     2   15335700   15336700      4       2  150064       2.7243    0.0032215
enh71322     2   15363900   15364900      2       1  150064       2.6988    0.0034797
enh71330     2   15528200   15529200      5       1  150064       1.8532     0.031924
enh71332     2   15698400   15699400      2       1  150064       1.7773     0.037757
enh71378     2   17042400   17043400      1       1  150064       2.5688     0.005103
enh71405     2   17780500   17781500      4       2  150064       1.7245     0.042309
enh71414     2   17833700   17834700      2       1  150064       2.2933     0.010915
enh71415     2   17839400   17840400      3       1  150064       2.5431    0.0054944
enh71416     2   17854000   17855000      5       2  150064        1.785     0.037129
enh71417     2   17918400   17919400      2       1  150064       2.3157     0.010286
enh71420     2   17932600   17933600      3       1  150064       1.9908     0.023252
enh71421     2   17936900   17937900      1       1  150064       2.1711      0.01496
enh71422     2   17938500   17939500      1       1  150064       2.0909      0.01827
enh71423     2   17993700   17994700      2       1  150064       1.9517     0.025486
enh71424     2   17996200   17997200      1       1  150064       2.7708     0.002796
enh71425     2   18011600   18012600      2       1  150064       3.0918   0.00099482
enh71426     2   18081500   18082500      4       2  150064       1.7426       0.0407
enh71497     2   19376300   19377300      1       1  150064       2.1964      0.01403
enh71500     2   19427500   19428500      1       1  150064       2.0583      0.01978
enh71505     2   19673700   19674700      2       1  150064       1.8197     0.034405
enh71547     2   20262100   20263100      5       2  150064       2.2205     0.013193
enh71556     2   20308400   20309400      3       1  150064       1.8766     0.030288
enh71567     2   20369000   20370000      7       3  150064        2.107     0.017558
enh71593     2   20561500   20562500      1       1  150064       1.7674      0.03858
enh71615     2   20705700   20706700      6       2  150064       1.8816     0.029946
enh71624     2   20767900   20768900      9       4  150064        2.495    0.0062986
enh71625     2   20771300   20772300      7       3  150064       2.6034    0.0046156
enh71626     2   20773200   20774200      5       2  150064       2.7001    0.0034658
enh71627     2   20774900   20775900      7       2  150064       2.7326    0.0031419
enh71628     2   20778300   20779300      4       2  150064       2.1941     0.014115
enh71630     2   20789600   20790600      5       2  150064       1.8173     0.034583
enh71635     2   20813800   20814800      6       2  150064       1.6763     0.046836
enh71637     2   20820300   20821300      1       1  150064       2.5299     0.005704
enh71641     2   20841500   20842500      4       2  150064       2.0273     0.021318
enh71659     2   23502700   23503700      3       2  150064       1.8871     0.029575
enh71681     2   23703600   23704600      4       2  150064       1.8388     0.032972
enh71687     2   23732900   23733900      6       2  150064       2.4453    0.0072372
enh71688     2   23735400   23736400      5       2  150064       3.7094   0.00010387
enh71690     2   23742800   23743800      2       1  150064       2.6736    0.0037517
enh71712     2   23920600   23921600     11       3  150064        1.966     0.024651
enh71717     2   23980100   23981100      1       1  150064       2.0403      0.02066
enh71718     2   23984200   23985200      5       3  150064       2.0232     0.021528
enh71724     2   24047400   24048400      5       2  150064       1.6605     0.048402
enh71726     2   24065700   24066700      3       2  150064       2.2515     0.012177
enh71727     2   24122600   24123600      4       2  150064       2.2744      0.01147
enh71728     2   24124600   24125600      1       1  150064       2.0809      0.01872
enh71729     2   24127300   24128300      2       1  150064       2.0112     0.022153
enh71731     2   24139300   24140300      3       2  150064       2.2082     0.013614
enh71733     2   24151300   24152300      2       1  150064       1.9116     0.027966
enh71735     2   24167100   24168100      5       2  150064       2.4735    0.0066904
enh71764     2   24782100   24783100      2       1  150064       1.7998     0.035949
enh71791     2   25328000   25329000      2       1  150064       3.7146   0.00010178
enh71792     2   25351600   25352600      6       3  150064        4.357    6.593e-06
enh71793     2   25420300   25421300      2       1  150064       2.6263    0.0043163
enh71798     2   25482600   25483600      4       2  150064       3.0194    0.0012663
enh71799     2   25486300   25487300      3       2  150064       3.6998   0.00010789
enh71800     2   25497900   25498900      1       1  150064       2.1462      0.01593
enh71801     2   25500700   25501700      1       1  150064       1.8921      0.02924
enh71802     2   25508500   25509500      2       1  150064       1.9292     0.026854
enh71803     2   25512200   25513200      4       2  150064       2.7444    0.0030312
enh71804     2   25513700   25514700      2       1  150064       2.3426    0.0095756
enh71808     2   25528900   25529900      1       1  150064       3.7197    9.974e-05
enh71811     2   25545800   25546800      2       1  150064       1.7595     0.039251
enh71818     2   25585200   25586200      5       2  150064       1.6943     0.045104
enh71821     2   25598800   25599800      3       2  150064       3.8737   5.3599e-05
enh71825     2   25705200   25706200      1       1  150064        1.844      0.03259
enh71829     2   25750400   25751400      1       1  150064       1.8522        0.032
enh71838     2   25877900   25878900      3       2  150064       1.9254     0.027089
enh71839     2   25879900   25880900      3       2  150064       2.2664     0.011712
enh71847     2   25942100   25943100      3       1  150064        2.181     0.014591
enh71853     2   26074700   26075700      6       3  150064       2.4939    0.0063167
enh71860     2   26187400   26188400      4       2  150064       1.7664     0.038662
enh71863     2   26202600   26203600      1       1  150064       2.0723      0.01912
enh71864     2   26205600   26206600      2       1  150064       1.6586     0.048595
enh71865     2   26213800   26214800      2       1  150064       2.3868    0.0084985
enh71866     2   26214600   26215600      4       2  150064       3.7867   7.6332e-05
enh71867     2   26220300   26221300      7       3  150064       2.8477    0.0022021
enh71869     2   26228000   26229000      4       2  150064       2.2192     0.013238
enh71870     2   26231400   26232400      5       1  150064         1.72     0.042716
enh71873     2   26238800   26239800      2       1  150064       2.4055    0.0080745
enh71876     2   26262700   26263700      2       1  150064       2.6277    0.0042987
enh71878     2   26267100   26268100      3       1  150064       2.7329    0.0031394
enh71887     2   26308900   26309900      4       2  150064       2.0709     0.019183
enh71894     2   26492000   26493000      2       1  150064       2.1871     0.014367
enh71895     2   26497100   26498100      2       1  150064       2.0403      0.02066
enh71898     2   26523400   26524400      3       2  150064       1.6587     0.048589
enh71920     2   26700300   26701300      5       2  150064       2.1119     0.017347
enh71922     2   26829200   26830200      3       2  150064       1.9089      0.02814
enh71933     2   26986000   26987000      1       1  150064       3.3389    0.0004206
enh71934     2   26989500   26990500      3       2  150064       2.4141     0.007887
enh71935     2   26991200   26992200      1       1  150064       3.3193    0.0004512
enh71937     2   26994600   26995600      3       1  150064        3.144   0.00083325
enh71942     2   27030500   27031500      2       1  150064       3.2377   0.00060239
enh71943     2   27031700   27032700      4       2  150064       3.4085   0.00032666
enh71944     2   27170000   27171000      2       1  150064       3.3282   0.00043702
enh71946     2   27198900   27199900      3       1  150064       3.2493    0.0005785
enh71948     2   27211200   27212200      1       1  150064       3.2155     0.000651
enh71949     2   27224400   27225400      1       1  150064       3.1894    0.0007128
enh71950     2   27226300   27227300      1       1  150064       3.3039    0.0004768
enh71951     2   27233500   27234500      2       1  150064       3.1174   0.00091222
enh71954     2   27254200   27255200      1       1  150064       3.0193     0.001267
enh71955     2   27271800   27272800      2       1  150064       3.4335   0.00029787
enh71957     2   27286400   27287400      2       1  150064       2.8908    0.0019214
enh71958     2   27291800   27292800      1       1  150064       2.9839     0.001423
enh71959     2   27295300   27296300      1       1  150064       2.9142     0.001783
enh71960     2   27297100   27298100      2       1  150064        2.323     0.010089
enh71961     2   27300200   27301200      1       1  150064       2.6139     0.004476
enh71964     2   27307000   27308000      1       1  150064       2.9926     0.001383
enh71965     2   27309700   27310700      1       1  150064        2.979     0.001446
enh71974     2   27425500   27426500      1       1  150064       2.8605     0.002115
enh71975     2   27432400   27433400      7       3  150064       2.4129     0.007913
enh71978     2   27443700   27444700      4       2  150064       2.3075     0.010513
enh71982     2   27543600   27544600      2       1  150064       1.9898     0.023304
enh71984     2   27558000   27559000      2       1  150064       3.3902   0.00034924
enh71988     2   27603900   27604900      1       1  150064       3.0578     0.001115
enh71991     2   27632800   27633800      2       1  150064       2.0799     0.018769
enh71994     2   27664800   27665800      1       1  150064       3.1687    0.0007655
enh71995     2   27668500   27669500      2       1  150064        1.806     0.035459
enh71996     2   27711300   27712300      4       2  150064       3.6298   0.00014183
enh71997     2   27712800   27713800      2       1  150064        2.505    0.0061232
enh71998     2   27716400   27717400      1       1  150064        3.188    0.0007163
enh72002     2   27749800   27750800      3       1  150064       1.7872     0.036952
enh72003     2   27789200   27790200      1       1  150064       3.0656     0.001086
enh72004     2   27791800   27792800      1       1  150064       3.0395     0.001185
enh72005     2   27807800   27808800      3       2  150064       2.1673     0.015106
enh72010     2   27852600   27853600      4       2  150064       1.6601     0.048445
enh72011     2   27860500   27861500      1       1  150064       1.9774        0.024
enh72015     2   27889000   27890000      2       1  150064        1.985     0.023573
enh72018     2   27912000   27913000      2       1  150064       3.4993   0.00023321
enh72021     2   27934100   27935100      3       2  150064       2.2868     0.011104
enh72022     2   27937100   27938100      1       1  150064       2.8369     0.002278
enh72023     2   27938700   27939700      2       1  150064       3.5124   0.00022205
enh72030     2   27974700   27975700      2       1  150064       4.2084   1.2859e-05
enh72031     2   27976900   27977900      1       1  150064       2.4741     0.006678
enh72033     2   27988100   27989100      1       1  150064       4.1169     1.92e-05
enh72034     2   27988700   27989700      3       2  150064       4.4211   4.9099e-06
enh72035     2   27993400   27994400      1       1  150064       3.8587      5.7e-05
enh72039     2   28020800   28021800      3       1  150064       5.0799    1.888e-07
enh72042     2   28055200   28056200      2       1  150064       3.5611   0.00018463
enh72044     2   28078300   28079300      1       1  150064       4.0674    2.377e-05
enh72045     2   28080000   28081000      2       1  150064       3.2796   0.00051971
enh72047     2   28087200   28088200      2       1  150064       3.7878   7.6006e-05
enh72051     2   28114300   28115300      1       1  150064       1.9473      0.02575
enh72052     2   28123800   28124800      1       1  150064        3.996    3.221e-05
enh72055     2   28143100   28144100      1       1  150064       3.5243    0.0002123
enh72056     2   28154900   28155900      4       2  150064        3.221   0.00063877
enh72060     2   28196000   28197000      1       1  150064       3.7683    8.218e-05
enh72062     2   28202600   28203600      2       1  150064         4.51   3.2416e-06
enh72070     2   28290200   28291200      2       1  150064       4.0072   3.0721e-05
enh72073     2   28303000   28304000      4       2  150064       1.6724     0.047223
enh72074     2   28303700   28304700      4       2  150064       1.8579     0.031589
enh72075     2   28304900   28305900      2       1  150064       1.8697     0.030764
enh72078     2   28318900   28319900      5       1  150064       2.2958     0.010843
enh72079     2   28324500   28325500      1       1  150064       2.2133      0.01344
enh72120     2   28601500   28602500      4       2  150064       2.2538     0.012105
enh72123     2   28611900   28612900      1       1  150064        2.969     0.001494
enh72128     2   28636600   28637600      2       1  150064       1.9748     0.024147
enh72129     2   28646500   28647500      6       3  150064       3.0378    0.0011914
enh72130     2   28659300   28660300      3       2  150064       3.1227   0.00089589
enh72169     2   28906000   28907000      1       1  150064       1.8321      0.03347
enh72181     2   29024700   29025700      1       1  150064       2.8096      0.00248
enh72182     2   29032500   29033500      2       1  150064        3.181   0.00073373
enh72188     2   29150100   29151100      2       1  150064       1.8079     0.035309
enh72189     2   29173000   29174000      3       1  150064       1.9913     0.023224
enh72203     2   29275900   29276900      6       2  150064       2.6776    0.0037075
enh72205     2   29331000   29332000      2       1  150064       1.6615     0.048302
enh72207     2   29342200   29343200      3       2  150064       2.6316    0.0042488
enh72209     2   29346800   29347800      1       1  150064       2.0777      0.01887
enh72213     2   29388100   29389100      3       1  150064       1.8139     0.034846
enh72221     2   29548200   29549200      4       2  150064       1.8705     0.030708
enh72223     2   29677600   29678600      3       2  150064       1.7575     0.039418
enh72258     2   30447400   30448400      5       2  150064       2.1539     0.015623
enh72292     2   31202400   31203400      5       3  150064        2.151     0.015736
enh72314     2   31520100   31521100      1       1  150064       1.9569      0.02518
enh72315     2   31523000   31524000      1       1  150064       1.9698      0.02443
enh72319     2   31547400   31548400      2       1  150064       1.6604     0.048421
enh72343     2   32182700   32183700      1       1  150064        2.742     0.003053
enh72349     2   32236700   32237700      2       1  150064       2.3303    0.0098956
enh72398     2   33343400   33344400      3       2  150064       1.7607     0.039146
enh72420     2   33546500   33547500      2       1  150064       2.0047     0.022498
enh72441     2   36019900   36020900      8       1  150064       1.8173     0.034587
enh72456     2   36614900   36615900      7       3  150064       1.7482     0.040212
enh72461     2   36631800   36632800      7       4  150064       1.7478      0.04025
enh72467     2   36647400   36648400      1       1  150064       2.3588     0.009167
enh72471     2   36661600   36662600      1       1  150064       2.1714      0.01495
enh72475     2   36668200   36669200      4       1  150064       1.8784     0.030163
enh72481     2   36688100   36689100      2       1  150064       2.0103     0.022198
enh72488     2   36709600   36710600      2       1  150064       2.3593    0.0091541
enh72489     2   36710900   36711900      4       1  150064       1.8553     0.031778
enh72499     2   36791300   36792300      4       2  150064       2.0243      0.02147
enh72502     2   36822500   36823500      7       2  150064       2.0295     0.021202
enh72510     2   36928500   36929500     18       4  150064       1.9892     0.023339
enh72511     2   36933300   36934300      4       2  150064        2.538    0.0055736
enh72515     2   37116700   37117700      2       1  150064       2.0112     0.022153
enh72517     2   37153800   37154800      3       2  150064       2.7715    0.0027901
enh72519     2   37178500   37179500      5       3  150064        1.859     0.031515
enh72520     2   37180100   37181100      2       1  150064       2.5647    0.0051637
enh72521     2   37190400   37191400      4       2  150064       1.7158     0.043097
enh72523     2   37227300   37228300      3       2  150064       3.0413    0.0011779
enh72524     2   37248000   37249000      3       2  150064       1.8422     0.032721
enh72525     2   37279500   37280500      4       2  150064       2.6686    0.0038082
enh72531     2   37384400   37385400      3       1  150064       1.8706     0.030697
enh72532     2   37394900   37395900      5       3  150064       1.9394     0.026228
enh72533     2   37406800   37407800      8       2  150064       2.2035     0.013781
enh72534     2   37408400   37409400     14       3  150064       2.4577     0.006992
enh72536     2   37422800   37423800      1       1  150064       3.5202    0.0002156
enh72537     2   37424900   37425900      5       3  150064       2.8351    0.0022909
enh72539     2   37453100   37454100      3       2  150064       3.4905   0.00024103
enh72541     2   37460000   37461000      5       2  150064        3.157   0.00079709
enh72542     2   37510100   37511100      2       1  150064       2.7876    0.0026553
enh72543     2   37528300   37529300      9       3  150064       3.6653   0.00012352
enh72544     2   37534500   37535500      3       2  150064       3.0357    0.0011999
enh72546     2   37545000   37546000      2       1  150064       3.1965   0.00069552
enh72547     2   37548700   37549700      3       2  150064       3.9044   4.7237e-05
enh72548     2   37552800   37553800      3       2  150064       3.5159   0.00021917
enh72550     2   37570600   37571600      7       3  150064        3.884   5.1384e-05
enh72551     2   37572200   37573200      5       3  150064       1.9198     0.027439
enh72552     2   37577400   37578400      4       2  150064       1.7096     0.043671
enh72559     2   37641800   37642800      3       2  150064       2.0303     0.021161
enh72565     2   37733700   37734700      4       1  150064       1.8585     0.031551
enh72614     2   38023000   38024000      4       2  150064       2.0245     0.021458
enh72635     2   38209100   38210100      2       1  150064        1.731     0.041726
enh72637     2   38237800   38238800      3       2  150064       2.2201     0.013205
enh72639     2   38241100   38242100      4       2  150064       1.9911     0.023237
enh72646     2   38323400   38324400      4       2  150064       1.6801     0.046474
enh72674     2   38523200   38524200      2       1  150064       1.8803     0.030037
enh72675     2   38529200   38530200      4       2  150064       1.9843     0.023612
enh72680     2   38605000   38606000      5       3  150064       1.8909     0.029318
enh72689     2   38665700   38666700      3       2  150064       2.0174     0.021826
enh72691     2   38671000   38672000      5       3  150064        2.128     0.016667
enh72718     2   38929400   38930400      1       1  150064       2.7657      0.00284
enh72719     2   38947500   38948500      1       1  150064       3.2525    0.0005719
enh72721     2   38992500   38993500      3       2  150064        1.769     0.038445
enh72744     2   39454800   39455800      3       2  150064       1.8022     0.035754
enh72749     2   39608500   39609500      1       1  150064        2.056      0.01989
enh72782     2   39795300   39796300      2       1  150064       2.4136    0.0078969
enh72788     2   39859100   39860100      2       1  150064       2.7981    0.0025706
enh72791     2   39932400   39933400      3       1  150064       2.6699    0.0037939
enh72792     2   39950400   39951400      2       1  150064        1.784     0.037209
enh72794     2   39962300   39963300      3       1  150064        2.293     0.010923
enh72796     2   39970300   39971300      6       3  150064       2.0941     0.018126
enh72797     2   39998900   39999900      5       1  150064       2.5979      0.00469
enh72801     2   40003500   40004500      1       1  150064       2.1843      0.01447
enh72802     2   40006400   40007400      2       1  150064       2.0011      0.02269
enh72804     2   40010000   40011000      1       1  150064       1.6763      0.04684
enh72812     2   40174900   40175900      2       1  150064       2.6604     0.003902
enh72813     2   40181300   40182300      5       3  150064       2.8576    0.0021341
enh72816     2   40255300   40256300      3       2  150064       2.5393    0.0055538
enh72817     2   40260200   40261200      2       1  150064       2.8164     0.002428
enh72819     2   40266400   40267400      6       2  150064       2.6815    0.0036645
enh72823     2   40350900   40351900      3       1  150064       2.4346    0.0074542
enh72824     2   40354600   40355600      2       1  150064       1.9253     0.027099
enh72829     2   40467000   40468000      5       2  150064       2.5466    0.0054393
enh72830     2   40470600   40471600      3       2  150064       2.3736    0.0088074
enh72839     2   40556400   40557400      1       1  150064        1.876      0.03033
enh72841     2   40570700   40571700      7       4  150064       1.7141     0.043254
enh72844     2   40579100   40580100      2       1  150064       1.7531     0.039791
enh72852     2   40639100   40640100      5       2  150064       1.9916     0.023206
enh72855     2   40661500   40662500      5       2  150064       1.9226     0.027268
enh72860     2   40715100   40716100      4       2  150064       1.9466     0.025791
enh72862     2   40738400   40739400      3       1  150064       2.7561    0.0029247
enh72867     2   40948400   40949400      6       2  150064       1.8583     0.031566
enh72876     2   42068500   42069500      5       1  150064       2.4789    0.0065887
enh72877     2   42086700   42087700      4       2  150064       2.2208     0.013182
enh72951     2   43072000   43073000      4       2  150064       1.9494     0.025626
enh72952     2   43078700   43079700      2       1  150064       2.2228     0.013116
enh72956     2   43107100   43108100      1       1  150064       2.0298      0.02119
enh72981     2   43254000   43255000      7       2  150064       1.9514     0.025502
enh73002     2   43379800   43380800      5       2  150064       1.9536     0.025374
enh73003     2   43382200   43383200      3       1  150064       1.6676     0.047698
enh73092     2   44471000   44472000      1       1  150064       2.2331      0.01277
enh73141     2   45542400   45543400      5       3  150064       2.1544     0.015604
enh73152     2   45781500   45782500      3       1  150064       1.6762      0.04685
enh73165     2   45901900   45902900      3       2  150064       1.9215     0.027334
enh73169     2   45982100   45983100      3       1  150064       1.9134     0.027848
enh73170     2   45986300   45987300      2       1  150064       2.3983    0.0082368
enh73178     2   46049600   46050600      5       3  150064       1.8345      0.03329
enh73181     2   46077300   46078300      4       2  150064       1.7998     0.035947
enh73202     2   46195900   46196900      6       2  150064       2.2935     0.010911
enh73203     2   46219500   46220500      3       2  150064       2.4645    0.0068611
enh73209     2   46284900   46285900      5       3  150064        2.454    0.0070639
enh73210     2   46290100   46291100      4       2  150064         3.29    0.0005009
enh73211     2   46292800   46293800      4       2  150064       2.9166    0.0017696
enh73271     2   46732100   46733100      3       1  150064       1.7323     0.041606
enh73282     2   46845200   46846200      1       1  150064       1.9138      0.02782
enh73358     2   47372300   47373300      4       2  150064       1.9839     0.023632
enh73359     2   47396200   47397200      3       1  150064        2.097     0.017995
enh73364     2   47435800   47436800      2       1  150064       2.0919     0.018222
enh73397     2   47979200   47980200      3       2  150064       1.6925     0.045279
enh73398     2   47982600   47983600      1       1  150064       3.3069    0.0004717
enh73399     2   47994600   47995600      3       2  150064        2.471    0.0067377
enh73401     2   48011900   48012900      9       4  150064       2.0754     0.018974
enh73402     2   48094300   48095300      4       2  150064       2.5138    0.0059714
enh73403     2   48098000   48099000      4       2  150064       3.1389   0.00084787
enh73404     2   48107600   48108600      3       2  150064       2.1297     0.016597
enh73406     2   48119100   48120100      5       3  150064       3.1034   0.00095655
enh73410     2   48129000   48130000      1       1  150064       2.9361     0.001662
enh73413     2   48274100   48275100      4       2  150064       4.0028   3.1302e-05
enh73414     2   48292100   48293100      5       2  150064       2.0372     0.020814
enh73419     2   48340600   48341600      1       1  150064       2.0415       0.0206
enh73422     2   48399700   48400700      5       3  150064       2.3154     0.010296
enh73424     2   48424000   48425000      2       1  150064       2.2301      0.01287
enh73428     2   48475900   48476900      1       1  150064       2.1128      0.01731
enh73429     2   48533600   48534600      3       1  150064       2.6845    0.0036317
enh73430     2   48539500   48540500      3       1  150064       2.5746    0.0050181
enh73431     2   48545200   48546200      1       1  150064       2.3812     0.008628
enh73432     2   48547600   48548600      3       1  150064       2.4079    0.0080221
enh73435     2   48566000   48567000      4       2  150064        3.441   0.00028981
enh73436     2   48568300   48569300      5       2  150064       3.0855    0.0010161
enh73439     2   48573000   48574000      4       2  150064       4.5346   2.8856e-06
enh73440     2   48579500   48580500      2       1  150064       2.1367     0.016312
enh73442     2   48583800   48584800      6       3  150064       2.2021     0.013828
enh73443     2   48624800   48625800      3       2  150064       1.7071     0.043902
enh73444     2   48642400   48643400      6       4  150064       2.5081    0.0060695
enh73446     2   48647700   48648700      3       2  150064       2.8124    0.0024586
enh73447     2   48650100   48651100      5       2  150064       2.0343     0.020963
enh73450     2   48674200   48675200      3       2  150064        2.315     0.010305
enh73453     2   48709300   48710300      4       2  150064       2.4451    0.0072406
enh73455     2   48736200   48737200      2       1  150064       2.8269      0.00235
enh73458     2   48793800   48794800      5       3  150064       2.0392     0.020713
enh73460     2   48926200   48927200      2       1  150064       1.7204     0.042679
enh73461     2   48942100   48943100      4       2  150064       2.3992    0.0082158
enh73470     2   50141200   50142200      1       1  150064       1.7203      0.04269
enh73471     2   50719000   50720000      1       1  150064       3.0002     0.001349
enh73472     2   50752500   50753500      1       1  150064       2.1628      0.01528
enh73477     2   50885500   50886500      1       1  150064       2.8617     0.002107
enh73500     2   53860000   53861000      3       2  150064       1.7476     0.040268
enh73503     2   53995800   53996800      3       2  150064       2.2672      0.01169
enh73504     2   54011300   54012300      2       1  150064       2.7562    0.0029238
enh73505     2   54015400   54016400      4       1  150064       2.2744     0.011472
enh73506     2   54053600   54054600      3       2  150064       2.6099    0.0045285
enh73511     2   54123800   54124800      1       1  150064        3.483    0.0002479
enh73514     2   54193800   54194800      5       2  150064       2.6941    0.0035286
enh73516     2   54201900   54202900      3       2  150064       2.0226     0.021557
enh73518     2   54242800   54243800      1       1  150064       2.2655      0.01174
enh73519     2   54268800   54269800      5       2  150064       2.2485     0.012273
enh73520     2   54274100   54275100      2       1  150064       3.1617   0.00078417
enh73521     2   54286500   54287500      1       1  150064       1.7875      0.03693
enh73524     2   54294800   54295800      2       1  150064       3.7032   0.00010645
enh73525     2   54300600   54301600      6       3  150064       1.7968      0.03618
enh73526     2   54308300   54309300      6       3  150064       4.0321   2.7641e-05
enh73528     2   54315100   54316100      2       1  150064       1.8354     0.033224
enh73529     2   54330600   54331600      4       2  150064       2.5832    0.0048945
enh73530     2   54334900   54335900      6       2  150064       3.4022   0.00033419
enh73531     2   54341400   54342400      5       2  150064        2.161     0.015346
enh73548     2   54629000   54630000      6       2  150064       2.0744      0.01902
enh73553     2   54699200   54700200      3       1  150064       2.4015     0.008165
enh73556     2   54710800   54711800      5       2  150064       1.9319     0.026683
enh73562     2   54750200   54751200      3       2  150064       2.1909     0.014229
enh73564     2   54755600   54756600      2       1  150064        1.838     0.033028
enh73565     2   54757400   54758400      6       3  150064       2.0302      0.02117
enh73568     2   54773000   54774000      2       1  150064       2.0531      0.02003
enh73574     2   54800600   54801600      3       1  150064       2.4053    0.0080799
enh73575     2   54804900   54805900      8       1  150064       1.6771     0.046766
enh73577     2   54824000   54825000      7       2  150064       2.0341     0.020972
enh73578     2   54830300   54831300      9       4  150064       2.9641    0.0015179
enh73580     2   54837400   54838400      2       1  150064       1.8893     0.029423
enh73581     2   54840600   54841600      4       2  150064       2.3714    0.0088612
enh73586     2   54863200   54864200      4       2  150064       2.3264    0.0099975
enh73588     2   54885400   54886400      3       1  150064       2.9042    0.0018409
enh73590     2   54896600   54897600      1       1  150064       1.6458       0.0499
enh73594     2   54907400   54908400      8       4  150064       2.6705    0.0037871
enh73595     2   54935800   54936800      2       1  150064       3.4335   0.00029795
enh73598     2   54982700   54983700      1       1  150064       4.0212    2.895e-05
enh73599     2   54984300   54985300      2       1  150064       2.9821    0.0014312
enh73603     2   55036700   55037700      8       3  150064       1.9925     0.023157
enh73607     2   55082000   55083000      6       3  150064       1.9929     0.023137
enh73608     2   55087100   55088100      4       2  150064       3.0483    0.0011507
enh73611     2   55132300   55133300      5       2  150064       2.5172    0.0059152
enh73613     2   55172600   55173600      5       2  150064       2.3761    0.0087491
enh73619     2   55209700   55210700      1       1  150064       2.0183      0.02178
enh73622     2   55221500   55222500      4       2  150064       1.8916     0.029274
enh73625     2   55231800   55232800      4       2  150064       3.0157    0.0012819
enh73628     2   55241600   55242600      3       1  150064       2.3019     0.010671
enh73629     2   55247800   55248800      6       3  150064        1.962      0.02488
enh73633     2   55264200   55265200      3       2  150064       1.7492     0.040128
enh73636     2   55271100   55272100      4       1  150064       1.7911     0.036635
enh73637     2   55279600   55280600      5       2  150064       1.7551     0.039618
enh73638     2   55282900   55283900      3       2  150064       2.0073     0.022358
enh73648     2   55346700   55347700      8       4  150064       1.8709     0.030682
enh73650     2   55364800   55365800      3       2  150064       2.0168      0.02186
enh73662     2   55635100   55636100      3       1  150064       1.6967     0.044874
enh73666     2   55643400   55644400      5       2  150064       1.7164     0.043048
enh73667     2   55650800   55651800      5       2  150064       1.8522     0.031998
enh73685     2   55996000   55997000      6       3  150064       2.9344     0.001671
enh73686     2   55999100   56000100      1       1  150064       3.1415    0.0008405
enh73687     2   56003300   56004300      3       1  150064       3.1155   0.00091816
enh73688     2   56006900   56007900      5       3  150064       1.6914     0.045376
enh73689     2   56037500   56038500      5       3  150064       1.6586     0.048597
enh73690     2   56054300   56055300      1       1  150064       2.7716     0.002789
enh73696     2   56096600   56097600      2       1  150064       1.8086     0.035259
enh73701     2   56128300   56129300      6       3  150064       2.4107    0.0079605
enh73708     2   56219300   56220300      2       1  150064       2.3018     0.010673
enh73727     2   57948000   57949000      2       1  150064       3.8989   4.8315e-05
enh73728     2   57986400   57987400      1       1  150064       4.5121     3.21e-06
enh73729     2   57987200   57988200      4       2  150064        6.132   4.3395e-10
enh73733     2   58269200   58270200      1       1  150064       2.7708     0.002796
enh73734     2   58272200   58273200      3       1  150064       3.1905   0.00071004
enh73736     2   58325000   58326000      2       1  150064       3.0385    0.0011888
enh73737     2   58334900   58335900      4       2  150064       4.5604    2.553e-06
enh73739     2   58345900   58346900      2       1  150064       3.7149   0.00010163
enh73741     2   58373500   58374500      2       1  150064       1.8145     0.034804
enh73742     2   58464600   58465600      2       1  150064       4.6671   1.5271e-06
enh73743     2   58465800   58466800      3       2  150064       3.4372   0.00029393
enh73744     2   58674500   58675500      3       2  150064       2.7116    0.0033483
enh73749     2   58861200   58862200      2       1  150064       1.7254     0.042225
enh73752     2   59126200   59127200      5       2  150064       2.4655    0.0068403
enh73762     2   60440600   60441600      3       2  150064        2.635    0.0042066
enh73765     2   60512600   60513600      4       1  150064       2.2367     0.012652
enh73766     2   60523400   60524400      8       5  150064       2.2549     0.012071
enh73771     2   60583100   60584100      6       3  150064       3.2289   0.00062125
enh73773     2   60618400   60619400      3       1  150064        2.879    0.0019949
enh73781     2   60705400   60706400      1       1  150064       3.1202    0.0009037
enh73782     2   60706900   60707900      6       3  150064       2.9407    0.0016373
enh73783     2   60710000   60711000      3       2  150064       2.9125    0.0017926
enh73785     2   60723400   60724400      4       2  150064        2.618    0.0044217
enh73786     2   60727100   60728100      4       2  150064       4.0389   2.6851e-05
enh73789     2   60739400   60740400      2       1  150064       1.7872     0.036949
enh73790     2   60742900   60743900      2       1  150064       2.0799     0.018768
enh73792     2   60754900   60755900      3       2  150064       2.0133      0.02204
enh73803     2   60808700   60809700      2       1  150064       2.1984     0.013959
enh73821     2   61186400   61187400      1       1  150064       1.7034      0.04425
enh73828     2   61408700   61409700      1       1  150064       2.4981     0.006243
enh73838     2   61583400   61584400      3       2  150064       2.0802     0.018755
enh73840     2   61651700   61652700      4       1  150064       1.7312     0.041706
enh73842     2   61663100   61664100      3       2  150064        2.757     0.002917
enh73844     2   61692200   61693200      3       2  150064       2.6498    0.0040264
enh73882     2   62431800   62432800      2       1  150064       1.8729     0.030541
enh73883     2   62443800   62444800      1       1  150064       2.2089      0.01359
enh73884     2   62493300   62494300      2       1  150064       2.5248    0.0057878
enh73887     2   62531700   62532700      5       2  150064       1.8878     0.029525
enh73889     2   62536500   62537500      1       1  150064       2.1125      0.01732
enh73894     2   62668600   62669600      5       3  150064       1.7843     0.037191
enh73895     2   62680300   62681300      5       2  150064       3.1357   0.00085727
enh73896     2   62683200   62684200      1       1  150064       1.9283      0.02691
enh73897     2   62685200   62686200      2       1  150064       2.4917    0.0063565
enh73898     2   62688600   62689600      4       2  150064       1.8055     0.035499
enh73902     2   62702800   62703800      3       2  150064       2.7505    0.0029754
enh73904     2   62713100   62714100      2       1  150064       2.3474     0.009452
enh73905     2   62715900   62716900      3       2  150064       2.7455    0.0030209
enh73906     2   62728600   62729600      3       1  150064       2.2075      0.01364
enh73907     2   62731800   62732800      2       1  150064       1.7793     0.037599
enh73908     2   62733800   62734800      3       2  150064       1.9632     0.024809
enh73911     2   62772200   62773200      1       1  150064       2.7936     0.002606
enh73913     2   62797800   62798800      1       1  150064       1.9716      0.02433
enh73915     2   62805100   62806100      5       3  150064       2.8598    0.0021198
enh73919     2   62831100   62832100      4       2  150064       1.7962     0.036232
enh73922     2   62889400   62890400      4       2  150064       2.9659     0.001509
enh73928     2   62969000   62970000      1       1  150064       2.8907     0.001922
enh73929     2   62987300   62988300      4       2  150064       3.0513    0.0011394
enh73932     2   63012800   63013800      1       1  150064       2.8445     0.002224
enh73942     2   63166700   63167700      3       1  150064       3.0863    0.0010132
enh73943     2   63195100   63196100      1       1  150064       2.4472     0.007199
enh73946     2   63256200   63257200      1       1  150064       2.7448     0.003027
enh73972     2   64063900   64064900      1       1  150064       2.5117     0.006007
enh73998     2   64290900   64291900      2       1  150064       1.9995     0.022775
enh74011     2   64395300   64396300      1       1  150064       1.9197      0.02745
enh74036     2   64596000   64597000      2       1  150064       1.9165      0.02765
enh74043     2   64674600   64675600      2       1  150064       2.1658     0.015163
enh74058     2   64826400   64827400      7       2  150064       2.5498    0.0053895
enh74059     2   64833300   64834300      1       1  150064       2.7279     0.003187
enh74173     2   65634400   65635400      3       1  150064       1.6661     0.047848
enh74182     2   65680000   65681000      4       2  150064       2.0811     0.018712
enh74186     2   65743600   65744600      6       4  150064       2.6965    0.0035041
enh74187     2   65757300   65758300      2       1  150064       2.6545    0.0039718
enh74188     2   65764800   65765800      6       2  150064        2.757    0.0029165
enh74189     2   65766400   65767400      6       2  150064       2.3253     0.010028
enh74190     2   65772700   65773700      1       1  150064       3.1367    0.0008544
enh74194     2   65794400   65795400      7       3  150064        2.017     0.021847
enh74222     2   66782000   66783000      2       1  150064       2.3121     0.010385
enh74249     2   67616200   67617200      4       2  150064       2.2801     0.011301
enh74250     2   67620000   67621000      5       2  150064       2.1508     0.015748
enh74251     2   67621600   67622600      5       1  150064       2.3277    0.0099649
enh74260     2   67788200   67789200      1       1  150064        1.647      0.04978
enh74267     2   67979800   67980800      1       1  150064       1.7638      0.03888
enh74293     2   68386300   68387300      3       2  150064       3.0763     0.001048
enh74298     2   68423100   68424100      6       3  150064       1.9262     0.027039
enh74306     2   68473700   68474700      1       1  150064        2.958     0.001548
enh74307     2   68475000   68476000      3       1  150064        2.078     0.018856
enh74310     2   68482800   68483800      1       1  150064       2.8455     0.002217
enh74352     2   69153600   69154600      4       2  150064       2.5819    0.0049129
enh74395     2   69423200   69424200      2       1  150064       2.1456     0.015953
enh74408     2   69525500   69526500      7       2  150064       2.2894     0.011029
enh74409     2   69534600   69535600      1       1  150064       2.2815      0.01126
enh74410     2   69536400   69537400      1       1  150064       1.9178      0.02757
enh74415     2   69662500   69663500      1       1  150064       2.0166      0.02187
enh74454     2   69970100   69971100      2       1  150064        2.244     0.012416
enh74455     2   69971000   69972000      3       1  150064        1.813     0.034918
enh74456     2   69972000   69973000      1       1  150064       2.1137      0.01727
enh74464     2   69995100   69996100      2       1  150064       2.1241     0.016832
enh74468     2   70008200   70009200      1       1  150064        1.646      0.04988
enh74469     2   70016900   70017900      5       2  150064       1.7414     0.040805
enh74474     2   70054900   70055900      3       1  150064        1.947      0.02577
enh74476     2   70120000   70121000      3       1  150064       1.6926     0.045261
enh74477     2   70140200   70141200      1       1  150064       1.7366      0.04123
enh74479     2   70145400   70146400      6       1  150064       1.8593     0.031492
enh74480     2   70153900   70154900      3       1  150064       1.7061     0.043991
enh74488     2   70226300   70227300      1       1  150064       1.6616       0.0483
enh74493     2   70261800   70262800      2       1  150064       1.6648     0.047979
enh74494     2   70268400   70269400      1       1  150064        1.811      0.03507
enh74521     2   70429200   70430200      2       1  150064       1.6516      0.04931
enh74522     2   70441900   70442900      1       1  150064       1.7278      0.04201
enh74526     2   70486700   70487700      2       1  150064       1.6595     0.048504
enh74536     2   70584500   70585500      3       2  150064       1.8809     0.029993
enh74541     2   70614400   70615400      3       1  150064       1.8612     0.031356
enh74567     2   70867800   70868800      8       2  150064       1.8872     0.029568
enh74569     2   70953900   70954900      1       1  150064       1.7563      0.03952
enh74572     2   71006500   71007500      6       2  150064       1.9993     0.022789
enh74580     2   71250900   71251900      5       2  150064       1.7343     0.041428
enh74593     2   71533600   71534600      7       3  150064       2.3967    0.0082707
enh74598     2   71644800   71645800      2       1  150064       2.6902    0.0035708
enh74599     2   71679300   71680300      2       1  150064       2.3736    0.0088076
enh74601     2   71685000   71686000      3       1  150064         2.35    0.0093856
enh74602     2   71698100   71699100      1       1  150064       2.1012      0.01781
enh74621     2   71954600   71955600      2       1  150064       1.7934     0.036457
enh74644     2   72319100   72320100      4       2  150064       1.6714     0.047326
enh74645     2   72335100   72336100      3       2  150064       2.8102    0.0024755
enh74648     2   72343200   72344200      2       1  150064       2.7357    0.0031125
enh74649     2   72357200   72358200      2       1  150064       2.9769    0.0014561
enh74677     2   72992600   72993600      1       1  150064       2.5217     0.005839
enh74692     2   73161500   73162500      1       1  150064       5.1192    1.534e-07
enh74693     2   73167600   73168600      3       1  150064       4.1935   1.3735e-05
enh74695     2   73207300   73208300      1       1  150064       4.2077     1.29e-05
enh74696     2   73216600   73217600      1       1  150064        4.059    2.464e-05
enh74697     2   73220000   73221000      2       1  150064       3.1608   0.00078672
enh74698     2   73227100   73228100      2       1  150064        3.489   0.00024239
enh74699     2   73248100   73249100      4       2  150064        3.782   7.7791e-05
enh74702     2   73289800   73290800      4       1  150064       2.2631     0.011816
enh74705     2   73295300   73296300      2       1  150064       3.0522     0.001136
enh74709     2   73316500   73317500      3       1  150064       2.3541    0.0092831
enh74710     2   73318600   73319600      3       1  150064       3.0385    0.0011887
enh74711     2   73321000   73322000      5       2  150064       2.9955    0.0013701
enh74712     2   73329400   73330400      6       2  150064       3.5872   0.00016714
enh74713     2   73333800   73334800      1       1  150064       3.2959    0.0004906
enh74714     2   73336500   73337500      4       1  150064       2.6464    0.0040674
enh74716     2   73360800   73361800      7       2  150064       2.8061    0.0025072
enh74717     2   73383300   73384300      5       2  150064       3.5744   0.00017549
enh74719     2   73439100   73440100      2       1  150064       3.0255    0.0012412
enh74720     2   73440200   73441200      3       2  150064        2.009      0.02227
enh74724     2   73470800   73471800      2       1  150064       3.2132   0.00065622
enh74727     2   73611600   73612600      2       1  150064       3.7349   9.3901e-05
enh74729     2   73645000   73646000      3       2  150064       4.0018   3.1433e-05
enh74730     2   73720600   73721600      1       1  150064       4.6573    1.602e-06
enh74737     2   74058100   74059100      3       2  150064       2.4619    0.0069097
enh74738     2   74059500   74060500      1       1  150064       2.7245      0.00322
enh74742     2   74086400   74087400      6       3  150064       2.9217    0.0017409
enh74763     2   74237500   74238500      2       1  150064       1.6804     0.046438
enh74766     2   74252600   74253600      5       2  150064       3.2561   0.00056485
enh74767     2   74253600   74254600      1       1  150064       3.0007     0.001347
enh74768     2   74259100   74260100      2       1  150064       2.3726    0.0088325
enh74770     2   74272200   74273200      2       1  150064       2.4259    0.0076357
enh74771     2   74302500   74303500      1       1  150064       2.6886     0.003588
enh74773     2   74357000   74358000      2       1  150064       2.1478     0.015866
enh74779     2   74428700   74429700      3       2  150064       2.0551     0.019935
enh74818     2   74810600   74811600      1       1  150064        1.784      0.03721
enh74830     2   74945800   74946800      2       1  150064       1.9111     0.027994
enh74832     2   74967400   74968400      2       1  150064       2.4491    0.0071609
enh74846     2   75114500   75115500      6       2  150064       2.0817     0.018687
enh74847     2   75120300   75121300      2       1  150064       2.6601    0.0039054
enh74867     2   75602500   75603500      8       2  150064       2.1906     0.014239
enh74868     2   75606500   75607500      4       2  150064        1.983     0.023683
enh74885     2   75791200   75792200      2       1  150064       1.9169     0.027622
enh74902     2   77094500   77095500      1       1  150064       1.8696      0.03077
enh74905     2   79620700   79621700      1       1  150064       1.9993      0.02279
enh74979     2   85384400   85385400      1       1  150064       2.0131      0.02205
enh75019     2   85605100   85606100      2       1  150064       1.8733     0.030516
enh75024     2   85635700   85636700      4       2  150064       2.4865    0.0064495
enh75025     2   85637900   85638900      3       1  150064       2.8256    0.0023599
enh75027     2   85644600   85645600      5       2  150064       3.2498   0.00057749
enh75057     2   85839400   85840400      1       1  150064       1.8344       0.0333
enh75059     2   85844600   85845600      1       1  150064       2.0794      0.01879
enh75064     2   85907900   85908900      1       1  150064       2.3152       0.0103
enh75116     2   86295500   86296500      4       2  150064       1.6464      0.04984
enh75153     2   86858600   86859600      3       2  150064       2.2344     0.012729
enh75154     2   86921500   86922500      2       1  150064       2.8746    0.0020226
enh75156     2   86930100   86931100      1       1  150064       2.7007      0.00346
enh75205     2   88908800   88909800      1       1  150064       2.7249     0.003216
enh75261     2   96193700   96194700      2       1  150064       2.0633     0.019543
enh75264     2   96335700   96336700      1       1  150064       1.7518       0.0399
enh75265     2   96344800   96345800      3       2  150064       1.7846     0.037167
enh75269     2   96365800   96366800      1       1  150064       2.7962     0.002585
enh75281     2   96868700   96869700      1       1  150064       3.8922    4.966e-05
enh75282     2   96871900   96872900      2       1  150064       2.6324    0.0042391
enh75284     2   96912400   96913400      3       2  150064       2.0049     0.022487
enh75287     2   96924700   96925700      3       2  150064       3.7121   0.00010279
enh75288     2   96927300   96928300      1       1  150064        3.299    0.0004851
enh75310     2   97205200   97206200      1       1  150064       1.9382       0.0263
enh75311     2   97206800   97207800      4       2  150064       1.9647     0.024723
enh75323     2   97395700   97396700      1       1  150064       2.3479     0.009439
enh75325     2   97404200   97405200      1       1  150064       1.9779      0.02397
enh75326     2   97413000   97414000      2       1  150064       3.9458   3.9765e-05
enh75327     2   97423000   97424000      1       1  150064       2.4367     0.007412
enh75328     2   97425400   97426400      2       1  150064       1.9136     0.027833
enh75330     2   97435500   97436500      3       1  150064       1.7792     0.037603
enh75331     2   97437400   97438400      1       1  150064       2.4135     0.007901
enh75336     2   97483300   97484300      1       1  150064       2.1714      0.01495
enh75337     2   97484100   97485100      2       1  150064        1.861     0.031371
enh75338     2   97484600   97485600      3       1  150064       1.9841     0.023623
enh75340     2   97498200   97499200      1       1  150064       2.0026      0.02261
enh75341     2   97504800   97505800      1       1  150064       2.0077      0.02234
enh75343     2   97521800   97522800      1       1  150064       2.0007      0.02271
enh75344     2   97524900   97525900      1       1  150064       2.0166      0.02187
enh75346     2   97540700   97541700      1       1  150064       3.2988    0.0004855
enh75350     2   97561200   97562200      5       2  150064       2.9332    0.0016776
enh75351     2   97563700   97564700      2       1  150064       1.7908     0.036665
enh75352     2   97572500   97573500      4       1  150064       3.6494   0.00013143
enh75355     2   97594100   97595100      2       1  150064       4.0478   2.5853e-05
enh75356     2   97597100   97598100      3       2  150064       3.1853   0.00072304
enh75359     2   97622800   97623800      5       2  150064       1.7894     0.036779
enh75363     2   97760700   97761700      4       1  150064       2.8376    0.0022727
enh75364     2   98261000   98262000      3       1  150064       2.6678    0.0038176
enh75367     2   98330800   98331800      3       1  150064       1.7209     0.042636
enh75368     2   98344300   98345300      2       1  150064       1.9617     0.024899
enh75372     2   98371100   98372100      2       1  150064       1.8939     0.029121
enh75384     2   98562000   98563000      1       1  150064       1.7704      0.03833
enh75385     2   98566900   98567900      5       2  150064       2.1116     0.017362
enh75387     2   98579100   98580100      4       1  150064       1.8022     0.035761
enh75389     2   98583300   98584300      1       1  150064       2.9781      0.00145
enh75390     2   98584500   98585500      3       1  150064       2.7019    0.0034477
enh75391     2   98598900   98599900      2       1  150064        2.456    0.0070248
enh75393     2   98608600   98609600      2       1  150064       2.9515     0.001581
enh75394     2   98612900   98613900      3       1  150064       2.9854     0.001416
enh75400     2   98750800   98751800      2       1  150064       2.2184     0.013264
enh75411     2   99060200   99061200      2       1  150064        1.857     0.031655
enh75412     2   99062600   99063600      4       2  150064         2.21     0.013552
enh75415     2   99074600   99075600      2       1  150064       1.7797     0.037563
enh75419     2   99084800   99085800      3       1  150064       1.7322     0.041623
enh75420     2   99092100   99093100      2       1  150064       1.7027      0.04431
enh75423     2   99099400   99100400      2       1  150064       1.7773     0.037758
enh75426     2   99121400   99122400      1       1  150064       1.8763      0.03031
enh75427     2   99124500   99125500      2       1  150064       1.8219     0.034239
enh75430     2   99178400   99179400      1       1  150064       1.8114      0.03504
enh75432     2   99214900   99215900      2       1  150064       2.1865     0.014389
enh75433     2   99222500   99223500      2       1  150064       1.8082     0.035286
enh75442     2   99409700   99410700      1       1  150064       1.8603      0.03142
enh75444     2   99422300   99423300      3       1  150064       1.7118      0.04347
enh75446     2   99449400   99450400      5       2  150064       1.7134      0.04332
enh75484     2  100252600  100253600      2       1  150064       3.1745   0.00075046
enh75485     2  100264300  100265300      2       1  150064       1.9657     0.024669
enh75488     2  100314600  100315600      4       2  150064       2.1083     0.017502
enh75489     2  100317500  100318500      2       1  150064       1.8989     0.028787
enh75490     2  100345400  100346400      4       2  150064       2.1264     0.016734
enh75491     2  100382000  100383000      1       1  150064       2.3899     0.008426
enh75514     2  101364200  101365200      4       2  150064       2.3063     0.010548
enh75517     2  101383400  101384400      1       1  150064       2.0703      0.01921
enh75529     2  101494000  101495000      4       2  150064       1.9468     0.025777
enh75538     2  101520700  101521700      2       1  150064       1.7376     0.041139
enh75539     2  101540900  101541900      4       2  150064       1.7805     0.037497
enh75564     2  101867700  101868700      3       2  150064       1.9112     0.027987
enh75572     2  101943800  101944800      1       1  150064       1.7071       0.0439
enh75573     2  101946000  101947000      1       1  150064       1.7149      0.04318
enh75577     2  101972300  101973300      5       3  150064       2.0167     0.021864
enh75585     2  102050800  102051800      8       2  150064       1.7087     0.043751
enh75670     2  102700800  102701800      3       1  150064       2.0026     0.022612
enh75671     2  102711300  102712300      2       1  150064       2.0505     0.020159
enh75674     2  102722100  102723100      7       3  150064       3.4753   0.00025511
enh75675     2  102724700  102725700      6       3  150064       3.6765   0.00011825
enh75676     2  102731400  102732400      6       3  150064       2.0973     0.017986
enh75677     2  102738200  102739200      3       1  150064       2.1821     0.014551
enh75678     2  102743600  102744600      2       1  150064        1.908     0.028196
enh75680     2  102757500  102758500      6       2  150064       2.2417     0.012491
enh75681     2  102764600  102765600      5       3  150064       1.6981     0.044744
enh75684     2  102782300  102783300      2       1  150064       2.2052     0.013721
enh75687     2  102822800  102823800     12       2  150064       1.7173     0.042964
enh75697     2  102934000  102935000      1       1  150064        1.652      0.04927
enh75712     2  103314500  103315500      5       2  150064       2.2708     0.011579
enh75715     2  103351300  103352300      2       1  150064       2.8196    0.0024038
enh75731     2  105856100  105857100      3       2  150064       2.1553     0.015568
enh75776     2  106349800  106350800      6       2  150064        1.991     0.023238
enh75778     2  106359800  106360800      3       2  150064        1.892     0.029247
enh75780     2  106370000  106371000      3       2  150064       2.5165    0.0059264
enh75877     2  108979600  108980600      2       1  150064       1.9394     0.026227
enh75884     2  109108200  109109200      3       1  150064       1.8389     0.032962
enh75886     2  109158000  109159000      2       1  150064       1.8603     0.031424
enh75895     2  109200400  109201400      6       3  150064       1.6519      0.04928
enh75900     2  109208500  109209500      3       2  150064        2.573    0.0050407
enh75905     2  109231800  109232800      3       1  150064       1.8293     0.033678
enh75908     2  109239200  109240200      5       2  150064       1.9376     0.026338
enh75911     2  109248600  109249600      1       1  150064       2.0836       0.0186
enh75970     2  110271300  110272300      3       2  150064        3.763   8.3956e-05
enh75972     2  110276600  110277600      1       1  150064       2.4909     0.006371
enh75973     2  110316000  110317000      3       2  150064       4.2529   1.0551e-05
enh75974     2  110317800  110318800      2       1  150064       2.9339    0.0016739
enh75975     2  110319700  110320700      1       1  150064        4.832    6.759e-07
enh75977     2  110343900  110344900      3       2  150064       3.7946   7.3937e-05
enh75978     2  110348500  110349500      3       1  150064       3.1843   0.00072553
enh75980     2  110352000  110353000      3       2  150064        3.831   6.3821e-05
enh75983     2  110364500  110365500      2       1  150064       3.9318   4.2148e-05
enh75984     2  110367400  110368400      2       1  150064       3.2812   0.00051685
enh75985     2  110368300  110369300      2       1  150064       2.5291    0.0057185
enh75986     2  110375600  110376600      2       1  150064       1.9907     0.023255
enh75987     2  110395300  110396300      3       1  150064        2.386    0.0085156
enh75988     2  110402000  110403000      3       2  150064       2.6335    0.0042256
enh75997     2  110854800  110855800      1       1  150064       2.0367      0.02084
enh76002     2  110882900  110883900      4       2  150064        2.339    0.0096676
enh76004     2  110906800  110907800      2       1  150064        2.578    0.0049685
enh76005     2  110910400  110911400      3       1  150064       2.0166     0.021871
enh76008     2  110931000  110932000      1       1  150064         2.71     0.003364
enh76017     2  111471100  111472100      4       2  150064       2.4124    0.0079242
enh76046     2  112249200  112250200      2       1  150064       1.6981     0.044749
enh76047     2  112253200  112254200      2       1  150064       2.6208    0.0043864
enh76053     2  112380000  112381000      2       1  150064       1.6795     0.046528
enh76068     2  112703900  112704900      4       1  150064       1.9403     0.026173
enh76072     2  112741200  112742200      5       2  150064       1.6814     0.046343
enh76074     2  112763600  112764600      4       2  150064       2.0325     0.021052
enh76198     2  114080900  114081900      2       1  150064       2.3221     0.010113
enh76203     2  114127500  114128500      3       1  150064       1.7796     0.037573
enh76218     2  114634900  114635900      4       2  150064       2.5767     0.004988
enh76220     2  114650500  114651500      5       2  150064        1.947     0.025765
enh76222     2  114667500  114668500      4       2  150064       2.4829    0.0065155
enh76246     2  118817800  118818800      4       2  150064       1.7433     0.040641
enh76250     2  118871500  118872500      7       3  150064       2.6682    0.0038135
enh76251     2  118875500  118876500     10       4  150064       2.4619    0.0069092
enh76253     2  118926200  118927200      3       1  150064       1.9362     0.026422
enh76256     2  119003900  119004900      4       1  150064       1.8035     0.035654
enh76258     2  119121000  119122000      1       1  150064       2.4415     0.007313
enh76259     2  119144900  119145900      3       1  150064       2.0439     0.020484
enh76263     2  119252400  119253400      1       1  150064       2.4808     0.006555
enh76267     2  119444000  119445000      2       1  150064       1.8348     0.033267
enh76269     2  119476100  119477100      5       2  150064       1.6923     0.045293
enh76272     2  119495700  119496700      2       1  150064       2.5066    0.0060945
enh76273     2  119504200  119505200      3       2  150064       2.0998     0.017873
enh76275     2  119532400  119533400      1       1  150064        2.818     0.002416
enh76276     2  119618900  119619900      4       2  150064       2.2226      0.01312
enh76292     2  119982400  119983400     10       3  150064        1.799      0.03601
enh76346     2  120984400  120985400      3       1  150064        1.749     0.040145
enh76348     2  120990100  120991100      1       1  150064       1.6535      0.04911
enh76364     2  121077100  121078100      2       1  150064       1.9115     0.027967
enh76365     2  121125000  121126000     10       2  150064       2.5448    0.0054677
enh76382     2  121377600  121378600      6       2  150064        2.125     0.016792
enh76389     2  121460700  121461700      1       1  150064       1.6851      0.04598
enh76404     2  121551100  121552100      5       2  150064       1.6676     0.047694
enh76438     2  121862100  121863100      7       3  150064       2.3965    0.0082761
enh76448     2  121954100  121955100      3       1  150064        1.845     0.032521
enh76454     2  122060900  122061900      1       1  150064       1.8367      0.03313
enh76472     2  122277400  122278400      3       2  150064       1.7412     0.040824
enh76474     2  122290200  122291200      2       1  150064        2.287     0.011099
enh76493     2  122392700  122393700      3       2  150064       1.9142     0.027798
enh76511     2  122511800  122512800      1       1  150064       1.8269      0.03386
enh76514     2  122534500  122535500      4       2  150064       1.9518     0.025483
enh76515     2  122547600  122548600      1       1  150064       2.3516     0.009346
enh76536     2  127059600  127060600      2       1  150064       1.8946     0.029074
enh76551     2  127848400  127849400      3       2  150064       2.2095      0.01357
enh76552     2  127851400  127852400      3       1  150064       3.1673   0.00076944
enh76553     2  127853700  127854700      4       2  150064       3.1728   0.00075478
enh76558     2  127879100  127880100      1       1  150064       1.8663        0.031
enh76559     2  127885800  127886800      5       1  150064       2.0111     0.022158
enh76594     2  128222300  128223300      2       1  150064       1.7947     0.036347
enh76628     2  128612900  128613900      2       1  150064       1.9235     0.027207
enh76634     2  128786200  128787200      2       1  150064       1.7097     0.043657
enh76663     2  129153300  129154300      9       1  150064       1.9092     0.028119
enh76664     2  129165000  129166000      7       3  150064       2.4937    0.0063209
enh76714     2  131114000  131115000      2       1  150064       1.7139     0.043278
enh76717     2  131132100  131133100      1       1  150064       2.2907      0.01099
enh76719     2  131149400  131150400      1       1  150064       2.1072      0.01755
enh76736     2  131631100  131632100      5       2  150064       2.3505    0.0093739
enh76741     2  131654900  131655900      2       1  150064       2.2017     0.013842
enh76744     2  131707300  131708300      1       1  150064       2.1851      0.01444
enh76747     2  131799500  131800500      1       1  150064       3.4002    0.0003367
enh76748     2  131813400  131814400      1       1  150064       3.2902    0.0005006
enh76749     2  131831900  131832900      1       1  150064       3.3708    0.0003748
enh76750     2  131848800  131849800      2       1  150064       2.0167     0.021865
enh76752     2  131861200  131862200      4       2  150064        3.335   0.00042656
enh76753     2  131864500  131865500      2       1  150064        2.684    0.0036368
enh76759     2  132398900  132399900      1       1  150064       2.2584      0.01196
enh76763     2  132431300  132432300      2       1  150064       2.2331     0.012771
enh76767     2  133105600  133106600      1       1  150064       1.6687      0.04759
enh76768     2  133109700  133110700      3       2  150064       1.7459      0.04041
enh76773     2  133220700  133221700      3       2  150064       1.8809     0.029995
enh76793     2  133867300  133868300      1       1  150064       1.8373      0.03308
enh76845     2  134522800  134523800      1       1  150064       1.9128      0.02789
enh76852     2  134570400  134571400      2       1  150064       2.0846     0.018552
enh76854     2  134575200  134576200      4       2  150064       1.7073     0.043887
enh76855     2  134578700  134579700      5       2  150064       1.8196      0.03441
enh76862     2  134875600  134876600      2       1  150064       2.7512    0.0029685
enh76864     2  134880700  134881700      2       1  150064       2.8151    0.0024384
enh76865     2  134889000  134890000      1       1  150064       2.7632     0.002862
enh76867     2  134895200  134896200      3       1  150064       3.9695   3.6018e-05
enh76868     2  134897500  134898500      1       1  150064       4.2027    1.319e-05
enh76869     2  134900000  134901000      3       2  150064       3.1516   0.00081185
enh76870     2  134904000  134905000      1       1  150064       1.7945      0.03637
enh76903     2  135164200  135165200      2       1  150064       1.9326     0.026643
enh76916     2  135539800  135540800      4       2  150064       2.0142     0.021995
enh76919     2  135603100  135604100      3       1  150064       2.8089    0.0024852
enh76921     2  135674200  135675200      1       1  150064       3.0217     0.001257
enh76922     2  135678800  135679800      2       1  150064         2.09      0.01831
enh76953     2  136530900  136531900      1       1  150064       1.8062      0.03544
enh76998     2  138737600  138738600      1       1  150064        1.833       0.0334
enh77012     2  139051600  139052600      4       1  150064       1.6515     0.049314
enh77013     2  139121600  139122600      5       2  150064       3.2694   0.00053896
enh77014     2  139122600  139123600      1       1  150064       2.9193     0.001754
enh77016     2  139153200  139154200      4       1  150064       3.0996   0.00096897
enh77017     2  139173300  139174300      4       2  150064       3.4552   0.00027495
enh77019     2  139181700  139182700      2       1  150064       2.1962     0.014038
enh77021     2  139212400  139213400      5       2  150064       3.7909   7.5059e-05
enh77030     2  139293600  139294600      3       2  150064       1.7277     0.042024
enh77039     2  139446800  139447800      7       4  150064       1.7041     0.044177
enh77040     2  139465300  139466300      5       3  150064       2.3918    0.0083829
enh77041     2  139469400  139470400      2       1  150064       1.7082     0.043798
enh77042     2  139510100  139511100      4       2  150064       1.8531     0.031938
enh77044     2  139706000  139707000      2       1  150064       1.7994     0.035976
enh77045     2  139755200  139756200      2       1  150064       1.8382     0.033018
enh77085     2  144230500  144231500      4       2  150064       1.8235     0.034111
enh77094     2  144658200  144659200      4       2  150064       1.9513     0.025511
enh77095     2  144659200  144660200      5       3  150064       1.7364     0.041249
enh77103     2  144844200  144845200      1       1  150064       2.1123      0.01733
enh77104     2  144857200  144858200      1       1  150064       2.1594      0.01541
enh77105     2  144859700  144860700      1       1  150064       2.7913     0.002625
enh77110     2  145090400  145091400      1       1  150064       3.2093    0.0006652
enh77114     2  145129800  145130800      1       1  150064       2.7902     0.002634
enh77116     2  145163600  145164600      2       1  150064       2.8515    0.0021755
enh77118     2  145184300  145185300      2       1  150064       3.2428   0.00059181
enh77120     2  145201600  145202600      1       1  150064       4.3878    5.724e-06
enh77124     2  145213700  145214700      2       1  150064        3.645   0.00013371
enh77128     2  145235100  145236100      3       1  150064       1.6482     0.049653
enh77158     2  145793900  145794900      2       1  150064       1.8454     0.032488
enh77164     2  145853500  145854500      2       1  150064       2.5005    0.0062014
enh77166     2  145915100  145916100      1       1  150064       1.8551      0.03179
enh77180     2  146410900  146411900      2       1  150064        2.512    0.0060019
enh77181     2  146438200  146439200      1       1  150064        5.487    2.044e-08
enh77182     2  146439800  146440800      2       1  150064       5.0361   2.3756e-07
enh77193     2  146697200  146698200      2       1  150064       2.4757    0.0066482
enh77200     2  147391800  147392800      1       1  150064       1.8679      0.03089
enh77205     2  147578800  147579800      2       1  150064       4.3816   5.8918e-06
enh77206     2  147610900  147611900      2       1  150064       3.5042   0.00022899
enh77208     2  147674300  147675300      1       1  150064       2.3878     0.008475
enh77219     2  147833800  147834800      4       2  150064       1.6749     0.046975
enh77220     2  147857400  147858400      3       1  150064       2.0959     0.018045
enh77225     2  148113200  148114200      4       2  150064       2.6499    0.0040257
enh77239     2  148645800  148646800      3       2  150064       1.8045     0.035575
enh77242     2  148775800  148776800      2       1  150064       2.2751     0.011451
enh77245     2  148801500  148802500      2       1  150064       2.2525     0.012147
enh77248     2  149055200  149056200      3       2  150064       2.2032     0.013791
enh77249     2  149095600  149096600      3       2  150064       2.0302     0.021168
enh77250     2  149096100  149097100      3       2  150064       2.1131     0.017297
enh77253     2  149340200  149341200      2       1  150064       2.8356    0.0022872
enh77258     2  149403900  149404900      3       1  150064       1.7192     0.042789
enh77268     2  149513800  149514800      2       1  150064       2.1811     0.014587
enh77274     2  149863300  149864300      2       1  150064       1.8528     0.031956
enh77279     2  149915400  149916400     10       2  150064        3.347   0.00040851
enh77293     2  150222200  150223200      1       1  150064       1.6946      0.04508
enh77300     2  150453700  150454700      3       2  150064       2.2572     0.011997
enh77301     2  150454400  150455400      2       1  150064       1.9964     0.022947
enh77303     2  150468000  150469000      1       1  150064       1.6918      0.04534
enh77307     2  150588400  150589400      5       1  150064       1.9305     0.026775
enh77321     2  150850500  150851500      2       1  150064       1.7055      0.04405
enh77330     2  150982700  150983700      2       1  150064       1.7862     0.037035
enh77341     2  151128300  151129300      1       1  150064       2.0969        0.018
enh77342     2  151130300  151131300      4       2  150064       2.5594    0.0052433
enh77344     2  151143000  151144000      1       1  150064       2.3427     0.009572
enh77345     2  151149900  151150900      4       2  150064       1.7669     0.038618
enh77346     2  151153000  151154000      2       1  150064       1.9978     0.022869
enh77437     2  153022600  153023600      1       1  150064        3.211    0.0006614
enh77438     2  153023400  153024400      2       1  150064       2.3393    0.0096609
enh77441     2  153030100  153031100      2       1  150064       2.0004     0.022726
enh77443     2  153056400  153057400      2       1  150064       3.3625   0.00038614
enh77444     2  153057600  153058600      4       1  150064       3.4491   0.00028119
enh77445     2  153064800  153065800      4       2  150064       3.5509   0.00019197
enh77446     2  153079700  153080700      1       1  150064       2.8087     0.002487
enh77447     2  153084400  153085400      2       1  150064       2.6717    0.0037739
enh77448     2  153097800  153098800      2       1  150064        2.413    0.0079114
enh77449     2  153103400  153104400      3       2  150064       2.2439     0.012418
enh77450     2  153160900  153161900      1       1  150064       2.7784     0.002731
enh77451     2  153164200  153165200      6       2  150064       2.2557     0.012046
enh77452     2  153176800  153177800     11       3  150064       1.8381     0.033022
enh77453     2  153190500  153191500      3       1  150064       2.3965     0.008276
enh77459     2  153232700  153233700      6       3  150064       2.4765    0.0066346
enh77460     2  153236600  153237600      6       2  150064       1.7094     0.043691
enh77463     2  153257200  153258200      7       2  150064       2.3216     0.010128
enh77471     2  153276200  153277200      4       1  150064        2.594    0.0047438
enh77472     2  153277800  153278800      2       1  150064       2.4095    0.0079867
enh77473     2  153278800  153279800      1       1  150064       2.3908     0.008405
enh77475     2  153282500  153283500      4       2  150064       2.3737    0.0088057
enh77485     2  153325700  153326700      1       1  150064        2.779     0.002726
enh77504     2  153450700  153451700      3       1  150064       1.8641     0.031157
enh77507     2  153469900  153470900      3       2  150064       2.3842    0.0085586
enh77510     2  153550800  153551800      2       1  150064        2.609    0.0045403
enh77512     2  153577000  153578000      2       1  150064        2.911    0.0018013
enh77513     2  153586800  153587800      4       2  150064       2.7664    0.0028339
enh77515     2  153732100  153733100      2       1  150064        2.038     0.020776
enh77527     2  156920800  156921800      1       1  150064       1.9375      0.02634
enh77529     2  156971800  156972800      1       1  150064       1.7595      0.03925
enh77556     2  157522700  157523700      2       1  150064       1.7786     0.037654
enh77625     2  158867300  158868300      4       2  150064       2.2872     0.011093
enh77633     2  159251200  159252200      9       3  150064       2.5617    0.0052078
enh77634     2  159271000  159272000      4       2  150064       2.3007     0.010704
enh77636     2  159316700  159317700      4       2  150064       3.1216    0.0008994
enh77638     2  159333600  159334600      1       1  150064       3.0841     0.001021
enh77639     2  159338700  159339700      5       2  150064       3.5198   0.00021596
enh77640     2  159343300  159344300      5       2  150064        2.627    0.0043076
enh77642     2  159349700  159350700      6       2  150064       2.8574    0.0021356
enh77646     2  159359000  159360000      6       3  150064       3.0722    0.0010624
enh77647     2  159362200  159363200      1       1  150064       3.3602    0.0003894
enh77648     2  159366500  159367500      4       2  150064       1.8071     0.035376
enh77649     2  159385700  159386700      3       2  150064        2.239     0.012579
enh77650     2  159395400  159396400      1       1  150064       1.8639      0.03117
enh77651     2  159442600  159443600      4       2  150064       2.3947    0.0083161
enh77652     2  159456700  159457700      4       2  150064       1.8957     0.029002
enh77662     2  159612200  159613200      4       2  150064       1.7494     0.040111
enh77755     2  160428000  160429000      5       1  150064       2.6272    0.0043048
enh77756     2  160448800  160449800      3       1  150064       2.4297    0.0075562
enh77757     2  160451900  160452900      2       1  150064       2.1157     0.017185
enh77758     2  160456900  160457900      2       1  150064       1.7557      0.03957
enh77759     2  160462200  160463200      5       2  150064       2.5663    0.0051388
enh77760     2  160466200  160467200      4       2  150064       2.6527    0.0039921
enh77761     2  160468400  160469400      2       1  150064       2.9327      0.00168
enh77762     2  160473900  160474900      1       1  150064       3.6704    0.0001211
enh77763     2  160494400  160495400      9       4  150064       2.1382      0.01625
enh77764     2  160540900  160541900      1       1  150064       2.6802     0.003679
enh77765     2  160566900  160567900      5       2  150064       2.1417     0.016107
enh77768     2  160591300  160592300      2       1  150064       2.1797      0.01464
enh77769     2  160593100  160594100      5       1  150064       2.6136    0.0044803
enh77774     2  160748000  160749000      2       1  150064       1.7573     0.039436
enh77779     2  160816800  160817800      2       1  150064       2.2192     0.013237
enh77797     2  161013600  161014600      5       3  150064       1.8354      0.03322
enh77801     2  161050800  161051800      4       2  150064       1.9336     0.026579
enh77804     2  161063400  161064400      5       2  150064       1.8116     0.035022
enh77819     2  161138400  161139400      1       1  150064       1.6973      0.04482
enh77840     2  161201400  161202400      3       2  150064       1.9094     0.028103
enh77856     2  161249200  161250200      2       1  150064       1.8314     0.033523
enh77875     2  161338000  161339000      1       1  150064       3.1088    0.0009392
enh77883     2  161373200  161374200      2       1  150064       1.9984     0.022835
enh77894     2  161560200  161561200      4       2  150064       1.6628     0.048171
enh77937     2  162868800  162869800      3       1  150064       4.3699   6.2163e-06
enh77940     2  162885100  162886100      3       1  150064       3.3066   0.00047212
enh77941     2  162919500  162920500      2       1  150064       1.8009     0.035861
enh77985     2  164460800  164461800      3       2  150064       1.7078     0.043841
enh77990     2  164522300  164523300      2       1  150064       1.8257     0.033945
enh78052     2  165911600  165912600      3       2  150064       1.8277       0.0338
enh78054     2  165970500  165971500      1       1  150064       1.6512      0.04935
enh78069     2  166681400  166682400      2       1  150064       2.7932    0.0026099
enh78071     2  166693400  166694400      3       2  150064       3.4033   0.00033287
enh78072     2  166732900  166733900      1       1  150064       2.7447     0.003028
enh78073     2  166734100  166735100      4       2  150064       2.1608     0.015357
enh78078     2  166810900  166811900      2       1  150064       3.2935   0.00049468
enh78079     2  166887300  166888300      2       1  150064       2.0932     0.018164
enh78080     2  167026400  167027400      2       1  150064       1.6455      0.04993
enh78087     2  167170400  167171400      6       1  150064       2.8978     0.001879
enh78088     2  167199700  167200700      3       2  150064       2.7631    0.0028626
enh78090     2  167230200  167231200      5       3  150064       2.7598    0.0028915
enh78143     2  169315300  169316300      3       2  150064       2.2001     0.013901
enh78146     2  169323100  169324100      2       1  150064       1.7044     0.044157
enh78147     2  169326700  169327700      1       1  150064       2.2774      0.01138
enh78153     2  169375200  169376200      5       2  150064       1.9554     0.025268
enh78155     2  169378000  169379000      2       1  150064       1.8807     0.030008
enh78158     2  169384800  169385800      4       2  150064       3.1486   0.00082041
enh78170     2  169438000  169439000      2       1  150064       2.5969    0.0047033
enh78174     2  169455900  169456900      2       1  150064       2.0734     0.019067
enh78176     2  169470300  169471300      3       1  150064       2.2577     0.011982
enh78177     2  169489400  169490400      5       2  150064       3.1843   0.00072542
enh78178     2  169491300  169492300      4       2  150064       3.0841    0.0010209
enh78179     2  169495700  169496700      4       2  150064       2.8634    0.0020954
enh78185     2  169547000  169548000      3       1  150064       1.6792     0.046561
enh78205     2  169861900  169862900      1       1  150064       1.6554      0.04892
enh78206     2  169868300  169869300      2       1  150064       1.7016     0.044414
enh78216     2  169948200  169949200      1       1  150064        2.361     0.009114
enh78218     2  169975300  169976300      3       1  150064       1.6576     0.048702
enh78274     2  171604000  171605000      4       2  150064       1.7426     0.040698
enh78287     2  171890500  171891500      1       1  150064       2.0347      0.02094
enh78290     2  171943000  171944000      2       1  150064       2.5562    0.0052908
enh78292     2  172003100  172004100      2       1  150064       1.9482     0.025695
enh78298     2  172037700  172038700      6       2  150064       1.8628     0.031245
enh78299     2  172042100  172043100      1       1  150064       2.4606     0.006936
enh78303     2  172127900  172128900      4       2  150064         2.25     0.012225
enh78332     2  172558300  172559300      4       2  150064       2.6774    0.0037102
enh78335     2  172564000  172565000      3       1  150064        3.678   0.00011755
enh78337     2  172597500  172598500      1       1  150064       4.5167    3.141e-06
enh78338     2  172619400  172620400      6       2  150064       4.4565    4.165e-06
enh78339     2  172654800  172655800      1       1  150064       4.1125    1.957e-05
enh78340     2  172663600  172664600      3       2  150064       1.9055     0.028358
enh78343     2  172734600  172735600      1       1  150064       4.1989    1.341e-05
enh78351     2  172865400  172866400      7       2  150064       3.5524   0.00019089
enh78352     2  172873600  172874600      1       1  150064       3.0425     0.001173
enh78355     2  172974500  172975500      4       2  150064       4.8274   6.9176e-07
enh78375     2  173158300  173159300      4       2  150064       2.3321    0.0098487
enh78409     2  173507700  173508700      8       3  150064       1.9746     0.024154
enh78416     2  173565800  173566800      2       1  150064       1.8664      0.03099
enh78422     2  173687700  173688700      1       1  150064       2.2274      0.01296
enh78425     2  173707500  173708500      2       1  150064       2.0173     0.021831
enh78449     2  173943700  173944700      4       2  150064       1.7994     0.035978
enh78453     2  173954500  173955500      3       2  150064       2.5413    0.0055224
enh78460     2  173989400  173990400      3       2  150064       2.3656    0.0090005
enh78461     2  173991200  173992200      3       1  150064       1.6904     0.045479
enh78462     2  173994800  173995800      1       1  150064       1.6463      0.04985
enh78464     2  173996000  173997000      2       1  150064       1.8949     0.029052
enh78465     2  173996700  173997700      4       2  150064       2.8268    0.0023508
enh78466     2  173997700  173998700      4       2  150064       1.9024     0.028556
enh78468     2  174001400  174002400      3       1  150064       2.5376    0.0055807
enh78469     2  174010000  174011000      3       2  150064       2.0908     0.018275
enh78471     2  174013900  174014900      4       1  150064       2.0339      0.02098
enh78477     2  174036500  174037500      5       2  150064       3.2094     0.000665
enh78482     2  174075000  174076000      6       3  150064       2.7938    0.0026043
enh78483     2  174078600  174079600      1       1  150064       1.9468      0.02578
enh78484     2  174082900  174083900      3       2  150064       2.1942     0.014112
enh78489     2  174279600  174280600      1       1  150064       2.0703      0.01921
enh78500     2  174531700  174532700      2       1  150064       1.8484     0.032275
enh78512     2  174813000  174814000      3       2  150064       1.7069      0.04392
enh78522     2  174874400  174875400      7       3  150064       2.6558    0.0039564
enh78525     2  174887700  174888700      6       2  150064       2.2393      0.01257
enh78527     2  174896600  174897600      5       2  150064       1.8852     0.029699
enh78533     2  174918400  174919400      3       1  150064       1.9065     0.028292
enh78535     2  174927900  174928900      5       3  150064        2.759    0.0028992
enh78538     2  175018800  175019800      4       2  150064       2.2904     0.010999
enh78539     2  175022100  175023100      1       1  150064       1.7323      0.04161
enh78540     2  175041300  175042300      1       1  150064       2.2454      0.01237
enh78543     2  175099400  175100400      4       2  150064        2.874    0.0020268
enh78544     2  175108400  175109400      4       2  150064       2.5079    0.0060724
enh78545     2  175110900  175111900      2       1  150064       2.6259    0.0043211
enh78547     2  175130600  175131600      3       2  150064       1.6506     0.049408
enh78549     2  175258300  175259300      1       1  150064       1.7408      0.04086
enh78553     2  175396300  175397300      3       2  150064       2.0424     0.020554
enh78554     2  175399800  175400800      1       1  150064        2.639     0.004157
enh78562     2  175467500  175468500      3       1  150064       2.0291     0.021226
enh78563     2  175470600  175471600      1       1  150064       2.5642     0.005171
enh78564     2  175474800  175475800      2       1  150064       2.2738      0.01149
enh78572     2  175636500  175637500      3       1  150064       1.6477     0.049707
enh78590     2  175892200  175893200      1       1  150064        1.768      0.03853
enh78611     2  177147600  177148600      1       1  150064       1.9747      0.02415
enh78612     2  177156100  177157100      2       1  150064       1.8023     0.035745
enh78616     2  177326000  177327000      3       2  150064       1.9113     0.027983
enh78683     2  178853700  178854700      3       1  150064       1.9823     0.023722
enh78684     2  178862500  178863500      5       2  150064       1.8125     0.034956
enh78687     2  178976200  178977200      2       1  150064       1.9619     0.024889
enh78688     2  178978300  178979300      2       1  150064       2.7261    0.0032045
enh78724     2  179621300  179622300      2       1  150064       1.7078     0.043833
enh78750     2  180276400  180277400      2       1  150064       1.6643     0.048029
enh78751     2  180308300  180309300      6       3  150064       2.5323    0.0056657
enh78754     2  180324800  180325800      4       2  150064       4.9311    4.089e-07
enh78764     2  180839100  180840100      5       2  150064       3.1572   0.00079646
enh78768     2  180877300  180878300      4       2  150064       2.3772    0.0087231
enh78769     2  180880300  180881300      4       2  150064       2.5736    0.0050326
enh78770     2  180881500  180882500      2       1  150064       1.7897     0.036753
enh78771     2  180904200  180905200      2       1  150064        2.251     0.012192
enh78772     2  180989700  180990700      1       1  150064       3.4796    0.0002511
enh78773     2  180994600  180995600      7       4  150064        2.527    0.0057514
enh78786     2  181384400  181385400      1       1  150064       1.9495      0.02562
enh78877     2  183452400  183453400      3       2  150064       1.7102     0.043612
enh78881     2  183537000  183538000      5       2  150064       1.6551     0.048954
enh78882     2  183579300  183580300      2       1  150064       2.4001    0.0081953
enh78888     2  183813900  183814900      2       1  150064       1.8571     0.031646
enh78889     2  183817600  183818600      6       3  150064       2.0733     0.019073
enh78890     2  183874600  183875600      2       1  150064       3.0777     0.001043
enh78895     2  183893900  183894900      4       2  150064       2.0579     0.019801
enh78905     2  184033700  184034700      8       3  150064       1.8381     0.033026
enh78915     2  185550400  185551400      6       3  150064       4.1827     1.44e-05
enh78944     2  187437300  187438300      3       2  150064       1.7134     0.043323
enh78961     2  188255400  188256400      1       1  150064       1.7603      0.03918
enh78970     2  188412000  188413000      2       1  150064       1.7926     0.036515
enh78988     2  189167900  189168900      2       1  150064        2.019     0.021745
enh78989     2  189172300  189173300      4       2  150064       1.7245     0.042309
enh78993     2  189198200  189199200      2       1  150064        2.091     0.018266
enh78995     2  189246600  189247600      2       1  150064       2.9245     0.001725
enh79001     2  189493800  189494800      4       2  150064       1.9699     0.024422
enh79005     2  189591000  189592000      4       2  150064       1.8382     0.033019
enh79007     2  189630200  189631200      3       1  150064        2.424    0.0076756
enh79008     2  189648700  189649700      4       2  150064       2.0675     0.019345
enh79009     2  189651600  189652600      2       1  150064       2.6071    0.0045662
enh79011     2  189676900  189677900      4       2  150064       1.8923     0.029229
enh79074     2  190399200  190400200      1       1  150064        1.646      0.04988
enh79086     2  190528000  190529000      6       3  150064       1.7229     0.042457
enh79119     2  191210000  191211000      1       1  150064       2.5887     0.004817
enh79126     2  191315900  191316900      1       1  150064       2.2173       0.0133
enh79133     2  191400600  191401600      3       2  150064       1.7662     0.038684
enh79134     2  191412300  191413300      6       2  150064       2.8054    0.0025128
enh79136     2  191441500  191442500      4       2  150064       1.8885     0.029478
enh79139     2  191471900  191472900      4       2  150064       2.0687     0.019289
enh79142     2  191492200  191493200      2       1  150064       2.4091    0.0079953
enh79143     2  191492600  191493600      2       1  150064       2.4091    0.0079953
enh79163     2  191677500  191678500      4       2  150064       1.7972     0.036153
enh79165     2  191701000  191702000      6       2  150064       1.6614     0.048312
enh79174     2  191755900  191756900      1       1  150064       1.6797      0.04651
enh79176     2  191789200  191790200      3       2  150064       1.7089     0.043738
enh79188     2  191884000  191885000      3       2  150064       1.8504     0.032126
enh79189     2  191885900  191886900      4       2  150064       2.4662    0.0068282
enh79191     2  191897200  191898200      1       1  150064       2.2945      0.01088
enh79193     2  191906100  191907100      1       1  150064       2.1558      0.01555
enh79238     2  192265500  192266500      2       1  150064        2.081     0.018719
enh79300     2  194018300  194019300      1       1  150064       2.3019      0.01067
enh79321     2  196385400  196386400      4       1  150064       3.4052   0.00033053
enh79322     2  196397200  196398200      4       1  150064       3.4271   0.00030498
enh79323     2  196399100  196400100      2       1  150064       1.9021     0.028581
enh79324     2  196425300  196426300      2       1  150064       2.8788    0.0019958
enh79327     2  196465700  196466700      2       1  150064       2.4135    0.0079001
enh79336     2  196762700  196763700      4       2  150064       2.5099     0.006039
enh79337     2  196763300  196764300      2       1  150064       2.4382    0.0073811
enh79338     2  196767100  196768100      1       1  150064       2.2603       0.0119
enh79340     2  196977400  196978400      4       2  150064       1.8998     0.028732
enh79341     2  196988300  196989300      1       1  150064       2.0077      0.02234
enh79359     2  197143100  197144100     10       3  150064       2.6273     0.004303
enh79360     2  197143800  197144800      5       2  150064       2.7425    0.0030483
enh79361     2  197149200  197150200      1       1  150064       2.4366     0.007413
enh79369     2  197264300  197265300      3       2  150064       1.6888     0.045631
enh79371     2  197344900  197345900      3       2  150064       2.1528     0.015667
enh79372     2  197346700  197347700      1       1  150064       2.8523      0.00217
enh79373     2  197466000  197467000      2       1  150064       2.7355    0.0031146
enh79374     2  197472300  197473300      2       1  150064       2.5373    0.0055858
enh79378     2  197623000  197624000      4       1  150064       1.6927     0.045255
enh79379     2  197648000  197649000      2       1  150064       1.6848     0.046012
enh79383     2  197700900  197701900      4       2  150064       2.5033    0.0061512
enh79386     2  197831300  197832300      3       1  150064        1.838     0.033033
enh79387     2  197848000  197849000      5       3  150064       1.7695     0.038403
enh79389     2  197853000  197854000      1       1  150064       2.8627       0.0021
enh79392     2  197962000  197963000      2       1  150064       2.4016    0.0081622
enh79413     2  198158000  198159000      3       1  150064        5.112   1.5937e-07
enh79414     2  198170900  198171900      4       2  150064       4.5313   2.9317e-06
enh79416     2  198243200  198244200      1       1  150064       4.7819    8.681e-07
enh79428     2  198479200  198480200      1       1  150064         5.97    1.186e-09
enh79429     2  198492500  198493500      4       1  150064       2.0871      0.01844
enh79430     2  198573400  198574400      2       1  150064        4.101   2.0565e-05
enh79432     2  198667600  198668600      2       1  150064       4.1812   1.4498e-05
enh79433     2  198668200  198669200      5       3  150064       4.8872    5.114e-07
enh79434     2  198712000  198713000      3       1  150064       4.8843   5.1892e-07
enh79436     2  198737700  198738700      2       1  150064       3.7759   7.9729e-05
enh79437     2  198743300  198744300      1       1  150064       5.1723    1.156e-07
enh79440     2  198780000  198781000      2       1  150064       3.5144   0.00022033
enh79441     2  198834000  198835000      1       1  150064        1.766       0.0387
enh79450     2  200024900  200025900      4       2  150064       4.9071   4.6207e-07
enh79451     2  200088500  200089500      5       2  150064       4.3882   5.7151e-06
enh79455     2  200204200  200205200      2       1  150064       2.8146    0.0024422
enh79457     2  200234500  200235500      2       1  150064       3.3635   0.00038483
enh79462     2  200307900  200308900      2       1  150064       1.7406      0.04088
enh79466     2  200675200  200676200      2       1  150064       4.4392   4.5156e-06
enh79467     2  200678800  200679800      2       1  150064       3.2866   0.00050696
enh79468     2  200777800  200778800      4       2  150064       5.6966   6.1128e-09
enh79469     2  200778700  200779700      2       1  150064        3.754   8.7032e-05
enh79470     2  200787200  200788200      5       2  150064       5.7762   3.8197e-09
enh79474     2  200846900  200847900      3       2  150064        2.347    0.0094623
enh79475     2  200852800  200853800      3       2  150064        1.968     0.024532
enh79480     2  200994700  200995700      4       2  150064       2.3686    0.0089268
enh79481     2  201020400  201021400      1       1  150064       5.3896     3.53e-08
enh79482     2  201024300  201025300      3       2  150064       5.2779    6.535e-08
enh79483     2  201037000  201038000      3       2  150064       2.3702    0.0088904
enh79487     2  201123800  201124800      3       2  150064       1.6865     0.045849
enh79488     2  201129300  201130300      4       1  150064       2.9701    0.0014886
enh79489     2  201139000  201140000      2       1  150064       4.0852   2.2017e-05
enh79490     2  201143000  201144000      5       3  150064       6.6579   1.3892e-11
enh79492     2  201163900  201164900      3       1  150064       2.4551    0.0070431
enh79496     2  201175800  201176800      2       1  150064       4.3751   6.0675e-06
enh79497     2  201177400  201178400      1       1  150064       2.5883     0.004823
enh79498     2  201180500  201181500      1       1  150064       2.5725     0.005049
enh79499     2  201184200  201185200      2       1  150064       1.8411     0.032803
enh79500     2  201186800  201187800      1       1  150064       1.8995      0.02875
enh79501     2  201194200  201195200      4       2  150064       2.8612    0.0021102
enh79508     2  201219200  201220200      2       1  150064       2.2013     0.013857
enh79509     2  201221600  201222600      2       1  150064       4.1472   1.6826e-05
enh79510     2  201229000  201230000      3       1  150064       4.8925   4.9787e-07
enh79512     2  201237000  201238000      2       1  150064       2.5634    0.0051829
enh79514     2  201238800  201239800      3       2  150064       4.0677   2.3737e-05
enh79515     2  201242000  201243000      2       1  150064       4.0926   2.1329e-05
enh79517     2  201247400  201248400      5       2  150064       4.4118   5.1248e-06
enh79520     2  201270100  201271100      3       1  150064       3.3255   0.00044135
enh79521     2  201271900  201272900      3       2  150064       2.3957    0.0082932
enh79525     2  201319800  201320800      2       1  150064       3.1704   0.00076117
enh79528     2  201351000  201352000      1       1  150064       1.7708       0.0383
enh79532     2  201392100  201393100      1       1  150064       2.5746     0.005018
enh79533     2  201393400  201394400      1       1  150064       1.8669      0.03096
enh79536     2  201468500  201469500      8       3  150064       1.7009     0.044477
enh79538     2  201474200  201475200      7       3  150064       1.8347     0.033274
enh79549     2  201606400  201607400      5       2  150064       1.9379     0.026317
enh79555     2  201642500  201643500      3       1  150064       2.3298    0.0099086
enh79589     2  202021600  202022600      6       3  150064       1.7739      0.03804
enh79598     2  202118700  202119700      7       3  150064       2.9491    0.0015935
enh79602     2  202127200  202128200      8       4  150064       2.3391     0.009666
enh79628     2  202598200  202599200      2       1  150064       1.9419     0.026077
enh79652     2  202834300  202835300      4       1  150064        2.104      0.01769
enh79654     2  202842100  202843100      8       1  150064        1.772     0.038197
enh79694     2  203453100  203454100      2       1  150064       1.7147     0.043196
enh79700     2  203582400  203583400      2       1  150064       2.0271     0.021326
enh79713     2  203903300  203904300      3       1  150064       2.0004     0.022727
enh79718     2  204105000  204106000      3       1  150064        2.659    0.0039186
enh79722     2  204265400  204266400      3       1  150064       2.1662     0.015147
enh79723     2  204266700  204267700      3       2  150064       2.5604     0.005227
enh79727     2  204328200  204329200      3       1  150064       2.3082     0.010494
enh79729     2  204357100  204358100      1       1  150064       2.4938     0.006319
enh79731     2  204374800  204375800      1       1  150064       2.3611     0.009111
enh79745     2  204520900  204521900      2       1  150064       1.8384     0.033003
enh79769     2  204876600  204877600      4       2  150064       1.8888     0.029457
enh79770     2  204884100  204885100      5       2  150064       1.7042     0.044172
enh79800     2  206185800  206186800      2       1  150064       2.4038    0.0081136
enh79801     2  206217200  206218200      5       2  150064       2.2819     0.011248
enh79807     2  206438500  206439500      4       2  150064       2.1918     0.014198
enh79837     2  206713300  206714300      2       1  150064       2.9118    0.0017968
enh79848     2  206947400  206948400      3       2  150064       1.9901     0.023292
enh79850     2  206970400  206971400      4       2  150064       1.8891     0.029442
enh79882     2  207911200  207912200      3       2  150064       1.8611     0.031363
enh79885     2  207925300  207926300      6       2  150064       1.8817      0.02994
enh79897     2  208018400  208019400      7       4  150064       1.7097     0.043661
enh79902     2  208049000  208050000      3       1  150064       1.8967     0.028933
enh79923     2  208273000  208274000      4       2  150064       2.8627    0.0021004
enh79924     2  208281800  208282800      2       1  150064       3.0941   0.00098697
enh79927     2  208332100  208333100      4       2  150064       3.7581    8.559e-05
enh79930     2  208339600  208340600      7       2  150064       3.3184   0.00045259
enh79931     2  208345400  208346400      2       1  150064       2.7936    0.0026064
enh79935     2  208368300  208369300      4       2  150064       3.2714   0.00053516
enh79939     2  208398300  208399300      2       1  150064       3.6579   0.00012715
enh79940     2  208411100  208412100      3       2  150064       4.0868   2.1867e-05
enh79943     2  208422500  208423500      1       1  150064       4.0507    2.553e-05
enh79945     2  208481400  208482400      3       1  150064       3.7659    8.296e-05
enh79947     2  208497300  208498300      2       1  150064       3.4618   0.00026826
enh79985     2  208911900  208912900      4       1  150064       1.6705     0.047413
enh79986     2  208929000  208930000      8       4  150064       2.1217     0.016933
enh80019     2  210494000  210495000      1       1  150064       2.4534     0.007075
enh80021     2  210506700  210507700      7       3  150064       1.7843     0.037185
enh80043     2  212272400  212273400      1       1  150064       3.2319    0.0006149
enh80052     2  213483200  213484200      2       1  150064       1.8963      0.02896
enh80053     2  213504800  213505800      5       3  150064       2.7105    0.0033592
enh80056     2  213587500  213588500      4       2  150064       2.2976     0.010792
enh80057     2  213641400  213642400      2       1  150064       1.8234     0.034119
enh80058     2  213641900  213642900      4       2  150064       2.0216     0.021611
enh80064     2  213767800  213768800      3       2  150064       1.9892     0.023338
enh80075     2  213839100  213840100      2       1  150064       1.7183     0.042875
enh80124     2  215243000  215244000      5       2  150064       2.2804     0.011291
enh80141     2  216002500  216003500      3       2  150064       1.7691     0.038437
enh80219     2  216699800  216700800      3       1  150064       2.1133     0.017288
enh80262     2  217163500  217164500      2       1  150064       1.7118     0.043465
enh80273     2  217278000  217279000      3       1  150064       2.8614    0.0021086
enh80275     2  217342500  217343500      1       1  150064       2.8023     0.002537
enh80281     2  217375000  217376000      5       3  150064       2.2671     0.011694
enh80284     2  217404700  217405700      2       1  150064        1.993     0.023129
enh80289     2  217427600  217428600      5       3  150064       1.8474     0.032348
enh80291     2  217447600  217448600      3       2  150064       2.7106    0.0033585
enh80293     2  217463300  217464300      4       2  150064       3.9011   4.7872e-05
enh80296     2  217483800  217484800      4       2  150064       1.9169     0.027628
enh80306     2  217529600  217530600      2       1  150064       2.1836     0.014494
enh80330     2  217919300  217920300      3       2  150064       1.6572     0.048735
enh80333     2  217939500  217940500     10       3  150064       1.8883     0.029496
enh80341     2  218025900  218026900      1       1  150064       2.1604      0.01537
enh80342     2  218032100  218033100      2       1  150064       1.7134     0.043323
enh80366     2  218235200  218236200      1       1  150064       1.7168      0.04301
enh80397     2  218654700  218655700      1       1  150064       2.4451      0.00724
enh80496     2  219935700  219936700      2       1  150064         2.01     0.022218
enh80499     2  219981300  219982300      1       1  150064        2.351     0.009361
enh80500     2  219986900  219987900      2       1  150064       2.3941    0.0083312
enh80502     2  220006700  220007700      2       1  150064       2.3236     0.010074
enh80503     2  220023600  220024600      2       1  150064       2.5513    0.0053659
enh80504     2  220025600  220026600      2       1  150064       2.6891    0.0035818
enh80506     2  220039800  220040800      2       1  150064       3.3886   0.00035125
enh80509     2  220072500  220073500      1       1  150064       2.2918      0.01096
enh80512     2  220091800  220092800      2       1  150064       1.9286     0.026889
enh80515     2  220112500  220113500      3       2  150064       1.7818     0.037392
enh80562     2  220526300  220527300      2       1  150064       1.7379     0.041118
enh80601     2  221259000  221260000      2       1  150064        2.341     0.009615
enh80629     2  221967500  221968500      4       2  150064       1.9029     0.028525
enh80637     2  222308400  222309400      4       1  150064       1.6987     0.044684
enh80638     2  222311700  222312700      7       3  150064       1.8064     0.035425
enh80639     2  222312800  222313800      5       2  150064       1.8629     0.031239
enh80645     2  222394400  222395400      1       1  150064       2.8599     0.002119
enh80651     2  222645000  222646000      5       1  150064       2.3403    0.0096345
enh80729     2  224353200  224354200      1       1  150064       1.8401      0.03288
enh80730     2  224388000  224389000      3       2  150064       1.9761     0.024073
enh80732     2  224392800  224393800      3       2  150064       2.6538     0.003979
enh80790     2  224890200  224891200      4       2  150064       1.7678     0.038547
enh80796     2  224950200  224951200      2       1  150064       1.6951     0.045027
enh80803     2  225010700  225011700      1       1  150064       2.2182      0.01327
enh80805     2  225026000  225027000      3       2  150064       2.7975    0.0025752
enh80811     2  225075800  225076800      4       1  150064       2.5992    0.0046721
enh80812     2  225085900  225086900      2       1  150064       1.7259     0.042182
enh80816     2  225225300  225226300      9       2  150064       1.6785     0.046626
enh80817     2  225276600  225277600      3       1  150064       3.0041    0.0013318
enh80818     2  225296500  225297500      3       1  150064       2.4584    0.0069778
enh80821     2  225305700  225306700     11       4  150064       2.9465    0.0016069
enh80822     2  225307200  225308200      5       2  150064       1.7142     0.043248
enh80826     2  225383500  225384500      1       1  150064       4.0748    2.303e-05
enh80829     2  225410400  225411400      1       1  150064       2.3812     0.008627
enh80831     2  225425700  225426700      6       3  150064       3.0012    0.0013445
enh80833     2  225437000  225438000      5       2  150064       4.4131   5.0947e-06
enh80834     2  225439800  225440800      8       3  150064        3.204   0.00067765
enh80836     2  225446700  225447700      2       1  150064       4.7216   1.1702e-06
enh80838     2  225543200  225544200      1       1  150064       1.9343      0.02654
enh80843     2  225702100  225703100      4       2  150064         2.31     0.010443
enh80846     2  225725500  225726500      2       1  150064        2.428    0.0075917
enh80850     2  225761400  225762400      6       3  150064        1.895     0.029044
enh80851     2  225774500  225775500      7       3  150064       2.0494     0.020212
enh80856     2  225813200  225814200      2       1  150064       2.8813      0.00198
enh80867     2  225955800  225956800      3       1  150064       1.7967     0.036192
enh80869     2  225968200  225969200      7       1  150064       1.7814     0.037421
enh80870     2  225984500  225985500      7       2  150064       1.8001     0.035925
enh80871     2  226029100  226030100      6       2  150064       1.8714     0.030647
enh80945     2  227702500  227703500      5       1  150064       1.8918     0.029257
enh80949     2  227756600  227757600      3       1  150064        2.351    0.0093605
enh80952     2  227780400  227781400      1       1  150064       2.3855     0.008527
enh80955     2  227842000  227843000      1       1  150064       1.8402      0.03287
enh80957     2  227860000  227861000      2       1  150064       1.6823     0.046252
enh80971     2  228276000  228277000      2       1  150064       2.4091    0.0079961
enh80978     2  228347400  228348400      3       2  150064       1.9634     0.024799
enh80989     2  228660900  228661900      4       1  150064       1.9594     0.025033
enh81018     2  230147200  230148200      1       1  150064        1.951      0.02553
enh81044     2  230844800  230845800      1       1  150064        2.353     0.009312
enh81045     2  230845600  230846600      1       1  150064        2.405     0.008087
enh81053     2  231094500  231095500      1       1  150064       2.4535     0.007073
enh81056     2  231190800  231191800      5       1  150064       1.6993     0.044628
enh81070     2  231385100  231386100      6       3  150064       1.7651      0.03877
enh81076     2  231532500  231533500      3       2  150064        1.912      0.02794
enh81148     2  232264500  232265500      1       1  150064       2.3044       0.0106
enh81152     2  232325800  232326800      1       1  150064       2.7003     0.003464
enh81153     2  232347000  232348000      4       2  150064       1.9844     0.023604
enh81162     2  232470000  232471000      2       1  150064       1.7846      0.03716
enh81174     2  232527200  232528200      1       1  150064       2.3914     0.008391
enh81176     2  232531600  232532600      3       1  150064       2.6122    0.0044974
enh81178     2  232542200  232543200      5       3  150064       1.7949     0.036334
enh81206     2  232968100  232969100      5       3  150064       2.3159     0.010281
enh81209     2  233100400  233101400      3       1  150064       1.8479     0.032308
enh81217     2  233174500  233175500      4       2  150064       2.0692     0.019262
enh81221     2  233242900  233243900      8       3  150064       2.0847     0.018546
enh81223     2  233416400  233417400      1       1  150064       1.6581      0.04865
enh81226     2  233441300  233442300      5       2  150064        1.965     0.024706
enh81227     2  233453400  233454400      3       1  150064       1.7228     0.042464
enh81228     2  233457000  233458000      1       1  150064       2.1019      0.01778
enh81232     2  233560800  233561800      3       2  150064       4.9199   4.3302e-07
enh81234     2  233565700  233566700      3       2  150064        5.358   4.2063e-08
enh81236     2  233640800  233641800      3       1  150064       5.5098   1.7963e-08
enh81237     2  233646200  233647200      4       2  150064       4.2163    1.242e-05
enh81238     2  233702700  233703700      1       1  150064       3.5443    0.0001968
enh81239     2  233718000  233719000      3       2  150064       5.9004    1.813e-09
enh81240     2  233721100  233722100      5       3  150064       2.8653     0.002083
enh81242     2  233756200  233757200      1       1  150064       4.2405    1.115e-05
enh81243     2  233765800  233766800      7       3  150064       1.7602     0.039183
enh81244     2  233766600  233767600      2       1  150064       5.2628   7.0926e-08
enh81245     2  233806500  233807500      5       2  150064       5.4815   2.1082e-08
enh81246     2  233816400  233817400      1       1  150064       1.9784      0.02394
enh81247     2  233845100  233846100      7       3  150064       1.6677     0.047691
enh81251     2  233897900  233898900      4       2  150064       2.7711    0.0027936
enh81252     2  233913500  233914500      2       1  150064       2.4535    0.0070742
enh81253     2  233916100  233917100      4       2  150064       1.8241     0.034069
enh81353     2  235355200  235356200      1       1  150064        2.029      0.02123
enh81431     2  236179000  236180000      4       2  150064       2.2663     0.011718
enh81445     2  236419900  236420900      1       1  150064       2.9263     0.001715
enh81448     2  236443300  236444300      1       1  150064       1.8596      0.03147
enh81459     2  236514200  236515200      2       1  150064       1.8384     0.032999
enh81461     2  236516500  236517500      3       2  150064       1.9775     0.023993
enh81464     2  236543200  236544200      3       1  150064        2.049     0.020229
enh81465     2  236549100  236550100      3       2  150064       2.2041     0.013757
enh81476     2  236616800  236617800      7       2  150064       1.9494     0.025623
enh81477     2  236617900  236618900      8       4  150064       2.2327     0.012783
enh81485     2  236769300  236770300      4       1  150064       2.6832    0.0036462
enh81498     2  237406700  237407700      1       1  150064       2.0443      0.02046
enh81504     2  237551000  237552000      4       2  150064       2.2977     0.010791
enh81516     2  237665700  237666700      2       1  150064       1.7377     0.041129
enh81518     2  237677900  237678900      3       1  150064       2.1965     0.014027
enh81520     2  237691000  237692000      3       1  150064       2.0616     0.019624
enh81600     2  238483100  238484100      6       2  150064       1.6965     0.044891
enh81601     2  238484200  238485200     12       4  150064         2.01     0.022216
enh81634     2  238652500  238653500      6       1  150064       1.9289     0.026871
enh81656     2  239025400  239026400      6       2  150064       1.7532     0.039787
enh81661     2  239108700  239109700      5       2  150064       1.9161     0.027676
enh81664     2  239169200  239170200      2       1  150064       1.6853     0.045966
enh81666     2  239175600  239176600      1       1  150064       1.7618      0.03905
enh81795     2  241331500  241332500      6       2  150064       2.6522    0.0039981
enh81796     2  241335100  241336100      3       1  150064       2.7243    0.0032219
enh81798     2  241345100  241346100      3       1  150064       2.4035    0.0081189
enh81799     2  241366200  241367200      9       2  150064       2.9117    0.0017975
enh81815     2  241521700  241522700      5       2  150064       1.6463     0.049849
enh81862     2  242330000  242331000      1       1  150064       2.6614     0.003891
enh81864     2  242350100  242351100      5       3  150064       2.7348    0.0031213
enh81881     2  242574000  242575000      3       2  150064       1.8432     0.032647
enh81882     2  242578400  242579400      3       1  150064       2.3244     0.010052
enh81883     2  242604500  242605500      3       1  150064       2.1349     0.016386
enh81904     2  242842700  242843700      1       1  150064       1.7911      0.03664
enh81953     3    4575000    4576000      4       2  150064       1.7319     0.041649
enh81959     3    4697600    4698600      4       2  150064       2.9202    0.0017491
enh81979     3    4894700    4895700      1       1  150064       2.3182      0.01022
enh81980     3    4908000    4909000      1       1  150064       1.7001      0.04456
enh81994     3    5068500    5069500      6       2  150064       2.1935     0.014137
enh82012     3    5259200    5260200      5       1  150064       2.0245     0.021459
enh82050     3    8620400    8621400      4       1  150064       1.6568     0.048777
enh82100     3    9175200    9176200      2       1  150064       1.9232     0.027225
enh82118     3    9287300    9288300      2       1  150064       1.6635      0.04811
enh82129     3    9403200    9404200      2       1  150064       2.4557    0.0070301
enh82134     3    9451000    9452000      3       2  150064       2.2399      0.01255
enh82136     3    9455600    9456600      3       2  150064       2.1035     0.017711
enh82138     3    9462300    9463300      2       1  150064       2.5539    0.0053266
enh82139     3    9465700    9466700      2       1  150064       1.8174      0.03458
enh82143     3    9757500    9758500      4       2  150064       1.8084     0.035269
enh82160     3    9907700    9908700      2       1  150064       3.0213    0.0012585
enh82208     3   10394000   10395000      4       1  150064       2.7762    0.0027495
enh82210     3   10398900   10399900      4       2  150064       3.0189    0.0012684
enh82213     3   10437200   10438200      3       1  150064       3.3372   0.00042317
enh82216     3   10507300   10508300      2       1  150064       2.6024    0.0046282
enh82217     3   10593400   10594400      3       1  150064       2.2016     0.013848
enh82218     3   10642400   10643400      3       2  150064       1.9418     0.026081
enh82221     3   10813000   10814000      1       1  150064       2.3023      0.01066
enh82223     3   10825100   10826100      5       2  150064       2.7838    0.0026862
enh82224     3   10840600   10841600      3       2  150064       2.0508     0.020143
enh82225     3   10845700   10846700      4       1  150064       2.7981      0.00257
enh82230     3   10958600   10959600      2       1  150064       3.1377   0.00085154
enh82234     3   10983100   10984100      4       2  150064       2.1091     0.017466
enh82235     3   10987900   10988900      3       1  150064       1.6647     0.047987
enh82289     3   11433500   11434500      4       1  150064       1.9958     0.022977
enh82309     3   11608200   11609200      2       1  150064       2.7706     0.002798
enh82336     3   11680800   11681800      4       2  150064        2.301     0.010695
enh82337     3   11685400   11686400      1       1  150064       4.0817    2.235e-05
enh82338     3   11702100   11703100      3       1  150064       2.5495    0.0053936
enh82339     3   11703000   11704000      2       1  150064       3.0804    0.0010335
enh82347     3   11806200   11807200      4       2  150064       2.6584    0.0039256
enh82355     3   11886000   11887000      4       1  150064       2.4412    0.0073193
enh82356     3   11888500   11889500      3       1  150064       2.1749      0.01482
enh82357     3   12185200   12186200      2       1  150064       2.9421    0.0016298
enh82358     3   12197100   12198100      5       2  150064       2.1735      0.01487
enh82362     3   12220300   12221300      1       1  150064       3.2532    0.0005705
enh82366     3   12239500   12240500      3       1  150064       1.7183     0.042869
enh82378     3   12486000   12487000      4       2  150064       2.3293    0.0099221
enh82380     3   12503400   12504400      4       2  150064       1.9011     0.028642
enh82381     3   12512300   12513300      3       2  150064       2.5137    0.0059735
enh82383     3   12521000   12522000      3       1  150064       2.2586     0.011955
enh82384     3   12524500   12525500      3       1  150064       1.9132     0.027863
enh82387     3   12548600   12549600      1       1  150064       2.1719      0.01493
enh82388     3   12550200   12551200      3       2  150064       2.4871    0.0064398
enh82392     3   12600700   12601700      3       1  150064       2.5355    0.0056143
enh82393     3   12601900   12602900      3       1  150064       2.3248     0.010042
enh82394     3   12604000   12605000      3       1  150064       2.3623    0.0090812
enh82395     3   12617600   12618600      3       2  150064       2.9165    0.0017697
enh82396     3   12629200   12630200      3       2  150064       1.8033     0.035667
enh82397     3   12663500   12664500      2       1  150064       1.8685     0.030845
enh82400     3   12679400   12680400      1       1  150064       2.3523     0.009328
enh82404     3   12697800   12698800      2       1  150064       2.2178     0.013283
enh82407     3   12723100   12724100      1       1  150064       2.3974     0.008255
enh82408     3   12744800   12745800      3       2  150064       2.6234    0.0043531
enh82409     3   12746800   12747800      1       1  150064       2.0179       0.0218
enh82410     3   12748700   12749700      4       2  150064       2.1782     0.014694
enh82412     3   12761300   12762300      3       1  150064       1.7404     0.040894
enh82413     3   12771700   12772700      2       1  150064        1.709     0.043726
enh82416     3   12796100   12797100      4       2  150064       2.6119    0.0045019
enh82441     3   13036300   13037300      4       2  150064       1.6741     0.047058
enh82459     3   13342700   13343700      1       1  150064       1.7837      0.03724
enh82460     3   13387900   13388900      2       1  150064       2.1091     0.017467
enh82463     3   13420000   13421000      4       2  150064       2.6281    0.0042936
enh82465     3   13493800   13494800      4       2  150064       1.9606     0.024965
enh82547     3   14366300   14367300      3       2  150064       1.6473     0.049751
enh82551     3   14419400   14420400      5       1  150064       2.3011     0.010694
enh82553     3   14435200   14436200      4       2  150064       1.9432     0.025997
enh82554     3   14442800   14443800      1       1  150064       1.7653      0.03876
enh82572     3   14567300   14568300      5       2  150064       2.0117     0.022128
enh82575     3   14592300   14593300      5       2  150064       2.1352     0.016371
enh82576     3   14602200   14603200      1       1  150064       1.9952      0.02301
enh82582     3   14676200   14677200      2       1  150064       2.0577     0.019808
enh82584     3   14691900   14692900      2       1  150064       1.7422     0.040736
enh82589     3   14962300   14963300      2       1  150064       2.6052    0.0045911
enh82665     3   16000400   16001400      3       2  150064       2.0745     0.019014
enh82667     3   16017800   16018800      4       1  150064       2.2246     0.013055
enh82670     3   16053400   16054400      9       3  150064       1.7065     0.043957
enh82704     3   16353200   16354200      3       1  150064       1.7802      0.03752
enh82710     3   16420100   16421100      7       3  150064       1.6682     0.047641
enh82712     3   16440500   16441500      4       2  150064       1.7076     0.043859
enh82733     3   16558100   16559100      2       1  150064         1.85     0.032154
enh82734     3   16590000   16591000      5       2  150064       2.1305     0.016567
enh82737     3   16770100   16771100      5       2  150064       1.7505      0.04002
enh82738     3   16782600   16783600      8       4  150064       2.0201     0.021686
enh82739     3   16800600   16801600      6       3  150064       2.4411    0.0073203
enh82740     3   16842700   16843700      1       1  150064       2.6594     0.003914
enh82745     3   16958600   16959600      3       1  150064       3.1654   0.00077425
enh82747     3   17081100   17082100      4       2  150064       2.4159    0.0078489
enh82750     3   17220900   17221900      3       1  150064       4.2715   9.7099e-06
enh82753     3   17274300   17275300      3       1  150064       4.2418   1.1085e-05
enh82754     3   17397800   17398800      4       1  150064       4.0469   2.5951e-05
enh82755     3   17520200   17521200      4       2  150064       2.8142     0.002445
enh82756     3   17532900   17533900      1       1  150064       1.7854       0.0371
enh82761     3   17673600   17674600      2       1  150064       3.3329   0.00042969
enh82763     3   17680900   17681900      1       1  150064       4.3788    5.968e-06
enh82764     3   17686400   17687400      3       2  150064       3.7255   9.7464e-05
enh82765     3   17719500   17720500      3       1  150064       4.7436   1.0499e-06
enh82766     3   17780000   17781000      3       2  150064       4.6669   1.5285e-06
enh82767     3   17784800   17785800      4       1  150064         2.91     0.001807
enh82768     3   17790600   17791600      1       1  150064       3.0272     0.001234
enh82769     3   17797000   17798000      1       1  150064       5.1533     1.28e-07
enh82770     3   17801200   17802200      2       1  150064       4.5673   2.4698e-06
enh82771     3   17841500   17842500      2       1  150064       1.9199     0.027433
enh82772     3   17851800   17852800      2       1  150064       4.1243   1.8593e-05
enh82773     3   17852400   17853400      7       3  150064       4.1121   1.9606e-05
enh82774     3   17872700   17873700      1       1  150064       5.1744    1.143e-07
enh82775     3   17874700   17875700      1       1  150064       4.6799    1.435e-06
enh82777     3   17986800   17987800      3       2  150064       2.1101     0.017424
enh82793     3   18273600   18274600      6       2  150064       2.6348    0.0042098
enh82806     3   18910400   18911400      1       1  150064       3.3343    0.0004276
enh82808     3   19929700   19930700      4       2  150064       1.6829     0.046197
enh82811     3   19943100   19944100      1       1  150064       2.7473     0.003004
enh82815     3   19991300   19992300      6       3  150064       1.6766     0.046809
enh82845     3   21686500   21687500      5       2  150064       1.6511     0.049358
enh82847     3   21706700   21707700      3       2  150064       2.0251     0.021429
enh82853     3   21771100   21772100      8       3  150064       1.7913      0.03662
enh82855     3   21792800   21793800      5       3  150064       1.6692     0.047534
enh82856     3   21996300   21997300      9       2  150064       2.5769    0.0049843
enh82874     3   23203100   23204100     11       4  150064       2.2224     0.013129
enh82881     3   23447900   23448900      1       1  150064       1.9033       0.0285
enh82884     3   23531300   23532300      1       1  150064       1.9515       0.0255
enh82910     3   23853100   23854100      4       2  150064       3.4433    0.0002873
enh82912     3   23872400   23873400      2       1  150064       2.4768    0.0066283
enh82921     3   23988900   23989900      5       2  150064       1.6824     0.046248
enh82929     3   24052800   24053800      3       2  150064        1.767     0.038616
enh82930     3   24053900   24054900      3       1  150064       2.4973    0.0062573
enh82932     3   24060700   24061700      2       1  150064       2.1888     0.014306
enh82933     3   24089200   24090200      3       2  150064       2.9405    0.0016382
enh82936     3   24142900   24143900      7       2  150064       3.5099   0.00022414
enh82938     3   24164700   24165700      2       1  150064       3.1042   0.00095385
enh82939     3   24169700   24170700      1       1  150064       1.8406      0.03284
enh82940     3   24179300   24180300      1       1  150064       2.9301     0.001694
enh82943     3   24227000   24228000      6       2  150064       1.7418     0.040776
enh82944     3   24254000   24255000      6       3  150064       3.1199   0.00090454
enh82945     3   24262200   24263200      4       2  150064       1.7279     0.042007
enh82946     3   24266400   24267400      9       4  150064       1.7199     0.042725
enh82965     3   24513400   24514400      3       2  150064        2.318     0.010224
enh82968     3   24526800   24527800      3       2  150064       2.3344    0.0097875
enh82970     3   24531300   24532300      6       2  150064       3.0474     0.001154
enh83008     3   25634200   25635200      2       1  150064       1.7533     0.039775
enh83015     3   25766500   25767500      1       1  150064       2.0401      0.02067
enh83017     3   25822600   25823600      2       1  150064       1.8144      0.03481
enh83023     3   25927000   25928000      1       1  150064       1.7445      0.04054
enh83024     3   26479300   26480300      3       1  150064       2.0554      0.01992
enh83066     3   27699900   27700900      1       1  150064       1.7505      0.04002
enh83071     3   27798600   27799600      3       1  150064       1.8242      0.03406
enh83082     3   28363600   28364600      1       1  150064       1.7538      0.03973
enh83106     3   29243400   29244400      4       1  150064       1.8914     0.029286
enh83123     3   29412100   29413100      5       3  150064       2.1366     0.016317
enh83127     3   29451300   29452300      4       2  150064       3.0084     0.001313
enh83130     3   29480100   29481100      3       2  150064       2.2587     0.011952
enh83131     3   29482100   29483100      8       4  150064       1.9267     0.027011
enh83132     3   29495300   29496300      2       1  150064       3.1047   0.00095228
enh83136     3   29530200   29531200      4       2  150064        1.826     0.033924
enh83137     3   29555400   29556400      7       2  150064       1.8506     0.032115
enh83143     3   29691000   29692000      4       2  150064       1.7523     0.039865
enh83144     3   29724500   29725500      4       2  150064       1.8435     0.032628
enh83145     3   29728200   29729200      5       1  150064       1.9859     0.023525
enh83146     3   29736000   29737000      5       1  150064       2.2673     0.011686
enh83148     3   29759900   29760900      8       2  150064       1.9518      0.02548
enh83149     3   29799600   29800600      2       1  150064       2.8554     0.002149
enh83150     3   29805600   29806600      2       1  150064        2.776    0.0027518
enh83152     3   29964100   29965100      3       1  150064       3.9647   3.6751e-05
enh83153     3   29978300   29979300      2       1  150064       3.0753    0.0010515
enh83154     3   30013800   30014800      3       2  150064       2.3963    0.0082807
enh83165     3   30304900   30305900      4       2  150064       2.3825    0.0085983
enh83166     3   30323500   30324500      5       3  150064       2.4395    0.0073537
enh83169     3   30333500   30334500      1       1  150064        2.155      0.01558
enh83172     3   30356100   30357100      3       1  150064        2.041     0.020626
enh83173     3   30357000   30358000      3       2  150064       2.1069     0.017561
enh83174     3   30360800   30361800      6       3  150064       2.4618    0.0069123
enh83175     3   30373400   30374400      2       1  150064       2.2025     0.013816
enh83176     3   30375000   30376000      3       2  150064       1.8085     0.035267
enh83181     3   30410500   30411500      3       1  150064        1.758     0.039371
enh83241     3   31114500   31115500      2       1  150064        2.109      0.01747
enh83243     3   31136400   31137400      3       1  150064       1.8067     0.035404
enh83245     3   31159200   31160200      1       1  150064       2.1251      0.01679
enh83257     3   31398000   31399000      2       1  150064       1.8279     0.033785
enh83258     3   31402700   31403700      4       1  150064       2.0865     0.018467
enh83259     3   31405900   31406900      6       2  150064       2.0018     0.022653
enh83260     3   31411000   31412000      2       1  150064       1.7529     0.039807
enh83262     3   31464700   31465700      2       1  150064       1.9217      0.02732
enh83263     3   31571800   31572800      2       1  150064       3.0998   0.00096833
enh83268     3   31588300   31589300      2       1  150064       2.6997    0.0034698
enh83272     3   31675600   31676600      2       1  150064       2.6739    0.0037483
enh83312     3   31975200   31976200      5       2  150064       2.1308     0.016554
enh83313     3   31976100   31977100      4       2  150064       2.6016    0.0046399
enh83314     3   31977000   31978000      2       1  150064        3.018    0.0012723
enh83315     3   31978100   31979100      8       3  150064       1.9357      0.02645
enh83316     3   31980700   31981700      4       2  150064       2.6894     0.003579
enh83326     3   32011400   32012400      6       2  150064       3.2447   0.00058781
enh83327     3   32018300   32019300      5       1  150064       2.3242     0.010058
enh83328     3   32019200   32020200      5       3  150064        2.477     0.006625
enh83329     3   32024000   32025000      5       1  150064       2.0636      0.01953
enh83345     3   32337200   32338200      1       1  150064       2.0691      0.01927
enh83385     3   32654000   32655000      1       1  150064       1.8534      0.03191
enh83386     3   32656200   32657200      1       1  150064       1.8469      0.03238
enh83417     3   33175000   33176000      3       1  150064       1.6474     0.049738
enh83428     3   33399400   33400400      1       1  150064       2.0858       0.0185
enh83429     3   33401400   33402400      1       1  150064       2.2253      0.01303
enh83430     3   33403000   33404000      3       2  150064       2.4341    0.0074642
enh83431     3   33404900   33405900      2       1  150064       3.1042   0.00095402
enh83432     3   33413800   33414800      1       1  150064       3.0412     0.001178
enh83433     3   33419200   33420200      1       1  150064       2.8652     0.002084
enh83435     3   33469700   33470700      2       1  150064       3.0918   0.00099479
enh83436     3   33473300   33474300      4       2  150064       3.2911   0.00049894
enh83437     3   33475000   33476000      6       3  150064       2.9285    0.0017031
enh83439     3   33478000   33479000      4       2  150064        3.137   0.00085329
enh83440     3   33483000   33484000      6       3  150064       2.7076    0.0033882
enh83441     3   33509000   33510000      3       2  150064       2.7649    0.0028467
enh83442     3   33619800   33620800      2       1  150064       1.6786     0.046615
enh83454     3   33843200   33844200      5       2  150064       1.7755      0.03791
enh83468     3   34053000   34054000      5       2  150064       2.6885    0.0035892
enh83487     3   36458100   36459100      4       2  150064       2.1416     0.016111
enh83493     3   36566600   36567600      1       1  150064       2.1439      0.01602
enh83497     3   36704600   36705600      3       1  150064       1.7426     0.040703
enh83503     3   36841700   36842700      4       2  150064       4.8525   6.0943e-07
enh83505     3   36934300   36935300      4       2  150064       3.0456     0.001161
enh83506     3   36944600   36945600      1       1  150064       2.9982     0.001358
enh83507     3   36949800   36950800      1       1  150064       2.8166     0.002427
enh83509     3   36973900   36974900      2       1  150064       2.5998    0.0046632
enh83510     3   36978900   36979900      2       1  150064       2.9465    0.0016072
enh83511     3   36984700   36985700      3       1  150064       3.0717    0.0010642
enh83513     3   36998700   36999700      4       2  150064       3.6868   0.00011353
enh83514     3   37006600   37007600      4       2  150064       2.6997    0.0034697
enh83515     3   37011000   37012000      2       1  150064       2.8671     0.002071
enh83518     3   37095500   37096500      3       2  150064       2.6262    0.0043168
enh83519     3   37114800   37115800      1       1  150064       2.9017     0.001856
enh83520     3   37138000   37139000      1       1  150064       2.9884     0.001402
enh83524     3   37173500   37174500      1       1  150064       3.0572     0.001117
enh83525     3   37180500   37181500      1       1  150064       2.6632      0.00387
enh83527     3   37204400   37205400      3       1  150064       3.0441    0.0011669
enh83528     3   37211700   37212700      1       1  150064       3.0838     0.001022
enh83529     3   37214400   37215400      2       1  150064       2.0011     0.022689
enh83530     3   37219800   37220800      1       1  150064        2.948     0.001599
enh83531     3   37220600   37221600      5       3  150064       2.2979     0.010784
enh83532     3   37224100   37225100      2       1  150064       2.8594    0.0021222
enh83533     3   37239300   37240300      2       1  150064       2.1644     0.015216
enh83536     3   37254400   37255400      2       1  150064       2.1823     0.014545
enh83537     3   37261700   37262700      2       1  150064       2.7488    0.0029909
enh83543     3   37328700   37329700      4       2  150064       1.8577     0.031607
enh83544     3   37332000   37333000      5       2  150064       1.6897     0.045542
enh83553     3   37694500   37695500      5       1  150064       1.9183     0.027535
enh83558     3   37894400   37895400      1       1  150064       3.1088    0.0009394
enh83561     3   37906500   37907500      3       2  150064       1.7673     0.038591
enh83562     3   37914000   37915000      3       1  150064       1.7617     0.039061
enh83567     3   37950600   37951600      2       1  150064       3.6389   0.00013692
enh83568     3   37953400   37954400      3       1  150064       3.1709   0.00075984
enh83569     3   37961600   37962600      5       2  150064       3.5259   0.00021105
enh83570     3   37963900   37964900      2       1  150064       3.7265   9.7082e-05
enh83571     3   37965600   37966600      3       1  150064        2.799    0.0025628
enh83572     3   37972400   37973400      3       2  150064       3.0321    0.0012143
enh83574     3   37977500   37978500      2       1  150064       3.6058    0.0001556
enh83578     3   37986900   37987900      3       2  150064       2.8174    0.0024209
enh83579     3   37988200   37989200      1       1  150064       3.9365    4.134e-05
enh83581     3   37998000   37999000      2       1  150064       2.0516     0.020107
enh83617     3   38468200   38469200      3       2  150064       2.8695    0.0020558
enh83618     3   38494200   38495200      3       1  150064       3.1473   0.00082402
enh83620     3   38500000   38501000      3       2  150064       2.6357    0.0041986
enh83621     3   38501200   38502200      1       1  150064       3.2383    0.0006013
enh83623     3   38536800   38537800      4       2  150064       2.8552    0.0021503
enh83625     3   38560200   38561200      4       1  150064       2.7906    0.0026303
enh83626     3   38571400   38572400      2       1  150064       2.5692     0.005096
enh83627     3   38583400   38584400      2       1  150064       1.6676       0.0477
enh83628     3   38589600   38590600      1       1  150064       3.2215    0.0006375
enh83633     3   39027400   39028400      3       1  150064       2.2651     0.011753
enh83636     3   39055100   39056100      7       4  150064       2.0146     0.021971
enh83646     3   39149600   39150600      8       4  150064       2.0115     0.022138
enh83710     3   40759600   40760600      1       1  150064       2.1459      0.01594
enh83802     3   42190800   42191800      1       1  150064       3.0188     0.001269
enh83805     3   42202700   42203700      1       1  150064       1.7506      0.04001
enh83807     3   42205900   42206900      3       1  150064       2.1229      0.01688
enh83810     3   42220000   42221000      6       3  150064       2.5802    0.0049378
enh83811     3   42221500   42222500      4       2  150064       2.7444    0.0030315
enh83812     3   42222600   42223600      6       3  150064       2.7247     0.003218
enh83813     3   42223800   42224800      4       2  150064       2.5312    0.0056837
enh83814     3   42225700   42226700      5       2  150064       2.5837    0.0048868
enh83815     3   42233900   42234900      6       2  150064       2.4974    0.0062562
enh83824     3   42417400   42418400      4       1  150064       2.5323    0.0056658
enh83844     3   42692400   42693400      2       1  150064       2.1973     0.013999
enh83851     3   42790600   42791600      2       1  150064        1.707      0.04391
enh83885     3   43333000   43334000      1       1  150064       2.1077      0.01753
enh83889     3   43358500   43359500      2       1  150064       1.7782     0.037685
enh83890     3   43368000   43369000      3       2  150064       2.4438     0.007266
enh83892     3   43387000   43388000      3       1  150064       1.9536     0.025377
enh83900     3   43621900   43622900      3       1  150064       1.6549     0.048977
enh83903     3   43680000   43681000      1       1  150064       1.7368      0.04121
enh83905     3   43736900   43737900      4       2  150064       2.3367    0.0097286
enh83907     3   43764200   43765200      3       1  150064       2.8503    0.0021839
enh83909     3   43769400   43770400      5       2  150064       3.5089   0.00022497
enh83912     3   43795500   43796500      4       2  150064         3.06    0.0011069
enh83913     3   43800400   43801400      3       2  150064       2.8163    0.0024292
enh83915     3   43811700   43812700      1       1  150064       1.6469      0.04979
enh83928     3   44067400   44068400      4       2  150064       1.8273      0.03383
enh83940     3   44240100   44241100      4       2  150064       2.1694     0.015025
enh83941     3   44249400   44250400      2       1  150064       3.1165    0.0009151
enh83945     3   44396900   44397900      5       2  150064        2.871    0.0020458
enh83952     3   44597300   44598300      1       1  150064       3.0287     0.001228
enh83998     3   45126800   45127800      2       1  150064       2.1438     0.016025
enh84004     3   45164800   45165800      1       1  150064       1.7014      0.04443
enh84022     3   45275500   45276500      3       2  150064       2.1193     0.017032
enh84023     3   45315000   45316000      3       2  150064       3.7135   0.00010222
enh84030     3   45414400   45415400      4       2  150064       1.7833     0.037269
enh84036     3   45527800   45528800      5       3  150064       1.7421     0.040742
enh84104     3   46121800   46122800      1       1  150064       1.7406      0.04088
enh84153     3   46615900   46616900      2       1  150064        1.924     0.027176
enh84241     3   47710600   47711600      1       1  150064       2.1641      0.01523
enh84244     3   47824200   47825200      2       1  150064       1.6567     0.048795
enh84247     3   47865400   47866400      1       1  150064       2.3659     0.008992
enh84252     3   47932000   47933000      1       1  150064       1.9288      0.02688
enh84253     3   47937000   47938000      1       1  150064       1.9073      0.02824
enh84269     3   48099400   48100400      1       1  150064        1.666      0.04786
enh84273     3   48118700   48119700      1       1  150064        1.742      0.04075
enh84278     3   48166400   48167400      1       1  150064       1.8551      0.03179
enh84281     3   48179000   48180000      3       2  150064       1.7748     0.037962
enh84282     3   48181400   48182400      1       1  150064       2.0727       0.0191
enh84284     3   48192800   48193800      5       1  150064       2.0903     0.018296
enh84288     3   48235700   48236700      1       1  150064       2.3208      0.01015
enh84290     3   48273900   48274900      2       1  150064       2.8184    0.0024135
enh84291     3   48281600   48282600      3       1  150064       2.1688     0.015048
enh84295     3   48308800   48309800      2       1  150064       2.2225     0.013124
enh84332     3   48670800   48671800      2       1  150064       2.3217     0.010125
enh84334     3   48693800   48694800      1       1  150064        2.472     0.006718
enh84336     3   48720100   48721100      2       1  150064       1.9742      0.02418
enh84338     3   48729700   48730700      2       1  150064       2.2037     0.013774
enh84339     3   48730600   48731600      2       1  150064       1.7726      0.03815
enh84340     3   48733300   48734300      2       1  150064       1.9281     0.026919
enh84343     3   48748700   48749700      4       1  150064       2.3221     0.010114
enh84344     3   48749600   48750600      1       1  150064       2.0126      0.02208
enh84346     3   48754800   48755800      1       1  150064       2.1125      0.01732
enh84353     3   48863500   48864500      1       1  150064        1.765      0.03878
enh84357     3   48900300   48901300      2       1  150064       2.0014     0.022677
enh84364     3   49003900   49004900      1       1  150064       1.8945      0.02908
enh84378     3   49156200   49157200      2       1  150064       2.1108     0.017397
enh84386     3   49275700   49276700      5       2  150064       1.7737     0.038055
enh84388     3   49285900   49286900      3       2  150064       1.9876     0.023429
enh84392     3   49334300   49335300      4       2  150064       1.8961     0.028972
enh84395     3   49378200   49379200      3       1  150064       1.7785     0.037657
enh84401     3   49414800   49415800      2       1  150064       1.9668     0.024604
enh84403     3   49423600   49424600      5       3  150064       2.2637     0.011796
enh84404     3   49425300   49426300      1       1  150064       2.3171      0.01025
enh84406     3   49450800   49451800      3       2  150064       1.7453     0.040468
enh84409     3   49458700   49459700      3       1  150064       2.1882     0.014328
enh84410     3   49465500   49466500      2       1  150064       2.3632    0.0090586
enh84413     3   49497700   49498700      1       1  150064       2.1711      0.01496
enh84423     3   49556700   49557700      2       1  150064       1.8477     0.032325
enh84442     3   49783100   49784100      2       1  150064       1.7009     0.044481
enh84446     3   49836700   49837700      1       1  150064       1.7144      0.04323
enh84448     3   49843600   49844600      1       1  150064       2.0166      0.02187
enh84452     3   49935500   49936500      1       1  150064       2.7899     0.002636
enh84453     3   49937700   49938700      1       1  150064       2.8215      0.00239
enh84456     3   49961800   49962800      1       1  150064       2.1409      0.01614
enh84457     3   49965100   49966100      3       2  150064       1.7315      0.04168
enh84458     3   49967600   49968600      1       1  150064       3.0538      0.00113
enh84459     3   49978700   49979700      2       1  150064        2.531    0.0056873
enh84461     3   49997000   49998000      2       1  150064       2.9313    0.0016877
enh84462     3   50003800   50004800      1       1  150064       3.0519     0.001137
enh84463     3   50010300   50011300      2       1  150064       2.5611    0.0052175
enh84465     3   50040700   50041700      1       1  150064       3.2735    0.0005312
enh84467     3   50087300   50088300      4       2  150064       2.3676    0.0089525
enh84470     3   50128300   50129300      3       1  150064       2.8328    0.0023068
enh84471     3   50159100   50160100      3       2  150064       2.9354    0.0016657
enh84476     3   50189500   50190500      3       2  150064       2.2561     0.012031
enh84481     3   50249100   50250100      1       1  150064        3.317     0.000455
enh84485     3   50267700   50268700      1       1  150064       2.4402     0.007339
enh84493     3   50287300   50288300      1       1  150064        2.389     0.008448
enh84496     3   50291200   50292200      3       1  150064       2.6534    0.0039844
enh84498     3   50297100   50298100      1       1  150064       2.6618     0.003886
enh84526     3   50512000   50513000      2       1  150064       2.1402     0.016169
enh84561     3   51319800   51320800      1       1  150064       2.5272     0.005749
enh84562     3   51320800   51321800      1       1  150064       2.5272     0.005749
enh84563     3   51377500   51378500      1       1  150064       2.2801       0.0113
enh84565     3   51393100   51394100      1       1  150064        2.173      0.01489
enh84566     3   51426200   51427200      1       1  150064        2.068      0.01932
enh84568     3   51471100   51472100      2       1  150064       1.8842     0.029766
enh84569     3   51532000   51533000      2       1  150064       1.8601     0.031432
enh84574     3   51593100   51594100      3       2  150064       3.2458   0.00058557
enh84576     3   51655400   51656400      3       1  150064       1.8953     0.029025
enh84613     3   52084000   52085000      1       1  150064       1.8409      0.03282
enh84618     3   52123200   52124200      1       1  150064        1.723      0.04244
enh84625     3   52205400   52206400      1       1  150064       2.2203       0.0132
enh84631     3   52230000   52231000      2       1  150064       3.5017   0.00023113
enh84632     3   52234100   52235100      1       1  150064       3.8338    6.309e-05
enh84633     3   52238100   52239100      2       1  150064       3.7873   7.6159e-05
enh84641     3   52287400   52288400      1       1  150064       5.6654    7.336e-09
enh84642     3   52305400   52306400      3       2  150064        4.546   2.7339e-06
enh84647     3   52333500   52334500      4       2  150064       3.9249   4.3386e-05
enh84648     3   52347500   52348500      2       1  150064       2.8812     0.001981
enh84658     3   52478600   52479600      2       1  150064       2.5522    0.0053525
enh84660     3   52488200   52489200      4       2  150064       2.5507    0.0053758
enh84666     3   52531800   52532800      2       1  150064       2.9165    0.0017697
enh84667     3   52559600   52560600      2       1  150064       4.4057   5.2729e-06
enh84669     3   52564800   52565800      3       1  150064       3.3555   0.00039616
enh84670     3   52569000   52570000      3       1  150064       2.5991    0.0046734
enh84671     3   52573300   52574300      3       2  150064       3.7811    7.806e-05
enh84673     3   52670500   52671500      3       2  150064       2.5854     0.004863
enh84674     3   52683200   52684200      3       1  150064       4.7347    1.097e-06
enh84675     3   52703100   52704100      2       1  150064       4.4689   3.9308e-06
enh84677     3   52705800   52706800      2       1  150064       4.3622   6.4385e-06
enh84680     3   52716100   52717100      3       2  150064       4.2563   1.0391e-05
enh84681     3   52717500   52718500      2       1  150064       4.4416   4.4639e-06
enh84682     3   52741600   52742600      3       1  150064       5.1293   1.4544e-07
enh84683     3   52755600   52756600      1       1  150064       3.4186    0.0003147
enh84684     3   52803000   52804000      1       1  150064       5.0609    2.086e-07
enh84686     3   52832300   52833300      1       1  150064       5.5621    1.333e-08
enh84688     3   52869300   52870300      2       1  150064       4.6622   1.5639e-06
enh84689     3   52876900   52877900      1       1  150064       1.9797      0.02387
enh84691     3   52907400   52908400      1       1  150064       5.6131    9.939e-09
enh84692     3   52924300   52925300      1       1  150064       1.7474      0.04028
enh84694     3   52927400   52928400      3       1  150064       5.1139   1.5783e-07
enh84696     3   52931800   52932800      2       1  150064        4.483   3.6795e-06
enh84697     3   53033000   53034000      4       1  150064       5.2253   8.6938e-08
enh84699     3   53072600   53073600      1       1  150064       2.8509      0.00218
enh84700     3   53074100   53075100      3       1  150064        3.124   0.00089216
enh84701     3   53077500   53078500      2       1  150064       4.0936   2.1237e-05
enh84702     3   53105900   53106900      3       1  150064       1.8597     0.031461
enh84704     3   53117700   53118700      2       1  150064       2.4634     0.006881
enh84710     3   53174600   53175600      2       1  150064       4.8257   6.9761e-07
enh84711     3   53184000   53185000      2       1  150064       1.7249     0.042276
enh84717     3   53227800   53228800      2       1  150064       2.4444    0.0072547
enh84718     3   53230000   53231000      4       2  150064       3.2444    0.0005884
enh84719     3   53270300   53271300     10       3  150064       2.7983    0.0025682
enh84720     3   53271800   53272800      3       2  150064       3.0174    0.0012747
enh84721     3   53273000   53274000      5       2  150064       4.1058   2.0148e-05
enh84722     3   53276900   53277900      8       2  150064       2.1801     0.014625
enh84724     3   53290000   53291000      4       2  150064       2.6459    0.0040737
enh84726     3   53298400   53299400      1       1  150064       3.9283    4.277e-05
enh84727     3   53301800   53302800      3       1  150064       2.0396     0.020696
enh84729     3   53320900   53321900      2       1  150064       2.2325     0.012791
enh84731     3   53384700   53385700      2       1  150064       3.3363    0.0004245
enh84732     3   53388700   53389700      2       1  150064       3.5769   0.00017387
enh84742     3   53914000   53915000      1       1  150064       2.2603       0.0119
enh84745     3   54030100   54031100      1       1  150064       2.7552     0.002933
enh84747     3   54076200   54077200      2       1  150064       2.3845    0.0085516
enh84762     3   54817700   54818700      2       1  150064       1.7385      0.04106
enh84786     3   55214200   55215200      3       1  150064       2.0925     0.018199
enh84795     3   55450100   55451100      2       1  150064       1.9065     0.028296
enh84824     3   56153500   56154500      3       1  150064        2.311     0.010416
enh84828     3   56357700   56358700      1       1  150064       1.8939      0.02912
enh84833     3   56714000   56715000      4       2  150064       2.0581     0.019792
enh84850     3   56857400   56858400      5       2  150064       2.0158      0.02191
enh84851     3   56870400   56871400      5       2  150064       2.7638     0.002857
enh84852     3   56873500   56874500      3       1  150064       2.7889    0.0026446
enh84853     3   56879400   56880400      1       1  150064       2.1635      0.01525
enh84978     3   58149800   58150800      2       1  150064       1.8904      0.02935
enh84979     3   58152700   58153700      2       1  150064       2.1618     0.015317
enh84980     3   58160700   58161700      4       2  150064       2.3206     0.010154
enh84982     3   58166300   58167300      3       2  150064       2.6511     0.004011
enh84985     3   58184100   58185100      3       2  150064       2.0519      0.02009
enh84998     3   58282000   58283000      9       2  150064       2.0846     0.018554
enh85005     3   58360300   58361300      2       1  150064       2.2346     0.012722
enh85006     3   58371400   58372400      4       2  150064       1.9003     0.028698
enh85007     3   58376400   58377400      4       2  150064       2.4184     0.007794
enh85008     3   58389900   58390900      6       2  150064       2.3311    0.0098732
enh85009     3   58396300   58397300      9       3  150064       2.0013      0.02268
enh85010     3   58399800   58400800      2       1  150064       1.8105     0.035106
enh85011     3   58405100   58406100      8       2  150064       2.2777     0.011373
enh85012     3   58417700   58418700      2       1  150064       2.2582     0.011967
enh85013     3   58420400   58421400      6       3  150064       1.8137     0.034862
enh85015     3   58456700   58457700      3       2  150064       2.0161     0.021894
enh85070     3   59411500   59412500     10       3  150064        1.937     0.026374
enh85077     3   59526000   59527000      4       2  150064       3.0798    0.0010358
enh85079     3   59545100   59546100      4       2  150064       1.7532     0.039782
enh85081     3   59551300   59552300      1       1  150064       2.3837      0.00857
enh85082     3   59553400   59554400      1       1  150064       2.2168      0.01332
enh85086     3   59638900   59639900      2       1  150064         1.75     0.040059
enh85091     3   59744700   59745700     10       3  150064       2.5525    0.0053484
enh85096     3   59805600   59806600      2       1  150064       1.6845     0.046045
enh85097     3   59847800   59848800      2       1  150064       2.3908    0.0084066
enh85100     3   60050500   60051500     13       2  150064       1.8838     0.029795
enh85101     3   60286800   60287800      1       1  150064       3.6921    0.0001112
enh85116     3   61235400   61236400      1       1  150064       2.0873      0.01843
enh85153     3   61833800   61834800      4       1  150064       2.2022     0.013826
enh85169     3   62069800   62070800      3       1  150064       3.3284   0.00043668
enh85170     3   62095000   62096000      7       2  150064       1.7895     0.036765
enh85187     3   62665600   62666600      2       1  150064       2.0678     0.019329
enh85188     3   62672300   62673300      5       3  150064       1.7454     0.040457
enh85189     3   62704000   62705000      8       2  150064       2.8058    0.0025092
enh85205     3   63748500   63749500      7       3  150064       3.4198   0.00031332
enh85208     3   63841000   63842000      3       1  150064       3.8713   5.4135e-05
enh85209     3   63842800   63843800      1       1  150064       2.4446      0.00725
enh85211     3   63855100   63856100      1       1  150064       2.5298     0.005706
enh85215     3   63882200   63883200      2       1  150064       2.1238     0.016843
enh85217     3   63895900   63896900      4       2  150064       2.3692    0.0089141
enh85218     3   63899900   63900900      1       1  150064       5.1478    1.318e-07
enh85219     3   63903500   63904500      2       1  150064       4.6483   1.6731e-06
enh85220     3   63919000   63920000      2       1  150064       2.2564     0.012024
enh85222     3   63925700   63926700      3       2  150064       4.6544   1.6249e-06
enh85227     3   63940200   63941200      2       1  150064        3.147   0.00082469
enh85229     3   63946400   63947400      1       1  150064       2.7057     0.003408
enh85230     3   63949700   63950700      3       2  150064       2.3367    0.0097271
enh85235     3   63961700   63962700      3       2  150064       3.0614    0.0011014
enh85238     3   63974200   63975200      2       1  150064       4.6513   1.6491e-06
enh85239     3   63979100   63980100      3       2  150064       2.2365      0.01266
enh85240     3   63997200   63998200      4       2  150064       3.2143   0.00065381
enh85241     3   64002700   64003700      5       2  150064       3.1146   0.00092096
enh85242     3   64006600   64007600      4       2  150064       1.9426     0.026032
enh85247     3   64053100   64054100      1       1  150064       2.2004      0.01389
enh85250     3   64080000   64081000      1       1  150064       1.8178      0.03455
enh85258     3   64136800   64137800      4       2  150064       1.9737     0.024207
enh85263     3   64162100   64163100      4       2  150064       2.5605    0.0052259
enh85264     3   64170500   64171500      3       1  150064       2.7409     0.003064
enh85265     3   64172700   64173700      4       1  150064       3.7086   0.00010419
enh85266     3   64173800   64174800      4       1  150064       2.7712    0.0027929
enh85267     3   64174700   64175700      5       2  150064       3.0828    0.0010252
enh85268     3   64176200   64177200      5       2  150064       1.8573     0.031632
enh85275     3   64201400   64202400      5       3  150064       2.6926    0.0035452
enh85277     3   64206100   64207100      4       2  150064       2.4391    0.0073619
enh85284     3   64242700   64243700      4       2  150064       3.6287   0.00014245
enh85286     3   64249400   64250400      3       2  150064       2.6781    0.0037023
enh85297     3   64394200   64395200      4       2  150064       2.7903    0.0026328
enh85298     3   64403100   64404100      4       2  150064        2.592    0.0047704
enh85299     3   64412000   64413000      4       2  150064       2.3588    0.0091677
enh85301     3   64445500   64446500      2       1  150064       1.9914     0.023216
enh85302     3   64447400   64448400      4       2  150064       2.8093    0.0024821
enh85321     3   64973500   64974500     12       2  150064       1.8452     0.032508
enh85359     3   65869100   65870100      8       2  150064       1.9126     0.027897
enh85431     3   67047400   67048400      2       1  150064       1.8736     0.030492
enh85434     3   67068600   67069600      3       2  150064       1.8182      0.03452
enh85435     3   67140600   67141600      3       2  150064        2.691     0.003562
enh85441     3   67644000   67645000      3       1  150064       2.5176    0.0059074
enh85442     3   67655400   67656400      7       1  150064       2.6603    0.0039036
enh85443     3   67660700   67661700      9       1  150064       2.7459    0.0030174
enh85445     3   67685800   67686800      2       1  150064       1.9451     0.025884
enh85446     3   67690200   67691200      5       2  150064       1.7375      0.04115
enh85447     3   67697300   67698300      1       1  150064       2.1168      0.01714
enh85448     3   67698800   67699800      4       1  150064       2.1984     0.013959
enh85449     3   67700000   67701000      3       2  150064       2.8317     0.002315
enh85450     3   67703000   67704000      4       1  150064       2.1242     0.016827
enh85480     3   69325600   69326600      2       1  150064       1.8221      0.03422
enh85485     3   69403800   69404800      5       1  150064       2.1347     0.016391
enh85486     3   69406000   69407000      8       2  150064       2.5621    0.0052028
enh85487     3   69413200   69414200     10       2  150064       3.0746    0.0010539
enh85488     3   69417700   69418700      4       1  150064       2.9604    0.0015362
enh85492     3   69433200   69434200      3       2  150064       3.1784   0.00074058
enh85497     3   69469800   69470800      3       2  150064       2.3952    0.0083052
enh85499     3   69482700   69483700      4       1  150064       1.9613     0.024924
enh85518     3   69796000   69797000      1       1  150064       3.1258    0.0008866
enh85520     3   69815400   69816400      2       1  150064       3.1223   0.00089735
enh85525     3   69840100   69841100      2       1  150064       3.6867   0.00011358
enh85527     3   69887400   69888400      5       2  150064       2.7303    0.0031637
enh85531     3   69938900   69939900      2       1  150064       2.3305    0.0098893
enh85538     3   70784900   70785900      1       1  150064       1.7541      0.03971
enh85539     3   70820100   70821100      1       1  150064         2.38     0.008657
enh85540     3   70861100   70862100      1       1  150064       2.1434      0.01604
enh85541     3   70873500   70874500      1       1  150064       2.2374      0.01263
enh85549     3   71012300   71013300      2       1  150064       2.3281    0.0099531
enh85563     3   71101000   71102000      3       2  150064       1.7975     0.036128
enh85569     3   71123500   71124500      2       1  150064       1.8206     0.034335
enh85570     3   71125600   71126600      3       1  150064       2.8853    0.0019552
enh85573     3   71151200   71152200      2       1  150064       2.9617    0.0015298
enh85575     3   71166500   71167500      1       1  150064       3.1354    0.0008581
enh85576     3   71168000   71169000      1       1  150064       1.7172      0.04297
enh85577     3   71170300   71171300      4       2  150064       2.5632    0.0051858
enh85579     3   71176900   71177900      1       1  150064       2.9911      0.00139
enh85580     3   71180300   71181300      1       1  150064       1.7229      0.04245
enh85586     3   71257500   71258500      2       1  150064       1.7361     0.041276
enh85591     3   71294900   71295900      1       1  150064       2.5053     0.006117
enh85592     3   71296200   71297200      3       1  150064       2.3281    0.0099535
enh85594     3   71300400   71301400      1       1  150064       2.4456      0.00723
enh85597     3   71355000   71356000      2       1  150064       2.3747    0.0087808
enh85598     3   71359500   71360500      3       1  150064       3.1417   0.00083982
enh85599     3   71390800   71391800      2       1  150064        2.904    0.0018424
enh85607     3   71472200   71473200      3       2  150064        2.349    0.0094126
enh85608     3   71474500   71475500      1       1  150064        1.927      0.02699
enh85609     3   71476900   71477900      2       1  150064       1.6827     0.046221
enh85610     3   71480600   71481600      2       1  150064       2.3839     0.008566
enh85613     3   71495000   71496000      5       3  150064       2.8727    0.0020351
enh85614     3   71495900   71496900      2       1  150064       1.9558     0.025245
enh85615     3   71497300   71498300      1       1  150064       1.8728      0.03055
enh85616     3   71504500   71505500      1       1  150064       3.2727    0.0005326
enh85617     3   71505200   71506200      2       1  150064       2.8391    0.0022621
enh85621     3   71545700   71546700      5       1  150064       2.6258     0.004322
enh85622     3   71551800   71552800      4       1  150064       4.6222   1.8985e-06
enh85623     3   71553800   71554800      1       1  150064       4.8402    6.485e-07
enh85625     3   71563400   71564400      3       1  150064       4.7037   1.2777e-06
enh85626     3   71569500   71570500      2       1  150064       4.6792   1.4402e-06
enh85629     3   71585600   71586600      2       1  150064       3.1861   0.00072098
enh85631     3   71592200   71593200      1       1  150064       3.4803    0.0002504
enh85637     3   71650700   71651700      2       1  150064       2.7169    0.0032945
enh85645     3   71774700   71775700      3       2  150064       1.8666      0.03098
enh85646     3   71778900   71779900      3       1  150064       2.6396    0.0041502
enh85667     3   72235000   72236000      5       2  150064       2.0673     0.019352
enh85678     3   72372400   72373400      3       2  150064       1.9217     0.027321
enh85692     3   72486800   72487800      1       1  150064       1.8821      0.02991
enh85696     3   72531200   72532200      4       1  150064       1.9651     0.024701
enh85700     3   72569600   72570600      3       1  150064       1.6993     0.044634
enh85725     3   72973200   72974200      2       1  150064       1.7081     0.043812
enh85737     3   73094600   73095600      6       2  150064       1.8651     0.031083
enh85738     3   73104800   73105800      1       1  150064       1.6871      0.04579
enh85740     3   73120100   73121100      3       1  150064       2.2942     0.010888
enh85773     3   73795500   73796500      2       1  150064       2.0471     0.020322
enh85783     3   74475800   74476800      3       2  150064       1.8359     0.033188
enh85800     3   74893300   74894300      1       1  150064       2.5163     0.005929
enh85860     3   80238800   80239800      2       1  150064       1.6755     0.046921
enh85861     3   80239200   80240200      2       1  150064       1.6755     0.046921
enh85864     3   81264800   81265800      3       2  150064       1.9044     0.028428
enh85870     3   81540500   81541500      2       1  150064       1.6955     0.044991
enh85941     3   87367700   87368700      5       2  150064       2.3789    0.0086824
enh85958     3   88761800   88762800      3       1  150064        1.801     0.035849
enh85977     3   89613800   89614800      1       1  150064       1.7877      0.03691
enh85989     3   93712500   93713500      1       1  150064       2.4414     0.007315
enh86004     3   95641900   95642900      2       1  150064       1.9685     0.024506
enh86013     3   97484200   97485200      1       1  150064       2.5832     0.004895
enh86021     3   97632700   97633700      2       1  150064       1.8948      0.02906
enh86107     3   99267800   99268800      7       3  150064       1.7291     0.041898
enh86117     3   99363600   99364600      3       2  150064       1.6814     0.046345
enh86123     3   99377800   99378800      4       1  150064       1.9359     0.026441
enh86125     3   99388800   99389800      3       1  150064       1.9327     0.026637
enh86126     3   99392900   99393900      1       1  150064       2.1444        0.016
enh86127     3   99396400   99397400      2       1  150064       2.1311     0.016538
enh86128     3   99418900   99419900      5       3  150064       2.3911    0.0083982
enh86130     3   99433000   99434000      2       1  150064       1.9307     0.026762
enh86131     3   99439600   99440600      2       1  150064       2.5173     0.005913
enh86132     3   99466400   99467400      2       1  150064       2.1725     0.014908
enh86134     3   99493100   99494100      4       2  150064       2.2836     0.011199
enh86135     3   99495300   99496300      4       2  150064       1.8677     0.030898
enh86239     3  100563300  100564300      6       2  150064       2.2676     0.011677
enh86314     3  101771800  101772800      1       1  150064       1.9742      0.02418
enh86339     3  102178800  102179800      1       1  150064        1.961      0.02494
enh86351     3  104670800  104671800      5       2  150064       1.6867     0.045833
enh86352     3  104875200  104876200      6       3  150064       3.5827   0.00017001
enh86354     3  104993500  104994500      3       2  150064       2.2729     0.011516
enh86356     3  105052800  105053800      2       1  150064       1.9311     0.026737
enh86358     3  105070500  105071500      6       3  150064       2.3133     0.010352
enh86367     3  105136400  105137400      4       1  150064        2.016     0.021899
enh86373     3  105242100  105243100      4       2  150064       2.8662    0.0020773
enh86375     3  105252000  105253000      7       4  150064       1.7772     0.037771
enh86387     3  105510900  105511900      4       2  150064        2.283     0.011215
enh86393     3  105524700  105525700      4       2  150064       3.0575    0.0011159
enh86394     3  105527800  105528800      3       2  150064       2.0647     0.019475
enh86395     3  105529800  105530800      2       1  150064       1.6827     0.046218
enh86403     3  105557400  105558400      2       1  150064       1.9134      0.02785
enh86407     3  105582900  105583900      5       3  150064       1.7373     0.041169
enh86442     3  106335300  106336300      1       1  150064       2.2138      0.01342
enh86469     3  106930200  106931200      1       1  150064       2.0488      0.02024
enh86484     3  107245300  107246300      1       1  150064       2.1432      0.01605
enh86487     3  107322800  107323800      2       1  150064       1.6703     0.047434
enh86490     3  107360400  107361400      2       1  150064       2.6226     0.004363
enh86491     3  107361800  107362800      5       2  150064       1.9043     0.028435
enh86492     3  107363200  107364200      2       1  150064       2.5721    0.0050542
enh86494     3  107380300  107381300      1       1  150064       2.2708      0.01158
enh86496     3  107403000  107404000      1       1  150064       2.6608     0.003898
enh86520     3  107725300  107726300      4       2  150064       1.8803     0.030034
enh86527     3  107810300  107811300      2       1  150064       1.8906     0.029342
enh86530     3  107845900  107846900      2       1  150064       3.5055   0.00022785
enh86532     3  107871900  107872900      2       1  150064       3.1187   0.00090816
enh86533     3  107878400  107879400      2       1  150064       3.0694    0.0010724
enh86534     3  107898100  107899100      4       1  150064       3.3653   0.00038224
enh86535     3  107900800  107901800      6       2  150064       3.2356   0.00060701
enh86536     3  107920800  107921800      8       1  150064        3.359   0.00039106
enh86537     3  107938200  107939200      3       1  150064       2.5401    0.0055418
enh86538     3  107942300  107943300      3       2  150064       1.9197     0.027449
enh86540     3  108107200  108108200      3       1  150064        1.748      0.04023
enh86542     3  108172300  108173300      2       1  150064       2.0259     0.021386
enh86573     3  110533000  110534000      8       4  150064         1.65     0.049474
enh86642     3  111685800  111686800      3       1  150064       2.3979    0.0082449
enh86649     3  111757000  111758000      5       2  150064       1.9846     0.023595
enh86650     3  111775200  111776200      4       1  150064       2.1697     0.015014
enh86680     3  112264900  112265900      3       1  150064       1.6905     0.045468
enh86683     3  112287000  112288000      3       1  150064        1.713     0.043357
enh86685     3  112317200  112318200      4       1  150064       1.8775     0.030222
enh86770     3  113457800  113458800      3       1  150064       1.9299     0.026811
enh86782     3  113631300  113632300      6       3  150064       1.8725     0.030566
enh86812     3  114270700  114271700      2       1  150064       2.5016     0.006182
enh86820     3  114338300  114339300      4       2  150064       2.9758    0.0014611
enh86821     3  114341000  114342000      7       2  150064        3.199   0.00068946
enh86826     3  114378300  114379300      5       3  150064       2.8274    0.0023466
enh86867     3  115508000  115509000      1       1  150064       1.8109      0.03508
enh86900     3  117427000  117428000      4       2  150064       1.8369     0.033116
enh86902     3  117820300  117821300      3       2  150064       3.2477   0.00058175
enh86920     3  118913500  118914500      3       2  150064       1.6988     0.044679
enh86941     3  119186600  119187600      4       2  150064       1.6637     0.048088
enh86943     3  119199800  119200800      5       2  150064       1.8568      0.03167
enh86988     3  119889700  119890700      3       1  150064       1.8037     0.035639
enh86992     3  119899700  119900700      3       2  150064       1.8907     0.029331
enh86998     3  120063000  120064000      2       1  150064       1.8352     0.033241
enh87000     3  120069200  120070200      1       1  150064       1.7053      0.04407
enh87013     3  120216200  120217200      4       2  150064       1.6497     0.049504
enh87018     3  120286000  120287000      5       3  150064        2.852    0.0021725
enh87019     3  120313900  120314900      5       2  150064       2.3142     0.010328
enh87041     3  121637700  121638700      6       1  150064       2.1509     0.015742
enh87047     3  121714000  121715000      3       1  150064        2.163     0.015272
enh87048     3  121716900  121717900      2       1  150064       2.1789     0.014668
enh87091     3  122354800  122355800      1       1  150064       2.0858       0.0185
enh87098     3  122486800  122487800      2       1  150064       2.0303     0.021161
enh87099     3  122493100  122494100      5       2  150064       1.8647     0.031109
enh87101     3  122506400  122507400      2       1  150064       1.9871     0.023456
enh87102     3  122507700  122508700      3       1  150064       1.7519       0.0399
enh87103     3  122508900  122509900      2       1  150064       2.1499     0.015783
enh87107     3  122519000  122520000      3       1  150064       2.0207     0.021657
enh87108     3  122608800  122609800      2       1  150064       2.9809    0.0014368
enh87109     3  122612200  122613200      5       3  150064       2.2439      0.01242
enh87111     3  122617000  122618000      3       1  150064       2.4569    0.0070064
enh87113     3  122650500  122651500      3       1  150064       2.0934     0.018157
enh87123     3  122783300  122784300      6       3  150064       2.2409     0.012515
enh87125     3  122787600  122788600      5       2  150064       2.9058    0.0018317
enh87126     3  122789000  122790000      4       1  150064       2.8865     0.001948
enh87127     3  122790600  122791600      3       2  150064       2.2736     0.011494
enh87128     3  122794400  122795400      2       1  150064       2.5377    0.0055796
enh87131     3  122823000  122824000      6       3  150064       3.3621   0.00038671
enh87151     3  123324100  123325100      3       2  150064       1.7576     0.039407
enh87170     3  123434500  123435500      2       1  150064       1.7034     0.044249
enh87174     3  123452800  123453800      2       1  150064       2.3623    0.0090818
enh87187     3  123522200  123523200      3       2  150064       2.0343      0.02096
enh87208     3  123940000  123941000      3       1  150064       3.3247   0.00044253
enh87209     3  123948100  123949100      2       1  150064       3.3134    0.0004608
enh87210     3  123967700  123968700      5       3  150064       3.7697   8.1732e-05
enh87212     3  123979300  123980300      5       2  150064       3.9116   4.5852e-05
enh87213     3  123981600  123982600      2       1  150064       3.0798    0.0010357
enh87214     3  123985100  123986100      4       2  150064       4.2001    1.334e-05
enh87215     3  123991400  123992400      3       2  150064       2.9628    0.0015243
enh87216     3  123995900  123996900      3       2  150064        2.927    0.0017114
enh87217     3  124082300  124083300      1       1  150064       4.5459    2.735e-06
enh87220     3  124120200  124121200      4       1  150064       3.1812   0.00073335
enh87222     3  124147500  124148500      1       1  150064       2.9762     0.001459
enh87225     3  124228800  124229800      5       2  150064       2.5619    0.0052054
enh87227     3  124277000  124278000      2       1  150064       2.7882    0.0026505
enh87254     3  124542900  124543900      3       1  150064       1.6822     0.046266
enh87257     3  124551800  124552800      2       1  150064       2.1211     0.016955
enh87265     3  124591900  124592900      6       2  150064       1.9827     0.023699
enh87267     3  124597400  124598400      2       1  150064       1.8847     0.029737
enh87269     3  124601700  124602700      3       1  150064       1.8416      0.03277
enh87276     3  124722600  124723600      2       1  150064       1.9773     0.024002
enh87277     3  124724300  124725300      3       2  150064       2.0054     0.022459
enh87285     3  124771000  124772000      4       2  150064       2.6693       0.0038
enh87297     3  124838800  124839800      5       2  150064       2.5925    0.0047644
enh87299     3  124844800  124845800      8       4  150064       3.8956   4.8985e-05
enh87300     3  124848300  124849300      8       4  150064       1.7713     0.038252
enh87312     3  125000000  125001000      3       1  150064       1.6615     0.048305
enh87315     3  125040800  125041800      2       1  150064       2.0474      0.02031
enh87317     3  125070500  125071500      2       1  150064       1.8656     0.031048
enh87325     3  125113300  125114300      1       1  150064       2.9539     0.001569
enh87334     3  125237000  125238000      6       3  150064       1.7114     0.043499
enh87337     3  125315100  125316100      5       3  150064       1.9109     0.028007
enh87339     3  125321900  125322900      5       3  150064         1.89     0.029379
enh87342     3  125369800  125370800      4       1  150064       1.8113     0.035048
enh87348     3  125724400  125725400      3       1  150064       1.9061     0.028318
enh87349     3  125732700  125733700      5       2  150064        2.026      0.02138
enh87389     3  126439500  126440500      3       1  150064       1.7892     0.036792
enh87397     3  126530200  126531200      1       1  150064       1.7109      0.04355
enh87406     3  126614300  126615300      1       1  150064       1.6957      0.04497
enh87409     3  126645000  126646000      2       1  150064       2.1119     0.017349
enh87412     3  126655500  126656500      2       1  150064       2.1583     0.015452
enh87440     3  127005200  127006200      2       1  150064       1.8126     0.034951
enh87459     3  127397100  127398100      3       2  150064       1.9677     0.024549
enh87489     3  127730000  127731000      4       2  150064       3.0073    0.0013178
enh87492     3  127779500  127780500      5       2  150064        2.047     0.020327
enh87498     3  127799400  127800400      3       1  150064       1.9766     0.024045
enh87504     3  127936000  127937000      2       1  150064       3.7885   7.5779e-05
enh87557     3  128805600  128806600      1       1  150064       2.0976      0.01797
enh87560     3  128841600  128842600      2       1  150064       1.7523      0.03986
enh87571     3  128958200  128959200      1       1  150064       2.8863     0.001949
enh87573     3  128984000  128985000      2       1  150064       2.6247    0.0043358
enh87574     3  128996400  128997400      3       2  150064        3.131   0.00087118
enh87575     3  128999100  129000100      4       1  150064       3.2928   0.00049596
enh87576     3  129000900  129001900      3       1  150064       3.2125   0.00065798
enh87577     3  129007700  129008700      1       1  150064       3.5297     0.000208
enh87579     3  129030400  129031400      1       1  150064       3.4387    0.0002923
enh87580     3  129035700  129036700      1       1  150064       3.4195    0.0003137
enh87596     3  129209000  129210000      3       1  150064       1.7024     0.044341
enh87605     3  129305800  129306800      5       2  150064       1.7562     0.039524
enh87610     3  129328600  129329600      3       1  150064       2.0466     0.020351
enh87614     3  129340900  129341900      3       1  150064       2.5042    0.0061371
enh87652     3  130411200  130412200      1       1  150064       1.6526      0.04921
enh87653     3  130461400  130462400      1       1  150064       1.7941       0.0364
enh87654     3  130462900  130463900      1       1  150064       1.9919      0.02319
enh87680     3  130746000  130747000      3       2  150064       1.8342     0.033309
enh87706     3  131914800  131915800      3       2  150064       1.9653     0.024689
enh87707     3  131944200  131945200      7       1  150064       2.1005     0.017844
enh87739     3  132387900  132388900      2       1  150064       2.4994    0.0062202
enh87742     3  132491200  132492200      2       1  150064       1.7753     0.037924
enh87743     3  132501900  132502900      3       2  150064       1.8385     0.032997
enh87747     3  132975400  132976400      2       1  150064       2.3396    0.0096515
enh87749     3  132978100  132979100      3       2  150064       1.7498     0.040073
enh87750     3  133013900  133014900      8       3  150064       3.2726   0.00053273
enh87752     3  133102400  133103400      5       2  150064       1.7829     0.037305
enh87764     3  133259600  133260600      3       1  150064       1.8878     0.029523
enh87783     3  133538900  133539900      1       1  150064       2.1385      0.01624
enh87785     3  133681400  133682400      8       2  150064       2.4644    0.0068626
enh87817     3  134048300  134049300      1       1  150064       1.8043      0.03559
enh87851     3  134428500  134429500      3       1  150064        1.922     0.027305
enh87856     3  135614700  135615700      3       1  150064       3.0743    0.0010551
enh87859     3  135641200  135642200      4       1  150064       3.6903   0.00011199
enh87861     3  135648400  135649400      2       1  150064       3.8122   6.8876e-05
enh87862     3  135686900  135687900      2       1  150064       3.6211   0.00014665
enh87864     3  135693000  135694000      2       1  150064       3.6891   0.00011254
enh87866     3  135707800  135708800      2       1  150064        3.569   0.00017919
enh87867     3  135710200  135711200      2       1  150064       2.1566     0.015519
enh87868     3  135713200  135714200      5       1  150064        3.638   0.00013736
enh87870     3  135741000  135742000      5       3  150064       3.6273   0.00014319
enh87871     3  135788800  135789800      1       1  150064       2.7499     0.002981
enh87877     3  135888900  135889900      1       1  150064       2.9798     0.001442
enh87885     3  135916400  135917400      2       1  150064       2.8409    0.0022496
enh87886     3  135968200  135969200      2       1  150064       3.6371   0.00013789
enh87888     3  135984900  135985900      2       1  150064       1.6934     0.045191
enh87889     3  135995300  135996300      2       1  150064       3.6965   0.00010931
enh87891     3  136054800  136055800      4       2  150064       2.3513     0.009355
enh87893     3  136068800  136069800      4       2  150064       3.9783   3.4701e-05
enh87894     3  136192200  136193200      3       2  150064       3.1965   0.00069542
enh87897     3  136305200  136306200      3       1  150064       2.1996     0.013919
enh87900     3  136351100  136352100      4       2  150064        1.773     0.038114
enh87901     3  136351800  136352800      2       1  150064       1.7074     0.043873
enh87902     3  136376100  136377100      3       2  150064       2.2826     0.011226
enh87905     3  136449900  136450900      2       1  150064       2.5073    0.0060829
enh87906     3  136467400  136468400      3       2  150064       2.7043    0.0034223
enh87907     3  136468000  136469000      3       2  150064       3.8258    6.517e-05
enh87908     3  136472400  136473400      3       2  150064       3.2031   0.00067987
enh87909     3  136491100  136492100      1       1  150064       3.7193    9.989e-05
enh87912     3  136520900  136521900      2       1  150064       2.3337    0.0098062
enh87913     3  136536700  136537700      3       1  150064       3.0338    0.0012075
enh87914     3  136539000  136540000      3       1  150064       2.9199    0.0017506
enh87915     3  136554600  136555600      1       1  150064       2.0492      0.02022
enh87916     3  136557600  136558600      1       1  150064       2.2451      0.01238
enh87917     3  136578800  136579800      2       1  150064       2.9288    0.0017013
enh87918     3  136612400  136613400      1       1  150064       3.0285     0.001229
enh87919     3  136634600  136635600      3       2  150064       2.5181    0.0059003
enh87921     3  136648700  136649700      1       1  150064       3.0287     0.001228
enh87922     3  136650900  136651900      4       2  150064       2.9057    0.0018319
enh87924     3  136661600  136662600      3       2  150064       2.6271    0.0043052
enh87925     3  136671100  136672100      4       2  150064       3.7924   7.4608e-05
enh87926     3  136674500  136675500      2       1  150064       3.4617   0.00026839
enh87927     3  136679600  136680600      1       1  150064       3.7885    7.579e-05
enh87928     3  136697900  136698900      2       1  150064       3.7189   0.00010006
enh87929     3  136703200  136704200      4       1  150064       3.8156   6.7914e-05
enh87930     3  136708900  136709900      1       1  150064       3.8668    5.514e-05
enh87932     3  136713900  136714900      1       1  150064       1.7135      0.04331
enh87935     3  136733200  136734200      1       1  150064       4.5297    2.954e-06
enh87936     3  136751400  136752400      5       1  150064       4.0192   2.9198e-05
enh87952     3  137904800  137905800      2       1  150064       1.9238     0.027192
enh87955     3  137932000  137933000      3       2  150064       3.4012    0.0003355
enh87963     3  138070600  138071600      3       1  150064       1.9781     0.023956
enh87983     3  138392200  138393200      1       1  150064       2.1802      0.01462
enh87987     3  138443800  138444800      1       1  150064        1.997      0.02291
enh87989     3  138483300  138484300      1       1  150064       2.0492      0.02022
enh87992     3  138522000  138523000      2       1  150064       1.9634     0.024798
enh88057     3  140299200  140300200      7       2  150064       1.8968     0.028929
enh88060     3  140347800  140348800      6       3  150064       4.0373   2.7039e-05
enh88061     3  140355100  140356100      8       2  150064       3.8544   5.8004e-05
enh88062     3  140434800  140435800      8       3  150064       3.0033    0.0013353
enh88064     3  140473000  140474000      1       1  150064       2.2808      0.01128
enh88086     3  141022300  141023300      4       2  150064       1.9689     0.024485
enh88130     3  141256900  141257900      2       1  150064        2.237     0.012643
enh88154     3  141613300  141614300      4       2  150064       2.2536     0.012111
enh88176     3  142037200  142038200      1       1  150064        1.863      0.03123
enh88201     3  142722200  142723200      3       2  150064       2.0135     0.022032
enh88207     3  142797600  142798600      2       1  150064       1.7239     0.042359
enh88216     3  142967600  142968600      2       1  150064       2.2879     0.011073
enh88217     3  142982700  142983700      8       3  150064       1.6968     0.044869
enh88221     3  143021300  143022300      4       2  150064       2.0141     0.022001
enh88222     3  143025500  143026500      5       3  150064       2.5368    0.0055943
enh88239     3  143549800  143550800      1       1  150064       2.0766      0.01892
enh88256     3  144362300  144363300      2       1  150064       2.1401     0.016174
enh88296     3  146299000  146300000      3       1  150064        1.755     0.039627
enh88303     3  147016000  147017000      1       1  150064       2.3525     0.009325
enh88313     3  148474600  148475600      1       1  150064       2.0657      0.01943
enh88315     3  148619700  148620700      3       1  150064       2.1337     0.016433
enh88334     3  148915400  148916400      5       3  150064       2.0921     0.018217
enh88482     3  150106000  150107000      2       1  150064       1.9671     0.024587
enh88500     3  150323200  150324200      3       2  150064       2.0821     0.018666
enh88523     3  150688300  150689300      2       1  150064       2.7165    0.0032989
enh88575     3  151787600  151788600      4       1  150064       1.9208     0.027379
enh88579     3  151867900  151868900      4       2  150064       1.7573     0.039437
enh88598     3  152025800  152026800      1       1  150064       1.9048       0.0284
enh88600     3  152036300  152037300      5       3  150064       1.7468     0.040332
enh88605     3  152049000  152050000      1       1  150064       2.1107       0.0174
enh88608     3  152065000  152066000      3       2  150064        2.464    0.0068701
enh88614     3  152092300  152093300      1       1  150064       2.2571        0.012
enh88617     3  152097800  152098800      2       1  150064       2.0184     0.021772
enh88625     3  152120800  152121800      1       1  150064       2.1297       0.0166
enh88629     3  152147300  152148300      1       1  150064       1.6567      0.04879
enh88633     3  152169800  152170800      2       1  150064       2.0707     0.019194
enh88636     3  152313900  152314900      2       1  150064        1.938     0.026311
enh88641     3  152436400  152437400      1       1  150064        2.134      0.01642
enh88643     3  152497300  152498300      2       1  150064       1.8089      0.03523
enh88644     3  152551600  152552600      3       1  150064       2.8442    0.0022259
enh88699     3  154036600  154037600      3       2  150064       2.0155     0.021926
enh88731     3  155215500  155216500      1       1  150064       2.3069      0.01053
enh88732     3  155230300  155231300      5       1  150064       2.5691    0.0050982
enh88737     3  155422200  155423200      3       2  150064       2.6168    0.0044378
enh88772     3  156209900  156210900      4       2  150064       2.1534     0.015644
enh88804     3  156469800  156470800      2       1  150064       1.9412     0.026119
enh88827     3  156794200  156795200      2       1  150064       2.2162     0.013339
enh88834     3  156816700  156817700      5       1  150064        2.453    0.0070833
enh88843     3  156922000  156923000      3       2  150064       2.0205     0.021666
enh88863     3  157181600  157182600      1       1  150064       1.6731      0.04715
enh88925     3  158917900  158918900      4       1  150064       1.7684     0.038495
enh88929     3  159175600  159176600      2       1  150064       2.4551    0.0070418
enh88930     3  159197100  159198100      2       1  150064       2.0151     0.021947
enh88932     3  159199600  159200600      1       1  150064       2.4276     0.007599
enh88933     3  159216500  159217500      3       2  150064       2.1253     0.016782
enh88940     3  159384800  159385800      2       1  150064       2.0772      0.01889
enh88941     3  159387000  159388000      2       1  150064       1.7211      0.04262
enh88972     3  159554700  159555700      2       1  150064       1.6544     0.049027
enh88975     3  159562700  159563700      3       1  150064       2.0309     0.021132
enh89001     3  159815800  159816800      1       1  150064       2.3051      0.01058
enh89023     3  160191100  160192100      3       1  150064         1.89     0.029378
enh89035     3  160518900  160519900      4       1  150064       1.9304     0.026781
enh89037     3  160587300  160588300      3       1  150064       2.0913     0.018249
enh89041     3  160821400  160822400      2       1  150064       2.4988    0.0062306
enh89042     3  160826300  160827300      5       2  150064       2.4482    0.0071791
enh89043     3  160866200  160867200      2       1  150064       2.4591    0.0069652
enh89044     3  160866800  160867800      1       1  150064       2.4805     0.006559
enh89045     3  160880400  160881400      1       1  150064       2.2383       0.0126
enh89048     3  160948600  160949600      2       1  150064       2.4867    0.0064465
enh89051     3  160980500  160981500      2       1  150064       2.6124    0.0044959
enh89052     3  160983900  160984900      1       1  150064       1.9003       0.0287
enh89053     3  160993200  160994200      2       1  150064       3.2694   0.00053889
enh89054     3  161002300  161003300      4       1  150064       3.2199    0.0006411
enh89056     3  161033300  161034300      3       2  150064       2.1156     0.017189
enh89057     3  161067100  161068100      4       1  150064       2.0241     0.021481
enh89060     3  161133300  161134300      1       1  150064       2.3963      0.00828
enh89094     3  167454300  167455300      1       1  150064       2.9064     0.001828
enh89095     3  167531700  167532700      1       1  150064       1.9569      0.02518
enh89096     3  167557200  167558200      3       1  150064       2.3896     0.008433
enh89097     3  167557800  167558800      4       2  150064       2.5102    0.0060332
enh89109     3  167805900  167806900      3       1  150064       2.2753     0.011444
enh89111     3  167809700  167810700      3       1  150064       1.9128     0.027889
enh89112     3  167814500  167815500      2       1  150064       2.0918      0.01823
enh89113     3  167834900  167835900      2       1  150064       2.0134     0.022036
enh89127     3  168759300  168760300      3       1  150064       1.8583     0.031562
enh89134     3  168829300  168830300      2       1  150064       2.6132     0.004485
enh89138     3  168942700  168943700      5       3  150064       2.1675     0.015099
enh89159     3  169477000  169478000      1       1  150064       2.5392     0.005555
enh89160     3  169481400  169482400      2       1  150064       1.9199     0.027436
enh89162     3  169492500  169493500      1       1  150064       2.6313     0.004253
enh89164     3  169564400  169565400      2       1  150064       2.3356    0.0097572
enh89177     3  169944800  169945800      3       2  150064       2.7656    0.0028406
enh89199     3  170241000  170242000      6       3  150064       2.4012    0.0081714
enh89200     3  170332000  170333000      5       2  150064       2.1023     0.017761
enh89219     3  170588400  170589400      2       1  150064       2.5201    0.0058659
enh89220     3  170624000  170625000      2       1  150064       1.8285     0.033735
enh89221     3  170627000  170628000      2       1  150064       2.9542    0.0015674
enh89222     3  170710200  170711200      4       2  150064       2.4621    0.0069054
enh89239     3  170883300  170884300      2       1  150064       1.7317     0.041666
enh89248     3  170983800  170984800      1       1  150064       2.2536      0.01211
enh89254     3  171046200  171047200      1       1  150064       2.0855      0.01851
enh89265     3  171135300  171136300      2       1  150064        1.944     0.025946
enh89278     3  171429700  171430700      1       1  150064       1.6568      0.04878
enh89279     3  171466200  171467200      1       1  150064       1.8479      0.03231
enh89287     3  171499900  171500900      7       2  150064       1.9558     0.025246
enh89289     3  171508100  171509100      2       1  150064       2.3313    0.0098693
enh89290     3  171509600  171510600      4       1  150064       1.9826     0.023706
enh89292     3  171515500  171516500      1       1  150064       2.3048      0.01059
enh89294     3  171518900  171519900      4       2  150064       2.6381    0.0041683
enh89299     3  171530100  171531100      3       2  150064        1.732     0.041635
enh89319     3  171761600  171762600      1       1  150064       2.0509      0.02014
enh89398     3  172312500  172313500      7       2  150064         2.72    0.0032646
enh89399     3  172313600  172314600      5       2  150064       2.6305    0.0042627
enh89414     3  172463800  172464800      3       1  150064       1.8401     0.032876
enh89418     3  173112200  173113200      7       3  150064       2.2723     0.011533
enh89424     3  173507200  173508200      5       2  150064       3.1558   0.00080043
enh89426     3  173655800  173656800      2       1  150064       1.8661     0.031013
enh89427     3  173808300  173809300      2       1  150064       1.6662     0.047842
enh89428     3  174149500  174150500      2       1  150064       1.7171     0.042978
enh89430     3  174160000  174161000      1       1  150064       1.8057      0.03548
enh89436     3  174674100  174675100      3       2  150064       1.9898     0.023308
enh89447     3  175150300  175151300      1       1  150064       3.3597    0.0003901
enh89454     3  176163000  176164000      5       2  150064         2.03      0.02118
enh89467     3  176758100  176759100      2       1  150064       3.1097   0.00093648
enh89468     3  176768300  176769300      2       1  150064       2.4725    0.0067091
enh89471     3  176806700  176807700      4       2  150064       1.6843     0.046064
enh89475     3  176828100  176829100      2       1  150064        2.588    0.0048272
enh89482     3  176866900  176867900      4       2  150064       1.8897     0.029397
enh89487     3  176896600  176897600      3       2  150064       1.8478     0.032313
enh89494     3  177003500  177004500      2       1  150064        2.998    0.0013588
enh89499     3  177057900  177058900      1       1  150064       2.6273     0.004303
enh89539     3  177332700  177333700      4       2  150064       2.7936    0.0026061
enh89541     3  177346100  177347100      5       3  150064       2.9718    0.0014801
enh89560     3  177553200  177554200      3       2  150064       1.6687     0.047587
enh89572     3  177888200  177889200      2       1  150064       2.1739     0.014856
enh89573     3  177899900  177900900      3       2  150064       1.6712      0.04734
enh89574     3  177912500  177913500      2       1  150064       2.5295    0.0057105
enh89575     3  177920800  177921800      1       1  150064        2.546     0.005449
enh89576     3  177928400  177929400      7       2  150064       1.8041     0.035606
enh89579     3  178038000  178039000      7       3  150064       2.5421    0.0055099
enh89648     3  179898200  179899200      2       1  150064       2.1856     0.014422
enh89649     3  179967500  179968500      5       3  150064       2.2914     0.010971
enh89652     3  180075800  180076800      4       2  150064       2.0836       0.0186
enh89653     3  180100800  180101800      3       2  150064        1.887     0.029577
enh89655     3  180126800  180127800      6       2  150064       1.9369     0.026377
enh89658     3  180148500  180149500      2       1  150064       2.2513     0.012183
enh89660     3  180164500  180165500      3       2  150064       3.2192   0.00064283
enh89665     3  180348000  180349000      2       1  150064       1.8943     0.029095
enh89667     3  180632700  180633700      1       1  150064       6.2898    1.589e-10
enh89668     3  180651300  180652300      4       2  150064       5.8488   2.4754e-09
enh89670     3  180707900  180708900      1       1  150064       6.0471    7.372e-10
enh89671     3  181010600  181011600      2       1  150064       4.8243   7.0234e-07
enh89672     3  181121700  181122700      2       1  150064       5.2943   5.9736e-08
enh89691     3  181835300  181836300      1       1  150064       1.6489      0.04958
enh89695     3  181955700  181956700      1       1  150064       2.5801     0.004938
enh89699     3  182044800  182045800      4       2  150064       1.7424     0.040718
enh89709     3  182327200  182328200      2       1  150064       2.1319     0.016508
enh89713     3  182354600  182355600      1       1  150064       1.7399      0.04094
enh89715     3  182386200  182387200      1       1  150064       2.6728     0.003761
enh89724     3  182627000  182628000      2       1  150064       2.4509    0.0071246
enh89733     3  182695600  182696600      1       1  150064       1.8448      0.03253
enh89734     3  182698600  182699600      1       1  150064       1.6873      0.04577
enh89735     3  182707000  182708000      1       1  150064       1.6579      0.04867
enh89739     3  182903100  182904100      1       1  150064       2.4024     0.008144
enh89762     3  183098700  183099700      3       1  150064       2.0802     0.018754
enh89800     3  183732600  183733600      1       1  150064       1.8079      0.03531
enh89869     3  184473900  184474900      5       2  150064       2.5502    0.0053834
enh89877     3  184531700  184532700      2       1  150064       2.2819     0.011248
enh89899     3  185216800  185217800      1       1  150064       1.9695      0.02445
enh89917     3  185411100  185412100      2       1  150064       2.2588     0.011948
enh89919     3  185419800  185420800      1       1  150064       1.8946      0.02907
enh89920     3  185421300  185422300      3       2  150064       2.8216    0.0023891
enh89927     3  185441400  185442400      2       1  150064       2.6296     0.004274
enh89929     3  185446900  185447900      2       1  150064       1.8029     0.035703
enh89934     3  185458900  185459900      1       1  150064       1.7757      0.03789
enh89941     3  185484000  185485000      2       1  150064       2.0968     0.018005
enh89960     3  185655800  185656800      1       1  150064       2.0847      0.01855
enh89963     3  185676500  185677500      1       1  150064       2.4354     0.007437
enh89968     3  185775300  185776300      2       1  150064       2.0255     0.021406
enh89970     3  185793400  185794400      1       1  150064       2.6809     0.003671
enh89972     3  185813800  185814800      2       1  150064       2.3921    0.0083766
enh89975     3  185823300  185824300      4       2  150064       2.1608     0.015357
enh89990     3  185998600  185999600      4       2  150064       1.8676     0.030908
enh89992     3  186005700  186006700      7       3  150064       2.8441    0.0022271
enh90023     3  186507700  186508700      6       3  150064       2.4143    0.0078828
enh90024     3  186508800  186509800      5       1  150064        2.236     0.012675
enh90059     3  186891300  186892300      4       2  150064       1.9813     0.023778
enh90062     3  186904300  186905300      2       1  150064       1.8023     0.035749
enh90064     3  186927500  186928500      2       1  150064       2.7487    0.0029916
enh90076     3  187453000  187454000      4       2  150064       1.8605     0.031411
enh90111     3  187869900  187870900      2       1  150064       1.7929     0.036493
enh90113     3  187875400  187876400      5       3  150064       1.8275     0.033815
enh90114     3  187880700  187881700      2       1  150064       3.0138    0.0012898
enh90115     3  187882100  187883100      2       1  150064       1.6832      0.04617
enh90116     3  187887800  187888800      7       4  150064       1.9998     0.022763
enh90117     3  187896800  187897800      7       2  150064       1.6742      0.04705
enh90122     3  187914300  187915300      5       2  150064       2.2199     0.013211
enh90139     3  187990700  187991700      5       2  150064       1.6857     0.045929
enh90158     3  188079800  188080800      9       3  150064       1.6473      0.04975
enh90162     3  188134800  188135800      2       1  150064       1.9766     0.024041
enh90166     3  188184800  188185800      5       2  150064       3.9149   4.5213e-05
enh90167     3  188186700  188187700      3       2  150064       4.2612   1.0166e-05
enh90169     3  188194500  188195500      2       1  150064       2.9073    0.0018226
enh90172     3  188225000  188226000      2       1  150064       1.7455     0.040453
enh90188     3  188341300  188342300      4       2  150064       1.8739     0.030475
enh90190     3  188349200  188350200      3       2  150064       2.5282    0.0057319
enh90191     3  188352900  188353900      4       2  150064       2.9446     0.001617
enh90210     3  188550500  188551500      2       1  150064       1.6838     0.046108
enh90228     3  188719100  188720100      2       1  150064       2.2897      0.01102
enh90249     3  189055200  189056200      1       1  150064       2.3448     0.009519
enh90274     3  189483700  189484700      3       2  150064       1.8207     0.034325
enh90292     3  189561000  189562000      3       2  150064       2.0243     0.021469
enh90294     3  189614000  189615000      2       1  150064       1.9566     0.025199
enh90307     3  189712700  189713700      5       2  150064       1.9261     0.027046
enh90308     3  189719000  189720000      2       1  150064       3.0179    0.0012728
enh90309     3  189721300  189722300      4       2  150064       2.0486     0.020251
enh90310     3  189728000  189729000      6       3  150064       2.4806    0.0065581
enh90311     3  189729200  189730200      4       1  150064       2.0411     0.020622
enh90312     3  189731800  189732800      1       1  150064       2.9156     0.001775
enh90320     3  189761400  189762400      3       2  150064       1.6469     0.049792
enh90339     3  189839700  189840700      6       2  150064       2.1578     0.015471
enh90387     3  190261100  190262100      3       2  150064        1.744     0.040582
enh90398     3  190436500  190437500      2       1  150064       1.9604     0.024972
enh90400     3  190783800  190784800      6       2  150064       1.8234     0.034123
enh90433     3  191492700  191493700      6       3  150064       2.5502    0.0053827
enh90479     3  193506000  193507000      6       2  150064       1.9538     0.025362
enh90486     3  193552100  193553100      2       1  150064       2.1948     0.014089
enh90491     3  193575900  193576900     11       5  150064       1.6466     0.049819
enh90493     3  193588800  193589800     10       2  150064       1.7018     0.044395
enh90503     3  193692600  193693600      2       1  150064        2.153      0.01566
enh90513     3  193789300  193790300      2       1  150064       2.0231     0.021531
enh90515     3  193806800  193807800      4       2  150064       2.4049    0.0080891
enh90523     3  193866000  193867000      7       2  150064       2.7371    0.0030991
enh90609     3  194753900  194754900      8       3  150064        1.725     0.042263
enh90610     3  194761300  194762300      9       3  150064       1.6874     0.045764
enh90707     3  195946000  195947000      4       2  150064        2.306     0.010554
enh90709     3  195973600  195974600      2       1  150064       3.0091      0.00131
enh90711     3  195996800  195997800      4       1  150064       1.7333     0.041519
enh90712     3  196001300  196002300      2       1  150064       1.7184     0.042859
enh90713     3  196005400  196006400      6       3  150064       2.4685    0.0067847
enh90716     3  196015100  196016100      5       2  150064       1.9979     0.022863
enh90718     3  196046300  196047300      7       3  150064        3.334   0.00042802
enh90719     3  196066500  196067500      2       1  150064       2.4248    0.0076579
enh90720     3  196069600  196070600     10       4  150064       2.3923    0.0083723
enh90721     3  196126100  196127100      1       1  150064       2.9415     0.001633
enh90723     3  196141100  196142100      1       1  150064       3.0899     0.001001
enh90725     3  196160000  196161000      2       1  150064       3.1878   0.00071689
enh90745     3  196484500  196485500      6       3  150064       2.3279    0.0099574
enh90769     3  196901400  196902400      3       2  150064       1.8101     0.035137
enh90772     3  196930400  196931400      2       1  150064       1.6528     0.049188
enh90775     3  196948000  196949000      3       1  150064       2.6434    0.0041043
enh90776     3  196949600  196950600      1       1  150064        2.339     0.009667
enh90777     3  196952600  196953600      3       2  150064       1.7607      0.03914
enh90778     3  196955000  196956000      5       2  150064       2.0688     0.019282
enh90779     3  196961600  196962600      1       1  150064       2.0492      0.02022
enh90780     3  196984100  196985100      1       1  150064       2.9008     0.001861
enh90783     3  196998200  196999200      2       1  150064       2.6091    0.0045387
enh90784     3  197016500  197017500      5       2  150064       2.3296    0.0099139
enh90785     3  197019600  197020600      7       1  150064       2.5166    0.0059253
enh90786     3  197020600  197021600      6       1  150064       2.6787    0.0036953
enh90805     3  197157500  197158500      3       2  150064       1.8644     0.031135
enh90812     3  197208800  197209800      4       2  150064       2.7048     0.003417
enh90813     3  197209900  197210900      6       1  150064       1.9122     0.027923
enh90815     3  197221300  197222300      4       2  150064       3.4503   0.00027995
enh90816     3  197223100  197224100      1       1  150064       2.8096      0.00248
enh90823     3  197247400  197248400      4       2  150064       1.9261     0.027044
enh90834     3  197444500  197445500      1       1  150064       1.8919      0.02925
enh90866     4     670500     671500      2       1  150064       2.8569    0.0021387
enh90868     4     677300     678300      2       1  150064       1.8302     0.033612
enh90871     4     683000     684000      5       2  150064       2.2333     0.012765
enh90873     4     698400     699400      8       3  150064       1.7181     0.042889
enh90874     4     702100     703100      4       2  150064       3.1694   0.00076368
enh90875     4     713800     714800      5       1  150064       2.6388    0.0041602
enh90877     4     719900     720900      3       1  150064       1.9845     0.023598
enh90879     4     743700     744700      5       2  150064       3.5014   0.00023143
enh90880     4     745400     746400      2       1  150064       2.5284    0.0057299
enh90909     4    1124200    1125200      3       2  150064       1.8339     0.033336
enh90913     4    1194300    1195300      3       2  150064       2.6088    0.0045435
enh90915     4    1202800    1203800      4       1  150064       1.8479      0.03231
enh90917     4    1216700    1217700      3       1  150064       1.6741     0.047058
enh90918     4    1225100    1226100      4       2  150064       1.8371     0.033101
enh90920     4    1238400    1239400      7       3  150064       2.8265    0.0023529
enh90932     4    1323800    1324800      9       2  150064       1.7141     0.043257
enh90935     4    1338400    1339400      5       2  150064       2.1289     0.016632
enh90936     4    1342200    1343200      4       2  150064       1.9268     0.027005
enh90937     4    1345400    1346400      6       3  150064       2.5447    0.0054684
enh90977     4    1883300    1884300      2       1  150064       1.8136     0.034869
enh90989     4    2103000    2104000      1       1  150064       2.0253      0.02142
enh90997     4    2251400    2252400      4       2  150064       1.7086     0.043758
enh91001     4    2267500    2268500      4       2  150064       2.4549    0.0070471
enh91003     4    2331600    2332600      3       2  150064       2.1925     0.014172
enh91054     4    2960000    2961000      1       1  150064        1.876      0.03033
enh91081     4    3343400    3344400      3       2  150064       1.9386     0.026278
enh91120     4    4404100    4405100      7       2  150064       1.9636     0.024786
enh91125     4    4445300    4446300      5       2  150064       2.3325    0.0098381
enh91127     4    4475200    4476200      7       3  150064       3.0729      0.00106
enh91128     4    4479000    4480000      3       2  150064       2.2163     0.013337
enh91129     4    4482400    4483400      4       2  150064       2.5993    0.0046702
enh91130     4    4490000    4491000      2       1  150064       1.7919     0.036571
enh91131     4    4541100    4542100      4       2  150064       2.4288    0.0075743
enh91154     4    5167000    5168000      6       2  150064       1.9326      0.02664
enh91163     4    5638500    5639500      4       1  150064        2.622    0.0043708
enh91164     4    5661500    5662500      5       2  150064       2.4565     0.007014
enh91165     4    5708100    5709100      4       2  150064       1.7617     0.039059
enh91168     4    5748800    5749800     10       3  150064        2.088     0.018397
enh91171     4    5774800    5775800      3       2  150064       1.8172     0.034595
enh91181     4    6328500    6329500      3       1  150064       2.1681     0.015076
enh91183     4    6384500    6385500      9       3  150064       1.7283     0.041965
enh91186     4    6495200    6496200      7       4  150064       1.8601     0.031437
enh91232     4    6942600    6943600      4       2  150064       2.9523     0.001577
enh91234     4    6953200    6954200      2       1  150064       1.8657     0.031045
enh91235     4    6956700    6957700      4       2  150064        1.741     0.040845
enh91256     4    7136400    7137400      8       3  150064       2.1365     0.016321
enh91295     4    7745400    7746400      5       3  150064       2.3859     0.008518
enh91296     4    7751200    7752200     10       4  150064         2.03     0.021177
enh91304     4    7817100    7818100      3       2  150064       1.7133      0.04333
enh91394     4    8404000    8405000      8       4  150064       1.9625     0.024851
enh91397     4    8428400    8429400      3       2  150064       2.0252     0.021422
enh91398     4    8430400    8431400      3       1  150064         1.77     0.038365
enh91399     4    8437800    8438800      1       1  150064       1.6643      0.04803
enh91400     4    8439500    8440500      2       1  150064       1.7125     0.043404
enh91402     4    8452900    8453900      3       1  150064       2.2274     0.012959
enh91405     4    8518800    8519800      1       1  150064        2.247      0.01232
enh91418     4    9906400    9907400      3       1  150064       2.0903     0.018293
enh91439     4   10109800   10110800      2       1  150064       1.7835     0.037249
enh91443     4   10130200   10131200     12       3  150064       1.9535      0.02538
enh91446     4   10174600   10175600      6       2  150064        1.722     0.042535
enh91448     4   10205200   10206200      5       2  150064       1.6519     0.049275
enh91452     4   10298000   10299000      7       3  150064       1.8022     0.035759
enh91477     4   10955700   10956700      6       4  150064       1.7822     0.037358
enh91478     4   10956500   10957500      5       3  150064        1.924      0.02718
enh91569     4   14347000   14348000      5       3  150064       2.5716    0.0050615
enh91586     4   14890100   14891100      2       1  150064       2.2103     0.013543
enh91587     4   14895100   14896100      3       1  150064       2.3419    0.0095918
enh91589     4   14909800   14910800      2       1  150064       2.2913     0.010973
enh91592     4   14926500   14927500      7       4  150064       2.0895     0.018332
enh91596     4   15033100   15034100      5       2  150064       1.7776     0.037735
enh91627     4   15563600   15564600      3       1  150064         1.99     0.023296
enh91629     4   15652400   15653400      1       1  150064       1.7645      0.03882
enh91631     4   15661200   15662200      3       2  150064       1.9296     0.026829
enh91640     4   15718500   15719500      3       2  150064       1.7442     0.040561
enh91668     4   16208200   16209200     11       4  150064       2.1296       0.0166
enh91669     4   16219000   16220000      4       2  150064       2.5969    0.0047028
enh91674     4   16255000   16256000      6       3  150064        1.935     0.026495
enh91678     4   16599600   16600600      2       1  150064       2.2956     0.010849
enh91679     4   16609600   16610600      5       2  150064       2.3415    0.0096042
enh91681     4   16654400   16655400      2       1  150064       2.9336    0.0016754
enh91682     4   16668700   16669700      2       1  150064       2.4721    0.0067156
enh91697     4   17168400   17169400      4       2  150064       1.6818     0.046306
enh91700     4   17325500   17326500      8       3  150064       1.8763     0.030304
enh91705     4   17514400   17515400      1       1  150064        2.006      0.02243
enh91707     4   17577600   17578600      5       1  150064       2.1161      0.01717
enh91708     4   17580200   17581200      3       2  150064       1.7988     0.036028
enh91709     4   17618200   17619200      3       1  150064       2.3589    0.0091643
enh91710     4   17620400   17621400      3       1  150064       2.3445    0.0095259
enh91711     4   17689200   17690200      3       2  150064       1.8127     0.034939
enh91716     4   17788400   17789400      3       1  150064       1.8604     0.031415
enh91717     4   17790200   17791200      2       1  150064       1.7089     0.043739
enh91719     4   17815500   17816500      2       1  150064       1.8942     0.029097
enh91721     4   17933600   17934600      6       2  150064        1.953     0.025412
enh91723     4   17970100   17971100      3       1  150064       2.0745     0.019018
enh91726     4   18020800   18021800      4       1  150064       2.2446     0.012396
enh91728     4   18883600   18884600      4       2  150064       3.8475   5.9655e-05
enh91733     4   19359400   19360400     11       5  150064       1.7008     0.044492
enh91735     4   19615800   19616800      6       3  150064       2.7819    0.0027021
enh91736     4   19740700   19741700      2       1  150064       2.6941    0.0035293
enh91737     4   19750200   19751200      3       2  150064       2.0233     0.021521
enh91738     4   19777700   19778700      2       1  150064       2.5172    0.0059151
enh91739     4   19947900   19948900      5       2  150064       2.6041    0.0046058
enh91741     4   20029900   20030900      4       2  150064        2.832    0.0023131
enh91765     4   20605200   20606200      4       2  150064       4.0446   2.6205e-05
enh91767     4   20626000   20627000      2       1  150064       2.8768    0.0020088
enh91768     4   20664000   20665000      4       2  150064        2.097     0.017999
enh91770     4   20703000   20704000      2       1  150064       2.1014     0.017803
enh91842     4   24227600   24228600      2       1  150064       2.0265     0.021356
enh91843     4   24263500   24264500      9       3  150064       2.1973     0.013999
enh91868     4   24806200   24807200      3       2  150064       2.2575      0.01199
enh91869     4   24825700   24826700      2       1  150064       2.6086    0.0045459
enh91872     4   24913000   24914000      2       1  150064       1.7957     0.036271
enh91873     4   24925100   24926100      3       1  150064       2.0777     0.018869
enh91890     4   25402300   25403300      3       2  150064        2.331    0.0098758
enh91891     4   25450200   25451200      3       1  150064        2.151     0.015737
enh91898     4   25812500   25813500      2       1  150064       1.8406      0.03284
enh91902     4   25861800   25862800      1       1  150064        2.731     0.003157
enh91903     4   25866600   25867600      1       1  150064       2.4119     0.007935
enh91906     4   25909700   25910700      6       2  150064       2.0088     0.022279
enh91909     4   25929900   25930900      3       2  150064       2.8159    0.0024318
enh91911     4   25954800   25955800      9       4  150064       3.2532   0.00057065
enh91942     4   26222500   26223500      1       1  150064       2.1651      0.01519
enh91944     4   26240300   26241300      3       2  150064       2.0644     0.019489
enh91950     4   26335700   26336700      2       1  150064       1.6923     0.045293
enh91952     4   26344600   26345600      2       1  150064       1.8684      0.03085
enh91954     4   26357100   26358100      2       1  150064       2.2508       0.0122
enh91959     4   26379200   26380200      1       1  150064       2.2668       0.0117
enh91976     4   26586800   26587800      1       1  150064       3.4971    0.0002352
enh91977     4   26590900   26591900      4       1  150064       3.5956   0.00016184
enh91980     4   26689000   26690000      1       1  150064       3.2699     0.000538
enh91982     4   26718600   26719600      1       1  150064       1.7908      0.03666
enh91983     4   26732400   26733400      1       1  150064        3.145    0.0008304
enh91984     4   26781800   26782800      1       1  150064       2.3886     0.008457
enh91987     4   26804700   26805700      2       1  150064        3.133   0.00086519
enh91988     4   26813400   26814400      2       1  150064       2.4518    0.0071075
enh92002     4   27005000   27006000      1       1  150064       2.0792       0.0188
enh92009     4   27361800   27362800      3       2  150064       3.0589    0.0011106
enh92013     4   28168800   28169800      4       2  150064        1.906     0.028325
enh92018     4   28280300   28281300      5       1  150064       1.7364     0.041246
enh92020     4   28353200   28354200      2       1  150064       1.7107     0.043567
enh92028     4   28923000   28924000      8       2  150064       1.6586     0.048602
enh92037     4   30762000   30763000      5       1  150064       2.4512    0.0071192
enh92038     4   30768600   30769600      3       2  150064       1.7023     0.044352
enh92039     4   30769600   30770600      1       1  150064       2.2938       0.0109
enh92040     4   30771500   30772500      1       1  150064       2.2994      0.01074
enh92042     4   30803700   30804700      2       1  150064       2.3696    0.0089047
enh92044     4   30842000   30843000      2       1  150064       2.5801    0.0049388
enh92048     4   30947000   30948000      2       1  150064       1.6863     0.045873
enh92049     4   30952100   30953100      2       1  150064       2.6713    0.0037775
enh92051     4   30976200   30977200      2       1  150064        2.176     0.014778
enh92054     4   31520400   31521400      2       1  150064       3.4998   0.00023281
enh92066     4   33999600   34000600      2       1  150064       2.0006     0.022719
enh92067     4   34149700   34150700      2       1  150064       2.3563    0.0092283
enh92068     4   34159800   34160800      3       1  150064       2.9347    0.0016695
enh92069     4   34182900   34183900      1       1  150064       3.0027     0.001338
enh92070     4   34185400   34186400      1       1  150064       3.0124     0.001296
enh92071     4   34195300   34196300      3       1  150064       2.8767    0.0020092
enh92076     4   36027800   36028800      3       1  150064       1.8574     0.031625
enh92079     4   36226500   36227500      2       1  150064       1.8163      0.03466
enh92089     4   37605800   37606800      4       1  150064       1.9886     0.023375
enh92112     4   37814200   37815200      7       3  150064       2.7202    0.0032626
enh92113     4   37826500   37827500      2       1  150064       1.7997     0.035952
enh92124     4   38004100   38005100      5       3  150064       1.6897     0.045545
enh92126     4   38006400   38007400      7       2  150064       2.1032     0.017726
enh92128     4   38031200   38032200      4       2  150064       1.7143     0.043237
enh92129     4   38052000   38053000      6       2  150064       1.7916     0.036598
enh92133     4   38073300   38074300      5       3  150064         1.89     0.029376
enh92185     4   38643100   38644100      3       2  150064       1.8628     0.031243
enh92193     4   38725300   38726300      3       2  150064       1.6803      0.04645
enh92206     4   38857200   38858200      6       2  150064       1.8248     0.034012
enh92207     4   38859900   38860900      6       2  150064       2.2836     0.011196
enh92236     4   39496900   39497900      3       2  150064       2.0719     0.019139
enh92237     4   39503800   39504800      7       4  150064       1.8312     0.033533
enh92242     4   39541200   39542200      1       1  150064       1.9542      0.02534
enh92251     4   39641500   39642500      1       1  150064       2.5731      0.00504
enh92252     4   39656800   39657800      2       1  150064       1.9328     0.026632
enh92264     4   39935500   39936500      7       4  150064       1.7555     0.039591
enh92271     4   40040000   40041000      3       1  150064       2.6078    0.0045557
enh92317     4   40623300   40624300      4       2  150064       1.8001     0.035925
enh92416     4   44489100   44490100      6       3  150064       2.2054     0.013712
enh92431     4   44986600   44987600      9       4  150064       1.9188     0.027507
enh92446     4   47223800   47224800      1       1  150064       3.5095    0.0002245
enh92451     4   47489000   47490000      2       1  150064       1.6624     0.048218
enh92462     4   47566700   47567700      6       2  150064       1.7795      0.03758
enh92483     4   48113800   48114800      2       1  150064       1.9224     0.027279
enh92490     4   48332500   48333500      3       2  150064       1.9694     0.024454
enh92494     4   48358100   48359100      1       1  150064       2.8739     0.002027
enh92496     4   48362700   48363700      3       2  150064       1.9401     0.026185
enh92500     4   48382300   48383300      1       1  150064       3.0226     0.001253
enh92502     4   48572600   48573600      2       1  150064       1.9278     0.026938
enh92503     4   48604200   48605200      2       1  150064       2.1834     0.014502
enh92506     4   48644700   48645700      2       1  150064       1.8341     0.033319
enh92509     4   48666600   48667600      3       2  150064       2.0242     0.021475
enh92510     4   48670200   48671200      1       1  150064       2.3414     0.009606
enh92516     4   48728800   48729800      3       2  150064        1.945     0.025887
enh92520     4   48748200   48749200      2       1  150064       1.8877      0.02953
enh92521     4   48749100   48750100      1       1  150064       2.4588      0.00697
enh92525     4   48758500   48759500      2       1  150064       1.6802     0.046463
enh92527     4   48777000   48778000      1       1  150064       2.1063      0.01759
enh92528     4   48778300   48779300      2       1  150064       1.9604     0.024973
enh92529     4   48783200   48784200      1       1  150064        2.482     0.006533
enh92598     4   53797600   53798600      5       1  150064       1.7155     0.043124
enh92599     4   53799000   53800000      2       1  150064        1.952     0.025467
enh92607     4   53881200   53882200      4       2  150064       1.7774     0.037754
enh92612     4   53979200   53980200      3       2  150064        1.841     0.032812
enh92629     4   54344300   54345300      2       1  150064       1.7568     0.039478
enh92639     4   54451500   54452500      2       1  150064       1.6892     0.045586
enh92644     4   54488300   54489300      2       1  150064       2.0373     0.020808
enh92646     4   54516900   54517900      5       2  150064        2.008      0.02232
enh92647     4   54520500   54521500      1       1  150064       1.7254      0.04223
enh92690     4   55018900   55019900      2       1  150064       2.6279    0.0042956
enh92691     4   55021800   55022800      2       1  150064       2.6338     0.004222
enh92693     4   55063400   55064400      3       2  150064       3.2963   0.00048988
enh92694     4   55079600   55080600      4       1  150064       2.8625    0.0021015
enh92695     4   55083200   55084200      1       1  150064       2.3698       0.0089
enh92696     4   55083900   55084900      1       1  150064       2.1427      0.01607
enh92701     4   55349200   55350200      3       1  150064       1.8605     0.031409
enh92717     4   55684900   55685900      2       1  150064       1.9454     0.025864
enh92731     4   56121400   56122400      3       1  150064       2.5647    0.0051638
enh92739     4   56265400   56266400      2       1  150064       1.7153     0.043149
enh92741     4   56308500   56309500      1       1  150064       1.9233      0.02722
enh92742     4   56311700   56312700      4       2  150064       1.6956     0.044981
enh92744     4   56341400   56342400      3       1  150064       1.7526     0.039833
enh92745     4   56343600   56344600      6       3  150064       1.9354     0.026468
enh92746     4   56344200   56345200      3       2  150064       1.7733     0.038091
enh92751     4   56415100   56416100      2       1  150064       1.9785     0.023935
enh92752     4   56420100   56421100      6       2  150064       1.8119     0.035003
enh92755     4   56599600   56600600      5       2  150064       1.7478     0.040251
enh92760     4   56718000   56719000      3       2  150064       1.7581     0.039365
enh92762     4   56731900   56732900      4       2  150064       2.0486     0.020248
enh92778     4   57325800   57326800      1       1  150064       2.2764      0.01141
enh92818     4   57961100   57962100      5       2  150064       2.1775     0.014721
enh92821     4   57967500   57968500      1       1  150064       1.6622      0.04824
enh92822     4   57969200   57970200      1       1  150064        2.077       0.0189
enh92842     4   59167200   59168200      1       1  150064       2.2439      0.01242
enh92864     4   62377300   62378300      2       1  150064       2.0562     0.019884
enh92865     4   62386200   62387200      4       1  150064        2.237     0.012645
enh92871     4   62636900   62637900      2       1  150064       1.7458     0.040422
enh92880     4   66249400   66250400      1       1  150064       2.7983     0.002569
enh92881     4   66282200   66283200      5       2  150064       3.0944   0.00098619
enh92882     4   66367600   66368600      3       2  150064       1.8596     0.031468
enh92883     4   66373700   66374700      8       4  150064       2.4823    0.0065268
enh92884     4   66377400   66378400      6       3  150064       3.1537    0.0008061
enh92903     4   68551100   68552100      3       2  150064       2.2835       0.0112
enh92904     4   68563500   68564500      3       1  150064       3.0826     0.001026
enh92905     4   68568100   68569100      3       1  150064        2.914    0.0017842
enh92906     4   68569400   68570400      3       2  150064       2.9112    0.0018003
enh92907     4   68578500   68579500      2       1  150064       2.5985    0.0046821
enh92911     4   68612400   68613400      3       1  150064       2.3189     0.010199
enh92977     4   70725900   70726900      1       1  150064       3.0855     0.001016
enh92978     4   70849600   70850600      2       1  150064       1.9084     0.028172
enh92979     4   71380800   71381800      6       2  150064       1.7191     0.042796
enh92980     4   71387700   71388700     12       3  150064         1.73     0.041814
enh93023     4   72425400   72426400      2       1  150064       1.7069      0.04392
enh93037     4   73432600   73433600      2       1  150064       2.8718    0.0020405
enh93039     4   73496500   73497500      4       2  150064       2.6908    0.0035642
enh93040     4   73506700   73507700      2       1  150064       2.0067     0.022391
enh93045     4   73836300   73837300      1       1  150064       2.1146      0.01723
enh93046     4   73840200   73841200      1       1  150064       2.2688      0.01164
enh93047     4   73862900   73863900      7       1  150064        2.251     0.012193
enh93060     4   74140200   74141200      1       1  150064       1.7348      0.04139
enh93111     4   74751100   74752100      5       3  150064       1.6556     0.048898
enh93117     4   74785100   74786100      1       1  150064       1.9036      0.02848
enh93156     4   75356200   75357200      3       1  150064       2.4425    0.0072925
enh93158     4   75369100   75370100      7       1  150064       2.3471    0.0094603
enh93159     4   75371000   75372000      8       1  150064        2.285     0.011157
enh93161     4   75402900   75403900      7       2  150064       2.3475    0.0094503
enh93221     4   77007800   77008800      1       1  150064        1.962      0.02488
enh93228     4   77114500   77115500      3       2  150064       2.0124     0.022086
enh93233     4   77127600   77128600      4       2  150064       2.2392     0.012571
enh93238     4   77153300   77154300      6       2  150064       1.6812      0.04636
enh93239     4   77156800   77157800      1       1  150064       1.8064      0.03543
enh93244     4   77309200   77310200      4       1  150064          2.2     0.013903
enh93253     4   77456600   77457600      8       1  150064       1.8197     0.034406
enh93258     4   77500700   77501700      3       2  150064       2.3775    0.0087164
enh93262     4   77522700   77523700      2       1  150064       2.2589     0.011945
enh93263     4   77528100   77529100      2       1  150064       1.8516     0.032039
enh93264     4   77531700   77532700      3       1  150064       2.2019     0.013836
enh93268     4   77559800   77560800      2       1  150064       2.2897      0.01102
enh93283     4   77627500   77628500      4       1  150064       1.7341     0.041451
enh93286     4   77645500   77646500      3       2  150064       1.7674     0.038584
enh93287     4   77650800   77651800      2       1  150064       1.7852     0.037118
enh93304     4   77813400   77814400      5       2  150064       2.4358    0.0074292
enh93353     4   78199900   78200900      6       1  150064       2.2735     0.011498
enh93354     4   78257700   78258700     11       1  150064       2.1472     0.015888
enh93355     4   78265000   78266000      9       1  150064       2.0191     0.021739
enh93372     4   78718200   78719200      2       1  150064       1.7216     0.042567
enh93391     4   79097300   79098300      1       1  150064       2.0529      0.02004
enh93393     4   79141000   79142000      1       1  150064       1.8278      0.03379
enh93394     4   79168300   79169300      5       2  150064       1.8092     0.035213
enh93395     4   79169000   79170000      6       3  150064       2.0307     0.021144
enh93437     4   79687000   79688000      1       1  150064       1.9781      0.02396
enh93473     4   81093500   81094500      3       2  150064       2.0269     0.021339
enh93476     4   81146500   81147500      6       1  150064       2.9385    0.0016491
enh93479     4   81192500   81193500      5       2  150064       1.7677     0.038556
enh93491     4   82057200   82058200      1       1  150064       1.9606      0.02496
enh93506     4   82471000   82472000      2       1  150064       2.7602    0.0028885
enh93521     4   83189100   83190100      3       1  150064        2.799    0.0025631
enh93524     4   83281300   83282300      2       1  150064       2.1198     0.017013
enh93527     4   83289100   83290100      2       1  150064       1.6963     0.044919
enh93554     4   83754800   83755800      4       1  150064       1.7723     0.038172
enh93560     4   83813100   83814100      1       1  150064       1.6532      0.04915
enh93564     4   83905300   83906300      2       1  150064       1.6671     0.047746
enh93565     4   83909300   83910300      1       1  150064       2.3592     0.009156
enh93566     4   83910500   83911500      3       1  150064        2.409    0.0079978
enh93607     4   84479400   84480400      7       2  150064       2.8226    0.0023821
enh93608     4   84482100   84483100      3       2  150064       1.6564     0.048825
enh93609     4   84490700   84491700      3       1  150064       1.8037     0.035641
enh93610     4   84503300   84504300      1       1  150064       1.9576      0.02514
enh93611     4   84539800   84540800      1       1  150064       2.8245     0.002368
enh93612     4   84551000   84552000      1       1  150064       1.9612      0.02493
enh93615     4   84678000   84679000      2       1  150064        1.994     0.023076
enh93631     4   85594200   85595200      2       1  150064       2.3121     0.010386
enh93641     4   85776600   85777600      1       1  150064       1.9527      0.02543
enh93687     4   86850100   86851100      2       1  150064       1.8225     0.034189
enh93689     4   86876800   86877800      2       1  150064       2.1706     0.014981
enh93691     4   86891200   86892200      3       1  150064       2.3972    0.0082597
enh93699     4   86976700   86977700      1       1  150064       2.3425     0.009578
enh93700     4   87038300   87039300      2       1  150064       3.0126    0.0012951
enh93701     4   87139900   87140900      4       2  150064       1.7717     0.038226
enh93702     4   87154200   87155200      3       1  150064       2.1364     0.016322
enh93703     4   87164400   87165400      1       1  150064       2.0742      0.01903
enh93742     4   87777300   87778300      3       2  150064       2.0249     0.021441
enh93743     4   87814000   87815000      3       1  150064       2.1295     0.016608
enh93744     4   87815300   87816300      3       1  150064       2.2999     0.010727
enh93746     4   87840100   87841100      1       1  150064       2.6554     0.003961
enh93747     4   87842700   87843700      2       1  150064       2.0795     0.018784
enh93750     4   87860200   87861200      1       1  150064       2.8133     0.002452
enh93754     4   87884300   87885300      2       1  150064       2.5695    0.0050921
enh93755     4   87888500   87889500      5       2  150064       2.9529    0.0015738
enh93756     4   87891600   87892600      4       2  150064       2.7116    0.0033478
enh93758     4   87898300   87899300      6       3  150064       2.6599    0.0039082
enh93760     4   87926100   87927100      2       1  150064       2.2269     0.012978
enh93763     4   87935600   87936600      3       2  150064       1.8625     0.031269
enh93765     4   87940200   87941200      4       2  150064       2.9465    0.0016069
enh93767     4   87946100   87947100      1       1  150064       2.7943     0.002601
enh93769     4   87950700   87951700      4       2  150064       2.3684    0.0089321
enh93770     4   87953900   87954900      1       1  150064       2.7191     0.003273
enh93772     4   87960400   87961400      2       1  150064       2.6756    0.0037299
enh93774     4   87963500   87964500      3       1  150064       2.5445     0.005472
enh93775     4   87965900   87966900      2       1  150064       2.1474     0.015879
enh93776     4   87971700   87972700      4       2  150064       1.8828     0.029861
enh93778     4   87975800   87976800      7       3  150064       2.3092     0.010467
enh93779     4   87979200   87980200      4       1  150064       1.9778     0.023976
enh93793     4   88024500   88025500      3       1  150064       1.7177     0.042927
enh93798     4   88156100   88157100      1       1  150064       1.7099      0.04364
enh93825     4   88895500   88896500      2       1  150064       1.7708     0.038294
enh93853     4   89376700   89377700      1       1  150064        1.896      0.02898
enh93887     4   89885000   89886000      4       1  150064       1.7437     0.040602
enh93908     4   90629800   90630800      1       1  150064       2.8863     0.001949
enh93909     4   90645900   90646900      1       1  150064       3.0806     0.001033
enh93918     4   90759300   90760300      4       2  150064       1.9092     0.028116
enh93919     4   90768600   90769600      4       2  150064       2.2422     0.012475
enh93920     4   90989700   90990700      2       1  150064       2.0383      0.02076
enh93921     4   90990200   90991200      1       1  150064       3.2163    0.0006493
enh93922     4   90999500   91000500      4       1  150064       2.7624    0.0028685
enh93923     4   91020800   91021800      4       2  150064       2.6463    0.0040693
enh93939     4   93155000   93156000      1       1  150064       1.9703       0.0244
enh93947     4   95183200   95184200      1       1  150064       1.7794      0.03759
enh94003     4   95687700   95688700      3       2  150064       1.7267     0.042109
enh94009     4   95868400   95869400      4       1  150064       2.3937    0.0083407
enh94026     4   96214200   96215200      1       1  150064       2.2517      0.01217
enh94027     4   96225600   96226600      1       1  150064       2.3781       0.0087
enh94028     4   96239300   96240300      3       1  150064       2.9661    0.0015082
enh94046     4   97657100   97658100      6       2  150064        4.278   9.4302e-06
enh94067     4   99298200   99299200      2       1  150064       1.8555     0.031766
enh94090     4   99467200   99468200      8       3  150064       1.9748     0.024146
enh94091     4   99477000   99478000      5       2  150064       2.1254     0.016778
enh94093     4   99482800   99483800      2       1  150064       2.2727     0.011521
enh94096     4   99490200   99491200      4       2  150064       1.9035      0.02849
enh94101     4   99509000   99510000      3       1  150064        2.763    0.0028632
enh94102     4   99510000   99511000      3       1  150064       2.6829    0.0036498
enh94155     4  100304300  100305300      7       3  150064       1.7141     0.043251
enh94177     4  100740800  100741800      4       2  150064        2.128      0.01667
enh94178     4  100747800  100748800      7       4  150064       2.1185     0.017066
enh94179     4  100759600  100760600      4       2  150064       2.3489    0.0094154
enh94183     4  100806900  100807900      1       1  150064       1.6884      0.04567
enh94186     4  100815800  100816800      6       2  150064       1.7416     0.040791
enh94188     4  100881700  100882700      2       1  150064       2.3829    0.0085888
enh94191     4  100919000  100920000      2       1  150064       1.7481     0.040222
enh94192     4  100929000  100930000      1       1  150064       2.9521     0.001578
enh94196     4  101016900  101017900      5       2  150064       1.8819     0.029925
enh94197     4  101210200  101211200      8       3  150064       2.1166     0.017145
enh94200     4  101269400  101270400      4       2  150064       3.0265    0.0012371
enh94201     4  101300700  101301700      4       2  150064       1.7533     0.039773
enh94202     4  101341500  101342500      4       2  150064       2.0769     0.018905
enh94207     4  101534200  101535200     10       3  150064       2.5495    0.0053931
enh94211     4  101903300  101904300      4       2  150064       3.1029   0.00095811
enh94214     4  101958200  101959200      5       2  150064       1.6939     0.045145
enh94215     4  102023900  102024900      1       1  150064         2.09      0.01831
enh94224     4  102093800  102094800      4       2  150064       2.2234     0.013094
enh94227     4  102112500  102113500      3       1  150064       1.9254     0.027088
enh94229     4  102122000  102123000      2       1  150064       2.1351     0.016378
enh94231     4  102132200  102133200      5       2  150064       1.8772     0.030245
enh94237     4  102159800  102160800      3       1  150064       1.7503     0.040034
enh94269     4  102756200  102757200      2       1  150064       1.8821      0.02991
enh94273     4  102893500  102894500      3       2  150064       2.2952     0.010862
enh94274     4  102897800  102898800      2       1  150064       1.9867     0.023475
enh94275     4  102902600  102903600      1       1  150064       4.7338    1.102e-06
enh94285     4  103350300  103351300      4       2  150064       2.0251      0.02143
enh94288     4  103419000  103420000      1       1  150064       1.9559      0.02524
enh94291     4  103427400  103428400      1       1  150064       1.9243      0.02716
enh94298     4  103463900  103464900      1       1  150064       2.2316      0.01282
enh94317     4  103605300  103606300      2       1  150064       2.1528     0.015666
enh94319     4  103634000  103635000      1       1  150064       2.2942      0.01089
enh94321     4  103655600  103656600      2       1  150064       2.1671     0.015114
enh94322     4  103678500  103679500      2       1  150064       2.3234     0.010078
enh94323     4  103680100  103681100      2       1  150064       3.0803    0.0010341
enh94324     4  103682600  103683600      2       1  150064       2.6844    0.0036333
enh94325     4  103701300  103702300      6       2  150064       3.6504   0.00013091
enh94326     4  103709300  103710300      5       1  150064       3.5224   0.00021381
enh94327     4  103710800  103711800      3       1  150064       3.5219   0.00021427
enh94328     4  103731800  103732800      4       2  150064       4.2111   1.2705e-05
enh94329     4  103736000  103737000      4       2  150064       3.9456   3.9797e-05
enh94331     4  103741800  103742800      4       1  150064       3.6501   0.00013107
enh94332     4  103743400  103744400      2       1  150064       3.1289   0.00087718
enh94333     4  103750400  103751400      2       1  150064       3.4804   0.00025034
enh94334     4  103788200  103789200      1       1  150064       3.8858      5.1e-05
enh94336     4  103810700  103811700      2       1  150064        3.052    0.0011366
enh94337     4  103932600  103933600      4       2  150064       2.5792     0.004952
enh94338     4  103939300  103940300      2       1  150064       3.5984   0.00016012
enh94345     4  104058200  104059200      1       1  150064       2.3586     0.009171
enh94349     4  104321000  104322000      6       2  150064       1.7682     0.038515
enh94350     4  104333800  104334800      1       1  150064       1.7622      0.03902
enh94357     4  105512800  105513800      2       1  150064       1.8278     0.033792
enh94404     4  106633900  106634900      2       1  150064       1.7091     0.043718
enh94406     4  106687100  106688100      2       1  150064       1.8704     0.030711
enh94407     4  106729400  106730400      2       1  150064       1.9447     0.025905
enh94408     4  106764400  106765400      4       1  150064       2.0235     0.021509
enh94419     4  107194600  107195600      2       1  150064       1.8752     0.030382
enh94421     4  107212400  107213400      1       1  150064       2.0589      0.01975
enh94426     4  107246400  107247400      2       1  150064       1.7709     0.038288
enh94444     4  107989700  107990700      4       2  150064        2.162      0.01531
enh94485     4  108827600  108828600      1       1  150064        1.868      0.03088
enh94486     4  108851400  108852400      3       1  150064        2.431    0.0075285
enh94487     4  108853300  108854300      5       2  150064        2.503    0.0061571
enh94488     4  108855300  108856300      4       1  150064       2.5238    0.0058054
enh94507     4  109266900  109267900      5       1  150064       2.0685     0.019297
enh94513     4  109423000  109424000      1       1  150064       1.7172      0.04297
enh94514     4  109481500  109482500      5       1  150064       2.1437     0.016027
enh94516     4  109522200  109523200      2       1  150064       1.7491     0.040141
enh94556     4  110833600  110834600      1       1  150064       3.3573    0.0003935
enh94557     4  110842200  110843200      5       1  150064       2.7614    0.0028778
enh94558     4  110868400  110869400      2       1  150064       3.0061     0.001323
enh94559     4  110888800  110889800      1       1  150064       2.8933     0.001906
enh94560     4  110901100  110902100      2       1  150064       2.3197     0.010178
enh94561     4  110910300  110911300      4       1  150064       2.7458    0.0030179
enh94578     4  111120200  111121200      1       1  150064       1.6484      0.04964
enh94586     4  111461800  111462800      2       1  150064       1.9299     0.026811
enh94588     4  111662900  111663900      1       1  150064       2.5054     0.006116
enh94614     4  112990200  112991200      1       1  150064       2.5331     0.005653
enh94647     4  113739800  113740800      4       2  150064       2.3507    0.0093702
enh94650     4  113786800  113787800      3       2  150064        1.652      0.04927
enh94697     4  114613800  114614800      2       1  150064       1.7332     0.041527
enh94698     4  114620800  114621800      1       1  150064       2.1827      0.01453
enh94734     4  115170800  115171800      5       2  150064       2.6367    0.0041856
enh94736     4  115192600  115193600      3       2  150064        1.684     0.046094
enh94737     4  115198500  115199500      4       2  150064       2.0875     0.018421
enh94738     4  115202100  115203100      2       1  150064       2.6721    0.0037689
enh94744     4  116345700  116346700      3       2  150064       1.6731     0.047152
enh94765     4  118714700  118715700      6       2  150064       2.6146    0.0044667
enh94772     4  119269700  119270700      3       1  150064       2.4266    0.0076211
enh94785     4  119675600  119676600      1       1  150064       1.7925      0.03653
enh94787     4  119686600  119687600      1       1  150064       1.7791      0.03761
enh94822     4  120037900  120038900      1       1  150064       1.8834      0.02982
enh94851     4  120974100  120975100      4       2  150064        1.946     0.025825
enh94858     4  121239800  121240800      1       1  150064       1.6665      0.04781
enh94861     4  121630800  121631800      1       1  150064        1.872       0.0306
enh94889     4  122647400  122648400      4       2  150064       1.6542     0.049048
enh94891     4  122705900  122706900      2       1  150064       1.9627      0.02484
enh94915     4  123652400  123653400      1       1  150064       1.7892      0.03679
enh94936     4  123794700  123795700      5       2  150064       1.6956     0.044979
enh94937     4  123796900  123797900      1       1  150064       1.7082       0.0438
enh94942     4  123835600  123836600      6       3  150064       2.6745    0.0037422
enh94945     4  123926000  123927000      5       3  150064       2.4494    0.0071538
enh94947     4  123946900  123947900      3       1  150064       2.0419     0.020579
enh94952     4  124048600  124049600      1       1  150064       1.9662      0.02464
enh94975     4  124373700  124374700      1       1  150064       1.6998      0.04458
enh94988     4  124523900  124524900      1       1  150064       2.1457      0.01595
enh95003     4  124777900  124778900      1       1  150064       1.6813      0.04635
enh95041     4  125643000  125644000      6       4  150064       1.7614     0.039083
enh95050     4  125867600  125868600      2       1  150064       2.1522      0.01569
enh95051     4  125868700  125869700      2       1  150064       2.0464     0.020357
enh95052     4  125869800  125870800      2       1  150064       2.1213     0.016948
enh95078     4  127629600  127630600      5       1  150064       1.9246     0.027141
enh95109     4  128619600  128620600      2       1  150064       2.1117     0.017356
enh95126     4  129149300  129150300      2       1  150064       1.8349     0.033259
enh95127     4  129162300  129163300      3       1  150064       2.0241     0.021479
[truncated: 1,030,023 more chars]
