# Supplementary material for: Identifying enhancer properties associated with genetic risk for complex traits using regulome-wide association studies
Source: PLoS Comput Biol. 2022 Sep 7;18(9):e1010430. doi: 10.1371/journal.pcbi.1010430 (PMC9484640; doi:10.1371/journal.pcbi.1010430)
Supplement: S3 Table — Sample names are as described in the ROADMAP epigenomics project integrative analysis portal: https://egg2.wustl.edu/roadmap/web_portal/meta.html. (ZIP) [file pcbi.1010430.s010.zip › supplemental_table3/E129bone_sig_enhancers05.gcov.out]

GENE       CHR      START       STOP  NSNPS  NPARAM       N        ZSTAT            P
enh51831     1     841500     842500      1       1  150064       1.8239      0.03408
enh51832     1     845200     846200      4       1  150064         1.71     0.043636
enh51856     1    1168500    1169500      3       1  150064       1.9619      0.02489
enh51857     1    1172400    1173400      1       1  150064       2.0969        0.018
enh51862     1    1205200    1206200      2       1  150064       1.6686     0.047598
enh51895     1    1473700    1474700      1       1  150064       1.6972      0.04483
enh51901     1    1501800    1502800      1       1  150064       1.9612      0.02493
enh51935     1    1841300    1842300      3       1  150064       2.0797     0.018775
enh51942     1    2063100    2064100      3       2  150064       3.1698   0.00076283
enh51944     1    2071400    2072400      4       2  150064       3.2766    0.0005253
enh51945     1    2101300    2102300      1       1  150064       3.4508    0.0002795
enh51952     1    2126700    2127700      2       1  150064       2.5265    0.0057606
enh51956     1    2137400    2138400      2       1  150064       2.6153    0.0044576
enh51964     1    2173600    2174600      1       1  150064       3.7831    7.743e-05
enh51974     1    2211000    2212000      3       1  150064       2.1734     0.014875
enh51981     1    2232900    2233900      1       1  150064       1.9129      0.02788
enh51991     1    2336100    2337100      2       1  150064       1.8092      0.03521
enh51996     1    2378900    2379900      7       3  150064       3.8994   4.8221e-05
enh51997     1    2381700    2382700      1       1  150064       3.8554    5.777e-05
enh51999     1    2391100    2392100      5       2  150064       4.0566     2.49e-05
enh52008     1    2486600    2487600      1       1  150064       2.5752     0.005009
enh52012     1    2516000    2517000      1       1  150064       3.2766    0.0005254
enh52014     1    2524900    2525900      8       2  150064       2.7894    0.0026406
enh52021     1    3043500    3044500      3       2  150064       2.1011     0.017815
enh52026     1    3120600    3121600      2       1  150064       1.8472     0.032361
enh52027     1    3123500    3124500      3       1  150064       3.2339    0.0006105
enh52099     1    6260200    6261200      1       1  150064       1.7453      0.04047
enh52100     1    6265000    6266000      1       1  150064       2.2842      0.01118
enh52130     1    6552300    6553300      3       1  150064       1.9459     0.025835
enh52131     1    6555300    6556300      3       1  150064       2.1548      0.01559
enh52133     1    6561500    6562500      3       2  150064       1.6621      0.04825
enh52135     1    6575800    6576800      1       1  150064       2.1343      0.01641
enh52145     1    6649100    6650100      4       2  150064       1.7673     0.038589
enh52146     1    6658400    6659400      6       3  150064       1.6901     0.045505
enh52148     1    6669400    6670400      1       1  150064       1.8226      0.03418
enh52149     1    6676200    6677200      2       1  150064       3.3689   0.00037737
enh52150     1    6684000    6685000      2       1  150064       2.1264     0.016733
enh52152     1    6745600    6746600      1       1  150064       2.5274     0.005746
enh52153     1    6746500    6747500      1       1  150064       3.7624    8.414e-05
enh52155     1    6759600    6760600      3       1  150064        3.954   3.8435e-05
enh52180     1    7020100    7021100      1       1  150064       1.9101      0.02806
enh52191     1    7315400    7316400      5       1  150064       1.9007     0.028674
enh52255     1    8138700    8139700      1       1  150064       1.7136       0.0433
enh52266     1    8196500    8197500      3       2  150064         1.91     0.028065
enh52287     1    8362400    8363400      2       1  150064       3.5833   0.00016966
enh52289     1    8377200    8378200      1       1  150064       3.5064    0.0002271
enh52290     1    8378400    8379400      3       1  150064       3.2369   0.00060417
enh52291     1    8403300    8404300      3       2  150064       2.8493    0.0021907
enh52293     1    8413000    8414000      2       1  150064       1.7281     0.041985
enh52295     1    8427200    8428200      1       1  150064       2.9348     0.001669
enh52297     1    8429200    8430200      2       1  150064       2.5693    0.0050949
enh52298     1    8429800    8430800      3       1  150064       2.8972    0.0018824
enh52299     1    8431900    8432900      3       2  150064        4.388   5.7203e-06
enh52301     1    8438700    8439700      1       1  150064       5.5166    1.728e-08
enh52303     1    8444400    8445400      2       1  150064       4.8974   4.8548e-07
enh52305     1    8447600    8448600      2       1  150064       4.7983    8.002e-07
enh52306     1    8450800    8451800      3       2  150064       2.9505    0.0015861
enh52308     1    8454700    8455700      2       1  150064       3.3185   0.00045251
enh52309     1    8456700    8457700      1       1  150064       1.6541      0.04905
enh52312     1    8466400    8467400      5       2  150064       5.5447    1.472e-08
enh52314     1    8472700    8473700      2       1  150064       4.9856   3.0891e-07
enh52318     1    8484800    8485800      2       1  150064       4.3574   6.5811e-06
enh52319     1    8487100    8488100      2       1  150064       4.9564   3.5904e-07
enh52321     1    8501000    8502000      2       1  150064       4.5893   2.2235e-06
enh52323     1    8516000    8517000      2       1  150064       3.2735   0.00053114
enh52324     1    8524000    8525000      5       3  150064       2.7613    0.0028785
enh52325     1    8537000    8538000      2       1  150064       3.2278   0.00062379
enh52327     1    8543000    8544000      2       1  150064       2.1847     0.014455
enh52328     1    8557200    8558200      2       1  150064       2.8573    0.0021361
enh52329     1    8566700    8567700      2       1  150064       3.8356   6.2631e-05
enh52330     1    8569300    8570300      2       1  150064       2.9289    0.0017009
enh52334     1    8586400    8587400      1       1  150064       2.4847     0.006483
enh52335     1    8600600    8601600      2       1  150064       3.9022   4.7664e-05
enh52336     1    8614900    8615900      2       1  150064       3.0698    0.0010711
enh52338     1    8623200    8624200      3       2  150064       2.3761    0.0087482
enh52340     1    8655600    8656600      2       1  150064       2.6443    0.0040927
enh52341     1    8658000    8659000      6       2  150064       2.9865    0.0014112
enh52343     1    8686200    8687200      1       1  150064       2.9013     0.001858
enh52345     1    8690800    8691800      1       1  150064       3.1268    0.0008837
enh52346     1    8707100    8708100      2       1  150064       2.9936    0.0013784
enh52348     1    8712100    8713100      2       1  150064       2.6253    0.0043289
enh52350     1    8719200    8720200      1       1  150064       2.4949       0.0063
enh52353     1    8726000    8727000      1       1  150064       2.8965     0.001887
enh52355     1    8730100    8731100      3       2  150064       2.5074    0.0060804
enh52356     1    8734700    8735700      1       1  150064       2.7007      0.00346
enh52359     1    8741200    8742200      2       1  150064         2.38    0.0086572
enh52362     1    8757800    8758800      1       1  150064       2.7985     0.002567
enh52364     1    8766900    8767900      4       2  150064       2.4406    0.0073308
enh52365     1    8772000    8773000      1       1  150064       1.7195      0.04276
enh52369     1    8800000    8801000      1       1  150064       1.7758      0.03788
enh52381     1    8928600    8929600      1       1  150064       1.9841      0.02362
enh52385     1    8950700    8951700      4       2  150064       2.6911    0.0035608
enh52386     1    8959700    8960700      2       1  150064       1.9551     0.025288
enh52388     1    8968200    8969200      3       1  150064       1.8772     0.030247
enh52390     1    9001600    9002600      6       3  150064       2.9046    0.0018385
enh52409     1    9221300    9222300      1       1  150064       1.9856      0.02354
enh52434     1    9326600    9327600      4       2  150064       1.9922     0.023176
enh52452     1    9409500    9410500      1       1  150064       1.7885      0.03685
enh52482     1    9651400    9652400      1       1  150064       1.8634       0.0312
enh52516     1    9960300    9961300      1       1  150064       1.9806      0.02382
enh52560     1   10317600   10318600      2       1  150064       1.6877     0.045736
enh52608     1   10960300   10961300      2       1  150064       2.3164     0.010269
enh52634     1   11376400   11377400      3       1  150064       2.2901     0.011008
enh52662     1   11997000   11998000      3       1  150064        2.566    0.0051442
enh52663     1   11998000   11999000      1       1  150064       2.7935     0.002607
enh52664     1   11999000   12000000      5       2  150064       2.1527     0.015672
enh52665     1   12000400   12001400      4       1  150064       2.0448     0.020437
enh52666     1   12012300   12013300      9       3  150064       2.1053     0.017631
enh52677     1   12107100   12108100      1       1  150064       3.1955    0.0006979
enh52755     1   12660100   12661100      7       3  150064       1.6979     0.044762
enh52775     1   14033500   14034500      2       1  150064       1.8504     0.032129
enh52778     1   14074200   14075200      2       1  150064       1.6562     0.048838
enh52792     1   14234200   14235200      1       1  150064        2.576     0.004998
enh52797     1   14344000   14345000      4       2  150064       1.9106      0.02803
enh52800     1   14467300   14468300      5       1  150064       1.7796     0.037574
enh52802     1   14585400   14586400      3       2  150064        2.225     0.013041
enh52818     1   14813100   14814100      3       2  150064        2.427    0.0076113
enh52821     1   14847500   14848500      1       1  150064       2.0798      0.01877
enh52844     1   15253100   15254100      4       1  150064       1.7052      0.04408
enh52896     1   15742900   15743900      3       2  150064       1.6896     0.045552
enh52944     1   16152000   16153000      7       2  150064       2.0326     0.021046
enh52976     1   16345900   16346900      7       3  150064       1.8537     0.031893
enh52977     1   16353100   16354100      4       2  150064       2.2654     0.011743
enh53007     1   16542100   16543100      5       2  150064       1.9718     0.024318
enh53009     1   16564000   16565000      2       1  150064       2.7283    0.0031827
enh53010     1   16570300   16571300      1       1  150064        2.126      0.01675
enh53013     1   16582500   16583500      2       1  150064       1.7719     0.038202
enh53014     1   16585000   16586000      2       1  150064       2.1123     0.017332
enh53017     1   16593400   16594400      5       1  150064       2.1906      0.01424
enh53019     1   16619900   16620900      3       2  150064       1.8576     0.031611
enh53021     1   16644900   16645900      3       1  150064       2.0685     0.019295
enh53023     1   16650400   16651400      1       1  150064       2.2849      0.01116
enh53027     1   16691100   16692100      1       1  150064       2.0558       0.0199
enh53030     1   16698100   16699100      2       1  150064       1.7618     0.039048
enh53031     1   16699000   16700000      3       1  150064       1.7831     0.037283
enh53033     1   16703300   16704300      3       1  150064       2.0108     0.022174
enh53034     1   16710900   16711900      3       1  150064       1.7799     0.037547
enh53035     1   16714400   16715400      2       1  150064       1.7653      0.03876
enh53036     1   16718700   16719700      1       1  150064       1.8435      0.03263
enh53037     1   16722300   16723300      5       2  150064       2.0027     0.022605
enh53042     1   16839600   16840600      1       1  150064       2.1937      0.01413
enh53061     1   17287700   17288700      3       2  150064       1.8156     0.034716
enh53065     1   17308100   17309100      4       2  150064       2.1727     0.014903
enh53066     1   17310900   17311900      2       1  150064       2.5752    0.0050092
enh53070     1   17342200   17343200      6       2  150064       2.1841     0.014477
enh53072     1   17366600   17367600      3       2  150064       1.9286     0.026889
enh53073     1   17371300   17372300      6       2  150064        2.306     0.010557
enh53074     1   17372600   17373600      3       1  150064       2.2668     0.011702
enh53075     1   17378400   17379400      2       1  150064       2.7791    0.0027255
enh53076     1   17386100   17387100      3       1  150064       3.0325    0.0012126
enh53077     1   17389600   17390600      8       4  150064       2.8326    0.0023086
enh53091     1   17552400   17553400      4       2  150064       2.3533    0.0093034
enh53146     1   19217700   19218700      3       1  150064       1.9578     0.025127
enh53156     1   19263100   19264100      2       1  150064        1.845     0.032521
enh53192     1   19636100   19637100      5       2  150064       1.6517     0.049295
enh53193     1   19639700   19640700      5       3  150064       1.6512     0.049344
enh53194     1   19641300   19642300      2       1  150064       2.3052     0.010576
enh53201     1   19695600   19696600      3       2  150064       1.9097     0.028084
enh53234     1   19821800   19822800      3       2  150064       2.7838    0.0026861
enh53236     1   19832100   19833100      7       3  150064       1.8529     0.031947
enh53237     1   19835400   19836400      6       2  150064       1.6627     0.048186
enh53248     1   19943000   19944000      1       1  150064       1.9601      0.02499
enh53253     1   19966700   19967700      1       1  150064       2.3371     0.009718
enh53304     1   20732300   20733300      5       1  150064       2.2927     0.010932
enh53305     1   20735000   20736000     10       3  150064       2.0144     0.021985
enh53329     1   21059900   21060900      1       1  150064       2.8655     0.002082
enh53330     1   21065600   21066600      3       1  150064       2.7123    0.0033411
enh53331     1   21069100   21070100      1       1  150064       2.5969     0.004704
enh53333     1   21108200   21109200      2       1  150064       2.9231    0.0017326
enh53335     1   21114700   21115700      1       1  150064       2.5834     0.004892
enh53337     1   21140200   21141200      3       1  150064       2.4477    0.0071881
enh53338     1   21156300   21157300      2       1  150064       1.8852     0.029698
enh53340     1   21193900   21194900      3       2  150064       2.5493    0.0053971
enh53343     1   21232800   21233800      2       1  150064       2.4483    0.0071758
enh53350     1   21348800   21349800      2       1  150064       2.0738     0.019051
enh53352     1   21368800   21369800      6       3  150064       2.5651    0.0051572
enh53353     1   21369600   21370600      3       2  150064       1.9724     0.024282
enh53356     1   21376200   21377200      3       1  150064       2.3494     0.009401
enh53358     1   21385500   21386500      3       2  150064       2.7756    0.0027552
enh53360     1   21395600   21396600      2       1  150064       1.9849      0.02358
enh53362     1   21403200   21404200      4       2  150064       2.5195    0.0058759
enh53363     1   21409400   21410400      2       1  150064       2.4697    0.0067617
enh53364     1   21409800   21410800      3       1  150064       2.2582     0.011965
enh53365     1   21415800   21416800      3       1  150064       2.7094    0.0033702
enh53366     1   21417300   21418300      2       1  150064       2.9799    0.0014419
enh53370     1   21471400   21472400      3       1  150064       2.5291    0.0057173
enh53372     1   21477700   21478700      2       1  150064       2.7957    0.0025891
enh53374     1   21489000   21490000      1       1  150064       1.7897      0.03675
enh53375     1   21491900   21492900      4       2  150064       2.5446    0.0054697
enh53376     1   21497600   21498600      3       1  150064       2.9716     0.001481
enh53377     1   21499600   21500600      5       3  150064        2.557    0.0052783
enh53378     1   21521100   21522100      1       1  150064       1.7381       0.0411
enh53425     1   22031200   22032200      3       2  150064       1.7924     0.036534
enh53426     1   22085600   22086600      5       2  150064        1.674     0.047065
enh53427     1   22090200   22091200     10       2  150064       1.9642     0.024753
enh53428     1   22091700   22092700      6       2  150064       2.2118     0.013492
enh53465     1   22350000   22351000      5       2  150064       2.2927     0.010933
enh53468     1   22374800   22375800      2       1  150064       3.2572   0.00056259
enh53471     1   22389000   22390000      3       2  150064       2.2041      0.01376
enh53473     1   22398900   22399900      1       1  150064       3.3647    0.0003831
enh53476     1   22433000   22434000      1       1  150064       2.6601     0.003906
enh53480     1   22441500   22442500      4       2  150064       2.9973    0.0013617
enh53482     1   22448600   22449600      7       4  150064       1.7571     0.039447
enh53608     1   23912300   23913300      1       1  150064        1.799      0.03601
enh53624     1   24073800   24074800      1       1  150064       2.1532      0.01565
enh53627     1   24085200   24086200      1       1  150064       1.8901      0.02937
enh53629     1   24106700   24107700      1       1  150064       1.6674      0.04772
enh53655     1   24372700   24373700      3       1  150064       2.5782    0.0049652
enh53679     1   24676300   24677300      1       1  150064       2.1953      0.01407
enh53681     1   24690300   24691300      6       3  150064       2.2173     0.013303
enh53686     1   24719600   24720600      3       1  150064       2.3825    0.0085973
enh53696     1   24780800   24781800      2       1  150064       1.8804     0.030029
enh53699     1   24829800   24830800      2       1  150064       1.9913     0.023224
enh53700     1   24867400   24868400      7       3  150064       2.6823    0.0036556
enh53703     1   24927000   24928000      5       2  150064       2.2567     0.012015
enh53705     1   24967400   24968400      2       1  150064       2.5702    0.0050815
enh53708     1   24986000   24987000      2       1  150064        1.755     0.039627
enh53727     1   25079400   25080400      1       1  150064       2.1026      0.01775
enh53817     1   25968900   25969900      1       1  150064       1.7449       0.0405
enh53892     1   26701300   26702300      4       2  150064       2.1344     0.016403
enh53895     1   26712400   26713400      2       1  150064       2.0498      0.02019
enh53898     1   26757600   26758600      1       1  150064       1.8722      0.03059
enh53902     1   26809400   26810400      2       1  150064       1.9254     0.027087
enh53909     1   26882000   26883000      1       1  150064       2.1998      0.01391
enh53910     1   26900700   26901700      8       3  150064       2.7432    0.0030419
enh53919     1   27013800   27014800      2       1  150064        1.933     0.026618
enh53923     1   27033600   27034600      2       1  150064       2.6037    0.0046111
enh53927     1   27048400   27049400      1       1  150064       2.7248     0.003217
enh53928     1   27049900   27050900      2       1  150064        2.294     0.010895
enh53929     1   27052300   27053300      2       1  150064       2.5861    0.0048537
enh53930     1   27056900   27057900      1       1  150064       2.7106     0.003358
enh53934     1   27069800   27070800      2       1  150064       2.0605     0.019674
enh53937     1   27093600   27094600      3       2  150064       2.9077    0.0018205
enh53940     1   27097900   27098900      1       1  150064       2.7473     0.003004
enh53950     1   27157600   27158600      1       1  150064        2.646     0.004073
enh53951     1   27174900   27175900      2       1  150064       1.8202     0.034364
enh53952     1   27176200   27177200      1       1  150064       1.9445      0.02592
enh53953     1   27179400   27180400      1       1  150064       3.8436    6.061e-05
enh53954     1   27187800   27188800      2       1  150064       2.1351     0.016377
enh53957     1   27214800   27215800      1       1  150064       2.4794      0.00658
enh53961     1   27247000   27248000      2       1  150064       2.7103    0.0033606
enh53962     1   27249700   27250700      1       1  150064        2.512     0.006003
enh53967     1   27321800   27322800      1       1  150064       2.0699      0.01923
enh53977     1   27426200   27427200      3       1  150064       1.7636     0.038902
enh53978     1   27431800   27432800      2       1  150064       2.9802    0.0014402
enh53981     1   27444800   27445800      4       1  150064       1.8783     0.030168
enh53985     1   27449000   27450000      2       1  150064        2.571    0.0050697
enh53988     1   27465300   27466300      1       1  150064       1.8414      0.03278
enh54000     1   27623100   27624100      1       1  150064       1.8341      0.03332
enh54006     1   27667700   27668700      1       1  150064       2.8448     0.002222
enh54012     1   27726400   27727400      1       1  150064       1.7424      0.04072
enh54061     1   27932900   27933900      2       1  150064       1.9507     0.025546
enh54062     1   27947800   27948800      2       1  150064       1.6501     0.049462
enh54063     1   27957400   27958400      7       3  150064       1.8081     0.035298
enh54103     1   28431400   28432400      3       2  150064        2.405    0.0080863
enh54112     1   28499900   28500900      2       1  150064       3.6693   0.00012161
enh54113     1   28523200   28524200      6       4  150064       1.7939     0.036417
enh54114     1   28556500   28557500      5       3  150064       1.8713     0.030649
enh54124     1   28622800   28623800      3       2  150064       2.1398     0.016187
enh54129     1   28695200   28696200      2       1  150064       1.9333     0.026598
enh54130     1   28700600   28701600      2       1  150064       2.1404     0.016161
enh54131     1   28718100   28719100      3       1  150064       2.1312     0.016538
enh54132     1   28721500   28722500      5       1  150064       1.7638     0.038882
enh54133     1   28725800   28726800      1       1  150064       2.2751      0.01145
enh54135     1   28736100   28737100      8       3  150064       2.2663     0.011716
enh54136     1   28743400   28744400      2       1  150064       2.0408     0.020638
enh54138     1   28751900   28752900      1       1  150064       2.1095      0.01745
enh54142     1   28766000   28767000      2       1  150064       1.7025     0.044334
enh54143     1   28767900   28768900      8       3  150064        2.093     0.018175
enh54144     1   28770000   28771000      5       2  150064       1.7026     0.044326
enh54145     1   28774200   28775200      1       1  150064       1.8358      0.03319
enh54147     1   28782200   28783200      1       1  150064       2.4036     0.008118
enh54149     1   28837400   28838400      6       3  150064       2.5989    0.0046767
enh54151     1   28839700   28840700      3       2  150064       1.8216     0.034261
enh54153     1   28845600   28846600      1       1  150064       2.4689     0.006776
enh54155     1   28853100   28854100      4       1  150064       2.7444    0.0030313
enh54156     1   28905200   28906200      2       1  150064       2.7673    0.0028261
enh54161     1   28967400   28968400      3       1  150064       2.2733     0.011504
enh54162     1   28970700   28971700      1       1  150064       2.3123      0.01038
enh54164     1   28975100   28976100      6       3  150064       2.0779     0.018857
enh54171     1   29116800   29117800      1       1  150064       4.0584     2.47e-05
enh54174     1   29211100   29212100      3       1  150064       2.0323     0.021064
enh54176     1   29241600   29242600      3       2  150064       2.7864    0.0026653
enh54179     1   29381600   29382600      1       1  150064       3.4459    0.0002846
enh54180     1   29446500   29447500      3       1  150064       3.2265   0.00062646
enh54182     1   29451600   29452600      4       2  150064        3.172   0.00075707
enh54183     1   29462600   29463600      5       3  150064       1.8254      0.03397
enh54184     1   29471700   29472700      2       1  150064       2.3739    0.0088008
enh54192     1   29512100   29513100      3       2  150064       1.8627     0.031253
enh54202     1   29575400   29576400      3       2  150064       2.6613    0.0038925
enh54205     1   29585400   29586400      2       1  150064       2.6601    0.0039063
enh54206     1   29591100   29592100      1       1  150064       2.7776     0.002738
enh54216     1   30112600   30113600      5       3  150064       1.8202     0.034367
enh54221     1   30446800   30447800      3       2  150064       4.8083   7.6117e-07
enh54225     1   30851700   30852700      5       2  150064       2.8295    0.0023314
enh54229     1   30994800   30995800      2       1  150064       1.7905     0.036689
enh54232     1   31142000   31143000      1       1  150064        2.498     0.006244
enh54233     1   31145100   31146100      6       2  150064       2.0922     0.018211
enh54234     1   31148200   31149200      3       1  150064       1.8175      0.03457
enh54236     1   31170900   31171900      1       1  150064       1.9639      0.02477
enh54248     1   31274600   31275600      1       1  150064       1.7209      0.04263
enh54249     1   31278100   31279100      1       1  150064       1.7053      0.04407
enh54250     1   31281500   31282500      1       1  150064        1.797      0.03617
enh54258     1   31350000   31351000      3       2  150064       1.8692     0.030796
enh54259     1   31352100   31353100      1       1  150064        2.524     0.005801
enh54274     1   31449000   31450000      1       1  150064       1.7721      0.03819
enh54279     1   31476600   31477600      3       2  150064        1.657     0.048762
enh54301     1   31771700   31772700      5       2  150064       3.9229   4.3737e-05
enh54304     1   31799600   31800600      4       2  150064       3.2139   0.00065476
enh54305     1   31844600   31845600      3       2  150064        2.686    0.0036152
enh54306     1   31847100   31848100      2       1  150064       2.7671    0.0028278
enh54307     1   31849100   31850100      2       1  150064       2.5774    0.0049766
enh54308     1   31854100   31855100      4       2  150064       4.6026   2.0864e-06
enh54309     1   31866800   31867800      4       1  150064       2.8658    0.0020799
enh54310     1   31869800   31870800      2       1  150064       3.7043   0.00010597
enh54311     1   31872700   31873700      2       1  150064        3.656   0.00012811
enh54312     1   31883200   31884200      5       1  150064       2.6723    0.0037666
enh54313     1   31888200   31889200      1       1  150064        2.833     0.002306
enh54314     1   31891200   31892200      2       1  150064       2.9711    0.0014836
enh54322     1   32029800   32030800      1       1  150064       2.3782     0.008699
enh54342     1   32138500   32139500      2       1  150064       1.7052     0.044079
enh54357     1   32230000   32231000      3       2  150064       1.9655     0.024676
enh54368     1   32312000   32313000      2       1  150064        1.935     0.026496
enh54427     1   32707600   32708600      3       1  150064       1.7063     0.043974
enh54428     1   32712700   32713700      1       1  150064       1.6948      0.04506
enh54483     1   33232900   33233900      2       1  150064       2.3703    0.0088876
enh54487     1   33257300   33258300      4       2  150064       2.1256     0.016767
enh54494     1   33337800   33338800      2       1  150064        1.997     0.022915
enh54530     1   33593400   33594400      1       1  150064       2.1316      0.01652
enh54533     1   33618700   33619700      1       1  150064       2.3578     0.009193
enh54545     1   33724200   33725200      3       2  150064       2.2615     0.011863
enh54548     1   33766100   33767100      3       2  150064       2.3437    0.0095463
enh54580     1   33937000   33938000      2       1  150064       2.4899    0.0063881
enh54603     1   35318300   35319300      4       2  150064       1.8872     0.029566
enh54604     1   35322900   35323900      4       2  150064        1.898     0.028849
enh54616     1   35585600   35586600      2       1  150064       1.7055      0.04405
enh54655     1   36101700   36102700      1       1  150064       1.7839      0.03722
enh54658     1   36174000   36175000      2       1  150064       2.7847    0.0026785
enh54660     1   36181600   36182600      1       1  150064       3.4063    0.0003292
enh54661     1   36276100   36277100      1       1  150064       1.7772      0.03777
enh54663     1   36310900   36311900      2       1  150064       2.7211    0.0032536
enh54664     1   36316600   36317600      3       2  150064       3.0233    0.0012503
enh54667     1   36398300   36399300      1       1  150064        3.492    0.0002397
enh54670     1   36555600   36556600      3       2  150064        3.192   0.00070642
enh54671     1   36564800   36565800      5       2  150064       2.1471     0.015892
enh54672     1   36565800   36566800      2       1  150064       2.0505     0.020156
enh54674     1   36581100   36582100      3       1  150064       2.1813     0.014579
enh54675     1   36584700   36585700      2       1  150064       1.8279     0.033785
enh54677     1   36600000   36601000      3       1  150064       3.6681   0.00012219
enh54678     1   36602900   36603900      3       1  150064       3.7723   8.0882e-05
enh54679     1   36605900   36606900      1       1  150064       3.1162     0.000916
enh54680     1   36607500   36608500      2       1  150064       3.3975   0.00034006
enh54681     1   36612600   36613600      2       1  150064       3.3903    0.0003491
enh54687     1   36633600   36634600      2       1  150064       3.8296   6.4181e-05
enh54689     1   36637400   36638400      1       1  150064       4.5633    2.518e-06
enh54692     1   36653100   36654100      3       1  150064       2.6234    0.0043531
enh54769     1   38271800   38272800      4       2  150064       2.3417     0.009599
enh54772     1   38285500   38286500      4       2  150064       2.4588      0.00697
enh54776     1   38327800   38328800      1       1  150064        2.751     0.002971
enh54777     1   38330900   38331900      2       1  150064       3.2236   0.00063292
enh54778     1   38356000   38357000      4       2  150064       3.1962   0.00069617
enh54788     1   38453400   38454400      1       1  150064        2.104      0.01769
enh54812     1   38910100   38911100      6       2  150064       2.8259    0.0023573
enh54815     1   39201000   39202000      1       1  150064        1.849      0.03223
enh54824     1   39439200   39440200      6       3  150064       2.8179    0.0024166
enh54829     1   39464100   39465100      3       2  150064       1.6504     0.049432
enh54831     1   39468700   39469700      1       1  150064       2.3639     0.009042
enh54832     1   39493000   39494000      5       2  150064       1.7435     0.040624
enh54833     1   39513000   39514000      4       2  150064       2.0411     0.020618
enh54834     1   39541800   39542800      2       1  150064       2.9168    0.0017683
enh54839     1   39574800   39575800      2       1  150064       1.7871     0.036959
enh54840     1   39577700   39578700      2       1  150064       1.8052     0.035521
enh54842     1   39582400   39583400      4       2  150064       1.8098      0.03516
enh54861     1   39644800   39645800      1       1  150064       1.8615      0.03134
enh54862     1   39648600   39649600      2       1  150064       1.8156     0.034712
enh54864     1   39650600   39651600      1       1  150064       1.7696       0.0384
enh54873     1   39668700   39669700      2       1  150064       1.7404     0.040897
enh54899     1   39859100   39860100      2       1  150064       1.7647     0.038809
enh54900     1   39862100   39863100      2       1  150064       1.6723     0.047237
enh54913     1   39915700   39916700      2       1  150064       1.7229      0.04245
enh54919     1   39974400   39975400      3       2  150064       2.0358     0.020885
enh54924     1   40091000   40092000      1       1  150064       2.1072      0.01755
enh54941     1   40337600   40338600      1       1  150064       2.1497      0.01579
enh54969     1   40605800   40606800      1       1  150064       1.7743      0.03801
enh54990     1   40842500   40843500      4       2  150064       2.3464    0.0094777
enh55005     1   40998000   40999000      3       2  150064       1.9022     0.028572
enh55011     1   41155800   41156800      3       2  150064       2.3236     0.010073
enh55012     1   41159300   41160300      4       2  150064       2.4007     0.008182
enh55013     1   41164000   41165000      1       1  150064       2.9207     0.001746
enh55014     1   41164600   41165600      3       1  150064        2.891    0.0019199
enh55018     1   41178600   41179600      3       2  150064       2.5619    0.0052053
enh55023     1   41205000   41206000      5       3  150064       3.2739   0.00053034
enh55025     1   41215600   41216600      4       2  150064       2.2121     0.013481
enh55038     1   41380600   41381600      5       3  150064       2.0864     0.018472
enh55041     1   41407300   41408300      4       2  150064       2.1794      0.01465
enh55045     1   41433500   41434500      6       3  150064       2.9941    0.0013763
enh55047     1   41447900   41448900      1       1  150064       1.7839      0.03722
enh55048     1   41449400   41450400      5       2  150064       1.9318     0.026692
enh55050     1   41469200   41470200      5       2  150064       2.2817     0.011254
enh55059     1   41574100   41575100      4       2  150064       1.6785     0.046622
enh55060     1   41575900   41576900      1       1  150064        1.688      0.04571
enh55061     1   41588700   41589700      2       1  150064       1.6467     0.049808
enh55062     1   41617800   41618800      3       2  150064        2.078     0.018855
enh55069     1   41721400   41722400      6       3  150064       2.0301     0.021175
enh55076     1   41845300   41846300      1       1  150064       3.4912    0.0002404
enh55077     1   41853300   41854300      2       1  150064        2.215     0.013381
enh55079     1   41889300   41890300      4       2  150064        2.016     0.021902
enh55081     1   41908200   41909200      5       2  150064       2.1459     0.015941
enh55089     1   41951300   41952300      5       3  150064       2.0822     0.018664
enh55091     1   41960600   41961600      4       2  150064       3.2234    0.0006334
enh55092     1   41962300   41963300      4       2  150064       3.8047   7.0975e-05
enh55094     1   41981200   41982200      1       1  150064       1.7727      0.03814
enh55132     1   42249700   42250700      2       1  150064       1.6709     0.047368
enh55141     1   42317200   42318200      2       1  150064       1.8417     0.032759
enh55210     1   43427200   43428200      6       2  150064       2.5213    0.0058457
enh55212     1   43432400   43433400      6       3  150064       2.2228     0.013115
enh55223     1   43739700   43740700      4       2  150064       1.8094     0.035197
enh55227     1   43810600   43811600      1       1  150064       3.4765     0.000254
enh55229     1   43820200   43821200      1       1  150064       3.5092    0.0002247
enh55230     1   43826800   43827800      1       1  150064       2.7397     0.003075
enh55234     1   43856500   43857500      3       1  150064       3.6146   0.00015038
enh55235     1   43901000   43902000      3       1  150064       3.4623   0.00026778
enh55236     1   43917600   43918600      3       2  150064        3.853   5.8332e-05
enh55237     1   43920200   43921200      3       2  150064       4.1734   1.5006e-05
enh55238     1   43930700   43931700      1       1  150064       3.6313     0.000141
enh55239     1   43938200   43939200      1       1  150064       3.0047     0.001329
enh55240     1   43941300   43942300      3       1  150064       3.6843   0.00011465
enh55247     1   44006000   44007000      1       1  150064       2.9099     0.001808
enh55248     1   44010900   44011900      2       1  150064       3.4093   0.00032567
enh55249     1   44013600   44014600      4       2  150064       2.7468    0.0030086
enh55250     1   44018100   44019100      1       1  150064       3.1374    0.0008524
enh55251     1   44019800   44020800      1       1  150064       2.9126     0.001792
enh55252     1   44023800   44024800      1       1  150064       3.1078    0.0009423
enh55255     1   44031600   44032600      3       2  150064       3.2668   0.00054392
enh55256     1   44047500   44048500      5       2  150064       2.8226    0.0023819
enh55257     1   44053000   44054000      2       1  150064       1.9244     0.027151
enh55259     1   44113800   44114800      3       1  150064       3.3624   0.00038635
enh55260     1   44117600   44118600      3       2  150064       4.0608   2.4453e-05
enh55261     1   44118400   44119400      3       1  150064       2.3334    0.0098147
enh55263     1   44133800   44134800      2       1  150064       2.6264    0.0043152
enh55264     1   44134500   44135500      1       1  150064       1.9677      0.02455
enh55265     1   44136300   44137300      1       1  150064       2.9807     0.001438
enh55267     1   44152900   44153900      2       1  150064       2.9551     0.001563
enh55268     1   44154700   44155700      1       1  150064       3.3162    0.0004562
enh55270     1   44171100   44172100      2       1  150064       2.8891     0.001932
enh55274     1   44177700   44178700      2       1  150064       2.5679    0.0051161
enh55275     1   44182000   44183000      2       1  150064       3.3199   0.00045018
enh55276     1   44184500   44185500      4       2  150064       2.3228     0.010095
enh55277     1   44185600   44186600      3       2  150064       4.6482    1.674e-06
enh55278     1   44195500   44196500      2       1  150064       2.5114    0.0060133
enh55279     1   44226300   44227300      2       1  150064       2.8904    0.0019235
enh55280     1   44228600   44229600      1       1  150064       3.2448    0.0005877
enh55282     1   44247800   44248800      3       2  150064       3.1074   0.00094358
enh55283     1   44252000   44253000      3       2  150064       1.9596     0.025019
enh55289     1   44301200   44302200      1       1  150064       2.9436     0.001622
enh55291     1   44318800   44319800      3       1  150064       3.9946   3.2404e-05
enh55293     1   44326500   44327500      4       2  150064       2.9253    0.0017207
enh55295     1   44333900   44334900      2       1  150064       2.8449    0.0022214
enh55296     1   44344500   44345500      2       1  150064       3.9801   3.4443e-05
enh55298     1   44377900   44378900      3       2  150064       2.5971    0.0047002
enh55299     1   44387000   44388000      3       2  150064       1.9916     0.023209
enh55300     1   44395200   44396200      6       2  150064       2.3778    0.0087089
enh55302     1   44399700   44400700      2       1  150064       2.9643    0.0015167
enh55303     1   44402200   44403200      4       2  150064        2.011      0.02216
enh55304     1   44413900   44414900      5       2  150064       3.6271    0.0001433
enh55305     1   44417100   44418100      1       1  150064       3.1562    0.0007992
enh55307     1   44439200   44440200      3       2  150064       3.1146   0.00092101
enh55308     1   44442700   44443700      5       2  150064       2.5588    0.0052521
enh55310     1   44452300   44453300      1       1  150064       2.2904        0.011
enh55311     1   44456000   44457000      1       1  150064       2.0898      0.01832
enh55326     1   44573500   44574500      7       3  150064       1.9387     0.026266
enh55328     1   44677800   44678800      1       1  150064       2.7892     0.002642
enh55329     1   44685800   44686800      2       1  150064       2.0377     0.020791
enh55330     1   44704600   44705600      2       1  150064       2.6077    0.0045579
enh55506     1   46987300   46988300      4       1  150064       1.6758      0.04689
enh55557     1   48257500   48258500      1       1  150064       2.4101     0.007973
enh55562     1   48399800   48400800      5       2  150064       1.7379     0.041113
enh55574     1   48527000   48528000      3       2  150064       1.6655     0.047904
enh55590     1   49334500   49335500      5       2  150064       2.2236     0.013088
enh55592     1   49343800   49344800      1       1  150064       1.6698      0.04748
enh55594     1   49396900   49397900      5       3  150064        2.105     0.017646
enh55597     1   49571600   49572600      1       1  150064       3.0436     0.001169
enh55614     1   51440300   51441300      1       1  150064       2.4086     0.008008
enh55619     1   51633700   51634700      5       3  150064       1.9961     0.022962
enh55633     1   51761600   51762600      4       2  150064       1.7318     0.041651
enh55654     1   51985600   51986600      4       2  150064       1.6839     0.046102
enh55779     1   53619600   53620600      2       1  150064       2.0417      0.02059
enh55781     1   53641400   53642400      2       1  150064       2.3629     0.009067
enh55784     1   53661100   53662100      1       1  150064       2.0792       0.0188
enh55785     1   53664100   53665100      1       1  150064       2.8243     0.002369
enh55787     1   53684300   53685300      2       1  150064       2.1388     0.016228
enh55789     1   53701900   53702900      2       1  150064       2.4523    0.0070978
enh55791     1   53711800   53712800      1       1  150064       3.3865    0.0003539
enh55793     1   53759700   53760700      1       1  150064         2.26      0.01191
enh55849     1   54437100   54438100      1       1  150064       2.2144       0.0134
enh55861     1   54623300   54624300      1       1  150064       2.1553      0.01557
enh55862     1   54667300   54668300      1       1  150064       2.2007      0.01388
enh55863     1   54685300   54686300      3       2  150064       1.6795     0.046523
enh55887     1   54850000   54851000      1       1  150064       2.1615      0.01533
enh55888     1   54851100   54852100      5       2  150064       1.7428     0.040687
enh55917     1   55325400   55326400      9       5  150064       1.6573     0.048726
enh55918     1   55327000   55328000      7       3  150064       1.6762     0.046849
enh55951     1   55673100   55674100      3       1  150064       1.6451     0.049979
enh55980     1   56001900   56002900      6       3  150064       1.9712     0.024351
enh55983     1   56011700   56012700      6       3  150064       2.0365     0.020852
enh55984     1   56025300   56026300      1       1  150064       1.7179      0.04291
enh55985     1   56037900   56038900      3       2  150064       2.5916    0.0047764
enh55986     1   56041100   56042100      4       2  150064       1.8826     0.029874
enh55987     1   56046200   56047200      5       2  150064       2.4073    0.0080365
enh55989     1   56055300   56056300      4       2  150064       1.7337     0.041487
enh55990     1   56077100   56078100      3       2  150064       2.3911    0.0083987
enh55999     1   56161100   56162100      8       2  150064       1.9231     0.027235
enh56005     1   56206700   56207700      1       1  150064       1.7343      0.04143
enh56097     1   57283200   57284200      4       2  150064        1.973     0.024249
enh56098     1   57286300   57287300      5       2  150064       1.7706     0.038315
enh56113     1   58875300   58876300      4       1  150064       1.8353     0.033233
enh56195     1   59617300   59618300      1       1  150064       1.7215      0.04258
enh56196     1   59621600   59622600     10       2  150064       1.7028     0.044304
enh56197     1   59629200   59630200      9       1  150064       1.6788     0.046596
enh56198     1   59635300   59636300      9       3  150064       2.2814     0.011263
enh56200     1   59645600   59646600      5       2  150064       2.0582     0.019786
enh56201     1   59651900   59652900      1       1  150064        2.723     0.003235
enh56227     1   59920500   59921500      1       1  150064       1.7022      0.04436
enh56255     1   60203800   60204800      5       3  150064       2.3562    0.0092322
enh56257     1   60224100   60225100      2       1  150064       2.2913     0.010974
enh56266     1   60452100   60453100      1       1  150064       2.4008      0.00818
enh56273     1   60637300   60638300      2       1  150064       2.2616      0.01186
enh56274     1   60693000   60694000      2       1  150064       2.2664     0.011715
enh56280     1   61062400   61063400      5       2  150064       3.7122   0.00010274
enh56281     1   61087000   61088000      3       1  150064       3.5103   0.00022377
enh56282     1   61227800   61228800      1       1  150064       2.8777     0.002003
enh56283     1   61340500   61341500      3       2  150064        1.782     0.037372
enh56290     1   61455500   61456500      2       1  150064       2.5657    0.0051491
enh56316     1   61709500   61710500      3       1  150064       2.0719     0.019136
enh56335     1   62035800   62036800      2       1  150064       2.0876     0.018417
enh56359     1   62850100   62851100      1       1  150064       2.0361      0.02087
enh56522     1   65016400   65017400      2       1  150064       1.8602     0.031425
enh56539     1   65360200   65361200      3       1  150064       1.8943     0.029093
enh56544     1   65376800   65377800      3       1  150064       2.6756    0.0037299
enh56545     1   65379400   65380400      3       2  150064       2.9212    0.0017436
enh56547     1   65382900   65383900      3       1  150064       3.4743   0.00025612
enh56550     1   65388700   65389700      4       2  150064       2.0678     0.019328
enh56551     1   65397800   65398800      2       1  150064       2.5747    0.0050159
enh56552     1   65400400   65401400      3       2  150064       3.3548   0.00039706
enh56556     1   65421800   65422800      2       1  150064       2.4354    0.0074375
enh56557     1   65427600   65428600      5       2  150064       2.9459    0.0016099
enh56558     1   65429600   65430600      4       2  150064       1.8966     0.028943
enh56563     1   65525500   65526500      2       1  150064       2.2948     0.010872
enh56565     1   65585200   65586200     11       2  150064        1.954     0.025349
enh56566     1   65606900   65607900      3       2  150064       2.2135     0.013432
enh56567     1   65615100   65616100      2       1  150064       2.3592    0.0091569
enh56570     1   65641400   65642400      4       2  150064       2.0387     0.020742
enh56571     1   65655100   65656100      3       1  150064       1.8458     0.032457
enh56572     1   65661900   65662900      3       2  150064       2.9923    0.0013845
enh56606     1   66153100   66154100      4       2  150064       2.8438    0.0022287
enh56609     1   66200400   66201400      3       2  150064       2.7774    0.0027398
enh56617     1   66267100   66268100      1       1  150064       1.9238      0.02719
enh56618     1   66276900   66277900      3       2  150064        1.849     0.032229
enh56619     1   66279500   66280500      1       1  150064        1.744      0.04058
enh56620     1   66282400   66283400      1       1  150064       1.8534      0.03191
enh56629     1   66357600   66358600      2       1  150064       2.9569    0.0015539
enh56630     1   66362000   66363000      3       2  150064       2.1505     0.015759
enh56631     1   66370100   66371100      2       1  150064       1.9366     0.026395
enh56634     1   66414300   66415300      4       2  150064        2.249     0.012257
enh56635     1   66418200   66419200      2       1  150064       2.4171    0.0078227
enh56638     1   66444600   66445600      2       1  150064        2.281     0.011275
enh56639     1   66455500   66456500      2       1  150064        2.091     0.018264
enh56641     1   66477900   66478900      3       2  150064        2.579    0.0049537
enh56661     1   66732300   66733300      2       1  150064       2.6176    0.0044279
enh56662     1   66735700   66736700      6       3  150064       2.7852     0.002675
enh56663     1   66737900   66738900      4       2  150064       2.1719     0.014933
enh56664     1   66739900   66740900      3       2  150064       1.7193     0.042784
enh56667     1   66758300   66759300      2       1  150064       2.1378     0.016266
enh56669     1   66765600   66766600      5       1  150064       2.1653     0.015182
enh56670     1   66767100   66768100      3       1  150064        2.034     0.020978
enh56693     1   66901700   66902700      2       1  150064       2.4514    0.0071153
enh56731     1   67198200   67199200      3       2  150064       2.0004      0.02273
enh56770     1   67865100   67866100      3       1  150064       2.1493     0.015804
enh56781     1   68000300   68001300      3       1  150064       1.7031     0.044274
enh56793     1   68077200   68078200      5       3  150064        1.936     0.026435
enh56794     1   68078200   68079200      2       1  150064       1.6808     0.046401
enh56797     1   68083300   68084300      5       2  150064        2.693    0.0035411
enh56798     1   68084900   68085900      3       1  150064       2.7008    0.0034582
enh56806     1   68145400   68146400      7       2  150064       2.1236     0.016851
enh56807     1   68147600   68148600      6       2  150064       1.8811      0.02998
enh56808     1   68155000   68156000      5       2  150064       2.4228    0.0077013
enh56809     1   68166100   68167100      4       2  150064       1.9657     0.024668
enh56810     1   68174100   68175100      1       1  150064       2.1873      0.01436
enh56818     1   68188200   68189200      1       1  150064       1.9403      0.02617
enh56819     1   68189100   68190100      2       1  150064       1.9157     0.027699
enh56830     1   68221200   68222200      1       1  150064       2.4668     0.006817
enh56842     1   68260500   68261500      3       1  150064       3.3003   0.00048284
enh56844     1   68269600   68270600      2       1  150064       2.3567      0.00922
enh56846     1   68280100   68281100      1       1  150064       1.8605      0.03141
enh56847     1   68284300   68285300      1       1  150064       1.8032      0.03568
enh56848     1   68289000   68290000      3       2  150064       2.1793     0.014654
enh56849     1   68295400   68296400      3       2  150064       3.7091   0.00010398
enh56850     1   68300900   68301900      4       2  150064       3.3024   0.00047924
enh56851     1   68305000   68306000      2       1  150064       2.2469     0.012322
enh56854     1   68321000   68322000      3       2  150064       2.4524    0.0070961
enh56856     1   68345600   68346600      2       1  150064       1.7791     0.037609
enh56859     1   68363000   68364000      6       2  150064       2.9791    0.0014456
enh56865     1   68444800   68445800      1       1  150064       1.6489      0.04958
enh56902     1   68795200   68796200      3       2  150064       2.1024     0.017758
enh56909     1   68946500   68947500      2       1  150064       2.2776     0.011375
enh56918     1   69886800   69887800      5       3  150064       2.1384      0.01624
enh56928     1   70442400   70443400      2       1  150064       2.4497    0.0071494
enh56929     1   70448500   70449500      2       1  150064       1.8532     0.031928
enh56930     1   70456900   70457900      2       1  150064       2.4572    0.0070016
enh56931     1   70459600   70460600      8       1  150064        2.583    0.0048966
enh56949     1   70792700   70793700      1       1  150064       2.5499     0.005388
enh56965     1   71528900   71529900      1       1  150064       1.9719      0.02431
enh56970     1   71555900   71556900      3       1  150064       2.0924     0.018203
enh56977     1   72024800   72025800      6       2  150064        1.702     0.044377
enh56978     1   72026400   72027400      1       1  150064       1.8824      0.02989
enh56982     1   72103800   72104800      2       1  150064       2.2705     0.011588
enh56984     1   72122900   72123900      5       2  150064       4.0161   2.9588e-05
enh56985     1   72125500   72126500      3       1  150064        3.711   0.00010324
enh56986     1   72132500   72133500      2       1  150064       3.4153   0.00031857
enh56994     1   72472000   72473000      5       2  150064       2.1583     0.015451
enh57006     1   72751600   72752600      3       2  150064       2.4332    0.0074836
enh57010     1   72981700   72982700      1       1  150064       1.6566       0.0488
enh57016     1   73626500   73627500      7       1  150064       4.8196   7.1926e-07
enh57017     1   74058800   74059800      3       1  150064       2.6569    0.0039432
enh57022     1   74821400   74822400      4       2  150064       1.7533     0.039773
enh57024     1   74891500   74892500      3       2  150064       1.6947     0.045069
enh57040     1   76193100   76194100      5       3  150064       1.6523     0.049241
enh57051     1   76619400   76620400      2       1  150064       1.6795     0.046531
enh57064     1   77463900   77464900      5       2  150064       1.9181     0.027549
enh57097     1   77939200   77940200      5       2  150064       2.0343     0.020962
enh57103     1   77981000   77982000      5       2  150064       1.7911     0.036635
enh57107     1   78011100   78012100      2       1  150064       1.7826     0.037322
enh57131     1   78323200   78324200      4       2  150064       2.6057     0.004584
enh57143     1   78446900   78447900      2       1  150064       1.8332     0.033385
enh57148     1   78465600   78466600      1       1  150064       1.7875      0.03693
enh57150     1   78476600   78477600      1       1  150064       2.0697      0.01924
enh57161     1   78561400   78562400      2       1  150064       1.7587     0.039313
enh57210     1   79114800   79115800      1       1  150064       2.3844     0.008554
enh57212     1   79147800   79148800      7       2  150064       2.1398     0.016187
enh57214     1   79156900   79157900      1       1  150064       1.8475      0.03234
enh57215     1   79169400   79170400     10       4  150064       1.8202     0.034362
enh57216     1   79181100   79182100      8       2  150064       2.1437     0.016028
enh57217     1   79188000   79189000      9       2  150064        3.068    0.0010774
enh57218     1   79191800   79192800      6       1  150064       2.0438     0.020488
enh57220     1   79290300   79291300      1       1  150064       2.5697     0.005089
enh57249     1   81358200   81359200      4       2  150064        1.976     0.024078
enh57251     1   81592400   81593400      5       2  150064        2.013     0.022059
enh57264     1   82125600   82126600      5       2  150064        1.654     0.049062
enh57266     1   82135800   82136800      3       2  150064       2.0532     0.020027
enh57268     1   82146900   82147900      4       2  150064       1.8182     0.034516
enh57273     1   82170000   82171000      3       2  150064       3.7235   9.8236e-05
enh57274     1   82172400   82173400      8       3  150064        3.243   0.00059129
enh57275     1   82182500   82183500      3       2  150064       2.0123     0.022096
enh57319     1   84155500   84156500      4       2  150064       1.9433     0.025992
enh57320     1   84157600   84158600      3       2  150064       2.2405     0.012529
enh57323     1   84261600   84262600      1       1  150064       2.5731      0.00504
enh57324     1   84284000   84285000      2       1  150064       4.3231   7.6919e-06
enh57325     1   84287800   84288800      5       2  150064       4.0516   2.5436e-05
enh57331     1   84394300   84395300      2       1  150064       1.8242     0.034061
enh57334     1   84541900   84542900      1       1  150064       1.8123      0.03497
enh57341     1   84611000   84612000      1       1  150064       1.7697      0.03839
enh57342     1   84621700   84622700      2       1  150064       2.1147     0.017226
enh57344     1   84639500   84640500      1       1  150064        1.923      0.02724
enh57349     1   84766100   84767100      3       1  150064       1.6966     0.044884
enh57391     1   85218800   85219800      4       1  150064        1.818     0.034532
enh57401     1   85319900   85320900      2       1  150064       1.8872     0.029564
enh57409     1   85528500   85529500      5       2  150064       1.7374     0.041158
enh57420     1   85710200   85711200      4       2  150064       1.7827     0.037317
enh57431     1   85764200   85765200      2       1  150064       1.6905     0.045462
enh57433     1   85774600   85775600      4       2  150064       2.1695     0.015023
enh57434     1   85779000   85780000      3       2  150064       2.4129    0.0079132
enh57436     1   85784000   85785000      1       1  150064       2.1449      0.01598
enh57453     1   85828400   85829400      2       1  150064        2.601    0.0046478
enh57458     1   85845000   85846000      5       2  150064       2.2581     0.011969
enh57459     1   85849600   85850600      2       1  150064       1.9121     0.027929
enh57462     1   85862000   85863000      2       1  150064       1.9311     0.026736
enh57463     1   85863800   85864800      4       2  150064       2.0858     0.018498
enh57467     1   85874200   85875200      4       2  150064       3.2055   0.00067424
enh57471     1   85892800   85893800      2       1  150064       2.0435     0.020503
enh57473     1   85906700   85907700      3       1  150064       1.8261     0.033916
enh57474     1   85909800   85910800      4       2  150064       1.9564     0.025208
enh57475     1   85911100   85912100      3       2  150064       2.1536     0.015635
enh57476     1   85914500   85915500      8       3  150064       2.0648     0.019472
enh57478     1   85924700   85925700      5       2  150064       1.8171     0.034598
enh57480     1   85931800   85932800      2       1  150064       2.9637    0.0015199
enh57530     1   86534100   86535100      3       1  150064       1.7232      0.04243
enh57531     1   86603000   86604000      4       2  150064       1.7676     0.038566
enh57601     1   87929400   87930400      4       2  150064       2.0591     0.019742
enh57608     1   88148900   88149900      5       3  150064       2.0029     0.022593
enh57617     1   88307600   88308600      3       2  150064       1.7635     0.038906
enh57633     1   88640800   88641800      4       1  150064       1.9237     0.027195
enh57706     1   90184600   90185600      1       1  150064       1.6991      0.04465
enh57707     1   90186600   90187600      1       1  150064       1.9352      0.02648
enh57710     1   90204600   90205600      1       1  150064       1.7364      0.04125
enh57715     1   90274100   90275100      1       1  150064       2.1419       0.0161
enh57718     1   90307600   90308600      3       2  150064       2.4101    0.0079752
enh57720     1   90312100   90313100      2       1  150064       2.4159    0.0078477
enh57742     1   90445800   90446800      4       2  150064       1.8077     0.035326
enh57751     1   91388600   91389600      1       1  150064       2.1654      0.01518
enh57752     1   91391200   91392200      2       1  150064       2.1155     0.017195
enh57753     1   91422600   91423600      1       1  150064       2.0218       0.0216
enh57756     1   91439600   91440600      1       1  150064       2.1706      0.01498
enh57760     1   91965200   91966200      3       2  150064       2.3068     0.010532
enh57764     1   92021100   92022100      6       2  150064       1.7445     0.040537
enh57790     1   92239800   92240800      5       2  150064       1.7116     0.043485
enh57791     1   92247900   92248900      6       2  150064       2.1497     0.015791
enh57822     1   92766000   92767000      4       2  150064       3.0186    0.0012699
enh57823     1   92780800   92781800      1       1  150064       1.7483      0.04021
enh57824     1   92794600   92795600      3       1  150064       2.9094    0.0018108
enh57826     1   92968400   92969400      1       1  150064       3.4939     0.000238
enh57830     1   93166400   93167400      3       2  150064       1.6834     0.046148
enh57831     1   93175100   93176100      1       1  150064        1.834      0.03333
enh57832     1   93194000   93195000      2       1  150064        1.881     0.029985
enh57833     1   93218700   93219700      2       1  150064       1.8372      0.03309
enh57846     1   93324500   93325500      1       1  150064        1.779      0.03762
enh57849     1   93382200   93383200      1       1  150064       1.7669      0.03862
enh57851     1   93394800   93395800      1       1  150064       1.6959      0.04495
enh57852     1   93398900   93399900      5       2  150064       1.7624     0.038997
enh57853     1   93401600   93402600      3       1  150064       1.7838     0.037224
enh57854     1   93405400   93406400      1       1  150064       1.7733      0.03809
enh57857     1   93416100   93417100      3       1  150064       1.8399     0.032888
enh57859     1   93423700   93424700      1       1  150064       1.7987      0.03603
enh57864     1   93480900   93481900      3       1  150064       1.8628     0.031247
enh57980     1   94527900   94528900      3       2  150064       1.9738     0.024204
enh57981     1   94533900   94534900      2       1  150064       1.6821     0.046279
enh58084     1   95364600   95365600      3       2  150064       2.0663     0.019401
enh58105     1   95459600   95460600      1       1  150064       1.9374      0.02635
enh58106     1   95461000   95462000      2       1  150064       3.0329    0.0012112
enh58109     1   95478500   95479500      2       1  150064       2.0346     0.020945
enh58114     1   95500100   95501100      2       1  150064       2.2198     0.013215
enh58115     1   95506800   95507800      3       1  150064       2.1884     0.014321
enh58116     1   95508300   95509300      5       1  150064       1.9286     0.026891
enh58122     1   95692500   95693500      3       2  150064       1.7099     0.043638
enh58123     1   95697800   95698800      3       2  150064       2.5955    0.0047225
enh58129     1   96719200   96720200      2       1  150064       3.5275   0.00020972
enh58131     1   96772100   96773100      5       2  150064       3.0973   0.00097654
enh58132     1   96775000   96776000      6       2  150064       2.7217    0.0032469
enh58133     1   96778300   96779300      2       1  150064       2.0762      0.01894
enh58134     1   96828500   96829500      2       1  150064       2.1081     0.017513
enh58135     1   96835900   96836900      7       2  150064       2.8287    0.0023366
enh58137     1   96854000   96855000      5       2  150064       2.0425     0.020553
enh58138     1   96881100   96882100      3       2  150064       1.7019     0.044391
enh58139     1   96882300   96883300      5       2  150064       3.0991   0.00097059
enh58141     1   96938400   96939400      4       2  150064       2.3541    0.0092838
enh58142     1   96952700   96953700      2       1  150064       2.3162     0.010272
enh58148     1   97063700   97064700      1       1  150064       2.7308     0.003159
enh58151     1   97189500   97190500      5       2  150064       3.8273   6.4774e-05
enh58152     1   97196000   97197000      4       2  150064        3.075    0.0010527
enh58153     1   97214900   97215900      2       1  150064       3.1726   0.00075543
enh58154     1   97229500   97230500      2       1  150064       3.0763    0.0010478
enh58177     1   97609900   97610900      1       1  150064       3.3871    0.0003532
enh58179     1   97658000   97659000      1       1  150064       3.7842    7.709e-05
enh58180     1   97669700   97670700      4       2  150064       3.4601   0.00027003
enh58182     1   97711200   97712200      2       1  150064       2.1219     0.016922
enh58184     1   97717100   97718100      6       2  150064       2.5427    0.0054998
enh58185     1   97737200   97738200      5       2  150064       3.2498   0.00057741
enh58187     1   97798900   97799900      4       2  150064       3.1049    0.0009517
enh58188     1   97806500   97807500      5       2  150064       2.7562    0.0029238
enh58190     1   97829500   97830500      6       3  150064       3.7945   7.3973e-05
enh58191     1   97844500   97845500      3       2  150064       4.3389   7.1615e-06
enh58192     1   97849900   97850900      4       2  150064       4.4565   4.1663e-06
enh58195     1   98046600   98047600      6       2  150064       3.8927   4.9571e-05
enh58198     1   98096200   98097200      1       1  150064       2.5085     0.006062
enh58199     1   98097300   98098300      1       1  150064       3.1292    0.0008763
enh58200     1   98113200   98114200      1       1  150064       4.2566    1.038e-05
enh58201     1   98186400   98187400      1       1  150064       2.3469     0.009464
enh58203     1   98206200   98207200      2       1  150064        3.546   0.00019555
enh58204     1   98224100   98225100      1       1  150064       2.9854     0.001416
enh58209     1   98279200   98280200      2       1  150064       2.8517    0.0021743
enh58211     1   98297700   98298700      2       1  150064       5.3535   4.3124e-08
enh58212     1   98315200   98316200      1       1  150064       6.4331    6.251e-11
enh58213     1   98359100   98360100      3       1  150064       5.5964   1.0941e-08
enh58214     1   98366000   98367000      2       1  150064       2.4364     0.007418
enh58218     1   98376700   98377700      1       1  150064       6.0414    7.639e-10
enh58219     1   98382400   98383400      1       1  150064       6.4573    5.331e-11
enh58221     1   98403100   98404100      1       1  150064       5.2412    7.977e-08
enh58223     1   98409200   98410200      5       2  150064       6.3305   1.2217e-10
enh58225     1   98451800   98452800      2       1  150064       5.8934   1.8918e-09
enh58228     1   98465300   98466300      3       2  150064       6.4694   4.9195e-11
enh58231     1   98473800   98474800      1       1  150064       7.5737    1.814e-14
enh58232     1   98493700   98494700      6       1  150064       6.5871   2.2432e-11
enh58234     1   98497800   98498800      2       1  150064        4.246   1.0881e-05
enh58235     1   98500400   98501400      6       1  150064        2.648     0.004049
enh58236     1   98507900   98508900      3       2  150064       6.5685    2.542e-11
enh58237     1   98517800   98518800      1       1  150064       2.4732     0.006695
enh58238     1   98520200   98521200      1       1  150064       7.8334    2.374e-15
enh58239     1   98543100   98544100      2       1  150064       2.3932    0.0083511
enh58240     1   98551900   98552900      1       1  150064       8.3058    4.957e-17
enh58241     1   98569400   98570400      1       1  150064        3.596    0.0001616
enh58246     1   98643200   98644200      1       1  150064       3.0876     0.001009
enh58248     1   98667100   98668100      2       1  150064       3.0613    0.0011018
enh58249     1   98668800   98669800      4       2  150064       2.9617    0.0015297
enh58264     1   98863600   98864600      1       1  150064       3.2254     0.000629
enh58265     1   98864600   98865600      1       1  150064       3.1699    0.0007624
enh58266     1   98870600   98871600      5       2  150064         2.96    0.0015384
enh58267     1   98871400   98872400      4       1  150064       3.0149    0.0012854
enh58268     1   98885900   98886900      3       2  150064       2.1482      0.01585
enh58269     1   98932500   98933500      1       1  150064       1.7209      0.04263
enh58270     1   98933200   98934200      1       1  150064       1.7209      0.04263
enh58275     1   99139000   99140000      4       2  150064       2.2298      0.01288
enh58277     1   99142000   99143000      1       1  150064        2.136      0.01634
enh58278     1   99168200   99169200      1       1  150064       2.1995      0.01392
enh58282     1   99385800   99386800      5       3  150064       2.1057     0.017613
enh58308     1  100101600  100102600      5       2  150064       2.9731    0.0014741
enh58309     1  100109400  100110400      4       2  150064       2.3833    0.0085792
enh58315     1  100146400  100147400      5       2  150064       2.0007     0.022712
enh58380     1  101200800  101201800      1       1  150064       1.7563      0.03952
enh58385     1  101260300  101261300      5       1  150064       1.6481      0.04967
enh58386     1  101265100  101266100      2       1  150064       1.9522     0.025456
enh58391     1  101326900  101327900      3       1  150064       1.8631     0.031225
enh58392     1  101330800  101331800      3       1  150064       3.2502   0.00057662
enh58417     1  101655700  101656700     11       3  150064       2.0562     0.019881
enh58435     1  103264600  103265600      9       4  150064        3.472   0.00025835
enh58437     1  103303200  103304200      2       1  150064       2.0595     0.019722
enh58438     1  103316500  103317500      6       3  150064       1.9749      0.02414
enh58440     1  103318700  103319700      4       2  150064       2.2223      0.01313
enh58443     1  103357400  103358400      4       2  150064       2.6328    0.0042344
enh58444     1  103362600  103363600      6       3  150064       2.8787    0.0019965
enh58445     1  103385100  103386100      5       2  150064       2.7532    0.0029507
enh58451     1  103636200  103637200      4       2  150064       1.7249      0.04227
enh58454     1  103662600  103663600      2       1  150064       2.1055     0.017624
enh58484     1  107618700  107619700      2       1  150064       2.6095    0.0045338
enh58498     1  108508200  108509200      5       3  150064       2.2686     0.011647
enh58507     1  108692300  108693300      2       1  150064       2.5442    0.0054765
enh58508     1  108733000  108734000      2       1  150064       2.9407    0.0016371
enh58509     1  108739900  108740900      5       2  150064        2.451    0.0071232
enh58624     1  110178700  110179700      4       2  150064        2.074     0.019042
enh58626     1  110186100  110187100      2       1  150064       2.0658     0.019423
enh58627     1  110191600  110192600      3       2  150064       2.0587     0.019761
enh58645     1  110357700  110358700      1       1  150064       1.8634       0.0312
enh58659     1  110438200  110439200      5       2  150064       1.9161     0.027674
enh58672     1  110530100  110531100      1       1  150064       2.2206      0.01319
enh58688     1  110598800  110599800      1       1  150064       2.2328      0.01278
enh58695     1  110745700  110746700      1       1  150064       2.2414       0.0125
enh58701     1  110851300  110852300      6       3  150064       1.8731     0.030529
enh58704     1  110887100  110888100      2       1  150064       1.9302      0.02679
enh58706     1  110892200  110893200      2       1  150064       2.8163    0.0024291
enh58709     1  110925800  110926800      4       2  150064         2.06     0.019699
enh58721     1  111019500  111020500      2       1  150064        2.358    0.0091872
enh58760     1  112134400  112135400      3       2  150064       2.8477     0.002202
enh58762     1  112140000  112141000      2       1  150064       1.7785     0.037657
enh58763     1  112147800  112148800      3       2  150064       1.9887     0.023367
enh58765     1  112164400  112165400      7       4  150064       2.0755     0.018972
enh58770     1  112202800  112203800      5       3  150064        2.294     0.010897
enh58782     1  112283000  112284000      5       2  150064       1.8296     0.033655
enh58792     1  112447000  112448000      3       1  150064       2.1347     0.016393
enh58793     1  112462600  112463600      3       1  150064       2.4432    0.0072786
enh58794     1  112490500  112491500      3       1  150064        1.925     0.027116
enh58796     1  112567900  112568900      2       1  150064        1.708     0.043818
enh58806     1  112934400  112935400      2       1  150064       1.8858     0.029664
enh58807     1  112935900  112936900      1       1  150064       1.8083      0.03528
enh58808     1  112941400  112942400      1       1  150064        2.381     0.008632
enh58809     1  112942400  112943400      3       1  150064       2.0587     0.019764
enh58810     1  112943900  112944900      1       1  150064       2.3813     0.008625
enh58811     1  112947800  112948800      3       1  150064       2.1289     0.016631
enh58813     1  112951800  112952800      4       1  150064       2.5727    0.0050457
enh58814     1  112985900  112986900      2       1  150064       2.3656    0.0089998
enh58815     1  112986600  112987600      3       1  150064       2.3955       0.0083
enh58816     1  112988500  112989500      3       2  150064       1.8913     0.029295
enh58817     1  112993800  112994800      2       1  150064        2.373    0.0088219
enh58820     1  113007000  113008000      1       1  150064       2.0222      0.02158
enh58822     1  113055500  113056500      2       1  150064        4.041   2.6614e-05
enh58827     1  113079300  113080300      1       1  150064       3.4164    0.0003173
enh58828     1  113081200  113082200      2       1  150064        3.022    0.0012555
enh58831     1  113099600  113100600      2       1  150064       3.0521    0.0011361
enh58832     1  113117900  113118900      2       1  150064       3.0798    0.0010357
enh58833     1  113124100  113125100      1       1  150064       3.1743     0.000751
enh58834     1  113159200  113160200      4       2  150064       3.5631   0.00018324
enh58837     1  113170200  113171200      2       1  150064       2.7143     0.003321
enh58840     1  113181500  113182500      2       1  150064       4.2597   1.0237e-05
enh58841     1  113188500  113189500      3       2  150064       2.2645     0.011772
enh58843     1  113215300  113216300      4       2  150064       4.0198   2.9123e-05
enh58844     1  113218600  113219600      2       1  150064       2.7755    0.0027562
enh58845     1  113228600  113229600      1       1  150064       3.4036    0.0003325
enh58846     1  113241300  113242300      2       1  150064       3.6366   0.00013811
enh58943     1  114853400  114854400      4       1  150064       2.2501     0.012222
enh58944     1  114857500  114858500      4       2  150064       2.0638     0.019521
enh58945     1  114860900  114861900      2       1  150064       1.6813     0.046355
enh58952     1  114983000  114984000      1       1  150064        1.998      0.02286
enh58953     1  114997600  114998600      2       1  150064       1.9568     0.025187
enh58954     1  115000400  115001400      2       1  150064       2.0958     0.018052
enh58958     1  115032500  115033500      5       2  150064       2.1041     0.017687
enh58961     1  115050100  115051100      1       1  150064       2.5298     0.005706
enh58970     1  115262200  115263200      2       1  150064       3.8555   5.7739e-05
enh58971     1  115287600  115288600      4       2  150064       2.9909     0.001391
enh58972     1  115294500  115295500      2       1  150064       2.6518    0.0040031
enh58973     1  115301200  115302200      2       1  150064       1.7248     0.042279
enh58974     1  115599200  115600200      2       1  150064       1.9302     0.026792
enh58975     1  115604900  115605900      2       1  150064       2.1718     0.014936
enh58976     1  115611100  115612100      4       2  150064         2.61    0.0045276
enh58978     1  115627600  115628600      3       2  150064         3.46   0.00027013
enh58982     1  115642500  115643500      6       2  150064       3.8735   5.3648e-05
enh58984     1  115655000  115656000      8       4  150064       3.5527   0.00019065
enh58986     1  115677200  115678200      2       1  150064        3.698   0.00010867
enh58989     1  115684000  115685000      2       1  150064       2.4803    0.0065639
enh58991     1  115710500  115711500      1       1  150064       2.5167     0.005923
enh58992     1  115724500  115725500      5       2  150064         2.54     0.005542
enh58993     1  115732800  115733800      5       2  150064       2.1064     0.017586
enh58994     1  115741900  115742900      4       2  150064       1.6619      0.04827
enh58996     1  115758200  115759200      3       1  150064       1.8061     0.035448
enh58998     1  115781600  115782600      4       2  150064       1.7257       0.0422
enh58999     1  115794100  115795100      4       2  150064       3.1966   0.00069522
enh59001     1  115805200  115806200      7       3  150064       2.7459    0.0030177
enh59011     1  115855900  115856900      7       2  150064       2.7292    0.0031745
enh59013     1  115862000  115863000      6       2  150064       3.1958   0.00069732
enh59014     1  115863300  115864300      2       1  150064       3.3901   0.00034929
enh59015     1  115864500  115865500      2       1  150064        3.164   0.00077795
enh59016     1  115867300  115868300      2       1  150064       1.9048     0.028406
enh59017     1  115870800  115871800      4       2  150064       1.9198      0.02744
enh59020     1  115880800  115881800      1       1  150064       3.1987    0.0006903
enh59021     1  115890900  115891900      2       1  150064       1.6831     0.046173
enh59022     1  115906500  115907500      5       2  150064       2.6172    0.0044323
enh59024     1  115919700  115920700      5       3  150064       2.8172    0.0024222
enh59026     1  115954200  115955200      4       2  150064       1.7544     0.039685
enh59027     1  115970000  115971000      5       3  150064       1.6921     0.045314
enh59042     1  116185900  116186900      1       1  150064       2.1895      0.01428
enh59043     1  116189100  116190100      2       1  150064       1.9397     0.026207
enh59089     1  117320100  117321100      2       1  150064       2.8327    0.0023078
enh59090     1  117362800  117363800      4       2  150064        3.243    0.0005913
enh59091     1  117367700  117368700      3       1  150064       3.6779   0.00011757
enh59102     1  117514700  117515700      2       1  150064       1.6803     0.046453
enh59116     1  117684100  117685100      1       1  150064       2.1008      0.01783
enh59117     1  117685600  117686600      2       1  150064        1.706     0.044002
enh59118     1  117689600  117690600      7       1  150064        1.791     0.036649
enh59119     1  117714500  117715500      4       2  150064       2.8175    0.0024202
enh59128     1  118083500  118084500      5       2  150064       1.9427     0.026028
enh59137     1  118229200  118230200      2       1  150064       1.7018     0.044394
enh59166     1  118677600  118678600      1       1  150064       2.0744      0.01902
enh59168     1  118687000  118688000      1       1  150064       2.1447      0.01599
enh59172     1  118751800  118752800      7       2  150064       2.1244      0.01682
enh59227     1  119834000  119835000      3       2  150064       1.8304     0.033598
enh59463     1  145436500  145437500      1       1  150064       1.7244      0.04232
enh59491     1  145631600  145632600      1       1  150064       1.6837      0.04612
enh59503     1  145727500  145728500      1       1  150064        1.699      0.04466
enh59508     1  146637300  146638300      2       1  150064       1.7438     0.040594
enh59509     1  146638500  146639500      2       1  150064       2.0992     0.017899
enh59510     1  146645600  146646600      6       2  150064       2.0747     0.019009
enh59512     1  146649600  146650600      7       2  150064       2.1739     0.014857
enh59513     1  146697400  146698400      6       3  150064       2.6682    0.0038132
enh59515     1  146716500  146717500      5       2  150064       2.2623     0.011838
enh59516     1  146718700  146719700      5       3  150064       1.7537     0.039744
enh59559     1  149887500  149888500      1       1  150064       1.7468      0.04034
enh59560     1  149889400  149890400      1       1  150064       1.7202       0.0427
enh59561     1  149897200  149898200      3       1  150064       1.6494     0.049531
enh59577     1  149984100  149985100      2       1  150064       1.9331     0.026611
enh59579     1  149992900  149993900      1       1  150064       2.0556      0.01991
enh59581     1  150037200  150038200      1       1  150064       5.5334     1.57e-08
enh59582     1  150055800  150056800      1       1  150064       5.6017    1.061e-08
enh59583     1  150093300  150094300      1       1  150064       5.5919    1.123e-08
enh59584     1  150107400  150108400      1       1  150064       5.7086    5.695e-09
enh59586     1  150129100  150130100      4       1  150064       5.7552   4.3264e-09
enh59588     1  150133200  150134200      3       1  150064       5.6361   8.6982e-09
enh59591     1  150153800  150154800      1       1  150064       5.5829    1.183e-08
enh59592     1  150158800  150159800      2       1  150064       4.5429   2.7748e-06
enh59593     1  150165200  150166200      3       1  150064       1.9888     0.023361
enh59594     1  150185000  150186000      3       2  150064       4.6806   1.4303e-06
enh59595     1  150229000  150230000      1       1  150064        2.696     0.003509
enh59599     1  150267400  150268400      2       1  150064       1.9883     0.023391
enh59600     1  150347900  150348900      1       1  150064       2.0361      0.02087
enh59601     1  150356000  150357000      2       1  150064       3.9827   3.4068e-05
enh59602     1  150361800  150362800      3       2  150064       4.0914   2.1441e-05
enh59603     1  150377900  150378900      3       2  150064       1.8845     0.029749
enh59604     1  150382300  150383300      3       1  150064       4.4272   4.7728e-06
enh59605     1  150384000  150385000      5       2  150064       4.9641   3.4503e-07
enh59606     1  150449400  150450400      5       2  150064       2.8322    0.0023113
enh59608     1  150479700  150480700      5       2  150064       1.8588      0.03153
enh59609     1  150481600  150482600      5       3  150064       4.8443   6.3533e-07
enh59610     1  150486800  150487800      2       1  150064       4.1525   1.6446e-05
enh59611     1  150488800  150489800      2       1  150064       4.4767   3.7907e-06
enh59614     1  150509300  150510300      3       2  150064       5.2733   6.6993e-08
enh59618     1  150536500  150537500      2       1  150064        2.174     0.014852
enh59622     1  150546100  150547100      5       2  150064       1.6844     0.046052
enh59626     1  150583600  150584600      3       2  150064       1.6885     0.045655
enh59627     1  150586500  150587500      8       3  150064       1.9265     0.027023
enh59633     1  150736800  150737800      3       2  150064       3.0898    0.0010016
enh59634     1  150738000  150739000      6       3  150064       1.8918     0.029256
enh59653     1  150971600  150972600      1       1  150064       4.9978    2.899e-07
enh59661     1  151037500  151038500      3       2  150064       2.5984    0.0046832
enh59662     1  151041500  151042500      3       2  150064       3.2928   0.00049598
enh59663     1  151044200  151045200      5       3  150064       2.7302    0.0031644
enh59664     1  151069500  151070500      3       2  150064       2.5844    0.0048774
enh59668     1  151117300  151118300      3       2  150064       3.6025   0.00015761
enh59669     1  151119700  151120700      3       2  150064       2.7149    0.0033143
enh59681     1  151228200  151229200      2       1  150064       3.4523   0.00027791
enh59693     1  151370800  151371800      5       2  150064       2.6861    0.0036141
enh59694     1  151374200  151375200      1       1  150064       3.3183    0.0004528
enh59696     1  151388600  151389600      2       1  150064       3.0277    0.0012323
enh59697     1  151407100  151408100      1       1  150064       2.8154     0.002436
enh59701     1  151427600  151428600      1       1  150064       3.3109     0.000465
enh59703     1  151445000  151446000      1       1  150064       2.5897     0.004803
enh59728     1  151611300  151612300      1       1  150064       2.6561     0.003953
enh59746     1  151887400  151888400      1       1  150064       1.6659      0.04787
enh59771     1  152157500  152158500      3       2  150064       2.0305     0.021151
enh59777     1  152414700  152415700      8       2  150064       2.0014     0.022674
enh59820     1  153641200  153642200      2       1  150064       1.6588     0.048581
enh59823     1  153702200  153703200      3       2  150064       1.7096     0.043672
enh59832     1  153761500  153762500      1       1  150064       2.5081     0.006069
enh59834     1  153777700  153778700      2       1  150064       3.7987   7.2743e-05
enh59835     1  153814200  153815200      1       1  150064       3.6578    0.0001272
enh59836     1  153838500  153839500      1       1  150064       2.2649      0.01176
enh59837     1  153852600  153853600      2       1  150064       3.3154   0.00045762
enh59839     1  153859200  153860200      2       1  150064       2.9006    0.0018623
enh59841     1  153868200  153869200      2       1  150064       2.0912     0.018253
enh59842     1  153868800  153869800      1       1  150064       2.1646      0.01521
enh59843     1  153876800  153877800      2       1  150064       3.2162   0.00064947
enh59845     1  153896400  153897400      2       1  150064        2.061     0.019652
enh59846     1  153901100  153902100      3       1  150064       2.0779      0.01886
enh59847     1  153916800  153917800      3       2  150064        2.213     0.013448
enh59848     1  153919400  153920400      2       1  150064       2.1054     0.017629
enh59850     1  153931300  153932300      5       3  150064       2.2696     0.011615
enh59851     1  153933500  153934500      2       1  150064       2.7014    0.0034523
enh59852     1  153938300  153939300      3       2  150064       2.5737    0.0050309
enh59853     1  153941000  153942000      1       1  150064       2.3237      0.01007
enh59854     1  153947800  153948800      2       1  150064       2.2278     0.012946
enh59860     1  153966200  153967200      5       3  150064       3.4392   0.00029167
enh59861     1  153973700  153974700      1       1  150064       2.0022      0.02263
enh59869     1  154152700  154153700      1       1  150064       2.3617     0.009096
enh59876     1  154236100  154237100      1       1  150064       2.2613      0.01187
enh59879     1  154278200  154279200      3       2  150064       1.7729     0.038123
enh59880     1  154279800  154280800      2       1  150064       2.0768     0.018911
enh59884     1  154324300  154325300      4       2  150064       2.4754    0.0066543
enh59892     1  154407100  154408100      2       1  150064       2.6222    0.0043686
enh59893     1  154414200  154415200      2       1  150064       2.7097    0.0033674
enh59894     1  154418000  154419000      4       1  150064       2.4225    0.0077068
enh59899     1  154451800  154452800      1       1  150064        1.801      0.03585
enh59903     1  154528000  154529000      2       1  150064       2.1382     0.016251
enh59908     1  154581700  154582700      2       1  150064       1.6851      0.04598
enh59911     1  154596100  154597100      3       2  150064       1.7272     0.042068
enh59921     1  154833200  154834200      4       2  150064       3.8486   5.9407e-05
enh59924     1  154839200  154840200      2       1  150064       3.3873   0.00035291
enh59925     1  154839600  154840600      4       1  150064       3.9335   4.1866e-05
enh59928     1  154910600  154911600      3       1  150064       3.6817   0.00011585
enh59929     1  154913800  154914800      2       1  150064       3.8289   6.4357e-05
enh59931     1  154926800  154927800      1       1  150064       2.0764      0.01893
enh59941     1  154979500  154980500      4       2  150064       1.6482     0.049652
enh59942     1  154984200  154985200      1       1  150064       2.1154       0.0172
enh59943     1  154988900  154989900      2       1  150064       1.7026     0.044321
enh59944     1  154990800  154991800      1       1  150064       2.3559      0.00924
enh59947     1  155017200  155018200      2       1  150064       2.4019    0.0081556
enh59951     1  155034800  155035800      1       1  150064       3.0684     0.001076
enh59953     1  155042400  155043400      3       1  150064       3.1173   0.00091248
enh59954     1  155043800  155044800      2       1  150064       2.7308    0.0031594
enh59961     1  155110800  155111800      2       1  150064       1.7452     0.040475
enh59962     1  155111400  155112400      1       1  150064       2.4804     0.006562
enh59975     1  155214900  155215900      1       1  150064       2.2046      0.01374
enh59978     1  155229900  155230900      2       1  150064       2.0295     0.021205
enh59980     1  155241000  155242000      3       1  150064       2.1903     0.014251
enh59982     1  155247900  155248900      2       1  150064       2.2396     0.012558
enh59983     1  155275000  155276000      3       1  150064       2.4548    0.0070485
enh59984     1  155277200  155278200      2       1  150064       2.5297     0.005708
enh59985     1  155289400  155290400      2       1  150064       1.8741      0.03046
enh59993     1  155477100  155478100      1       1  150064       2.3163      0.01027
enh60001     1  155501000  155502000      2       1  150064       1.9459     0.025832
enh60002     1  155505200  155506200      1       1  150064        2.431     0.007528
enh60005     1  155539700  155540700      1       1  150064       2.7528     0.002954
enh60011     1  155618200  155619200      2       1  150064       1.8937     0.029134
enh60019     1  155675600  155676600      1       1  150064        3.092     0.000994
enh60030     1  155843400  155844400      2       1  150064       1.9611     0.024934
enh60033     1  155861800  155862800      2       1  150064       1.9774     0.024001
enh60035     1  155878800  155879800      1       1  150064       1.9714      0.02434
enh60037     1  155898800  155899800      1       1  150064       3.3529    0.0003998
enh60039     1  155910700  155911700      1       1  150064       1.8582      0.03157
enh60041     1  155929500  155930500      4       1  150064       2.4357    0.0074308
enh60042     1  155930700  155931700      2       1  150064       2.8968    0.0018848
enh60046     1  155941600  155942600      1       1  150064        2.449     0.007163
enh60047     1  155943400  155944400      1       1  150064        2.173      0.01489
enh60059     1  156049100  156050100      2       1  150064       2.7774      0.00274
enh60063     1  156066200  156067200      1       1  150064       1.6961      0.04493
enh60064     1  156070800  156071800      1       1  150064       1.9914      0.02322
enh60065     1  156073600  156074600      1       1  150064       1.7129      0.04337
enh60068     1  156081700  156082700      1       1  150064       1.6693      0.04753
enh60070     1  156100200  156101200      5       1  150064       1.6464     0.049836
enh60073     1  156116400  156117400      2       1  150064       2.6298    0.0042723
enh60077     1  156131800  156132800      2       1  150064       2.9325     0.001681
enh60078     1  156133700  156134700      1       1  150064       3.0204     0.001262
enh60124     1  156627200  156628200      2       1  150064        1.661     0.048354
enh60137     1  156709100  156710100      3       2  150064        1.714     0.043261
enh60138     1  156711400  156712400      4       2  150064       2.4346    0.0074544
enh60145     1  156770900  156771900      2       1  150064       1.7927     0.036514
enh60188     1  157961200  157962200      4       1  150064       1.7179      0.04291
enh60189     1  157961700  157962700      3       1  150064       1.7069     0.043921
enh60208     1  158035000  158036000      1       1  150064       1.7685      0.03849
enh60236     1  159462400  159463400     12       3  150064       2.0135     0.022032
enh60238     1  159564000  159565000      3       2  150064       2.9367    0.0016589
enh60256     1  159888500  159889500      1       1  150064       1.8152      0.03475
enh60264     1  159966300  159967300      3       1  150064       1.8668     0.030967
enh60266     1  159988400  159989400      5       1  150064       1.9862     0.023507
enh60283     1  160162400  160163400      4       2  150064       1.6516     0.049309
enh60284     1  160173900  160174900      1       1  150064       3.0586     0.001112
enh60287     1  160192200  160193200      1       1  150064       1.6642      0.04804
enh60288     1  160214500  160215500      1       1  150064       2.5426     0.005501
enh60289     1  160226400  160227400      2       1  150064       2.4212    0.0077354
enh60293     1  160278000  160279000      1       1  150064        3.005     0.001328
enh60295     1  160308800  160309800      6       2  150064       3.1099   0.00093587
enh60296     1  160314000  160315000      1       1  150064       2.4281     0.007589
enh60297     1  160345500  160346500      5       2  150064       2.9387    0.0016479
enh60328     1  161155100  161156100      3       1  150064       1.8047      0.03556
enh60335     1  161179500  161180500      1       1  150064       2.1338      0.01643
enh60339     1  161195000  161196000      1       1  150064        1.863      0.03123
enh60402     1  162182800  162183800      2       1  150064       1.7972     0.036152
enh60414     1  162508700  162509700      2       1  150064       2.7145    0.0033192
enh60418     1  162529800  162530800      2       1  150064       1.9254      0.02709
enh60468     1  162817700  162818700      2       1  150064       1.8175     0.034572
enh60487     1  162939600  162940600      2       1  150064       2.1947     0.014092
enh60489     1  162955100  162956100      2       1  150064       2.6059    0.0045821
enh60498     1  163037700  163038700      3       1  150064       2.1946     0.014098
enh60505     1  163133100  163134100      3       2  150064       2.0707     0.019195
enh60512     1  163219600  163220600      5       2  150064       1.9238     0.027188
enh60514     1  163277300  163278300      5       3  150064       1.9737     0.024207
enh60515     1  163289800  163290800      2       1  150064       1.8664     0.030993
enh60521     1  163793000  163794000      3       1  150064       2.8249    0.0023646
enh60522     1  163811200  163812200      1       1  150064       2.5331     0.005653
enh60523     1  163813100  163814100      5       2  150064        2.162     0.015311
enh60558     1  164741700  164742700      1       1  150064       1.7675      0.03857
enh60561     1  164755000  164756000      2       1  150064       2.3773      0.00872
enh60563     1  164763600  164764600      3       1  150064       1.8793     0.030105
enh60569     1  165393700  165394700      4       2  150064       2.1616     0.015325
enh60572     1  165570600  165571600      8       4  150064       1.9019     0.028591
enh60573     1  165598800  165599800      8       2  150064       1.7086     0.043758
enh60587     1  165724400  165725400      2       1  150064       2.1669      0.01512
enh60589     1  165739500  165740500      4       2  150064       1.8215     0.034264
enh60595     1  165810500  165811500      2       1  150064       2.1065      0.01758
enh60597     1  165815400  165816400      1       1  150064       2.5153     0.005946
enh60598     1  165818200  165819200      1       1  150064       2.3829     0.008588
enh60599     1  165820200  165821200      2       1  150064       1.7741      0.03802
enh60600     1  165821600  165822600      2       1  150064       2.2491     0.012252
enh60601     1  165824300  165825300      2       1  150064       1.9485     0.025678
enh60622     1  166831100  166832100      5       2  150064       2.5525    0.0053482
enh60623     1  166843500  166844500      2       1  150064       3.4847   0.00024635
enh60627     1  166921200  166922200      2       1  150064       1.7373     0.041168
enh60633     1  167188200  167189200      1       1  150064       2.7692      0.00281
enh60693     1  168053700  168054700      1       1  150064       2.2271      0.01297
enh60711     1  168270400  168271400      1       1  150064       1.7344      0.04142
enh60753     1  169087700  169088700     10       2  150064       2.0781     0.018852
enh60754     1  169096300  169097300      5       1  150064         1.78     0.037534
enh60755     1  169098200  169099200      8       4  150064       1.7935     0.036444
enh60767     1  169333000  169334000      7       4  150064       1.8891     0.029442
enh60784     1  169848000  169849000      4       2  150064       1.8119     0.035003
enh60787     1  169883100  169884100      4       1  150064       1.7037     0.044222
enh60795     1  170001200  170002200      4       1  150064       1.6686       0.0476
enh60913     1  171404300  171405300      5       3  150064       1.9886     0.023371
enh60917     1  171437000  171438000      3       1  150064       1.8908     0.029328
enh60924     1  171564100  171565100      2       1  150064       2.0335     0.021002
enh60936     1  171751900  171752900      3       1  150064       2.1709     0.014968
enh60937     1  171757700  171758700      4       2  150064       1.9562     0.025223
enh60938     1  171762600  171763600      2       1  150064       1.7148     0.043193
enh60956     1  172215500  172216500      2       1  150064        1.893     0.029181
enh60957     1  172223300  172224300      7       2  150064       1.9056     0.028352
enh60962     1  172242800  172243800      3       2  150064        1.893     0.029179
enh60968     1  172292600  172293600      3       2  150064       2.5438    0.0054828
enh60970     1  172311300  172312300      1       1  150064       2.2439      0.01242
enh60974     1  172325600  172326600      3       2  150064       1.7834     0.037264
enh60975     1  172329000  172330000      1       1  150064       1.8053      0.03551
enh60978     1  172352400  172353400      2       1  150064       2.4364    0.0074169
enh60979     1  172359700  172360700      6       2  150064       2.3786    0.0086901
enh60980     1  172363200  172364200      6       2  150064       1.8056     0.035494
enh60987     1  172500000  172501000      3       2  150064       1.6888     0.045631
enh61023     1  172864400  172865400      1       1  150064       1.8182      0.03452
enh61026     1  172878600  172879600      2       1  150064       2.5529    0.0053414
enh61030     1  172897700  172898700      3       1  150064       2.3776     0.008713
enh61033     1  172910200  172911200      3       1  150064       1.9855     0.023546
enh61034     1  172916800  172917800      2       1  150064       2.4995    0.0062178
enh61067     1  173352200  173353200      2       1  150064       2.0558       0.0199
enh61074     1  173388800  173389800      5       2  150064       2.6576    0.0039345
enh61075     1  173394000  173395000      2       1  150064       2.4076     0.008029
enh61076     1  173397800  173398800      4       2  150064       2.3375    0.0097071
enh61078     1  173422900  173423900      2       1  150064       2.2138     0.013423
enh61079     1  173443300  173444300      4       2  150064       1.7862     0.037036
enh61080     1  173449000  173450000      2       1  150064       2.3269    0.0099847
enh61084     1  173685900  173686900      1       1  150064       3.4989    0.0002336
enh61086     1  173822000  173823000      1       1  150064        3.358    0.0003926
enh61087     1  173825000  173826000      1       1  150064       3.2735    0.0005311
enh61088     1  173825600  173826600      1       1  150064       3.2735    0.0005311
enh61089     1  173832000  173833000      6       3  150064       1.6501     0.049457
enh61090     1  173838400  173839400      2       1  150064       3.0471    0.0011552
enh61091     1  173966900  173967900      3       1  150064       3.5217   0.00021441
enh61092     1  173974300  173975300      1       1  150064       3.4302    0.0003016
enh61093     1  173976700  173977700      2       1  150064       2.7269    0.0031967
enh61094     1  173986700  173987700      3       1  150064       3.3595   0.00039041
enh61095     1  173988300  173989300      1       1  150064       3.5227    0.0002136
enh61096     1  173992200  173993200      2       1  150064       2.9267    0.0017129
enh61098     1  174009200  174010200      1       1  150064       3.5075    0.0002262
enh61099     1  174129600  174130600      2       1  150064       3.0947   0.00098495
enh61100     1  174134500  174135500      2       1  150064       2.1375     0.016277
enh61104     1  174388400  174389400      4       1  150064       2.7743    0.0027663
enh61106     1  174595200  174596200      2       1  150064       2.8606     0.002114
enh61107     1  174628800  174629800      1       1  150064       2.7995     0.002559
enh61108     1  174651500  174652500      5       2  150064       2.3266    0.0099941
enh61112     1  174767700  174768700      1       1  150064       3.2494    0.0005783
enh61113     1  174783800  174784800      4       2  150064         1.92     0.027427
enh61117     1  174945500  174946500      1       1  150064       2.8844     0.001961
enh61119     1  174960000  174961000      2       1  150064        2.055     0.019939
enh61125     1  174998400  174999400      2       1  150064       1.9851     0.023567
enh61126     1  175030200  175031200      2       1  150064        1.932     0.026679
enh61127     1  175040900  175041900      3       2  150064       1.7792     0.037602
enh61132     1  175119300  175120300      2       1  150064       2.9425    0.0016277
enh61133     1  175138300  175139300      3       1  150064       3.3641   0.00038396
enh61134     1  175155500  175156500      4       2  150064       3.5376    0.0002019
enh61135     1  175162400  175163400      5       1  150064       3.3626   0.00038601
enh61140     1  175288200  175289200      3       1  150064       1.6749     0.046977
enh61141     1  175854100  175855100      4       2  150064       2.9856     0.001415
enh61146     1  176078900  176079900      3       2  150064       2.4922    0.0063472
enh61147     1  176111200  176112200      3       2  150064       1.7278     0.042013
enh61155     1  176625700  176626700      3       2  150064       1.8445     0.032556
enh61156     1  176789200  176790200      6       2  150064       2.1243     0.016823
enh61160     1  177178800  177179800      4       2  150064       2.8718     0.002041
enh61164     1  177243400  177244400      1       1  150064       4.1036    2.034e-05
enh61166     1  177297200  177298200      6       2  150064       4.2008   1.3297e-05
enh61170     1  177841900  177842900      3       2  150064       2.0415       0.0206
enh61216     1  178142100  178143100      3       2  150064       2.1867     0.014381
enh61244     1  178306200  178307200      3       2  150064       2.1156      0.01719
enh61248     1  178314700  178315700      1       1  150064       1.7373      0.04117
enh61254     1  178341200  178342200      1       1  150064       3.3527    0.0004002
enh61256     1  178357700  178358700      1       1  150064       1.8337      0.03335
enh61257     1  178360900  178361900      2       1  150064       1.6598     0.048475
enh61258     1  178366400  178367400      2       1  150064       2.5179     0.005903
enh61259     1  178387200  178388200      2       1  150064       1.8688     0.030827
enh61263     1  178455000  178456000      1       1  150064       2.4263     0.007627
enh61264     1  178456000  178457000      4       2  150064       3.2125   0.00065795
enh61298     1  178942300  178943300      1       1  150064       2.9835     0.001425
enh61322     1  179097100  179098100      3       1  150064       2.0794      0.01879
enh61323     1  179099200  179100200      3       1  150064       1.6662     0.047834
enh61330     1  179115000  179116000      1       1  150064       2.0951      0.01808
enh61331     1  179115900  179116900      2       1  150064       2.0378     0.020783
enh61333     1  179122100  179123100      4       2  150064       2.2291     0.012904
enh61339     1  179138200  179139200      3       2  150064       1.8159     0.034695
enh61345     1  179159900  179160900      2       1  150064       1.8908     0.029325
enh61346     1  179162100  179163100      3       1  150064       1.8642     0.031149
enh61349     1  179199500  179200500      1       1  150064       1.8435      0.03263
enh61350     1  179200900  179201900      7       2  150064       2.4017     0.008159
enh61351     1  179202200  179203200      2       1  150064       1.7548     0.039645
enh61354     1  179280200  179281200      1       1  150064       1.6813      0.04635
enh61359     1  179333800  179334800      5       3  150064       2.8804    0.0019862
enh61363     1  179783000  179784000      2       1  150064       1.8026     0.035728
enh61366     1  179844100  179845100      1       1  150064       1.9217      0.02732
enh61368     1  179890500  179891500      3       1  150064       1.8242     0.034059
enh61370     1  179895300  179896300      2       1  150064       1.8109     0.035077
enh61374     1  179938500  179939500      4       2  150064       1.6696     0.047502
enh61377     1  179996800  179997800      2       1  150064       1.7285     0.041949
enh61400     1  180351000  180352000      2       1  150064        1.799     0.036007
enh61409     1  180497800  180498800      6       3  150064       2.5623    0.0051995
enh61420     1  180603000  180604000      3       2  150064       2.4954    0.0062902
enh61423     1  180720900  180721900      4       2  150064       3.7978   7.2978e-05
enh61424     1  180742200  180743200      5       3  150064       2.5442     0.005476
enh61425     1  180753900  180754900      2       1  150064       1.7704     0.038334
enh61426     1  180761600  180762600      3       1  150064        2.325     0.010036
enh61428     1  180796000  180797000      2       1  150064       3.2614    0.0005544
enh61429     1  180811100  180812100      2       1  150064       1.9967     0.022931
enh61432     1  180867400  180868400      3       2  150064       2.1412      0.01613
enh61434     1  180891900  180892900      2       1  150064        2.083     0.018625
enh61435     1  180895300  180896300      6       3  150064       2.0865     0.018469
enh61502     1  182668100  182669100      2       1  150064       2.4933    0.0063289
enh61503     1  182745700  182746700      4       2  150064       3.4512   0.00027904
enh61535     1  183076000  183077000      6       1  150064       1.8417     0.032762
enh61558     1  183256100  183257100      2       1  150064       1.8527     0.031966
enh61560     1  183272200  183273200      2       1  150064       2.0999      0.01787
enh61564     1  183293000  183294000      2       1  150064       2.0194     0.021722
enh61567     1  183332800  183333800      3       2  150064       2.0108     0.022173
enh61573     1  183486300  183487300      1       1  150064       3.0022      0.00134
enh61575     1  183512300  183513300      2       1  150064       2.7729     0.002778
enh61576     1  183537000  183538000      5       2  150064       2.1417     0.016109
enh61611     1  183895700  183896700      1       1  150064       2.0017      0.02266
enh61635     1  184029700  184030700      3       1  150064        1.772     0.038196
enh61636     1  184031600  184032600      3       2  150064        1.769     0.038444
enh61640     1  184119700  184120700      2       1  150064       1.9059      0.02833
enh61646     1  184170700  184171700      2       1  150064       1.7759     0.037873
enh61649     1  184229200  184230200      8       2  150064       3.2382   0.00060143
enh61657     1  184331800  184332800      1       1  150064       2.7741     0.002768
enh61667     1  184453000  184454000      4       2  150064       2.3939    0.0083356
enh61675     1  184504000  184505000      2       1  150064       2.5592     0.005246
enh61677     1  184543500  184544500      5       2  150064       2.3178      0.01023
enh61688     1  184633400  184634400      3       2  150064       2.1721     0.014923
enh61689     1  184653300  184654300      3       1  150064       1.7476     0.040265
enh61690     1  184663100  184664100      3       1  150064       2.0199     0.021699
enh61692     1  184714800  184715800      4       2  150064       2.0694     0.019256
enh61695     1  184724800  184725800      3       1  150064       2.1648       0.0152
enh61710     1  184922800  184923800      4       1  150064        1.903     0.028518
enh61711     1  184927800  184928800      7       4  150064        2.168     0.015079
enh61713     1  184939500  184940500      3       1  150064       2.7928    0.0026128
enh61714     1  184941100  184942100      6       3  150064       2.4492    0.0071584
enh61715     1  184950800  184951800      3       1  150064        2.411    0.0079547
enh61724     1  185127400  185128400      1       1  150064       1.9047      0.02841
enh61725     1  185128800  185129800      2       1  150064       2.1552     0.015572
enh61745     1  185374000  185375000      3       2  150064       1.9813     0.023778
enh61775     1  185803200  185804200      1       1  150064       1.7856      0.03708
enh61795     1  186062800  186063800      1       1  150064       1.6637      0.04809
enh61799     1  186123900  186124900      3       2  150064       1.9593     0.025038
enh61810     1  186176600  186177600      1       1  150064        1.951      0.02553
enh61816     1  186370400  186371400      3       2  150064         1.73     0.041816
enh61870     1  188394600  188395600      2       1  150064       2.8489    0.0021937
enh61872     1  189575600  189576600      4       2  150064       1.8697     0.030762
enh61882     1  192102500  192103500      1       1  150064       2.6099     0.004528
enh61897     1  192503400  192504400      3       1  150064       2.0863     0.018474
enh61909     1  192608500  192609500      2       1  150064       1.6739     0.047071
enh61914     1  192732300  192733300      1       1  150064       1.7892      0.03679
enh61915     1  192735000  192736000      1       1  150064       1.7087      0.04375
enh61919     1  192793100  192794100      3       1  150064       2.8674    0.0020696
enh61920     1  192795600  192796600      4       2  150064       2.5129     0.005988
enh61924     1  192872700  192873700      3       1  150064       2.5955    0.0047226
enh61925     1  192873900  192874900      4       2  150064       2.2182     0.013272
enh61936     1  193071800  193072800      2       1  150064       3.3456   0.00041054
enh61937     1  193074800  193075800      5       2  150064       2.2378     0.012616
enh61940     1  193083700  193084700      4       2  150064       2.4374    0.0073957
enh61941     1  193093600  193094600      1       1  150064       3.2099     0.000664
enh61947     1  193158600  193159600      2       1  150064       2.6785    0.0036974
enh61948     1  193159400  193160400      1       1  150064       3.2848    0.0005103
enh61956     1  193290900  193291900      6       1  150064       2.9122    0.0017945
enh61958     1  193307000  193308000      2       1  150064       2.8759    0.0020145
enh61959     1  193317500  193318500      1       1  150064        2.979     0.001446
enh61966     1  193538300  193539300      4       2  150064       1.7268     0.042105
enh61970     1  196129100  196130100      1       1  150064       1.6995      0.04461
enh61971     1  196150000  196151000      6       2  150064       2.9482    0.0015981
enh61975     1  196369600  196370600      2       1  150064       1.7256     0.042206
enh61991     1  197003800  197004800      1       1  150064       2.3116       0.0104
enh61992     1  197010600  197011600      2       1  150064       2.2466     0.012334
enh61993     1  197033900  197034900      1       1  150064       2.3946     0.008319
enh62008     1  197165400  197166400      3       2  150064       2.8876    0.0019407
enh62020     1  197629000  197630000      1       1  150064       2.4905     0.006379
enh62021     1  197632200  197633200      1       1  150064       2.5566     0.005285
enh62025     1  197711600  197712600      2       1  150064       1.9235     0.027207
enh62026     1  197741600  197742600      1       1  150064       2.5419     0.005513
enh62028     1  197751800  197752800      1       1  150064        2.368     0.008942
enh62029     1  197767900  197768900      8       3  150064       2.1571     0.015501
enh62030     1  197807500  197808500      1       1  150064        2.235      0.01271
enh62043     1  198070400  198071400      2       1  150064       2.5227    0.0058228
enh62060     1  198165300  198166300      6       3  150064       1.6452     0.049961
enh62108     1  198639000  198640000      6       4  150064       1.9509     0.025534
enh62110     1  198649700  198650700      3       1  150064       1.9788     0.023917
enh62122     1  198778200  198779200      3       2  150064       2.9717    0.0014806
enh62146     1  199266800  199267800      2       1  150064       2.6527    0.0039923
enh62148     1  199323000  199324000      4       2  150064       1.7639     0.038871
enh62149     1  199372500  199373500      2       1  150064       2.9479    0.0015998
enh62150     1  199417700  199418700      1       1  150064       1.8669      0.03096
enh62152     1  199519000  199520000      4       1  150064       2.7483    0.0029956
enh62159     1  199825800  199826800      2       1  150064       1.7008     0.044489
enh62176     1  200201200  200202200      3       1  150064       2.5893    0.0048082
enh62180     1  200265300  200266300      6       2  150064        3.132    0.0008682
enh62181     1  200270300  200271300      3       2  150064       2.2916     0.010963
enh62184     1  200290200  200291200      2       1  150064        2.627    0.0043067
enh62185     1  200292600  200293600      3       1  150064       2.2584     0.011959
enh62186     1  200301600  200302600      1       1  150064       2.8441     0.002227
enh62187     1  200302500  200303500      1       1  150064        2.848       0.0022
enh62188     1  200305500  200306500      2       1  150064       2.1533     0.015649
enh62189     1  200311900  200312900      1       1  150064       2.4842     0.006492
enh62190     1  200315200  200316200      4       1  150064       3.0148    0.0012856
enh62191     1  200319900  200320900      1       1  150064       2.8818     0.001977
enh62192     1  200322500  200323500      3       1  150064        2.769    0.0028118
enh62193     1  200328800  200329800      6       1  150064       2.8948    0.0018972
enh62194     1  200335300  200336300      6       1  150064       3.2149   0.00065239
enh62197     1  200348400  200349400      3       1  150064       2.7001    0.0034656
enh62198     1  200355300  200356300      4       2  150064       3.5406   0.00019958
enh62200     1  200361100  200362100      4       1  150064       2.9582     0.001547
enh62203     1  200379600  200380600      2       1  150064         2.31     0.010443
enh62206     1  200397800  200398800      4       2  150064        2.779    0.0027264
enh62208     1  200407600  200408600      2       1  150064       1.8712     0.030659
enh62213     1  200448500  200449500      3       1  150064       2.7679    0.0028213
enh62214     1  200452800  200453800      5       1  150064       2.1018     0.017783
enh62215     1  200456400  200457400      4       2  150064       2.2883      0.01106
enh62216     1  200481100  200482100      8       4  150064       3.9551   3.8244e-05
enh62217     1  200494200  200495200      3       2  150064       2.3663    0.0089839
enh62218     1  200496200  200497200      2       1  150064       1.9936     0.023097
enh62240     1  200771600  200772600      1       1  150064       2.3823     0.008602
enh62244     1  200892600  200893600      3       2  150064       3.2463   0.00058452
enh62247     1  201011500  201012500      6       3  150064       2.6968    0.0035006
enh62251     1  201106400  201107400      2       1  150064       1.7983     0.036062
enh62266     1  201271600  201272600      3       2  150064       1.6944     0.045098
enh62270     1  201353300  201354300      7       3  150064       3.0307      0.00122
enh62282     1  201451300  201452300      6       2  150064       2.0981     0.017949
enh62289     1  201467600  201468600      3       1  150064       1.6892     0.045591
enh62299     1  201526800  201527800      6       2  150064       1.9389     0.026259
enh62380     1  201814400  201815400      2       1  150064       1.7378      0.04112
enh62386     1  201856600  201857600      2       1  150064       2.2893     0.011031
enh62390     1  201869400  201870400      1       1  150064       1.6739      0.04708
enh62391     1  201873200  201874200      2       1  150064        1.955     0.025293
enh62392     1  201881900  201882900      3       2  150064       1.8143     0.034812
enh62417     1  202111200  202112200      5       2  150064       2.1389      0.01622
enh62418     1  202114400  202115400      1       1  150064         1.77      0.03836
enh62419     1  202118200  202119200      1       1  150064       2.3698       0.0089
enh62457     1  202587400  202588400      1       1  150064       1.7735      0.03807
enh62481     1  203015700  203016700      1       1  150064       2.0533      0.02002
enh62485     1  203097600  203098600      3       1  150064       2.2146     0.013392
enh62486     1  203098500  203099500      2       1  150064       2.3209     0.010145
enh62507     1  203323000  203324000      2       1  150064        1.962     0.024882
enh62542     1  203566500  203567500      3       1  150064       1.8166     0.034641
enh62585     1  204010300  204011300      3       2  150064       2.0032     0.022576
enh62586     1  204026700  204027700      3       1  150064       2.3745    0.0087852
enh62588     1  204049400  204050400      2       1  150064       2.3558    0.0092406
enh62590     1  204057300  204058300      2       1  150064        3.731    9.535e-05
enh62608     1  204243400  204244400      3       1  150064       1.7883     0.036862
enh62631     1  204411900  204412900      1       1  150064       2.1158      0.01718
enh62633     1  204489700  204490700      2       1  150064       2.1818     0.014561
enh62636     1  204534300  204535300      4       2  150064       1.9212     0.027355
enh62637     1  204547600  204548600      5       3  150064       1.8029     0.035699
enh62638     1  204558000  204559000      3       1  150064       3.2708   0.00053617
enh62639     1  204560800  204561800      5       2  150064       3.3124   0.00046246
enh62660     1  204973000  204974000      5       2  150064       2.9741    0.0014693
enh62661     1  204982700  204983700      5       2  150064       1.6684     0.047616
enh62662     1  205030600  205031600      3       1  150064       3.9982   3.1909e-05
enh62663     1  205042400  205043400      5       3  150064       4.1755   1.4867e-05
enh62664     1  205046000  205047000      1       1  150064       4.2927    8.824e-06
enh62665     1  205057300  205058300      2       1  150064       1.8004     0.035895
enh62667     1  205077400  205078400      3       2  150064       2.2542     0.012091
enh62668     1  205088500  205089500      2       1  150064       2.0437     0.020491
enh62670     1  205110300  205111300      5       2  150064       3.7788   7.8797e-05
enh62671     1  205110900  205111900      5       2  150064       3.9274   4.2929e-05
enh62672     1  205114400  205115400      3       1  150064       3.3595    0.0003904
enh62674     1  205137100  205138100      1       1  150064       3.9998     3.17e-05
enh62675     1  205143100  205144100      3       1  150064        3.982   3.4169e-05
enh62676     1  205148900  205149900      4       1  150064       3.7945   7.3984e-05
enh62677     1  205151800  205152800      4       2  150064       4.6659   1.5364e-06
enh62678     1  205153000  205154000      5       2  150064       4.7307   1.1188e-06
enh62679     1  205156400  205157400      2       1  150064       3.8869   5.0768e-05
enh62680     1  205159900  205160900      1       1  150064       3.9929    3.264e-05
enh62681     1  205167600  205168600      2       1  150064       3.6813   0.00011602
enh62682     1  205168800  205169800      5       3  150064        3.545   0.00019629
enh62683     1  205172400  205173400      3       1  150064       3.8613   5.6383e-05
enh62685     1  205178500  205179500      3       1  150064       4.1763   1.4814e-05
enh62687     1  205198600  205199600      6       3  150064       2.8526    0.0021679
enh62688     1  205216300  205217300      5       2  150064       2.0254     0.021415
enh62689     1  205218200  205219200      4       2  150064       1.9749     0.024142
enh62690     1  205227700  205228700      1       1  150064       1.8197       0.0344
enh62704     1  205344600  205345600      2       1  150064       2.3517    0.0093442
enh62710     1  205461800  205462800      4       2  150064       2.3781    0.0087014
enh62715     1  205568000  205569000      8       3  150064       2.3945    0.0083206
enh62765     1  206531700  206532700      1       1  150064       1.6921      0.04531
enh62781     1  206646100  206647100      7       3  150064       2.4993    0.0062222
enh62782     1  206652700  206653700      2       1  150064       1.9277     0.026945
enh62790     1  206713300  206714300      1       1  150064       1.7644      0.03883
enh62833     1  207024500  207025500      1       1  150064       3.0543     0.001128
enh62841     1  207208200  207209200      1       1  150064       3.4425    0.0002882
enh62844     1  207220300  207221300      2       1  150064       2.7408    0.0030641
enh62854     1  207880200  207881200      9       2  150064        3.027    0.0012351
enh62856     1  207923800  207924800      2       1  150064       3.7753   7.9905e-05
enh62857     1  207926900  207927900      7       4  150064       2.1126     0.017319
enh62859     1  207972100  207973100      2       1  150064       3.3606    0.0003889
enh62860     1  207979200  207980200      2       1  150064       3.2204   0.00063997
enh62861     1  207983300  207984300      5       3  150064       2.7015    0.0034518
enh62862     1  207985100  207986100      1       1  150064       1.9463      0.02581
enh62864     1  207990800  207991800      3       2  150064       3.3647   0.00038314
enh62866     1  207992700  207993700      6       3  150064       4.3047   8.3618e-06
enh62867     1  207993200  207994200      6       3  150064        4.336   7.2564e-06
enh62868     1  207994600  207995600      1       1  150064       1.9121      0.02793
enh62869     1  208000100  208001100      2       1  150064       4.1435   1.7103e-05
enh62870     1  208001400  208002400      1       1  150064       4.9466    3.777e-07
enh62872     1  208010000  208011000      3       1  150064       2.1636     0.015247
enh62873     1  208011400  208012400      2       1  150064       2.2074     0.013642
enh62874     1  208017900  208018900      6       2  150064       4.5428   2.7761e-06
enh62875     1  208021200  208022200      3       2  150064       3.0595    0.0011085
enh62876     1  208026400  208027400      5       2  150064       2.5168    0.0059219
enh62878     1  208033600  208034600      4       2  150064       3.5683   0.00017964
enh62879     1  208035300  208036300      6       3  150064       3.7508   8.8118e-05
enh62880     1  208037700  208038700      6       3  150064       3.0892    0.0010036
enh62881     1  208039200  208040200      7       4  150064        3.108   0.00094166
enh62883     1  208058200  208059200      4       1  150064       2.3278    0.0099622
enh62900     1  208262000  208263000      7       2  150064       2.2198     0.013218
enh62901     1  208263300  208264300      3       1  150064       2.8185    0.0024121
enh62903     1  208281000  208282000      4       2  150064       1.8807     0.030007
enh62904     1  208293300  208294300      5       2  150064       2.2735     0.011499
enh62905     1  208305400  208306400      3       2  150064       2.9641    0.0015178
enh62907     1  208322900  208323900      3       1  150064       2.1308     0.016553
enh62919     1  208381600  208382600      4       1  150064       1.8393     0.032939
enh62928     1  208409200  208410200      7       3  150064       2.0582     0.019787
enh62961     1  209577700  209578700      1       1  150064        2.308       0.0105
enh62971     1  209740800  209741800      3       2  150064       2.2307      0.01285
enh63030     1  210409200  210410200      1       1  150064       2.4304     0.007541
enh63034     1  210423600  210424600      1       1  150064       1.6612      0.04834
enh63076     1  211167400  211168400      6       3  150064       1.6639     0.048071
enh63084     1  211430400  211431400      6       2  150064       1.6817     0.046317
enh63085     1  211434600  211435600      6       3  150064       3.0256    0.0012408
enh63092     1  211516700  211517700      3       2  150064       2.0689     0.019277
enh63093     1  211530000  211531000      4       2  150064       2.1085     0.017494
enh63095     1  211556800  211557800      4       2  150064       2.1653     0.015181
enh63099     1  211686200  211687200      9       2  150064       1.8491     0.032224
enh63103     1  211747400  211748400      3       1  150064       2.0129     0.022062
enh63152     1  212420000  212421000      2       1  150064       2.0505     0.020158
enh63154     1  212428800  212429800      7       2  150064       2.3348    0.0097762
enh63158     1  212474700  212475700      4       2  150064       1.8283     0.033749
enh63160     1  212483900  212484900      1       1  150064       2.2238      0.01308
enh63161     1  212485900  212486900      2       1  150064       1.6913     0.045393
enh63244     1  214280200  214281200      4       2  150064       1.9413      0.02611
enh63249     1  214421700  214422700      2       1  150064        1.672     0.047259
enh63250     1  214432500  214433500      1       1  150064       3.8431    6.075e-05
enh63259     1  214469900  214470900      2       1  150064       1.8409     0.032815
enh63266     1  214522600  214523600      1       1  150064       2.5352     0.005619
enh63270     1  214545100  214546100      3       2  150064       1.8027     0.035717
enh63275     1  214562700  214563700      2       1  150064       2.0735     0.019065
enh63289     1  214601300  214602300      7       3  150064        1.918     0.027558
enh63299     1  214630900  214631900      3       2  150064       1.6847     0.046026
enh63300     1  214632900  214633900      4       1  150064        1.648     0.049678
enh63301     1  214636400  214637400      4       1  150064       1.6599     0.048465
enh63303     1  214640000  214641000      4       1  150064       1.7721     0.038188
enh63305     1  214644500  214645500     12       2  150064       1.7096     0.043667
enh63309     1  214659400  214660400      5       2  150064       1.7427     0.040695
enh63316     1  214685200  214686200      5       2  150064       2.2401     0.012543
enh63320     1  214693800  214694800      2       1  150064       1.9989     0.022807
enh63325     1  214711600  214712600      5       2  150064       1.7039     0.044198
enh63326     1  214714800  214715800      2       1  150064       1.9683     0.024519
enh63329     1  214730500  214731500      1       1  150064       2.0152      0.02194
enh63330     1  214732000  214733000      2       1  150064       2.2525     0.012145
enh63331     1  214741200  214742200      2       1  150064       1.7698     0.038378
enh63345     1  214965100  214966100      7       1  150064       2.3565    0.0092247
enh63348     1  215015700  215016700      2       1  150064       1.9856     0.023538
enh63361     1  215152200  215153200      5       3  150064       2.1071     0.017555
enh63391     1  215463100  215464100      2       1  150064        2.183     0.014518
enh63398     1  215658300  215659300      1       1  150064       1.8672      0.03094
enh63421     1  215959300  215960300      3       2  150064        1.688     0.045701
enh63426     1  216017900  216018900      2       1  150064       1.9192     0.027477
enh63434     1  216636000  216637000      1       1  150064       2.8493     0.002191
enh63443     1  217801600  217802600      3       2  150064        1.734     0.041457
enh63444     1  217833200  217834200      1       1  150064       2.1154       0.0172
enh63445     1  218054300  218055300      5       3  150064        1.818     0.034536
enh63479     1  218583600  218584600      1       1  150064       1.6611      0.04835
enh63482     1  218597600  218598600      6       1  150064        1.997     0.022912
enh63485     1  218632200  218633200      3       2  150064       2.6463    0.0040688
enh63486     1  218634700  218635700      5       3  150064       2.2842     0.011178
enh63529     1  219041400  219042400      5       1  150064       2.4024    0.0081435
enh63530     1  219047400  219048400      4       2  150064       1.6459     0.049895
enh63583     1  219834300  219835300      3       2  150064       1.9852     0.023559
enh63603     1  220263400  220264400      5       3  150064       1.7708     0.038297
enh63604     1  220266500  220267500      2       1  150064        2.041     0.020624
enh63605     1  220268500  220269500      3       2  150064       1.6464     0.049836
enh63615     1  220392200  220393200      3       2  150064       2.7374    0.0030962
enh63618     1  220442100  220443100      2       1  150064       1.7508      0.03999
enh63620     1  220447100  220448100      2       1  150064       1.6588     0.048577
enh63630     1  220905300  220906300      2       1  150064        1.773     0.038112
enh63676     1  221456600  221457600      4       2  150064       2.4047    0.0080929
enh63681     1  221509500  221510500      1       1  150064       1.7772      0.03777
enh63684     1  221555000  221556000      2       1  150064       1.7499     0.040068
enh63705     1  221889100  221890100      1       1  150064       2.0218       0.0216
enh63714     1  221911800  221912800      2       1  150064       2.7703    0.0028002
enh63715     1  221939000  221940000      2       1  150064       1.9257      0.02707
enh63753     1  222257800  222258800      2       1  150064       2.1035     0.017713
enh63774     1  222627200  222628200      1       1  150064       1.7845      0.03717
enh63775     1  222629100  222630100      2       1  150064        1.982     0.023738
enh63787     1  222793300  222794300      5       2  150064        1.977     0.024021
enh63792     1  222815800  222816800      1       1  150064       2.1669      0.01512
enh63793     1  222818600  222819600      1       1  150064       2.1321       0.0165
enh63794     1  222827900  222828900      2       1  150064       2.3402    0.0096374
enh63800     1  222940400  222941400      4       1  150064       2.2517      0.01217
enh63844     1  223840100  223841100      5       1  150064       2.2344      0.01273
enh63847     1  223889400  223890400      5       2  150064       2.6132    0.0044844
enh63848     1  223892800  223893800      3       1  150064       3.1775   0.00074283
enh63849     1  223896000  223897000      1       1  150064       1.8497      0.03218
enh63850     1  223898700  223899700      4       2  150064       3.3897    0.0003498
enh63851     1  223905100  223906100      2       1  150064       3.0337    0.0012079
enh63852     1  223907000  223908000      4       1  150064       2.5909    0.0047859
enh63853     1  223910500  223911500      2       1  150064       2.8653    0.0020828
enh63855     1  223915700  223916700      3       1  150064       2.7735    0.0027725
enh63856     1  223917100  223918100      5       2  150064       2.7777    0.0027375
enh63858     1  223921200  223922200      2       1  150064       2.6168    0.0044382
enh63859     1  223923800  223924800      2       1  150064       3.3102   0.00046619
enh63862     1  223929200  223930200      2       1  150064       1.6798     0.046502
enh63863     1  223930200  223931200      9       2  150064        1.693     0.045231
enh63864     1  223932900  223933900     10       1  150064       1.8922     0.029232
enh63865     1  223934600  223935600      1       1  150064       2.1959      0.01405
enh63866     1  223936600  223937600      3       1  150064       2.5361    0.0056044
enh63867     1  223948200  223949200      5       2  150064       2.6689    0.0038054
enh63869     1  223957600  223958600      2       1  150064       3.8742   5.3491e-05
enh63870     1  223959200  223960200      4       2  150064       3.7196   9.9754e-05
enh63871     1  223960400  223961400      6       2  150064       2.1735     0.014873
enh63873     1  223964000  223965000      3       2  150064       2.6997    0.0034696
enh63875     1  223979700  223980700      2       1  150064       3.0106    0.0013035
enh63876     1  223997700  223998700      2       1  150064       3.3625   0.00038614
enh63878     1  224007200  224008200      2       1  150064       3.1117   0.00093001
enh63880     1  224010000  224011000      3       1  150064       3.6658   0.00012328
enh63882     1  224018600  224019600      6       3  150064       2.7035    0.0034309
enh63883     1  224021000  224022000      4       2  150064       2.3258     0.010014
enh63885     1  224028100  224029100      2       1  150064       1.8336     0.033354
enh63886     1  224029600  224030600      2       1  150064       2.9574    0.0015512
enh63921     1  224565000  224566000      4       2  150064        2.242     0.012481
enh63924     1  224595500  224596500      3       2  150064       2.2521     0.012159
enh63926     1  224614300  224615300      2       1  150064       2.1558      0.01555
enh63927     1  224615700  224616700      2       1  150064       2.2102     0.013547
enh63928     1  224616800  224617800      3       2  150064       2.8717    0.0020416
enh63929     1  224623900  224624900      1       1  150064        2.526     0.005768
enh63931     1  224644400  224645400      3       2  150064       2.0156     0.021919
enh63939     1  224698500  224699500      4       2  150064       2.2237     0.013086
enh63949     1  224766800  224767800      6       4  150064       2.0396     0.020697
enh63952     1  224807400  224808400      4       2  150064       1.7451     0.040481
enh63956     1  224812900  224813900      7       2  150064       1.6536     0.049104
enh63959     1  224822800  224823800      2       1  150064       2.6604    0.0039026
enh64037     1  225935200  225936200      3       1  150064       1.9529     0.025416
enh64038     1  225938400  225939400      4       2  150064       1.7637     0.038893
enh64041     1  225951700  225952700      3       2  150064       1.6786     0.046611
enh64051     1  226012900  226013900      3       2  150064       2.0645     0.019485
enh64056     1  226053400  226054400      2       1  150064         2.39    0.0084246
enh64058     1  226066000  226067000      2       1  150064       2.5513    0.0053659
enh64067     1  226184700  226185700      2       1  150064       1.8909     0.029316
enh64068     1  226187600  226188600      3       2  150064       1.8656     0.031051
enh64075     1  226269800  226270800      2       1  150064       2.3561    0.0092342
enh64082     1  226310900  226311900      1       1  150064       2.5982     0.004686
enh64083     1  226315800  226316800      3       2  150064        1.988     0.023406
enh64084     1  226322500  226323500      1       1  150064       2.6331     0.004231
enh64096     1  226591900  226592900      3       1  150064       1.8195      0.03442
enh64100     1  226789500  226790500      6       3  150064       4.4629   4.0431e-06
enh64104     1  226833200  226834200      3       2  150064       3.0417    0.0011762
enh64114     1  226896000  226897000      3       2  150064       2.3533    0.0093048
enh64118     1  226924200  226925200      1       1  150064        1.829       0.0337
enh64119     1  226927100  226928100      2       1  150064       2.0898     0.018317
enh64120     1  226952200  226953200      1       1  150064       2.1459      0.01594
enh64124     1  227004200  227005200      2       1  150064       1.9432     0.025994
enh64126     1  227015200  227016200      1       1  150064       1.6988      0.04468
enh64129     1  227059200  227060200      2       1  150064       1.9534     0.025384
enh64130     1  227070200  227071200      3       1  150064       2.2435     0.012432
enh64131     1  227079700  227080700      7       2  150064       2.3018     0.010672
enh64141     1  227246000  227247000      3       2  150064       1.8274     0.033816
enh64155     1  227506800  227507800      5       2  150064       1.9373     0.026355
enh64157     1  227532100  227533100      5       2  150064       1.8518     0.032026
enh64159     1  227544600  227545600      5       2  150064        2.537    0.0055896
enh64161     1  227560000  227561000      5       2  150064       1.7656      0.03873
enh64213     1  228677500  228678500      1       1  150064       1.6749      0.04698
enh64228     1  229163000  229164000      1       1  150064       1.8157      0.03471
enh64284     1  230226500  230227500      6       4  150064       2.6397    0.0041491
enh64285     1  230227700  230228700      4       2  150064       2.0673     0.019352
enh64286     1  230237600  230238600      5       2  150064       3.9957   3.2245e-05
enh64287     1  230242200  230243200      8       3  150064       3.6345   0.00013928
enh64288     1  230243200  230244200      5       3  150064       3.2921    0.0004972
enh64289     1  230245400  230246400      3       1  150064       3.7059   0.00010534
enh64290     1  230247400  230248400      3       2  150064       4.1016   2.0518e-05
enh64291     1  230250500  230251500      2       1  150064       3.7005    0.0001076
enh64293     1  230269900  230270900      5       2  150064       2.8616    0.0021078
enh64294     1  230272300  230273300     11       5  150064       3.7391   9.2329e-05
enh64295     1  230274800  230275800      7       3  150064       3.9843   3.3834e-05
enh64311     1  230321900  230322900      5       2  150064       1.7516     0.039924
enh64324     1  230406000  230407000      2       1  150064       2.0144     0.021985
enh64325     1  230439000  230440000      3       2  150064       2.5746    0.0050182
enh64392     1  231558600  231559600      2       1  150064       2.0492     0.020222
enh64440     1  232550700  232551700      4       2  150064       1.7146      0.04321
enh64442     1  232564500  232565500      1       1  150064       2.6404     0.004141
enh64443     1  232571200  232572200      6       3  150064       2.2176     0.013292
enh64444     1  232585600  232586600      2       1  150064       2.7895    0.0026391
enh64445     1  232610500  232611500      4       2  150064       2.5783    0.0049644
enh64446     1  232622000  232623000      3       1  150064       2.4342    0.0074614
enh64503     1  234623100  234624100      2       1  150064       1.9415     0.026101
enh64504     1  234629700  234630700      7       3  150064       2.3425    0.0095772
enh64505     1  234631400  234632400      9       2  150064       1.8844     0.029753
enh64506     1  234634000  234635000      7       2  150064       2.8238    0.0023726
enh64508     1  234640000  234641000      2       1  150064       2.5643    0.0051699
enh64510     1  234651700  234652700      5       1  150064       2.6907    0.0035655
enh64547     1  234895800  234896800      3       2  150064       1.7982     0.036074
enh64579     1  235095800  235096800      5       2  150064       1.7482     0.040215
enh64634     1  235751900  235752900      2       1  150064       1.7542     0.039695
enh64639     1  235805000  235806000      1       1  150064       2.3335      0.00981
enh64657     1  236020300  236021300      3       1  150064       1.9615     0.024911
enh64738     1  238935700  238936700      2       1  150064         1.71      0.04363
enh64750     1  240073100  240074100      3       1  150064       2.0443     0.020461
enh64757     1  240194300  240195300      4       2  150064       3.1986   0.00069042
enh64758     1  240207300  240208300      6       2  150064       1.7352     0.041352
enh64759     1  240207800  240208800      6       2  150064       2.2231     0.013106
enh64772     1  240315600  240316600      4       2  150064       1.7757     0.037895
enh64774     1  240352200  240353200      2       1  150064        1.906     0.028328
enh64776     1  240356600  240357600      4       2  150064       3.3749   0.00036917
enh64778     1  240374200  240375200      1       1  150064       3.4751    0.0002553
enh64781     1  240403000  240404000      2       1  150064       2.6755     0.003731
enh64785     1  240421000  240422000      5       2  150064       2.0831     0.018623
enh64787     1  240428400  240429400      5       1  150064       2.7351    0.0031181
enh64802     1  240549300  240550300      4       2  150064       1.9316     0.026701
enh64803     1  240554000  240555000      2       1  150064       1.8071     0.035372
enh64804     1  240559000  240560000      3       1  150064       1.7355     0.041329
enh64807     1  240567300  240568300      3       2  150064       1.9043     0.028433
enh64852     1  240994300  240995300      1       1  150064       1.8921      0.02924
enh64856     1  241264900  241265900      4       2  150064       2.4623    0.0069025
enh64873     1  241767200  241768200      4       2  150064       1.7101     0.043626
enh64875     1  241775300  241776300      5       3  150064       1.6733     0.047139
enh64877     1  241790700  241791700      6       2  150064       2.5618    0.0052061
enh64878     1  241800000  241801000      6       3  150064         1.78     0.037537
enh64903     1  242926800  242927800      5       2  150064       1.6711     0.047351
enh64904     1  243277200  243278200      2       1  150064       2.1798     0.014634
enh64905     1  243368000  243369000      1       1  150064       3.2555    0.0005659
enh64907     1  243377000  243378000      5       2  150064       3.4262   0.00030608
enh64908     1  243380100  243381100      4       1  150064       4.2809    9.306e-06
enh64910     1  243407100  243408100      1       1  150064       3.8631    5.598e-05
enh64911     1  243407700  243408700      1       1  150064       3.8631    5.598e-05
enh64912     1  243410700  243411700      4       2  150064       3.2022   0.00068191
enh64913     1  243413000  243414000      1       1  150064       3.4688    0.0002614
enh64914     1  243420800  243421800      2       1  150064       4.0095   3.0424e-05
enh64919     1  243435200  243436200      2       1  150064       4.2646   1.0011e-05
enh64920     1  243436400  243437400      1       1  150064       4.9128     4.49e-07
enh64921     1  243443600  243444600      1       1  150064       4.5657    2.489e-06
enh64922     1  243449300  243450300      1       1  150064       4.8785    5.346e-07
enh64924     1  243457600  243458600      1       1  150064       5.0243    2.527e-07
enh64926     1  243486500  243487500      2       1  150064       1.7109     0.043553
enh64928     1  243518000  243519000      2       1  150064       3.4178    0.0003157
enh64934     1  243639000  243640000      3       1  150064       4.5797   2.3282e-06
enh64935     1  243645000  243646000      2       1  150064       4.1066   2.0075e-05
enh64936     1  243648200  243649200      2       1  150064       2.9379    0.0016523
enh64937     1  243654200  243655200      1       1  150064       4.2856    9.112e-06
enh64940     1  243661600  243662600      5       2  150064       5.0778   1.9087e-07
enh64941     1  243664100  243665100      3       1  150064       4.8922   4.9864e-07
enh64942     1  243669000  243670000      2       1  150064       4.7365   1.0872e-06
enh64943     1  243676900  243677900      1       1  150064       3.9017    4.776e-05
enh64945     1  243702900  243703900      2       1  150064       4.3744   6.0894e-06
enh64947     1  243722900  243723900      1       1  150064       5.0011     2.85e-07
enh64948     1  243731700  243732700      2       1  150064        4.853     6.08e-07
enh64949     1  243743100  243744100      2       1  150064       4.2254   1.1926e-05
enh64951     1  243760200  243761200      1       1  150064       1.9669       0.0246
enh64953     1  243786700  243787700      1       1  150064       4.0627    2.425e-05
enh64954     1  243806000  243807000      2       1  150064       4.4845    3.654e-06
enh64957     1  243881900  243882900      1       1  150064       4.6394    1.747e-06
enh64959     1  243894300  243895300      2       1  150064       3.8836   5.1468e-05
enh64960     1  243897000  243898000      1       1  150064       4.7869     8.47e-07
enh64963     1  243908400  243909400      1       1  150064       4.8466     6.28e-07
enh64965     1  243924100  243925100      1       1  150064       4.7492    1.021e-06
enh64969     1  243957800  243958800      1       1  150064       3.3098    0.0004668
enh64970     1  243962200  243963200      2       1  150064       4.5191   3.1046e-06
enh64972     1  243990300  243991300      3       1  150064       4.3839   5.8276e-06
enh64973     1  243994400  243995400      3       1  150064       4.0601   2.4523e-05
enh64974     1  244003800  244004800      1       1  150064       2.2433      0.01244
enh64978     1  244014600  244015600      1       1  150064       3.3251     0.000442
enh64979     1  244046500  244047500      1       1  150064       2.9643     0.001517
enh64980     1  244079300  244080300      1       1  150064       3.3251    0.0004419
enh64981     1  244081600  244082600      2       1  150064       2.8917    0.0019159
enh64983     1  244094000  244095000      1       1  150064       2.6135     0.004481
enh64986     1  244139700  244140700      3       2  150064       2.0477     0.020294
enh65001     1  244374900  244375900      6       4  150064       2.1931     0.014149
enh65002     1  244377300  244378300      6       2  150064       2.5072    0.0060851
enh65018     1  244545800  244546800      3       2  150064       2.0009     0.022702
enh65019     1  244552200  244553200      2       1  150064       3.4996   0.00023301
enh65024     1  244585500  244586500      1       1  150064       2.2574      0.01199
enh65028     1  244602500  244603500      4       2  150064       2.1017     0.017792
enh65029     1  244607600  244608600      1       1  150064       2.2307      0.01285
enh65030     1  244609200  244610200      1       1  150064       1.6759      0.04688
enh65036     1  244828700  244829700      6       2  150064       2.0592     0.019736
enh65038     1  244841600  244842600      4       2  150064       3.0702    0.0010695
enh65083     1  245762300  245763300      6       1  150064       2.5013    0.0061871
enh65108     1  246149600  246150600      3       2  150064       2.1807     0.014603
enh65109     1  246160600  246161600     10       3  150064       1.8984     0.028824
enh65115     1  246230200  246231200      6       2  150064       2.3426    0.0095751
enh65124     1  246377700  246378700      8       2  150064       1.8472     0.032362
enh65125     1  246382500  246383500     10       3  150064        2.497     0.006262
enh65126     1  246384600  246385600     13       3  150064       2.6402     0.004143
enh65127     1  246408200  246409200      6       1  150064       2.4274    0.0076043
enh65128     1  246410900  246411900     14       2  150064       2.6865    0.0036102
enh65141     1  246639600  246640600      4       2  150064       1.7248     0.042281
enh65154     1  246747900  246748900      1       1  150064       2.0615      0.01963
enh65155     1  246749700  246750700      1       1  150064       1.7767      0.03781
enh65160     1  246759900  246760900      4       2  150064       1.7285     0.041952
enh65163     1  246771200  246772200      2       1  150064        1.788     0.036891
enh65165     1  246773700  246774700      3       1  150064       1.9938     0.023087
enh65166     1  246776200  246777200      5       2  150064       2.0101     0.022209
enh65167     1  246780100  246781100      2       1  150064       1.9448     0.025902
enh65168     1  246785100  246786100      7       3  150064       2.2465     0.012335
enh65177     1  246859600  246860600      3       1  150064       2.1281     0.016664
enh65182     1  246932100  246933100      2       1  150064        1.668     0.047662
enh65219     1  247715100  247716100      3       1  150064       2.0772     0.018894
enh65226     1  249134500  249135500      1       1  150064       2.4173     0.007817
enh65228     1  249136800  249137800      1       1  150064       2.2483      0.01228
enh65231     1  249153600  249154600      1       1  150064       1.7791      0.03761
enh65232     1  249156400  249157400      1       1  150064       1.8718      0.03062
enh65233     1  249157600  249158600      4       1  150064       1.6878      0.04572
enh65235     1  249199200  249200200      1       1  150064       1.7708       0.0383
enh73013     2     193100     194100      5       2  150064         2.05      0.02018
enh73023     2     568400     569400      3       1  150064       1.7687     0.038474
enh73037     2     974700     975700      9       2  150064       2.0979     0.017959
enh73038     2    1005800    1006800      2       1  150064       2.2477     0.012297
enh73067     2    1655100    1656100      1       1  150064       1.7368      0.04121
enh73089     2    1752000    1753000      2       1  150064       2.6197    0.0044009
enh73091     2    1759300    1760300      3       1  150064       2.3556    0.0092475
enh73128     2    3621800    3622800      1       1  150064       2.0286      0.02125
enh73131     2    3642600    3643600      3       2  150064         1.74     0.040934
enh73140     2    5280000    5281000      2       1  150064        1.767     0.038611
enh73156     2    6321700    6322700      2       1  150064       1.7199     0.042729
enh73158     2    6508000    6509000      3       2  150064       2.1117     0.017357
enh73159     2    6511900    6512900      3       2  150064       2.0307     0.021142
enh73166     2    7060200    7061200      7       3  150064       1.9216     0.027327
enh73183     2    7832500    7833500      1       1  150064       1.9468      0.02578
enh73217     2    8587600    8588600      4       1  150064       2.6439     0.004098
enh73223     2    8665600    8666600      2       1  150064       1.6534     0.049129
enh73225     2    8684000    8685000      3       2  150064       1.8768     0.030272
enh73242     2    8961600    8962600      2       1  150064       2.3217     0.010124
enh73244     2    8989100    8990100      3       2  150064       1.9191     0.027485
enh73277     2    9314900    9315900      4       1  150064       2.0487     0.020244
enh73281     2    9327500    9328500      5       1  150064       1.9464     0.025804
enh73288     2    9352700    9353700      1       1  150064       3.2624    0.0005523
enh73289     2    9354800    9355800      2       1  150064       3.0313    0.0012177
enh73290     2    9355600    9356600      3       1  150064       2.9002    0.0018646
enh73296     2    9367800    9368800      2       1  150064       2.7065    0.0033994
enh73301     2    9384200    9385200      2       1  150064       3.0992   0.00097013
enh73306     2    9392200    9393200      1       1  150064       3.1605    0.0007874
enh73310     2    9403700    9404700      4       2  150064       2.2769     0.011396
enh73329     2    9471600    9472600      2       1  150064       2.5718    0.0050588
enh73377     2    9750800    9751800      1       1  150064       1.7362      0.04126
enh73385     2    9798600    9799600      1       1  150064       2.2914      0.01097
enh73426     2   10143600   10144600      2       1  150064       1.8196     0.034409
enh73549     2   11586500   11587500      4       1  150064       1.8761     0.030323
enh73566     2   11889500   11890500      4       2  150064       1.7365     0.041234
enh73568     2   11914600   11915600      4       2  150064       2.0882     0.018391
enh73569     2   11918500   11919500      2       1  150064        1.751      0.03997
enh73571     2   11924700   11925700      2       1  150064       2.6214     0.004379
enh73598     2   12246800   12247800      4       2  150064       1.9916     0.023205
enh73601     2   12272000   12273000      3       2  150064       2.2404     0.012532
enh73607     2   12367900   12368900      2       1  150064       2.9579    0.0015488
enh73611     2   12427000   12428000      5       2  150064       1.6543     0.049033
enh73623     2   12564000   12565000      2       1  150064       2.5785    0.0049612
enh73642     2   12695500   12696500      2       1  150064       1.8598     0.031459
enh73710     2   14656500   14657500      8       4  150064        3.416   0.00031777
enh73727     2   15310600   15311600      4       2  150064       2.5748    0.0050146
enh73728     2   15316900   15317900      3       2  150064       2.2534     0.012116
enh73734     2   15442000   15443000      1       1  150064       2.1993      0.01393
enh73735     2   15447700   15448700      2       1  150064       2.0164     0.021881
enh73736     2   15494600   15495600      1       1  150064       1.7738      0.03805
enh73743     2   15699000   15700000      4       1  150064       1.8447     0.032539
enh73770     2   17389300   17390300      4       1  150064        2.041     0.020627
enh73775     2   17487800   17488800      4       2  150064       2.2712     0.011566
enh73790     2   17860700   17861700      1       1  150064       2.1995      0.01392
enh73792     2   17910700   17911700      3       2  150064       2.2968     0.010815
enh73794     2   17918200   17919200      3       2  150064       1.9148     0.027758
enh73798     2   17932500   17933500      3       1  150064       1.9908     0.023252
enh73802     2   17974800   17975800      1       1  150064       2.1191      0.01704
enh73803     2   17993600   17994600      2       1  150064       1.9517     0.025486
enh73805     2   18097000   18098000      4       2  150064       2.4685    0.0067849
enh73812     2   18258400   18259400      8       2  150064        1.903      0.02852
enh73819     2   18537500   18538500      2       1  150064       1.8332     0.033385
enh73897     2   19314200   19315200      1       1  150064       2.6166     0.004441
enh73898     2   19319400   19320400      5       2  150064       2.4243    0.0076695
enh73899     2   19321200   19322200      4       2  150064       1.9945     0.023048
enh73900     2   19323600   19324600      3       1  150064       1.8783      0.03017
enh73905     2   19376100   19377100      1       1  150064       2.1964      0.01403
enh73909     2   19418900   19419900      7       2  150064       2.0861     0.018485
enh73911     2   19427000   19428000      2       1  150064       2.0024     0.022622
enh73915     2   19548000   19549000      2       1  150064        2.264     0.011786
enh73916     2   19550400   19551400      5       3  150064       2.7168    0.0032957
enh73922     2   19673500   19674500      2       1  150064       1.8197     0.034405
enh73979     2   20242500   20243500      2       1  150064       1.9731      0.02424
enh73980     2   20247000   20248000      4       2  150064       2.2004      0.01389
enh73983     2   20266700   20267700      1       1  150064       1.7132      0.04334
enh73999     2   20366000   20367000      2       1  150064       1.6935     0.045183
enh74046     2   20768300   20769300      8       3  150064       2.2647     0.011765
enh74047     2   20773300   20774300      3       1  150064       2.7478    0.0030001
enh74048     2   20778200   20779200      4       2  150064       2.1941     0.014115
enh74050     2   20789600   20790600      5       2  150064       1.8173     0.034583
enh74052     2   20798900   20799900      3       2  150064       2.4934    0.0063268
enh74056     2   20814000   20815000      8       3  150064       1.8901     0.029373
enh74061     2   20841900   20842900      2       1  150064       2.2271      0.01297
enh74077     2   22059400   22060400      2       1  150064       1.9162     0.027669
enh74078     2   23265200   23266200      5       2  150064       2.0411     0.020619
enh74079     2   23464300   23465300      8       3  150064       1.7314     0.041694
enh74101     2   23703500   23704500      4       2  150064       1.8388     0.032972
enh74119     2   23920300   23921300     10       3  150064          1.8     0.035933
enh74120     2   23926400   23927400      3       1  150064       2.1171     0.017126
enh74125     2   23980500   23981500      1       1  150064       2.0403      0.02066
enh74130     2   24048100   24049100      4       2  150064       1.8905     0.029343
enh74132     2   24065400   24066400      3       2  150064       2.2515     0.012177
enh74134     2   24082800   24083800      4       2  150064       2.0489     0.020234
enh74135     2   24122600   24123600      4       2  150064       2.2744      0.01147
enh74136     2   24124300   24125300      2       1  150064       1.7492      0.04013
enh74137     2   24125100   24126100      1       1  150064       2.0809      0.01872
enh74138     2   24127400   24128400      2       1  150064       2.0112     0.022153
enh74139     2   24139100   24140100      2       1  150064       1.8339     0.033332
enh74143     2   24167100   24168100      5       2  150064       2.4735    0.0066904
enh74145     2   24192500   24193500      6       3  150064       2.1837     0.014491
enh74170     2   24658600   24659600      4       2  150064       2.9918    0.0013869
enh74178     2   24782100   24783100      2       1  150064       1.7998     0.035949
enh74181     2   24946800   24947800      3       2  150064       1.7307     0.041749
enh74218     2   25328200   25329200      3       1  150064        3.846   6.0031e-05
enh74219     2   25351500   25352500      6       3  150064        4.357    6.593e-06
enh74220     2   25420400   25421400      2       1  150064       2.6263    0.0043163
enh74227     2   25486500   25487500      6       3  150064       2.7204      0.00326
enh74229     2   25498000   25499000      1       1  150064       2.1462      0.01593
enh74231     2   25513500   25514500      2       1  150064       2.3009     0.010698
enh74235     2   25528800   25529800      1       1  150064       3.7197    9.974e-05
enh74237     2   25545700   25546700      2       1  150064       1.7595     0.039251
enh74242     2   25598800   25599800      3       2  150064       3.8737   5.3599e-05
enh74250     2   25750500   25751500      1       1  150064       1.8522        0.032
enh74255     2   25840200   25841200      1       1  150064       2.0558       0.0199
enh74265     2   26066900   26067900      3       1  150064       1.8093     0.035201
enh74267     2   26074800   26075800      5       2  150064       1.9901     0.023289
enh74280     2   26202700   26203700      1       1  150064       2.0723      0.01912
enh74282     2   26214400   26215400      3       1  150064        3.715   0.00010161
enh74283     2   26219900   26220900      7       3  150064       2.8477    0.0022021
enh74286     2   26231600   26232600      4       2  150064       2.5424    0.0055052
enh74289     2   26254800   26255800      2       1  150064        2.286     0.011128
enh74292     2   26267200   26268200      2       1  150064       3.0726    0.0010609
enh74299     2   26302800   26303800      2       1  150064       1.9167     0.027639
enh74300     2   26308600   26309600      4       2  150064       2.0709     0.019183
enh74301     2   26309500   26310500      4       2  150064       2.5297    0.0057083
enh74304     2   26402200   26403200      3       1  150064        1.709     0.043728
enh74313     2   26491700   26492700      2       1  150064       2.1871     0.014367
enh74335     2   26700300   26701300      5       2  150064       2.1119     0.017347
enh74341     2   26927100   26928100      2       1  150064       1.7498     0.040079
enh74346     2   26989500   26990500      3       2  150064       2.4141     0.007887
enh74347     2   26991700   26992700      2       1  150064       3.1258   0.00088647
enh74348     2   26994000   26995000      3       1  150064       3.3675    0.0003792
enh74349     2   26995500   26996500      1       1  150064       3.3202    0.0004497
enh74350     2   27007500   27008500      3       2  150064       2.1143     0.017246
enh74352     2   27015300   27016300      5       2  150064       3.1777   0.00074218
enh74354     2   27187400   27188400      2       1  150064       2.6516    0.0040054
enh74356     2   27198800   27199800      3       1  150064       3.2493    0.0005785
enh74359     2   27213800   27214800      1       1  150064       2.5416     0.005518
enh74361     2   27226300   27227300      1       1  150064       3.3039    0.0004768
enh74362     2   27233500   27234500      2       1  150064       3.1174   0.00091222
enh74365     2   27254100   27255100      1       1  150064       3.0193     0.001267
enh74367     2   27271800   27272800      2       1  150064       3.4335   0.00029787
enh74369     2   27286400   27287400      2       1  150064       2.8908    0.0019214
enh74370     2   27290900   27291900      2       1  150064       2.8484    0.0021971
enh74373     2   27307600   27308600      2       1  150064       2.5213    0.0058457
enh74376     2   27328600   27329600      1       1  150064       2.0363      0.02086
enh74377     2   27406100   27407100      3       2  150064       1.9848     0.023583
enh74378     2   27432400   27433400      7       3  150064       2.4129     0.007913
enh74379     2   27441200   27442200      7       2  150064       2.4696    0.0067624
enh74380     2   27472000   27473000      2       1  150064       2.1552     0.015573
enh74382     2   27504000   27505000      1       1  150064       2.3305     0.009891
enh74384     2   27525400   27526400      1       1  150064       2.1382      0.01625
enh74387     2   27558000   27559000      2       1  150064       3.3902   0.00034924
enh74391     2   27595000   27596000      2       1  150064       2.3713    0.0088636
enh74393     2   27604100   27605100      1       1  150064       3.0578     0.001115
enh74397     2   27632800   27633800      2       1  150064       2.0799     0.018769
enh74399     2   27716100   27717100      1       1  150064        3.188    0.0007163
enh74401     2   27789100   27790100      1       1  150064       3.0656     0.001086
enh74403     2   27807600   27808600      3       2  150064       2.7382    0.0030892
enh74405     2   27814200   27815200      6       3  150064       2.9949    0.0013728
enh74407     2   27829300   27830300      2       1  150064         2.63    0.0042695
enh74413     2   27877900   27878900      1       1  150064       3.9509    3.893e-05
enh74415     2   27888200   27889200      2       1  150064        1.985     0.023573
enh74418     2   27937100   27938100      1       1  150064       2.8369     0.002278
enh74419     2   27938900   27939900      2       1  150064       3.5124   0.00022205
enh74424     2   27977100   27978100      1       1  150064       2.4741     0.006678
enh74427     2   27988000   27989000      1       1  150064       4.1169     1.92e-05
enh74428     2   27988800   27989800      3       2  150064       4.4211   4.9099e-06
enh74429     2   27993400   27994400      1       1  150064       3.8587      5.7e-05
enh74434     2   28020700   28021700      4       2  150064       5.0404   2.3226e-07
enh74436     2   28032600   28033600      1       1  150064       5.1968    1.014e-07
enh74437     2   28054900   28055900      3       2  150064       3.2106   0.00066238
enh74439     2   28072300   28073300      3       1  150064        4.262   1.0132e-05
enh74441     2   28079200   28080200      3       1  150064       3.9255   4.3277e-05
enh74443     2   28087200   28088200      2       1  150064       3.7878   7.6006e-05
enh74446     2   28114500   28115500      1       1  150064       1.9473      0.02575
enh74447     2   28124000   28125000      1       1  150064        3.996    3.221e-05
enh74449     2   28142900   28143900      1       1  150064       3.6355    0.0001387
enh74450     2   28155000   28156000      3       1  150064       3.6442    0.0001341
enh74451     2   28169100   28170100      1       1  150064       3.4674    0.0002628
enh74455     2   28184200   28185200      2       1  150064       3.1366    0.0008547
enh74456     2   28189100   28190100      3       2  150064       2.8324    0.0023101
enh74457     2   28196000   28197000      1       1  150064       3.7683    8.218e-05
enh74470     2   28324700   28325700      1       1  150064       2.2133      0.01344
enh74472     2   28343600   28344600      2       1  150064       1.7342     0.041444
enh74502     2   28566000   28567000      1       1  150064       2.4836     0.006504
enh74511     2   28627400   28628400      1       1  150064       2.7405     0.003067
enh74514     2   28635600   28636600      1       1  150064       2.5742     0.005024
enh74516     2   28646400   28647400      6       3  150064       3.0378    0.0011914
enh74517     2   28650800   28651800      2       1  150064        2.569    0.0050992
enh74518     2   28660400   28661400      3       2  150064       2.7958    0.0025889
enh74522     2   28774800   28775800      3       1  150064       2.2396     0.012558
enh74557     2   28991200   28992200      3       1  150064       2.5593    0.0052444
enh74558     2   28996100   28997100      3       1  150064        1.836     0.033179
enh74559     2   28998000   28999000      2       1  150064       2.7559    0.0029262
enh74561     2   29025200   29026200      1       1  150064       2.8096      0.00248
enh74562     2   29032400   29033400      3       1  150064       3.1758   0.00074719
enh74567     2   29150400   29151400      3       2  150064       1.9268     0.027002
enh74579     2   29276300   29277300      6       3  150064       2.1929     0.014157
enh74587     2   29340800   29341800      2       1  150064       1.9973     0.022896
enh74593     2   29388200   29389200      3       1  150064       1.8139     0.034846
enh74602     2   29643500   29644500      2       1  150064       3.7114   0.00010305
enh74603     2   29678000   29679000      4       2  150064       2.1187     0.017056
enh74604     2   29682300   29683300      3       1  150064       2.3845    0.0085508
enh74605     2   29685100   29686100      6       2  150064       1.9909     0.023245
enh74606     2   29686800   29687800      3       1  150064        2.588    0.0048274
enh74607     2   29732300   29733300      2       1  150064       2.7668    0.0028305
enh74628     2   30368200   30369200      2       1  150064       1.8372     0.033087
enh74701     2   31751900   31752900      3       2  150064       1.7315     0.041682
enh74708     2   32205100   32206100      2       1  150064       1.7042     0.044168
enh74710     2   32212800   32213800      3       2  150064       2.0009     0.022703
enh74713     2   32236500   32237500      3       2  150064       2.2825     0.011229
enh74826     2   33546300   33547300      2       1  150064       2.0047     0.022498
enh74860     2   35522900   35523900      2       1  150064       2.0403     0.020659
enh74871     2   36601800   36602800      3       2  150064       2.3787     0.008687
enh74874     2   36608200   36609200      4       2  150064       2.2017     0.013842
enh74878     2   36614800   36615800      7       3  150064       1.7482     0.040212
enh74879     2   36616800   36617800      5       3  150064       2.0453     0.020413
enh74882     2   36636200   36637200      1       1  150064       1.8342      0.03331
enh74884     2   36641500   36642500      4       2  150064       2.2387     0.012587
enh74886     2   36647700   36648700      3       2  150064       1.9748     0.024148
enh74888     2   36656500   36657500      4       2  150064        1.849     0.032227
enh74898     2   36696800   36697800      1       1  150064       1.6574      0.04872
enh74902     2   36709600   36710600      2       1  150064       2.3593    0.0091541
enh74903     2   36712600   36713600      2       1  150064       1.9432     0.025999
enh74905     2   36717100   36718100      3       1  150064       1.7722     0.038184
enh74906     2   36719100   36720100      2       1  150064       2.0402     0.020666
enh74907     2   36721600   36722600      1       1  150064       2.0689      0.01928
enh74920     2   36791700   36792700      4       2  150064       2.0243      0.02147
enh74930     2   36822400   36823400      6       2  150064       1.9998     0.022759
enh74941     2   36925200   36926200      5       3  150064       1.7948     0.036345
enh74948     2   37048000   37049000     14       3  150064       2.0559     0.019898
enh74949     2   37116700   37117700      2       1  150064       2.0112     0.022153
enh74953     2   37178100   37179100      5       3  150064       1.6727      0.04719
enh74954     2   37194500   37195500      1       1  150064       2.9809     0.001437
enh74955     2   37227300   37228300      3       2  150064       3.0413    0.0011779
enh74956     2   37232000   37233000      4       2  150064       2.3685    0.0089302
enh74957     2   37247600   37248600      1       1  150064       3.0485      0.00115
enh74960     2   37325300   37326300      2       1  150064       2.1263     0.016739
enh74965     2   37384400   37385400      3       1  150064       1.8706     0.030697
enh74966     2   37394900   37395900      5       3  150064       1.9394     0.026228
enh74968     2   37424600   37425600      3       2  150064       1.7105      0.04359
enh74970     2   37438700   37439700      3       2  150064       3.7619   8.4321e-05
enh74972     2   37476800   37477800      5       3  150064       2.4588    0.0069695
enh74974     2   37510100   37511100      2       1  150064       2.7876    0.0026553
enh74975     2   37528200   37529200      8       3  150064        3.653   0.00012961
enh74976     2   37545100   37546100      2       1  150064       3.1965   0.00069552
enh74977     2   37548500   37549500      3       1  150064       3.5822   0.00017033
enh74979     2   37570400   37571400      8       4  150064       4.1255   1.8498e-05
enh74980     2   37572200   37573200      5       3  150064       1.9198     0.027439
enh74981     2   37577400   37578400      4       2  150064       1.7096     0.043671
enh74986     2   37615600   37616600      4       1  150064       1.6491      0.04956
enh74990     2   37642000   37643000      3       1  150064       2.1615     0.015329
enh75001     2   37733500   37734500      4       1  150064       1.8585     0.031551
enh75024     2   37882700   37883700      1       1  150064       2.3419     0.009592
enh75046     2   38023000   38024000      4       2  150064       2.0245     0.021458
enh75071     2   38212100   38213100      3       2  150064       1.7731     0.038105
enh75072     2   38240700   38241700      2       1  150064       1.7984     0.036053
enh75073     2   38242800   38243800      5       2  150064       1.7299     0.041824
enh75082     2   38323000   38324000      2       1  150064       2.0748     0.019001
enh75112     2   38601600   38602600      2       1  150064       1.8326     0.033433
enh75131     2   38839900   38840900      1       1  150064        1.815      0.03476
enh75138     2   38929400   38930400      1       1  150064       2.7657      0.00284
enh75140     2   38942900   38943900      4       2  150064       3.0991   0.00097046
enh75141     2   38947400   38948400      1       1  150064       3.2525    0.0005719
enh75144     2   38980700   38981700      3       1  150064       1.8303     0.033603
enh75145     2   38992200   38993200      3       2  150064        1.769     0.038445
enh75166     2   39367900   39368900      3       2  150064       2.6904    0.0035682
enh75168     2   39387900   39388900      1       1  150064       1.7183      0.04287
enh75169     2   39429700   39430700      1       1  150064       2.4234     0.007687
enh75170     2   39454800   39455800      3       2  150064       1.8022     0.035754
enh75181     2   39608500   39609500      1       1  150064        2.056      0.01989
enh75208     2   39724100   39725100      1       1  150064       1.7132      0.04334
enh75217     2   39795200   39796200      2       1  150064       2.4136    0.0078969
enh75220     2   39820600   39821600      1       1  150064        2.696     0.003509
enh75221     2   39830100   39831100      3       1  150064       2.8516    0.0021749
enh75224     2   39859000   39860000      2       1  150064       2.7981    0.0025706
enh75227     2   39945400   39946400      1       1  150064       2.6065     0.004573
enh75229     2   39955400   39956400      2       1  150064       2.1194     0.017027
enh75232     2   39970300   39971300      6       3  150064       2.0941     0.018126
enh75234     2   39999300   40000300      6       3  150064       2.5035    0.0061493
enh75235     2   40000700   40001700      1       1  150064       2.0746      0.01901
enh75238     2   40010000   40011000      1       1  150064       1.6763      0.04684
enh75248     2   40169500   40170500      1       1  150064        1.909      0.02813
enh75249     2   40174800   40175800      2       1  150064       2.6604     0.003902
enh75250     2   40181100   40182100      4       2  150064       3.0628    0.0010963
enh75252     2   40221200   40222200      5       2  150064       2.3334    0.0098125
enh75253     2   40223500   40224500      3       2  150064       2.3705    0.0088826
enh75255     2   40255800   40256800      5       2  150064       2.0818     0.018681
enh75256     2   40259800   40260800      3       1  150064       2.0006     0.022719
enh75257     2   40264000   40265000      6       2  150064       2.0286     0.021249
enh75264     2   40353600   40354600      2       1  150064       2.2142     0.013407
enh75265     2   40392000   40393000      3       1  150064       2.0289     0.021237
enh75269     2   40426600   40427600      4       2  150064       1.9995     0.022778
enh75275     2   40467000   40468000      5       2  150064       2.5466    0.0054393
enh75276     2   40470400   40471400      2       1  150064       1.8411     0.032806
enh75277     2   40500700   40501700      4       1  150064       1.6571     0.048748
enh75280     2   40511800   40512800      2       1  150064       1.7162     0.043063
enh75287     2   40573100   40574100      5       2  150064       2.1196     0.017022
enh75288     2   40579200   40580200      3       2  150064       2.3671     0.008964
enh75289     2   40581200   40582200      8       4  150064       2.7345    0.0031241
enh75290     2   40585600   40586600      5       2  150064       3.2017   0.00068315
enh75291     2   40587700   40588700      4       2  150064       2.1433     0.016043
enh75296     2   40597200   40598200      8       3  150064       2.0284     0.021259
enh75301     2   40630000   40631000      3       1  150064       2.0112     0.022152
enh75303     2   40639200   40640200      6       2  150064       2.3709    0.0088714
enh75307     2   40660300   40661300      5       2  150064       2.0326     0.021047
enh75311     2   40682400   40683400      6       2  150064       1.7709     0.038289
enh75314     2   40715500   40716500      3       1  150064       1.7557      0.03957
enh75316     2   40738000   40739000      2       1  150064        2.759     0.002899
enh75317     2   40739400   40740400      5       2  150064        3.587   0.00016727
enh75324     2   40893100   40894100      2       1  150064       2.7074    0.0033901
enh75325     2   40895100   40896100      5       3  150064       2.0646      0.01948
enh75330     2   40948400   40949400      6       2  150064       1.8583     0.031566
enh75331     2   40961600   40962600      4       2  150064       1.8091     0.035215
enh75332     2   40986000   40987000      4       1  150064       1.8784     0.030163
enh75335     2   41824900   41825900      4       1  150064       1.8613     0.031351
enh75343     2   42067200   42068200      2       1  150064        2.308       0.0105
enh75344     2   42068600   42069600      5       1  150064       2.4789    0.0065887
enh75345     2   42087000   42088000      3       2  150064       1.8875     0.029548
enh75430     2   42981600   42982600      5       2  150064        1.738     0.041106
enh75442     2   43075100   43076100      1       1  150064       1.6794      0.04654
enh75448     2   43106600   43107600      3       1  150064       1.6831     0.046179
enh75472     2   43253800   43254800      9       3  150064       1.8785     0.030155
enh75510     2   43560100   43561100      2       1  150064       1.6723     0.047229
enh75577     2   44432000   44433000      1       1  150064       1.8418      0.03275
enh75632     2   45491700   45492700      9       4  150064          1.7     0.044565
enh75651     2   45671700   45672700      6       3  150064       1.9395     0.026221
enh75657     2   45781300   45782300      4       1  150064       1.9771     0.024014
enh75661     2   45811100   45812100      1       1  150064       2.0317      0.02109
enh75671     2   45895700   45896700      2       1  150064       2.0769     0.018907
enh75672     2   45901800   45902800      3       2  150064       1.9215     0.027334
enh75680     2   45982400   45983400      4       2  150064       1.6946     0.045076
enh75681     2   45986300   45987300      2       1  150064       2.3983    0.0082368
enh75712     2   46195400   46196400      6       2  150064        2.202     0.013834
enh75713     2   46219300   46220300      5       3  150064       2.2403     0.012536
enh75715     2   46235600   46236600      1       1  150064       2.6476     0.004053
enh75718     2   46247500   46248500      6       3  150064       3.2417   0.00059408
enh75722     2   46269500   46270500      3       1  150064       2.5109    0.0060207
enh75723     2   46285000   46286000      5       3  150064        2.454    0.0070639
enh75724     2   46290300   46291300      5       3  150064       3.4293   0.00030253
enh75784     2   46727400   46728400      3       2  150064        1.713     0.043354
enh75785     2   46747900   46748900      6       3  150064       1.6783      0.04664
enh75791     2   46791200   46792200      4       2  150064       1.8325     0.033439
enh75792     2   46794300   46795300      2       1  150064       1.7672     0.038598
enh75796     2   46845400   46846400      2       1  150064       1.6933     0.045203
enh75810     2   46941600   46942600      3       2  150064       2.1962      0.01404
enh75828     2   47041000   47042000      4       1  150064       2.0049     0.022488
enh75885     2   47396000   47397000      3       1  150064        2.097     0.017995
enh75892     2   47435700   47436700      3       1  150064       2.2505     0.012207
enh75893     2   47448100   47449100      3       2  150064       2.7312    0.0031556
enh75902     2   47515800   47516800      2       1  150064       1.8555     0.031761
enh75920     2   47979200   47980200      3       2  150064       1.6925     0.045279
enh75922     2   48012400   48013400      6       3  150064       2.3971    0.0082621
enh75926     2   48095800   48096800      2       1  150064       2.5494    0.0053952
enh75929     2   48115500   48116500      5       3  150064       3.1409   0.00084206
enh75930     2   48118500   48119500      6       3  150064       2.1698     0.015012
enh75931     2   48120500   48121500      3       1  150064       2.1945     0.014099
enh75932     2   48122200   48123200      4       2  150064        2.343    0.0095659
enh75935     2   48129000   48130000      1       1  150064       2.9361     0.001662
enh75940     2   48341000   48342000      1       1  150064       2.0415       0.0206
enh75943     2   48401900   48402900      4       2  150064       1.9252     0.027104
enh75948     2   48476000   48477000      1       1  150064       2.1128      0.01731
enh75949     2   48533600   48534600      3       1  150064       2.6845    0.0036317
enh75950     2   48540000   48541000      4       2  150064        2.168      0.01508
enh75951     2   48543700   48544700      1       1  150064       2.8941     0.001901
enh75952     2   48566100   48567100      3       1  150064       3.1904   0.00071027
enh75954     2   48568400   48569400      5       2  150064       3.3176   0.00045403
enh75956     2   48572300   48573300      8       3  150064       2.1779     0.014706
enh75957     2   48573700   48574700      6       4  150064       3.7599   8.5003e-05
enh75959     2   48579100   48580100      3       2  150064       1.6704     0.047424
enh75961     2   48583800   48584800      6       3  150064       2.2021     0.013828
enh75962     2   48639600   48640600      2       1  150064        2.089     0.018353
enh75963     2   48642300   48643300      5       3  150064       2.5089    0.0060555
enh75964     2   48647000   48648000      5       3  150064       1.6782      0.04665
enh75965     2   48647700   48648700      3       2  150064       2.8124    0.0024586
enh75966     2   48650100   48651100      5       2  150064       2.0343     0.020963
enh75972     2   48714800   48715800      2       1  150064       1.8696     0.030767
enh75973     2   48723400   48724400      5       2  150064       2.1216     0.016934
enh75975     2   48736200   48737200      2       1  150064       2.8269      0.00235
enh75984     2   48794700   48795700      4       2  150064       1.9054     0.028361
enh75985     2   48797900   48798900      8       3  150064       2.0917     0.018235
enh75988     2   48877700   48878700      3       2  150064       2.0516     0.020106
enh76014     2   50719000   50720000      1       1  150064       3.0002     0.001349
enh76019     2   51073000   51074000      2       1  150064       2.1905     0.014245
enh76023     2   51239800   51240800      1       1  150064       2.1981      0.01397
enh76057     2   52766300   52767300      1       1  150064       2.1948      0.01409
enh76076     2   53803100   53804100      3       1  150064       2.0095     0.022241
enh76078     2   53821600   53822600      3       2  150064       1.7518     0.039905
enh76080     2   53859700   53860700      5       2  150064       2.3225     0.010104
enh76081     2   53863500   53864500      3       2  150064       3.1425   0.00083769
enh76084     2   53971800   53972800      3       2  150064        1.669     0.047559
enh76085     2   53978600   53979600      2       1  150064       2.6112    0.0045118
enh76088     2   54009200   54010200      4       2  150064       2.3661    0.0089876
enh76089     2   54011100   54012100      1       1  150064        3.377    0.0003664
enh76090     2   54015600   54016600      2       1  150064       2.2842     0.011179
enh76091     2   54053700   54054700      3       2  150064       2.6099    0.0045285
enh76094     2   54106100   54107100      2       1  150064       1.9123     0.027921
enh76096     2   54123800   54124800      1       1  150064        3.483    0.0002479
enh76098     2   54166600   54167600      3       1  150064       2.4589    0.0069684
enh76100     2   54172000   54173000      1       1  150064       1.7906      0.03668
enh76101     2   54176300   54177300      3       2  150064       2.2085     0.013603
enh76103     2   54184200   54185200      2       1  150064       2.3289    0.0099325
enh76106     2   54193700   54194700      4       2  150064       3.0251    0.0012429
enh76109     2   54216300   54217300      3       1  150064       2.3442     0.009535
enh76110     2   54242800   54243800      1       1  150064       2.2655      0.01174
enh76111     2   54265600   54266600      4       2  150064       1.6884     0.045669
enh76113     2   54274200   54275200      4       2  150064       2.9882    0.0014033
enh76114     2   54280400   54281400      2       1  150064       2.1753     0.014802
enh76115     2   54286800   54287800      1       1  150064       1.7875      0.03693
enh76116     2   54290400   54291400      3       1  150064       2.0956     0.018058
enh76117     2   54292200   54293200      3       1  150064       1.9107     0.028019
enh76118     2   54294900   54295900      1       1  150064       3.9536     3.85e-05
enh76119     2   54301500   54302500      4       1  150064       2.3804    0.0086464
enh76121     2   54330200   54331200      4       2  150064       1.9179     0.027563
enh76122     2   54341300   54342300      5       2  150064        2.161     0.015346
enh76126     2   54389000   54390000      3       1  150064       3.5509   0.00019199
enh76152     2   54687500   54688500      6       3  150064       2.3879    0.0084721
enh76158     2   54700700   54701700      6       4  150064       1.7264      0.04214
enh76165     2   54711100   54712100      5       2  150064       1.9319     0.026683
enh76177     2   54750300   54751300      3       2  150064       2.1909     0.014229
enh76179     2   54755500   54756500      2       1  150064        1.838     0.033028
enh76180     2   54757600   54758600      4       2  150064       1.7197     0.042741
enh76187     2   54802200   54803200      6       2  150064       1.8748     0.030409
enh76188     2   54805200   54806200     10       1  150064       1.6721     0.047248
enh76189     2   54811600   54812600      3       1  150064       2.3829    0.0085877
enh76191     2   54823600   54824600      4       2  150064       1.9645     0.024737
enh76192     2   54829900   54830900      9       4  150064       2.6391    0.0041565
enh76194     2   54839700   54840700      2       1  150064       1.8039     0.035627
enh76195     2   54841400   54842400      6       2  150064       1.6706     0.047404
enh76196     2   54845700   54846700      5       3  150064       1.8213     0.034284
enh76199     2   54863300   54864300      4       2  150064       2.3264    0.0099975
enh76200     2   54885600   54886600      2       1  150064       3.2219   0.00063681
enh76205     2   54907200   54908200      6       3  150064       3.0655    0.0010865
enh76208     2   54984500   54985500      1       1  150064        3.129    0.0008771
enh76213     2   55087200   55088200      3       2  150064       3.1327   0.00086614
enh76215     2   55127000   55128000      3       2  150064       2.3378    0.0096983
enh76219     2   55172700   55173700      5       2  150064       2.3761    0.0087491
enh76228     2   55222600   55223600      5       2  150064       2.7688     0.002813
enh76230     2   55231800   55232800      4       2  150064       3.0157    0.0012819
enh76234     2   55243700   55244700      3       2  150064       2.1277     0.016683
enh76237     2   55264000   55265000      3       2  150064       1.7492     0.040128
enh76238     2   55267500   55268500      2       1  150064       2.1285     0.016646
enh76239     2   55271200   55272200      4       1  150064       1.7911     0.036635
enh76254     2   55380600   55381600      2       1  150064       2.1415     0.016116
enh76272     2   55626700   55627700      4       2  150064       1.7959     0.036254
enh76278     2   55650800   55651800      5       2  150064       1.8522     0.031998
enh76299     2   55999000   56000000      2       1  150064       2.8002    0.0025536
enh76300     2   56006800   56007800      5       3  150064       1.6914     0.045376
enh76301     2   56013400   56014400      2       1  150064       2.4077    0.0080258
enh76303     2   56032400   56033400      3       1  150064       2.5365    0.0055991
enh76304     2   56037700   56038700      5       3  150064       1.6586     0.048597
enh76305     2   56054400   56055400      3       1  150064       2.7492     0.002987
enh76308     2   56084600   56085600      3       1  150064       1.9495     0.025618
enh76312     2   56106600   56107600      4       2  150064       2.3868    0.0084989
enh76313     2   56109700   56110700      3       2  150064       1.8502     0.032142
enh76318     2   56127900   56128900      6       3  150064       1.6823     0.046253
enh76319     2   56133800   56134800      3       2  150064       2.5963    0.0047116
enh76325     2   56182100   56183100      4       2  150064       1.9609     0.024944
enh76327     2   56188300   56189300      7       3  150064       1.7605     0.039163
enh76328     2   56190000   56191000      1       1  150064       2.1558      0.01555
enh76331     2   56219700   56220700      3       2  150064       1.8302     0.033608
enh76333     2   56235700   56236700      2       1  150064        2.049     0.020231
enh76334     2   56240800   56241800      2       1  150064       1.9056     0.028349
enh76342     2   56443800   56444800      1       1  150064       2.6054     0.004588
enh76344     2   56465800   56466800      4       2  150064       1.9511      0.02552
enh76345     2   56466500   56467500      6       2  150064       3.1363   0.00085557
enh76366     2   57408900   57409900      1       1  150064       1.8396      0.03291
enh76370     2   57947100   57948100      3       2  150064       4.1313   1.8035e-05
enh76371     2   57948300   57949300      1       1  150064       4.7256    1.147e-06
enh76373     2   57987200   57988200      4       2  150064        6.132   4.3395e-10
enh76377     2   58117500   58118500      1       1  150064       4.4379    4.542e-06
enh76382     2   58269400   58270400      2       1  150064       3.1586   0.00079263
enh76383     2   58272400   58273400      3       1  150064       3.1905   0.00071004
enh76385     2   58324900   58325900      2       1  150064       3.0385    0.0011888
enh76386     2   58333700   58334700      2       1  150064       3.5288   0.00020876
enh76387     2   58335800   58336800      3       2  150064       2.5118    0.0060055
enh76390     2   58364200   58365200      1       1  150064       2.0191      0.02174
enh76392     2   58373700   58374700      1       1  150064       1.8672      0.03094
enh76393     2   58383900   58384900      2       1  150064       3.3539   0.00039839
enh76396     2   58466200   58467200      2       1  150064       2.1378     0.016265
enh76397     2   58466800   58467800      2       1  150064       4.1103   1.9758e-05
enh76398     2   58674700   58675700      3       2  150064       2.7116    0.0033483
enh76399     2   58711000   58712000      1       1  150064        1.737      0.04119
enh76402     2   59126500   59127500      3       1  150064       2.2278     0.012946
enh76404     2   59147000   59148000      2       1  150064       2.5799    0.0049417
enh76407     2   60710500   60711500      4       2  150064       3.0833    0.0010235
enh76408     2   60743100   60744100      1       1  150064       2.4357     0.007432
enh76410     2   60755000   60756000      3       2  150064       2.0133      0.02204
enh76433     2   61409200   61410200      1       1  150064       2.4981     0.006243
enh76447     2   61567100   61568100      2       1  150064       1.9528     0.025421
enh76448     2   61583600   61584600      3       2  150064       2.0802     0.018755
enh76450     2   61607300   61608300      1       1  150064       3.3657    0.0003817
enh76456     2   61662600   61663600      5       2  150064       3.2478   0.00058154
enh76458     2   61666200   61667200      1       1  150064       3.3974    0.0003401
enh76508     2   62491700   62492700      2       1  150064       2.4811    0.0065487
enh76509     2   62493600   62494600      3       1  150064       2.2941     0.010892
enh76513     2   62531500   62532500      5       3  150064        1.967     0.024592
enh76519     2   62684400   62685400      1       1  150064       1.9612      0.02493
enh76520     2   62688700   62689700      4       2  150064       1.8055     0.035499
enh76522     2   62694800   62695800      5       3  150064       1.7488     0.040164
enh76524     2   62702900   62703900      2       1  150064       3.1968   0.00069488
enh76525     2   62713000   62714000      2       1  150064       2.3474     0.009452
enh76526     2   62716100   62717100      5       3  150064       2.9446    0.0016166
enh76527     2   62722800   62723800      4       2  150064       3.3905   0.00034877
enh76528     2   62726300   62727300      5       2  150064       1.9787     0.023924
enh76529     2   62728600   62729600      3       1  150064       2.2075      0.01364
enh76530     2   62731800   62732800      2       1  150064       1.7793     0.037599
enh76531     2   62733800   62734800      3       2  150064       1.9632     0.024809
enh76536     2   62797600   62798600      2       1  150064       2.0725     0.019108
enh76537     2   62798200   62799200      3       2  150064        1.649      0.04957
enh76539     2   62804900   62805900      4       2  150064       2.2072     0.013649
enh76546     2   62889600   62890600      5       2  150064       2.9129    0.0017905
enh76550     2   62925500   62926500      2       1  150064       1.9809     0.023803
enh76556     2   62965800   62966800      1       1  150064       2.8398     0.002257
enh76557     2   62969000   62970000      1       1  150064       2.8907     0.001922
enh76560     2   62987500   62988500      3       1  150064       2.8532    0.0021638
enh76564     2   63012700   63013700      1       1  150064       2.8445     0.002224
enh76573     2   63052900   63053900      2       1  150064       1.7936     0.036435
enh76577     2   63166700   63167700      3       1  150064       3.0863    0.0010132
enh76601     2   64063500   64064500      1       1  150064       2.5117     0.006007
enh76618     2   64290900   64291900      2       1  150064       1.9995     0.022775
enh76649     2   64653300   64654300      1       1  150064       2.1111      0.01738
enh76650     2   64674900   64675900      1       1  150064       2.2436      0.01243
enh76663     2   64828000   64829000      2       1  150064       2.8091     0.002484
enh76664     2   64832000   64833000      1       1  150064       2.0075      0.02235
enh76665     2   64833500   64834500      1       1  150064       2.7279     0.003187
enh76769     2   65571100   65572100      5       2  150064       1.8444     0.032565
enh76798     2   65634300   65635300      2       1  150064       1.8394      0.03293
enh76808     2   65741300   65742300      2       1  150064       1.9284     0.026906
enh76809     2   65752600   65753600      4       2  150064       1.8831     0.029842
enh76810     2   65757300   65758300      2       1  150064       2.6545    0.0039718
enh76811     2   65764800   65765800      6       2  150064        2.757    0.0029165
enh76812     2   65772800   65773800      2       1  150064       2.6961    0.0035078
enh76813     2   65775300   65776300      2       1  150064       2.8881    0.0019378
enh76816     2   65800600   65801600      9       2  150064       1.9801     0.023844
enh76838     2   66781900   66782900      2       1  150064       2.3121     0.010385
enh76841     2   66792000   66793000      4       2  150064       1.7437     0.040606
enh76870     2   67616300   67617300      3       2  150064       1.7722     0.038178
enh76871     2   67620600   67621600      2       1  150064       1.9125     0.027907
enh76872     2   67628300   67629300      2       1  150064       2.0485     0.020254
enh76878     2   67788000   67789000      1       1  150064        1.647      0.04978
enh76910     2   68227300   68228300      5       3  150064       1.7618     0.039053
enh76914     2   68266800   68267800      2       1  150064       1.8622     0.031287
enh76922     2   68351400   68352400      2       1  150064       2.1222     0.016909
enh76925     2   68415600   68416600      2       1  150064       2.5703    0.0050809
enh76926     2   68417500   68418500      2       1  150064       1.6748     0.046984
enh76931     2   68444500   68445500      1       1  150064       3.0899     0.001001
enh76934     2   68453700   68454700      2       1  150064       2.9208    0.0017455
enh76936     2   68458200   68459200      2       1  150064       1.7499     0.040071
enh76941     2   68474200   68475200      2       1  150064       2.4624    0.0069003
enh76943     2   68481500   68482500      4       2  150064       2.1196      0.01702
enh76958     2   68654300   68655300      1       1  150064       1.7041      0.04418
enh76979     2   69153600   69154600      4       2  150064       2.5819    0.0049129
enh76980     2   69158800   69159800      5       2  150064        1.901     0.028653
enh77025     2   69423100   69424100      2       1  150064       2.1456     0.015953
enh77040     2   69525500   69526500      7       2  150064       2.2894     0.011029
enh77042     2   69536500   69537500      1       1  150064       1.9178      0.02757
enh77053     2   69662500   69663500      1       1  150064       2.0166      0.02187
enh77095     2   69971200   69972200      3       1  150064        1.813     0.034918
enh77104     2   70008200   70009200      1       1  150064        1.646      0.04988
enh77106     2   70018000   70019000      3       1  150064       1.7801     0.037527
enh77110     2   70055000   70056000      3       1  150064        1.947      0.02577
enh77112     2   70138800   70139800      2       1  150064       1.6613     0.048325
enh77113     2   70140100   70141100      1       1  150064       1.7366      0.04123
enh77114     2   70144900   70145900      3       1  150064       1.8214      0.03427
enh77115     2   70154000   70155000      3       1  150064       1.7061     0.043991
enh77117     2   70161900   70162900      1       1  150064       1.6574      0.04872
enh77120     2   70199800   70200800      2       1  150064        1.876     0.030326
enh77150     2   70486000   70487000      1       1  150064       1.7425      0.04071
enh77154     2   70527400   70528400      2       1  150064       2.0229     0.021543
enh77157     2   70584400   70585400      3       2  150064       1.8809     0.029993
enh77182     2   71533500   71534500      7       3  150064       2.3967    0.0082707
enh77186     2   71607400   71608400      2       1  150064       2.8404    0.0022526
enh77188     2   71679500   71680500      2       1  150064       2.3736    0.0088076
enh77189     2   71682900   71683900      1       1  150064       2.0494      0.02021
enh77190     2   71685100   71686100      3       1  150064         2.35    0.0093856
enh77191     2   71698000   71699000      1       1  150064       2.1012      0.01781
enh77210     2   71947500   71948500      1       1  150064       2.6898     0.003575
enh77211     2   71954200   71955200      2       1  150064       1.9094     0.028103
enh77238     2   72335100   72336100      3       2  150064       2.8102    0.0024755
enh77241     2   72343100   72344100      2       1  150064       2.7357    0.0031125
enh77242     2   72357100   72358100      2       1  150064       2.9769    0.0014561
enh77244     2   72364700   72365700      1       1  150064        2.597     0.004702
enh77245     2   72400800   72401800      1       1  150064       2.4074     0.008033
enh77247     2   72431800   72432800      1       1  150064       2.5554     0.005303
enh77256     2   72641400   72642400      1       1  150064       1.6961      0.04493
enh77258     2   72765900   72766900      1       1  150064         2.22      0.01321
enh77262     2   72803300   72804300      1       1  150064       1.7126      0.04339
enh77265     2   72895600   72896600      2       1  150064       1.7505     0.040013
enh77286     2   73167600   73168600      3       1  150064       4.1935   1.3735e-05
enh77287     2   73207600   73208600      1       1  150064       4.2077     1.29e-05
enh77288     2   73216800   73217800      1       1  150064        4.059    2.464e-05
enh77291     2   73248100   73249100      4       2  150064        3.782   7.7791e-05
enh77297     2   73295600   73296600      1       1  150064       3.5033    0.0002298
enh77300     2   73318400   73319400      3       1  150064       3.0385    0.0011887
enh77302     2   73329200   73330200      5       2  150064        3.643   0.00013476
enh77303     2   73332900   73333900      1       1  150064       3.2815    0.0005162
enh77305     2   73336400   73337400      5       2  150064       2.2832     0.011209
enh77307     2   73344200   73345200      2       1  150064       1.9153     0.027728
enh77308     2   73361000   73362000      7       2  150064       2.9197    0.0017516
enh77309     2   73439500   73440500      2       1  150064       3.9133   4.5522e-05
enh77311     2   73445400   73446400      1       1  150064       3.7815    7.795e-05
enh77312     2   73465000   73466000      2       1  150064       1.6809     0.046393
enh77313     2   73611600   73612600      2       1  150064       3.7349   9.3901e-05
enh77315     2   73641500   73642500      5       2  150064       3.8795   5.2343e-05
enh77317     2   73645400   73646400      2       1  150064        2.894    0.0019017
enh77318     2   73726700   73727700      2       1  150064       3.2218   0.00063694
enh77323     2   73986200   73987200      3       1  150064       2.8224    0.0023835
enh77325     2   74057800   74058800      3       1  150064       2.5124    0.0059954
enh77326     2   74058500   74059500      4       2  150064        2.695    0.0035199
enh77330     2   74086400   74087400      6       3  150064       2.9217    0.0017409
enh77350     2   74259200   74260200      3       1  150064       2.8353    0.0022892
enh77360     2   74428900   74429900      3       2  150064       2.0551     0.019935
enh77399     2   74811200   74812200      1       1  150064        1.784      0.03721
enh77409     2   74966800   74967800      1       1  150064        2.028      0.02128
enh77410     2   74968600   74969600      8       1  150064       2.0363     0.020859
enh77430     2   75114400   75115400      6       2  150064       2.0817     0.018687
enh77431     2   75120200   75121200      2       1  150064       2.6601    0.0039054
enh77448     2   75360900   75361900      3       2  150064       1.6752     0.046944
enh77460     2   75602800   75603800      6       2  150064       2.5245    0.0057924
enh77469     2   75745900   75746900      1       1  150064       1.6634      0.04812
enh77478     2   75791200   75792200      2       1  150064       1.9169     0.027622
enh77502     2   79943900   79944900      4       2  150064       2.0532     0.020025
enh77527     2   83591800   83592800      6       1  150064       1.7615     0.039078
enh77528     2   83758000   83759000      4       2  150064       1.7278     0.042008
enh77538     2   84714500   84715500      3       2  150064       2.6579    0.0039317
enh77634     2   85609900   85610900      4       2  150064       2.2774     0.011381
enh77639     2   85637100   85638100      1       1  150064       2.8371     0.002276
enh77641     2   85644600   85645600      5       2  150064       3.2498   0.00057749
enh77642     2   85646600   85647600      3       2  150064       2.2518     0.012167
enh77671     2   85844600   85845600      1       1  150064       2.0794      0.01879
enh77679     2   85914000   85915000      2       1  150064       1.7585     0.039335
enh77697     2   86001000   86002000      3       1  150064       2.1496     0.015794
enh77734     2   86294600   86295600      4       2  150064       2.0451     0.020421
enh77808     2   88902900   88903900      1       1  150064       1.9455      0.02586
enh77852     2   96335600   96336600      1       1  150064       1.7518       0.0399
enh77864     2   96841700   96842700      2       1  150064       3.4032   0.00033298
enh77866     2   96854400   96855400      6       2  150064       4.1052     2.02e-05
enh77867     2   96861000   96862000      2       1  150064       3.3592   0.00039078
enh77868     2   96865100   96866100      1       1  150064       3.9562    3.808e-05
enh77871     2   96875600   96876600      1       1  150064       3.9123    4.571e-05
enh77877     2   96927300   96928300      1       1  150064        3.299    0.0004851
enh77880     2   96933800   96934800      2       1  150064       2.7809    0.0027106
enh77887     2   97006600   97007600      2       1  150064       2.5722    0.0050534
enh77889     2   97019400   97020400      3       1  150064       3.2502   0.00057661
enh77904     2   97205000   97206000      1       1  150064       1.9382       0.0263
enh77909     2   97281700   97282700      1       1  150064       1.9348      0.02651
enh77911     2   97285700   97286700      1       1  150064       2.5595     0.005241
enh77914     2   97297600   97298600      1       1  150064        2.562     0.005203
enh77919     2   97395600   97396600      1       1  150064       2.3479     0.009439
enh77921     2   97404200   97405200      1       1  150064       1.9779      0.02397
enh77922     2   97413000   97414000      2       1  150064       3.9458   3.9765e-05
enh77923     2   97425400   97426400      2       1  150064       1.9136     0.027833
enh77924     2   97440400   97441400      4       2  150064       1.9491      0.02564
enh77930     2   97498300   97499300      1       1  150064       2.0026      0.02261
enh77931     2   97504800   97505800      1       1  150064       2.0077      0.02234
enh77932     2   97521800   97522800      1       1  150064       2.0007      0.02271
enh77933     2   97525000   97526000      1       1  150064       2.0166      0.02187
enh77934     2   97531900   97532900      1       1  150064       2.6807     0.003673
enh77935     2   97536500   97537500      2       1  150064       1.9317     0.026699
enh77936     2   97540700   97541700      1       1  150064       3.2988    0.0004855
enh77937     2   97546900   97547900      1       1  150064       1.7491      0.04014
enh77940     2   97564400   97565400      1       1  150064        3.734    9.424e-05
enh77941     2   97571700   97572700      6       1  150064       3.6787   0.00011723
enh77942     2   97573200   97574200      4       1  150064         3.47   0.00026018
enh77943     2   97594000   97595000      2       1  150064       4.0478   2.5853e-05
enh77946     2   97860500   97861500      1       1  150064       3.7043     0.000106
enh77948     2   98261000   98262000      3       1  150064       2.6678    0.0038176
enh77951     2   98317800   98318800      2       1  150064       2.3276    0.0099666
enh77952     2   98344100   98345100      2       1  150064       1.9617     0.024899
enh77958     2   98466200   98467200      4       2  150064       2.1411     0.016134
enh77959     2   98486500   98487500      2       1  150064       1.8509     0.032095
enh77960     2   98523600   98524600      3       2  150064       1.7731     0.038104
enh77964     2   98562000   98563000      1       1  150064       1.7704      0.03833
enh77965     2   98566000   98567000      2       1  150064       1.9464     0.025806
enh77966     2   98567700   98568700      3       2  150064       2.3493    0.0094037
enh77969     2   98585700   98586700      2       1  150064       2.8731    0.0020326
enh77970     2   98609000   98610000      1       1  150064       2.9188     0.001757
enh77971     2   98626500   98627500      1       1  150064       3.2918    0.0004978
enh77972     2   98629200   98630200      3       2  150064       1.8218     0.034245
enh77986     2   99028900   99029900      1       1  150064        1.811      0.03507
enh77987     2   99060200   99061200      2       1  150064        1.857     0.031655
enh77988     2   99062800   99063800      5       2  150064       2.1669     0.015122
enh77989     2   99070700   99071700      1       1  150064       1.7237      0.04238
enh77991     2   99074600   99075600      2       1  150064       1.7797     0.037563
enh77995     2   99084900   99085900      2       1  150064        1.699     0.044663
enh78001     2   99124500   99125500      2       1  150064       1.8219     0.034239
enh78003     2   99133400   99134400      1       1  150064        1.882      0.02992
enh78009     2   99214900   99215900      2       1  150064       2.1865     0.014389
enh78010     2   99222600   99223600      3       1  150064       1.6702     0.047443
enh78011     2   99227000   99228000      1       1  150064       1.8062      0.03544
enh78017     2   99422200   99423200      3       1  150064       1.7118      0.04347
enh78056     2  100252700  100253700      2       1  150064       3.1745   0.00075046
enh78057     2  100260500  100261500      3       2  150064       3.2647   0.00054787
enh78058     2  100264400  100265400      2       1  150064       1.9657     0.024669
enh78059     2  100268200  100269200      3       1  150064       3.1125   0.00092755
enh78063     2  100308200  100309200      3       2  150064       1.8918     0.029256
enh78064     2  100311800  100312800      1       1  150064       1.9067      0.02828
enh78065     2  100314400  100315400      5       2  150064       1.8463     0.032423
enh78069     2  100345300  100346300      4       2  150064       2.1264     0.016734
enh78073     2  100422400  100423400      3       2  150064       1.8244     0.034049
enh78076     2  100453000  100454000      1       1  150064       1.7687      0.03847
enh78077     2  100457700  100458700      1       1  150064        1.704      0.04419
enh78078     2  100474000  100475000      5       1  150064       1.7779     0.037714
enh78079     2  100475400  100476400      2       1  150064       1.7498     0.040077
enh78080     2  100479700  100480700      4       2  150064       2.6952    0.0035174
enh78082     2  100496100  100497100      2       1  150064       2.3512    0.0093558
enh78084     2  100557200  100558200      2       1  150064       2.0487     0.020247
enh78086     2  100576900  100577900      1       1  150064        1.887      0.02958
enh78110     2  101347700  101348700      3       2  150064       2.2737     0.011493
enh78111     2  101349800  101350800      7       2  150064       2.4091    0.0079954
enh78114     2  101364100  101365100      4       2  150064       2.3063     0.010548
enh78115     2  101369900  101370900      2       1  150064       1.7771     0.037778
enh78117     2  101383300  101384300      2       1  150064       1.7774     0.037753
enh78118     2  101396700  101397700      3       2  150064        2.002     0.022641
enh78134     2  101541400  101542400      6       2  150064        1.864     0.031159
enh78154     2  101776400  101777400      3       1  150064       1.8091     0.035215
enh78155     2  101791500  101792500      2       1  150064       2.2807     0.011284
enh78161     2  101889100  101890100      1       1  150064       2.5485      0.00541
enh78168     2  101966500  101967500      1       1  150064       1.6514      0.04933
enh78169     2  101972700  101973700      7       3  150064       2.1724     0.014913
enh78181     2  102063200  102064200      5       2  150064        1.656     0.048866
enh78273     2  102688900  102689900      3       1  150064       1.8303     0.033606
enh78274     2  102697900  102698900      3       2  150064       1.9792     0.023897
enh78277     2  102716600  102717600      3       1  150064       2.2144     0.013402
enh78279     2  102723200  102724200      5       3  150064       1.9141     0.027802
enh78280     2  102726400  102727400     17       2  150064        3.012    0.0012976
enh78282     2  102738300  102739300      3       1  150064       1.9493     0.025632
enh78288     2  102775400  102776400      1       1  150064        1.752      0.03989
enh78290     2  102778300  102779300      4       2  150064       2.4004    0.0081885
enh78291     2  102779300  102780300      2       1  150064       2.8197    0.0024034
enh78295     2  102800900  102801900      4       2  150064       1.7139     0.043274
enh78297     2  102822800  102823800     12       2  150064       1.7173     0.042964
enh78331     2  105856100  105857100      3       2  150064       2.1553     0.015568
enh78332     2  105864700  105865700      3       1  150064       1.8343     0.033303
enh78335     2  105908600  105909600      2       1  150064       1.8523     0.031988
enh78339     2  105942400  105943400      1       1  150064       2.1515      0.01572
enh78344     2  105977100  105978100      3       2  150064       1.8565     0.031688
enh78366     2  106084600  106085600      2       1  150064       1.6794     0.046533
enh78382     2  106348500  106349500      6       3  150064        1.803     0.035692
enh78442     2  107599000  107600000      4       2  150064       1.9383     0.026295
enh78472     2  108979000  108980000      2       1  150064       1.9394     0.026227
enh78475     2  109019700  109020700      4       1  150064       2.3583    0.0091788
enh78477     2  109061400  109062400      2       1  150064       2.0938     0.018139
enh78479     2  109108100  109109100      3       1  150064       1.8389     0.032962
enh78482     2  109149000  109150000      1       1  150064        1.995      0.02302
enh78496     2  109200000  109201000      3       2  150064       2.3212     0.010138
enh78500     2  109208500  109209500      3       2  150064        2.573    0.0050407
enh78505     2  109230800  109231800      3       2  150064       1.6929     0.045236
enh78573     2  109949400  109950400      4       2  150064       1.6636     0.048092
enh78599     2  110271500  110272500      3       2  150064        3.763   8.3956e-05
enh78600     2  110278600  110279600      4       2  150064       3.5474    0.0001945
enh78602     2  110316000  110317000      3       2  150064       4.2529   1.0551e-05
enh78603     2  110319500  110320500      1       1  150064        4.832    6.759e-07
enh78607     2  110363700  110364700      1       1  150064       3.8623    5.617e-05
enh78608     2  110365800  110366800      2       1  150064       4.0009   3.1548e-05
enh78609     2  110367400  110368400      2       1  150064       3.2812   0.00051685
enh78610     2  110368200  110369200      2       1  150064       2.5291    0.0057185
enh78611     2  110374400  110375400      2       1  150064       2.7704    0.0027992
enh78612     2  110395400  110396400      4       2  150064       3.3785   0.00036447
enh78613     2  110401800  110402800      4       2  150064       2.3766    0.0087369
enh78620     2  110852500  110853500      3       1  150064        1.774     0.038033
enh78626     2  110878300  110879300      1       1  150064       1.9413      0.02611
enh78627     2  110883100  110884100      4       2  150064        2.339    0.0096676
enh78628     2  110906800  110907800      2       1  150064        2.578    0.0049685
enh78629     2  110913600  110914600      1       1  150064       1.9038      0.02847
enh78646     2  111917700  111918700      4       2  150064       1.7494     0.040109
enh78648     2  111936100  111937100      2       1  150064        2.345    0.0095133
enh78675     2  112248600  112249600      2       1  150064       1.8909     0.029318
enh78676     2  112253800  112254800      2       1  150064       1.8224     0.034198
enh78677     2  112257500  112258500      1       1  150064       2.2616      0.01186
enh78685     2  112380000  112381000      2       1  150064       1.6795     0.046528
enh78703     2  112675800  112676800      1       1  150064       2.1304      0.01657
enh78705     2  112703800  112704800      3       1  150064       1.7818     0.037389
enh78708     2  112743700  112744700      7       2  150064       1.8642     0.031149
enh78716     2  112818700  112819700      2       1  150064       1.6985     0.044704
enh78795     2  113915800  113916800      1       1  150064       1.9238      0.02719
enh78796     2  113943000  113944000      4       2  150064       1.9288     0.026877
enh78809     2  114081300  114082300      4       2  150064        1.824     0.034076
enh78810     2  114086500  114087500      2       1  150064       2.2316      0.01282
enh78833     2  114634300  114635300      3       2  150064        2.904    0.0018424
enh78838     2  114667500  114668500      4       2  150064       2.4829    0.0065155
enh78841     2  114721000  114722000      2       1  150064       2.8733    0.0020311
enh78867     2  118853600  118854600      1       1  150064       2.0045      0.02251
enh78877     2  119032300  119033300      3       2  150064       3.2261   0.00062735
enh78878     2  119048900  119049900      1       1  150064       3.2556    0.0005657
enh78879     2  119050500  119051500      8       2  150064         3.22   0.00064087
enh78880     2  119145000  119146000      3       1  150064       2.0439     0.020484
enh78886     2  119342200  119343200      1       1  150064       2.3171      0.01025
enh78893     2  119462000  119463000      5       3  150064       2.0408     0.020636
enh78895     2  119480700  119481700      7       3  150064       1.8135     0.034874
enh78896     2  119496000  119497000      2       1  150064       1.8167     0.034629
enh78898     2  119510300  119511300      3       2  150064       2.4205    0.0077495
enh78962     2  121015200  121016200      3       1  150064       1.7039     0.044196
enh78970     2  121117500  121118500      3       1  150064        1.789      0.03681
enh78971     2  121124900  121125900     10       2  150064       2.5448    0.0054677
enh78973     2  121211700  121212700      5       3  150064       1.9919     0.023193
enh78979     2  121261400  121262400      1       1  150064       2.0304      0.02116
enh78992     2  121369500  121370500      2       1  150064       2.0923     0.018208
enh78993     2  121371800  121372800      5       2  150064       2.2041      0.01376
enh78994     2  121374000  121375000      1       1  150064       1.8166      0.03464
enh78995     2  121377400  121378400      4       2  150064       1.6629      0.04817
enh79015     2  121497700  121498700      2       1  150064       1.8336      0.03336
enh79086     2  121954500  121955500      3       1  150064       1.7022     0.044361
enh79089     2  122126200  122127200      1       1  150064       1.6482      0.04966
enh79101     2  122242800  122243800      3       2  150064       1.7083     0.043786
enh79106     2  122277400  122278400      3       2  150064       1.7412     0.040824
enh79108     2  122289800  122290800      4       2  150064       2.2455     0.012369
enh79134     2  122534500  122535500      4       2  150064       1.9518     0.025483
enh79135     2  122547700  122548700      1       1  150064       2.3516     0.009346
enh79156     2  125011700  125012700      4       2  150064       2.1418     0.016106
enh79159     2  125024700  125025700      2       1  150064       2.7264     0.003201
enh79182     2  127841300  127842300      7       4  150064       2.7918    0.0026206
enh79183     2  127843600  127844600      7       2  150064       2.4133    0.0079045
enh79184     2  127845200  127846200      3       2  150064       3.0629    0.0010961
enh79185     2  127851600  127852600      3       1  150064       3.1673   0.00076944
enh79186     2  127853900  127854900      7       4  150064       3.0487     0.001149
enh79305     2  129145700  129146700      1       1  150064       2.2652      0.01175
enh79306     2  129153600  129154600     10       2  150064       1.9725     0.024275
enh79307     2  129166000  129167000      5       2  150064       1.9077     0.028216
enh79340     2  131132600  131133600      2       1  150064       2.2098      0.01356
enh79341     2  131149600  131150600      1       1  150064       2.1072      0.01755
enh79349     2  131812600  131813600      1       1  150064       3.3102    0.0004661
enh79350     2  131813000  131814000      1       1  150064       3.2902    0.0005006
enh79354     2  131848800  131849800      2       1  150064       2.0167     0.021865
enh79355     2  131851800  131852800      2       1  150064       2.6769    0.0037155
enh79356     2  131861300  131862300      4       2  150064        3.335   0.00042656
enh79357     2  131864600  131865600      2       1  150064        2.684    0.0036368
enh79363     2  132398600  132399600      1       1  150064       2.2584      0.01196
enh79367     2  132431400  132432400      2       1  150064       2.2331     0.012771
enh79373     2  133105600  133106600      1       1  150064       1.6687      0.04759
enh79408     2  133681200  133682200      3       1  150064       2.0043     0.022519
enh79412     2  133811500  133812500      2       1  150064       1.8736      0.03049
enh79426     2  134051200  134052200      1       1  150064         1.85      0.03216
enh79488     2  134570300  134571300      2       1  150064       2.0846     0.018552
enh79504     2  134875600  134876600      2       1  150064       2.7512    0.0029685
enh79506     2  134889100  134890100      1       1  150064       2.7632     0.002862
enh79507     2  134889700  134890700      2       1  150064       1.8367     0.033124
enh79508     2  134895300  134896300      3       1  150064       3.9695   3.6018e-05
enh79509     2  134897400  134898400      1       1  150064       4.2027    1.319e-05
enh79510     2  134900100  134901100      3       2  150064       3.1516   0.00081185
enh79511     2  134904000  134905000      1       1  150064       1.7945      0.03637
enh79558     2  135594500  135595500      1       1  150064       1.8082      0.03529
enh79559     2  135602800  135603800      3       2  150064       2.5593     0.005244
enh79561     2  135657000  135658000      1       1  150064       2.5555     0.005302
enh79648     2  139122600  139123600      1       1  150064       2.9193     0.001754
enh79649     2  139149000  139150000      4       2  150064       2.9928    0.0013821
enh79650     2  139153200  139154200      4       1  150064       3.0996   0.00096897
enh79652     2  139190300  139191300      2       1  150064       3.3752   0.00036875
enh79655     2  139272000  139273000      3       2  150064        2.017     0.021846
enh79659     2  139465400  139466400      4       2  150064       2.3045     0.010596
enh79660     2  139469300  139470300      3       2  150064       2.3454    0.0095021
enh79661     2  139705500  139706500      3       2  150064       2.4435    0.0072719
enh79664     2  140935700  140936700      6       2  150064       2.8513    0.0021769
enh79666     2  141260300  141261300      4       2  150064        3.241   0.00059564
enh79667     2  141263700  141264700      4       2  150064       2.4944    0.0063078
enh79691     2  143722600  143723600      2       1  150064       1.7888     0.036821
enh79705     2  144230600  144231600      4       2  150064       1.8423     0.032712
enh79706     2  144232600  144233600      1       1  150064       2.5366     0.005597
enh79724     2  144559700  144560700      2       1  150064       1.8227     0.034173
enh79725     2  144658000  144659000      4       2  150064       1.9513     0.025511
enh79726     2  144659100  144660100      5       3  150064       1.7364     0.041249
enh79738     2  144844100  144845100      1       1  150064       2.1123      0.01733
enh79739     2  144857200  144858200      1       1  150064       2.1594      0.01541
enh79743     2  144901100  144902100      2       1  150064       1.9214     0.027343
enh79750     2  145087700  145088700      4       2  150064       1.7884     0.036859
enh79753     2  145116900  145117900      1       1  150064       3.3639    0.0003842
enh79757     2  145129800  145130800      1       1  150064       2.7902     0.002634
enh79764     2  145161100  145162100      2       1  150064       4.2078   1.2891e-05
enh79768     2  145184000  145185000      2       1  150064       3.2428   0.00059181
enh79770     2  145187600  145188600      1       1  150064        3.432    0.0002996
enh79773     2  145198400  145199400      6       3  150064       2.3436    0.0095487
enh79817     2  145763500  145764500      2       1  150064       2.1769     0.014746
enh79820     2  145772800  145773800      4       2  150064       2.2765     0.011408
enh79825     2  145787800  145788800      3       1  150064       2.0443     0.020464
enh79829     2  145798800  145799800      4       2  150064       2.2029     0.013799
enh79836     2  145867000  145868000      2       1  150064       2.8295    0.0023314
enh79838     2  145874400  145875400      3       1  150064       2.7218    0.0032461
enh79839     2  145915200  145916200      1       1  150064       1.8551      0.03179
enh79845     2  146113000  146114000      3       2  150064       2.8164    0.0024285
enh79855     2  146411200  146412200      3       2  150064       2.5035    0.0061482
enh79856     2  146440000  146441000      1       1  150064       5.5139    1.755e-08
enh79862     2  146559600  146560600      4       2  150064       1.9696     0.024444
enh79867     2  146666600  146667600      2       1  150064       2.0504     0.020163
enh79868     2  146676200  146677200      2       1  150064       1.8994     0.028755
enh79892     2  147392000  147393000      1       1  150064       1.8679      0.03089
enh79897     2  147578900  147579900      2       1  150064       4.3816   5.8918e-06
enh79899     2  147611100  147612100      2       1  150064       3.5042   0.00022899
enh79901     2  147697100  147698100      2       1  150064       1.7672     0.038597
enh79909     2  147765700  147766700      3       2  150064       2.1724     0.014915
enh79917     2  147891000  147892000      2       1  150064       1.6471     0.049768
enh79950     2  148747200  148748200      2       1  150064        1.652     0.049272
enh79951     2  148755400  148756400      1       1  150064       2.2966      0.01082
enh79959     2  149001900  149002900      3       2  150064       2.0629     0.019559
enh79960     2  149030500  149031500      1       1  150064       2.7802     0.002716
enh79961     2  149045900  149046900      3       1  150064       1.8944     0.029083
enh79962     2  149055400  149056400      4       2  150064       1.8252     0.033987
enh79963     2  149058000  149059000      1       1  150064       1.8135      0.03488
enh79964     2  149095800  149096800      3       2  150064       2.0302     0.021168
enh79966     2  149176800  149177800      2       1  150064       2.6146    0.0044671
enh79969     2  149258800  149259800      1       1  150064       2.4484     0.007175
enh79974     2  149404000  149405000      3       1  150064       1.7192     0.042789
enh79982     2  149513700  149514700      2       1  150064       2.1811     0.014587
enh79990     2  149834800  149835800      1       1  150064       2.5856     0.004861
enh79992     2  149861700  149862700      2       1  150064       2.2215      0.01316
enh79994     2  149905900  149906900      1       1  150064       1.8553      0.03178
enh79995     2  149911800  149912800      1       1  150064       2.3951     0.008307
enh80017     2  150418600  150419600      1       1  150064       2.1357      0.01635
enh80018     2  150436900  150437900      4       2  150064       1.6986     0.044699
enh80021     2  150454700  150455700      2       1  150064       1.9964     0.022947
enh80022     2  150462800  150463800      6       3  150064        1.812      0.03499
enh80028     2  150589400  150590400      9       1  150064       1.9231     0.027234
enh80030     2  150595400  150596400      1       1  150064       1.9131      0.02787
enh80035     2  150715400  150716400      2       1  150064       2.3679     0.008944
enh80054     2  150982700  150983700      2       1  150064       1.7862     0.037035
enh80065     2  151111800  151112800      2       1  150064       1.8585     0.031551
enh80067     2  151128300  151129300      1       1  150064       2.0969        0.018
enh80069     2  151138900  151139900      2       1  150064       2.4413    0.0073176
enh80070     2  151143100  151144100      1       1  150064       2.3427     0.009572
enh80071     2  151153100  151154100      2       1  150064       1.9978     0.022869
enh80074     2  151233000  151234000      1       1  150064       1.9201      0.02742
enh80184     2  152708600  152709600      1       1  150064       2.4877     0.006429
enh80190     2  152919400  152920400      2       1  150064       1.8037     0.035642
enh80193     2  153022000  153023000      3       1  150064       1.7032     0.044263
enh80194     2  153023600  153024600      2       1  150064       2.3393    0.0096609
enh80195     2  153024800  153025800      5       2  150064       2.5492     0.005398
enh80196     2  153025700  153026700      1       1  150064       3.1589    0.0007919
enh80198     2  153056800  153057800      2       1  150064       3.3625   0.00038614
enh80199     2  153079700  153080700      1       1  150064       2.8087     0.002487
enh80200     2  153084300  153085300      4       1  150064        2.749    0.0029893
enh80203     2  153190500  153191500      3       1  150064       2.3965     0.008276
enh80204     2  153193900  153194900      1       1  150064       1.7657      0.03872
enh80211     2  153251200  153252200      3       1  150064       2.0931     0.018171
enh80212     2  153253200  153254200      5       2  150064       1.8374     0.033077
enh80213     2  153257100  153258100      6       2  150064       2.3195     0.010184
enh80219     2  153276200  153277200      4       1  150064        2.594    0.0047438
enh80220     2  153278800  153279800      1       1  150064       2.3908     0.008405
enh80221     2  153282600  153283600      4       2  150064       2.1357     0.016352
enh80223     2  153287900  153288900      1       1  150064       1.9508      0.02554
enh80229     2  153325800  153326800      1       1  150064        2.779     0.002726
enh80251     2  153450800  153451800      4       1  150064       1.8652     0.031074
enh80254     2  153468800  153469800      5       2  150064       1.8902     0.029367
enh80255     2  153483300  153484300      2       1  150064       2.9082    0.0018175
enh80258     2  153551400  153552400      2       1  150064        2.609    0.0045403
enh80262     2  153618500  153619500      2       1  150064       3.9656   3.6599e-05
enh80264     2  155000100  155001100      4       2  150064       1.6465     0.049832
enh80266     2  155312300  155313300      5       3  150064       3.1786   0.00073998
enh80274     2  157200200  157201200      1       1  150064       2.1432      0.01605
enh80277     2  157255100  157256100      2       1  150064       1.9594     0.025035
enh80287     2  157322100  157323100      1       1  150064       1.9991       0.0228
enh80316     2  158046300  158047300      3       2  150064        1.784     0.037212
enh80322     2  158110300  158111300      1       1  150064       1.6624      0.04822
enh80349     2  158541800  158542800      4       2  150064       1.7242     0.042335
enh80354     2  158603700  158604700      1       1  150064       2.2924      0.01094
enh80372     2  158695100  158696100      1       1  150064       1.7127      0.04338
enh80387     2  158865800  158866800      2       1  150064       1.9687     0.024493
enh80396     2  159181500  159182500      5       2  150064       2.0376     0.020795
enh80398     2  159251100  159252100      9       3  150064       2.5617    0.0052078
enh80401     2  159316600  159317600      3       2  150064       3.0981   0.00097372
enh80404     2  159338900  159339900      5       2  150064       3.5198   0.00021596
enh80405     2  159342400  159343400      2       1  150064       2.6683    0.0038118
enh80406     2  159344300  159345300      5       3  150064       3.1035   0.00095612
enh80409     2  159355700  159356700      2       1  150064       3.3414   0.00041675
enh80410     2  159359400  159360400      4       1  150064       2.9902     0.001394
enh80412     2  159363400  159364400      2       1  150064       3.1839   0.00072655
enh80413     2  159366400  159367400      5       3  150064       2.3128     0.010367
enh80415     2  159375500  159376500      2       1  150064       1.6493     0.049542
enh80416     2  159385600  159386600      3       2  150064        2.239     0.012579
enh80417     2  159395400  159396400      1       1  150064       1.8639      0.03117
enh80418     2  159442500  159443500      5       2  150064       2.3005     0.010709
enh80421     2  159493700  159494700      4       2  150064       3.4109   0.00032376
enh80422     2  159500300  159501300      5       2  150064       2.8096    0.0024799
enh80439     2  159698300  159699300      1       1  150064       2.2162      0.01334
enh80509     2  160373200  160374200      3       1  150064       3.2503   0.00057649
enh80514     2  160456900  160457900      2       1  150064       1.7557      0.03957
enh80515     2  160462200  160463200      5       2  150064       2.5663    0.0051388
enh80516     2  160468600  160469600      2       1  150064       2.9327      0.00168
enh80518     2  160473900  160474900      1       1  150064       3.6704    0.0001211
enh80520     2  160494100  160495100      9       4  150064       1.8292     0.033685
enh80522     2  160540800  160541800      3       2  150064       2.6856    0.0036201
enh80524     2  160562900  160563900      8       4  150064       1.6799     0.046493
enh80525     2  160567000  160568000      5       2  150064       2.1417     0.016107
enh80527     2  160573400  160574400      4       2  150064       1.9237     0.027193
enh80528     2  160592200  160593200      6       2  150064       2.5834    0.0048923
enh80529     2  160600700  160601700     10       4  150064       3.0965   0.00097898
enh80531     2  160652300  160653300      1       1  150064       2.7293     0.003173
enh80536     2  160802600  160803600      1       1  150064       2.0456       0.0204
enh80537     2  160816800  160817800      2       1  150064       2.2192     0.013237
enh80554     2  161063700  161064700      5       2  150064       2.0145     0.021981
enh80567     2  161138400  161139400      1       1  150064       1.6973      0.04482
enh80593     2  161230500  161231500      1       1  150064       1.8975      0.02888
enh80599     2  161249300  161250300      2       1  150064       1.8314     0.033523
enh80617     2  161320200  161321200      2       1  150064       2.3861    0.0085146
enh80622     2  161331900  161332900      2       1  150064       2.2934     0.010911
enh80642     2  161508200  161509200      2       1  150064       1.7171     0.042984
enh80648     2  161560200  161561200      4       2  150064       1.6628     0.048171
enh80681     2  162020100  162021100      2       1  150064       1.7514     0.039938
enh80684     2  162028000  162029000      1       1  150064       3.1888    0.0007143
enh80685     2  162060900  162061900      1       1  150064        2.121      0.01696
enh80688     2  162078100  162079100      1       1  150064       1.9453      0.02587
enh80703     2  162879200  162880200      1       1  150064       3.1915    0.0007078
enh80705     2  162885400  162886400      2       1  150064       3.1838   0.00072676
enh80763     2  164521300  164522300      1       1  150064       1.8013      0.03583
enh80766     2  164547600  164548600      2       1  150064       1.8937     0.029135
enh80767     2  164574100  164575100      2       1  150064       1.9304      0.02678
enh80824     2  166020100  166021100      4       1  150064       1.8563     0.031702
enh80847     2  166693500  166694500      4       2  150064       3.1035   0.00095639
enh80849     2  166698600  166699600      2       1  150064       1.7526     0.039837
enh80850     2  166733500  166734500      5       3  150064       2.0492     0.020222
enh80855     2  166811000  166812000      2       1  150064       3.2935   0.00049468
enh80856     2  166887300  166888300      2       1  150064       2.0932     0.018164
enh80857     2  166888400  166889400      3       1  150064       2.1535     0.015642
enh80859     2  166914000  166915000      3       1  150064       2.7335    0.0031329
enh80861     2  166949100  166950100      1       1  150064       3.8474    5.968e-05
enh80869     2  167170400  167171400      6       1  150064       2.8978     0.001879
enh80873     2  167222000  167223000      3       1  150064       2.1947     0.014093
enh80905     2  169003200  169004200      3       2  150064       1.9205     0.027397
enh80941     2  169314600  169315600      4       2  150064       1.7081      0.04381
enh80942     2  169322900  169323900      2       1  150064       1.7044     0.044157
enh80948     2  169377300  169378300      3       1  150064       1.8381     0.033021
enh80949     2  169377900  169378900      3       1  150064       1.8093     0.035205
enh80950     2  169385500  169386500      1       1  150064       1.8837       0.0298
enh80963     2  169491300  169492300      4       2  150064       3.0841    0.0010209
enh80964     2  169495700  169496700      4       2  150064       2.8634    0.0020954
enh80983     2  169868300  169869300      2       1  150064       1.7016     0.044414
enh80992     2  169948300  169949300      1       1  150064        2.361     0.009114
enh81032     2  171021500  171022500      3       2  150064       1.6802     0.046454
enh81054     2  171795600  171796600      3       1  150064       1.7342      0.04144
enh81061     2  171943300  171944300      2       1  150064       2.5562    0.0052908
enh81062     2  171960700  171961700      2       1  150064        1.931      0.02674
enh81063     2  171990900  171991900      4       1  150064        1.931     0.026742
enh81065     2  171994800  171995800      2       1  150064         2.37    0.0088941
enh81070     2  172042000  172043000      2       1  150064       2.3901    0.0084208
enh81073     2  172101000  172102000      4       2  150064       1.8396     0.032913
enh81074     2  172128000  172129000      3       1  150064       2.4973    0.0062564
enh81103     2  172558300  172559300      4       2  150064       2.6774    0.0037102
enh81104     2  172559900  172560900      2       1  150064       4.2947   8.7484e-06
enh81107     2  172569600  172570600      2       1  150064       3.6122   0.00015182
enh81109     2  172619200  172620200      7       2  150064       4.5299   2.9505e-06
enh81110     2  172650100  172651100      2       1  150064       3.4659   0.00026427
enh81111     2  172654800  172655800      1       1  150064       4.1125    1.957e-05
enh81112     2  172656800  172657800      2       1  150064       2.4042     0.008103
enh81118     2  172734900  172735900      1       1  150064       4.1989    1.341e-05
enh81124     2  172813200  172814200      4       2  150064       4.0204   2.9048e-05
enh81127     2  172857400  172858400      7       4  150064       3.1921   0.00070622
enh81129     2  172865400  172866400      7       2  150064       3.5524   0.00019089
enh81131     2  172885500  172886500      5       2  150064       3.3846   0.00035646
enh81136     2  172916200  172917200      4       2  150064       3.0037    0.0013338
enh81137     2  172917000  172918000      2       1  150064       1.8505     0.032121
enh81138     2  172962300  172963300      3       2  150064       1.7756     0.037897
enh81139     2  172968300  172969300      1       1  150064       3.5662    0.0001811
enh81151     2  173139000  173140000      6       3  150064       2.1399     0.016182
enh81154     2  173158200  173159200      3       2  150064       2.0545     0.019965
enh81155     2  173158600  173159600      5       2  150064       2.2216     0.013155
enh81183     2  173507800  173508800      8       3  150064       1.9746     0.024154
enh81184     2  173511500  173512500      4       2  150064       1.7638     0.038881
enh81185     2  173519800  173520800      3       1  150064       2.1114      0.01737
enh81189     2  173565700  173566700      2       1  150064       1.8664      0.03099
enh81197     2  173724000  173725000      2       1  150064       1.8378     0.033047
enh81211     2  173913000  173914000      5       3  150064       1.9603      0.02498
enh81215     2  173945700  173946700      5       2  150064        2.465     0.006851
enh81217     2  173949000  173950000      4       2  150064       1.8565      0.03169
enh81220     2  173954300  173955300      2       1  150064       2.8521    0.0021718
enh81221     2  173955800  173956800      3       2  150064       1.6887     0.045641
enh81223     2  173971000  173972000      2       1  150064       1.8199     0.034386
enh81227     2  173991200  173992200      3       1  150064       1.6904     0.045479
enh81228     2  173995000  173996000      1       1  150064       1.6463      0.04985
enh81230     2  174001800  174002800      6       2  150064       2.9441    0.0016192
enh81232     2  174014400  174015400      2       1  150064       3.2564   0.00056409
enh81237     2  174036400  174037400      4       2  150064       3.3542   0.00039798
enh81238     2  174039700  174040700      1       1  150064       2.0623      0.01959
enh81239     2  174050100  174051100      5       3  150064       2.2024      0.01382
enh81244     2  174074900  174075900      6       3  150064       2.7938    0.0026043
enh81245     2  174082900  174083900      3       2  150064       2.1942     0.014112
enh81264     2  174786900  174787900      3       1  150064       1.9503      0.02557
enh81268     2  174805200  174806200      6       3  150064       1.8803     0.030032
enh81270     2  174812500  174813500      3       1  150064       2.0431     0.020522
enh81274     2  174844400  174845400      5       3  150064       1.6998      0.04458
enh81280     2  174874200  174875200      6       3  150064       2.3429    0.0095665
enh81281     2  174878800  174879800      2       1  150064       1.7088     0.043747
enh81282     2  174888200  174889200      2       1  150064       2.3109     0.010421
enh81284     2  174896700  174897700      4       2  150064       2.3599    0.0091409
enh81289     2  174983700  174984700      3       1  150064       2.3109     0.010418
enh81290     2  175018700  175019700      3       2  150064       2.1357     0.016352
enh81294     2  175111200  175112200      2       1  150064       2.6259    0.0043211
enh81306     2  175456500  175457500      4       2  150064       1.8431     0.032658
enh81309     2  175459600  175460600      1       1  150064       1.9398       0.0262
enh81311     2  175467300  175468300      3       1  150064       2.0291     0.021226
enh81312     2  175470300  175471300      2       1  150064        1.961      0.02494
enh81314     2  175474900  175475900      3       2  150064       2.8635    0.0020949
enh81332     2  175637200  175638200      2       1  150064       1.9154     0.027723
enh81341     2  175691300  175692300      3       2  150064       2.0816     0.018691
enh81359     2  175892100  175893100      2       1  150064       1.7345     0.041413
enh81360     2  175893200  175894200      7       3  150064       1.7249     0.042276
enh81361     2  175895000  175896000      4       2  150064          2.1     0.017866
enh81362     2  175901000  175902000      4       2  150064       2.0455     0.020405
enh81384     2  177147700  177148700      1       1  150064       1.9747      0.02415
enh81385     2  177160700  177161700      2       1  150064       1.6757     0.046901
enh81387     2  177253500  177254500      2       1  150064       1.8557     0.031745
enh81395     2  177326000  177327000      3       2  150064       1.9113     0.027983
enh81485     2  178853600  178854600      3       1  150064       1.9823     0.023722
enh81486     2  178862100  178863100      4       2  150064       2.3666    0.0089766
enh81490     2  178976200  178977200      2       1  150064       1.9619     0.024889
enh81491     2  178978400  178979400      2       1  150064       2.7261    0.0032045
enh81521     2  179621200  179622200      2       1  150064       1.7078     0.043833
enh81559     2  180276500  180277500      2       1  150064       1.6643     0.048029
enh81561     2  180319200  180320200      8       4  150064       2.3394    0.0096581
enh81562     2  180324700  180325700      4       2  150064       4.9311    4.089e-07
enh81563     2  180331600  180332600      3       2  150064        2.154     0.015622
enh81578     2  180541400  180542400      7       3  150064       2.1037     0.017701
enh81585     2  180877200  180878200      4       2  150064       2.3772    0.0087231
enh81586     2  180880000  180881000      2       1  150064        2.962    0.0015282
enh81588     2  180904500  180905500      2       1  150064        2.251     0.012192
enh81593     2  180990400  180991400      3       1  150064       3.7398   9.2083e-05
enh81609     2  181486500  181487500      3       2  150064       1.7454     0.040453
enh81622     2  181645400  181646400      4       2  150064       1.7463     0.040376
enh81670     2  182780700  182781700      2       1  150064       1.7826     0.037327
enh81685     2  182931700  182932700      2       1  150064       1.8191     0.034449
enh81688     2  182993100  182994100     12       2  150064       1.7814     0.037421
enh81712     2  183369900  183370900      4       2  150064       2.5458    0.0054521
enh81717     2  183452100  183453100      3       2  150064       2.4405     0.007333
enh81721     2  183537000  183538000      5       2  150064       1.6551     0.048954
enh81726     2  183710200  183711200      3       2  150064       1.6835     0.046137
enh81728     2  183751200  183752200      4       2  150064       1.6449     0.049992
enh81731     2  183758800  183759800      2       1  150064       1.7805       0.0375
enh81732     2  183761400  183762400      8       3  150064       2.7889    0.0026444
enh81739     2  183814000  183815000      2       1  150064       1.8571     0.031646
enh81740     2  183817000  183818000      3       1  150064       2.0499     0.020189
enh81742     2  183874600  183875600      2       1  150064       3.0777     0.001043
enh81746     2  183889500  183890500      1       1  150064       1.9455      0.02586
enh81748     2  183893700  183894700      4       2  150064       2.0579     0.019801
enh81757     2  183990400  183991400      9       3  150064       1.9821     0.023734
enh81789     2  187437200  187438200      3       2  150064       1.7134     0.043323
enh81826     2  188255400  188256400      1       1  150064       1.7603      0.03918
enh81827     2  188267800  188268800      1       1  150064       1.6688      0.04758
enh81847     2  188413800  188414800      1       1  150064         1.98      0.02385
enh81859     2  188910600  188911600      1       1  150064        1.793      0.03649
enh81861     2  188915500  188916500      6       2  150064       1.8126     0.034943
enh81866     2  189159400  189160400      5       3  150064       2.1225     0.016897
enh81867     2  189168200  189169200      2       1  150064       2.7644    0.0028516
enh81868     2  189170900  189171900      1       1  150064       2.6407     0.004137
enh81869     2  189172400  189173400      6       3  150064       2.0622     0.019592
enh81876     2  189198200  189199200      2       1  150064        2.091     0.018266
enh81878     2  189246500  189247500      2       1  150064       2.9245     0.001725
enh81884     2  189360700  189361700      4       2  150064       1.7177     0.042927
enh81885     2  189377100  189378100      3       2  150064       1.7637     0.038895
enh81895     2  189493900  189494900      4       2  150064       1.9699     0.024422
enh81903     2  189630500  189631500      4       1  150064        2.312     0.010389
enh81905     2  189649300  189650300      5       3  150064        2.075     0.018994
enh81906     2  189654300  189655300      4       2  150064       2.8204    0.0023979
enh81911     2  189748500  189749500      4       2  150064       1.6727      0.04719
enh82011     2  190398900  190399900      1       1  150064        1.646      0.04988
enh82037     2  190708300  190709300      3       2  150064       1.9314     0.026714
enh82038     2  190712500  190713500      1       1  150064       2.1719      0.01493
enh82040     2  190724500  190725500      2       1  150064       2.2658      0.01173
enh82046     2  190974600  190975600      1       1  150064       1.8201      0.03437
enh82064     2  191217200  191218200      2       1  150064       1.8244     0.034047
enh82069     2  191244100  191245100      4       2  150064        2.251     0.012192
enh82076     2  191364500  191365500      4       2  150064        1.799     0.036008
enh82085     2  191472000  191473000      1       1  150064       2.1667      0.01513
enh82115     2  191677300  191678300      2       1  150064       2.3229     0.010093
enh82116     2  191684200  191685200      2       1  150064       1.9923     0.023172
enh82117     2  191701000  191702000      6       2  150064       1.6614     0.048312
enh82122     2  191718900  191719900      3       1  150064        1.869      0.03081
enh82128     2  191756400  191757400      2       1  150064       1.8837     0.029805
enh82134     2  191773000  191774000      2       1  150064       1.7592     0.039275
enh82141     2  191803100  191804100      1       1  150064       1.9523      0.02545
enh82143     2  191806000  191807000      2       1  150064       2.0163     0.021886
enh82145     2  191808400  191809400      3       2  150064       1.6494     0.049537
enh82151     2  191838100  191839100      4       2  150064       1.7884     0.036852
enh82158     2  191884000  191885000      3       2  150064       1.8504     0.032126
enh82159     2  191886200  191887200      5       3  150064       1.9452     0.025878
enh82162     2  191897200  191898200      1       1  150064       2.2945      0.01088
enh82164     2  191906100  191907100      1       1  150064       2.1558      0.01555
enh82165     2  191912600  191913600      2       1  150064       2.8161    0.0024305
enh82221     2  192267000  192268000      1       1  150064       1.7079      0.04383
enh82224     2  192306100  192307100      1       1  150064       1.9478      0.02572
enh82225     2  192330500  192331500      1       1  150064       2.3347      0.00978
enh82292     2  194327200  194328200      2       1  150064       3.4035   0.00033265
enh82293     2  194382300  194383300      1       1  150064       5.1445    1.341e-07
enh82295     2  194648000  194649000      2       1  150064       4.6328   1.8037e-06
enh82296     2  194658000  194659000      4       1  150064        4.458   4.1364e-06
enh82297     2  194670700  194671700      2       1  150064       2.6361    0.0041939
enh82298     2  194674800  194675800      3       1  150064       3.2348   0.00060856
enh82304     2  194868700  194869700      1       1  150064       2.6361     0.004193
enh82316     2  196385500  196386500      4       2  150064       3.2693   0.00053903
enh82318     2  196399600  196400600      2       1  150064       1.9021     0.028581
enh82319     2  196408900  196409900      5       2  150064       3.6552   0.00012851
enh82320     2  196427100  196428100      5       2  150064       2.6125    0.0044946
enh82323     2  196465700  196466700      2       1  150064       2.4135    0.0079001
enh82341     2  196686800  196687800      3       1  150064       1.9226     0.027264
enh82343     2  196707000  196708000      2       1  150064       2.1338     0.016428
enh82344     2  196762700  196763700      4       2  150064       2.5099     0.006039
enh82345     2  196763700  196764700      3       2  150064       1.9104     0.028038
enh82347     2  196932000  196933000      4       2  150064       1.7793     0.037596
enh82350     2  196965600  196966600      2       1  150064       1.6653     0.047926
enh82351     2  196974200  196975200      3       1  150064       2.0331      0.02102
enh82352     2  196976700  196977700      3       1  150064       1.8839     0.029786
enh82353     2  196978700  196979700      5       2  150064       1.9762     0.024068
enh82354     2  196988200  196989200      1       1  150064       2.0077      0.02234
enh82356     2  197001900  197002900      2       1  150064       1.9748     0.024144
enh82357     2  197008700  197009700      4       2  150064       1.9406     0.026154
enh82358     2  197022700  197023700      6       1  150064       1.7958     0.036261
enh82360     2  197026600  197027600      3       1  150064        1.851     0.032083
enh82379     2  197143200  197144200      8       2  150064       2.7112    0.0033518
enh82380     2  197149100  197150100      1       1  150064       2.4366     0.007413
enh82390     2  197255200  197256200      7       3  150064       1.8592     0.031502
enh82398     2  197323900  197324900     12       1  150064       2.6493    0.0040325
enh82400     2  197352300  197353300      2       1  150064       2.0462     0.020369
enh82403     2  197409100  197410100      1       1  150064       3.5218    0.0002143
enh82404     2  197431500  197432500      2       1  150064       2.4131    0.0079082
enh82405     2  197451000  197452000      6       2  150064       2.7834    0.0026896
enh82409     2  197472100  197473100      3       1  150064       2.6602    0.0039046
enh82416     2  197623400  197624400      6       1  150064       1.9983     0.022839
enh82417     2  197648100  197649100      2       1  150064       1.6848     0.046012
enh82419     2  197666000  197667000      1       1  150064       2.2069      0.01366
enh82421     2  197788800  197789800      1       1  150064       2.0893      0.01834
enh82422     2  197792600  197793600      2       1  150064       1.7068     0.043934
enh82424     2  197819200  197820200      2       1  150064       1.8909     0.029316
enh82429     2  197853000  197854000      1       1  150064       2.8627       0.0021
enh82433     2  197956600  197957600      3       2  150064        2.643    0.0041089
enh82434     2  197962000  197963000      2       1  150064       2.4016    0.0081622
enh82438     2  198017000  198018000      4       2  150064       2.1824      0.01454
enh82440     2  198026400  198027400      2       1  150064       2.2899     0.011013
enh82453     2  198107100  198108100      1       1  150064        1.867      0.03095
enh82454     2  198113100  198114100      4       1  150064        2.435     0.007445
enh82457     2  198123000  198124000      1       1  150064       2.6007     0.004652
enh82459     2  198130400  198131400      4       2  150064       1.8806     0.030011
enh82461     2  198143300  198144300      7       4  150064       3.3909   0.00034833
enh82462     2  198151700  198152700      1       1  150064       4.4665    3.976e-06
enh82464     2  198170900  198171900      4       2  150064       4.5313   2.9317e-06
enh82468     2  198242000  198243000      1       1  150064       6.0861    5.786e-10
enh82470     2  198262600  198263600      3       2  150064       2.7893    0.0026413
enh82471     2  198264800  198265800      3       1  150064       5.4423   2.6305e-08
enh82472     2  198293000  198294000      1       1  150064       6.4019    7.671e-11
enh82481     2  198402800  198403800      2       1  150064       5.4894   2.0166e-08
enh82482     2  198435800  198436800      1       1  150064       6.3151     1.35e-10
enh82485     2  198492000  198493000      5       1  150064       2.9932    0.0013802
enh82486     2  198493300  198494300      6       2  150064       4.3364   7.2429e-06
enh82487     2  198513000  198514000      3       1  150064       4.8472   6.2596e-07
enh82489     2  198541200  198542200      2       1  150064       4.6838    1.408e-06
enh82490     2  198568800  198569800      1       1  150064       4.1225    1.874e-05
enh82491     2  198573400  198574400      2       1  150064        4.101   2.0565e-05
enh82492     2  198668200  198669200      5       3  150064       4.8872    5.114e-07
enh82493     2  198692000  198693000      1       1  150064       5.1776    1.124e-07
enh82494     2  198693100  198694100      2       1  150064       4.6435   1.7132e-06
enh82495     2  198711200  198712200      2       1  150064       4.2134   1.2579e-05
enh82496     2  198737700  198738700      2       1  150064       3.7759   7.9729e-05
enh82498     2  198743300  198744300      1       1  150064       5.1723    1.156e-07
enh82499     2  198753500  198754500      2       1  150064       4.2409   1.1133e-05
enh82502     2  198780200  198781200      2       1  150064       3.5144   0.00022033
enh82503     2  198834300  198835300      4       2  150064       5.0958   1.7361e-07
enh82505     2  198909200  198910200      2       1  150064       4.1418   1.7229e-05
enh82523     2  199821800  199822800      3       2  150064       2.9611    0.0015326
enh82524     2  199826900  199827900      2       1  150064       2.2915     0.010967
enh82526     2  200001100  200002100      1       1  150064       5.0855    1.833e-07
enh82527     2  200025000  200026000      4       2  150064       4.9071   4.6207e-07
enh82530     2  200137600  200138600      1       1  150064       1.9937      0.02309
enh82531     2  200142700  200143700      1       1  150064       2.6827     0.003651
enh82532     2  200152900  200153900      1       1  150064       3.0034     0.001335
enh82533     2  200169300  200170300      1       1  150064       3.1071    0.0009446
enh82534     2  200180400  200181400      1       1  150064       3.0535     0.001131
enh82535     2  200194000  200195000      6       2  150064       4.0692   2.3587e-05
enh82539     2  200230800  200231800      3       1  150064       4.1696   1.5259e-05
enh82540     2  200234400  200235400      2       1  150064       3.3635   0.00038483
enh82543     2  200269200  200270200      1       1  150064        2.774     0.002769
enh82549     2  200304700  200305700      3       2  150064        4.605   2.0624e-06
enh82550     2  200306300  200307300      1       1  150064       2.2179      0.01328
enh82551     2  200307500  200308500      1       1  150064       1.7907      0.03667
enh82552     2  200308500  200309500      4       2  150064       3.2492   0.00057872
enh82553     2  200310400  200311400      1       1  150064       1.7813      0.03743
enh82554     2  200312700  200313700      3       2  150064       3.8173   6.7446e-05
enh82569     2  200675200  200676200      2       1  150064       4.4392   4.5156e-06
enh82570     2  200678800  200679800      2       1  150064       3.2866   0.00050696
enh82571     2  200714600  200715600      3       2  150064        6.421   6.7675e-11
enh82573     2  200774800  200775800      3       2  150064       5.8052   3.2138e-09
enh82575     2  200787200  200788200      5       2  150064       5.7762   3.8197e-09
enh82578     2  200798300  200799300      2       1  150064       5.7913    3.493e-09
enh82579     2  200810900  200811900      1       1  150064        6.981    1.465e-12
enh82580     2  200818000  200819000      4       2  150064       5.9462   1.3719e-09
enh82587     2  200853000  200854000      3       2  150064        1.968     0.024532
enh82588     2  200868000  200869000      1       1  150064       4.7607    9.647e-07
enh82589     2  200906900  200907900      3       2  150064       2.5205    0.0058592
enh82590     2  200941200  200942200      5       2  150064        4.424   4.8434e-06
enh82592     2  200995100  200996100      3       2  150064       2.3616    0.0090976
enh82593     2  201002900  201003900      2       1  150064        4.846      6.3e-07
enh82595     2  201021100  201022100      2       1  150064       4.8568   5.9644e-07
enh82596     2  201024300  201025300      3       2  150064       5.2779    6.535e-08
enh82598     2  201037000  201038000      3       2  150064       2.3702    0.0088904
enh82599     2  201042500  201043500      2       1  150064       2.8592    0.0021238
enh82601     2  201087900  201088900      4       2  150064       3.9746   3.5247e-05
enh82604     2  201116400  201117400      6       3  150064       4.9623   3.4828e-07
enh82606     2  201143500  201144500      6       3  150064       4.7362    1.089e-06
enh82608     2  201162400  201163400      4       2  150064       2.1855     0.014427
enh82609     2  201163400  201164400      5       1  150064       3.3492   0.00040524
enh82613     2  201176200  201177200      3       1  150064       2.4709    0.0067377
enh82616     2  201181900  201182900      4       2  150064       4.1246   1.8572e-05
enh82617     2  201184300  201185300      2       1  150064       1.8411     0.032803
enh82618     2  201186800  201187800      1       1  150064       1.8995      0.02875
enh82620     2  201199800  201200800      2       1  150064        4.056   2.4955e-05
enh82627     2  201215700  201216700      4       2  150064       2.0061     0.022422
enh82629     2  201218000  201219000      1       1  150064       2.9942     0.001376
enh82630     2  201221700  201222700      3       2  150064       4.1614   1.5815e-05
enh82633     2  201241400  201242400      4       2  150064       5.4499   2.5199e-08
enh82636     2  201247100  201248100      5       2  150064       4.4118   5.1248e-06
enh82638     2  201269900  201270900      3       1  150064       3.3255   0.00044135
enh82642     2  201276200  201277200      3       1  150064        3.257   0.00056302
enh82644     2  201299600  201300600      4       2  150064       3.6993   0.00010808
enh82645     2  201302400  201303400      2       1  150064       3.9084   4.6463e-05
enh82646     2  201306000  201307000      3       2  150064       3.5812     0.000171
enh82647     2  201307000  201308000      2       1  150064       3.3803   0.00036206
enh82648     2  201319800  201320800      2       1  150064       3.1704   0.00076117
enh82649     2  201331400  201332400      2       1  150064       3.1014   0.00096296
enh82650     2  201334400  201335400      4       2  150064        1.808     0.035305
enh82653     2  201351000  201352000      1       1  150064       1.7708       0.0383
enh82658     2  201468600  201469600      4       2  150064       2.0513     0.020118
enh82660     2  201474200  201475200      7       3  150064       1.8347     0.033274
enh82671     2  201606300  201607300      5       2  150064       1.9379     0.026317
enh82675     2  201621600  201622600      3       1  150064       2.0946     0.018104
enh82679     2  201642400  201643400      2       1  150064        2.272     0.011543
enh82681     2  201648600  201649600      1       1  150064        2.068      0.01932
enh82727     2  202118800  202119800      8       4  150064        3.382   0.00035982
enh82729     2  202127300  202128300      8       4  150064       2.3391     0.009666
enh82731     2  202162500  202163500      5       3  150064       1.9173       0.0276
enh82763     2  202572100  202573100      8       3  150064       2.0408     0.020635
enh82788     2  202764800  202765800      1       1  150064       2.1469       0.0159
enh82796     2  202835100  202836100      5       1  150064       2.0275     0.021306
enh82850     2  203452900  203453900      1       1  150064       1.7028       0.0443
enh82851     2  203453400  203454400      2       1  150064       1.7147     0.043196
enh82869     2  203830300  203831300      7       3  150064       2.0758     0.018955
enh82871     2  203900800  203901800      2       1  150064        1.819     0.034454
enh82874     2  203976500  203977500      1       1  150064       2.0202      0.02168
enh82875     2  204029000  204030000      2       1  150064       2.8166    0.0024265
enh82876     2  204039600  204040600      3       2  150064       2.2608     0.011885
enh82878     2  204105400  204106400      3       1  150064        2.359    0.0091633
enh82880     2  204166400  204167400      1       1  150064       1.6892      0.04559
enh82892     2  204298900  204299900      3       2  150064       1.9813     0.023777
enh82893     2  204301900  204302900      2       1  150064       2.5487    0.0054067
enh82895     2  204307000  204308000      3       1  150064       2.4006    0.0081832
enh82899     2  204328000  204329000      3       1  150064       1.9328      0.02663
enh82901     2  204334600  204335600      1       1  150064       2.1229      0.01688
enh82902     2  204336100  204337100      2       1  150064       1.8086     0.035255
enh82903     2  204337500  204338500      2       1  150064       1.8895     0.029411
enh82904     2  204338400  204339400      2       1  150064       2.3125     0.010374
enh82905     2  204349000  204350000      2       1  150064       2.4373    0.0073984
enh82907     2  204356600  204357600      2       1  150064       2.4317    0.0075134
enh82914     2  204375100  204376100      1       1  150064       2.3611     0.009111
enh82916     2  204379800  204380800      1       1  150064        2.406     0.008064
enh82922     2  204416200  204417200      4       2  150064       2.8915    0.0019172
enh83028     2  206185500  206186500      3       2  150064       2.1538     0.015628
enh83029     2  206217300  206218300      5       2  150064       2.2819     0.011248
enh83031     2  206250600  206251600      4       2  150064       1.6526     0.049202
enh83036     2  206339200  206340200      2       1  150064       2.2213     0.013167
enh83037     2  206341900  206342900      4       1  150064       1.9334     0.026594
enh83039     2  206375600  206376600      1       1  150064       2.4364     0.007418
enh83060     2  206571100  206572100      1       1  150064       2.3354     0.009761
enh83077     2  206713100  206714100      1       1  150064       2.7572     0.002915
enh83079     2  206773300  206774300      2       1  150064       2.4395    0.0073548
enh83089     2  206977700  206978700      3       1  150064       1.9893     0.023333
enh83114     2  207906200  207907200      1       1  150064        1.648      0.04968
enh83115     2  207906700  207907700      3       1  150064       1.7653     0.038753
enh83116     2  207911100  207912100      2       1  150064        1.793      0.03649
enh83158     2  208234100  208235100      4       2  150064       2.4822    0.0065282
enh83160     2  208259100  208260100      8       4  150064       1.7264     0.042134
enh83161     2  208272300  208273300      4       2  150064       3.0147    0.0012862
enh83162     2  208273300  208274300      4       1  150064        2.292     0.010953
enh83163     2  208280500  208281500      2       1  150064       2.8422      0.00224
enh83164     2  208281900  208282900      2       1  150064       3.0941   0.00098697
enh83168     2  208328200  208329200      2       1  150064       3.1662   0.00077222
enh83169     2  208331900  208332900      5       2  150064       3.0179    0.0012726
enh83171     2  208339000  208340000      5       2  150064       2.4316     0.007516
enh83172     2  208339900  208340900      3       1  150064       3.3487   0.00040597
enh83173     2  208343500  208344500      4       1  150064       1.8783     0.030167
enh83174     2  208348100  208349100      3       1  150064       1.7542     0.039696
enh83181     2  208411400  208412400      1       1  150064       4.0566     2.49e-05
enh83185     2  208422000  208423000      2       1  150064       3.8072   7.0284e-05
enh83186     2  208425900  208426900      2       1  150064       3.1947   0.00069982
enh83189     2  208480600  208481600      1       1  150064       2.0606      0.01967
enh83193     2  208497500  208498500      1       1  150064       4.1488    1.671e-05
enh83195     2  208531000  208532000      5       3  150064       3.3104   0.00046577
enh83258     2  210335400  210336400      2       1  150064       2.0155     0.021926
enh83260     2  210340900  210341900      2       1  150064       1.9478      0.02572
enh83266     2  210494000  210495000      1       1  150064       2.4534     0.007075
enh83284     2  211368000  211369000      2       1  150064       1.6503     0.049444
enh83287     2  211449000  211450000      4       2  150064       1.6653      0.04793
enh83294     2  212272600  212273600      1       1  150064       3.2319    0.0006149
enh83308     2  213412500  213413500      1       1  150064        2.683     0.003648
enh83310     2  213550900  213551900      7       4  150064       2.1618     0.015318
enh83312     2  213587500  213588500      4       2  150064       2.2976     0.010792
enh83313     2  213641800  213642800      4       2  150064       2.0216     0.021611
enh83329     2  213836800  213837800      2       1  150064       1.6976     0.044793
enh83330     2  213839300  213840300      3       2  150064       1.9201      0.02742
enh83382     2  216001800  216002800      6       4  150064       2.1397     0.016189
enh83448     2  216531900  216532900      2       1  150064       1.7844     0.037183
enh83482     2  216699000  216700000      4       1  150064       2.1051     0.017641
enh83518     2  217086700  217087700      2       1  150064          1.7     0.044565
enh83520     2  217138600  217139600      4       1  150064        2.033     0.021027
enh83524     2  217163500  217164500      2       1  150064       1.7118     0.043465
enh83539     2  217278000  217279000      3       1  150064       2.8614    0.0021086
enh83540     2  217288500  217289500      3       1  150064       3.1787   0.00073967
enh83545     2  217342600  217343600      1       1  150064       2.8023     0.002537
enh83548     2  217358100  217359100      2       1  150064       1.9755     0.024103
enh83549     2  217360300  217361300      4       2  150064       1.8798     0.030068
enh83553     2  217374800  217375800      3       2  150064       2.9389    0.0016467
enh83558     2  217404600  217405600      2       1  150064        1.993     0.023129
enh83561     2  217430100  217431100      2       1  150064       1.9011     0.028645
enh83562     2  217438000  217439000      3       1  150064       2.0586     0.019768
enh83564     2  217447500  217448500      3       2  150064       2.7106    0.0033585
enh83567     2  217483900  217484900      4       2  150064       1.9169     0.027628
enh83574     2  217529400  217530400      3       1  150064        2.344    0.0095387
enh83575     2  217544300  217545300      1       1  150064       2.0855      0.01851
enh83605     2  217856300  217857300      1       1  150064       2.0359      0.02088
enh83612     2  217925100  217926100      4       2  150064        2.121     0.016961
enh83615     2  217939600  217940600     10       4  150064       2.3359    0.0097472
enh83625     2  218026500  218027500      1       1  150064       2.1604      0.01537
enh83626     2  218030200  218031200      2       1  150064       1.8588     0.031531
enh83668     2  218432600  218433600      2       1  150064       1.6626     0.048194
enh83690     2  218620600  218621600      4       2  150064       1.7853     0.037103
enh83693     2  218654600  218655600      2       1  150064       2.6739    0.0037486
enh83694     2  218657600  218658600      5       2  150064       2.6313    0.0042529
enh83695     2  218659000  218660000      4       2  150064       1.7786     0.037655
enh83713     2  218774300  218775300      3       1  150064       3.5978   0.00016045
enh83716     2  218782900  218783900     13       3  150064       2.7179    0.0032853
enh83717     2  218788300  218789300      4       2  150064       1.6741     0.047052
enh83724     2  218815300  218816300      2       1  150064       1.9827     0.023699
enh83799     2  219935900  219936900      3       1  150064       1.6493     0.049548
enh83803     2  219984200  219985200      1       1  150064        1.748      0.04023
enh83805     2  220006700  220007700      2       1  150064       2.3236     0.010074
enh83806     2  220014200  220015200      1       1  150064       2.9887     0.001401
enh83807     2  220023200  220024200      1       1  150064       1.9307      0.02676
enh83808     2  220025600  220026600      2       1  150064       2.6891    0.0035818
enh83810     2  220039000  220040000      2       1  150064       3.3583   0.00039211
enh83811     2  220039800  220040800      2       1  150064       3.3886   0.00035125
enh83812     2  220072700  220073700      1       1  150064       2.2918      0.01096
enh83815     2  220092000  220093000      1       1  150064        2.173      0.01489
enh83840     2  220310000  220311000      2       1  150064       3.1918   0.00070691
enh83847     2  220340000  220341000      3       1  150064         2.09     0.018311
enh83866     2  220526400  220527400      2       1  150064       1.7379     0.041118
enh83882     2  220914300  220915300      3       1  150064       1.7131     0.043349
enh83884     2  220930200  220931200      5       2  150064       2.0271     0.021324
enh83920     2  222308300  222309300      3       1  150064       1.7569      0.03947
enh83928     2  222394400  222395400      1       1  150064       2.8599     0.002119
enh83933     2  222644500  222645500      3       1  150064        2.206     0.013693
enh84018     2  223969200  223970200      2       1  150064       1.6854     0.045956
enh84022     2  224180200  224181200      4       2  150064        1.935     0.026497
enh84026     2  224307000  224308000      1       1  150064       1.9877      0.02342
enh84031     2  224372600  224373600      2       1  150064       1.9799      0.02386
enh84035     2  224428100  224429100      1       1  150064       2.1643      0.01522
enh84096     2  224889900  224890900      5       3  150064       1.8232      0.03414
enh84113     2  225010600  225011600      2       1  150064       1.8981     0.028841
enh84115     2  225026700  225027700      2       1  150064       2.3872    0.0084876
enh84120     2  225075600  225076600      4       1  150064       2.5992    0.0046721
enh84132     2  225246000  225247000      2       1  150064        2.215      0.01338
enh84133     2  225266600  225267600      7       2  150064       2.7121    0.0033427
enh84134     2  225275900  225276900      2       1  150064        2.515    0.0059508
enh84135     2  225277500  225278500      3       1  150064       3.4512   0.00027905
enh84136     2  225349800  225350800      2       1  150064       1.9061     0.028321
enh84140     2  225383800  225384800      1       1  150064       4.0748    2.303e-05
enh84141     2  225385500  225386500      3       2  150064       3.5683   0.00017969
enh84144     2  225392800  225393800      7       2  150064       3.0817     0.001029
enh84145     2  225409200  225410200      1       1  150064       2.3762     0.008746
enh84146     2  225411300  225412300      1       1  150064       2.1044      0.01767
enh84149     2  225426500  225427500      7       3  150064       3.0759    0.0010494
enh84151     2  225434300  225435300      2       1  150064       4.3718   6.1611e-06
enh84152     2  225439800  225440800      8       3  150064        3.204   0.00067765
enh84155     2  225446700  225447700      2       1  150064       4.7216   1.1702e-06
enh84158     2  225543100  225544100      1       1  150064       1.9343      0.02654
enh84159     2  225587200  225588200      1       1  150064       2.7417     0.003056
enh84167     2  225701700  225702700      3       1  150064       2.1393     0.016208
enh84172     2  225768400  225769400      2       1  150064       1.6763     0.046844
enh84174     2  225774700  225775700      6       3  150064       2.1711      0.01496
enh84176     2  225779600  225780600      4       2  150064        1.946     0.025825
enh84177     2  225786800  225787800      6       3  150064       1.7546     0.039663
enh84188     2  225812800  225813800      2       1  150064       1.8687     0.030836
enh84217     2  225889600  225890600      3       2  150064       2.2588     0.011947
enh84221     2  225902100  225903100      1       1  150064        3.889    5.032e-05
enh84227     2  225969500  225970500      7       3  150064       1.9615     0.024911
enh84232     2  225984600  225985600      4       2  150064       1.8381     0.033024
enh84233     2  226029200  226030200      7       2  150064       1.8207     0.034324
enh84272     2  227283200  227284200      3       2  150064        2.061     0.019651
enh84282     2  227349000  227350000      6       4  150064       2.0659     0.019421
enh84331     2  227702200  227703200      6       1  150064       1.8715     0.030641
enh84332     2  227733300  227734300      5       2  150064        1.886     0.029647
enh84334     2  227750500  227751500      6       1  150064        1.718     0.042899
enh84336     2  227756700  227757700      2       1  150064       2.5105    0.0060282
enh84339     2  227776200  227777200      2       1  150064       1.6916     0.045363
enh84340     2  227780300  227781300      1       1  150064       2.3855     0.008527
enh84345     2  227841900  227842900      1       1  150064       1.8402      0.03287
enh84348     2  227860300  227861300      2       1  150064       1.6823     0.046252
enh84367     2  228275900  228276900      3       2  150064       2.1261     0.016749
enh84375     2  228347400  228348400      3       2  150064       1.9634     0.024799
enh84379     2  228380400  228381400      5       2  150064       2.0463     0.020364
enh84380     2  228382500  228383500      6       3  150064       2.3233     0.010082
enh84381     2  228435000  228436000      4       2  150064       1.7166     0.043029
enh84402     2  229409600  229410600      1       1  150064       1.9317       0.0267
enh84407     2  229553000  229554000      3       1  150064       1.6887     0.045635
enh84423     2  230147600  230148600      1       1  150064        1.868      0.03088
enh84425     2  230165600  230166600      3       2  150064       1.7721     0.038186
enh84462     2  230844900  230845900      1       1  150064        2.353     0.009312
enh84463     2  230845500  230846500      1       1  150064        2.405     0.008087
enh84472     2  231094500  231095500      1       1  150064       2.4535     0.007073
enh84478     2  231220600  231221600      5       2  150064       1.9516     0.025491
enh84495     2  231385000  231386000      6       3  150064       1.7651      0.03877
enh84540     2  232003100  232004100      2       1  150064       1.6765      0.04682
enh84564     2  232264600  232265600      1       1  150064       2.3044       0.0106
enh84569     2  232325900  232326900      2       1  150064       1.9244     0.027151
enh84579     2  232470000  232471000      2       1  150064       1.7846      0.03716
enh84589     2  232527200  232528200      1       1  150064       2.3914     0.008391
enh84591     2  232531900  232532900      2       1  150064       2.2746     0.011466
enh84594     2  232542200  232543200      5       3  150064       1.7949     0.036334
enh84628     2  233427900  233428900      9       2  150064       1.6829     0.046198
enh84632     2  233441200  233442200      5       2  150064        1.965     0.024706
enh84633     2  233453500  233454500      3       1  150064       1.7228     0.042464
enh84634     2  233457300  233458300      1       1  150064       2.1019      0.01778
enh84642     2  233579400  233580400      2       1  150064       5.1594   1.2389e-07
enh84645     2  233646100  233647100      4       2  150064       4.2163    1.242e-05
enh84646     2  233659900  233660900      2       1  150064       3.8559   5.7654e-05
enh84647     2  233699700  233700700      6       2  150064       2.2611     0.011876
enh84648     2  233702800  233703800      1       1  150064       3.5443    0.0001968
enh84649     2  233716300  233717300      5       3  150064       4.5909   2.2062e-06
enh84650     2  233719400  233720400      4       2  150064       5.6505   7.9994e-09
enh84651     2  233736500  233737500      2       1  150064       2.2883      0.01106
enh84652     2  233741200  233742200      2       1  150064       3.5961   0.00016153
enh84653     2  233749000  233750000      3       2  150064       5.9609   1.2543e-09
enh84655     2  233766100  233767100      3       2  150064       5.1329   1.4266e-07
enh84662     2  233898100  233899100      4       2  150064       2.7711    0.0027936
enh84663     2  233903800  233904800      1       1  150064       1.7938      0.03642
enh84664     2  233916000  233917000      3       2  150064       2.1693      0.01503
enh84729     2  235111000  235112000      1       1  150064       2.0033      0.02257
enh84758     2  235354800  235355800      3       1  150064       2.1345     0.016401
enh84828     2  236080400  236081400     10       3  150064       2.0072     0.022363
enh84831     2  236132900  236133900      1       1  150064       1.7837      0.03724
enh84839     2  236177600  236178600      9       4  150064       1.8202     0.034362
enh84851     2  236325300  236326300      1       1  150064       1.6815      0.04633
enh84858     2  236408900  236409900      2       1  150064       1.6704     0.047417
enh84862     2  236419700  236420700      1       1  150064       2.9263     0.001715
enh84867     2  236471800  236472800      1       1  150064       2.0511      0.02013
enh84874     2  236517000  236518000      4       2  150064       1.8795      0.03009
enh84880     2  236543200  236544200      3       1  150064        2.049     0.020229
enh84881     2  236548300  236549300      2       1  150064       2.1495     0.015796
enh84892     2  236617800  236618800      8       4  150064       2.2327     0.012783
enh84897     2  236736100  236737100      3       1  150064       1.7477     0.040257
enh84898     2  236746800  236747800      2       1  150064        2.059     0.019748
enh84899     2  236785900  236786900      3       2  150064       3.2192   0.00064284
enh84902     2  236866600  236867600      1       1  150064       1.8695      0.03078
enh84911     2  237551000  237552000      4       2  150064       2.2977     0.010791
enh84928     2  237677700  237678700      4       2  150064       2.1651     0.015189
enh85033     2  238480800  238481800      1       1  150064       2.1434      0.01604
enh85076     2  238652400  238653400      7       1  150064       1.8832     0.029837
enh85104     2  239025400  239026400      6       2  150064       1.7532     0.039787
enh85112     2  239068900  239069900      5       3  150064       3.1149   0.00091989
enh85113     2  239071300  239072300      3       2  150064       2.5902    0.0047955
enh85115     2  239084800  239085800      3       2  150064       2.8864    0.0019484
enh85116     2  239091700  239092700      4       2  150064       1.8797     0.030071
enh85264     2  241363200  241364200      8       2  150064       2.9383      0.00165
enh85301     2  241948100  241949100      4       2  150064       1.9416     0.026094
enh85302     2  241949800  241950800      1       1  150064       1.6691      0.04755
enh85336     2  242320300  242321300      3       2  150064       2.6115    0.0045079
enh85338     2  242350400  242351400      7       4  150064        2.214     0.013416
enh85345     2  242497000  242498000      5       3  150064       1.8813     0.029966
enh85355     2  242573800  242574800      3       2  150064       1.8432     0.032647
enh85356     2  242578500  242579500      3       1  150064       2.3244     0.010052
enh85359     2  242605400  242606400      5       2  150064       1.9051     0.028381
enh85383     2  242843600  242844600      7       2  150064       1.9278     0.026939
enh85385     2  242907300  242908300      2       1  150064       1.7049     0.044102
enh85405     3    3221500    3222500      5       1  150064       1.9388     0.026265
enh85412     3    4348200    4349200      2       1  150064       2.5024    0.0061681
enh85426     3    4575000    4576000      4       2  150064       1.7319     0.041649
enh85431     3    4697600    4698600      4       2  150064       2.9202    0.0017491
enh85449     3    4894600    4895600      1       1  150064       2.3182      0.01022
enh85450     3    4908000    4909000      1       1  150064       1.7001      0.04456
enh85467     3    5068500    5069500      6       2  150064       2.1935     0.014137
enh85489     3    5259500    5260500      7       2  150064       1.7606     0.039154
enh85534     3    8621800    8622800     13       1  150064       1.6467     0.049809
enh85576     3    9032200    9033200      1       1  150064       2.4414     0.007316
enh85577     3    9038200    9039200      1       1  150064       2.5868     0.004843
enh85578     3    9069500    9070500      8       3  150064       2.0257     0.021398
enh85584     3    9164200    9165200      7       2  150064       1.6923     0.045295
enh85600     3    9426600    9427600      2       1  150064       1.9429     0.026015
enh85604     3    9450000    9451000      1       1  150064       2.4789      0.00659
enh85606     3    9455800    9456800      2       1  150064       2.5332    0.0056517
enh85608     3    9462100    9463100      2       1  150064       2.5539    0.0053266
enh85609     3    9466300    9467300      4       1  150064       1.7865     0.037012
enh85611     3    9493700    9494700      4       2  150064       1.7547     0.039652
enh85615     3    9757000    9758000      5       2  150064       1.9452     0.025878
enh85616     3    9757500    9758500      4       2  150064       1.8084     0.035269
enh85672     3   10240300   10241300      2       1  150064       1.7216     0.042573
enh85688     3   10398800   10399800      4       2  150064       3.0189    0.0012684
enh85690     3   10411600   10412600      3       2  150064        3.313    0.0004615
enh85696     3   10593300   10594300      3       1  150064       2.2016     0.013848
enh85700     3   10642400   10643400      3       2  150064       1.9418     0.026081
enh85766     3   11479700   11480700      1       1  150064       2.0655      0.01944
enh85769     3   11495900   11496900      1       1  150064       2.1714      0.01495
enh85806     3   11670000   11671000      9       3  150064       2.3016     0.010678
enh85807     3   11674100   11675100      2       1  150064       2.6237    0.0043495
enh85810     3   11685600   11686600      2       1  150064       3.9925   3.2686e-05
enh85812     3   11703100   11704100      2       1  150064       3.0804    0.0010335
enh85820     3   11798600   11799600      6       2  150064        1.875     0.030396
enh85821     3   11806200   11807200      4       2  150064       2.6584    0.0039256
enh85826     3   11886100   11887100      7       1  150064       2.3975    0.0082534
enh85827     3   11888600   11889600      1       1  150064       2.3023      0.01066
enh85828     3   12185300   12186300      3       2  150064       2.8109    0.0024698
enh85829     3   12197100   12198100      5       2  150064       2.1735      0.01487
enh85834     3   12220100   12221100      1       1  150064       3.2532    0.0005705
enh85836     3   12229900   12230900      6       2  150064       1.6715     0.047307
enh85842     3   12321700   12322700      2       1  150064          2.7    0.0034672
enh85846     3   12344700   12345700      1       1  150064       2.1794      0.01465
enh85850     3   12391800   12392800      3       1  150064       1.8904     0.029351
enh85851     3   12394700   12395700      3       1  150064       2.0632     0.019545
enh85863     3   12485800   12486800      3       2  150064       3.6089   0.00015378
enh85865     3   12511200   12512200      5       2  150064       1.7297     0.041841
enh85866     3   12512500   12513500      2       1  150064       2.4851     0.006476
enh85868     3   12520800   12521800      4       1  150064       2.2484     0.012275
enh85869     3   12521200   12522200      3       1  150064       2.1194     0.017028
enh85870     3   12524600   12525600      3       1  150064       1.9132     0.027863
enh85874     3   12548600   12549600      1       1  150064       2.1719      0.01493
enh85875     3   12550200   12551200      3       2  150064       2.4871    0.0064398
enh85877     3   12601200   12602200      2       1  150064       2.4155    0.0078571
enh85878     3   12604200   12605200      2       1  150064       2.4083    0.0080139
enh85879     3   12609400   12610400      3       1  150064       2.6715    0.0037754
enh85880     3   12617200   12618200      2       1  150064       3.2534   0.00057011
enh85881     3   12618100   12619100      3       2  150064       1.9046     0.028414
enh85885     3   12629500   12630500      3       2  150064       1.8033     0.035667
enh85886     3   12632300   12633300      3       2  150064       1.7299     0.041823
enh85887     3   12640400   12641400      1       1  150064       2.6123     0.004497
enh85888     3   12663400   12664400      2       1  150064       1.8685     0.030845
enh85892     3   12679300   12680300      1       1  150064       2.3523     0.009328
enh85897     3   12689600   12690600      3       1  150064       1.8254      0.03397
enh85900     3   12698100   12699100      2       1  150064       2.2178     0.013283
enh85901     3   12702100   12703100      4       2  150064       1.6649     0.047962
enh85903     3   12723000   12724000      1       1  150064       2.3974     0.008255
enh85905     3   12746800   12747800      1       1  150064       2.0179       0.0218
enh85908     3   12760800   12761800      1       1  150064       1.7088      0.04374
enh85920     3   12973800   12974800      1       1  150064       1.6512      0.04935
enh85935     3   13036600   13037600      5       2  150064       1.7541     0.039707
enh85944     3   13094500   13095500      2       1  150064       1.7649     0.038794
enh85946     3   13122000   13123000      6       3  150064       3.0012    0.0013447
enh85950     3   13342700   13343700      1       1  150064       1.7837      0.03724
enh85953     3   13421200   13422200      7       2  150064        2.147     0.015899
enh85954     3   13426600   13427600      6       3  150064       2.1286     0.016642
enh86003     3   14443000   14444000      1       1  150064       1.7653      0.03876
enh86019     3   14567400   14568400      4       2  150064        2.165     0.015195
enh86022     3   14691800   14692800      2       1  150064       1.7422     0.040736
enh86039     3   15138600   15139600      2       1  150064       1.7907     0.036672
enh86099     3   15679200   15680200      2       1  150064       1.6901     0.045507
enh86115     3   15812800   15813800      1       1  150064       2.8168     0.002425
enh86139     3   16000500   16001500      4       1  150064       1.9527     0.025426
enh86142     3   16017900   16018900      4       1  150064       2.2246     0.013055
enh86146     3   16068000   16069000      5       2  150064        1.848     0.032299
enh86170     3   16183800   16184800     10       2  150064       1.6963     0.044915
enh86186     3   16318800   16319800      4       1  150064        2.087     0.018446
enh86191     3   16353100   16354100      3       1  150064       1.7802      0.03752
enh86204     3   16436400   16437400     12       3  150064       2.1884     0.014321
enh86205     3   16441400   16442400      6       2  150064       2.1199     0.017007
enh86209     3   16460500   16461500      4       2  150064       1.7414     0.040808
enh86235     3   16558100   16559100      2       1  150064         1.85     0.032154
enh86237     3   16589600   16590600      6       3  150064       2.5344    0.0056314
enh86246     3   16770000   16771000      5       2  150064        1.682     0.046286
enh86249     3   16850800   16851800      7       3  150064       3.9602    3.745e-05
enh86251     3   16891000   16892000      5       3  150064       1.8073     0.035355
enh86258     3   16948200   16949200      2       1  150064       2.0693     0.019258
enh86260     3   16958400   16959400      4       1  150064       3.3791   0.00036362
enh86261     3   16974400   16975400      4       2  150064       1.7915     0.036606
enh86263     3   17081300   17082300      3       2  150064       1.8085     0.035267
enh86265     3   17118500   17119500      4       2  150064       2.7585    0.0029033
enh86267     3   17130100   17131100      3       2  150064       2.8742    0.0020252
enh86270     3   17199200   17200200      2       1  150064       1.6523     0.049232
enh86272     3   17220800   17221800      2       1  150064       4.2979   8.6213e-06
enh86274     3   17236800   17237800      2       1  150064       3.8841   5.1359e-05
enh86275     3   17248500   17249500      4       2  150064       3.8924   4.9636e-05
enh86276     3   17414300   17415300      5       3  150064       2.9876    0.0014059
enh86277     3   17473100   17474100      2       1  150064       3.6793   0.00011695
enh86279     3   17532900   17533900      1       1  150064       1.7854       0.0371
enh86281     3   17576400   17577400      2       1  150064       3.9109   4.5975e-05
enh86286     3   17673500   17674500      3       2  150064       3.3203   0.00044954
enh86288     3   17680600   17681600      2       1  150064       4.0461   2.6039e-05
enh86289     3   17685600   17686600      3       1  150064       4.0619   2.4342e-05
enh86290     3   17719500   17720500      3       1  150064       4.7436   1.0499e-06
enh86291     3   17780400   17781400      3       1  150064       4.7451    1.042e-06
enh86292     3   17801400   17802400      3       1  150064       4.6665   1.5318e-06
enh86294     3   17850100   17851100      1       1  150064       1.8388      0.03297
enh86295     3   17852000   17853000      4       2  150064       4.5326   2.9131e-06
enh86297     3   17882300   17883300      2       1  150064       4.1648   1.5584e-05
enh86298     3   17887800   17888800      2       1  150064        4.151    1.655e-05
enh86300     3   18050200   18051200      2       1  150064       2.1008      0.01783
enh86317     3   19929700   19930700      4       2  150064       1.6829     0.046197
enh86318     3   19931300   19932300      3       2  150064        1.655     0.048961
enh86320     3   19939800   19940800      1       1  150064       2.6437       0.0041
enh86324     3   19991300   19992300      6       3  150064       1.6766     0.046809
enh86361     3   21684400   21685400      4       2  150064       1.6935     0.045183
enh86362     3   21686400   21687400      5       2  150064       1.9394     0.026225
enh86367     3   21771000   21772000      7       3  150064       2.0514     0.020113
enh86369     3   21792800   21793800      5       3  150064       1.6692     0.047534
enh86370     3   21867500   21868500      5       3  150064       1.6926     0.045264
enh86375     3   21961000   21962000     20       3  150064       2.1827      0.01453
enh86376     3   21983700   21984700      5       2  150064       1.7045     0.044146
enh86377     3   21996100   21997100      8       2  150064       2.5733    0.0050368
enh86378     3   22003400   22004400     11       3  150064       2.8033     0.002529
enh86379     3   22009900   22010900     10       5  150064       1.6753     0.046934
enh86398     3   23126800   23127800      3       1  150064       1.8855     0.029684
enh86402     3   23240000   23241000      3       1  150064       2.1069     0.017563
enh86420     3   23531500   23532500      1       1  150064       1.9515       0.0255
enh86437     3   23768400   23769400      5       3  150064       2.4113     0.007947
enh86447     3   23851000   23852000      1       1  150064       2.4976     0.006252
enh86448     3   23853000   23854000      4       2  150064       3.4433    0.0002873
enh86456     3   23916400   23917400      4       2  150064       1.6963     0.044912
enh86472     3   24040300   24041300      2       1  150064       2.0099     0.022223
enh86474     3   24089200   24090200      3       2  150064       2.9405    0.0016382
enh86477     3   24138200   24139200      2       1  150064       2.9852    0.0014169
enh86478     3   24151500   24152500      2       1  150064       3.0365    0.0011969
enh86480     3   24164600   24165600      2       1  150064       3.1042   0.00095385
enh86482     3   24176300   24177300      5       3  150064       2.4505    0.0071332
enh86483     3   24186400   24187400      3       2  150064       2.7284     0.003182
enh86503     3   24554000   24555000      2       1  150064       3.3086   0.00046886
enh86513     3   24985500   24986500      3       1  150064       1.6562     0.048837
enh86514     3   25005200   25006200      2       1  150064       2.8447    0.0022229
enh86515     3   25006600   25007600      4       1  150064       3.0509    0.0011409
enh86519     3   25086700   25087700      2       1  150064       1.7817     0.037399
enh86523     3   25395800   25396800      4       2  150064       2.3106     0.010426
enh86525     3   25421600   25422600      4       2  150064       1.8833      0.02983
enh86538     3   25513900   25514900      1       1  150064       2.9928     0.001382
enh86540     3   25522400   25523400      3       1  150064       1.9236     0.027202
enh86545     3   25569100   25570100      5       2  150064       1.6498     0.049497
enh86554     3   25634200   25635200      2       1  150064       1.7533     0.039775
enh86560     3   25822700   25823700      2       1  150064       1.8144      0.03481
enh86567     3   26479100   26480100      3       1  150064       2.0554      0.01992
enh86635     3   27699500   27700500      2       1  150064       1.7583     0.039346
enh86651     3   28363600   28364600      1       1  150064       1.7538      0.03973
enh86660     3   28833000   28834000      1       1  150064       2.7854     0.002673
enh86664     3   28958400   28959400      1       1  150064       2.1239      0.01684
enh86671     3   29113900   29114900      3       2  150064       2.0963      0.01803
enh86677     3   29243300   29244300      4       1  150064       1.8914     0.029286
enh86679     3   29257000   29258000      1       1  150064       2.9822     0.001431
enh86680     3   29268100   29269100      3       2  150064       2.3786    0.0086887
enh86681     3   29274000   29275000      4       2  150064       2.6079     0.004555
enh86702     3   29412100   29413100      5       3  150064       2.1366     0.016317
enh86707     3   29446700   29447700      8       2  150064       2.9367    0.0016585
enh86708     3   29447500   29448500      5       2  150064       2.4137     0.007896
enh86709     3   29450600   29451600      6       3  150064       2.1043     0.017675
enh86711     3   29456800   29457800      2       1  150064       1.8172     0.034591
enh86715     3   29479900   29480900      3       2  150064       2.2587     0.011952
enh86716     3   29482100   29483100      8       4  150064       1.9267     0.027011
enh86723     3   29555100   29556100      4       2  150064       1.9274     0.026966
enh86727     3   29593300   29594300      7       2  150064       2.0638      0.01952
enh86728     3   29597200   29598200      7       2  150064       2.0735     0.019064
enh86729     3   29606300   29607300      5       3  150064       1.7463     0.040378
enh86737     3   29695200   29696200      5       2  150064       1.8344     0.033296
enh86739     3   29728300   29729300      5       1  150064       1.9859     0.023525
enh86740     3   29731900   29732900      7       2  150064       1.9451      0.02588
enh86741     3   29735100   29736100      3       2  150064       2.1283     0.016657
enh86743     3   29796600   29797600      4       2  150064        2.987    0.0014086
enh86745     3   29801500   29802500      3       1  150064       2.5746    0.0050174
enh86746     3   29804900   29805900      6       2  150064        2.876    0.0020138
enh86751     3   29932300   29933300      4       1  150064       1.8338     0.033341
enh86753     3   29964200   29965200      3       1  150064       3.9647   3.6751e-05
enh86757     3   30018800   30019800      1       1  150064       3.8178    6.732e-05
enh86758     3   30045400   30046400      1       1  150064       3.5731    0.0001764
enh86760     3   30197900   30198900      2       1  150064       3.2795   0.00051987
enh86770     3   30275400   30276400      3       2  150064       1.6913     0.045391
enh86772     3   30302100   30303100      1       1  150064       2.8739     0.002027
enh86773     3   30314900   30315900      6       3  150064        2.683    0.0036482
enh86774     3   30323400   30324400      4       2  150064       2.1982     0.013967
enh86777     3   30334300   30335300      4       2  150064       3.7404   9.1871e-05
enh86779     3   30356500   30357500      3       2  150064       2.1243     0.016821
enh86780     3   30360900   30361900      4       2  150064       2.3234     0.010079
enh86782     3   30373800   30374800      3       2  150064        2.272     0.011544
enh86789     3   30412000   30413000      3       2  150064       3.1646   0.00077635
enh86800     3   30518000   30519000      1       1  150064       2.0844      0.01856
enh86803     3   30543800   30544800      1       1  150064       1.6976      0.04479
enh86805     3   30557400   30558400      6       3  150064       1.8103     0.035123
enh86836     3   30721900   30722900      4       2  150064         1.81     0.035146
enh86854     3   31083600   31084600      4       2  150064        2.036     0.020877
enh86855     3   31095000   31096000      2       1  150064       1.7512     0.039954
enh86857     3   31118600   31119600      3       2  150064       1.8417     0.032756
enh86871     3   31402600   31403600      4       1  150064       2.0865     0.018467
enh86872     3   31405900   31406900      6       2  150064       2.0018     0.022653
enh86875     3   31446600   31447600      5       1  150064       2.2608     0.011885
enh86876     3   31448800   31449800      6       2  150064       2.3357    0.0097531
enh86877     3   31537200   31538200      3       2  150064       3.5139   0.00022083
enh86884     3   31654400   31655400      2       1  150064       3.2317   0.00061524
enh86885     3   31675600   31676600      2       1  150064       2.6739    0.0037483
enh86886     3   31676600   31677600      1       1  150064       1.6702      0.04744
enh86906     3   31975000   31976000      8       3  150064       1.9047     0.028411
enh86907     3   31976000   31977000      3       1  150064       2.4676    0.0068009
enh86908     3   31977600   31978600      4       2  150064       2.4066    0.0080515
enh86913     3   32003300   32004300      3       2  150064        2.567    0.0051286
enh86916     3   32018400   32019400      4       1  150064       2.3997    0.0082049
enh86917     3   32019000   32020000      6       3  150064       2.5499    0.0053882
enh86918     3   32020200   32021200      3       1  150064       2.4148     0.007872
enh86919     3   32023000   32024000      7       2  150064        2.122     0.016918
enh86920     3   32043800   32044800      3       2  150064       3.0943   0.00098645
enh86921     3   32059700   32060700      1       1  150064       3.1554    0.0008015
enh86925     3   32123900   32124900      1       1  150064       1.8345      0.03329
enh86938     3   32344400   32345400      5       2  150064       2.2564     0.012023
enh86967     3   32656200   32657200      1       1  150064       1.8469      0.03238
enh86970     3   32744700   32745700      5       3  150064       1.6734     0.047124
enh86990     3   33175400   33176400      3       1  150064       1.6474     0.049738
enh87002     3   33359600   33360600      2       1  150064       1.8748     0.030408
enh87009     3   33413500   33414500      2       1  150064       2.9284    0.0017038
enh87010     3   33414200   33415200      2       1  150064       2.7776    0.0027379
enh87011     3   33419100   33420100      1       1  150064       2.8652     0.002084
enh87015     3   33443800   33444800      1       1  150064       2.6583     0.003927
enh87017     3   33469600   33470600      1       1  150064       2.3278     0.009962
enh87018     3   33473300   33474300      4       2  150064       3.2911   0.00049894
enh87019     3   33475100   33476100      3       2  150064       2.8522    0.0021708
enh87021     3   33523300   33524300      3       2  150064       2.8202    0.0023994
enh87022     3   33620100   33621100      2       1  150064       1.6786     0.046615
enh87036     3   33843300   33844300      6       2  150064       1.6936     0.045171
enh87063     3   35464200   35465200      3       2  150064       3.1978   0.00069241
enh87082     3   36566500   36567500      1       1  150064       2.1439      0.01602
enh87084     3   36633700   36634700      2       1  150064       1.8268     0.033866
enh87099     3   36917700   36918700      3       1  150064       3.1373   0.00085264
enh87100     3   36932800   36933800      2       1  150064       2.2695     0.011618
enh87101     3   36934400   36935400      3       1  150064       3.0222    0.0012545
enh87102     3   36949900   36950900      1       1  150064       2.8166     0.002427
enh87103     3   36953200   36954200      1       1  150064       4.3847    5.808e-06
enh87106     3   36978700   36979700      3       1  150064       3.2207   0.00063934
enh87108     3   36984600   36985600      2       1  150064       2.7253    0.0032117
enh87109     3   36999200   37000200      1       1  150064       2.6176     0.004428
enh87110     3   37011100   37012100      2       1  150064       2.7975    0.0025753
enh87113     3   37090700   37091700      2       1  150064       2.7781    0.0027341
enh87114     3   37094200   37095200      2       1  150064       2.7405    0.0030672
enh87115     3   37096900   37097900      2       1  150064       2.1367     0.016313
enh87116     3   37115100   37116100      2       1  150064       2.7987    0.0025657
enh87118     3   37137800   37138800      1       1  150064       2.9884     0.001402
enh87119     3   37150500   37151500      3       2  150064       1.9031     0.028515
enh87123     3   37156300   37157300      1       1  150064       3.0861     0.001014
enh87124     3   37164000   37165000      2       1  150064       2.7252     0.003213
enh87125     3   37165700   37166700      2       1  150064       2.6153    0.0044573
enh87126     3   37168300   37169300      1       1  150064       2.8963     0.001888
enh87133     3   37205200   37206200      1       1  150064       3.0516     0.001138
enh87134     3   37211600   37212600      1       1  150064       3.0838     0.001022
enh87135     3   37214400   37215400      2       1  150064       2.0011     0.022689
enh87137     3   37220600   37221600      5       3  150064       2.2979     0.010784
enh87138     3   37223300   37224300      2       1  150064       2.6543    0.0039731
enh87139     3   37226000   37227000      3       1  150064       2.6488    0.0040393
enh87140     3   37239300   37240300      2       1  150064       2.1644     0.015216
enh87143     3   37254300   37255300      2       1  150064       2.1823     0.014545
enh87144     3   37262700   37263700      1       1  150064        2.913      0.00179
enh87151     3   37323900   37324900      1       1  150064       1.7312      0.04171
enh87153     3   37328700   37329700      4       2  150064       1.8577     0.031607
enh87154     3   37330700   37331700      1       1  150064       2.5916     0.004776
enh87155     3   37332000   37333000      5       2  150064       1.6897     0.045542
enh87159     3   37352300   37353300      1       1  150064       2.3858     0.008521
enh87161     3   37365800   37366800      1       1  150064       1.9351      0.02649
enh87163     3   37552600   37553600      2       1  150064       2.0508     0.020145
enh87165     3   37645400   37646400      2       1  150064       1.7144     0.043231
enh87170     3   37823700   37824700      2       1  150064       3.6248   0.00014461
enh87177     3   37906900   37907900      2       1  150064        2.173     0.014889
enh87182     3   37948600   37949600      4       2  150064       2.1082     0.017506
enh87183     3   37950600   37951600      2       1  150064       3.6389   0.00013692
enh87184     3   37952200   37953200      4       1  150064       3.5504    0.0001923
enh87185     3   37964800   37965800      2       1  150064       3.1752   0.00074856
enh87189     3   37986900   37987900      3       2  150064       2.8174    0.0024209
enh87195     3   38015900   38016900      3       2  150064       1.6536     0.049107
enh87226     3   38497200   38498200      3       1  150064       3.1928   0.00070448
enh87227     3   38499800   38500800      3       2  150064       2.6357    0.0041986
enh87228     3   38501100   38502100      2       1  150064        2.792    0.0026195
enh87230     3   38536800   38537800      4       2  150064       2.8552    0.0021503
enh87233     3   38565300   38566300      3       2  150064       1.8969     0.028919
enh87235     3   38764000   38765000      4       2  150064       1.7427     0.040696
enh87242     3   39027500   39028500      4       2  150064       1.9944     0.023056
enh87252     3   39149800   39150800      8       4  150064       2.0115     0.022138
enh87283     3   40003300   40004300      2       1  150064       1.8905     0.029347
enh87412     3   42190200   42191200      3       2  150064       3.2587   0.00055968
enh87414     3   42202500   42203500      1       1  150064       1.7506      0.04001
enh87416     3   42219900   42220900      6       2  150064        2.181     0.014592
enh87417     3   42221300   42222300      4       2  150064       2.7444    0.0030315
enh87418     3   42225200   42226200      4       2  150064       2.0604     0.019678
enh87419     3   42233900   42234900      6       2  150064       2.4974    0.0062562
enh87420     3   42237200   42238200      4       1  150064       2.4661    0.0068301
enh87428     3   42417500   42418500      5       2  150064       2.4807    0.0065562
enh87434     3   42644200   42645200      3       2  150064       1.7247     0.042289
enh87440     3   42689600   42690600      3       2  150064       1.6832     0.046165
enh87472     3   43213000   43214000      2       1  150064        1.814     0.034838
enh87482     3   43358800   43359800      2       1  150064       1.7782     0.037685
enh87483     3   43368400   43369400      2       1  150064       2.3457    0.0094948
enh87484     3   43386900   43387900      2       1  150064       1.8421      0.03273
enh87489     3   43464500   43465500      2       1  150064       1.8625     0.031267
enh87506     3   43680000   43681000      1       1  150064       1.7368      0.04121
enh87509     3   43688700   43689700      2       1  150064       2.1929     0.014158
enh87513     3   43737200   43738200      4       2  150064       2.3239     0.010065
enh87514     3   43738100   43739100      4       2  150064       3.2514   0.00057409
enh87516     3   43764000   43765000      3       1  150064       2.8491    0.0021923
enh87517     3   43769100   43770100      6       2  150064       3.4748   0.00025561
enh87519     3   43778200   43779200      1       1  150064       3.6714    0.0001206
enh87522     3   43794900   43795900      6       3  150064       2.9572    0.0015522
enh87523     3   43800300   43801300      2       1  150064       2.1932     0.014145
enh87524     3   43806900   43807900      5       2  150064        2.242     0.012482
enh87526     3   43811600   43812600      1       1  150064       1.6469      0.04979
enh87534     3   43914600   43915600      1       1  150064       1.8833      0.02983
enh87546     3   44062400   44063400      1       1  150064        2.463     0.006889
enh87548     3   44072800   44073800      3       2  150064       3.8542   5.8058e-05
enh87562     3   44240000   44241000      4       2  150064       2.1694     0.015025
enh87563     3   44264200   44265200      4       2  150064         2.35    0.0093877
enh87569     3   44396800   44397800      5       2  150064        2.871    0.0020458
enh87575     3   44597500   44598500      1       1  150064       3.0287     0.001228
enh87582     3   44836300   44837300      4       2  150064       3.0194    0.0012663
enh87615     3   45126400   45127400      2       1  150064       2.5509    0.0053718
enh87619     3   45154400   45155400      4       2  150064       2.0524     0.020064
enh87624     3   45180500   45181500      6       3  150064         2.03      0.02118
enh87638     3   45314800   45315800      2       1  150064       3.9218   4.3942e-05
enh87639     3   45315200   45316200      4       2  150064       3.3768   0.00036666
enh87650     3   45527500   45528500      4       2  150064       1.7256      0.04221
enh87725     3   46104000   46105000      4       2  150064       1.6508     0.049385
enh87747     3   46579500   46580500      1       1  150064       1.8384        0.033
enh87748     3   46580900   46581900      2       1  150064       1.6802      0.04646
enh87845     3   47628300   47629300      2       1  150064       1.7428     0.040684
enh87846     3   47642300   47643300      2       1  150064       1.9518      0.02548
enh87852     3   47710600   47711600      1       1  150064       2.1641      0.01523
enh87862     3   47931900   47932900      2       1  150064       1.8561     0.031721
enh87864     3   47952500   47953500      1       1  150064       1.9299      0.02681
enh87883     3   48099500   48100500      1       1  150064        1.666      0.04786
enh87893     3   48177100   48178100      2       1  150064       2.0478      0.02029
enh87894     3   48192900   48193900      5       1  150064       2.0903     0.018296
enh87898     3   48273700   48274700      1       1  150064       2.3819     0.008612
enh87899     3   48274200   48275200      2       1  150064       2.8184    0.0024135
enh87900     3   48281600   48282600      3       1  150064       2.1688     0.015048
enh87903     3   48325700   48326700      1       1  150064       2.3222      0.01011
enh87905     3   48343400   48344400      4       1  150064        1.983     0.023681
enh87932     3   48670800   48671800      2       1  150064       2.3217     0.010125
enh87934     3   48694000   48695000      2       1  150064        2.453    0.0070845
enh87936     3   48701700   48702700      1       1  150064       2.6404     0.004141
enh87938     3   48720200   48721200      2       1  150064       1.9742      0.02418
enh87940     3   48730600   48731600      2       1  150064       1.7726      0.03815
enh87941     3   48733300   48734300      2       1  150064       1.9281     0.026919
enh87942     3   48737700   48738700      3       1  150064       2.1449      0.01598
enh87946     3   48748900   48749900      4       1  150064       2.3221     0.010114
enh87948     3   48751800   48752800      2       1  150064       2.1101     0.017423
enh87949     3   48777100   48778100      1       1  150064        1.712      0.04345
enh87956     3   48863700   48864700      1       1  150064        1.765      0.03878
enh87970     3   49004600   49005600      1       1  150064       1.8945      0.02908
enh87984     3   49156000   49157000      2       1  150064       2.1108     0.017397
enh87988     3   49210800   49211800      2       1  150064       2.0481     0.020276
enh87989     3   49211300   49212300      2       1  150064       2.1347     0.016391
enh87992     3   49275600   49276600      5       2  150064       1.7737     0.038055
enh87993     3   49285800   49286800      3       2  150064       1.9876     0.023429
enh87997     3   49334200   49335200      4       2  150064       1.8961     0.028972
enh88000     3   49378200   49379200      3       1  150064       1.7785     0.037657
enh88007     3   49414300   49415300      2       1  150064       1.8493     0.032206
enh88011     3   49423200   49424200      2       1  150064       1.9127     0.027893
enh88012     3   49425600   49426600      2       1  150064       2.6292    0.0042788
enh88014     3   49437000   49438000      3       2  150064       2.1673     0.015107
enh88016     3   49441000   49442000      3       2  150064        1.822     0.034225
enh88022     3   49458900   49459900      3       1  150064       2.1882     0.014328
enh88023     3   49465400   49466400      2       1  150064       2.3632    0.0090586
enh88024     3   49467200   49468200      1       1  150064        2.313      0.01036
enh88030     3   49498900   49499900      3       2  150064       2.1739     0.014857
enh88031     3   49502800   49503800      2       1  150064        1.769     0.038446
enh88041     3   49556600   49557600      2       1  150064       1.8477     0.032325
enh88054     3   49736100   49737100      2       1  150064       2.2933     0.010915
enh88064     3   49821800   49822800      1       1  150064       2.3219      0.01012
enh88065     3   49836700   49837700      1       1  150064       1.7144      0.04323
enh88067     3   49843500   49844500      1       1  150064       2.0166      0.02187
enh88069     3   49876600   49877600      1       1  150064       1.9625      0.02485
enh88070     3   49894200   49895200      2       1  150064       2.0486     0.020249
enh88071     3   49937800   49938800      1       1  150064       2.8215      0.00239
enh88072     3   49941200   49942200      1       1  150064        2.735     0.003119
enh88073     3   49942700   49943700      2       1  150064       1.6838     0.046107
enh88076     3   49961700   49962700      2       1  150064       2.2515     0.012177
enh88077     3   49965100   49966100      3       2  150064       1.7315      0.04168
enh88078     3   49967700   49968700      1       1  150064       3.0538      0.00113
enh88080     3   49997600   49998600      4       2  150064       2.8323    0.0023106
enh88081     3   50004100   50005100      1       1  150064       3.0519     0.001137
enh88083     3   50035500   50036500      1       1  150064       2.9406     0.001638
enh88084     3   50041000   50042000      2       1  150064       3.4014   0.00033515
enh88088     3   50087500   50088500      5       3  150064       2.5474     0.005427
enh88090     3   50128400   50129400      3       1  150064       2.8875    0.0019418
enh88092     3   50138300   50139300      1       1  150064       3.2485    0.0005801
enh88096     3   50196600   50197600      3       1  150064       2.7787     0.002729
enh88097     3   50202700   50203700      4       2  150064       2.1295     0.016605
enh88100     3   50249400   50250400      1       1  150064        3.317     0.000455
enh88108     3   50291400   50292400      4       2  150064       3.2288   0.00062158
enh88110     3   50296400   50297400      1       1  150064       2.6618     0.003886
enh88123     3   50361600   50362600      1       1  150064       2.1638      0.01524
enh88162     3   51320300   51321300      1       1  150064       2.5272     0.005749
enh88163     3   51376300   51377300      2       1  150064       1.8869     0.029588
enh88167     3   51409400   51410400      2       1  150064       2.2131     0.013446
enh88169     3   51425600   51426600      2       1  150064       2.0594     0.019727
enh88174     3   51532000   51533000      2       1  150064       1.8601     0.031432
enh88177     3   51593300   51594300      2       1  150064       3.1575   0.00079559
enh88180     3   51655300   51656300      1       1  150064       1.7551      0.03962
enh88184     3   51707600   51708600      2       1  150064       1.8649     0.031095
enh88216     3   52142300   52143300      2       1  150064       2.0145     0.021978
enh88223     3   52205400   52206400      1       1  150064       2.2203       0.0132
enh88226     3   52230000   52231000      2       1  150064       3.5017   0.00023113
enh88227     3   52233200   52234200      1       1  150064       3.9421    4.039e-05
enh88228     3   52243900   52244900      1       1  150064       3.7656    8.308e-05
enh88230     3   52269300   52270300      4       2  150064         2.35    0.0093863
enh88235     3   52287200   52288200      2       1  150064       5.4157   3.0521e-08
enh88237     3   52304700   52305700      2       1  150064         4.45   4.2937e-06
enh88238     3   52308100   52309100      1       1  150064       5.5694    1.278e-08
enh88242     3   52332400   52333400      1       1  150064       3.7971     7.32e-05
enh88244     3   52347600   52348600      2       1  150064       2.8812     0.001981
enh88255     3   52478600   52479600      2       1  150064       2.5522    0.0053525
enh88257     3   52488000   52489000      3       2  150064       3.1092   0.00093793
enh88258     3   52491100   52492100      3       2  150064       3.2098   0.00066409
enh88265     3   52532200   52533200      1       1  150064       3.8262    6.506e-05
enh88266     3   52540900   52541900      1       1  150064        4.988     3.05e-07
enh88267     3   52564200   52565200      1       1  150064       4.5547    2.623e-06
enh88268     3   52569000   52570000      3       1  150064       2.5991    0.0046734
enh88269     3   52572200   52573200      4       2  150064        3.618   0.00014844
enh88270     3   52573000   52574000      4       2  150064       4.1864   1.4171e-05
enh88274     3   52603700   52604700      1       1  150064       4.7159    1.203e-06
enh88277     3   52640500   52641500      1       1  150064        4.617    1.947e-06
enh88278     3   52667500   52668500      2       1  150064        3.746    8.983e-05
enh88279     3   52682400   52683400      1       1  150064       5.1073    1.634e-07
enh88280     3   52683800   52684800      4       2  150064       4.8697   5.5886e-07
enh88283     3   52706200   52707200      2       1  150064       4.5394   2.8208e-06
enh88286     3   52716400   52717400      4       1  150064       4.5002   3.3949e-06
enh88287     3   52717100   52718100      2       1  150064       4.2166   1.2399e-05
enh88288     3   52722200   52723200      2       1  150064       4.9234   4.2524e-07
enh88289     3   52726900   52727900      2       1  150064       4.2097   1.2786e-05
enh88290     3   52728400   52729400      1       1  150064       4.9168    4.399e-07
enh88291     3   52730900   52731900      3       1  150064       4.3841   5.8224e-06
enh88292     3   52741600   52742600      3       1  150064       5.1293   1.4544e-07
enh88295     3   52861300   52862300      3       1  150064        4.983   3.1296e-07
enh88297     3   52868700   52869700      1       1  150064       5.6176    9.684e-09
enh88299     3   52882500   52883500      2       1  150064       4.9173   4.3883e-07
enh88300     3   52907600   52908600      2       1  150064       5.2718   6.7531e-08
enh88301     3   52924300   52925300      1       1  150064       1.7474      0.04028
enh88302     3   52925300   52926300      1       1  150064       4.9932    2.969e-07
enh88303     3   52927500   52928500      3       1  150064       5.1139   1.5783e-07
enh88305     3   52931800   52932800      2       1  150064        4.483   3.6795e-06
enh88306     3   52968300   52969300      2       1  150064       5.4771   2.1615e-08
enh88308     3   53049900   53050900      1       1  150064       3.6075    0.0001546
enh88309     3   53073900   53074900      3       1  150064        3.124   0.00089216
enh88310     3   53077500   53078500      2       1  150064       4.0936   2.1237e-05
enh88311     3   53105800   53106800      2       1  150064       2.1692     0.015032
enh88312     3   53117600   53118600      3       1  150064       2.7505    0.0029753
enh88313     3   53138000   53139000      1       1  150064       2.8338       0.0023
enh88318     3   53174200   53175200      1       1  150064       5.8968    1.853e-09
enh88319     3   53183900   53184900      2       1  150064       1.7249     0.042276
enh88326     3   53209300   53210300      4       2  150064       1.6499     0.049486
enh88329     3   53243800   53244800      6       2  150064       2.2269     0.012977
enh88330     3   53267200   53268200      8       2  150064       1.9903     0.023277
enh88331     3   53269100   53270100      9       2  150064       2.4404    0.0073348
enh88332     3   53270900   53271900      6       2  150064       2.1135      0.01728
enh88333     3   53273000   53274000      5       2  150064       4.1058   2.0148e-05
enh88334     3   53276100   53277100      6       2  150064       2.9045    0.0018391
enh88335     3   53277900   53278900      5       2  150064       3.0809    0.0010318
enh88337     3   53290000   53291000      4       2  150064       2.6459    0.0040737
enh88338     3   53293000   53294000      5       2  150064       4.0014   3.1484e-05
enh88340     3   53303900   53304900      1       1  150064       1.9089      0.02814
enh88341     3   53321000   53322000      2       1  150064       2.2325     0.012791
enh88346     3   53362400   53363400      2       1  150064       3.4599   0.00027018
enh88348     3   53384500   53385500      2       1  150064       3.3363    0.0004245
enh88355     3   53913800   53914800      1       1  150064       2.2603       0.0119
enh88356     3   53923600   53924600      2       1  150064       1.9728     0.024257
enh88388     3   55108800   55109800      2       1  150064       2.7366    0.0031042
enh88394     3   55181300   55182300      5       3  150064        2.651    0.0040126
enh88399     3   55214300   55215300      2       1  150064       1.8229     0.034157
enh88407     3   55305600   55306600      5       2  150064       2.2657     0.011734
enh88408     3   55306200   55307200      5       2  150064       2.4331    0.0074844
enh88421     3   55450100   55451100      2       1  150064       1.9065     0.028296
enh88451     3   56120400   56121400      2       1  150064       2.6199    0.0043979
enh88452     3   56153500   56154500      3       1  150064        2.311     0.010416
enh88463     3   56714100   56715100      4       2  150064       1.9625     0.024851
enh88475     3   56869500   56870500      3       1  150064       2.2062     0.013686
enh88476     3   56873600   56874600      3       1  150064       2.7889    0.0026446
enh88477     3   56879400   56880400      1       1  150064       2.1635      0.01525
enh88517     3   57572100   57573100      4       2  150064       1.6587     0.048593
enh88570     3   58021900   58022900      1       1  150064       1.7185      0.04285
enh88593     3   58087900   58088900      1       1  150064       2.0337      0.02099
enh88598     3   58152600   58153600      2       1  150064       2.1618     0.015317
enh88600     3   58160800   58161800      4       2  150064       2.6702    0.0037904
enh88616     3   58326600   58327600      2       1  150064       2.0399     0.020679
enh88619     3   58337400   58338400      2       1  150064       1.8801     0.030046
enh88624     3   58371400   58372400      4       2  150064       1.9003     0.028698
enh88625     3   58376900   58377900      5       2  150064       1.9567      0.02519
enh88626     3   58389800   58390800      6       2  150064       2.3335    0.0098119
enh88627     3   58396200   58397200      9       3  150064       2.0013      0.02268
enh88628     3   58400000   58401000      2       1  150064       1.8105     0.035106
enh88629     3   58405300   58406300      5       1  150064       2.2201     0.013206
enh88630     3   58410200   58411200      3       1  150064       2.3536    0.0092974
enh88631     3   58413400   58414400      8       2  150064       2.3903    0.0084184
enh88633     3   58417800   58418800      2       1  150064       2.2582     0.011967
enh88634     3   58420500   58421500      4       2  150064       1.6809     0.046386
enh88638     3   58456400   58457400      2       1  150064       2.2212     0.013169
enh88694     3   59411400   59412400      9       2  150064       1.7329     0.041555
enh88696     3   59436900   59437900     10       2  150064        1.829     0.033697
enh88702     3   59525600   59526600      3       2  150064       2.4105    0.0079653
enh88706     3   59545100   59546100      4       2  150064       1.7532     0.039782
enh88708     3   59553400   59554400      1       1  150064       2.2168      0.01332
enh88713     3   59638900   59639900      2       1  150064         1.75     0.040059
enh88719     3   59744600   59745600     10       4  150064         2.32     0.010171
enh88728     3   59805500   59806500      2       1  150064       1.6845     0.046045
enh88731     3   59848100   59849100      3       2  150064       2.0253     0.021417
enh88734     3   60050300   60051300     12       2  150064       1.8235     0.034116
enh88735     3   60061600   60062600      6       2  150064       1.9222     0.027292
enh88736     3   60279700   60280700      4       1  150064        3.063    0.0010957
enh88737     3   60286500   60287500      1       1  150064       3.6921    0.0001112
enh88738     3   60289300   60290300      5       2  150064       5.3693   3.9516e-08
enh88752     3   60706600   60707600      3       2  150064       1.8599     0.031449
enh88760     3   61235600   61236600      2       1  150064       2.7964    0.0025835
enh88799     3   61826900   61827900      3       1  150064       1.7369     0.041207
enh88800     3   61833800   61834800      4       1  150064       2.2022     0.013826
enh88801     3   61840700   61841700      2       1  150064       2.8095    0.0024807
enh88803     3   61861800   61862800      1       1  150064       1.8305      0.03359
enh88805     3   61889700   61890700      2       1  150064       2.0449     0.020432
enh88820     3   62051900   62052900      3       1  150064       2.9548    0.0015644
enh88821     3   62075600   62076600      3       1  150064       1.6605     0.048409
enh88822     3   62085500   62086500      1       1  150064       2.8371     0.002276
enh88823     3   62095200   62096200      7       2  150064       1.9881     0.023402
enh88847     3   62672300   62673300      5       3  150064       1.7454     0.040457
enh88854     3   63340900   63341900      3       2  150064       2.7432    0.0030419
enh88861     3   63748700   63749700      5       2  150064       2.7657    0.0028399
enh88862     3   63776700   63777700      1       1  150064       1.7578      0.03939
enh88865     3   63841000   63842000      3       1  150064       3.8713   5.4135e-05
enh88866     3   63847600   63848600      1       1  150064       2.4506      0.00713
enh88867     3   63850800   63851800      4       2  150064       2.2454      0.01237
enh88868     3   63855600   63856600      1       1  150064       2.5298     0.005706
enh88869     3   63856800   63857800      4       2  150064       3.8119   6.8951e-05
enh88873     3   63871400   63872400      4       2  150064       3.3385    0.0004211
enh88875     3   63881800   63882800      2       1  150064       2.1238     0.016843
enh88878     3   63894900   63895900      2       1  150064       3.1057   0.00094917
enh88879     3   63896000   63897000      4       2  150064       2.3692    0.0089141
enh88880     3   63899800   63900800      1       1  150064       5.1478    1.318e-07
enh88881     3   63903600   63904600      3       2  150064       4.6502   1.6583e-06
enh88882     3   63918900   63919900      3       2  150064       2.4273    0.0076051
enh88883     3   63925700   63926700      3       2  150064       4.6544   1.6249e-06
enh88886     3   63946500   63947500      1       1  150064       2.7057     0.003408
enh88887     3   63950300   63951300      5       3  150064       2.7735    0.0027728
enh88891     3   63961800   63962800      3       2  150064       3.0614    0.0011014
enh88893     3   63994000   63995000      5       3  150064        5.228   8.5684e-08
enh88894     3   63996600   63997600      2       1  150064       1.9559     0.025236
enh88895     3   63997400   63998400      5       3  150064       3.0089    0.0013109
enh88896     3   64006300   64007300      4       2  150064       1.9426     0.026032
enh88899     3   64032800   64033800      2       1  150064       2.8327    0.0023079
enh88903     3   64080000   64081000      1       1  150064       1.8178      0.03455
enh88908     3   64136700   64137700      4       2  150064       1.9737     0.024207
enh88910     3   64152300   64153300      5       2  150064       3.7546   8.6821e-05
enh88913     3   64162000   64163000      4       2  150064       2.5605    0.0052259
enh88914     3   64167900   64168900      4       2  150064       3.3651   0.00038265
enh88915     3   64168400   64169400      4       2  150064       3.3942   0.00034413
enh88916     3   64171000   64172000      8       3  150064       3.8912   4.9882e-05
enh88917     3   64173900   64174900      4       1  150064       2.7712    0.0027929
enh88918     3   64176300   64177300      7       3  150064       1.9882     0.023393
enh88925     3   64201600   64202600      5       3  150064       1.8334     0.033373
enh88927     3   64205200   64206200      4       2  150064       2.3512    0.0093575
enh88928     3   64207500   64208500      4       2  150064       1.9966     0.022934
enh88930     3   64225000   64226000      4       2  150064       2.8579    0.0021325
enh88932     3   64242500   64243500      4       2  150064       2.6028    0.0046233
enh88934     3   64249500   64250500      3       2  150064       2.6781    0.0037023
enh88945     3   64403200   64404200      4       2  150064        2.592    0.0047704
enh88947     3   64429600   64430600      2       1  150064       2.0489     0.020235
enh88948     3   64444700   64445700      2       1  150064       1.6661     0.047846
enh88949     3   64448500   64449500      2       1  150064       1.6721     0.047255
enh88963     3   64751400   64752400      6       3  150064        2.382    0.0086087
enh88967     3   64973000   64974000      7       2  150064       1.8356     0.033207
enh88990     3   65604800   65605800      5       2  150064       1.8333     0.033382
enh89014     3   65837200   65838200      1       1  150064       1.7034      0.04425
enh89016     3   65868900   65869900      8       2  150064       1.9126     0.027897
enh89017     3   65874400   65875400      4       2  150064       1.8886     0.029473
enh89058     3   66080800   66081800      2       1  150064       1.9798     0.023862
enh89105     3   66531600   66532600      1       1  150064       1.7962      0.03623
enh89118     3   66797600   66798600      3       2  150064       1.8291      0.03369
enh89130     3   67140600   67141600      3       2  150064        2.691     0.003562
enh89131     3   67144400   67145400      5       2  150064       2.2286     0.012919
enh89132     3   67434400   67435400      2       1  150064       2.0549     0.019942
enh89140     3   67643900   67644900      3       1  150064       2.5176    0.0059074
enh89141     3   67655400   67656400      7       1  150064       2.6603    0.0039036
enh89142     3   67660700   67661700      9       1  150064       2.7459    0.0030174
enh89144     3   67685800   67686800      2       1  150064       1.9451     0.025884
enh89148     3   67691200   67692200      2       1  150064       1.8669     0.030958
enh89149     3   67696400   67697400      6       1  150064       1.9801     0.023845
enh89150     3   67697600   67698600      3       1  150064       2.0442     0.020466
enh89151     3   67699800   67700800      3       2  150064       2.2937     0.010905
enh89153     3   67702600   67703600      4       1  150064       2.1123     0.017329
enh89155     3   67996200   67997200      3       1  150064       2.7465    0.0030114
enh89181     3   69292200   69293200      4       2  150064       1.8347     0.033276
enh89185     3   69355600   69356600      5       3  150064       1.9529     0.025413
enh89186     3   69375300   69376300      2       1  150064       2.6991    0.0034768
enh89188     3   69413300   69414300     11       2  150064       3.0841    0.0010208
enh89189     3   69418000   69419000      4       1  150064       2.8806    0.0019844
enh89191     3   69437300   69438300      4       2  150064       2.7004     0.003463
enh89194     3   69469700   69470700      3       2  150064       2.3952    0.0083052
enh89204     3   69741600   69742600      2       1  150064       2.0315       0.0211
enh89208     3   69794800   69795800      5       1  150064       2.9021    0.0018533
enh89209     3   69796800   69797800      3       1  150064       3.3623   0.00038646
enh89210     3   69810500   69811500      3       2  150064       1.9183     0.027535
enh89213     3   69825900   69826900      1       1  150064       3.3402    0.0004186
enh89215     3   69836500   69837500      3       1  150064        1.779     0.037617
enh89217     3   69840700   69841700      2       1  150064       2.8299    0.0023284
enh89218     3   69853000   69854000      2       1  150064       3.2749   0.00052852
enh89220     3   69871100   69872100      3       2  150064        3.512   0.00022235
enh89221     3   69887400   69888400      5       2  150064       2.7303    0.0031637
enh89230     3   70569100   70570100      1       1  150064       2.8143     0.002444
enh89235     3   70784900   70785900      1       1  150064       1.7541      0.03971
enh89236     3   70790900   70791900      2       1  150064       2.1442     0.016007
enh89238     3   70820100   70821100      1       1  150064         2.38     0.008657
enh89239     3   70853100   70854100      3       2  150064       2.3958    0.0082927
enh89241     3   70861800   70862800      2       1  150064       2.4023    0.0081458
enh89243     3   70873200   70874200      1       1  150064       3.0469     0.001156
enh89246     3   70902800   70903800      1       1  150064       2.0777      0.01887
enh89251     3   70982300   70983300      2       1  150064        1.736     0.041284
enh89253     3   71012400   71013400      2       1  150064       2.3281    0.0099531
enh89271     3   71080400   71081400      2       1  150064       1.7281     0.041988
enh89279     3   71117200   71118200      1       1  150064       1.8504      0.03213
enh89282     3   71127000   71128000      4       1  150064       2.0745     0.019016
enh89283     3   71129700   71130700      4       2  150064       2.0209     0.021646
enh89284     3   71132600   71133600      3       2  150064       2.0309     0.021131
enh89285     3   71133400   71134400      1       1  150064       2.4652     0.006847
enh89286     3   71133800   71134800      3       1  150064       2.4844     0.006489
enh89291     3   71148500   71149500      1       1  150064       1.7816      0.03741
enh89292     3   71150700   71151700      3       1  150064       2.7376    0.0030947
enh89293     3   71152800   71153800      1       1  150064       1.7794      0.03759
enh89294     3   71154400   71155400      4       2  150064       2.9771    0.0014547
enh89295     3   71155900   71156900      3       2  150064       2.2134     0.013434
enh89296     3   71157200   71158200      1       1  150064       1.8162      0.03467
enh89298     3   71159900   71160900      3       2  150064       2.1035     0.017709
enh89299     3   71161900   71162900      1       1  150064       4.2385    1.125e-05
enh89300     3   71163200   71164200      2       1  150064       2.8482    0.0021984
enh89301     3   71166800   71167800      1       1  150064       3.1354    0.0008581
enh89302     3   71168900   71169900      1       1  150064       3.2453    0.0005867
enh89303     3   71170400   71171400      3       2  150064       2.7672    0.0028269
enh89304     3   71175400   71176400      8       2  150064       2.2052     0.013719
enh89305     3   71180500   71181500      1       1  150064       1.7229      0.04245
enh89309     3   71193100   71194100      3       2  150064       1.6837     0.046116
enh89321     3   71255400   71256400      2       1  150064       4.2901    8.931e-06
enh89323     3   71273900   71274900      2       1  150064       4.0355    2.724e-05
enh89324     3   71276300   71277300      2       1  150064        2.926    0.0017167
enh89325     3   71288800   71289800      2       1  150064       3.6057   0.00015566
enh89329     3   71301700   71302700      3       2  150064       4.2488   1.0746e-05
enh89332     3   71311800   71312800      1       1  150064       2.4199     0.007763
enh89333     3   71320400   71321400      5       2  150064       3.3829   0.00035863
enh89337     3   71355000   71356000      2       1  150064       2.3747    0.0087808
enh89338     3   71359200   71360200      3       1  150064       3.1417   0.00083982
enh89339     3   71366500   71367500      1       1  150064       1.8233      0.03413
enh89340     3   71390400   71391400      2       1  150064       2.4791    0.0065852
enh89341     3   71394500   71395500      4       1  150064       3.5436   0.00019735
enh89342     3   71399700   71400700      6       2  150064        3.082    0.0010282
enh89358     3   71481000   71482000      4       2  150064       2.2854     0.011144
enh89363     3   71504400   71505400      1       1  150064       3.2727    0.0005326
enh89364     3   71505800   71506800      3       2  150064        1.718     0.042898
enh89368     3   71542000   71543000      1       1  150064       4.7729    9.079e-07
enh89369     3   71544200   71545200      3       1  150064       4.4296   4.7194e-06
enh89370     3   71545700   71546700      5       1  150064       2.6258     0.004322
enh89371     3   71547800   71548800      2       1  150064       2.5321    0.0056698
enh89372     3   71551000   71552000      3       2  150064       4.2767   9.4847e-06
enh89373     3   71554800   71555800      6       2  150064       3.2396   0.00059852
enh89374     3   71558900   71559900      2       1  150064       2.4626    0.0068976
enh89376     3   71563700   71564700      3       2  150064       4.1891   1.4004e-05
enh89377     3   71566400   71567400      1       1  150064        2.639     0.004158
enh89378     3   71571100   71572100      5       1  150064       4.6774   1.4524e-06
enh89379     3   71572600   71573600      1       1  150064       2.6649     0.003851
enh89380     3   71573600   71574600      1       1  150064       4.8473    6.259e-07
enh89382     3   71581900   71582900      3       2  150064       3.6914   0.00011151
enh89383     3   71585800   71586800      3       2  150064       3.5472   0.00019469
enh89384     3   71590100   71591100      4       2  150064       2.1136     0.017275
enh89385     3   71592000   71593000      1       1  150064       3.4803    0.0002504
enh89386     3   71592400   71593400      1       1  150064       3.4803    0.0002504
enh89388     3   71599000   71600000      1       1  150064       3.4666    0.0002635
enh89390     3   71608300   71609300      4       2  150064       2.5563    0.0052896
enh89393     3   71635900   71636900      1       1  150064       3.3249    0.0004422
enh89394     3   71640000   71641000      2       1  150064       2.8545    0.0021555
enh89396     3   71648300   71649300      1       1  150064         3.43    0.0003018
enh89397     3   71650700   71651700      2       1  150064       2.7169    0.0032945
enh89425     3   72192200   72193200      2       1  150064        1.733     0.041552
enh89434     3   72235000   72236000      5       2  150064       2.0673     0.019352
enh89437     3   72263400   72264400      4       2  150064       1.7653      0.03876
enh89463     3   72486700   72487700      1       1  150064       1.8821      0.02991
enh89465     3   72531200   72532200      4       1  150064       1.9651     0.024701
enh89496     3   73057400   73058400      9       2  150064       2.0777     0.018869
enh89499     3   73069200   73070200      1       1  150064       2.0716      0.01915
enh89503     3   73080500   73081500      1       1  150064       1.8203      0.03436
enh89505     3   73087100   73088100      2       1  150064       2.4145    0.0078774
enh89506     3   73090300   73091300      3       1  150064       2.0939     0.018135
enh89507     3   73094900   73095900      6       2  150064       1.8651     0.031083
enh89509     3   73103800   73104800      2       1  150064       1.7836     0.037245
enh89512     3   73110200   73111200      3       2  150064        1.663     0.048154
enh89513     3   73113000   73114000      1       1  150064       1.7797      0.03756
enh89516     3   73120500   73121500      2       1  150064       2.2687     0.011643
enh89518     3   73134600   73135600      1       1  150064       2.1323      0.01649
enh89526     3   73427200   73428200      2       1  150064       2.5086    0.0060614
enh89540     3   73565600   73566600      1       1  150064       1.9348      0.02651
enh89556     3   73667400   73668400      2       1  150064       1.7881     0.036884
enh89566     3   73735700   73736700      5       2  150064       2.0303     0.021161
enh89568     3   73756700   73757700      3       2  150064       2.2362     0.012669
enh89610     3   75865700   75866700      1       1  150064        2.068      0.01932
enh89611     3   76001400   76002400      2       1  150064       1.8542     0.031854
enh89660     3   79920500   79921500      3       2  150064        2.706    0.0034048
enh89662     3   80238700   80239700      2       1  150064       1.6755     0.046921
enh89665     3   81265000   81266000      3       2  150064       1.9044     0.028428
enh89672     3   81498000   81499000      2       1  150064       2.2848     0.011161
enh89674     3   81514200   81515200      2       1  150064       1.7656     0.038733
enh89676     3   81534900   81535900      2       1  150064       1.7593     0.039264
enh89677     3   81540600   81541600      2       1  150064       1.6955     0.044991
enh89688     3   81742100   81743100      3       2  150064       1.7575      0.03942
enh89690     3   81770600   81771600      2       1  150064       1.8992     0.028768
enh89696     3   81778300   81779300      3       2  150064       1.7107     0.043571
enh89697     3   81781600   81782600      1       1  150064       2.2135      0.01343
enh89698     3   81784400   81785400      2       1  150064       2.0243      0.02147
enh89709     3   81818000   81819000      1       1  150064        1.984      0.02363
enh89777     3   87335500   87336500      1       1  150064       1.8647      0.03111
enh89780     3   87407000   87408000      3       2  150064       1.7204     0.042679
enh89804     3   88762300   88763300      4       1  150064       1.8206     0.034331
enh89806     3   88791200   88792200      2       1  150064       1.8348     0.033265
enh89819     3   89155800   89156800      3       2  150064       1.9893     0.023333
enh89849     3   93562400   93563400      3       2  150064       2.3644    0.0090301
enh89853     3   93721200   93722200      2       1  150064       2.0024      0.02262
enh89865     3   93964300   93965300      1       1  150064       2.1978      0.01398
enh89867     3   94022600   94023600      1       1  150064       1.6529      0.04918
enh89873     3   94853800   94854800     11       3  150064       2.3158     0.010283
enh89874     3   94999800   95000800      2       1  150064       2.8182    0.0024143
enh89877     3   95038500   95039500      3       2  150064       2.6985    0.0034824
enh89879     3   95641600   95642600      2       1  150064       2.1384     0.016243
enh89882     3   97484400   97485400      1       1  150064       2.5832     0.004895
enh89891     3   97604800   97605800      2       1  150064       1.9437     0.025968
enh89892     3   97620000   97621000      2       1  150064       1.6937      0.04516
enh89893     3   97651000   97652000      3       1  150064       1.9305     0.026771
enh89923     3   98558400   98559400      1       1  150064       2.6857     0.003619
enh89974     3   99203300   99204300      6       2  150064        2.133     0.016461
enh89981     3   99261400   99262400      2       1  150064         2.53    0.0057028
enh89996     3   99377500   99378500      4       1  150064       1.9359     0.026441
enh89999     3   99387900   99388900      4       1  150064       1.9491     0.025639
enh90001     3   99397600   99398600      2       1  150064       1.7842     0.037195
enh90004     3   99403700   99404700      3       1  150064       1.8375     0.033069
enh90009     3   99424800   99425800      3       1  150064       2.7562    0.0029238
enh90010     3   99431200   99432200      3       2  150064        1.706     0.043999
enh90011     3   99440000   99441000      3       1  150064       2.6473    0.0040564
enh90012     3   99442500   99443500      5       2  150064        1.654     0.049062
enh90013     3   99466800   99467800      1       1  150064       2.6656     0.003842
enh90014     3   99469900   99470900      3       1  150064       2.3727    0.0088282
enh90020     3   99485800   99486800      2       1  150064       1.9361      0.02643
enh90140     3  100555100  100556100      3       2  150064       2.0641     0.019504
enh90141     3  100563800  100564800      8       2  150064        2.358    0.0091879
enh90147     3  100611800  100612800      5       2  150064       1.7459     0.040412
enh90152     3  100647400  100648400      4       2  150064       1.7612     0.039104
enh90238     3  101714200  101715200      2       1  150064       1.6758     0.046887
enh90243     3  101771900  101772900      1       1  150064       1.9742      0.02418
enh90244     3  101779400  101780400      6       3  150064       2.1128     0.017308
enh90267     3  102178800  102179800      1       1  150064        1.961      0.02494
enh90295     3  104670700  104671700      5       2  150064       1.6867     0.045833
enh90298     3  104837800  104838800      7       2  150064       2.0248     0.021446
enh90299     3  104868900  104869900      7       3  150064        2.089     0.018352
enh90302     3  104993500  104994500      3       2  150064       2.2729     0.011516
enh90307     3  105070600  105071600      5       3  150064       1.9695     0.024445
enh90308     3  105074000  105075000      3       2  150064       1.6666     0.047795
enh90319     3  105136400  105137400      4       1  150064        2.016     0.021899
enh90323     3  105162900  105163900      4       2  150064       2.1505     0.015759
enh90328     3  105189400  105190400      5       2  150064       2.3404    0.0096324
enh90331     3  105213300  105214300      1       1  150064       1.8111      0.03506
enh90334     3  105228600  105229600      2       1  150064       2.0278      0.02129
enh90335     3  105230900  105231900      1       1  150064       2.2439      0.01242
enh90337     3  105237000  105238000      4       2  150064       2.3782    0.0086983
enh90338     3  105242000  105243000      4       2  150064       2.8662    0.0020773
enh90340     3  105252200  105253200      5       3  150064       1.7341     0.041453
enh90343     3  105272500  105273500      1       1  150064       2.0351      0.02092
enh90358     3  105448600  105449600      7       3  150064       1.9173     0.027602
enh90364     3  105498400  105499400      2       1  150064       2.1538      0.01563
enh90365     3  105499600  105500600      3       1  150064       2.7504    0.0029764
enh90367     3  105502200  105503200      2       1  150064       2.3491    0.0094087
enh90368     3  105504000  105505000      2       1  150064       2.1845     0.014464
enh90369     3  105505300  105506300      2       1  150064       1.6825     0.046234
enh90372     3  105512500  105513500      4       2  150064       2.1705     0.014984
enh90375     3  105524700  105525700      4       2  150064       3.0575    0.0011159
enh90382     3  105553600  105554600      3       2  150064       1.6692     0.047542
enh90384     3  105556800  105557800      3       1  150064        1.971      0.02436
enh90389     3  105598900  105599900      3       1  150064       1.9093     0.028111
enh90421     3  105931300  105932300      1       1  150064       1.7705      0.03832
enh90422     3  105951700  105952700      5       2  150064       2.3102     0.010438
enh90433     3  106143800  106144800      7       2  150064       2.0819     0.018675
enh90447     3  106335200  106336200      1       1  150064       2.2138      0.01342
enh90497     3  106982400  106983400      4       2  150064        2.014     0.022006
enh90503     3  107168600  107169600      4       2  150064       2.2368      0.01265
enh90505     3  107245200  107246200      1       1  150064       2.1432      0.01605
enh90508     3  107297500  107298500      1       1  150064       2.1095      0.01745
enh90514     3  107360200  107361200      1       1  150064       1.7391      0.04101
enh90515     3  107363200  107364200      2       1  150064       2.5721    0.0050542
enh90517     3  107378800  107379800      3       2  150064         2.02     0.021692
enh90519     3  107386900  107387900      1       1  150064       2.0333      0.02101
enh90523     3  107402600  107403600      2       1  150064       1.9936     0.023098
enh90532     3  107563700  107564700      3       1  150064       2.8519    0.0021726
enh90546     3  107725200  107726200      5       2  150064       1.9316     0.026707
enh90555     3  107872000  107873000      3       1  150064       3.3614   0.00038777
enh90556     3  107878000  107879000      4       2  150064       2.5354    0.0056164
enh90557     3  107899400  107900400      7       2  150064        3.361   0.00038834
enh90558     3  107920700  107921700      8       1  150064        3.359   0.00039106
enh90559     3  107934800  107935800      7       3  150064       2.9246    0.0017244
enh90560     3  107937200  107938200     11       2  150064       2.9905    0.0013925
enh90561     3  107938200  107939200      3       1  150064       2.5401    0.0055418
enh90562     3  107942400  107943400      3       2  150064       1.9197     0.027449
enh90564     3  108107100  108108100      3       1  150064        1.748      0.04023
enh90570     3  108172100  108173100      2       1  150064       2.0259     0.021386
enh90618     3  110532200  110533200      3       2  150064       1.8184     0.034502
enh90624     3  110797400  110798400      3       2  150064       1.7347     0.041396
enh90640     3  111231400  111232400      3       1  150064       1.9524     0.025442
enh90693     3  111654500  111655500      4       2  150064       1.7472     0.040303
enh90735     3  112261200  112262200      2       1  150064       1.7556     0.039582
enh90739     3  112287100  112288100      3       1  150064        1.713     0.043357
enh90822     3  113467900  113468900      1       1  150064       2.2724      0.01153
enh90833     3  113617400  113618400      5       3  150064       2.0123     0.022093
enh90834     3  113631400  113632400      6       3  150064       1.8725     0.030566
enh90850     3  114094600  114095600      2       1  150064       1.6744     0.047028
enh90854     3  114118700  114119700      4       2  150064       1.8695     0.030776
enh90870     3  114263600  114264600      1       1  150064       1.9326      0.02664
enh90880     3  114340600  114341600      6       2  150064        3.197   0.00069442
enh90881     3  114345500  114346500      1       1  150064       1.7002      0.04455
enh90884     3  114378500  114379500      4       2  150064       2.1254     0.016777
enh90885     3  114388100  114389100      2       1  150064       2.3689    0.0089197
enh90937     3  115100400  115101400      2       1  150064       1.8216     0.034261
enh90940     3  115116000  115117000     13       3  150064       2.6243    0.0043414
enh90961     3  115430200  115431200      5       1  150064       1.7029     0.044297
enh90965     3  115508000  115509000      1       1  150064       1.8109      0.03508
enh90988     3  116582400  116583400      4       1  150064       1.6974     0.044814
enh91023     3  117508700  117509700      1       1  150064       2.9274     0.001709
enh91026     3  117554500  117555500      6       2  150064       2.9122    0.0017947
enh91029     3  117590400  117591400      6       2  150064        2.875    0.0020203
enh91030     3  117603700  117604700      3       2  150064       2.7086    0.0033781
enh91031     3  117611400  117612400      3       2  150064       2.7136    0.0033275
enh91032     3  117621800  117622800      6       3  150064       4.0283   2.8087e-05
enh91033     3  117681000  117682000      5       3  150064       2.9321    0.0016833
enh91036     3  118651200  118652200      2       1  150064       2.1444     0.015999
enh91066     3  119064700  119065700      6       3  150064       1.9084     0.028172
enh91072     3  119186600  119187600      4       2  150064       1.6637     0.048088
enh91082     3  119314000  119315000      2       1  150064       2.1319      0.01651
enh91108     3  119741300  119742300      1       1  150064       1.8218      0.03424
enh91122     3  119890000  119891000      5       2  150064        1.672     0.047266
enh91127     3  120042400  120043400      1       1  150064       1.9912      0.02323
enh91131     3  120069200  120070200      1       1  150064       1.7053      0.04407
enh91136     3  120136600  120137600      1       1  150064       1.8344       0.0333
enh91140     3  120145400  120146400      2       1  150064       2.1252     0.016786
enh91150     3  120216500  120217500      4       2  150064       1.6497     0.049504
enh91152     3  120225900  120226900      1       1  150064       1.6762      0.04685
enh91154     3  120243400  120244400      3       1  150064       1.8668     0.030964
enh91156     3  120273900  120274900      2       1  150064         1.74     0.040928
enh91161     3  120288000  120289000      3       2  150064        2.035     0.020926
enh91184     3  121151100  121152100      2       1  150064       1.9809     0.023799
enh91201     3  121713900  121714900      3       1  150064        2.163     0.015272
enh91234     3  122409800  122410800      5       2  150064       1.8349     0.033263
enh91240     3  122608600  122609600      1       1  150064        3.126    0.0008861
enh91249     3  122787600  122788600      5       2  150064       2.9058    0.0018317
enh91250     3  122789100  122790100      4       1  150064       2.8865     0.001948
enh91251     3  122790100  122791100      5       3  150064       2.1634     0.015256
enh91252     3  122794500  122795500      3       2  150064       2.3111     0.010415
enh91257     3  122817100  122818100      2       1  150064       2.0628     0.019564
enh91258     3  122822900  122823900      6       3  150064       3.3621   0.00038671
enh91273     3  123301400  123302400      2       1  150064       2.8251    0.0023635
enh91280     3  123354900  123355900      4       2  150064       1.8847     0.029732
enh91288     3  123405000  123406000      2       1  150064       1.6677     0.047691
enh91328     3  123588100  123589100      2       1  150064       1.6619     0.048265
enh91349     3  123887300  123888300      5       2  150064       2.0119     0.022115
enh91351     3  123967100  123968100      3       2  150064       3.1639   0.00077837
enh91353     3  123979300  123980300      5       2  150064       3.9116   4.5852e-05
enh91354     3  123981700  123982700      3       2  150064       4.4017   5.3713e-06
enh91355     3  123985100  123986100      4       2  150064       4.2001    1.334e-05
enh91356     3  123991500  123992500      3       2  150064       2.9628    0.0015243
enh91357     3  123995200  123996200      3       1  150064       3.9678    3.627e-05
enh91359     3  124033800  124034800      5       2  150064       2.4135       0.0079
enh91360     3  124082200  124083200      1       1  150064       4.5459    2.735e-06
enh91361     3  124102100  124103100      6       2  150064       2.2405     0.012529
enh91362     3  124120400  124121400      3       1  150064       3.4534   0.00027678
enh91364     3  124147100  124148100      1       1  150064       2.9762     0.001459
enh91366     3  124228700  124229700      5       2  150064       2.5619    0.0052054
enh91367     3  124233000  124234000      7       3  150064       2.0219     0.021592
enh91369     3  124277200  124278200      3       1  150064       2.8608    0.0021129
enh91405     3  124542900  124543900      3       1  150064       1.6822     0.046266
enh91410     3  124551600  124552600      2       1  150064       2.1211     0.016955
enh91419     3  124570600  124571600      4       2  150064       1.9598     0.025009
enh91420     3  124572300  124573300      4       2  150064       2.2591     0.011938
enh91421     3  124577600  124578600      3       2  150064       2.4668    0.0068169
enh91423     3  124592600  124593600      5       2  150064       2.2921     0.010949
enh91426     3  124597500  124598500      2       1  150064        2.161     0.015349
enh91455     3  124817300  124818300      3       1  150064       2.1786     0.014681
enh91459     3  124837900  124838900      2       1  150064       2.6613    0.0038921
enh91461     3  124844600  124845600      8       3  150064       3.3295   0.00043499
enh91466     3  124865200  124866200      6       3  150064       1.9122     0.027926
enh91474     3  124913400  124914400      3       2  150064       1.7976     0.036122
enh91476     3  124954900  124955900      2       1  150064       2.5184    0.0058943
enh91478     3  125000000  125001000      3       1  150064       1.6615     0.048305
enh91479     3  125018000  125019000      1       1  150064       2.7501     0.002979
enh91485     3  125040800  125041800      2       1  150064       2.0474      0.02031
enh91486     3  125049700  125050700      1       1  150064       2.7366     0.003104
enh91488     3  125068500  125069500      1       1  150064       2.6005     0.004654
enh91489     3  125070300  125071300      2       1  150064       1.8656     0.031048
enh91509     3  125236900  125237900      6       3  150064       1.7114     0.043499
enh91514     3  125308200  125309200      2       1  150064       2.4263     0.007626
enh91516     3  125321800  125322800      5       3  150064         1.89     0.029379
enh91529     3  125724500  125725500      4       1  150064       2.0261     0.021377
enh91530     3  125732900  125733900      5       2  150064       1.9469     0.025771
enh91571     3  126429800  126430800      1       1  150064       2.1859      0.01441
enh91581     3  126530100  126531100      1       1  150064       1.7109      0.04355
enh91587     3  126614300  126615300      1       1  150064       1.6957      0.04497
enh91620     3  127175700  127176700      5       2  150064       1.7251     0.042253
enh91625     3  127305100  127306100      1       1  150064       1.6953      0.04501
enh91674     3  127729800  127730800      4       2  150064       3.0073    0.0013178
enh91675     3  127769400  127770400      3       2  150064       1.7282     0.041973
enh91676     3  127775100  127776100      2       1  150064       2.4886    0.0064115
enh91678     3  127779400  127780400      4       2  150064       2.5144    0.0059622
enh91679     3  127780900  127781900      1       1  150064       3.4599    0.0002702
enh91683     3  127799200  127800200      3       1  150064       1.9766     0.024045
enh91689     3  127898400  127899400      3       2  150064       3.9156   4.5091e-05
enh91690     3  127907400  127908400      2       1  150064       2.9596    0.0015402
enh91692     3  127931200  127932200      2       1  150064       3.3148   0.00045857
enh91693     3  127934800  127935800      4       2  150064       4.2966    8.671e-06
enh91694     3  127936700  127937700      3       2  150064       4.0782   2.2688e-05
enh91695     3  127937400  127938400      4       2  150064        3.718    0.0001004
enh91696     3  127947600  127948600      3       1  150064       3.8282   6.4549e-05
enh91703     3  128072900  128073900      2       1  150064       2.8082    0.0024906
enh91736     3  128516300  128517300      2       1  150064       2.1064     0.017584
enh91750     3  128805700  128806700      1       1  150064       2.0976      0.01797
enh91751     3  128824800  128825800      2       1  150064       1.6768     0.046795
enh91754     3  128841600  128842600      2       1  150064       1.7523      0.03986
enh91763     3  128930200  128931200      1       1  150064        2.084      0.01858
enh91767     3  128958400  128959400      3       1  150064       2.8831    0.0019688
enh91769     3  128970800  128971800      1       1  150064       3.0812     0.001031
enh91771     3  128984000  128985000      2       1  150064       2.6247    0.0043358
enh91772     3  128995900  128996900      2       1  150064       3.1611   0.00078597
enh91773     3  129001100  129002100      3       1  150064       3.2125   0.00065798
enh91774     3  129007600  129008600      1       1  150064       3.5297     0.000208
enh91775     3  129023100  129024100      1       1  150064       3.6939    0.0001104
enh91777     3  129032400  129033400      2       1  150064       2.9966    0.0013648
enh91778     3  129035800  129036800      1       1  150064       3.4195    0.0003137
enh91812     3  129310600  129311600      5       3  150064       2.0553     0.019927
enh91817     3  129334300  129335300      3       2  150064       1.7441     0.040567
enh91833     3  129511900  129512900      1       1  150064         1.87      0.03074
enh91864     3  130446200  130447200      2       1  150064       1.8833     0.029827
enh91866     3  130462900  130463900      1       1  150064       1.9919      0.02319
enh91867     3  130467500  130468500      1       1  150064       1.9268        0.027
enh91882     3  130670400  130671400      3       2  150064       1.7638     0.038879
enh91886     3  130689800  130690800      2       1  150064       1.7803     0.037513
enh91908     3  131259000  131260000      2       1  150064       2.2553     0.012057
enh91909     3  131262600  131263600      2       1  150064       1.8569     0.031664
enh91948     3  132387900  132388900      2       1  150064       2.4994    0.0062202
enh91951     3  132491200  132492200      2       1  150064       1.7753     0.037924
enh91952     3  132501900  132502900      3       2  150064       1.8385     0.032997
enh91970     3  132930000  132931000      2       1  150064        2.422    0.0077176
enh91972     3  132975400  132976400      2       1  150064       2.3396    0.0096515
enh91974     3  133013600  133014600      6       2  150064       3.0777     0.001043
enh91975     3  133019800  133020800      3       2  150064       1.6933     0.045199
enh91977     3  133047200  133048200      2       1  150064       2.4317    0.0075147
enh91979     3  133127300  133128300      4       2  150064       1.7826     0.037325
enh91993     3  133259600  133260600      3       1  150064       1.8878     0.029523
enh92010     3  133540200  133541200      9       4  150064       2.1688     0.015048
enh92014     3  133656300  133657300      2       1  150064       2.7084    0.0033802
enh92018     3  133681400  133682400      8       2  150064       2.4644    0.0068626
enh92088     3  134428100  134429100      2       1  150064       1.7915     0.036604
enh92095     3  135277500  135278500      3       2  150064        1.795      0.03633
enh92097     3  135614800  135615800      3       1  150064       3.0743    0.0010551
enh92098     3  135641100  135642100      5       1  150064       3.7221   9.8771e-05
enh92099     3  135648300  135649300      1       1  150064       3.9984    3.189e-05
enh92100     3  135663500  135664500      1       1  150064       3.9272    4.297e-05
enh92101     3  135687000  135688000      3       1  150064       3.5792   0.00017233
enh92104     3  135706300  135707300      1       1  150064       3.7969    7.325e-05
enh92105     3  135708100  135709100      3       1  150064       3.5687   0.00017938
enh92106     3  135710500  135711500      1       1  150064        2.253      0.01213
enh92108     3  135741100  135742100      5       3  150064       3.6273   0.00014319
enh92110     3  135790500  135791500      3       1  150064       1.6749     0.046977
enh92111     3  135793700  135794700      2       1  150064       2.4321    0.0075061
enh92115     3  135872800  135873800      2       1  150064       4.7454   1.0407e-06
enh92118     3  135889800  135890800      1       1  150064       2.2668       0.0117
enh92122     3  135916400  135917400      2       1  150064       2.8409    0.0022496
enh92123     3  135968200  135969200      2       1  150064       3.6371   0.00013789
enh92125     3  135984900  135985900      2       1  150064       1.6934     0.045191
enh92126     3  136053400  136054400      2       1  150064       2.6073    0.0045635
enh92128     3  136068400  136069400      3       1  150064       5.3841     3.64e-08
enh92132     3  136183200  136184200      4       2  150064       2.6901     0.003571
enh92133     3  136192300  136193300      3       2  150064       3.1965   0.00069542
enh92137     3  136291600  136292600      1       1  150064       3.5323     0.000206
enh92143     3  136351300  136352300      3       1  150064       1.6761     0.046861
enh92144     3  136377200  136378200      1       1  150064       5.9056    1.757e-09
enh92148     3  136390500  136391500      2       1  150064       2.8367    0.0022794
enh92149     3  136397500  136398500      2       1  150064       4.6016    2.096e-06
enh92153     3  136449600  136450600      2       1  150064       2.5073    0.0060829
enh92155     3  136464600  136465600      2       1  150064         2.49     0.006388
enh92156     3  136465800  136466800      5       2  150064       3.7947   7.3912e-05
enh92157     3  136467300  136468300      4       2  150064        2.843    0.0022346
enh92158     3  136502200  136503200      1       1  150064       3.1101     0.000935
enh92160     3  136520600  136521600      3       2  150064       1.9048     0.028405
enh92161     3  136521500  136522500      2       1  150064       3.4399   0.00029099
enh92162     3  136536300  136537300      3       1  150064       3.0338    0.0012075
enh92163     3  136554700  136555700      1       1  150064       2.0492      0.02022
enh92164     3  136557800  136558800      3       1  150064       3.4112   0.00032336
enh92165     3  136612400  136613400      1       1  150064       3.0285     0.001229
enh92166     3  136649500  136650500      1       1  150064       3.0615     0.001101
enh92168     3  136661500  136662500      2       1  150064       2.4908    0.0063731
enh92169     3  136670900  136671900      4       2  150064       3.7924   7.4608e-05
enh92170     3  136674000  136675000      4       2  150064       3.4608   0.00026925
enh92171     3  136676400  136677400      6       3  150064       4.3083   8.2275e-06
enh92172     3  136679600  136680600      1       1  150064       3.7885    7.579e-05
enh92173     3  136703400  136704400      3       1  150064       3.8106   6.9308e-05
enh92174     3  136713600  136714600      2       1  150064       1.9002     0.028701
enh92176     3  136732000  136733000      1       1  150064       4.2938    8.784e-06
enh92177     3  136733200  136734200      1       1  150064       4.5297    2.954e-06
enh92178     3  136742000  136743000      2       1  150064        3.746    8.985e-05
enh92198     3  137904800  137905800      2       1  150064       1.9238     0.027192
enh92209     3  138070500  138071500      2       1  150064       1.8739     0.030472
enh92229     3  138392200  138393200      1       1  150064       2.1802      0.01462
enh92230     3  138405500  138406500      1       1  150064       2.0525      0.02006
enh92232     3  138415000  138416000      2       1  150064        2.088     0.018398
enh92235     3  138483200  138484200      1       1  150064       2.0492      0.02022
enh92239     3  138537000  138538000      1       1  150064       1.8135      0.03488
enh92294     3  140304500  140305500      2       1  150064        2.413    0.0079113
enh92297     3  140347700  140348700      7       3  150064       4.1688   1.5311e-05
enh92298     3  140355100  140356100      8       2  150064       3.8544   5.8004e-05
enh92301     3  140427100  140428100      3       1  150064       1.8794     0.030094
enh92302     3  140434800  140435800      8       3  150064       3.0033    0.0013353
enh92303     3  140438400  140439400      6       1  150064       2.8912    0.0019188
enh92314     3  140794900  140795900      3       1  150064       1.9318     0.026695
enh92352     3  141141200  141142200      2       1  150064       1.8862     0.029637
enh92353     3  141143600  141144600      5       2  150064       1.9295     0.026832
enh92381     3  141257500  141258500      3       2  150064       2.1158     0.017181
enh92427     3  142037300  142038300      1       1  150064        1.863      0.03123
enh92445     3  142572000  142573000      1       1  150064       1.7397      0.04096
enh92458     3  142722000  142723000      3       2  150064       2.0135     0.022032
enh92459     3  142722400  142723400      4       2  150064       1.7109     0.043548
enh92464     3  142797600  142798600      2       1  150064       1.7239     0.042359
enh92466     3  142837200  142838200      3       1  150064       2.4642    0.0068664
enh92481     3  143021100  143022100      5       3  150064       2.1562     0.015535
enh92486     3  143140000  143141000      6       2  150064         1.82     0.034378
enh92508     3  143527800  143528800      1       1  150064       1.8626      0.03126
enh92510     3  143549700  143550700      1       1  150064       2.0766      0.01892
enh92542     3  145654500  145655500      7       3  150064       2.3984    0.0082323
enh92618     3  147016300  147017300      2       1  150064       1.8204     0.034351
enh92620     3  147239100  147240100      1       1  150064       2.1656      0.01517
enh92644     3  147784200  147785200      2       1  150064       2.1241      0.01683
enh92668     3  148474900  148475900      1       1  150064       2.0657      0.01943
enh92672     3  148619900  148620900      4       1  150064       2.0928     0.018183
enh92697     3  148917000  148918000      1       1  150064       2.3391     0.009664
enh92698     3  148943300  148944300      1       1  150064       2.5604     0.005228
enh92699     3  148945200  148946200      5       2  150064       1.6946     0.045074
enh92702     3  148971500  148972500      2       1  150064       2.9555    0.0015609
enh92704     3  148992000  148993000      3       1  150064       1.9756     0.024099
enh92706     3  149016100  149017100      2       1  150064       1.8686     0.030841
enh92789     3  149379900  149380900      1       1  150064       2.2212      0.01317
enh92819     3  149779000  149780000      2       1  150064       2.3153     0.010298
enh92864     3  150106300  150107300      1       1  150064       2.0441      0.02047
enh92890     3  150339400  150340400      2       1  150064       2.1635     0.015253
enh92912     3  150688300  150689300      2       1  150064       2.7165    0.0032989
enh92956     3  151584200  151585200      2       1  150064       1.6751     0.046956
enh93026     3  152081800  152082800      1       1  150064       2.5358      0.00561
enh93030     3  152092800  152093800      1       1  150064       2.2571        0.012
enh93045     3  152134400  152135400      2       1  150064       2.2445     0.012401
enh93050     3  152169800  152170800      2       1  150064       2.0707     0.019194
enh93054     3  152214700  152215700      3       1  150064       1.9367      0.02639
enh93057     3  152299700  152300700      2       1  150064       2.1727     0.014902
enh93058     3  152313100  152314100      3       1  150064       2.0084       0.0223
enh93059     3  152314200  152315200      2       1  150064        1.938     0.026311
enh93063     3  152497300  152498300      2       1  150064       1.8089      0.03523
enh93064     3  152626900  152627900      2       1  150064       2.3332    0.0098192
enh93101     3  153068100  153069100      3       1  150064       2.1485     0.015839
enh93105     3  153120400  153121400      3       1  150064       1.8609     0.031378
enh93106     3  153153400  153154400      2       1  150064       2.5678    0.0051178
enh93118     3  154034900  154035900      2       1  150064       1.8875     0.029546
enh93159     3  155081200  155082200      6       3  150064       2.0135     0.022034
enh93168     3  155215700  155216700      3       1  150064       2.5181    0.0058987
enh93176     3  155527000  155528000      4       2  150064       2.2675     0.011679
enh93202     3  156018600  156019600      1       1  150064       1.6965       0.0449
enh93219     3  156209400  156210400      2       1  150064       1.8409     0.032815
enh93238     3  156360400  156361400      1       1  150064       2.0379      0.02078
enh93287     3  156794600  156795600      5       1  150064       2.0288     0.021238
enh93291     3  156807300  156808300      1       1  150064       1.9919      0.02319
enh93294     3  156816200  156817200      2       1  150064       2.6785    0.0036981
enh93297     3  156833200  156834200      2       1  150064       2.4107     0.007961
enh93308     3  156919200  156920200      1       1  150064       2.2873      0.01109
enh93322     3  157020800  157021800      4       1  150064       1.7975     0.036128
enh93423     3  158917900  158918900      4       1  150064       1.7684     0.038495
enh93430     3  158977800  158978800      3       1  150064       1.9963     0.022951
enh93433     3  159168800  159169800      1       1  150064       3.0007     0.001347
enh93435     3  159175600  159176600      2       1  150064       2.4551    0.0070418
enh93472     3  159554400  159555400      2       1  150064       1.6544     0.049027
enh93474     3  159558100  159559100      1       1  150064       1.8891      0.02944
enh93476     3  159562300  159563300      3       1  150064       1.7571     0.039448
enh93477     3  159563200  159564200      3       1  150064       2.2407     0.012523
enh93478     3  159564800  159565800      4       2  150064       1.8838     0.029798
enh93505     3  159645300  159646300      5       2  150064       2.0823     0.018656
enh93532     3  159977000  159978000      1       1  150064       1.7991        0.036
enh93537     3  160096300  160097300      3       2  150064        1.755     0.039633
enh93566     3  160519100  160520100      3       1  150064       2.0256     0.021403
enh93568     3  160527700  160528700      4       2  150064       1.8615     0.031337
enh93576     3  160867100  160868100      1       1  150064       2.4805     0.006559
enh93577     3  160880500  160881500      1       1  150064       2.2383       0.0126
enh93579     3  160899100  160900100      4       2  150064       2.7764    0.0027479
enh93584     3  161067400  161068400      4       2  150064        1.908     0.028193
enh93586     3  161133100  161134100      1       1  150064       2.3963      0.00828
enh93594     3  161633000  161634000      5       2  150064       3.7593   8.5186e-05
enh93595     3  161657400  161658400      1       1  150064       3.5127    0.0002218
enh93596     3  161687100  161688100      1       1  150064       3.2582    0.0005606
enh93598     3  161752100  161753100      5       2  150064       2.5486    0.0054085
enh93599     3  161852100  161853100      3       2  150064        4.311   8.1242e-06
enh93602     3  161920900  161921900      6       2  150064       3.7562   8.6266e-05
enh93603     3  161935100  161936100      5       2  150064       2.8067    0.0025026
enh93604     3  161942000  161943000      5       2  150064       2.4095    0.0079879
enh93605     3  162003400  162004400      3       2  150064        3.393   0.00034564
enh93606     3  162012200  162013200      1       1  150064       1.7537      0.03974
enh93634     3  167531700  167532700      1       1  150064       1.9569      0.02518
enh93635     3  167569700  167570700      3       2  150064       3.2462   0.00058469
enh93636     3  167579300  167580300      2       1  150064       2.9752    0.0014641
enh93637     3  167594300  167595300      3       2  150064        1.731      0.04173
enh93639     3  167604400  167605400      4       1  150064       2.7259    0.0032059
enh93657     3  167804200  167805200      2       1  150064       2.2317     0.012816
enh93658     3  167805900  167806900      3       1  150064       2.2753     0.011444
enh93659     3  167808000  167809000      2       1  150064       2.1791     0.014661
enh93660     3  167814600  167815600      2       1  150064       2.0918      0.01823
enh93661     3  167818400  167819400      5       1  150064       2.2601     0.011907
enh93662     3  167834400  167835400      4       1  150064       1.9661     0.024641
enh93663     3  167838800  167839800      1       1  150064       1.8286      0.03373
enh93679     3  168669900  168670900      4       2  150064       1.9299      0.02681
enh93684     3  168759200  168760200      3       1  150064       1.8583     0.031562
enh93687     3  168789800  168790800      4       1  150064       2.5271    0.0057511
enh93689     3  168808900  168809900      5       2  150064       2.1691     0.015037
enh93693     3  168829200  168830200      2       1  150064       2.6132     0.004485
enh93694     3  168862000  168863000      3       2  150064       2.2579     0.011977
enh93695     3  168935800  168936800      4       2  150064       2.5383    0.0055703
enh93715     3  169417000  169418000      2       1  150064       2.2414     0.012499
enh93716     3  169477000  169478000      1       1  150064       2.5392     0.005555
enh93719     3  169492900  169493900      1       1  150064       2.6313     0.004253
enh93721     3  169535800  169536800      1       1  150064        2.598     0.004688
enh93722     3  169554100  169555100      4       1  150064       2.4497     0.007149
enh93725     3  169689200  169690200      4       1  150064       2.2045     0.013744
enh93726     3  169697300  169698300      1       1  150064       2.1399      0.01618
enh93727     3  169716400  169717400      3       1  150064       1.9151     0.027738
enh93728     3  169767100  169768100      2       1  150064        2.146     0.015937
enh93731     3  169825600  169826600      2       1  150064       2.1028      0.01774
enh93733     3  169869000  169870000      1       1  150064       2.5128     0.005989
enh93736     3  169880100  169881100      2       1  150064       2.5375     0.005582
enh93760     3  170183600  170184600      2       1  150064       1.6623     0.048227
enh93766     3  170241000  170242000      6       3  150064       2.4012    0.0081714
enh93770     3  170331900  170332900      4       2  150064       2.1998     0.013912
enh93798     3  170627200  170628200      4       2  150064       3.2214   0.00063781
enh93807     3  170762900  170763900      5       2  150064       2.6954    0.0035154
enh93820     3  170883100  170884100      2       1  150064       1.7317     0.041666
enh93822     3  170894000  170895000      5       2  150064       1.7852     0.037112
enh93848     3  171135200  171136200      2       1  150064        1.944     0.025946
enh93850     3  171138500  171139500      4       2  150064       1.7525     0.039845
enh93864     3  171429700  171430700      1       1  150064       1.6568      0.04878
enh93865     3  171466100  171467100      1       1  150064       1.8479      0.03231
enh93869     3  171499600  171500600      6       2  150064       1.9964     0.022943
enh93873     3  171518900  171519900      4       2  150064       2.6381    0.0041683
enh93875     3  171521500  171522500      6       2  150064       1.9806      0.02382
enh93878     3  171530300  171531300      2       1  150064       1.6712     0.047344
enh93980     3  172024900  172025900      2       1  150064       2.3026     0.010651
enh93992     3  172102000  172103000      3       2  150064        1.734     0.041457
enh93997     3  172229700  172230700      2       1  150064       1.6973     0.044821
enh94009     3  172312900  172313900      3       1  150064       2.0423      0.02056
enh94031     3  172463900  172464900      3       1  150064       1.8401     0.032876
enh94041     3  173116600  173117600      3       2  150064       2.8236    0.0023741
enh94054     3  173507200  173508200      5       2  150064       3.1558   0.00080043
enh94055     3  173544600  173545600      4       2  150064       3.2172   0.00064732
enh94061     3  173655900  173656900      3       1  150064       1.9751     0.024126
enh94062     3  173710400  173711400      1       1  150064       2.6597      0.00391
enh94064     3  173733700  173734700      6       2  150064       2.0036     0.022555
enh94065     3  173808300  173809300      2       1  150064       1.6662     0.047842
enh94066     3  173844800  173845800      9       2  150064       1.8799     0.030059
enh94067     3  173871500  173872500      4       1  150064       1.8179     0.034541
enh94075     3  173960700  173961700      3       2  150064        2.116     0.017171
enh94083     3  174213100  174214100      6       1  150064         2.85    0.0021863
enh94084     3  174216100  174217100      1       1  150064        2.395     0.008311
enh94111     3  175101400  175102400      5       1  150064       2.3266    0.0099925
enh94112     3  175104400  175105400      5       3  150064       1.9189     0.027502
enh94115     3  175128800  175129800      3       1  150064       2.8498    0.0021871
enh94116     3  175139100  175140100      3       1  150064       2.9647    0.0015149
enh94117     3  175149800  175150800      1       1  150064       3.3597    0.0003901
enh94127     3  175700400  175701400      1       1  150064       2.1314      0.01653
enh94132     3  176239000  176240000      2       1  150064       1.7941     0.036398
enh94141     3  176638000  176639000      7       2  150064       2.2051     0.013722
enh94146     3  176705500  176706500      5       3  150064       2.3054     0.010573
enh94149     3  176759000  176760000      1       1  150064        2.666     0.003838
enh94153     3  176779500  176780500      2       1  150064       2.0316     0.021097
enh94156     3  176806800  176807800      4       2  150064       1.6843     0.046064
enh94158     3  176821900  176822900      4       2  150064       3.0597    0.0011078
enh94160     3  176827300  176828300      3       2  150064       2.9074    0.0018222
enh94165     3  176851700  176852700      4       2  150064       2.1332     0.016454
enh94170     3  176866900  176867900      4       2  150064       1.8897     0.029397
enh94185     3  177051300  177052300      1       1  150064       2.2524      0.01215
enh94187     3  177057900  177058900      1       1  150064       2.6273     0.004303
enh94188     3  177059500  177060500      4       2  150064       2.1387     0.016229
enh94189     3  177062800  177063800      3       2  150064       1.7049     0.044104
enh94218     3  177314100  177315100      2       1  150064        2.111     0.017387
enh94220     3  177332600  177333600      5       3  150064       2.8736    0.0020291
enh94224     3  177348600  177349600      7       3  150064       3.4254   0.00030694
enh94226     3  177359100  177360100      5       2  150064       3.6287   0.00014244
enh94242     3  177494600  177495600      4       2  150064       1.7867     0.036996
enh94250     3  177541000  177542000      1       1  150064       1.7585      0.03933
enh94254     3  177553200  177554200      3       2  150064       1.6687     0.047587
enh94277     3  177888500  177889500      3       2  150064       1.9287     0.026883
enh94278     3  177899900  177900900      3       2  150064       1.6712      0.04734
enh94282     3  177928300  177929300      7       2  150064       1.8041     0.035606
enh94283     3  177954400  177955400      3       1  150064       2.2761     0.011419
enh94286     3  178022200  178023200      3       1  150064       2.4263    0.0076267
enh94287     3  178038000  178039000      7       3  150064       2.5421    0.0055099
enh94288     3  178042600  178043600      1       1  150064       2.2633      0.01181
enh94289     3  178059700  178060700      4       2  150064       2.2496     0.012238
enh94311     3  178436700  178437700      1       1  150064       1.8943      0.02909
enh94384     3  179992400  179993400      3       1  150064       2.2843     0.011178
enh94385     3  179997800  179998800      1       1  150064       1.8395      0.03292
enh94389     3  180100600  180101600      3       2  150064        1.887     0.029577
enh94390     3  180126800  180127800      6       2  150064       1.9369     0.026377
enh94397     3  180522500  180523500      4       2  150064       1.8163     0.034665
enh94398     3  180588200  180589200      4       2  150064       5.1899   1.0521e-07
enh94399     3  180589500  180590500      4       2  150064       5.7043   5.8401e-09
enh94400     3  180632500  180633500      1       1  150064       6.2898    1.589e-10
enh94401     3  180637400  180638400      2       1  150064       5.6619   7.4871e-09
enh94403     3  180651600  180652600      4       2  150064       5.8488   2.4754e-09
enh94412     3  181955800  181956800      1       1  150064       2.5801     0.004938
enh94420     3  182506800  182507800      3       2  150064       2.1166     0.017146
enh94427     3  182627000  182628000      2       1  150064       2.4509    0.0071246
enh94428     3  182638700  182639700      3       1  150064       1.7776     0.037733
enh94433     3  182695600  182696600      1       1  150064       1.8448      0.03253
enh94436     3  182750900  182751900      5       2  150064       2.1333     0.016449
enh94445     3  182903000  182904000      2       1  150064       2.0109     0.022167
enh94458     3  183098500  183099500      4       2  150064        2.111     0.017388
enh94475     3  183379700  183380700      6       1  150064       1.7401      0.04092
enh94478     3  183452900  183453900      1       1  150064       1.7609      0.03913
enh94488     3  183599800  183600800      2       1  150064       2.0495     0.020209
enh94497     3  183732700  183733700      1       1  150064       1.8079      0.03531
enh94550     3  184396200  184397200      2       1  150064       1.7178     0.042921
enh94560     3  184473500  184474500      3       2  150064       2.2035     0.013778
enh94571     3  184532800  184533800      3       1  150064       1.6878     0.045722
enh94576     3  184889100  184890100      5       1  150064       1.8526     0.031973
enh94614     3  185411600  185412600      2       1  150064       2.2588     0.011948
enh94615     3  185419700  185420700      1       1  150064       1.8946      0.02907
enh94626     3  185442200  185443200      2       1  150064        2.733    0.0031385
enh94627     3  185444000  185445000      3       1  150064       3.3558   0.00039573
enh94628     3  185445000  185446000      3       2  150064       2.8194     0.002406
enh94629     3  185446900  185447900      2       1  150064       1.8029     0.035703
enh94649     3  185514300  185515300      3       1  150064       2.1154     0.017198
enh94656     3  185570200  185571200      7       2  150064       1.8466     0.032403
enh94661     3  185676500  185677500      1       1  150064       2.4354     0.007437
enh94670     3  185775300  185776300      2       1  150064       2.0255     0.021406
enh94675     3  185823600  185824600      4       2  150064       2.1608     0.015357
enh94686     3  185999100  186000100      4       2  150064       2.1604     0.015372
enh94688     3  186005500  186006500      7       3  150064       2.9115    0.0017982
enh94715     3  186508200  186509200      8       2  150064       2.2902     0.011005
enh94742     3  186822300  186823300      5       2  150064       1.7653     0.038753
enh94748     3  186891100  186892100      4       2  150064       1.9813     0.023778
enh94751     3  186911000  186912000      3       2  150064       2.2249     0.013044
enh94752     3  186927200  186928200      2       1  150064       2.7487    0.0029916
enh94785     3  187529400  187530400      1       1  150064       1.6763      0.04684
enh94815     3  187873800  187874800      2       1  150064       1.8737     0.030488
enh94816     3  187876000  187877000      4       2  150064       1.6705     0.047408
enh94817     3  187881800  187882800      2       1  150064       1.6832      0.04617
enh94818     3  187887300  187888300      8       3  150064       4.5541   2.6305e-06
enh94824     3  187914100  187915100      4       2  150064       2.3358    0.0097514
enh94868     3  188079800  188080800      9       3  150064       1.6473      0.04975
enh94876     3  188118000  188119000      4       1  150064       1.9962     0.022959
enh94885     3  188187900  188188900      3       2  150064       1.6698      0.04748
enh94888     3  188200200  188201200      7       3  150064       2.9637      0.00152
enh94918     3  188348800  188349800      1       1  150064        2.181      0.01459
enh94920     3  188353000  188354000      6       3  150064       2.6232    0.0043559
enh94944     3  188550300  188551300      2       1  150064       1.6838     0.046108
enh94961     3  188661700  188662700      1       1  150064       1.7079      0.04383
enh94978     3  188903600  188904600      3       2  150064       2.4384    0.0073752
enh94980     3  188987200  188988200      1       1  150064       2.6057     0.004585
enh95015     3  189483800  189484800      3       2  150064       1.8207     0.034325
enh95016     3  189489300  189490300      3       2  150064       2.0433     0.020509
enh95035     3  189712800  189713800      4       2  150064       1.8734     0.030509
enh95037     3  189720300  189721300      1       1  150064       2.7557     0.002928
enh95038     3  189722100  189723100      5       3  150064       2.4502    0.0071383
enh95039     3  189728300  189729300      5       2  150064       2.2443     0.012408
enh95040     3  189732400  189733400      2       1  150064       2.7999     0.002556
enh95066     3  189839600  189840600      3       2  150064        1.668     0.047662
enh95103     3  190240100  190241100      3       2  150064       2.2165     0.013329
enh95108     3  190291800  190292800      4       2  150064       1.8925     0.029212
enh95109     3  190298500  190299500      4       2  150064       1.8358     0.033194
enh95118     3  190435400  190436400      3       1  150064       1.7608     0.039135
enh95125     3  190783500  190784500      6       2  150064       1.8234     0.034123
enh95136     3  191000100  191001100      6       1  150064       2.0205     0.021668
enh95157     3  191479300  191480300      2       1  150064       1.8475     0.032335
enh95158     3  191480400  191481400      3       1  150064       2.1016     0.017794
enh95159     3  191492700  191493700      6       3  150064       2.5502    0.0053827
enh95163     3  191809100  191810100      5       2  150064       1.7765     0.037829
enh95201     3  192769900  192770900      4       2  150064       1.7371     0.041187
enh95218     3  193540800  193541800      3       1  150064       1.9562     0.025218
enh95222     3  193586800  193587800      6       3  150064       2.6951     0.003518
enh95223     3  193587900  193588900     11       2  150064       1.8098     0.035164
enh95232     3  193789200  193790200      3       1  150064       1.9691     0.024473
enh95235     3  193806200  193807200      2       1  150064       1.6652     0.047936
enh95241     3  193865900  193866900      8       2  150064       2.6038    0.0046097
enh95297     3  194352200  194353200      1       1  150064       2.1808       0.0146
enh95351     3  194928300  194929300      1       1  150064       1.7171      0.04298
enh95381     3  195270900  195271900      2       1  150064       1.7566     0.039491
enh95424     3  195928800  195929800      9       3  150064        3.314   0.00045989
enh95426     3  195945200  195946200      3       2  150064       2.5484    0.0054108
enh95429     3  195973600  195974600      2       1  150064       3.0091      0.00131
enh95431     3  196001300  196002300      2       1  150064       1.7184     0.042859
enh95432     3  196005000  196006000      5       2  150064       2.5027    0.0061624
enh95434     3  196010200  196011200      1       1  150064       1.8952      0.02903
enh95435     3  196011700  196012700      2       1  150064       2.7924     0.002616
enh95436     3  196015200  196016200      6       2  150064        2.365    0.0090155
enh95437     3  196054000  196055000      7       2  150064       2.2808     0.011281
enh95438     3  196065600  196066600      2       1  150064       2.5092    0.0060504
enh95439     3  196067700  196068700      6       3  150064        2.512    0.0060022
enh95440     3  196115600  196116600      1       1  150064        3.161    0.0007862
enh95441     3  196126100  196127100      1       1  150064       2.9415     0.001633
enh95444     3  196141100  196142100      1       1  150064       3.0899     0.001001
enh95446     3  196149600  196150600      1       1  150064       2.6902      0.00357
enh95447     3  196156800  196157800      3       2  150064       1.8914     0.029284
enh95448     3  196160000  196161000      2       1  150064       3.1878   0.00071689
enh95450     3  196167200  196168200      7       4  150064       3.0107    0.0013034
enh95451     3  196225400  196226400      1       1  150064       1.7678      0.03855
enh95456     3  196311600  196312600      1       1  150064       2.3127      0.01037
enh95472     3  196462100  196463100      3       2  150064       1.7978     0.036102
enh95474     3  196480300  196481300      5       2  150064       1.7487     0.040169
enh95475     3  196481400  196482400      3       2  150064       2.7108    0.0033566
enh95476     3  196484400  196485400      5       2  150064       1.7144     0.043231
enh95477     3  196499000  196500000      2       1  150064       1.9046     0.028414
[truncated: 1,150,509 more chars]
