# Supplementary material for: Identifying enhancer properties associated with genetic risk for complex traits using regulome-wide association studies
Source: PLoS Comput Biol. 2022 Sep 7;18(9):e1010430. doi: 10.1371/journal.pcbi.1010430 (PMC9484640; doi:10.1371/journal.pcbi.1010430)
Supplement: S3 Table — Sample names are as described in the ROADMAP epigenomics project integrative analysis portal: https://egg2.wustl.edu/roadmap/web_portal/meta.html. (ZIP) [file pcbi.1010430.s010.zip › supplemental_table3/E107muscle_sig_enhancers05.gcov.out]

GENE       CHR      START       STOP  NSNPS  NPARAM       N        ZSTAT            P
enh50287     1     894900     895900      1       1  150064       1.8429      0.03267
enh50310     1    1168500    1169500      3       1  150064       1.9619      0.02489
enh50362     1    1473600    1474600      1       1  150064       1.6972      0.04483
enh50368     1    1489000    1490000      7       2  150064       1.7058      0.04402
enh50370     1    1501800    1502800      1       1  150064       1.9612      0.02493
enh50395     1    1706300    1707300      2       1  150064       2.8494    0.0021899
enh50420     1    1841300    1842300      3       1  150064       2.0797     0.018775
enh50429     1    2058200    2059200      2       1  150064       3.0317    0.0012161
enh50430     1    2063200    2064200      1       1  150064       2.0727       0.0191
enh50432     1    2082200    2083200      8       2  150064       3.1966   0.00069533
enh50433     1    2086700    2087700      2       1  150064       2.8566     0.002141
enh50437     1    2127000    2128000      2       1  150064       2.5265    0.0057606
enh50441     1    2137600    2138600      3       2  150064       2.2989     0.010754
enh50442     1    2140000    2141000      4       2  150064       1.7724     0.038168
enh50448     1    2172900    2173900      6       2  150064       1.9091     0.028122
enh50462     1    2211100    2212100      3       1  150064       2.1734     0.014875
enh50463     1    2214900    2215900      5       3  150064       1.7983     0.036064
enh50468     1    2233100    2234100      2       1  150064        2.019     0.021745
enh50469     1    2235800    2236800      5       3  150064       2.5458    0.0054515
enh50483     1    2391700    2392700      2       1  150064        3.842   6.1011e-05
enh50485     1    2426500    2427500      4       1  150064       1.6745     0.047016
enh50491     1    2485900    2486900      1       1  150064       2.5752     0.005009
enh50496     1    2523800    2524800     10       2  150064        3.042    0.0011749
enh50497     1    2542000    2543000      1       1  150064       2.6463     0.004069
enh50512     1    3137600    3138600      9       3  150064       1.7184     0.042859
enh50528     1    3400000    3401000      4       2  150064       1.9233     0.027219
enh50575     1    4231000    4232000     10       3  150064       3.1256   0.00088726
enh50586     1    5831200    5832200      6       2  150064       2.7305    0.0031624
enh50595     1    6066600    6067600      2       1  150064       1.7209     0.042636
enh50598     1    6089300    6090300      1       1  150064       2.1548      0.01559
enh50606     1    6260400    6261400      1       1  150064       1.7453      0.04047
enh50638     1    6531700    6532700      2       1  150064       2.2622     0.011844
enh50643     1    6552200    6553200      3       1  150064       1.9459     0.025835
enh50644     1    6555300    6556300      3       1  150064       2.1548      0.01559
enh50646     1    6568000    6569000      5       2  150064       2.9505    0.0015862
enh50648     1    6575400    6576400      1       1  150064       2.1343      0.01641
enh50655     1    6645000    6646000      3       2  150064       2.3356    0.0097571
enh50657     1    6653500    6654500      2       1  150064       3.5274   0.00020982
enh50658     1    6654900    6655900      5       3  150064       2.3299     0.009907
enh50660     1    6666000    6667000      3       2  150064       2.1858     0.014416
enh50663     1    6676400    6677400      2       1  150064       3.3689   0.00037737
enh50666     1    6683000    6684000      1       1  150064       4.1984    1.344e-05
enh50667     1    6684100    6685100      2       1  150064       2.1264     0.016733
enh50669     1    6688200    6689200      2       1  150064       2.1126     0.017318
enh50670     1    6694400    6695400      8       2  150064        2.543    0.0054959
enh50672     1    6726700    6727700      1       1  150064       2.1925      0.01417
enh50673     1    6732500    6733500      3       2  150064       3.5853   0.00016837
enh50676     1    6749000    6750000      5       2  150064       3.9454   3.9835e-05
enh50679     1    6759100    6760100      2       1  150064       3.8158    6.786e-05
enh50685     1    6847000    6848000      3       1  150064       1.7795     0.037581
enh50687     1    6851200    6852200      4       2  150064       1.7447     0.040518
enh50709     1    7020100    7021100      1       1  150064       1.9101      0.02806
enh50711     1    7044600    7045600      4       2  150064       2.5706     0.005076
enh50764     1    7829900    7830900      1       1  150064       1.8858      0.02966
enh50767     1    7846000    7847000      6       3  150064        1.993     0.023132
enh50821     1    8363000    8364000      3       1  150064       2.8474    0.0022042
enh50823     1    8377200    8378200      1       1  150064       3.5064    0.0002271
enh50826     1    8403900    8404900      2       1  150064       3.1255   0.00088761
enh50829     1    8419100    8420100      3       2  150064       2.5203    0.0058626
enh50830     1    8422700    8423700      1       1  150064       5.5666    1.299e-08
enh50832     1    8425100    8426100      2       1  150064       1.6652     0.047941
enh50836     1    8436000    8437000      3       2  150064       4.2536    1.052e-05
enh50837     1    8437000    8438000      1       1  150064       1.7982      0.03607
enh50842     1    8445200    8446200      4       2  150064       4.6794   1.4387e-06
enh50843     1    8446900    8447900      3       1  150064       5.1215   1.5158e-07
enh50844     1    8450700    8451700      2       1  150064       3.1862   0.00072075
enh50845     1    8452600    8453600      1       1  150064       5.5087    1.807e-08
enh50846     1    8454700    8455700      2       1  150064       3.3185   0.00045251
enh50849     1    8464500    8465500      2       1  150064       4.6602   1.5796e-06
enh50850     1    8466000    8467000      4       2  150064       5.0461   2.2541e-07
enh50854     1    8488500    8489500      2       1  150064       5.4703   2.2466e-08
enh50856     1    8497100    8498100      2       1  150064        4.551   2.6695e-06
enh50857     1    8501000    8502000      2       1  150064       4.5893   2.2235e-06
enh50860     1    8516000    8517000      2       1  150064       3.2735   0.00053114
enh50862     1    8524800    8525800      2       1  150064       2.7551     0.002934
enh50864     1    8536600    8537600      3       1  150064       3.2444   0.00058856
enh50865     1    8538200    8539200      3       1  150064        2.004     0.022537
enh50867     1    8556900    8557900      3       1  150064       2.7352    0.0031169
enh50868     1    8566500    8567500      2       1  150064       3.8356   6.2631e-05
enh50869     1    8569200    8570200      2       1  150064       2.9289    0.0017009
enh50873     1    8580600    8581600      3       2  150064       2.3313    0.0098686
enh50876     1    8589600    8590600      1       1  150064       2.4855     0.006468
enh50878     1    8612700    8613700      1       1  150064       3.1458    0.0008281
enh50879     1    8614900    8615900      2       1  150064       3.0698    0.0010711
enh50880     1    8623300    8624300      3       2  150064       2.3761    0.0087482
enh50881     1    8627600    8628600      2       1  150064       2.5035    0.0061482
enh50883     1    8640400    8641400      2       1  150064       2.1247     0.016807
enh50885     1    8655800    8656800      2       1  150064       2.6443    0.0040927
enh50886     1    8657400    8658400      1       1  150064       3.1292    0.0008763
enh50887     1    8659100    8660100      2       1  150064       2.9415    0.0016333
enh50890     1    8691000    8692000      1       1  150064        2.875      0.00202
enh50891     1    8691800    8692800      1       1  150064        2.875      0.00202
enh50892     1    8699200    8700200      2       1  150064       2.6007    0.0046514
enh50893     1    8703200    8704200      1       1  150064       2.8288     0.002336
enh50894     1    8706400    8707400      2       1  150064       2.9936    0.0013784
enh50895     1    8707900    8708900      3       2  150064       2.7775    0.0027393
enh50896     1    8711800    8712800      1       1  150064       2.6695     0.003798
enh50898     1    8721900    8722900      1       1  150064       2.2886      0.01105
enh50900     1    8724000    8725000      1       1  150064       2.9184     0.001759
enh50901     1    8725600    8726600      1       1  150064       2.9385     0.001649
enh50902     1    8727900    8728900      4       2  150064       1.7639     0.038877
enh50903     1    8728900    8729900      1       1  150064       1.9571      0.02517
enh50904     1    8730600    8731600      1       1  150064        2.945     0.001615
enh50909     1    8766900    8767900      4       2  150064       2.4406    0.0073308
enh50910     1    8772200    8773200      1       1  150064       1.7195      0.04276
enh50913     1    8793300    8794300      1       1  150064       1.8197       0.0344
enh50919     1    8850600    8851600      1       1  150064       1.9179      0.02756
enh50921     1    8871000    8872000      5       3  150064       2.2859     0.011131
enh50929     1    8907700    8908700      1       1  150064        1.827      0.03385
enh50935     1    8932000    8933000      2       1  150064       1.6928     0.045245
enh50939     1    8952000    8953000      1       1  150064       2.0249      0.02144
enh50965     1    9177900    9178900      1       1  150064       1.9254      0.02709
enh50970     1    9202000    9203000      1       1  150064       1.7824      0.03734
enh50974     1    9221600    9222600      1       1  150064       1.9856      0.02354
enh51013     1    9422100    9423100      7       4  150064       1.7535     0.039756
enh51079     1    9900000    9901000      2       1  150064       1.8595     0.031481
enh51084     1    9923400    9924400      3       2  150064        2.006      0.02243
enh51094     1    9959900    9960900      2       1  150064       1.7542     0.039694
enh51217     1   10774000   10775000      1       1  150064       1.9622      0.02487
enh51238     1   10901000   10902000      2       1  150064       1.9252     0.027102
enh51277     1   11335400   11336400      1       1  150064       2.0523      0.02007
enh51281     1   11376400   11377400      3       1  150064       2.2901     0.011008
enh51292     1   11767400   11768400      4       2  150064       1.7161     0.043076
enh51313     1   11932200   11933200      5       2  150064        2.602    0.0046343
enh51319     1   11981900   11982900      4       2  150064       1.9182     0.027542
enh51324     1   11997100   11998100      2       1  150064       2.3366    0.0097313
enh51325     1   11997800   11998800      1       1  150064       2.7935     0.002607
enh51326     1   11999200   12000200      3       2  150064       2.1465     0.015916
enh51327     1   12000200   12001200      4       1  150064       2.0448     0.020437
enh51328     1   12003900   12004900      3       2  150064       1.9455     0.025858
enh51342     1   12112400   12113400      5       2  150064       1.7028     0.044306
enh51346     1   12190200   12191200      3       1  150064       1.6689     0.047567
enh51412     1   12645600   12646600      1       1  150064       1.6494      0.04953
enh51456     1   14074400   14075400      2       1  150064       1.6562     0.048838
enh51477     1   14467300   14468300      5       1  150064       1.7796     0.037574
enh51478     1   14468800   14469800      1       1  150064       1.6605      0.04841
enh51479     1   14585600   14586600      5       3  150064       1.9607     0.024958
enh51481     1   14813200   14814200      3       2  150064        2.427    0.0076113
enh51493     1   15252900   15253900      4       1  150064       1.7052      0.04408
enh51522     1   15507000   15508000      8       2  150064       1.6649     0.047967
enh51525     1   15522200   15523200      7       2  150064       1.7445     0.040534
enh51530     1   15533400   15534400      2       1  150064       1.9332     0.026606
enh51538     1   15569700   15570700      5       2  150064       1.7734      0.03808
enh51621     1   16152000   16153000      7       2  150064       2.0326     0.021046
enh51690     1   16541900   16542900      5       2  150064        1.812     0.034996
enh51692     1   16563900   16564900      2       1  150064       2.7283    0.0031827
enh51694     1   16570000   16571000      2       1  150064       2.4068    0.0080463
enh51698     1   16592600   16593600      3       1  150064       2.1759      0.01478
enh51701     1   16613600   16614600      1       1  150064       2.2454      0.01237
enh51702     1   16620100   16621100      3       2  150064       1.8576     0.031611
enh51703     1   16642400   16643400      3       1  150064       2.1699     0.015006
enh51704     1   16643500   16644500      4       1  150064       1.9899     0.023302
enh51705     1   16644900   16645900      3       1  150064       2.0685     0.019295
enh51707     1   16650500   16651500      1       1  150064       2.2849      0.01116
enh51708     1   16669100   16670100      2       1  150064        2.302     0.010668
enh51709     1   16673400   16674400      4       1  150064       1.9569      0.02518
enh51713     1   16698200   16699200      1       1  150064       1.8172      0.03459
enh51714     1   16699100   16700100      2       1  150064       1.7932     0.036468
enh51716     1   16701300   16702300      1       1  150064       1.8357       0.0332
enh51718     1   16710600   16711600      1       1  150064       1.8349      0.03326
enh51719     1   16714300   16715300      2       1  150064       1.7653      0.03876
enh51721     1   16719800   16720800      4       2  150064       2.2242     0.013068
enh51722     1   16722300   16723300      5       2  150064       2.0027     0.022605
enh51723     1   16723200   16724200      1       1  150064       1.9682      0.02452
enh51728     1   16794900   16795900      5       3  150064       1.7452     0.040477
enh51730     1   16824200   16825200      3       1  150064       1.8836     0.029809
enh51772     1   17301600   17302600      2       1  150064       1.8791     0.030114
enh51774     1   17310800   17311800      3       2  150064        4.112   1.9615e-05
enh51778     1   17342200   17343200      6       2  150064       2.1841     0.014477
enh51779     1   17371300   17372300      6       2  150064        2.306     0.010557
enh51780     1   17373500   17374500      4       2  150064         2.52    0.0058683
enh51781     1   17378200   17379200      3       2  150064       2.7772    0.0027413
enh51782     1   17382100   17383100      5       2  150064       3.0108    0.0013029
enh51783     1   17386800   17387800      4       2  150064       2.7751    0.0027589
enh51784     1   17389800   17390800      8       3  150064       2.0338     0.020984
enh51785     1   17393000   17394000      1       1  150064       2.6458     0.004075
enh51786     1   17394900   17395900      3       1  150064       3.1634   0.00077978
enh51787     1   17408600   17409600      4       2  150064       2.0374     0.020806
enh51798     1   17454600   17455600      2       1  150064       1.8986     0.028807
enh51809     1   17774200   17775200      3       2  150064       1.8741     0.030456
enh51869     1   19218300   19219300      2       1  150064       1.6971     0.044838
enh51881     1   19263400   19264400      2       1  150064       1.7529     0.039814
enh51908     1   19417200   19418200      3       2  150064       1.7485     0.040185
enh51933     1   19636400   19637400      6       3  150064       1.7159     0.043089
enh51934     1   19640400   19641400      2       1  150064       2.3414    0.0096047
enh51935     1   19641900   19642900      5       2  150064        1.834     0.033328
enh51979     1   19821500   19822500      3       2  150064       2.7532    0.0029511
enh51980     1   19832000   19833000      7       3  150064       1.8529     0.031947
enh51981     1   19835200   19836200      4       2  150064        2.021     0.021641
enh51991     1   19939300   19940300      1       1  150064       1.7696       0.0384
enh51996     1   19966700   19967700      1       1  150064       2.3371     0.009718
enh51999     1   19974600   19975600      9       4  150064       1.7098     0.043651
enh52023     1   20420400   20421400      5       3  150064       2.1564     0.015525
enh52043     1   20651400   20652400      4       2  150064       1.8356     0.033212
enh52068     1   21059800   21060800      2       1  150064       2.8097    0.0024792
enh52069     1   21065800   21066800      4       1  150064       2.6795    0.0036867
enh52073     1   21114500   21115500      2       1  150064       2.4415    0.0073133
enh52074     1   21157000   21158000      2       1  150064       2.4659    0.0068331
enh52076     1   21247600   21248600      1       1  150064       2.4741     0.006678
enh52077     1   21288700   21289700      2       1  150064       1.7163     0.043052
enh52080     1   21323600   21324600      4       2  150064       1.8866     0.029605
enh52082     1   21331600   21332600      2       1  150064        1.849     0.032229
enh52083     1   21338800   21339800      3       2  150064       1.6757       0.0469
enh52085     1   21348600   21349600      1       1  150064       2.1326      0.01648
enh52086     1   21351400   21352400      4       2  150064        2.339    0.0096673
enh52088     1   21361500   21362500      2       1  150064       1.9996     0.022773
enh52089     1   21369600   21370600      3       2  150064       1.9724     0.024282
enh52090     1   21386700   21387700      1       1  150064       1.8633      0.03121
enh52092     1   21403300   21404300      4       2  150064       2.5195    0.0058759
enh52093     1   21409500   21410500      2       1  150064       2.4697    0.0067617
enh52094     1   21416500   21417500      1       1  150064       2.8478     0.002201
enh52099     1   21465400   21466400      2       1  150064       2.7006    0.0034605
enh52100     1   21465900   21466900      1       1  150064       2.4763     0.006638
enh52101     1   21476100   21477100      2       1  150064       3.0777    0.0010431
enh52104     1   21489200   21490200      2       1  150064        2.621    0.0043839
enh52106     1   21497600   21498600      3       1  150064       2.9716     0.001481
enh52107     1   21500000   21501000      1       1  150064       2.4774     0.006618
enh52108     1   21518300   21519300      1       1  150064        1.794      0.03641
enh52109     1   21519100   21520100      1       1  150064       2.8251     0.002363
enh52110     1   21521000   21522000      2       1  150064        2.607    0.0045671
enh52111     1   21521500   21522500      1       1  150064       1.7381       0.0411
enh52198     1   22350000   22351000      5       2  150064       2.2927     0.010933
enh52199     1   22352900   22353900      7       2  150064       2.7309     0.003158
enh52200     1   22356700   22357700      7       2  150064       2.7491    0.0029883
enh52202     1   22361200   22362200     10       3  150064       1.6488     0.049599
enh52204     1   22374800   22375800      2       1  150064       3.2572   0.00056259
enh52207     1   22382400   22383400      3       2  150064       2.2184     0.013265
enh52211     1   22401300   22402300      3       2  150064       2.1345     0.016401
enh52220     1   22448300   22449300      5       3  150064       2.9265    0.0017142
enh52223     1   22461100   22462100      1       1  150064       3.6933    0.0001107
enh52225     1   22567900   22568900      3       2  150064       1.8919     0.029255
enh52226     1   22574700   22575700      2       1  150064       1.7258      0.04219
enh52266     1   23141800   23142800      7       2  150064       2.0465     0.020352
enh52280     1   23438200   23439200      1       1  150064       2.0492      0.02022
enh52340     1   23889000   23890000      2       1  150064       1.9327     0.026637
enh52348     1   23912400   23913400      1       1  150064        1.799      0.03601
enh52352     1   23939000   23940000      2       1  150064       1.9468     0.025782
enh52365     1   24074600   24075600      1       1  150064       2.1532      0.01565
enh52368     1   24085900   24086900      2       1  150064        2.179     0.014666
enh52406     1   24372600   24373600      3       1  150064       2.5782    0.0049652
enh52437     1   24691400   24692400      3       2  150064       1.7634     0.038918
enh52440     1   24717200   24718200      5       2  150064       1.7514     0.039939
enh52448     1   24830000   24831000      2       1  150064       1.9913     0.023224
enh52449     1   24833200   24834200      2       1  150064       1.7526     0.039832
enh52450     1   24837800   24838800      3       1  150064       2.3432    0.0095605
enh52451     1   24867500   24868500      7       3  150064       2.6823    0.0036556
enh52454     1   24967400   24968400      2       1  150064       2.5702    0.0050815
enh52657     1   26506800   26507800      2       1  150064       2.2775     0.011379
enh52658     1   26507900   26508900      5       3  150064       2.7236    0.0032283
enh52690     1   26868900   26869900      1       1  150064       1.7021      0.04437
enh52692     1   26873000   26874000      3       2  150064       2.0171     0.021842
enh52694     1   26882300   26883300      1       1  150064       2.1998      0.01391
enh52695     1   26886300   26887300      3       2  150064       2.1913     0.014217
enh52696     1   26900800   26901800      6       3  150064       2.2813     0.011264
enh52701     1   27016800   27017800      1       1  150064       2.4913     0.006363
enh52704     1   27033600   27034600      2       1  150064       2.6037    0.0046111
enh52705     1   27041600   27042600      2       1  150064       1.8757     0.030351
enh52706     1   27048300   27049300      1       1  150064       2.7248     0.003217
enh52707     1   27052200   27053200      3       1  150064       2.5882    0.0048246
enh52710     1   27069600   27070600      1       1  150064        2.709     0.003374
enh52712     1   27073900   27074900      1       1  150064       2.7082     0.003382
enh52714     1   27078300   27079300      2       1  150064       2.6109    0.0045156
enh52715     1   27079800   27080800      2       1  150064       2.5595    0.0052415
enh52717     1   27093200   27094200      3       2  150064       2.9077    0.0018205
enh52724     1   27124200   27125200      1       1  150064       2.7391      0.00308
enh52727     1   27154200   27155200      2       1  150064       2.1232     0.016866
enh52729     1   27157500   27158500      1       1  150064        2.646     0.004073
enh52731     1   27175500   27176500      2       1  150064       2.4054    0.0080773
enh52732     1   27179400   27180400      1       1  150064       3.8436    6.061e-05
enh52733     1   27184200   27185200      1       1  150064       1.9879      0.02341
enh52734     1   27185000   27186000      1       1  150064       1.9879      0.02341
enh52737     1   27204100   27205100      1       1  150064       2.0777      0.01887
enh52742     1   27246900   27247900      2       1  150064       2.7103    0.0033606
enh52743     1   27249600   27250600      1       1  150064        2.512     0.006003
enh52755     1   27397100   27398100      4       1  150064        1.756     0.039544
enh52756     1   27425500   27426500      1       1  150064         2.29      0.01101
enh52771     1   27466000   27467000      1       1  150064       1.6802      0.04646
enh52789     1   27667900   27668900      2       1  150064       2.6571    0.0039408
enh52794     1   27693800   27694800      1       1  150064       1.8301      0.03362
enh52795     1   27695400   27696400      1       1  150064       2.9448     0.001616
enh52819     1   27770400   27771400      2       1  150064       2.1849     0.014448
enh52862     1   27932200   27933200      1       1  150064       2.0323      0.02106
enh52865     1   27944600   27945600      1       1  150064       1.8623      0.03128
enh52866     1   27947800   27948800      2       1  150064       1.6501     0.049462
enh52867     1   27951200   27952200      1       1  150064       2.1084       0.0175
enh52868     1   27955000   27956000      2       1  150064        1.664     0.048061
enh52869     1   27957700   27958700      7       3  150064       1.8081     0.035298
enh52870     1   27970100   27971100      2       1  150064       1.7707     0.038307
enh52912     1   28431200   28432200      2       1  150064       1.9801     0.023844
enh52918     1   28499400   28500400      2       1  150064       3.6693   0.00012161
enh52926     1   28575800   28576800      2       1  150064       1.7769     0.037792
enh52928     1   28588100   28589100      3       1  150064        2.265     0.011756
enh52933     1   28623000   28624000      3       2  150064       2.0438     0.020484
enh52935     1   28697200   28698200      2       1  150064         3.39   0.00034946
enh52936     1   28736100   28737100      8       3  150064       2.2663     0.011716
enh52937     1   28743200   28744200      2       1  150064       2.0408     0.020638
enh52939     1   28782600   28783600      1       1  150064       2.4036     0.008118
enh52943     1   28835500   28836500      2       1  150064       2.6978    0.0034899
enh52946     1   28845600   28846600      1       1  150064       2.4689     0.006776
enh52950     1   28887600   28888600      5       3  150064       3.0846    0.0010192
enh52951     1   28905600   28906600      1       1  150064        2.917     0.001767
enh52952     1   28916300   28917300      3       1  150064       2.7318    0.0031493
enh52956     1   28967100   28968100      2       1  150064       2.2745     0.011467
enh52957     1   28971000   28972000      1       1  150064       2.3123      0.01038
enh52958     1   28973600   28974600      2       1  150064       2.0484     0.020261
enh52960     1   28980400   28981400      3       2  150064       2.7893    0.0026414
enh52970     1   29119100   29120100      2       1  150064       1.8173     0.034588
enh52974     1   29210200   29211200      4       2  150064       2.2893     0.011032
enh52975     1   29211800   29212800      5       1  150064       2.1952     0.014076
enh52983     1   29310500   29311500      2       1  150064       1.9013     0.028632
enh52984     1   29369500   29370500      2       1  150064        3.021    0.0012595
enh52990     1   29498700   29499700      3       2  150064       2.5666    0.0051352
enh52996     1   29555700   29556700      4       2  150064       1.8991     0.028773
enh52997     1   29557600   29558600      3       1  150064       2.1232     0.016867
enh53000     1   29571600   29572600      5       2  150064        1.868     0.030882
enh53017     1   30457300   30458300      3       2  150064       3.9025   4.7592e-05
enh53018     1   30481000   30482000      6       1  150064       3.2864   0.00050735
enh53031     1   31148000   31149000      3       1  150064       1.8253     0.033976
enh53036     1   31179800   31180800      8       1  150064       1.9241     0.027168
enh53039     1   31214000   31215000      2       1  150064       2.2838      0.01119
enh53040     1   31216500   31217500      1       1  150064       1.9473      0.02575
enh53050     1   31274600   31275600      1       1  150064       1.7209      0.04263
enh53074     1   31382200   31383200      2       1  150064       1.7205     0.042675
enh53084     1   31449200   31450200      1       1  150064       1.7721      0.03819
enh53122     1   31688400   31689400     10       2  150064        2.975    0.0014648
enh53126     1   31738700   31739700      2       1  150064       2.7328    0.0031399
enh53128     1   31771800   31772800      5       2  150064       3.9229   4.3737e-05
enh53130     1   31837700   31838700      2       1  150064       3.6697   0.00012141
enh53132     1   31847200   31848200      2       1  150064       2.7671    0.0028278
enh53134     1   31854800   31855800      4       1  150064       4.2914   8.8794e-06
enh53136     1   31888200   31889200      1       1  150064        2.833     0.002306
enh53138     1   31891200   31892200      2       1  150064       2.9711    0.0014836
enh53139     1   31894600   31895600      3       1  150064       1.7846     0.037167
enh53147     1   32029700   32030700      1       1  150064       2.3782     0.008699
enh53169     1   32138500   32139500      2       1  150064       1.7052     0.044079
enh53230     1   32592700   32593700      3       2  150064       1.6917     0.045349
enh53235     1   32616800   32617800      1       1  150064       2.0177      0.02181
enh53249     1   32707400   32708400      3       1  150064       1.7063     0.043974
enh53250     1   32708000   32709000      1       1  150064       1.8506      0.03211
enh53259     1   32810800   32811800      1       1  150064        2.932     0.001684
enh53298     1   33232300   33233300      4       2  150064       2.1185     0.017068
enh53300     1   33279800   33280800      2       1  150064        1.684      0.04609
enh53305     1   33338100   33339100      2       1  150064        1.997     0.022915
enh53328     1   33492500   33493500      4       2  150064       2.0286     0.021251
enh53332     1   33502600   33503600      2       1  150064       1.8687     0.030829
enh53344     1   33564700   33565700      1       1  150064       2.2931      0.01092
enh53361     1   33728200   33729200      2       1  150064       1.9608     0.024953
enh53369     1   33758100   33759100      2       1  150064       1.7152     0.043157
enh53370     1   33760900   33761900      3       1  150064       1.8874     0.029554
enh53372     1   33766200   33767200      3       2  150064       2.3437    0.0095463
enh53378     1   33811000   33812000      1       1  150064       1.7861      0.03704
enh53400     1   33936200   33937200      3       1  150064       1.7455     0.040446
enh53436     1   35322700   35323700      4       2  150064        1.898     0.028849
enh53445     1   35585800   35586800      2       1  150064       1.7055      0.04405
enh53451     1   35675800   35676800      3       1  150064       3.5077   0.00022599
enh53473     1   36002000   36003000      2       1  150064       3.0799    0.0010355
enh53483     1   36101700   36102700      1       1  150064       1.7839      0.03722
enh53488     1   36181800   36182800      1       1  150064       3.4063    0.0003292
enh53491     1   36275400   36276400      4       2  150064       4.3204    7.789e-06
enh53492     1   36313500   36314500      4       2  150064       3.5688   0.00017929
enh53493     1   36316500   36317500      4       2  150064        3.494    0.0002379
enh53498     1   36391000   36392000      1       1  150064       4.1361    1.766e-05
enh53500     1   36398100   36399100      1       1  150064        3.492    0.0002397
enh53501     1   36401600   36402600      3       2  150064       2.5871    0.0048389
enh53502     1   36549000   36550000      3       2  150064        3.741   9.1642e-05
enh53503     1   36553100   36554100      1       1  150064       3.1405    0.0008432
enh53504     1   36555900   36556900      1       1  150064       3.6172    0.0001489
enh53507     1   36565300   36566300      6       2  150064       2.5158     0.005938
enh53508     1   36581300   36582300      3       1  150064       2.1813     0.014579
enh53509     1   36584600   36585600      2       1  150064       1.8279     0.033785
enh53510     1   36588700   36589700      2       1  150064       3.7128   0.00010249
enh53511     1   36600700   36601700      2       1  150064       3.3181   0.00045322
enh53513     1   36607600   36608600      2       1  150064       3.3975   0.00034006
enh53514     1   36613000   36614000      3       1  150064       3.8801   5.2202e-05
enh53518     1   36631300   36632300      2       1  150064       3.9408   4.0604e-05
enh53519     1   36634200   36635200      4       2  150064       4.6646    1.546e-06
enh53520     1   36637300   36638300      1       1  150064       4.5633    2.518e-06
enh53522     1   36641600   36642600      3       1  150064       2.9718    0.0014803
enh53526     1   36652600   36653600      3       1  150064       1.7242     0.042331
enh53527     1   36653700   36654700      2       1  150064       2.3707     0.008876
enh53562     1   36809500   36810500      1       1  150064       1.9367      0.02639
enh53591     1   37169200   37170200      1       1  150064        2.832     0.002313
enh53626     1   38271800   38272800      4       2  150064       2.3417     0.009599
enh53627     1   38275400   38276400      2       1  150064       2.7272    0.0031936
enh53629     1   38278900   38279900      1       1  150064       3.2541    0.0005687
enh53635     1   38323500   38324500      1       1  150064       3.1702    0.0007616
enh53637     1   38355900   38356900      4       2  150064       3.1962   0.00069617
enh53644     1   38395200   38396200      4       2  150064       2.5493    0.0053965
enh53648     1   38453500   38454500      1       1  150064        2.104      0.01769
enh53650     1   38456800   38457800      2       1  150064       2.1627     0.015281
enh53674     1   39193900   39194900      3       1  150064        2.399    0.0082196
enh53679     1   39333000   39334000      1       1  150064       1.8278      0.03379
enh53681     1   39339900   39340900      5       3  150064       2.0375     0.020801
enh53684     1   39439200   39440200      6       3  150064       2.8179    0.0024166
enh53688     1   39468500   39469500      1       1  150064       2.3639     0.009042
enh53689     1   39490800   39491800      2       1  150064       1.8507     0.032107
enh53692     1   39541900   39542900      2       1  150064       2.9168    0.0017683
enh53699     1   39577800   39578800      2       1  150064       1.8052     0.035521
enh53700     1   39581900   39582900      3       1  150064       2.2439     0.012419
enh53720     1   39636500   39637500      3       1  150064       1.7642     0.038851
enh53725     1   39648400   39649400      2       1  150064       1.8156     0.034712
enh53727     1   39650900   39651900      2       1  150064       2.1225     0.016899
enh53753     1   39859000   39860000      2       1  150064       1.7647     0.038809
enh53755     1   39863600   39864600      2       1  150064       1.6897     0.045544
enh53767     1   39916300   39917300      2       1  150064       1.7229      0.04245
enh53768     1   39974600   39975600      4       2  150064       2.3427    0.0095713
enh53779     1   40118800   40119800      3       2  150064       1.9954     0.022998
enh53795     1   40317400   40318400      3       2  150064       1.9928      0.02314
enh53796     1   40341400   40342400      1       1  150064       1.8639      0.03117
enh53798     1   40346500   40347500      4       2  150064       2.1626     0.015285
enh53850     1   40998000   40999000      3       2  150064       1.9022     0.028572
enh53861     1   41155900   41156900      3       2  150064       2.3236     0.010073
enh53862     1   41159300   41160300      4       2  150064       2.4007     0.008182
enh53864     1   41164400   41165400      2       1  150064       2.6446    0.0040899
enh53866     1   41169100   41170100      6       2  150064       1.9494     0.025626
enh53867     1   41170100   41171100      2       1  150064        2.747     0.003007
enh53870     1   41178800   41179800      3       2  150064       2.5619    0.0052053
enh53873     1   41187800   41188800      2       1  150064        2.751    0.0029709
enh53879     1   41205400   41206400      3       2  150064       2.6545    0.0039717
enh53883     1   41220800   41221800      1       1  150064       3.0586     0.001112
enh53886     1   41232900   41233900      6       3  150064       1.7494     0.040114
enh53896     1   41270600   41271600      6       2  150064       1.8032     0.035678
enh53916     1   41446800   41447800      4       2  150064       2.3025     0.010653
enh53918     1   41468700   41469700      5       2  150064        2.221     0.013176
enh53919     1   41480100   41481100      3       1  150064       1.7402      0.04091
enh53923     1   41574600   41575600      4       2  150064       2.1731     0.014886
enh53924     1   41617600   41618600      2       1  150064         2.58    0.0049407
enh53947     1   41843000   41844000      4       2  150064       2.6422    0.0041181
enh53948     1   41844900   41845900      5       2  150064       4.1473   1.6817e-05
enh53950     1   41860700   41861700      3       1  150064       1.6804     0.046443
enh53954     1   41878100   41879100      7       2  150064       1.8742     0.030451
enh53958     1   41893000   41894000      6       3  150064       1.7012      0.04445
enh53961     1   41898800   41899800      2       1  150064        2.695    0.0035195
enh53967     1   41949500   41950500      5       3  150064       2.1362     0.016331
enh53968     1   41953100   41954100      4       2  150064       1.8677     0.030899
enh53969     1   41960300   41961300      4       2  150064       3.2234    0.0006334
enh54072     1   42845200   42846200      1       1  150064       2.2319      0.01281
enh54107     1   43415000   43416000      8       2  150064       1.9734     0.024226
enh54109     1   43420800   43421800      3       1  150064         2.19     0.014263
enh54124     1   43703800   43704800      1       1  150064       2.0292      0.02122
enh54126     1   43739700   43740700      4       2  150064       1.8094     0.035197
enh54128     1   43750300   43751300      2       1  150064       2.9997    0.0013512
enh54130     1   43759900   43760900      2       1  150064        2.976    0.0014603
enh54132     1   43769300   43770300      2       1  150064       2.6374    0.0041776
enh54138     1   43825500   43826500      3       2  150064       3.7678   8.2356e-05
enh54139     1   43831000   43832000      2       1  150064       1.9653     0.024692
enh54143     1   43856500   43857500      3       1  150064       3.6146   0.00015038
enh54144     1   43901600   43902600      1       1  150064       3.6156    0.0001498
enh54147     1   43920500   43921500      4       2  150064       4.1611   1.5834e-05
enh54148     1   43938200   43939200      1       1  150064       3.0047     0.001329
enh54151     1   43998400   43999400      3       2  150064       2.5678    0.0051167
enh54152     1   44002300   44003300      1       1  150064       2.9111     0.001801
enh54153     1   44002900   44003900      2       1  150064       2.3372    0.0097154
enh54154     1   44006000   44007000      1       1  150064       2.9099     0.001808
enh54155     1   44011400   44012400      1       1  150064       1.6572      0.04874
enh54156     1   44015900   44016900      2       1  150064       1.6946     0.045076
enh54157     1   44018500   44019500      1       1  150064       3.1374    0.0008524
enh54158     1   44022400   44023400      1       1  150064       2.9139     0.001785
enh54159     1   44024300   44025300      2       1  150064       2.6016    0.0046399
enh54162     1   44038500   44039500      3       1  150064       2.2899     0.011014
enh54163     1   44042700   44043700      4       2  150064       3.9293   4.2603e-05
enh54164     1   44047700   44048700      5       2  150064       2.8226    0.0023819
enh54165     1   44050600   44051600      4       2  150064       4.8876    5.103e-07
enh54166     1   44052600   44053600      4       1  150064       1.9153     0.027727
enh54167     1   44114300   44115300      5       2  150064       4.0012   3.1507e-05
enh54169     1   44134800   44135800      1       1  150064       1.9677      0.02455
enh54170     1   44136900   44137900      2       1  150064       2.7227    0.0032376
enh54171     1   44153400   44154400      1       1  150064       3.5052    0.0002281
enh54173     1   44171200   44172200      2       1  150064       2.8891     0.001932
enh54175     1   44177200   44178200      1       1  150064       3.1581     0.000794
enh54176     1   44181400   44182400      2       1  150064       3.3199   0.00045018
enh54177     1   44182700   44183700      1       1  150064       3.2761    0.0005262
enh54178     1   44185100   44186100      3       2  150064       3.1023   0.00096001
enh54179     1   44195400   44196400      2       1  150064       2.5985    0.0046822
enh54181     1   44229200   44230200      1       1  150064       3.2448    0.0005877
enh54183     1   44230600   44231600      3       1  150064       2.7625    0.0028682
enh54184     1   44231800   44232800      1       1  150064       3.3254    0.0004415
enh54186     1   44248600   44249600      3       2  150064       4.2994   8.5643e-06
enh54187     1   44251700   44252700      2       1  150064       2.3699    0.0088966
enh54193     1   44317100   44318100      3       1  150064       2.0267     0.021348
enh54194     1   44318700   44319700      2       1  150064        3.435   0.00029627
enh54197     1   44327500   44328500      2       1  150064        2.298     0.010782
enh54200     1   44337600   44338600      3       2  150064        3.777   7.9374e-05
enh54201     1   44345900   44346900      1       1  150064       3.9254    4.329e-05
enh54202     1   44350300   44351300      3       2  150064       3.2264   0.00062671
enh54206     1   44398200   44399200      1       1  150064       1.6986       0.0447
enh54207     1   44400100   44401100      2       1  150064       2.2372     0.012635
enh54209     1   44405200   44406200      6       2  150064       2.5801     0.004939
enh54211     1   44417400   44418400      1       1  150064       3.1562    0.0007992
enh54213     1   44422400   44423400      1       1  150064       1.6923      0.04529
enh54216     1   44438500   44439500      2       1  150064        2.759    0.0028993
enh54217     1   44442900   44443900      5       2  150064       2.5588    0.0052521
enh54218     1   44446300   44447300      4       2  150064       1.9799      0.02386
enh54219     1   44456000   44457000      1       1  150064       2.0898      0.01832
enh54224     1   44480800   44481800      1       1  150064       1.7054      0.04406
enh54230     1   44677600   44678600      1       1  150064       2.7892     0.002642
enh54233     1   44704800   44705800      2       1  150064       2.2454      0.01237
enh54240     1   44747900   44748900      2       1  150064       2.7045      0.00342
enh54426     1   46764700   46765700      1       1  150064       2.5042     0.006137
enh54444     1   46985600   46986600      2       1  150064       2.3716     0.008855
enh54469     1   47264100   47265100      4       2  150064       2.1096     0.017448
enh54477     1   47496000   47497000      2       1  150064       1.7204      0.04268
enh54479     1   47640500   47641500      4       2  150064       1.8457     0.032464
enh54505     1   48223600   48224600      2       1  150064       1.8118     0.035009
enh54507     1   48249200   48250200      1       1  150064       2.5494     0.005395
enh54508     1   48257500   48258500      1       1  150064       2.4101     0.007973
enh54510     1   48274300   48275300      4       2  150064        2.135     0.016379
enh54511     1   48279900   48280900      1       1  150064       2.2386      0.01259
enh54514     1   48292700   48293700      2       1  150064       2.4042    0.0081033
enh54520     1   48337100   48338100      6       3  150064       2.4214    0.0077295
enh54522     1   48347200   48348200      2       1  150064       1.9375      0.02634
enh54559     1   49240700   49241700      5       3  150064       1.6972     0.044829
enh54596     1   51761600   51762600      4       2  150064       1.7318     0.041651
enh54597     1   51763200   51764200      3       2  150064       1.7169     0.043003
enh54621     1   51985800   51986800      3       1  150064       1.9132     0.027861
enh54746     1   53641800   53642800      4       2  150064       1.9399     0.026196
enh54748     1   53660800   53661800      2       1  150064       3.0984   0.00097272
enh54749     1   53664000   53665000      1       1  150064       2.8243     0.002369
enh54750     1   53684300   53685300      2       1  150064       2.1388     0.016228
enh54752     1   53702000   53703000      2       1  150064       2.4523    0.0070978
enh54785     1   54422500   54423500      3       1  150064       1.7584     0.039338
enh54786     1   54447400   54448400      1       1  150064       2.3782     0.008699
enh54787     1   54448200   54449200      2       1  150064       2.3025     0.010653
enh54805     1   54667600   54668600      4       2  150064       2.4067    0.0080495
enh54806     1   54685400   54686400      4       2  150064       2.1891     0.014296
enh54807     1   54687500   54688500      2       1  150064       2.3019     0.010672
enh54809     1   54694700   54695700      2       1  150064       2.0398     0.020687
enh54847     1   54804000   54805000      2       1  150064       1.7415     0.040798
enh54853     1   54815600   54816600      1       1  150064       1.7965      0.03621
enh54856     1   54825300   54826300      3       1  150064       1.7609     0.039126
enh54862     1   54838300   54839300      2       1  150064       2.0517     0.020098
enh54863     1   54839500   54840500      4       2  150064       1.7238     0.042372
enh54864     1   54841100   54842100      3       1  150064       1.8758     0.030339
enh54865     1   54843800   54844800      2       1  150064       1.9919      0.02319
enh54866     1   54846100   54847100      4       1  150064        2.067     0.019368
enh54867     1   54846900   54847900      2       1  150064       2.0968     0.018008
enh54868     1   54849700   54850700      3       2  150064       2.3026     0.010649
enh54972     1   56055200   56056200      4       2  150064       1.7337     0.041487
enh54976     1   56115700   56116700      5       2  150064       2.2839     0.011188
enh54978     1   56160900   56161900      9       2  150064       2.0841     0.018574
enh54979     1   56184400   56185400      2       1  150064       1.7767      0.03781
enh55022     1   56903300   56904300      9       3  150064       2.4584    0.0069778
enh55167     1   59617600   59618600      3       2  150064       2.1496     0.015795
enh55168     1   59619000   59620000      6       3  150064       1.8878     0.029523
enh55172     1   59649700   59650700      2       1  150064       1.6503     0.049441
enh55255     1   60217900   60218900      4       2  150064        2.363    0.0090627
enh55257     1   60224100   60225100      2       1  150064       2.2913     0.010974
enh55271     1   60892600   60893600      5       3  150064       2.3327     0.009832
enh55273     1   61087400   61088400      6       3  150064       3.1695   0.00076338
enh55275     1   61228400   61229400      3       1  150064       2.8008    0.0025488
enh55280     1   61368000   61369000      7       3  150064       1.6809     0.046388
enh55282     1   61377200   61378200      5       3  150064       1.8739     0.030474
enh55285     1   61402200   61403200      1       1  150064       1.7319      0.04165
enh55292     1   61455500   61456500      2       1  150064       2.5657    0.0051491
enh55294     1   61479000   61480000      3       2  150064       1.6673     0.047723
enh55333     1   61679700   61680700      3       1  150064       1.8551      0.03179
enh55340     1   61696000   61697000      3       1  150064       1.8764     0.030301
enh55341     1   61703700   61704700      5       3  150064       1.6634     0.048112
enh55363     1   61809300   61810300      1       1  150064       2.4528     0.007087
enh55368     1   61858100   61859100      6       2  150064        2.115     0.017214
enh55370     1   61869200   61870200      1       1  150064       2.1912      0.01422
enh55375     1   61956600   61957600      7       2  150064       2.1492     0.015807
enh55442     1   64106000   64107000      3       2  150064       1.7723     0.038176
enh55485     1   64504600   64505600      1       1  150064       2.6022     0.004631
enh55529     1   65306100   65307100      1       1  150064       2.0233      0.02152
enh55533     1   65338700   65339700      2       1  150064       3.0689    0.0010742
enh55534     1   65340600   65341600      4       2  150064       1.7017     0.044402
enh55539     1   65355700   65356700      1       1  150064       3.6018     0.000158
enh55541     1   65360300   65361300      3       1  150064       1.8943     0.029093
enh55546     1   65376700   65377700      3       1  150064       2.6756    0.0037299
enh55548     1   65379300   65380300      2       1  150064        1.913     0.027875
enh55550     1   65382400   65383400      4       2  150064        2.671    0.0037809
enh55552     1   65388300   65389300      4       2  150064       2.0678     0.019328
enh55553     1   65389900   65390900      3       1  150064       2.5278    0.0057395
enh55554     1   65391500   65392500      1       1  150064       2.8801     0.001988
enh55555     1   65393500   65394500      1       1  150064       2.9146     0.001781
enh55557     1   65396700   65397700      4       2  150064       2.0038     0.022545
enh55558     1   65398000   65399000      3       1  150064       2.3488    0.0094178
enh55559     1   65400300   65401300      3       2  150064       3.3548   0.00039706
enh55561     1   65405300   65406300      3       2  150064        3.289   0.00050272
enh55562     1   65407300   65408300      4       2  150064       1.6896     0.045549
enh55566     1   65412600   65413600      2       1  150064       2.8544    0.0021562
enh55568     1   65421500   65422500      2       1  150064       2.4354    0.0074375
enh55569     1   65423400   65424400      8       2  150064       2.5629    0.0051894
enh55571     1   65427400   65428400      4       1  150064        2.863    0.0020985
enh55572     1   65429800   65430800      4       2  150064       1.8966     0.028943
enh55587     1   65514000   65515000      3       2  150064       2.0127     0.022073
enh55589     1   65525900   65526900      2       1  150064       2.2948     0.010872
enh55592     1   65579700   65580700      3       1  150064        2.237     0.012642
enh55594     1   65640200   65641200      5       1  150064       1.8082     0.035289
enh55607     1   66153200   66154200      5       2  150064       2.7778    0.0027366
enh55609     1   66277600   66278600      1       1  150064       1.6821      0.04627
enh55611     1   66444800   66445800      1       1  150064       2.6173     0.004432
enh55616     1   66673300   66674300      3       2  150064       1.8624     0.031277
enh55623     1   66733200   66734200      1       1  150064       2.4753     0.006656
enh55624     1   66737800   66738800      4       1  150064       2.2384     0.012597
enh55627     1   66746100   66747100      1       1  150064       2.1097      0.01744
enh55629     1   66758300   66759300      2       1  150064       2.1378     0.016266
enh55632     1   66765400   66766400      5       1  150064       2.1653     0.015182
enh55633     1   66768100   66769100      2       1  150064       1.9877     0.023423
enh55703     1   67848200   67849200      7       2  150064       1.7766     0.037821
enh55704     1   67859100   67860100      2       1  150064       2.2355     0.012693
enh55706     1   67865600   67866600      2       1  150064       2.0996      0.01788
enh55721     1   68002900   68003900      2       1  150064       2.2326     0.012789
enh55732     1   68078300   68079300      2       1  150064       1.6808     0.046401
enh55733     1   68083500   68084500      4       2  150064        2.658    0.0039299
enh55746     1   68174800   68175800      2       1  150064       1.8513     0.032063
enh55759     1   68213800   68214800      2       1  150064       2.0104     0.022192
enh55764     1   68219700   68220700      2       1  150064       1.7258     0.042194
enh55765     1   68221300   68222300      1       1  150064       2.4668     0.006817
enh55774     1   68257400   68258400      3       1  150064       3.6703   0.00012111
enh55775     1   68259200   68260200      3       2  150064       3.2428   0.00059183
enh55776     1   68260600   68261600      3       1  150064       3.3003   0.00048284
enh55777     1   68268100   68269100      7       3  150064        2.067     0.019366
enh55778     1   68269300   68270300      3       2  150064       2.5673    0.0051245
enh55779     1   68280700   68281700      3       2  150064       3.1099   0.00093561
enh55780     1   68282700   68283700      5       3  150064       3.6275   0.00014308
enh55781     1   68284100   68285100      2       1  150064       1.9301     0.026798
enh55782     1   68285000   68286000      3       2  150064       2.6741    0.0037461
enh55783     1   68288800   68289800      3       2  150064       2.1793     0.014654
enh55784     1   68290600   68291600      3       1  150064       1.8229      0.03416
enh55785     1   68292400   68293400      4       1  150064       1.9251     0.027109
enh55786     1   68295700   68296700      4       2  150064       3.5136     0.000221
enh55787     1   68299600   68300600      2       1  150064       3.1481   0.00082179
enh55788     1   68305400   68306400      2       1  150064       2.2469     0.012322
enh55790     1   68362600   68363600      6       3  150064       3.0181    0.0012719
enh55793     1   68410900   68411900      3       2  150064       2.0658     0.019422
enh55799     1   68607400   68608400      2       1  150064       1.7134     0.043322
enh55842     1   71414700   71415700      4       2  150064       2.2144     0.013401
enh55844     1   71497500   71498500      1       1  150064       1.8877      0.02953
enh55863     1   76193100   76194100      5       3  150064       1.6523     0.049241
enh55864     1   76207700   76208700      3       2  150064       1.8829     0.029856
enh55909     1   78352300   78353300      4       2  150064       1.6534     0.049125
enh55917     1   78446400   78447400      2       1  150064        2.026     0.021384
enh55918     1   78449200   78450200      2       1  150064       1.7929     0.036491
enh55924     1   78510200   78511200      2       1  150064       1.6581      0.04865
enh55934     1   78561200   78562200      2       1  150064       1.7587     0.039313
enh55948     1   81771800   81772800      2       1  150064       1.9942     0.023065
enh55949     1   81943500   81944500      6       4  150064        1.674     0.047063
enh55951     1   82145300   82146300      3       2  150064       2.2103     0.013542
enh55952     1   82146800   82147800      4       2  150064       1.8182     0.034516
enh55976     1   84157600   84158600      3       2  150064       2.2405     0.012529
enh55978     1   84235400   84236400      2       1  150064       2.8771    0.0020066
enh55979     1   84268100   84269100      3       2  150064       3.6801   0.00011655
enh55988     1   84542100   84543100      1       1  150064       1.8123      0.03497
enh56002     1   84966400   84967400      3       2  150064       2.3468    0.0094689
enh56023     1   85528000   85529000      3       2  150064       2.2418     0.012488
enh56042     1   85808200   85809200      7       4  150064       2.0506     0.020152
enh56046     1   85828600   85829600      3       2  150064       2.5175    0.0059091
enh56049     1   85841300   85842300      2       1  150064       1.9722     0.024291
enh56051     1   85863800   85864800      4       2  150064       2.0858     0.018498
enh56054     1   85893100   85894100      5       2  150064        1.994     0.023076
enh56058     1   85906200   85907200      3       1  150064       1.7187     0.042831
enh56060     1   85916600   85917600      1       1  150064       2.6717     0.003773
enh56061     1   85919100   85920100      2       1  150064       1.8111     0.035059
enh56062     1   85928800   85929800      3       1  150064          1.9     0.028717
enh56071     1   86034800   86035800      4       2  150064        1.734     0.041458
enh56085     1   86534000   86535000      3       1  150064       1.7232      0.04243
enh56134     1   87929500   87930500      4       2  150064       2.0591     0.019742
enh56136     1   88148800   88149800      3       2  150064       2.5086      0.00606
enh56198     1   90126000   90127000      3       2  150064       2.0489     0.020237
enh56199     1   90157900   90158900      2       1  150064       1.6794     0.046541
enh56201     1   90185000   90186000      1       1  150064       1.6991      0.04465
enh56205     1   90204600   90205600      1       1  150064       1.7364      0.04125
enh56217     1   90307600   90308600      3       2  150064       2.4101    0.0079752
enh56241     1   91391200   91392200      2       1  150064       2.1155     0.017195
enh56246     1   91485000   91486000      6       2  150064        1.881     0.029987
enh56253     1   91965200   91966200      3       2  150064       2.3068     0.010532
enh56291     1   92242400   92243400      8       2  150064       2.4704     0.006749
enh56323     1   93003800   93004800      2       1  150064       3.2544   0.00056808
enh56324     1   93176600   93177600      4       2  150064       1.6832     0.046167
enh56334     1   93343000   93344000      2       1  150064       1.6554     0.048926
enh56335     1   93387500   93388500      2       1  150064       1.6894     0.045572
enh56337     1   93399900   93400900      2       1  150064       2.8424    0.0022386
enh56338     1   93405200   93406200      1       1  150064       1.7733      0.03809
enh56341     1   93415800   93416800      3       1  150064       1.8399     0.032888
enh56342     1   93417900   93418900      1       1  150064       2.1765      0.01476
enh56347     1   93438400   93439400      1       1  150064       1.6825      0.04624
enh56371     1   94037500   94038500      3       2  150064       1.9434     0.025982
enh56372     1   94039200   94040200      4       2  150064       1.7471     0.040312
enh56377     1   94051300   94052300      5       2  150064       1.7339     0.041472
enh56437     1   94528100   94529100      3       2  150064       1.9738     0.024204
enh56513     1   95330100   95331100      4       2  150064       1.7244     0.042316
enh56515     1   95349200   95350200      3       2  150064       2.2582     0.011965
enh56530     1   95446900   95447900      2       1  150064       1.8867     0.029603
enh56531     1   95454900   95455900      1       1  150064       1.9067      0.02828
enh56532     1   95459400   95460400      1       1  150064       1.9374      0.02635
enh56536     1   95507600   95508600      2       1  150064       1.8758     0.030341
enh56538     1   95552500   95553500      3       2  150064       2.3225     0.010102
enh56539     1   95583700   95584700      3       2  150064        2.617    0.0044348
enh56545     1   95644400   95645400      2       1  150064       1.7002     0.044545
enh56551     1   95697700   95698700      4       2  150064       2.2012     0.013861
enh56553     1   95709800   95710800      3       1  150064       2.1523     0.015688
enh56556     1   96881600   96882600      3       2  150064       2.7545    0.0029395
enh56558     1   96953100   96954100      2       1  150064       2.3162     0.010272
enh56559     1   96975000   96976000      4       2  150064       2.4041    0.0081072
enh56567     1   97063500   97064500      1       1  150064       2.7308     0.003159
enh56568     1   97189300   97190300      3       1  150064       3.8876   5.0622e-05
enh56569     1   97196000   97197000      4       2  150064        3.075    0.0010527
enh56570     1   97212200   97213200      2       1  150064       1.8213      0.03428
enh56571     1   97213100   97214100      2       1  150064       2.1013     0.017805
enh56576     1   97610000   97611000      1       1  150064       3.3871    0.0003532
enh56577     1   97711000   97712000      2       1  150064       2.1219     0.016922
enh56580     1   98262200   98263200      2       1  150064       2.1589     0.015429
enh56581     1   98329900   98330900      1       1  150064       5.8004    3.307e-09
enh56582     1   98369100   98370100      2       1  150064       5.3934   3.4576e-08
enh56583     1   98383700   98384700      2       1  150064        1.972     0.024303
enh56585     1   98408600   98409600      2       1  150064        5.433   2.7711e-08
enh56600     1  100101400  100102400      5       3  150064       2.4815    0.0065412
enh56601     1  100109900  100110900      1       1  150064       3.0448     0.001164
enh56685     1  105926200  105927200      3       1  150064       1.6691      0.04755
enh56691     1  108439700  108440700      6       2  150064       1.8204     0.034349
enh56699     1  108660500  108661500      6       3  150064       1.9794     0.023886
enh56702     1  108733000  108734000      2       1  150064       2.9407    0.0016371
enh56703     1  108740200  108741200      6       2  150064       2.6406    0.0041376
enh56815     1  110052800  110053800      4       2  150064       1.8154     0.034728
enh56820     1  110081700  110082700      2       1  150064       2.0187     0.021761
enh56821     1  110088400  110089400      3       2  150064       1.7333     0.041525
enh56836     1  110178600  110179600      4       2  150064        2.074     0.019042
enh56837     1  110182500  110183500      1       1  150064       1.8088      0.03524
enh56839     1  110186200  110187200      2       1  150064       2.0658     0.019423
enh56840     1  110191600  110192600      3       2  150064       2.0587     0.019761
enh56873     1  110438500  110439500      6       2  150064       1.8306     0.033578
enh56875     1  110446700  110447700      1       1  150064       1.7552      0.03961
enh56888     1  110530700  110531700      1       1  150064       2.2206      0.01319
enh56892     1  110545400  110546400      1       1  150064        1.927      0.02699
enh56896     1  110576000  110577000      1       1  150064       2.1318      0.01651
enh56900     1  110599400  110600400      1       1  150064       2.2328      0.01278
enh56904     1  110745400  110746400      3       1  150064       1.7137      0.04329
enh56920     1  110855100  110856100      5       2  150064       2.4154     0.007859
enh56922     1  110886700  110887700      4       2  150064       2.0536     0.020009
enh56924     1  110892700  110893700      2       1  150064       2.1775     0.014723
enh56925     1  110926400  110927400      3       1  150064       2.6083     0.004549
enh56935     1  111019200  111020200      3       1  150064       2.3585    0.0091743
enh56960     1  111994500  111995500      2       1  150064       2.2203     0.013199
enh56973     1  112134100  112135100      2       1  150064       1.6499     0.049481
enh56976     1  112148200  112149200      2       1  150064       2.1242     0.016827
enh56979     1  112164300  112165300      7       4  150064       2.0755     0.018972
enh56987     1  112202800  112203800      5       3  150064        2.294     0.010897
enh57007     1  112399100  112400100      1       1  150064       1.9062      0.02831
enh57009     1  112422900  112423900      3       2  150064       1.9172     0.027609
enh57011     1  112446500  112447500      1       1  150064       2.0661      0.01941
enh57014     1  112463700  112464700      3       2  150064       1.9134     0.027848
enh57015     1  112467000  112468000      5       3  150064       2.3295    0.0099159
enh57016     1  112479200  112480200      2       1  150064       2.7375    0.0030957
enh57017     1  112486400  112487400      9       6  150064       2.4859    0.0064618
enh57021     1  112494500  112495500      1       1  150064       2.2682      0.01166
enh57022     1  112496000  112497000      3       1  150064       1.7178     0.042916
enh57029     1  112522900  112523900      3       2  150064       2.6072    0.0045636
enh57032     1  112553700  112554700      3       2  150064       1.6589     0.048566
enh57033     1  112568100  112569100      2       1  150064       3.2769   0.00052482
enh57047     1  112936400  112937400      4       1  150064       1.8506     0.032113
enh57048     1  112940200  112941200      3       1  150064        2.336    0.0097448
enh57049     1  112972900  112973900      3       1  150064       2.3372    0.0097143
enh57051     1  112988800  112989800      4       2  150064       2.3688    0.0089225
enh57056     1  113087000  113088000      1       1  150064       3.1847    0.0007246
enh57057     1  113159600  113160600      4       2  150064       3.9287   4.2698e-05
enh57060     1  113170300  113171300      2       1  150064       2.7143     0.003321
enh57061     1  113174500  113175500      1       1  150064       3.2443    0.0005886
enh57062     1  113179400  113180400      1       1  150064       3.2955    0.0004912
enh57063     1  113215700  113216700      4       2  150064       3.9815   3.4237e-05
enh57064     1  113218700  113219700      2       1  150064       2.7755    0.0027562
enh57065     1  113231000  113232000      2       1  150064       2.4976    0.0062517
enh57066     1  113240300  113241300      3       1  150064       3.2094   0.00066502
enh57067     1  113241400  113242400      2       1  150064       3.6366   0.00013811
enh57092     1  113569500  113570500      2       1  150064       1.9782     0.023953
enh57100     1  113682700  113683700      1       1  150064       1.6575      0.04871
enh57159     1  114802700  114803700      2       1  150064       2.0903     0.018295
enh57165     1  115050100  115051100      1       1  150064       2.5298     0.005706
enh57178     1  115238300  115239300      1       1  150064       2.6061     0.004579
enh57180     1  115257400  115258400      2       1  150064       1.7788     0.037633
enh57181     1  115259500  115260500      2       1  150064       1.9462     0.025816
enh57182     1  115263200  115264200      3       2  150064       3.3351   0.00042639
enh57183     1  115265800  115266800      1       1  150064       2.3715     0.008859
enh57185     1  115295600  115296600      4       2  150064       2.5736     0.005033
enh57189     1  115604500  115605500      3       1  150064       2.1682     0.015072
enh57190     1  115610500  115611500      2       1  150064       2.3839    0.0085653
enh57194     1  115640800  115641800      3       2  150064        1.736     0.041281
enh57195     1  115642200  115643200      5       2  150064       3.6876   0.00011318
enh57196     1  115655100  115656100      7       4  150064       3.7919   7.4742e-05
enh57197     1  115676600  115677600      3       2  150064       3.6199   0.00014736
enh57198     1  115680700  115681700      4       2  150064       2.2178     0.013284
enh57202     1  115712400  115713400      7       4  150064       2.9527    0.0015752
enh57203     1  115721800  115722800     12       4  150064       3.2508   0.00057533
enh57204     1  115724600  115725600      5       2  150064         2.54     0.005542
enh57205     1  115726000  115727000      5       2  150064       3.0163    0.0012795
enh57207     1  115732800  115733800      5       2  150064       2.1064     0.017586
enh57208     1  115736700  115737700      9       3  150064       3.3157   0.00045711
enh57211     1  115762200  115763200      6       3  150064       2.7503    0.0029766
enh57214     1  115856500  115857500      2       1  150064       2.8495    0.0021896
enh57216     1  115875100  115876100      2       1  150064       2.5023    0.0061698
enh57217     1  115906900  115907900      4       1  150064       2.1265      0.01673
enh57223     1  116185800  116186800      1       1  150064       2.1895      0.01428
enh57230     1  116219100  116220100      3       2  150064       1.8328     0.033415
enh57258     1  116853700  116854700      4       2  150064       1.9302      0.02679
enh57259     1  116863000  116864000      1       1  150064       1.7745      0.03799
enh57270     1  116925800  116926800      1       1  150064        1.869      0.03081
enh57295     1  117305700  117306700      3       2  150064       2.1517     0.015709
enh57297     1  117367700  117368700      3       1  150064       3.6779   0.00011757
enh57330     1  117689500  117690500      7       1  150064        1.791     0.036649
enh57331     1  117714000  117715000      3       2  150064       2.6914    0.0035576
enh57347     1  118083400  118084400      5       2  150064       1.9427     0.026028
enh57348     1  118113000  118114000      1       1  150064       2.1917       0.0142
enh57365     1  118188600  118189600      3       1  150064       1.9446     0.025913
enh57393     1  118789500  118790500      3       2  150064       1.7744     0.037996
enh57573     1  145436100  145437100      1       1  150064       1.7244      0.04232
enh57599     1  145588000  145589000      3       1  150064       1.9471     0.025762
enh57601     1  145609100  145610100      1       1  150064       1.8132       0.0349
enh57602     1  145627900  145628900      1       1  150064       1.7195      0.04276
enh57611     1  146639100  146640100      4       2  150064         2.43    0.0075503
enh57612     1  146640600  146641600      2       1  150064       2.0001     0.022742
enh57613     1  146645400  146646400      6       2  150064       2.0747     0.019009
enh57614     1  146649100  146650100      5       3  150064       1.7794     0.037588
enh57615     1  146695200  146696200      2       1  150064       2.5317    0.0056752
enh57616     1  146707200  146708200      7       3  150064       2.5384    0.0055678
enh57617     1  146713000  146714000      2       1  150064       3.1524   0.00080975
enh57619     1  146718700  146719700      5       3  150064       1.7537     0.039744
enh57621     1  146966600  146967600      2       1  150064       2.1904     0.014247
enh57624     1  146976700  146977700      3       2  150064       2.4113    0.0079485
enh57633     1  147053700  147054700      2       1  150064       1.7309     0.041733
enh57662     1  149819800  149820800      1       1  150064       2.4705     0.006747
enh57668     1  149897300  149898300      4       2  150064       1.7368     0.041216
enh57675     1  149949200  149950200      1       1  150064       2.8656     0.002081
enh57688     1  149984600  149985600      4       1  150064       1.8379     0.033036
enh57690     1  149992900  149993900      1       1  150064       2.0556      0.01991
enh57691     1  150022100  150023100      1       1  150064         5.25    7.606e-08
enh57692     1  150025600  150026600      4       1  150064       5.1551   1.2672e-07
enh57693     1  150037400  150038400      1       1  150064       5.5334     1.57e-08
enh57696     1  150065300  150066300      1       1  150064       5.5309    1.593e-08
enh57697     1  150110200  150111200      2       1  150064       5.1931   1.0343e-07
enh57700     1  150118900  150119900      3       1  150064       5.2081   9.5414e-08
enh57703     1  150126900  150127900      2       1  150064       2.7677     0.002823
enh57707     1  150158600  150159600      3       2  150064       4.7642   9.4794e-07
enh57708     1  150159500  150160500      1       1  150064       5.4736    2.205e-08
enh57709     1  150164100  150165100      1       1  150064       2.0092      0.02226
enh57710     1  150185000  150186000      3       2  150064       4.6806   1.4303e-06
enh57712     1  150208900  150209900      2       1  150064       1.9992     0.022793
enh57715     1  150234200  150235200      2       1  150064       1.7168     0.043009
enh57717     1  150241900  150242900      3       1  150064       4.9797   3.1842e-07
enh57719     1  150245700  150246700      1       1  150064        5.069        2e-07
enh57721     1  150256500  150257500      1       1  150064       4.9984    2.891e-07
enh57723     1  150266800  150267800      1       1  150064       1.7334      0.04151
enh57724     1  150294800  150295800      5       2  150064       5.3544   4.2929e-08
enh57725     1  150295400  150296400      7       3  150064       4.7419   1.0585e-06
enh57726     1  150339400  150340400      3       2  150064       4.0739   2.3115e-05
enh57729     1  150356200  150357200      4       2  150064       4.4328   4.6508e-06
enh57730     1  150359300  150360300      2       1  150064       4.2877   9.0281e-06
enh57731     1  150361500  150362500      3       2  150064       4.0914   2.1441e-05
enh57732     1  150377800  150378800      3       2  150064       1.8845     0.029749
enh57733     1  150381200  150382200      2       1  150064       3.9694   3.6027e-05
enh57734     1  150382100  150383100      2       1  150064       3.9829   3.4041e-05
enh57737     1  150449300  150450300      5       2  150064       2.8322    0.0023113
enh57738     1  150457100  150458100      4       2  150064        1.766     0.038699
enh57739     1  150460700  150461700      3       1  150064       4.5462   2.7315e-06
enh57740     1  150479900  150480900      5       2  150064       1.8588      0.03153
enh57741     1  150481500  150482500      5       3  150064       4.8443   6.3533e-07
enh57742     1  150486600  150487600      1       1  150064       5.0598    2.098e-07
enh57743     1  150489300  150490300      2       1  150064       4.4767   3.7907e-06
enh57744     1  150493900  150494900      1       1  150064       2.0537         0.02
enh57746     1  150504000  150505000      4       2  150064       3.6676    0.0001224
enh57751     1  150525500  150526500      1       1  150064       2.5871      0.00484
enh57755     1  150544500  150545500      7       3  150064       2.0208      0.02165
enh57756     1  150546200  150547200      3       1  150064       1.8757     0.030351
enh57757     1  150553100  150554100      1       1  150064       1.7288      0.04192
enh57767     1  150738000  150739000      6       3  150064       1.8918     0.029256
enh57771     1  150842500  150843500      1       1  150064       2.8772     0.002006
enh57782     1  150968200  150969200      4       2  150064       3.5626   0.00018362
enh57783     1  150969300  150970300      3       1  150064       4.5686   2.4553e-06
enh57785     1  150974800  150975800      2       1  150064        4.428   4.7557e-06
enh57797     1  151035000  151036000      2       1  150064       1.8598     0.031455
enh57798     1  151041300  151042300      4       2  150064       2.9276    0.0017081
enh57799     1  151044200  151045200      5       3  150064       2.7302    0.0031644
enh57800     1  151098200  151099200      1       1  150064       2.9898     0.001396
enh57802     1  151104600  151105600      1       1  150064       2.1775      0.01472
enh57803     1  151106800  151107800      3       1  150064       2.3086     0.010482
enh57804     1  151111300  151112300      1       1  150064       2.1128      0.01731
enh57805     1  151115100  151116100      6       2  150064       2.8394      0.00226
enh57812     1  151141800  151142800      1       1  150064       1.7299      0.04182
enh57820     1  151228200  151229200      2       1  150064       3.4523   0.00027791
enh57836     1  151373300  151374300      1       1  150064       3.3175    0.0004542
enh57839     1  151410700  151411700      2       1  150064       2.9299    0.0016954
enh57841     1  151417000  151418000      2       1  150064        2.118     0.017088
enh57842     1  151429000  151430000      4       2  150064       2.1558     0.015551
enh57844     1  151444800  151445800      1       1  150064       2.5897     0.004803
enh57863     1  151611000  151612000      1       1  150064       2.6561     0.003953
enh57877     1  151779400  151780400      1       1  150064       1.6451      0.04997
enh57888     1  151887400  151888400      1       1  150064       1.6659      0.04787
enh57905     1  152414800  152415800      8       2  150064       2.0014     0.022674
enh57921     1  153498000  153499000      1       1  150064       2.0546      0.01996
enh57951     1  153641400  153642400      3       2  150064         1.92     0.027429
enh57956     1  153702400  153703400      2       1  150064       1.9206     0.027394
enh57963     1  153751500  153752500      2       1  150064       1.6646     0.047997
enh57965     1  153761400  153762400      1       1  150064       2.5081     0.006069
enh57968     1  153769200  153770200      2       1  150064       3.2724   0.00053311
enh57969     1  153776600  153777600      2       1  150064       3.5068   0.00022676
enh57971     1  153814100  153815100      1       1  150064       3.6578    0.0001272
enh57972     1  153838500  153839500      1       1  150064       2.2649      0.01176
enh57973     1  153852500  153853500      2       1  150064       3.3154   0.00045762
enh57977     1  153876600  153877600      1       1  150064       3.5105    0.0002236
enh57978     1  153890200  153891200      2       1  150064       2.0632     0.019546
enh57980     1  153901100  153902100      3       1  150064       2.0779      0.01886
enh57983     1  153926300  153927300      2       1  150064       2.1156     0.017188
enh57985     1  153931300  153932300      5       3  150064       2.2696     0.011615
enh57987     1  153936800  153937800      2       1  150064       2.0757     0.018962
enh57988     1  153938300  153939300      3       2  150064       2.5737    0.0050309
enh57989     1  153941100  153942100      2       1  150064       2.3994    0.0082099
enh57990     1  153947800  153948800      2       1  150064       2.2278     0.012946
enh57995     1  153965700  153966700      5       3  150064       3.1034   0.00095657
enh57999     1  154146800  154147800      1       1  150064         2.86     0.002118
enh58001     1  154149200  154150200      3       2  150064       2.3831    0.0085848
enh58002     1  154150400  154151400      2       1  150064        1.801     0.035852
enh58004     1  154152700  154153700      1       1  150064       2.3617     0.009096
enh58005     1  154158700  154159700      2       1  150064       2.1452     0.015968
enh58007     1  154167000  154168000      3       1  150064       2.0729      0.01909
enh58013     1  154195700  154196700      1       1  150064       1.9978      0.02287
enh58020     1  154324200  154325200      4       2  150064       2.4754    0.0066543
enh58022     1  154357800  154358800      1       1  150064       1.6588      0.04858
enh58032     1  154395500  154396500      4       2  150064       2.1786      0.01468
enh58036     1  154407700  154408700      2       1  150064       2.2156     0.013361
enh58037     1  154414100  154415100      2       1  150064       2.7097    0.0033674
enh58038     1  154415500  154416500      4       2  150064       2.2968     0.010815
enh58039     1  154417200  154418200      2       1  150064       2.0852     0.018525
enh58043     1  154452000  154453000      1       1  150064        1.801      0.03585
enh58044     1  154457400  154458400      1       1  150064       1.6633      0.04813
enh58051     1  154525200  154526200      1       1  150064       2.0325      0.02105
enh58052     1  154526100  154527100      1       1  150064       1.8707      0.03069
enh58053     1  154528200  154529200      1       1  150064       2.2665      0.01171
enh58058     1  154581500  154582500      2       1  150064       1.6851      0.04598
enh58059     1  154595200  154596200      3       2  150064       1.7237      0.04238
enh58078     1  154740300  154741300      4       2  150064       1.6952     0.045014
enh58080     1  154748200  154749200      1       1  150064       1.7267      0.04211
enh58086     1  154780700  154781700      1       1  150064       1.6922       0.0453
enh58089     1  154788600  154789600      1       1  150064       4.2946    8.751e-06
enh58090     1  154791200  154792200      6       2  150064       2.9952    0.0013715
enh58091     1  154792700  154793700      4       2  150064       4.2661   9.9458e-06
enh58092     1  154795000  154796000      7       3  150064       3.4024     0.000334
enh58096     1  154824400  154825400      5       2  150064        2.199     0.013937
enh58097     1  154829300  154830300      2       1  150064       2.2827     0.011223
enh58099     1  154849800  154850800      2       1  150064       3.2677   0.00054205
enh58100     1  154884400  154885400      1       1  150064        3.993    3.262e-05
enh58102     1  154910600  154911600      3       1  150064       3.6817   0.00011585
enh58103     1  154915400  154916400      3       1  150064       3.7877   7.6028e-05
enh58104     1  154923400  154924400      1       1  150064       2.0133      0.02204
enh58118     1  154983000  154984000      3       2  150064       1.6641      0.04805
enh58119     1  154985400  154986400      1       1  150064       2.0143      0.02199
enh58120     1  154986100  154987100      1       1  150064       3.8876    5.062e-05
enh58121     1  154988100  154989100      3       2  150064       2.4353      0.00744
enh58122     1  154989000  154990000      1       1  150064       1.7093       0.0437
enh58123     1  154990800  154991800      1       1  150064       2.3559      0.00924
enh58124     1  155008900  155009900      4       1  150064       3.2453   0.00058655
enh58126     1  155017200  155018200      2       1  150064       2.4019    0.0081556
enh58127     1  155020700  155021700      1       1  150064       3.3362    0.0004246
enh58129     1  155033300  155034300      5       2  150064       2.8978    0.0018787
enh58131     1  155043900  155044900      1       1  150064       2.5649     0.005161
enh58140     1  155111100  155112100      2       1  150064       1.7452     0.040475
enh58145     1  155157200  155158200      4       2  150064       1.6924     0.045283
enh58149     1  155175800  155176800      1       1  150064       1.7265      0.04213
enh58152     1  155195200  155196200      1       1  150064        2.079      0.01881
enh58157     1  155214900  155215900      1       1  150064       2.2046      0.01374
enh58158     1  155219600  155220600      2       1  150064       2.0696     0.019246
enh58160     1  155222800  155223800      1       1  150064       2.1998      0.01391
enh58162     1  155229800  155230800      2       1  150064       2.0295     0.021205
enh58165     1  155241100  155242100      3       1  150064       2.1903     0.014251
enh58167     1  155248200  155249200      1       1  150064       2.4281      0.00759
enh58168     1  155277300  155278300      1       1  150064        2.564     0.005174
enh58170     1  155289500  155290500      2       1  150064       1.8741      0.03046
enh58177     1  155473200  155474200      2       1  150064       1.7828     0.037306
enh58178     1  155477100  155478100      1       1  150064       2.3163      0.01027
enh58179     1  155478000  155479000      1       1  150064       2.4519     0.007105
enh58185     1  155505700  155506700      1       1  150064        2.431     0.007528
enh58195     1  155606000  155607000      2       1  150064       2.5547    0.0053137
enh58197     1  155617700  155618700      2       1  150064       2.5713    0.0050652
enh58208     1  155862800  155863800      1       1  150064       3.1041    0.0009543
enh58209     1  155879200  155880200      3       1  150064       2.5211    0.0058489
enh58211     1  155899600  155900600      2       1  150064       1.7528     0.039814
enh58212     1  155904600  155905600      1       1  150064       2.0349      0.02093
enh58213     1  155908100  155909100      3       1  150064       3.1539   0.00080546
enh58215     1  155914400  155915400      2       1  150064        1.843     0.032664
enh58218     1  155929500  155930500      4       1  150064       2.4357    0.0074308
enh58219     1  155930700  155931700      2       1  150064       2.8968    0.0018848
enh58221     1  155935000  155936000      1       1  150064       2.1464      0.01592
enh58222     1  155940900  155941900      2       1  150064       2.3704    0.0088844
enh58225     1  155959200  155960200      2       1  150064       2.2439     0.012418
enh58226     1  155960400  155961400      1       1  150064       2.0103       0.0222
enh58228     1  155974200  155975200      2       1  150064       3.5394   0.00020054
enh58229     1  155978500  155979500      3       2  150064       3.0553    0.0011243
enh58235     1  156039500  156040500      1       1  150064       2.1843      0.01447
enh58236     1  156045300  156046300      3       2  150064       1.6535     0.049113
enh58237     1  156049600  156050600      1       1  150064       2.4265     0.007623
enh58239     1  156059800  156060800      2       1  150064       1.8362     0.033167
enh58240     1  156066300  156067300      1       1  150064       1.6961      0.04493
enh58241     1  156070900  156071900      2       1  150064       1.7808     0.037472
enh58243     1  156081800  156082800      1       1  150064       1.6693      0.04753
enh58244     1  156083400  156084400      2       1  150064       2.1879      0.01434
enh58245     1  156100200  156101200      5       1  150064       1.6464     0.049836
enh58246     1  156109700  156110700      4       2  150064       1.7656     0.038731
enh58248     1  156117100  156118100      1       1  150064       2.4498     0.007147
enh58251     1  156131700  156132700      2       1  150064       2.9325     0.001681
enh58293     1  156551500  156552500      1       1  150064       1.7418      0.04077
enh58311     1  156708900  156709900      3       2  150064        1.714     0.043261
enh58312     1  156711400  156712400      4       2  150064       2.4346    0.0074544
enh58322     1  156770900  156771900      2       1  150064       1.7927     0.036514
enh58395     1  159083500  159084500      2       1  150064       2.6704    0.0037886
enh58420     1  159993800  159994800      3       1  150064       2.0628     0.019566
enh58424     1  160030700  160031700      6       2  150064        2.328    0.0099564
enh58427     1  160047900  160048900      3       1  150064        1.956     0.025232
enh58429     1  160064400  160065400      2       1  150064        2.272     0.011542
enh58430     1  160069800  160070800      1       1  150064       2.4918     0.006355
enh58432     1  160079100  160080100      5       3  150064       2.0905     0.018287
enh58433     1  160083100  160084100      1       1  150064       1.8028      0.03571
enh58441     1  160117400  160118400      3       2  150064       2.0675     0.019342
enh58447     1  160162200  160163200      4       2  150064       1.6516     0.049309
enh58448     1  160165400  160166400      4       2  150064       2.1742     0.014843
enh58450     1  160168300  160169300      2       1  150064       3.5445   0.00019668
enh58451     1  160171800  160172800      2       1  150064       2.4445    0.0072517
enh58452     1  160173600  160174600      1       1  150064       3.0586     0.001112
enh58453     1  160180600  160181600      2       1  150064       2.1281     0.016663
enh58456     1  160189500  160190500      2       1  150064       2.8634    0.0020956
enh58459     1  160213800  160214800      2       1  150064       2.7438     0.003037
enh58460     1  160216100  160217100      5       1  150064       2.4397    0.0073504
enh58464     1  160232900  160233900      3       1  150064       2.7284    0.0031825
enh58467     1  160260700  160261700      2       1  150064        1.783     0.037296
enh58468     1  160310300  160311300      1       1  150064       2.7614     0.002878
enh58469     1  160314200  160315200      1       1  150064       2.4281     0.007589
enh58470     1  160320300  160321300      7       3  150064       3.9885    3.324e-05
enh58471     1  160322400  160323400      3       2  150064       2.6922    0.0035496
enh58472     1  160325100  160326100      2       1  150064       2.6312    0.0042548
enh58476     1  160346000  160347000      6       2  150064       2.4663    0.0068263
enh58532     1  161179200  161180200      1       1  150064       2.1338      0.01643
enh58534     1  161194400  161195400      6       3  150064       1.7374     0.041158
enh58535     1  161197500  161198500      1       1  150064       1.9315      0.02671
enh58541     1  161352100  161353100      4       2  150064       1.6675     0.047707
enh58547     1  161482300  161483300      1       1  150064       2.1487      0.01583
enh58573     1  161980000  161981000      3       2  150064       1.8779     0.030197
enh58574     1  161989800  161990800      2       1  150064       1.9721       0.0243
enh58582     1  162166900  162167900      8       4  150064       1.6719     0.047275
enh58583     1  162176600  162177600      4       2  150064        1.833     0.033404
enh58600     1  162529700  162530700      2       1  150064       1.9254      0.02709
enh58620     1  162679400  162680400      3       2  150064       1.9737     0.024207
enh58638     1  163137400  163138400      2       1  150064       2.6326    0.0042369
enh58639     1  163141200  163142200      5       2  150064       2.3108     0.010423
enh58642     1  163289900  163290900      2       1  150064       1.8664     0.030993
enh58643     1  163292400  163293400      3       1  150064       1.6795     0.046525
enh58645     1  163594900  163595900      2       1  150064       2.1523     0.015687
enh58647     1  163813000  163814000      6       3  150064       2.0303     0.021165
enh58709     1  164742200  164743200      1       1  150064       1.7675      0.03857
enh58711     1  164763400  164764400      2       1  150064       1.8374     0.033078
enh58714     1  164770600  164771600      1       1  150064        2.031      0.02113
enh58742     1  165377700  165378700      3       2  150064       2.7147    0.0033164
enh58746     1  165398800  165399800      5       3  150064       1.7347     0.041393
enh58749     1  165411900  165412900      2       1  150064       2.5058    0.0061086
enh58763     1  165569900  165570900      6       2  150064       1.6886     0.045646
enh58764     1  165570800  165571800      7       3  150064       1.9355     0.026464
enh58765     1  165598600  165599600      8       2  150064       1.8212     0.034289
enh58768     1  165611200  165612200      3       1  150064       2.1864     0.014393
enh58770     1  165618000  165619000      1       1  150064       2.0077      0.02234
enh58776     1  165706900  165707900      5       2  150064       3.5775   0.00017346
enh58778     1  165739300  165740300      2       1  150064       2.3176     0.010235
enh58784     1  165810700  165811700      3       1  150064       1.8372     0.033089
enh58786     1  165818300  165819300      2       1  150064       1.7394     0.040981
enh58787     1  165820100  165821100      2       1  150064       1.7741      0.03802
enh58788     1  165822500  165823500      3       1  150064       2.2727     0.011523
enh58790     1  165828300  165829300      2       1  150064       2.7052    0.0034133
enh58804     1  166033200  166034200      3       2  150064       2.2004     0.013891
enh58816     1  166824400  166825400      3       1  150064       2.1598     0.015395
enh58819     1  166843600  166844600      2       1  150064       3.4847   0.00024635
enh58844     1  167131800  167132800      6       3  150064       1.7318     0.041658
enh58846     1  167188000  167189000      1       1  150064       2.7692      0.00281
enh58854     1  167217200  167218200      1       1  150064       1.8166      0.03464
enh58863     1  167245800  167246800      1       1  150064       3.0896     0.001002
enh58931     1  168013900  168014900      4       2  150064       2.0466     0.020351
enh58935     1  168053500  168054500      1       1  150064       2.2271      0.01297
enh58955     1  168408800  168409800      2       1  150064       2.0125     0.022083
enh59000     1  169011100  169012100      1       1  150064       1.7818      0.03739
enh59011     1  169088400  169089400      4       2  150064       2.8179     0.002417
enh59012     1  169090500  169091500      5       2  150064       2.3255     0.010024
enh59013     1  169091800  169092800      3       1  150064       2.1157     0.017186
enh59014     1  169093200  169094200      5       1  150064       2.3603     0.009129
enh59016     1  169098500  169099500      7       3  150064       2.3813    0.0086257
enh59119     1  171767800  171768800      4       2  150064       2.2178     0.013284
enh59143     1  172312400  172313400      2       1  150064       1.8722     0.030589
enh59147     1  172352400  172353400      2       1  150064       2.4364    0.0074169
enh59148     1  172359800  172360800      5       2  150064       2.0803     0.018749
enh59149     1  172362700  172363700      4       2  150064       1.7388     0.041037
enh59160     1  172500100  172501100      3       2  150064       1.6888     0.045631
enh59171     1  172864400  172865400      1       1  150064       1.8182      0.03452
enh59186     1  173388800  173389800      5       2  150064       2.6576    0.0039345
enh59187     1  173389200  173390200      3       1  150064       2.0669     0.019374
enh59188     1  173397700  173398700      4       2  150064       2.3375    0.0097071
enh59195     1  173683000  173684000      1       1  150064       3.4023    0.0003341
enh59196     1  173685600  173686600      1       1  150064       3.4989    0.0002336
enh59197     1  173702700  173703700      3       1  150064       3.4193    0.0003139
enh59199     1  173822000  173823000      1       1  150064        3.358    0.0003926
enh59201     1  173838700  173839700      2       1  150064       3.0471    0.0011552
enh59203     1  173970200  173971200      2       1  150064       3.2422   0.00059298
enh59204     1  173974100  173975100      2       1  150064       2.9816    0.0014339
enh59205     1  173987300  173988300      4       2  150064       3.5258    0.0002111
enh59206     1  173992300  173993300      2       1  150064       2.9267    0.0017129
enh59207     1  174129600  174130600      2       1  150064       3.0947   0.00098495
enh59208     1  174135300  174136300      1       1  150064       2.9457     0.001611
enh59209     1  174175100  174176100      3       2  150064       2.9516    0.0015809
enh59210     1  174176200  174177200      2       1  150064       2.4167    0.0078315
enh59212     1  174231700  174232700      5       3  150064       3.7266   9.7057e-05
enh59213     1  174767800  174768800      1       1  150064       3.2494    0.0005783
enh59219     1  174936200  174937200      1       1  150064       2.9175     0.001764
enh59221     1  174945500  174946500      1       1  150064       2.8844     0.001961
enh59236     1  175123600  175124600      6       3  150064       3.4087   0.00032641
enh59237     1  175138600  175139600      4       1  150064       3.3356   0.00042554
enh59240     1  175151800  175152800      3       1  150064       3.5963   0.00016137
enh59241     1  175153300  175154300      3       1  150064        3.839   6.1762e-05
enh59242     1  175156400  175157400      4       1  150064       3.3015   0.00048092
enh59243     1  175158600  175159600      2       1  150064       3.0267     0.001236
enh59244     1  175162500  175163500      4       1  150064       3.3679   0.00037868
enh59256     1  175287300  175288300      1       1  150064       2.0206      0.02166
enh59261     1  175671000  175672000      7       2  150064       1.9453     0.025869
enh59264     1  175854400  175855400      3       2  150064       2.9905    0.0013926
enh59270     1  176625500  176626500      3       2  150064       1.8445     0.032556
enh59271     1  176661700  176662700      2       1  150064       1.9979     0.022863
enh59276     1  176772200  176773200      5       2  150064       1.6453     0.049949
enh59277     1  176811000  176812000      5       2  150064       2.7481    0.0029968
enh59278     1  176815600  176816600      6       3  150064       2.2765     0.011409
enh59280     1  176901600  176902600      1       1  150064       2.2115       0.0135
enh59284     1  177243500  177244500      1       1  150064       4.1036    2.034e-05
enh59286     1  177271200  177272200      4       2  150064       4.9563    3.592e-07
enh59288     1  177319800  177320800      2       1  150064       1.8755     0.030364
enh59289     1  177411600  177412600      2       1  150064       4.3517   6.7539e-06
enh59291     1  177417600  177418600      8       3  150064       3.7202   9.9522e-05
enh59292     1  177569700  177570700      1       1  150064       2.5989     0.004676
enh59294     1  177769100  177770100      6       3  150064       2.7661    0.0028369
enh59295     1  177771000  177772000      3       2  150064       3.4828   0.00024813
enh59299     1  177914700  177915700      6       3  150064       3.0534    0.0011315
enh59311     1  178025800  178026800      2       1  150064       2.0695     0.019247
enh59313     1  178030000  178031000      3       2  150064       2.4858    0.0064633
enh59333     1  178341400  178342400      1       1  150064       3.3527    0.0004002
enh59334     1  178357200  178358200      1       1  150064       1.8337      0.03335
enh59336     1  178455100  178456100      2       1  150064       1.9743     0.024175
enh59351     1  178620300  178621300      2       1  150064       1.7408     0.040858
enh59365     1  178932200  178933200      1       1  150064       2.3446     0.009523
enh59366     1  178942300  178943300      1       1  150064       2.9835     0.001425
enh59387     1  179095100  179096100      1       1  150064       1.6771      0.04676
enh59389     1  179098100  179099100      4       1  150064       1.6833     0.046155
enh59394     1  179122200  179123200      5       3  150064       2.0903     0.018296
enh59395     1  179138600  179139600      3       2  150064       1.8469     0.032378
enh59402     1  179199200  179200200      1       1  150064       1.8435      0.03263
enh59403     1  179261800  179262800      1       1  150064       1.7587      0.03931
enh59406     1  179333800  179334800      5       3  150064       2.8804    0.0019862
enh59411     1  179783000  179784000      2       1  150064       1.8026     0.035728
enh59417     1  179844600  179845600      1       1  150064       1.9217      0.02732
enh59425     1  179938400  179939400      3       1  150064       1.7133     0.043328
enh59452     1  180496000  180497000      4       2  150064       1.8978     0.028859
enh59453     1  180497800  180498800      6       3  150064       2.5623    0.0051995
enh59456     1  180513000  180514000      3       1  150064        1.762     0.039033
enh59462     1  180603000  180604000      3       2  150064       2.4954    0.0062902
enh59463     1  180605000  180606000      3       2  150064       4.0046   3.1056e-05
enh59466     1  180612500  180613500      3       2  150064       3.8602   5.6639e-05
enh59470     1  180883000  180884000      1       1  150064        2.595      0.00473
enh59471     1  180892100  180893100      3       1  150064        2.222      0.01314
enh59472     1  180894400  180895400      5       3  150064        1.798      0.03609
enh59478     1  180937300  180938300      4       1  150064       1.8593     0.031489
enh59524     1  181150800  181151800      3       2  150064       1.7022     0.044362
enh59536     1  181681200  181682200      4       2  150064       1.8631     0.031226
enh59548     1  182118200  182119200      2       1  150064       2.1035     0.017711
enh59562     1  182259900  182260900      3       1  150064       1.7631     0.038939
enh59570     1  182307200  182308200      2       1  150064        2.215     0.013379
enh59578     1  182339600  182340600      3       2  150064       2.1379     0.016261
enh59599     1  182643800  182644800      5       2  150064       3.0523    0.0011355
enh59600     1  182668200  182669200      3       2  150064       3.5452   0.00019613
enh59605     1  182745700  182746700      4       2  150064       3.4512   0.00027904
enh59661     1  183252000  183253000      1       1  150064        1.883      0.02985
enh59675     1  183443500  183444500      2       1  150064       3.0031    0.0013362
enh59678     1  183449400  183450400      1       1  150064       3.0575     0.001116
enh59746     1  184022100  184023100      2       1  150064       2.1799     0.014632
enh59751     1  184087200  184088200      1       1  150064       2.5078     0.006075
enh59753     1  184120300  184121300      1       1  150064       2.2839      0.01119
enh59756     1  184191100  184192100      4       2  150064       2.4655    0.0068409
enh59757     1  184227400  184228400      3       1  150064       2.1257     0.016765
enh59758     1  184253900  184254900      2       1  150064       2.5539    0.0053264
enh59785     1  184430300  184431300      3       2  150064       1.7562     0.039529
enh59793     1  184463600  184464600      3       2  150064       2.8401     0.002255
enh59795     1  184466000  184467000      1       1  150064       2.8417     0.002244
enh59797     1  184468700  184469700      1       1  150064       2.6691     0.003803
enh59798     1  184472300  184473300      2       1  150064        1.803     0.035697
enh59800     1  184476200  184477200      1       1  150064       2.4618     0.006913
enh59801     1  184477900  184478900      4       2  150064       3.1468   0.00082547
enh59804     1  184502900  184503900      2       1  150064       2.3977    0.0082484
enh59806     1  184516600  184517600      4       2  150064       1.7399     0.040936
enh59810     1  184543400  184544400      5       2  150064       2.3178      0.01023
enh59824     1  184714800  184715800      4       2  150064       2.0694     0.019256
enh59826     1  184724800  184725800      3       1  150064       2.1648       0.0152
enh59829     1  184770000  184771000      4       1  150064       1.7262     0.042151
enh59849     1  184897100  184898100      4       2  150064       1.7964     0.036217
enh59854     1  184925800  184926800      4       2  150064       2.3201     0.010168
enh59855     1  184928000  184929000      5       3  150064       1.9742      0.02418
enh59858     1  184950800  184951800      3       1  150064        2.411    0.0079547
enh59861     1  185026200  185027200      3       2  150064         2.91    0.0018069
enh59863     1  185037200  185038200      1       1  150064        1.771      0.03828
enh59865     1  185127500  185128500      1       1  150064       1.9047      0.02841
enh59879     1  185506200  185507200      1       1  150064       1.7943      0.03638
enh59892     1  186176400  186177400      1       1  150064        1.951      0.02553
enh59895     1  186345800  186346800      1       1  150064       1.7256      0.04221
enh59906     1  190447800  190448800      2       1  150064       1.9693     0.024462
enh59917     1  192841400  192842400      2       1  150064       2.8487    0.0021948
enh59919     1  192873200  192874200      3       1  150064       2.6284     0.004289
enh59925     1  193040000  193041000      2       1  150064       1.9598     0.025007
enh59926     1  193071900  193072900      2       1  150064       3.3456   0.00041054
enh59927     1  193074800  193075800      5       2  150064       2.2378     0.012616
enh59930     1  193089800  193090800      2       1  150064       3.0646    0.0010898
enh59931     1  193093100  193094100      3       1  150064       3.1849   0.00072396
enh59932     1  193096700  193097700      3       2  150064       2.3421    0.0095871
enh59938     1  193557900  193558900      2       1  150064       1.6962     0.044925
enh59943     1  196619300  196620300      2       1  150064       3.0322    0.0012139
enh59949     1  197528600  197529600      4       1  150064       2.2609     0.011882
enh59950     1  197569600  197570600      3       1  150064       2.1364     0.016324
enh59980     1  198650800  198651800      3       2  150064       2.0517     0.020101
enh59998     1  200270400  200271400      4       2  150064       2.3615    0.0091014
enh60001     1  200375200  200376200      1       1  150064       2.4823     0.006527
enh60003     1  200406300  200407300      1       1  150064       3.4739    0.0002565
enh60004     1  200442800  200443800      2       1  150064       2.6782    0.0037013
enh60005     1  200452700  200453700      4       1  150064       2.1779     0.014706
enh60006     1  200457300  200458300      3       2  150064       2.6382    0.0041671
enh60022     1  200836500  200837500      4       2  150064       2.0144     0.021983
enh60023     1  200865300  200866300      3       1  150064       2.3394    0.0096568
enh60025     1  200885900  200886900      2       1  150064       3.6246   0.00014468
enh60026     1  200938900  200939900      2       1  150064       3.5174   0.00021793
enh60027     1  200941000  200942000      8       3  150064       1.9368     0.026382
enh60028     1  200983200  200984200      3       2  150064       3.4677   0.00026246
enh60032     1  201001200  201002200      2       1  150064       3.5306   0.00020727
enh60033     1  201002900  201003900      2       1  150064       1.6503     0.049443
enh60034     1  201005100  201006100      5       2  150064       2.9854    0.0014161
enh60035     1  201011600  201012600      7       3  150064         3.71   0.00010363
enh60038     1  201019500  201020500      2       1  150064       4.3319   7.3904e-06
enh60040     1  201026600  201027600      2       1  150064       2.2107     0.013527
enh60042     1  201036600  201037600      7       4  150064       2.8989    0.0018721
enh60054     1  201105200  201106200      5       3  150064       1.9794     0.023887
enh60055     1  201107100  201108100      5       2  150064       2.0601     0.019693
enh60057     1  201118000  201119000      2       1  150064        1.903      0.02852
enh60076     1  201271300  201272300      2       1  150064       1.8281     0.033768
enh60082     1  201353000  201354000      5       2  150064       2.3105      0.01043
enh60083     1  201363800  201364800      8       4  150064       2.1948     0.014089
enh60084     1  201364400  201365400      5       2  150064       2.5073    0.0060831
enh60104     1  201451300  201452300      6       2  150064       2.0981     0.017949
enh60108     1  201466300  201467300      1       1  150064       1.9182      0.02754
enh60109     1  201468200  201469200      1       1  150064       1.8734      0.03051
enh60170     1  201690200  201691200      7       2  150064       1.9318     0.026692
enh60183     1  201729700  201730700      3       2  150064       2.9432    0.0016242
enh60195     1  201811300  201812300      4       2  150064       2.3203     0.010162
enh60197     1  201818600  201819600      1       1  150064       1.6978      0.04477
enh60200     1  201861400  201862400      1       1  150064       1.8639      0.03117
enh60202     1  201867800  201868800      2       1  150064       2.0084     0.022303
enh60203     1  201872300  201873300      2       1  150064       2.4284    0.0075834
enh60204     1  201880100  201881100      2       1  150064       2.1145     0.017238
enh60241     1  202111000  202112000      6       2  150064       2.0488     0.020239
enh60242     1  202114400  202115400      1       1  150064         1.77      0.03836
enh60320     1  203016000  203017000      2       1  150064       1.9891     0.023343
enh60324     1  203041300  203042300      6       3  150064       2.4611    0.0069247
enh60329     1  203059200  203060200      1       1  150064        1.863      0.03123
enh60330     1  203068200  203069200      1       1  150064       2.2344      0.01273
enh60332     1  203084800  203085800      1       1  150064       2.0535      0.02001
enh60336     1  203109700  203110700      4       2  150064       1.6788     0.046592
enh60339     1  203121300  203122300      1       1  150064       1.6974      0.04481
enh60350     1  203249600  203250600      4       2  150064       2.1205     0.016982
enh60367     1  203318600  203319600      2       1  150064       1.7053     0.044068
enh60369     1  203327800  203328800      3       1  150064       1.8572     0.031639
enh60400     1  203566500  203567500      3       1  150064       1.8166     0.034641
enh60404     1  203593800  203594800      2       1  150064       1.7098     0.043649
enh60406     1  203601900  203602900      1       1  150064        1.707      0.04391
enh60423     1  203651300  203652300      6       1  150064       1.7335     0.041505
enh60447     1  204010400  204011400      3       2  150064       2.1398     0.016185
enh60448     1  204012900  204013900      3       2  150064       1.7729     0.038125
enh60451     1  204041200  204042200      3       2  150064       3.7423   9.1186e-05
enh60452     1  204045600  204046600      2       1  150064       2.5349    0.0056243
enh60453     1  204046800  204047800      3       2  150064       3.0915   0.00099578
enh60455     1  204051100  204052100      4       2  150064       2.2163     0.013337
enh60456     1  204054400  204055400      4       2  150064       1.9854     0.023553
enh60461     1  204069300  204070300      5       2  150064       3.2139    0.0006548
enh60462     1  204071200  204072200      3       2  150064       3.3447    0.0004119
enh60464     1  204076300  204077300      1       1  150064         2.48      0.00657
enh60479     1  204195100  204196100      4       1  150064       1.9709     0.024366
enh60480     1  204219500  204220500      5       2  150064       1.8485     0.032265
enh60481     1  204222900  204223900      1       1  150064       2.5598     0.005237
enh60483     1  204233600  204234600      4       1  150064       2.1106     0.017401
enh60484     1  204243200  204244200      2       1  150064       1.9312     0.026728
enh60487     1  204249100  204250100      4       2  150064       1.8879     0.029521
enh60490     1  204254500  204255500      6       2  150064       2.5887     0.004817
enh60520     1  204413000  204414000      4       1  150064       1.9152     0.027734
enh60522     1  204416800  204417800      3       2  150064       1.8843     0.029761
enh60523     1  204421500  204422500      5       2  150064       2.0559     0.019897
enh60524     1  204424800  204425800      4       1  150064        1.987      0.02346
enh60527     1  204437300  204438300      4       2  150064       2.2551     0.012065
enh60530     1  204452600  204453600      2       1  150064       1.8526      0.03197
enh60531     1  204460400  204461400      1       1  150064       3.1976     0.000693
enh60532     1  204464200  204465200      3       2  150064       2.2606     0.011893
enh60535     1  204489700  204490700      2       1  150064       2.1818     0.014561
enh60536     1  204497400  204498400      3       1  150064       3.0189    0.0012683
enh60538     1  204547600  204548600      5       3  150064       1.8029     0.035699
enh60539     1  204560900  204561900      5       2  150064       3.3124   0.00046246
enh60540     1  204586600  204587600      5       2  150064        2.841    0.0022485
enh60541     1  204592100  204593100      1       1  150064        2.313      0.01036
enh60557     1  204828800  204829800      2       1  150064       2.8119    0.0024622
enh60570     1  204928700  204929700      5       2  150064       2.2136     0.013428
enh60574     1  204966200  204967200      4       2  150064       1.8796     0.030078
enh60575     1  204972200  204973200      5       2  150064       3.3134   0.00046082
enh60577     1  205030600  205031600      3       1  150064       3.9982   3.1909e-05
enh60580     1  205088400  205089400      1       1  150064         1.98      0.02385
enh60582     1  205110000  205111000      5       2  150064       3.7052    0.0001056
enh60583     1  205111000  205112000      2       1  150064       3.6645   0.00012392
enh60585     1  205113700  205114700      1       1  150064       2.8371     0.002276
enh60587     1  205144300  205145300      2       1  150064       4.1479   1.6775e-05
enh60588     1  205152400  205153400      4       1  150064       4.0881   2.1748e-05
enh60589     1  205157000  205158000      4       2  150064       4.1821   1.4442e-05
enh60591     1  205164500  205165500      5       2  150064       4.3654   6.3436e-06
enh60592     1  205168000  205169000      2       1  150064       3.7848   7.6904e-05
enh60594     1  205173200  205174200      2       1  150064       4.3115   8.1069e-06
enh60595     1  205178600  205179600      4       2  150064       4.4417   4.4622e-06
enh60596     1  205181000  205182000      2       1  150064       2.9775    0.0014529
enh60599     1  205206700  205207700      5       3  150064       3.2408   0.00059605
enh60600     1  205219400  205220400      2       1  150064       2.6889    0.0035849
enh60603     1  205239000  205240000      4       2  150064       2.3205     0.010156
enh60604     1  205242800  205243800      3       2  150064       1.9858     0.023527
enh60606     1  205263000  205264000      3       2  150064       2.0907      0.01828
enh60616     1  205325000  205326000      4       2  150064       1.7056     0.044037
enh60617     1  205326000  205327000      1       1  150064       2.3607      0.00912
enh60620     1  205390800  205391800      1       1  150064       2.1182      0.01708
enh60626     1  205446800  205447800      6       3  150064       1.7076     0.043853
enh60627     1  205462500  205463500      3       1  150064       2.4945    0.0063065
enh60634     1  205490800  205491800      2       1  150064       2.4049     0.008088
enh60636     1  205498400  205499400      3       2  150064       2.0456     0.020397
enh60639     1  205551300  205552300      4       2  150064       1.6664     0.047813
enh60642     1  205567800  205568800      8       3  150064       2.3828    0.0085916
enh60652     1  205630800  205631800      6       2  150064       1.6473     0.049747
enh60653     1  205633600  205634600      4       2  150064       1.7177     0.042924
enh60658     1  205649600  205650600      2       1  150064       2.2197     0.013221
enh60671     1  205761000  205762000      2       1  150064       2.8093    0.0024822
enh60680     1  205803600  205804600      2       1  150064       2.3811    0.0086296
enh60702     1  206588800  206589800      3       1  150064       1.7445     0.040532
enh60710     1  206644200  206645200      2       1  150064       1.8788     0.030136
enh60712     1  206645600  206646600      5       2  150064       1.6572     0.048743
enh60765     1  207038200  207039200      2       1  150064       2.5308    0.0056901
enh60786     1  207220000  207221000      2       1  150064        3.258   0.00056106
enh60787     1  207225000  207226000      2       1  150064       2.7994    0.0025596
enh60789     1  207233000  207234000      2       1  150064       2.3197     0.010178
enh60790     1  207238100  207239100      1       1  150064       2.4979     0.006247
enh60791     1  207240200  207241200      2       1  150064       3.0548     0.001126
enh60792     1  207243300  207244300      2       1  150064       2.9267    0.0017129
enh60794     1  207249900  207250900      4       1  150064        2.906    0.0018305
enh60809     1  207923400  207924400      2       1  150064       3.7753   7.9905e-05
enh60810     1  207928400  207929400      2       1  150064       2.8744    0.0020239
enh60812     1  207971200  207972200      3       2  150064       3.8717   5.4031e-05
enh60813     1  207975000  207976000      2       1  150064       3.4045   0.00033148
enh60814     1  207976700  207977700      4       1  150064       3.1617   0.00078425
enh60815     1  207991200  207992200      2       1  150064       3.2939   0.00049399
enh60817     1  208002000  208003000      1       1  150064       4.9466    3.777e-07
enh60819     1  208005800  208006800      2       1  150064       4.4772    3.781e-06
enh60820     1  208007700  208008700      4       2  150064       2.2788      0.01134
enh60821     1  208010600  208011600      4       2  150064       2.7929    0.0026119
enh60822     1  208012200  208013200      2       1  150064       2.2082     0.013616
enh60823     1  208013200  208014200      2       1  150064       3.8955   4.8994e-05
enh60824     1  208015100  208016100      2       1  150064       1.8245     0.034038
enh60825     1  208017000  208018000      7       3  150064       4.8428      6.4e-07
enh60826     1  208018800  208019800      2       1  150064       2.4934    0.0063268
enh60827     1  208021300  208022300      4       2  150064       3.2548   0.00056742
enh60828     1  208025600  208026600      2       1  150064       3.7747   8.0093e-05
enh60829     1  208026900  208027900      6       2  150064       2.2329     0.012778
enh60830     1  208029800  208030800      3       1  150064       3.5388   0.00020095
enh60831     1  208032100  208033100     10       4  150064       3.1087    0.0009395
enh60832     1  208033600  208034600      4       2  150064       3.5683   0.00017964
enh60833     1  208034500  208035500      6       2  150064       3.2288   0.00062155
enh60834     1  208035200  208036200      6       3  150064       3.7508   8.8118e-05
enh60835     1  208036300  208037300      6       3  150064       3.2735   0.00053106
enh60836     1  208038600  208039600      5       3  150064       3.2667   0.00054402
enh60838     1  208046100  208047100      2       1  150064       2.4233    0.0076908
enh60864     1  208263100  208264100      5       2  150064       2.8939    0.0019023
enh60867     1  208291200  208292200      7       3  150064       2.3701    0.0088913
enh60868     1  208300800  208301800     10       2  150064       3.0871    0.0010106
enh60869     1  208303200  208304200      5       2  150064       2.8558    0.0021467
enh60870     1  208307400  208308400      2       1  150064       2.7083    0.0033817
enh60871     1  208312900  208313900      1       1  150064       2.5004     0.006203
enh60873     1  208318900  208319900      1       1  150064       1.6887      0.04564
enh60874     1  208322400  208323400      6       2  150064       2.0979     0.017959
enh60880     1  208349900  208350900      2       1  150064       1.6756     0.046906
enh60886     1  208381400  208382400      5       1  150064        1.918     0.027553
enh60889     1  208390100  208391100      6       3  150064       2.0336     0.020995
enh60894     1  208403900  208404900      5       2  150064       1.6634     0.048114
enh60895     1  208406000  208407000      5       2  150064        2.299     0.010753
enh60896     1  208407600  208408600      3       1  150064         1.77     0.038364
enh60982     1  210944000  210945000      1       1  150064       2.1345       0.0164
enh60985     1  211434600  211435600      6       3  150064       3.0256    0.0012408
enh60990     1  211503500  211504500      2       1  150064       1.6755     0.046916
enh60993     1  211509200  211510200      2       1  150064       1.8852     0.029699
enh60998     1  211556700  211557700      2       1  150064       1.6498     0.049495
enh61004     1  211715300  211716300      1       1  150064       1.8722      0.03059
enh61008     1  211780300  211781300      6       3  150064        1.904     0.028456
enh61022     1  211912000  211913000      1       1  150064        1.815      0.03476
enh61068     1  212417500  212418500      2       1  150064       1.9624     0.024861
enh61069     1  212420300  212421300      2       1  150064       1.9187     0.027512
enh61070     1  212429000  212430000      6       2  150064       2.3535    0.0092989
enh61076     1  212474800  212475800      3       2  150064       1.9601     0.024994
enh61077     1  212483200  212484200      1       1  150064       2.2238      0.01308
enh61083     1  212604800  212605800      6       3  150064       1.8601     0.031435
enh61105     1  212769300  212770300      6       4  150064       1.7786      0.03765
enh61135     1  213142200  213143200      7       3  150064       2.0993     0.017897
enh61152     1  214078300  214079300      1       1  150064       2.6749     0.003738
enh61155     1  214175200  214176200      3       2  150064       2.8987    0.0018733
enh61156     1  214186800  214187800      2       1  150064       3.0792    0.0010377
enh61181     1  214492100  214493100      4       2  150064        2.684    0.0036379
enh61186     1  214524500  214525500      5       2  150064       1.7606     0.039156
enh61206     1  214633600  214634600      8       2  150064       1.7924     0.036531
enh61208     1  214639900  214640900      5       1  150064       1.7118     0.043469
enh61214     1  214671100  214672100      5       2  150064       1.8919      0.02925
enh61216     1  214677800  214678800      6       2  150064       2.2179     0.013281
enh61220     1  214688000  214689000      3       1  150064       2.0606     0.019668
enh61231     1  214714600  214715600      2       1  150064       1.9683     0.024519
enh61232     1  214716000  214717000      5       2  150064       2.0174     0.021828
enh61236     1  214731000  214732000      2       1  150064       2.1024     0.017761
enh61239     1  214777400  214778400      2       1  150064       1.6883     0.045676
enh61260     1  216940000  216941000      2       1  150064       2.0585     0.019771
enh61309     1  218620300  218621300      4       1  150064        1.672     0.047265
enh61311     1  218632200  218633200      3       2  150064       2.6463    0.0040688
enh61312     1  218633700  218634700      1       1  150064       2.3116       0.0104
enh61353     1  220164500  220165500      7       2  150064       1.8694     0.030786
enh61355     1  220217600  220218600      2       1  150064       2.0112     0.022151
enh61356     1  220266300  220267300      2       1  150064        2.041     0.020624
enh61382     1  220905300  220906300      2       1  150064        1.773     0.038112
enh61470     1  222260500  222261500      3       1  150064       2.0372     0.020816
enh61475     1  222624800  222625800      2       1  150064       2.3417    0.0095982
enh61478     1  222633300  222634300      2       1  150064       2.2481     0.012285
enh61481     1  222763800  222764800      2       1  150064       1.9374     0.026347
enh61484     1  222816200  222817200      1       1  150064       2.1669      0.01512
enh61485     1  222818500  222819500      1       1  150064       2.1321       0.0165
enh61489     1  222945700  222946700      4       1  150064       2.4529     0.007086
enh61533     1  223838000  223839000      7       3  150064       2.2297     0.012882
enh61534     1  223839900  223840900      6       1  150064       2.1838     0.014489
enh61536     1  223883800  223884800      3       2  150064       2.0271     0.021327
enh61538     1  223888200  223889200      1       1  150064       1.9712      0.02435
enh61540     1  223898600  223899600      7       2  150064       3.8684   5.4769e-05
enh61541     1  223903800  223904800      4       2  150064        1.903     0.028519
enh61542     1  223908500  223909500      6       2  150064       3.0468    0.0011563
enh61544     1  223914900  223915900      1       1  150064       2.6463     0.004069
enh61545     1  223917800  223918800      2       1  150064       2.7587    0.0029013
enh61547     1  223921900  223922900      2       1  150064       2.9336    0.0016751
enh61548     1  223923500  223924500      3       2  150064       3.4294   0.00030247
enh61552     1  223930400  223931400     11       2  150064       1.6715     0.047308
enh61554     1  223953000  223954000      4       2  150064       2.3418    0.0095944
enh61555     1  223959100  223960100      4       2  150064       3.7196   9.9754e-05
enh61556     1  223963000  223964000      1       1  150064       3.5405    0.0001997
enh61558     1  224007500  224008500      2       1  150064       3.2512   0.00057456
enh61561     1  224014700  224015700      1       1  150064       3.5115    0.0002228
enh61562     1  224019400  224020400      2       1  150064       3.7844   7.7026e-05
enh61564     1  224021200  224022200      6       2  150064       2.6392    0.0041545
enh61566     1  224028000  224029000      2       1  150064       1.8336     0.033354
enh61567     1  224029600  224030600      2       1  150064       2.9574    0.0015512
enh61568     1  224030200  224031200      1       1  150064       3.5734    0.0001762
enh61592     1  224546500  224547500      2       1  150064       2.3981    0.0082411
enh61593     1  224555900  224556900      2       1  150064       1.8439     0.032601
enh61595     1  224564500  224565500      2       1  150064       2.4366    0.0074134
enh61597     1  224617400  224618400      2       1  150064       1.9301       0.0268
enh61599     1  224624000  224625000      1       1  150064        2.526     0.005768
enh61602     1  224638400  224639400      2       1  150064       2.2748     0.011458
enh61604     1  224643700  224644700      5       2  150064        2.544    0.0054798
enh61605     1  224646100  224647100      1       1  150064       2.6379     0.004171
enh61608     1  224689700  224690700      3       2  150064       2.1965     0.014029
enh61611     1  224701000  224702000      2       1  150064       2.0267     0.021347
enh61620     1  224860600  224861600     10       1  150064       1.9523      0.02545
enh61621     1  224906900  224907900      4       2  150064       1.8125     0.034956
enh61623     1  224910300  224911300      9       5  150064       2.5473     0.005428
enh61685     1  225895800  225896800      4       2  150064       1.6534     0.049122
enh61698     1  226002500  226003500      2       1  150064       1.9121     0.027931
enh61701     1  226011000  226012000      1       1  150064       1.8031      0.03569
enh61704     1  226035000  226036000      2       1  150064       1.9978     0.022868
enh61706     1  226063400  226064400      2       1  150064       1.7421     0.040747
enh61721     1  226184100  226185100      2       1  150064        1.676     0.046864
enh61726     1  226253600  226254600      2       1  150064        2.767    0.0028287
enh61728     1  226269800  226270800      2       1  150064       2.3561    0.0092342
enh61731     1  226295900  226296900      3       2  150064       2.0411     0.020622
enh61732     1  226299600  226300600      3       2  150064       1.8205     0.034338
enh61733     1  226310200  226311200      1       1  150064       2.5982     0.004686
enh61735     1  226315200  226316200      4       2  150064       1.6576       0.0487
enh61737     1  226322500  226323500      1       1  150064       2.6331     0.004231
enh61747     1  226552000  226553000      1       1  150064       2.1444        0.016
enh61750     1  226584400  226585400      2       1  150064       1.7628      0.03897
enh61751     1  226585200  226586200      3       1  150064       1.7595     0.039244
enh61755     1  226591000  226592000      4       2  150064       1.8355     0.033217
enh61767     1  226763200  226764200      2       1  150064       2.6187    0.0044131
enh61768     1  226776100  226777100      1       1  150064       1.9868      0.02347
enh61773     1  226820900  226821900      3       2  150064       1.9506      0.02555
enh61774     1  226825200  226826200      1       1  150064       2.5273     0.005747
enh61775     1  226828300  226829300      1       1  150064       2.8036     0.002527
enh61776     1  226832400  226833400      1       1  150064       3.0217     0.001257
enh61787     1  226898600  226899600      1       1  150064       2.4902     0.006384
enh61791     1  226910200  226911200      4       2  150064       1.9897     0.023313
enh61792     1  226912600  226913600      1       1  150064       1.7832      0.03728
enh61793     1  226915400  226916400      2       1  150064       1.8192     0.034437
enh61794     1  226918700  226919700      2       1  150064       1.8456     0.032478
enh61801     1  227014400  227015400      4       1  150064        1.984      0.02363
enh61802     1  227059800  227060800      2       1  150064       2.0152     0.021944
enh61804     1  227070200  227071200      3       1  150064       2.2435     0.012432
enh61807     1  227079800  227080800      6       2  150064       2.1595     0.015404
enh61835     1  227506900  227507900      5       2  150064       1.9373     0.026355
enh61837     1  227544600  227545600      5       2  150064        2.537    0.0055896
enh61927     1  228460400  228461400      3       2  150064       1.7658     0.038716
enh61968     1  228869900  228870900      2       1  150064       1.8273     0.033824
enh61969     1  228873900  228874900      7       3  150064       1.7094     0.043689
enh61992     1  229066000  229067000      3       2  150064        1.754     0.039717
enh62003     1  229163200  229164200      1       1  150064       1.8157      0.03471
enh62112     1  230228800  230229800      3       1  150064        3.408   0.00032721
enh62113     1  230231000  230232000      7       4  150064       2.6446    0.0040899
enh62114     1  230234800  230235800      2       1  150064       1.6923     0.045294
enh62115     1  230238100  230239100      4       2  150064       3.4987   0.00023379
enh62116     1  230243400  230244400      5       2  150064       3.9605     3.74e-05
enh62117     1  230246700  230247700      5       2  150064       3.8264   6.5009e-05
enh62118     1  230250000  230251000      3       1  150064       3.5765   0.00017411
enh62119     1  230252400  230253400      5       1  150064       3.6587   0.00012676
enh62120     1  230256100  230257100      3       2  150064       2.5537    0.0053289
enh62121     1  230259900  230260900      3       2  150064       1.6459     0.049889
enh62122     1  230263700  230264700      9       3  150064        3.355   0.00039688
enh62125     1  230270000  230271000      3       1  150064        2.477     0.006624
enh62127     1  230273000  230274000      4       2  150064       2.3482    0.0094325
enh62128     1  230274800  230275800      7       3  150064       3.9843   3.3834e-05
enh62137     1  230301000  230302000      5       2  150064       1.7598     0.039222
enh62142     1  230310700  230311700      8       2  150064       2.2143     0.013404
enh62143     1  230312900  230313900      3       1  150064       1.7817     0.037402
enh62146     1  230324400  230325400      3       1  150064        1.723     0.042444
enh62148     1  230328600  230329600      4       2  150064       1.6655     0.047909
enh62168     1  230406200  230407200      2       1  150064       2.0144     0.021985
enh62170     1  230439200  230440200      4       2  150064       3.0089     0.001311
enh62171     1  230443000  230444000      2       1  150064       2.2896     0.011023
enh62266     1  231559800  231560800      4       1  150064       1.7814     0.037424
enh62326     1  232571300  232572300      6       3  150064       2.2176     0.013292
enh62327     1  232582800  232583800      3       1  150064       2.8058    0.0025096
enh62328     1  232608300  232609300      3       1  150064       2.1716     0.014942
enh62329     1  232612500  232613500      1       1  150064       1.8193      0.03443
enh62330     1  232621900  232622900      5       2  150064        2.703    0.0034361
enh62331     1  232634000  232635000      3       2  150064       2.6696    0.0037972
enh62401     1  234238000  234239000      3       1  150064       1.8301     0.033619
enh62404     1  234303600  234304600      4       1  150064       1.9559     0.025237
enh62406     1  234398000  234399000      3       2  150064       2.2873     0.011088
enh62416     1  234610600  234611600      9       2  150064       1.9318     0.026689
enh62417     1  234622600  234623600      4       2  150064       1.7362     0.041268
enh62418     1  234630200  234631200      4       2  150064       2.1305     0.016564
enh62419     1  234631000  234632000      7       2  150064       1.9841     0.023621
enh62420     1  234633800  234634800      4       2  150064       2.8166    0.0024266
enh62421     1  234637500  234638500      5       3  150064       2.6181    0.0044216
enh62423     1  234650900  234651900      2       1  150064       1.9779     0.023968
enh62434     1  234697800  234698800      2       1  150064       1.9754     0.024111
enh62435     1  234700400  234701400      4       2  150064       1.7077     0.043851
enh62436     1  234706500  234707500      4       2  150064       3.0853    0.0010167
enh62439     1  234722000  234723000      3       2  150064       2.0786     0.018826
enh62463     1  234895700  234896700      3       2  150064       1.7982     0.036074
enh62485     1  235011000  235012000      4       2  150064       1.7006     0.044509
enh62486     1  235013700  235014700      7       2  150064       2.6477    0.0040523
enh62487     1  235014900  235015900      4       1  150064       2.5034    0.0061504
enh62500     1  235095100  235096100      6       2  150064        1.916     0.027685
enh62657     1  240549200  240550200      3       1  150064       1.9693     0.024461
enh62673     1  241767200  241768200      4       2  150064       1.7101     0.043626
enh62674     1  241790900  241791900      5       2  150064       2.6692    0.0038018
enh62675     1  241800700  241801700      9       4  150064       1.9708     0.024373
enh62685     1  243388200  243389200      2       1  150064       3.5683   0.00017965
enh62687     1  243398100  243399100      1       1  150064        2.666     0.003838
enh62689     1  243407400  243408400      1       1  150064       3.8631    5.598e-05
enh62690     1  243412500  243413500      2       1  150064       4.0336   2.7463e-05
enh62691     1  243420300  243421300      1       1  150064       4.8412    6.453e-07
enh62694     1  243427600  243428600      2       1  150064       3.9425   4.0322e-05
enh62695     1  243430900  243431900      1       1  150064       4.8918    4.997e-07
enh62697     1  243432500  243433500      1       1  150064       4.8999    4.794e-07
enh62699     1  243450400  243451400      1       1  150064       4.8728    5.502e-07
enh62709     1  243645100  243646100      1       1  150064       4.8235    7.053e-07
enh62710     1  243653700  243654700      1       1  150064       4.2856    9.112e-06
enh62713     1  243875500  243876500      1       1  150064       4.9795    3.187e-07
enh62714     1  243876700  243877700      1       1  150064       2.1802      0.01462
enh62720     1  243953800  243954800      5       3  150064       3.4163   0.00031743
enh62721     1  243954600  243955600      3       2  150064       2.0206     0.021663
enh62722     1  243955600  243956600      1       1  150064       4.7003    1.299e-06
enh62723     1  243966700  243967700      2       1  150064       4.3381   7.1872e-06
enh62725     1  244011000  244012000      2       1  150064       3.4812   0.00024957
enh62726     1  244011400  244012400      3       2  150064       3.0738    0.0010569
enh62727     1  244014400  244015400      3       2  150064       4.1088   1.9883e-05
enh62728     1  244087800  244088800      1       1  150064       4.2458    1.089e-05
enh62743     1  244370400  244371400      1       1  150064       2.5433      0.00549
enh62745     1  244377300  244378300      6       2  150064       2.5072    0.0060851
enh62746     1  244395200  244396200      1       1  150064        2.151      0.01574
enh62747     1  244396700  244397700      3       1  150064       2.0812     0.018708
enh62748     1  244397900  244398900      3       1  150064       1.9727     0.024265
enh62760     1  244602500  244603500      4       2  150064       2.1017     0.017792
enh62761     1  244608500  244609500      2       1  150064       2.3236     0.010074
enh62762     1  244611600  244612600      2       1  150064       1.7693     0.038418
enh62763     1  244612600  244613600      1       1  150064       2.4323     0.007502
enh62768     1  244820400  244821400      3       2  150064       1.9286     0.026889
enh62770     1  244827400  244828400      3       1  150064       2.1247     0.016805
enh62771     1  244828700  244829700      6       2  150064       2.0592     0.019736
enh62773     1  244835900  244836900      4       2  150064       1.8019     0.035777
enh62775     1  244842000  244843000      6       3  150064       3.1325   0.00086674
enh62805     1  245558500  245559500      8       2  150064         1.66     0.048458
enh62809     1  245761900  245762900      9       2  150064       2.4489    0.0071648
enh62819     1  246149600  246150600      3       2  150064       2.1807     0.014603
enh62820     1  246160600  246161600     10       3  150064       1.8984     0.028824
enh62822     1  246198200  246199200      9       3  150064        1.877     0.030257
enh62824     1  246382600  246383600     10       3  150064       2.6579    0.0039311
enh62827     1  246617200  246618200      2       1  150064       1.7648     0.038798
enh62828     1  246642000  246643000      8       4  150064        1.837     0.033108
enh62831     1  246670800  246671800     13       5  150064       2.4524    0.0070952
enh62840     1  246748400  246749400      1       1  150064       2.0615      0.01963
enh62844     1  246760500  246761500      2       1  150064       1.7267     0.042114
enh62848     1  246770400  246771400      2       1  150064       1.8193     0.034432
enh62849     1  246771800  246772800      2       1  150064       2.2501      0.01222
enh62850     1  246773700  246774700      3       1  150064       1.9938     0.023087
enh62851     1  246776000  246777000      4       2  150064       1.7275     0.042042
enh62852     1  246780500  246781500      2       1  150064       1.9448     0.025902
enh62866     1  246859300  246860300      5       2  150064       1.8059     0.035464
enh62869     1  246913800  246914800      4       2  150064          1.8     0.035927
enh62870     1  246932200  246933200      2       1  150064        1.668     0.047662
enh62872     1  246946600  246947600      5       2  150064       1.6825     0.046237
enh62904     1  247801800  247802800      6       2  150064        1.841     0.032807
enh62914     1  249137200  249138200      1       1  150064       2.2483      0.01228
enh62919     1  249156400  249157400      1       1  150064       1.8718      0.03062
enh62923     1  249199200  249200200      1       1  150064       1.7708       0.0383
enh71448     2     826500     827500      5       2  150064       2.0316     0.021097
enh71449     2     969700     970700      6       2  150064       1.9771     0.024014
enh71487     2    1733100    1734100      9       2  150064       2.0828     0.018634
enh71509     2    2527200    2528200      6       2  150064       2.3859     0.008519
enh71528     2    2855400    2856400      3       1  150064        2.101     0.017823
enh71536     2    3203400    3204400      5       1  150064       2.1112     0.017377
enh71537     2    3204200    3205200      6       2  150064       1.6769     0.046783
enh71538     2    3240500    3241500      3       1  150064       2.6273    0.0043037
enh71542     2    3307300    3308300      4       1  150064       2.7783    0.0027318
enh71578     2    3621500    3622500      1       1  150064       2.0286      0.02125
enh71579     2    3625100    3626100      6       3  150064        1.975     0.024132
enh71581     2    3642200    3643200      4       2  150064        2.878    0.0020011
enh71594     2    4600400    4601400      2       1  150064       2.9943    0.0013752
enh71624     2    7062900    7063900      9       2  150064        3.055    0.0011254
enh71626     2    7070900    7071900      4       2  150064       1.9314     0.026716
enh71651     2    7518000    7519000      1       1  150064       2.0749        0.019
enh71652     2    7571000    7572000      1       1  150064       1.9847      0.02359
enh71727     2    9308000    9309000      4       2  150064       1.7339     0.041471
enh71730     2    9331800    9332800      3       2  150064       1.7613     0.039092
enh71735     2    9353500    9354500      1       1  150064       3.0893     0.001003
enh71736     2    9354700    9355700      1       1  150064       1.9041      0.02845
enh71737     2    9355600    9356600      3       1  150064       2.9002    0.0018646
enh71741     2    9369100    9370100      2       1  150064       3.1316   0.00086941
enh71742     2    9372500    9373500      1       1  150064       1.8161      0.03468
enh71743     2    9374500    9375500      1       1  150064       3.1764    0.0007455
enh71749     2    9389700    9390700      5       2  150064       2.1678     0.015085
enh71750     2    9392000    9393000      2       1  150064       2.6586    0.0039239
enh71755     2    9404100    9405100      1       1  150064        3.188    0.0007163
enh71756     2    9408500    9409500      4       2  150064       2.3659    0.0089922
enh71757     2    9409200    9410200      4       2  150064       2.6832    0.0036459
enh71764     2    9422900    9423900      4       2  150064       1.7859     0.037057
enh71803     2    9685600    9686600      3       2  150064       2.0401     0.020668
enh71827     2    9794100    9795100      5       3  150064       2.1354     0.016365
enh71828     2    9798600    9799600      1       1  150064       2.2914      0.01097
enh71868     2   10123900   10124900     10       4  150064       1.7327     0.041573
enh71870     2   10133300   10134300      5       1  150064       2.3323    0.0098432
enh71875     2   10159200   10160200      8       4  150064        2.151     0.015739
enh71882     2   10187500   10188500      1       1  150064       1.7217      0.04256
enh71929     2   10543900   10544900      6       2  150064       1.8623     0.031279
enh71930     2   10547900   10548900     11       3  150064       2.0387     0.020738
enh71955     2   10953200   10954200      6       3  150064       2.0708     0.019191
enh71956     2   10954300   10955300      4       2  150064       2.5586    0.0052546
enh71962     2   11004800   11005800      4       2  150064       1.7637      0.03889
enh72010     2   11535100   11536100      5       2  150064        1.661     0.048357
enh72016     2   11597800   11598800      2       1  150064       1.8317     0.033495
enh72050     2   11883200   11884200      5       3  150064       1.7708     0.038296
enh72054     2   11894600   11895600      2       1  150064       1.6794     0.046542
enh72059     2   11904200   11905200      2       1  150064       1.7834      0.03726
enh72061     2   11914200   11915200      2       1  150064       1.8871     0.029574
enh72062     2   11915200   11916200      2       1  150064       1.6887     0.045636
enh72063     2   11916600   11917600      3       2  150064       1.9444     0.025926
enh72064     2   11918300   11919300      1       1  150064       2.5252     0.005782
enh72071     2   11964700   11965700      2       1  150064       1.6495     0.049523
enh72080     2   12249400   12250400      5       2  150064       1.6559     0.048875
enh72081     2   12272000   12273000      3       2  150064       2.2404     0.012532
enh72088     2   12427200   12428200      6       2  150064       1.7987     0.036032
enh72099     2   12640800   12641800      3       2  150064        1.714     0.043265
enh72100     2   12695000   12696000      2       1  150064       1.8598     0.031459
enh72117     2   12880500   12881500      1       1  150064       1.8457      0.03247
enh72137     2   15552000   15553000      1       1  150064       1.8925      0.02921
enh72138     2   15575200   15576200      1       1  150064         1.85      0.03216
enh72140     2   15634700   15635700      3       1  150064       1.7243     0.042331
enh72141     2   15698400   15699400      2       1  150064       1.7773     0.037757
enh72175     2   16499500   16500500      3       2  150064       1.8499     0.032161
enh72207     2   17815600   17816600      3       2  150064       2.3007     0.010704
enh72210     2   17932900   17933900      1       1  150064       2.0415       0.0206
enh72211     2   17936300   17937300      1       1  150064       2.1711      0.01496
enh72212     2   17938300   17939300      1       1  150064       2.0909      0.01827
enh72216     2   17981100   17982100      7       1  150064       2.4643    0.0068646
enh72218     2   17996600   17997600      3       1  150064       2.3427    0.0095728
enh72220     2   18032900   18033900      7       4  150064       1.8073     0.035355
enh72221     2   18061700   18062700      3       2  150064       1.8149     0.034772
enh72222     2   18074600   18075600      5       2  150064       3.5721   0.00017705
enh72223     2   18092400   18093400      6       2  150064        3.141   0.00084197
enh72224     2   18093600   18094600      4       2  150064       1.9174     0.027596
enh72225     2   18096400   18097400      4       2  150064       2.9331    0.0016782
enh72228     2   18113800   18114800      3       2  150064       2.2857     0.011136
enh72232     2   18162000   18163000      2       1  150064       1.8054     0.035506
enh72238     2   18285800   18286800      8       2  150064        2.607    0.0045668
enh72239     2   18298400   18299400      7       4  150064       1.8435     0.032628
enh72242     2   18334700   18335700      8       3  150064       2.9901    0.0013943
enh72285     2   19427500   19428500      1       1  150064       2.0583      0.01978
enh72286     2   19451000   19452000      6       3  150064       1.9707     0.024379
enh72291     2   19548200   19549200      2       1  150064        2.264     0.011786
enh72335     2   20262300   20263300      5       2  150064       2.2205     0.013193
enh72351     2   20406400   20407400      3       2  150064       2.6101    0.0045264
enh72359     2   20533000   20534000      1       1  150064       1.9423      0.02605
enh72397     2   20765300   20766300      4       2  150064       1.7603     0.039179
enh72398     2   20772400   20773400      8       3  150064       1.8935     0.029147
enh72399     2   20779100   20780100      7       3  150064        2.869    0.0020586
enh72400     2   20780300   20781300      3       1  150064        2.617    0.0044359
enh72403     2   20789700   20790700      5       2  150064       1.8173     0.034583
enh72407     2   20814200   20815200     14       3  150064       1.9786     0.023932
enh72410     2   20829100   20830100      7       3  150064       2.1607     0.015357
enh72411     2   20836000   20837000      2       1  150064       1.8852     0.029702
enh72412     2   20842000   20843000      1       1  150064       2.7476     0.003002
enh72430     2   21493200   21494200      1       1  150064       2.1294      0.01661
enh72432     2   22113400   22114400      3       1  150064       2.8022    0.0025379
enh72433     2   22503500   22504500      1       1  150064       2.4772      0.00662
enh72434     2   22722500   22723500      1       1  150064       4.3969     5.49e-06
enh72436     2   23258800   23259800      3       2  150064       2.8381    0.0022693
enh72437     2   23264800   23265800      7       3  150064       1.7346      0.04141
enh72441     2   23494100   23495100      8       4  150064       1.6586     0.048601
enh72459     2   23671300   23672300      5       2  150064       1.6902     0.045498
enh72465     2   23703600   23704600      4       2  150064       1.8388     0.032972
enh72501     2   23920800   23921800      8       2  150064       2.0862     0.018479
enh72502     2   23928500   23929500      4       1  150064       2.6018    0.0046363
enh72504     2   23942300   23943300      3       2  150064       1.7462     0.040391
enh72508     2   24122900   24123900      3       1  150064       1.7631     0.038946
enh72510     2   24125000   24126000      1       1  150064       2.0809      0.01872
enh72511     2   24127800   24128800      1       1  150064        2.071      0.01918
enh72512     2   24139300   24140300      3       2  150064       2.2082     0.013614
enh72515     2   24151200   24152200      2       1  150064       1.9116     0.027966
enh72516     2   24161600   24162600      1       1  150064       2.2362      0.01267
enh72518     2   24166800   24167800      6       3  150064       2.3826    0.0085959
enh72520     2   24169500   24170500      3       1  150064       1.9042     0.028442
enh72549     2   24656200   24657200      2       1  150064       3.1706   0.00076052
enh72550     2   24659100   24660100      3       1  150064       2.4573    0.0069987
enh72562     2   24728900   24729900      3       2  150064       2.1438     0.016025
enh72570     2   24836200   24837200      1       1  150064       2.4708      0.00674
enh72572     2   24881100   24882100      3       2  150064       1.6727     0.047197
enh72617     2   25321100   25322100      2       1  150064       1.9089     0.028136
enh72618     2   25346200   25347200      4       1  150064       3.6785   0.00011729
enh72619     2   25350200   25351200      2       1  150064       3.4789   0.00025176
enh72620     2   25351900   25352900      3       1  150064       4.5958   2.1556e-06
enh72621     2   25374500   25375500      3       2  150064       3.4053   0.00033047
enh72623     2   25384400   25385400      3       1  150064       4.1609   1.5851e-05
enh72624     2   25437900   25438900      1       1  150064       3.4723     0.000258
enh72625     2   25452400   25453400      4       2  150064       3.9435   4.0149e-05
enh72629     2   25486100   25487100      2       1  150064       3.4024   0.00033401
enh72633     2   25508400   25509400      2       1  150064       1.9292     0.026854
enh72634     2   25513900   25514900      3       2  150064       1.8063     0.035438
enh72635     2   25520800   25521800      2       1  150064       1.9375      0.02634
enh72637     2   25526700   25527700      3       2  150064       1.7129      0.04337
enh72638     2   25529900   25530900      5       3  150064       3.3829   0.00035857
enh72639     2   25532500   25533500      2       1  150064       2.3566    0.0092222
enh72640     2   25536500   25537500      1       1  150064       2.8611     0.002111
enh72641     2   25537000   25538000      1       1  150064       1.7506      0.04001
enh72643     2   25546100   25547100      2       1  150064       1.7595     0.039251
enh72644     2   25548200   25549200      3       2  150064       2.0021     0.022638
enh72645     2   25550500   25551500      2       1  150064       2.0405     0.020648
enh72652     2   25585400   25586400      5       2  150064       1.6943     0.045104
enh72654     2   25598700   25599700      2       1  150064        4.143   1.7136e-05
enh72665     2   25840600   25841600      1       1  150064       2.0558       0.0199
enh72666     2   25872000   25873000      5       2  150064       1.7409     0.040852
enh72667     2   25887200   25888200      2       1  150064       1.8753     0.030376
enh72673     2   26074600   26075600      6       3  150064       2.4939    0.0063167
enh72688     2   26213600   26214600      2       1  150064       2.3868    0.0084985
enh72689     2   26214500   26215500      4       2  150064       3.7867   7.6332e-05
enh72690     2   26220000   26221000      7       3  150064       2.8477    0.0022021
enh72691     2   26220600   26221600      5       2  150064       2.5113    0.0060141
enh72692     2   26222800   26223800      2       1  150064       2.7163    0.0033009
enh72693     2   26225300   26226300      1       1  150064       2.1664      0.01514
enh72694     2   26231500   26232500      3       1  150064       1.8041     0.035612
enh72698     2   26254800   26255800      2       1  150064        2.286     0.011128
enh72700     2   26262800   26263800      2       1  150064       2.6277    0.0042987
enh72702     2   26267100   26268100      3       1  150064       2.7329    0.0031394
enh72711     2   26322500   26323500      1       1  150064       1.9555      0.02526
enh72712     2   26330700   26331700      1       1  150064       2.1892      0.01429
enh72713     2   26331400   26332400      1       1  150064       2.1892      0.01429
enh72714     2   26341300   26342300      2       1  150064       1.8579     0.031594
enh72722     2   26401200   26402200      2       1  150064       2.4287     0.007577
enh72723     2   26402200   26403200      3       1  150064        1.709     0.043728
enh72754     2   26927100   26928100      2       1  150064       1.7498     0.040079
enh72755     2   26929600   26930600      1       1  150064       2.0956      0.01806
enh72760     2   26963100   26964100      5       2  150064       3.5984   0.00016011
enh72762     2   26985900   26986900      2       1  150064       3.1708   0.00076023
enh72764     2   26989800   26990800      4       2  150064       3.0451     0.001163
enh72765     2   26991200   26992200      1       1  150064       3.3193    0.0004512
enh72768     2   27007600   27008600      3       2  150064       2.1143     0.017246
enh72776     2   27169800   27170800      2       1  150064       3.2823   0.00051484
enh72777     2   27184100   27185100      2       1  150064       2.4556    0.0070326
enh72779     2   27197800   27198800      2       1  150064       2.5514    0.0053643
enh72780     2   27201500   27202500      2       1  150064       3.1206   0.00090241
enh72781     2   27205600   27206600      1       1  150064       3.2459    0.0005855
enh72783     2   27213900   27214900      1       1  150064       2.5416     0.005518
enh72784     2   27224400   27225400      1       1  150064       3.1894    0.0007128
enh72785     2   27226600   27227600      1       1  150064       3.3039    0.0004768
enh72786     2   27232800   27233800      2       1  150064        3.095   0.00098398
enh72787     2   27239800   27240800      2       1  150064       2.7106     0.003358
enh72788     2   27248500   27249500      1       1  150064       3.3146    0.0004588
enh72789     2   27250200   27251200      2       1  150064       3.0989   0.00097126
enh72790     2   27254300   27255300      1       1  150064       3.0193     0.001267
enh72794     2   27286100   27287100      2       1  150064       3.9856    3.366e-05
enh72795     2   27291700   27292700      1       1  150064       2.9839     0.001423
enh72796     2   27298000   27299000      2       1  150064       2.0918     0.018229
enh72798     2   27310300   27311300      2       1  150064       2.2794     0.011321
enh72799     2   27314900   27315900      4       1  150064       2.9235    0.0017304
enh72803     2   27345200   27346200      2       1  150064       2.6162    0.0044459
enh72804     2   27347000   27348000      1       1  150064       1.9707      0.02438
enh72806     2   27355100   27356100      2       1  150064       2.4193    0.0077762
enh72813     2   27432300   27433300      6       3  150064       2.0871     0.018438
enh72816     2   27440900   27441900      8       2  150064       2.0127     0.022073
enh72817     2   27503500   27504500      1       1  150064       2.3305     0.009891
enh72818     2   27512700   27513700      4       2  150064       1.7953     0.036302
enh72820     2   27525200   27526200      3       1  150064       1.9502     0.025576
enh72821     2   27528300   27529300      1       1  150064       1.7154      0.04314
enh72830     2   27595000   27596000      2       1  150064       2.3713    0.0088636
enh72833     2   27630200   27631200      1       1  150064       3.1035    0.0009562
enh72834     2   27632800   27633800      2       1  150064       2.0799     0.018769
enh72836     2   27654500   27655500      1       1  150064       3.2276    0.0006242
enh72837     2   27664500   27665500      1       1  150064       3.1687    0.0007655
enh72839     2   27668200   27669200      2       1  150064        1.806     0.035459
enh72840     2   27711200   27712200      4       2  150064       3.6298   0.00014183
enh72841     2   27716300   27717300      1       1  150064        3.188    0.0007163
enh72844     2   27850200   27851200      2       1  150064       1.8163      0.03466
enh72847     2   27888300   27889300      2       1  150064        1.985     0.023573
enh72849     2   27906000   27907000      2       1  150064       1.7749     0.037961
enh72850     2   27912000   27913000      2       1  150064       3.4993   0.00023321
enh72852     2   27930700   27931700      1       1  150064       4.0723    2.328e-05
enh72854     2   27937000   27938000      1       1  150064       2.8369     0.002278
enh72857     2   27951900   27952900      3       1  150064       3.8446   6.0373e-05
enh72861     2   27988800   27989800      3       2  150064       4.4211   4.9099e-06
enh72862     2   27993400   27994400      1       1  150064       3.8587      5.7e-05
enh72865     2   28000700   28001700      2       1  150064       3.7777   7.9155e-05
enh72868     2   28020500   28021500      3       1  150064       4.2568   1.0368e-05
enh72869     2   28031600   28032600      2       1  150064       4.1818   1.4459e-05
enh72872     2   28072300   28073300      3       1  150064        4.262   1.0132e-05
enh72875     2   28114400   28115400      1       1  150064       1.9473      0.02575
enh72876     2   28123900   28124900      1       1  150064        3.996    3.221e-05
enh72879     2   28142900   28143900      1       1  150064       3.6355    0.0001387
enh72885     2   28202700   28203700      2       1  150064         4.51   3.2416e-06
enh72890     2   28303600   28304600      3       2  150064       2.3048     0.010588
enh72892     2   28324800   28325800      1       1  150064       2.2133      0.01344
enh72896     2   28375200   28376200      3       2  150064       1.9497     0.025606
enh72897     2   28386000   28387000      1       1  150064       2.2808      0.01128
enh72925     2   28601700   28602700      4       2  150064       2.2538     0.012105
enh72926     2   28603400   28604400      1       1  150064        2.412     0.007933
enh72927     2   28604200   28605200      2       1  150064       2.2766     0.011404
enh72929     2   28611800   28612800      2       1  150064       3.1887   0.00071447
enh72931     2   28628800   28629800      3       1  150064       2.4675    0.0068037
enh72933     2   28635200   28636200      1       1  150064       2.5742     0.005024
enh72935     2   28646500   28647500      6       3  150064       3.0378    0.0011914
enh72936     2   28659500   28660500      2       1  150064       3.5824   0.00017023
enh72939     2   28750600   28751600      4       2  150064       2.0234     0.021514
enh72980     2   28968300   28969300      4       2  150064       2.9535    0.0015711
enh72986     2   28985300   28986300      1       1  150064        2.729     0.003176
enh72989     2   28993700   28994700      4       2  150064       2.0412     0.020615
enh72991     2   28997900   28998900      3       2  150064       2.5028    0.0061607
enh72993     2   29000800   29001800      3       2  150064       2.7025    0.0034414
enh72994     2   29006900   29007900      6       3  150064       3.2039   0.00067795
enh72996     2   29032500   29033500      2       1  150064        3.181   0.00073373
enh72998     2   29093600   29094600      6       3  150064         1.99     0.023295
enh73026     2   29643800   29644800      3       1  150064       3.8457   6.0109e-05
enh73033     2   30368200   30369200      2       1  150064       1.8372     0.033087
enh73042     2   30446500   30447500      4       1  150064       2.0094     0.022245
enh73064     2   30589000   30590000      1       1  150064       1.8188      0.03447
enh73065     2   30594500   30595500      2       1  150064       1.7379     0.041116
enh73101     2   30911300   30912300      3       2  150064       1.6723     0.047231
enh73110     2   31202600   31203600      4       2  150064        2.579    0.0049538
enh73135     2   32236400   32237400      3       2  150064       2.2825     0.011229
enh73198     2   33546600   33547600      2       1  150064       2.0047     0.022498
enh73238     2   36608100   36609100      5       3  150064       1.8851     0.029709
enh73250     2   36632100   36633100      5       3  150064       1.7881     0.036876
enh73252     2   36636400   36637400      1       1  150064       1.8342      0.03331
enh73254     2   36641100   36642100      4       2  150064       2.2387     0.012587
enh73256     2   36645100   36646100      1       1  150064       1.8216      0.03426
enh73258     2   36647400   36648400      1       1  150064       2.3588     0.009167
enh73259     2   36650200   36651200      4       2  150064       1.7258     0.042188
enh73260     2   36655900   36656900      3       2  150064       1.9532     0.025396
enh73263     2   36661300   36662300      1       1  150064       2.1714      0.01495
enh73266     2   36675800   36676800      1       1  150064       2.2365      0.01266
enh73267     2   36679400   36680400      1       1  150064       1.7459      0.04041
enh73270     2   36687900   36688900      2       1  150064       1.8887     0.029466
enh73274     2   36711900   36712900      4       1  150064       1.8021     0.035768
enh73277     2   36718300   36719300      3       1  150064       2.0096     0.022239
enh73293     2   36816800   36817800      3       1  150064       1.8232     0.034133
enh73304     2   36932900   36933900      4       2  150064       2.1474     0.015881
enh73310     2   37049400   37050400      7       2  150064       2.6839    0.0036388
enh73312     2   37178700   37179700      4       2  150064       2.2615     0.011863
enh73314     2   37194700   37195700      1       1  150064       2.9809     0.001437
enh73315     2   37247500   37248500      1       1  150064       3.0485      0.00115
enh73321     2   37422600   37423600      1       1  150064       3.5202    0.0002156
enh73322     2   37424600   37425600      3       2  150064       1.7105      0.04359
enh73323     2   37456200   37457200      3       2  150064       2.2591     0.011938
enh73324     2   37460000   37461000      5       2  150064        3.157   0.00079709
enh73326     2   37537500   37538500      4       2  150064       2.6187    0.0044127
enh73327     2   37539800   37540800      5       2  150064       3.5422   0.00019844
enh73328     2   37544900   37545900      2       1  150064       3.1965   0.00069552
enh73329     2   37548200   37549200      3       1  150064       3.5795   0.00017209
enh73330     2   37549000   37550000      2       1  150064       3.3541   0.00039817
enh73331     2   37552900   37553900      3       2  150064       3.5159   0.00021917
enh73333     2   37570600   37571600      7       3  150064        3.884   5.1384e-05
enh73334     2   37572200   37573200      5       3  150064       1.9198     0.027439
enh73335     2   37576800   37577800      2       1  150064       2.7638    0.0028562
enh73341     2   37641400   37642400      4       2  150064       2.1762      0.01477
enh73348     2   37733400   37734400      3       1  150064       1.9362     0.026423
enh73402     2   38151100   38152100      4       2  150064       1.9939     0.023079
enh73404     2   38209100   38210100      2       1  150064        1.731     0.041726
enh73424     2   38528700   38529700      6       2  150064       1.7642     0.038848
enh73434     2   38633500   38634500      1       1  150064       2.1375      0.01628
enh73481     2   38948600   38949600      5       2  150064       2.5385    0.0055665
enh73483     2   38964400   38965400      2       1  150064       2.4299    0.0075516
enh73490     2   39113000   39114000      3       1  150064       2.0019     0.022645
enh73497     2   39320300   39321300      3       1  150064       1.6751     0.046955
enh73498     2   39322000   39323000      1       1  150064       1.6606       0.0484
enh73505     2   39367900   39368900      3       2  150064       2.6904    0.0035682
enh73509     2   39454800   39455800      3       2  150064       1.8022     0.035754
enh73515     2   39605900   39606900      1       1  150064       1.6731      0.04715
enh73517     2   39614700   39615700      4       1  150064       1.7551     0.039622
enh73546     2   39734400   39735400      1       1  150064       1.6624      0.04822
enh73551     2   39768100   39769100      3       2  150064       2.6328    0.0042341
enh73555     2   39820600   39821600      1       1  150064        2.696     0.003509
enh73564     2   39950400   39951400      2       1  150064        1.784     0.037209
enh73566     2   39958400   39959400      1       1  150064       2.0788      0.01882
enh73567     2   39959700   39960700      1       1  150064        2.403      0.00813
enh73568     2   39998000   39999000      1       1  150064       2.0623      0.01959
enh73569     2   39999200   40000200      6       3  150064       2.5035    0.0061493
enh73570     2   40000700   40001700      1       1  150064       2.0746      0.01901
enh73572     2   40003700   40004700      2       1  150064       2.1676     0.015094
enh73579     2   40392100   40393100      3       1  150064       2.0289     0.021237
enh73584     2   40466800   40467800      4       2  150064       2.6961    0.0035077
enh73586     2   40500700   40501700      4       1  150064       1.6571     0.048748
enh73589     2   40511600   40512600      2       1  150064       1.7162     0.043063
enh73592     2   40573500   40574500      4       2  150064       2.1551     0.015577
enh73593     2   40579800   40580800      3       2  150064       2.3671     0.008964
enh73594     2   40598700   40599700      6       2  150064       1.9226     0.027263
enh73600     2   40660600   40661600      5       2  150064       1.9355     0.026467
enh73601     2   40661800   40662800      5       2  150064       2.1392     0.016211
enh73605     2   40715100   40716100      4       2  150064       1.9466     0.025791
enh73606     2   41824900   41825900      4       1  150064       1.8613     0.031351
enh73613     2   42006800   42007800      2       1  150064       1.8853     0.029693
enh73614     2   42068700   42069700      6       2  150064       2.4675    0.0068034
enh73615     2   42074900   42075900      8       3  150064       3.3863   0.00035421
enh73616     2   42078300   42079300      4       2  150064       2.9702    0.0014881
enh73684     2   42981700   42982700      6       3  150064       1.7115     0.043491
enh73686     2   43013300   43014300      6       2  150064       2.4957    0.0062853
enh73698     2   43072400   43073400      4       2  150064        1.951     0.025527
enh73699     2   43078600   43079600      4       2  150064       1.7226     0.042485
enh73726     2   43253500   43254500     11       4  150064       1.9356     0.026459
enh73748     2   43379800   43380800      5       2  150064       1.9536     0.025374
enh73836     2   44330000   44331000      5       3  150064       2.1278     0.016678
enh73842     2   44399200   44400200      1       1  150064       2.1429      0.01606
enh73845     2   44411000   44412000      3       1  150064       1.7758     0.037883
enh73846     2   44418000   44419000      1       1  150064       1.7877      0.03691
enh73879     2   45542400   45543400      5       3  150064       2.1544     0.015604
enh73890     2   45896000   45897000      4       2  150064        2.375    0.0087753
enh73891     2   45901900   45902900      3       2  150064       1.9215     0.027334
enh73894     2   45918100   45919100      2       1  150064       2.2649     0.011758
enh73905     2   45986400   45987400      3       2  150064       2.0413     0.020609
enh73919     2   46049600   46050600      5       3  150064       1.8345      0.03329
enh73922     2   46077600   46078600      4       2  150064       1.8967     0.028931
enh73932     2   46115500   46116500      1       1  150064       2.2402      0.01254
enh73948     2   46190900   46191900      6       3  150064       2.1596     0.015402
enh73949     2   46196100   46197100     11       2  150064       2.3409    0.0096176
enh73951     2   46219600   46220600      3       2  150064       2.4645    0.0068611
enh73958     2   46266400   46267400      1       1  150064       1.6664      0.04782
enh73959     2   46274100   46275100      5       3  150064       1.9727     0.024267
enh73960     2   46285000   46286000      5       3  150064        2.454    0.0070639
enh73961     2   46290100   46291100      4       2  150064         3.29    0.0005009
enh73971     2   46369400   46370400      4       2  150064        2.003     0.022586
enh74032     2   46773100   46774100      1       1  150064       1.6782      0.04665
enh74046     2   46845200   46846200      1       1  150064       1.9138      0.02782
enh74070     2   47007800   47008800      2       1  150064       1.7339     0.041472
enh74138     2   47449600   47450600      4       2  150064       2.1219     0.016921
enh74154     2   47563800   47564800      3       1  150064       1.6973     0.044819
enh74163     2   47978800   47979800      3       2  150064       1.6925     0.045279
enh74164     2   47994800   47995800      2       1  150064       2.2832     0.011209
enh74166     2   48012300   48013300      7       3  150064       2.4451    0.0072404
enh74167     2   48094200   48095200      5       2  150064       2.4631    0.0068862
enh74168     2   48096600   48097600      2       1  150064       2.5491    0.0053994
enh74170     2   48118700   48119700      5       3  150064       2.7142    0.0033215
enh74171     2   48120800   48121800      3       1  150064       2.5496    0.0053923
enh74172     2   48122000   48123000      2       1  150064       2.3482    0.0094325
enh74175     2   48129400   48130400      1       1  150064       2.9361     0.001662
enh74181     2   48340600   48341600      1       1  150064       2.0415       0.0206
enh74183     2   48407400   48408400      4       2  150064       1.8378     0.033046
enh74189     2   48508800   48509800      3       2  150064       2.1229     0.016882
enh74191     2   48533200   48534200      2       1  150064        2.354    0.0092865
enh74192     2   48539500   48540500      3       1  150064       2.5746    0.0050181
enh74193     2   48543600   48544600      1       1  150064       2.8941     0.001901
enh74194     2   48545200   48546200      1       1  150064       2.3812     0.008628
enh74195     2   48547300   48548300      4       2  150064       2.0054     0.022463
enh74196     2   48551800   48552800      1       1  150064       2.8635     0.002095
enh74197     2   48552800   48553800      5       2  150064       2.6788    0.0036946
enh74199     2   48559100   48560100      2       1  150064       3.2332    0.0006121
enh74200     2   48568400   48569400      5       2  150064       3.3176   0.00045403
enh74203     2   48572800   48573800      4       2  150064       2.3954    0.0083022
enh74204     2   48573700   48574700      6       4  150064       3.7599   8.5003e-05
enh74205     2   48579000   48580000      3       2  150064       1.6704     0.047424
enh74206     2   48580700   48581700      3       2  150064       1.7453     0.040469
enh74207     2   48583800   48584800      6       3  150064       2.2021     0.013828
enh74210     2   48642400   48643400      6       4  150064       2.5081    0.0060695
enh74212     2   48647700   48648700      3       2  150064       2.8124    0.0024586
enh74216     2   48701400   48702400      2       1  150064       2.2353     0.012699
enh74217     2   48706900   48707900      2       1  150064       3.8153   6.8017e-05
enh74218     2   48709300   48710300      4       2  150064       2.4451    0.0072406
enh74225     2   48773000   48774000      2       1  150064       1.9004     0.028688
enh74226     2   48787200   48788200      6       2  150064       1.8341     0.033317
enh74227     2   48793700   48794700      4       2  150064       1.8201      0.03437
enh74229     2   48797600   48798600      7       3  150064       2.0009       0.0227
enh74230     2   48799700   48800700      5       2  150064       1.7464     0.040375
enh74231     2   48940300   48941300      4       2  150064       2.5391    0.0055571
enh74232     2   48942200   48943200      5       3  150064       2.6766     0.003719
enh74233     2   48949600   48950600      6       3  150064       1.9674     0.024568
enh74236     2   50719000   50720000      1       1  150064       3.0002     0.001349
enh74237     2   51222100   51223100      3       2  150064       2.1541     0.015615
enh74238     2   51240000   51241000      1       1  150064       2.1981      0.01397
enh74249     2   53995600   53996600      5       2  150064       2.3528    0.0093154
enh74250     2   54008900   54009900      4       2  150064       2.3661    0.0089876
enh74252     2   54015400   54016400      4       1  150064       2.2744     0.011472
enh74253     2   54053900   54054900      2       1  150064       1.8722     0.030589
enh74255     2   54123800   54124800      1       1  150064        3.483    0.0002479
enh74256     2   54165700   54166700      8       4  150064       3.2086   0.00066701
enh74257     2   54172000   54173000      1       1  150064       1.7906      0.03668
enh74258     2   54176800   54177800      4       2  150064       2.6881    0.0035929
enh74259     2   54184200   54185200      2       1  150064       2.3289    0.0099325
enh74260     2   54188900   54189900      2       1  150064       2.5869     0.004842
enh74262     2   54194300   54195300      5       2  150064       2.2426     0.012463
enh74264     2   54212500   54213500      3       2  150064       2.6683    0.0038119
enh74266     2   54216200   54217200      3       1  150064       2.3442     0.009535
enh74269     2   54242600   54243600      1       1  150064       2.2655      0.01174
enh74272     2   54280100   54281100      3       1  150064       1.6986     0.044701
enh74273     2   54291000   54292000      2       1  150064       3.1703   0.00076139
enh74274     2   54315000   54316000      2       1  150064       1.8354     0.033224
enh74275     2   54330700   54331700      4       2  150064       2.5832    0.0048945
enh74276     2   54333700   54334700      2       1  150064       3.4716   0.00025872
enh74277     2   54334700   54335700      6       2  150064       3.4022   0.00033419
enh74278     2   54341200   54342200      5       2  150064        2.161     0.015346
enh74292     2   54628900   54629900      6       2  150064       2.0744      0.01902
enh74298     2   54661800   54662800      2       1  150064       2.4786    0.0065953
enh74300     2   54666900   54667900      1       1  150064       2.5264     0.005762
enh74308     2   54699200   54700200      3       1  150064       2.4015     0.008165
enh74309     2   54700700   54701700      6       4  150064       1.7264      0.04214
enh74315     2   54710900   54711900      5       2  150064       1.9319     0.026683
enh74320     2   54727300   54728300      8       2  150064       1.6689     0.047572
enh74326     2   54746600   54747600      2       1  150064       3.2837   0.00051231
enh74328     2   54750300   54751300      3       2  150064       2.1909     0.014229
enh74329     2   54751000   54752000      4       2  150064       2.0948     0.018095
enh74331     2   54753000   54754000      2       1  150064       1.8279     0.033784
enh74334     2   54767700   54768700      2       1  150064       2.3464    0.0094777
enh74335     2   54769500   54770500      2       1  150064       1.9577     0.025135
enh74344     2   54798700   54799700      9       3  150064       1.9452     0.025873
enh74345     2   54801200   54802200      4       2  150064       2.6339    0.0042205
enh74346     2   54805200   54806200     10       1  150064       1.6721     0.047248
enh74347     2   54808400   54809400      4       1  150064       2.5842    0.0048804
enh74349     2   54812300   54813300      4       2  150064       2.3355    0.0097597
enh74351     2   54817100   54818100      6       3  150064       1.6763     0.046837
enh74352     2   54822300   54823300      5       2  150064       1.8679     0.030888
enh74353     2   54824700   54825700      3       2  150064       1.6807     0.046412
enh74354     2   54830400   54831400      9       4  150064       2.9333    0.0016769
enh74357     2   54840100   54841100      5       2  150064       2.4294    0.0075625
enh74358     2   54845500   54846500      4       2  150064       2.6634    0.0038682
enh74359     2   54852000   54853000      2       1  150064       2.8326    0.0023083
enh74362     2   54863000   54864000      3       2  150064       2.8068    0.0025018
enh74365     2   54885200   54886200      4       2  150064       2.9491    0.0015937
enh74366     2   54893100   54894100      2       1  150064       1.8824      0.02989
enh74367     2   54896600   54897600      1       1  150064       1.6458       0.0499
enh74370     2   54907500   54908500      7       3  150064       2.0777     0.018869
enh74372     2   54936400   54937400      2       1  150064       1.7007     0.044496
enh74374     2   55087000   55088000      4       2  150064       3.0483    0.0011507
enh74378     2   55132200   55133200      5       2  150064       2.5172    0.0059152
enh74380     2   55154200   55155200      5       3  150064       2.4683    0.0067879
enh74381     2   55172000   55173000      3       1  150064       3.3971   0.00034048
enh74382     2   55174200   55175200      1       1  150064       1.8238      0.03409
enh74384     2   55185500   55186500      3       1  150064       1.7837     0.037235
enh74388     2   55197100   55198100      5       3  150064       1.7681     0.038522
enh74395     2   55222600   55223600      5       2  150064       2.7688     0.002813
enh74398     2   55229300   55230300      8       4  150064       1.6574     0.048716
enh74400     2   55240900   55241900      3       1  150064        1.882     0.029917
enh74402     2   55251000   55252000      4       2  150064       2.6032    0.0046173
enh74405     2   55264200   55265200      3       2  150064       1.7492     0.040128
enh74406     2   55267200   55268200      3       2  150064       2.0004     0.022729
enh74409     2   55283000   55284000      2       1  150064       2.3913    0.0083942
enh74442     2   56031400   56032400      1       1  150064       2.8782        0.002
enh74446     2   56096800   56097800      2       1  150064       2.4308    0.0075324
enh74450     2   56192500   56193500      7       3  150064       1.9255     0.027084
enh74451     2   56235700   56236700      2       1  150064        2.049     0.020231
enh74454     2   56476100   56477100      3       1  150064       2.1523     0.015687
enh74463     2   56942600   56943600      1       1  150064       3.1542    0.0008046
enh74465     2   57948000   57949000      2       1  150064       3.8989   4.8315e-05
enh74467     2   57987000   57988000      3       2  150064       5.7603   4.1982e-09
enh74471     2   58272200   58273200      3       1  150064       3.1905   0.00071004
enh74475     2   58466800   58467800      2       1  150064       4.1103   1.9758e-05
enh74476     2   58749100   58750100      1       1  150064       2.3964     0.008279
enh74485     2   60440600   60441600      3       2  150064        2.635    0.0042066
enh74486     2   60479300   60480300      2       1  150064       2.4919    0.0063537
enh74494     2   60705500   60706500      1       1  150064       3.1202    0.0009037
enh74496     2   60735100   60736100      2       1  150064       1.6603     0.048424
enh74497     2   60743100   60744100      1       1  150064       2.4357     0.007432
enh74501     2   60871900   60872900      1       1  150064       3.9505    3.899e-05
enh74518     2   61372600   61373600      2       1  150064       1.6976     0.044788
enh74520     2   61408600   61409600      1       1  150064       2.4981     0.006243
enh74522     2   61583200   61584200      3       2  150064       2.0802     0.018755
enh74523     2   61583800   61584800      3       2  150064       2.0802     0.018755
enh74525     2   61585500   61586500      3       1  150064       2.6533    0.0039854
enh74527     2   61607100   61608100      1       1  150064       3.3657    0.0003817
enh74534     2   61665800   61666800      1       1  150064       3.3974    0.0003401
enh74537     2   61670600   61671600      4       2  150064       2.3138     0.010341
enh74540     2   61692200   61693200      3       2  150064       2.6498    0.0040264
enh74570     2   62412600   62413600      1       1  150064       1.6594      0.04852
enh74576     2   62432300   62433300      1       1  150064       2.6856      0.00362
enh74580     2   62443800   62444800      1       1  150064       2.2089      0.01359
enh74584     2   62493400   62494400      2       1  150064       2.5248    0.0057878
enh74589     2   62531600   62532600      5       2  150064       1.8878     0.029525
enh74591     2   62536300   62537300      1       1  150064       2.1125      0.01732
enh74598     2   62653200   62654200      6       3  150064       2.9619    0.0015287
enh74599     2   62683200   62684200      1       1  150064       1.9283      0.02691
enh74600     2   62685300   62686300      3       2  150064       2.2483     0.012277
enh74601     2   62688700   62689700      4       2  150064       1.8055     0.035499
enh74603     2   62696800   62697800      1       1  150064       1.7781      0.03769
enh74606     2   62712800   62713800      3       2  150064       2.3505    0.0093749
enh74607     2   62731800   62732800      2       1  150064       1.7793     0.037599
enh74608     2   62733600   62734600      4       2  150064        2.598    0.0046888
enh74611     2   62886500   62887500      1       1  150064       2.3939     0.008335
enh74612     2   62887000   62888000      3       1  150064       2.1314     0.016529
enh74614     2   62890500   62891500      2       1  150064       2.5016    0.0061823
enh74616     2   62925600   62926600      2       1  150064       1.9809     0.023803
enh74620     2   62938400   62939400      2       1  150064       1.8861     0.029644
enh74665     2   64291000   64292000      2       1  150064       1.9995     0.022775
enh74680     2   64428800   64429800      1       1  150064       1.6741      0.04706
enh74710     2   64653100   64654100      3       2  150064       1.9838      0.02364
enh74711     2   64667300   64668300     14       3  150064       1.6979     0.044759
enh74712     2   64672200   64673200      1       1  150064       1.9921      0.02318
enh74713     2   64674800   64675800      1       1  150064       2.2436      0.01243
enh74714     2   64679400   64680400      1       1  150064       1.6838      0.04611
enh74717     2   64687200   64688200      3       2  150064       2.2465     0.012337
enh74726     2   64820000   64821000      2       1  150064       2.0388     0.020733
enh74727     2   64826400   64827400      7       2  150064       2.5498    0.0053895
enh74753     2   65024200   65025200      1       1  150064       1.8649       0.0311
enh74849     2   65629800   65630800      1       1  150064       2.0333      0.02101
enh74858     2   65772700   65773700      1       1  150064       3.1367    0.0008544
enh74885     2   66763900   66764900      2       1  150064       2.1276     0.016683
enh74887     2   66769200   66770200      1       1  150064       2.8725     0.002036
enh74901     2   67788300   67789300      1       1  150064        1.647      0.04978
enh74927     2   68386100   68387100      5       2  150064       2.8937    0.0019034
enh74930     2   68422100   68423100      3       2  150064       2.0024      0.02262
enh74932     2   68433500   68434500      3       2  150064       2.7654    0.0028423
enh74935     2   68444600   68445600      2       1  150064       2.9047    0.0018382
enh74944     2   68473100   68474100      2       1  150064       2.5392    0.0055561
enh74946     2   68482800   68483800      1       1  150064       2.8455     0.002217
enh74959     2   68654500   68655500      1       1  150064       1.7041      0.04418
enh74975     2   68992500   68993500      2       1  150064       1.7172     0.042969
enh75039     2   69525400   69526400      7       2  150064       2.2894     0.011029
enh75048     2   69662500   69663500      1       1  150064       2.0166      0.02187
enh75095     2   69960900   69961900      4       1  150064       1.8338      0.03334
enh75107     2   70016800   70017800      5       2  150064       1.7414     0.040805
enh75110     2   70055100   70056100      5       3  150064       2.4367    0.0074115
enh75120     2   70191100   70192100      1       1  150064       2.1937      0.01413
enh75126     2   70261800   70262800      2       1  150064       1.6648     0.047979
enh75153     2   70470200   70471200      2       1  150064       1.7034     0.044247
enh75156     2   70486600   70487600      2       1  150064       1.6595     0.048504
enh75157     2   70488200   70489200      2       1  150064       2.0876     0.018417
enh75160     2   70518900   70519900      1       1  150064       1.7556      0.03958
enh75161     2   70521200   70522200      3       1  150064       1.7808      0.03747
enh75162     2   70527400   70528400      2       1  150064       2.0229     0.021543
enh75169     2   71057100   71058100      2       1  150064       2.3193      0.01019
enh75181     2   71298700   71299700      3       1  150064       1.8853     0.029692
enh75185     2   71370300   71371300      3       2  150064       2.5413    0.0055215
enh75193     2   71505900   71506900      2       1  150064       2.2914      0.01097
enh75197     2   71525400   71526400      5       2  150064       2.0487     0.020246
enh75198     2   71533600   71534600      7       3  150064       2.3967    0.0082707
enh75200     2   71561800   71562800      3       1  150064       2.2041     0.013757
enh75202     2   71566800   71567800      5       3  150064       3.0834    0.0010233
enh75203     2   71568800   71569800      4       2  150064       2.3705    0.0088826
enh75204     2   71580100   71581100      1       1  150064       3.1556    0.0008008
enh75206     2   71589300   71590300      7       3  150064       2.0656     0.019433
enh75208     2   71678200   71679200      2       1  150064        2.801    0.0025476
enh75209     2   71685400   71686400      4       1  150064       2.4576     0.006994
enh75254     2   72028800   72029800      2       1  150064       2.1933     0.014142
enh75258     2   72060900   72061900      2       1  150064         2.26     0.011911
enh75276     2   72357300   72358300      3       1  150064       3.4237   0.00030884
enh75277     2   72366100   72367100      4       1  150064       2.4733     0.006694
enh75279     2   72463200   72464200      1       1  150064        2.753     0.002953
enh75285     2   72905000   72906000      2       1  150064       2.0716     0.019151
enh75300     2   73211100   73212100      1       1  150064       4.2793    9.375e-06
enh75302     2   73227100   73228100      2       1  150064        3.489   0.00024239
enh75303     2   73235300   73236300      2       1  150064       4.0649   2.4022e-05
enh75304     2   73261000   73262000      4       2  150064       4.6879   1.3799e-06
enh75305     2   73286000   73287000      2       1  150064        2.768    0.0028203
enh75306     2   73289600   73290600      5       2  150064       2.1708     0.014974
enh75310     2   73294900   73295900      2       1  150064       2.8195    0.0024051
enh75315     2   73319600   73320600      2       1  150064       3.1168   0.00091398
enh75316     2   73321300   73322300      6       2  150064       3.3316   0.00043182
enh75318     2   73329700   73330700      5       2  150064       3.1086   0.00094002
enh75319     2   73333100   73334100      2       1  150064       3.1442   0.00083265
enh75321     2   73336500   73337500      4       1  150064       2.6464    0.0040674
enh75322     2   73439600   73440600      2       1  150064       3.9133   4.5522e-05
enh75325     2   73462700   73463700      3       1  150064       3.7782   7.8976e-05
enh75328     2   73611600   73612600      2       1  150064       3.7349   9.3901e-05
enh75330     2   73645500   73646500      2       1  150064        2.894    0.0019017
enh75331     2   73867600   73868600      3       1  150064       4.0881   2.1749e-05
enh75336     2   73986400   73987400      3       1  150064       2.8224    0.0023835
enh75339     2   74058100   74059100      3       2  150064       2.4619    0.0069097
enh75345     2   74118300   74119300      3       1  150064       1.9956     0.022988
enh75362     2   74237100   74238100      1       1  150064       2.0266      0.02135
enh75365     2   74253600   74254600      1       1  150064       3.0007     0.001347
enh75366     2   74258000   74259000      4       1  150064        2.161     0.015348
enh75367     2   74259800   74260800      2       1  150064       2.6726    0.0037635
enh75369     2   74267800   74268800      2       1  150064       2.8441    0.0022268
enh75370     2   74269100   74270100      3       1  150064       2.6946    0.0035242
enh75372     2   74272200   74273200      2       1  150064       2.4259    0.0076357
enh75373     2   74304400   74305400      1       1  150064       2.7498     0.002982
enh75374     2   74306600   74307600      1       1  150064       2.8324      0.00231
enh75376     2   74401700   74402700      6       2  150064       1.8584     0.031554
enh75382     2   74429000   74430000      3       2  150064       2.0551     0.019935
enh75403     2   74697300   74698300      1       1  150064       2.0558       0.0199
enh75429     2   74967600   74968600      4       1  150064       2.1729     0.014896
enh75450     2   75098900   75099900      7       2  150064        1.828     0.033776
enh75452     2   75114600   75115600      6       2  150064       2.0817     0.018687
enh75453     2   75120400   75121400      2       1  150064       2.6601    0.0039054
enh75480     2   78812600   78813600      2       1  150064       1.6825     0.046232
enh75486     2   80467600   80468600      6       2  150064       1.8172     0.034593
enh75487     2   80469300   80470300      4       1  150064       1.6988     0.044679
enh75491     2   83758000   83759000      4       2  150064       1.7278     0.042008
enh75501     2   85056400   85057400      2       1  150064       3.0502    0.0011435
enh75540     2   85384500   85385500      2       1  150064       1.8849     0.029719
enh75560     2   85471400   85472400      4       2  150064       1.9315     0.026709
enh75578     2   85567300   85568300      1       1  150064       1.7273      0.04206
enh75582     2   85621100   85622100      3       2  150064       2.1436     0.016034
enh75583     2   85623500   85624500      2       1  150064       1.6886     0.045644
enh75584     2   85635800   85636800      4       2  150064       2.4865    0.0064495
enh75585     2   85637400   85638400      3       1  150064       3.2094   0.00066513
enh75586     2   85638000   85639000      4       2  150064       2.7214    0.0032501
enh75588     2   85644600   85645600      5       2  150064       3.2498   0.00057749
enh75589     2   85646700   85647700      5       3  150064       1.9963     0.022953
enh75624     2   85836800   85837800      1       1  150064       1.8314      0.03352
enh75626     2   85844600   85845600      1       1  150064       2.0794      0.01879
enh75628     2   85871700   85872700      1       1  150064       1.8098      0.03516
enh75646     2   85992700   85993700      5       2  150064       2.1374     0.016284
enh75647     2   85999100   86000100      1       1  150064       2.5508     0.005374
enh75661     2   86054800   86055800      3       2  150064       1.7297     0.041845
enh75701     2   86295700   86296700      6       2  150064       1.8888     0.029457
enh75764     2   86858700   86859700      3       2  150064       2.2344     0.012729
enh75767     2   86902300   86903300      2       1  150064       2.3893    0.0084397
enh75768     2   86930200   86931200      1       1  150064       2.7007      0.00346
enh75812     2   88903400   88904400      1       1  150064       1.9455      0.02586
enh75815     2   88928100   88929100      2       1  150064       2.2154     0.013366
enh75856     2   96352100   96353100      1       1  150064       1.7291       0.0419
enh75871     2   96841400   96842400      3       1  150064       3.5507   0.00019213
enh75875     2   96861100   96862100      1       1  150064       4.0923    2.136e-05
enh75878     2   96872000   96873000      2       1  150064       2.6324    0.0042391
enh75879     2   96875800   96876800      1       1  150064       3.9123    4.571e-05
enh75883     2   96903500   96904500      1       1  150064       3.1324    0.0008668
enh75891     2   96927400   96928400      1       1  150064        3.299    0.0004851
enh75902     2   97063000   97064000      2       1  150064       2.5724      0.00505
enh75907     2   97096600   97097600      2       1  150064       2.6512    0.0040106
enh75923     2   97219200   97220200      2       1  150064       2.1345     0.016403
enh75936     2   97288000   97289000      1       1  150064       1.9919      0.02319
enh75938     2   97297500   97298500      1       1  150064        2.562     0.005203
enh75942     2   97350700   97351700      1       1  150064        2.613     0.004488
enh75944     2   97401400   97402400      3       2  150064       1.9915     0.023212
enh75947     2   97404200   97405200      1       1  150064       1.9779      0.02397
enh75948     2   97406000   97407000      1       1  150064       1.9779      0.02397
enh75949     2   97413000   97414000      2       1  150064       3.9458   3.9765e-05
enh75950     2   97425400   97426400      2       1  150064       1.9136     0.027833
enh75951     2   97430600   97431600      1       1  150064        2.061      0.01965
enh75953     2   97434000   97435000      1       1  150064       2.3494     0.009401
enh75954     2   97437000   97438000      1       1  150064       2.4135     0.007901
enh75955     2   97440100   97441100      3       1  150064       1.8033     0.035668
enh75958     2   97458500   97459500      2       1  150064       2.2357     0.012685
enh75959     2   97465200   97466200      1       1  150064       2.1118      0.01735
enh75961     2   97476600   97477600      1       1  150064        2.391     0.008401
enh75964     2   97488600   97489600      1       1  150064       2.1452      0.01597
enh75967     2   97499800   97500800      1       1  150064       5.1233    1.501e-07
enh75968     2   97501200   97502200      4       1  150064       2.1162     0.017164
enh75969     2   97503500   97504500      1       1  150064        2.615     0.004462
enh75972     2   97521800   97522800      1       1  150064       2.0007      0.02271
enh75975     2   97536500   97537500      2       1  150064       1.9317     0.026699
enh75976     2   97540000   97541000      2       1  150064        2.489    0.0064044
enh75977     2   97543500   97544500      2       1  150064       3.9637   3.6895e-05
enh75978     2   97547300   97548300      1       1  150064       1.7491      0.04014
enh75980     2   97551900   97552900      3       1  150064       4.0482   2.5804e-05
enh75983     2   97561000   97562000      4       2  150064       3.5904   0.00016506
enh75984     2   97564400   97565400      1       1  150064        3.734    9.424e-05
enh75985     2   97569100   97570100      4       2  150064       3.6646   0.00012388
enh75986     2   97571600   97572600      6       1  150064       3.6787   0.00011723
enh75987     2   97574200   97575200      2       1  150064       3.0363    0.0011976
enh75988     2   97578600   97579600      2       1  150064       3.5059   0.00022755
enh75993     2   97594300   97595300      3       2  150064       3.7628   8.4021e-05
enh75994     2   97600200   97601200      7       2  150064        3.384   0.00035714
enh75996     2   97615700   97616700      1       1  150064       3.4055    0.0003302
enh76001     2   97761200   97762200      6       1  150064       2.4276    0.0075996
enh76003     2   97810000   97811000      1       1  150064       3.5979    0.0001604
enh76005     2   98276600   98277600      1       1  150064       2.7464     0.003013
enh76010     2   98344300   98345300      2       1  150064       1.9617     0.024899
enh76023     2   98477000   98478000      1       1  150064       1.8421      0.03273
enh76024     2   98481000   98482000      2       1  150064       1.9097     0.028084
enh76026     2   98486700   98487700      2       1  150064       1.8509     0.032095
enh76030     2   98545800   98546800      2       1  150064        1.712     0.043445
enh76031     2   98547100   98548100      1       1  150064       2.0043      0.02252
enh76033     2   98550600   98551600      2       1  150064       1.7451     0.040483
enh76036     2   98552600   98553600      1       1  150064       2.8963     0.001888
enh76037     2   98567000   98568000      6       3  150064       2.1762     0.014772
enh76039     2   98584700   98585700      3       1  150064       2.7019    0.0034477
enh76043     2   98608800   98609800      2       1  150064       2.9515     0.001581
enh76044     2   98612900   98613900      3       1  150064       2.9854     0.001416
enh76055     2   98703800   98704800      2       1  150064       1.6794     0.046533
enh76059     2   98750400   98751400      2       1  150064       2.2184     0.013264
enh76062     2   98758400   98759400      3       2  150064       2.7701    0.0028022
enh76070     2   99001100   99002100      1       1  150064       1.6937      0.04516
enh76071     2   99060200   99061200      2       1  150064        1.857     0.031655
enh76072     2   99062900   99063900      5       2  150064       2.1669     0.015122
enh76073     2   99067900   99068900      1       1  150064        1.848       0.0323
enh76074     2   99069800   99070800      1       1  150064       1.8667      0.03097
enh76080     2   99084800   99085800      3       1  150064       1.7322     0.041623
enh76082     2   99088300   99089300      5       1  150064       1.7535     0.039756
enh76089     2   99100000   99101000      2       1  150064       1.7708     0.038301
enh76094     2   99107400   99108400      2       1  150064       1.8631     0.031224
enh76095     2   99108800   99109800      2       1  150064       1.7642     0.038849
enh76100     2   99124400   99125400      3       1  150064       1.8078      0.03532
enh76106     2   99227000   99228000      1       1  150064       1.8062      0.03544
enh76124     2   99422400   99423400      4       2  150064       2.0672      0.01936
enh76128     2   99449700   99450700      3       1  150064       1.7629     0.038962
enh76165     2  100223800  100224800      3       2  150064        2.027     0.021331
enh76166     2  100251900  100252900      5       2  150064       3.9334   4.1881e-05
enh76167     2  100253200  100254200      3       1  150064       2.2388     0.012583
enh76169     2  100260300  100261300      4       2  150064       3.0465    0.0011575
enh76171     2  100273200  100274200      3       2  150064       1.8485     0.032266
enh76175     2  100308300  100309300      3       2  150064       1.8918     0.029256
enh76179     2  100443800  100444800      3       1  150064       2.2485     0.012274
enh76184     2  100576900  100577900      1       1  150064        1.887      0.02958
enh76208     2  101350100  101351100      4       1  150064       2.4104    0.0079675
enh76212     2  101396600  101397600      3       2  150064        2.002     0.022641
enh76214     2  101402300  101403300      2       1  150064       1.7195     0.042758
enh76223     2  101493700  101494700      6       2  150064       1.6769     0.046783
enh76279     2  101918200  101919200      1       1  150064       2.3392     0.009663
enh76283     2  101944300  101945300      1       1  150064       1.7071       0.0439
enh76284     2  101946000  101947000      1       1  150064       1.7149      0.04318
enh76288     2  102050900  102051900      6       2  150064       1.7958     0.036262
enh76306     2  102254900  102255900      2       1  150064       2.0991     0.017902
enh76369     2  102667100  102668100      1       1  150064       1.7585      0.03933
enh76377     2  102697500  102698500      3       2  150064       1.9884     0.023382
enh76379     2  102711100  102712100      2       1  150064       2.2969     0.010812
enh76382     2  102722000  102723000      5       2  150064       2.4539    0.0070664
enh76383     2  102725600  102726600     13       2  150064       3.1798   0.00073697
enh76384     2  102729300  102730300      2       1  150064        2.728    0.0031858
enh76386     2  102737600  102738600      7       2  150064       2.2627     0.011827
enh76387     2  102741400  102742400      3       1  150064       1.7916     0.036599
enh76393     2  102782500  102783500      2       1  150064       1.7915     0.036605
enh76412     2  103251400  103252400      3       2  150064       1.7626      0.03898
enh76419     2  103340200  103341200      1       1  150064       2.0164      0.02188
enh76422     2  103374400  103375400      3       1  150064       1.9462     0.025814
enh76434     2  103425900  103426900      2       1  150064       3.5722   0.00017697
enh76438     2  103452700  103453700      1       1  150064       2.5382     0.005572
enh76444     2  104995400  104996400      3       2  150064       1.8521     0.032007
enh76466     2  106001900  106002900      3       2  150064       1.6687     0.047591
enh76484     2  106120700  106121700      1       1  150064       2.0889      0.01836
enh76499     2  106342000  106343000      9       3  150064       2.1513     0.015724
enh76502     2  106359700  106360700      2       1  150064       2.2947     0.010874
enh76504     2  106370900  106371900      5       2  150064       2.4207    0.0077459
enh76506     2  106377000  106378000      3       1  150064       2.5684    0.0051078
enh76563     2  106526300  106527300      1       1  150064        1.723      0.04244
enh76630     2  109168600  109169600      1       1  150064       2.0803      0.01875
enh76641     2  109200000  109201000      3       2  150064       2.3212     0.010138
enh76650     2  109223100  109224100      4       2  150064        2.128     0.016667
enh76653     2  109231600  109232600      3       1  150064       1.8293     0.033678
enh76725     2  109872300  109873300      4       2  150064       1.7369     0.041204
enh76779     2  110265100  110266100      4       2  150064       4.6374   1.7637e-06
enh76780     2  110267600  110268600      3       2  150064       4.5927   2.1875e-06
enh76781     2  110271500  110272500      3       2  150064        3.763   8.3956e-05
enh76782     2  110278600  110279600      4       2  150064       3.5474    0.0001945
enh76789     2  110369000  110370000      5       3  150064       3.4337   0.00029767
enh76791     2  110395500  110396500      4       2  150064       3.3785   0.00036447
enh76792     2  110402000  110403000      3       2  150064       2.6335    0.0042256
enh76799     2  110477200  110478200      2       1  150064       1.6778      0.04669
enh76806     2  110884200  110885200      2       1  150064       2.2133     0.013439
enh76807     2  110923800  110924800      3       2  150064       2.4227    0.0077038
enh76814     2  110973300  110974300      4       2  150064       2.0606     0.019669
enh76823     2  111535100  111536100      3       1  150064       2.5702    0.0050814
enh76840     2  111893500  111894500      3       2  150064       1.7368     0.041214
enh76843     2  111905500  111906500      1       1  150064       2.3234      0.01008
enh76845     2  111919900  111920900      1       1  150064       1.6997      0.04459
enh76848     2  111936100  111937100      2       1  150064        2.345    0.0095133
enh76849     2  111942500  111943500      2       1  150064       1.9766     0.024041
enh76862     2  112252800  112253800      1       1  150064        2.238      0.01261
enh76886     2  112661700  112662700      3       2  150064       1.7198     0.042737
enh76890     2  112676500  112677500      2       1  150064       2.1086     0.017491
enh76892     2  112703700  112704700      3       1  150064       1.7818     0.037389
enh76900     2  112761000  112762000      5       2  150064       2.0397     0.020688
enh76901     2  112789500  112790500      5       3  150064        2.035     0.020927
enh76913     2  113008800  113009800      1       1  150064       2.5044     0.006133
enh76938     2  113431500  113432500      1       1  150064       2.4515     0.007114
enh76977     2  114081400  114082400      4       2  150064        1.824     0.034076
enh76999     2  114635000  114636000      4       2  150064       2.5767     0.004988
enh77002     2  114654300  114655300      3       1  150064       1.9159     0.027686
enh77005     2  114667500  114668500      4       2  150064       2.4829    0.0065155
enh77026     2  118844800  118845800      3       2  150064       1.9882     0.023393
enh77030     2  118926500  118927500      3       1  150064       1.9362     0.026422
enh77033     2  119070500  119071500      1       1  150064       2.4552      0.00704
enh77035     2  119254600  119255600      4       2  150064       2.6936    0.0035338
enh77039     2  119496100  119497100      2       1  150064       1.8167     0.034629
enh77040     2  119532500  119533500      1       1  150064        2.818     0.002416
enh77058     2  120021800  120022800      1       1  150064       1.9006      0.02868
enh77063     2  120050000  120051000      2       1  150064       2.1495     0.015797
enh77068     2  120072500  120073500      4       2  150064       1.8852     0.029703
enh77138     2  120987200  120988200      1       1  150064       1.6605      0.04841
enh77148     2  121015200  121016200      3       1  150064       1.7039     0.044196
enh77155     2  121117700  121118700      2       1  150064       1.9636      0.02479
enh77160     2  121260700  121261700      1       1  150064       2.0304      0.02116
enh77180     2  121416600  121417600      4       2  150064        2.045     0.020425
enh77202     2  121587500  121588500      4       1  150064       1.6495     0.049521
enh77236     2  121954300  121955300      3       1  150064       1.7022     0.044361
enh77260     2  122290000  122291000      4       2  150064       2.2455     0.012369
enh77304     2  122494900  122495900      2       1  150064       2.3082     0.010494
enh77305     2  122511700  122512700      1       1  150064       1.8269      0.03386
enh77309     2  122568600  122569600      4       2  150064       1.8472     0.032356
enh77336     2  127533300  127534300      5       3  150064       1.8491      0.03222
enh77352     2  127841000  127842000      5       3  150064       2.4838    0.0064992
enh77353     2  127848900  127849900      6       4  150064       3.0038    0.0013331
enh77354     2  127856600  127857600      3       1  150064       3.1255   0.00088759
enh77355     2  127857000  127858000      3       2  150064       3.0098    0.0013072
enh77358     2  127879600  127880600      3       2  150064       2.6868    0.0036065
enh77359     2  127885700  127886700      5       1  150064       2.0111     0.022158
enh77362     2  127902700  127903700      2       1  150064        1.864     0.031159
enh77442     2  128615800  128616800      2       1  150064       1.7603     0.039175
enh77452     2  128786300  128787300      2       1  150064       1.7097     0.043657
enh77490     2  129165700  129166700      6       3  150064       2.2666     0.011708
enh77540     2  131132000  131133000      1       1  150064       2.2907      0.01099
enh77544     2  131149600  131150600      1       1  150064       2.1072      0.01755
enh77554     2  131795300  131796300      3       1  150064        3.248   0.00058099
enh77555     2  131799000  131800000      1       1  150064       3.4002    0.0003367
enh77556     2  131800900  131801900      2       1  150064       2.8483    0.0021975
enh77558     2  131805600  131806600      1       1  150064       3.2976    0.0004875
enh77559     2  131812400  131813400      1       1  150064       3.3102    0.0004661
enh77565     2  131831900  131832900      1       1  150064       3.3708    0.0003748
enh77566     2  131833200  131834200      3       1  150064       3.3306   0.00043325
enh77567     2  131834600  131835600      1       1  150064       3.3548    0.0003971
enh77569     2  131848900  131849900      1       1  150064       2.5573     0.005274
enh77571     2  131861200  131862200      4       2  150064        3.335   0.00042656
enh77572     2  131864400  131865400      2       1  150064        2.684    0.0036368
enh77573     2  131867600  131868600      3       1  150064        3.016    0.0012808
enh77578     2  131913900  131914900      1       1  150064       3.2947    0.0004927
enh77586     2  133105500  133106500      1       1  150064       1.6687      0.04759
enh77617     2  134880700  134881700      2       1  150064       2.8151    0.0024384
enh77621     2  134893000  134894000      3       2  150064       1.7024     0.044336
enh77623     2  134895900  134896900      3       2  150064        2.987    0.0014085
enh77624     2  134897900  134898900      3       2  150064       3.6291    0.0001422
enh77625     2  134899000  134900000      5       2  150064       3.9182   4.4597e-05
enh77676     2  135674300  135675300      1       1  150064       3.0217     0.001257
enh77677     2  135678400  135679400      2       1  150064         2.09      0.01831
enh77680     2  135691300  135692300      2       1  150064       1.7384     0.041068
enh77720     2  138737600  138738600      1       1  150064        1.833       0.0334
enh77726     2  139122000  139123000      5       2  150064       3.2763   0.00052585
enh77732     2  139465300  139466300      5       3  150064       2.3918    0.0083829
enh77734     2  141004400  141005400      3       2  150064       2.9776    0.0014528
enh77749     2  144660800  144661800      1       1  150064       3.2983    0.0004863
enh77755     2  144857100  144858100      1       1  150064       2.1594      0.01541
enh77756     2  144995000  144996000      1       1  150064       2.0335        0.021
enh77760     2  145087400  145088400      2       1  150064       2.3347    0.0097797
enh77761     2  145090400  145091400      1       1  150064       3.2093    0.0006652
enh77764     2  145129800  145130800      1       1  150064       2.7902     0.002634
enh77766     2  145136800  145137800      2       1  150064       3.5341    0.0002046
enh77770     2  145161700  145162700      2       1  150064       4.2078   1.2891e-05
enh77771     2  145170300  145171300      2       1  150064       2.7271    0.0031946
enh77772     2  145182200  145183200      2       1  150064       2.3847    0.0085468
enh77773     2  145184400  145185400      2       1  150064       3.1832   0.00072837
enh77774     2  145187200  145188200      1       1  150064        3.432    0.0002996
enh77776     2  145196000  145197000      1       1  150064       4.5173    3.132e-06
enh77778     2  145198200  145199200      6       3  150064       2.3436    0.0095487
enh77779     2  145201400  145202400      1       1  150064       4.3878    5.724e-06
enh77784     2  145214200  145215200      3       1  150064       4.0622   2.4309e-05
enh77799     2  145260100  145261100      1       1  150064       1.9658      0.02466
enh77818     2  145793900  145794900      2       1  150064       1.8454     0.032488
enh77821     2  145874300  145875300      4       2  150064       2.5693     0.005095
enh77822     2  145915100  145916100      1       1  150064       1.8551      0.03179
enh77828     2  147697300  147698300      1       1  150064       1.8205      0.03434
enh77834     2  148109300  148110300      3       1  150064       2.4473    0.0071973
enh77850     2  148607200  148608200      4       2  150064       3.0923   0.00099306
enh77852     2  148612400  148613400      2       1  150064       2.1293     0.016614
enh77853     2  148616900  148617900      2       1  150064       2.2004     0.013891
enh77855     2  148633900  148634900      1       1  150064       2.3904     0.008414
enh77858     2  148735100  148736100      2       1  150064       2.6293     0.004278
enh77862     2  148783800  148784800      5       1  150064       1.6764     0.046832
enh77863     2  149258800  149259800      1       1  150064       2.4484     0.007175
enh77868     2  149309800  149310800      2       1  150064       2.9679     0.001499
enh77869     2  149310800  149311800      3       1  150064       2.2658     0.011732
enh77872     2  149403800  149404800      3       1  150064       1.7192     0.042789
enh77873     2  149405000  149406000      2       1  150064       3.0023    0.0013396
enh77893     2  150418500  150419500      1       1  150064       2.1357      0.01635
enh77896     2  150437100  150438100      6       4  150064       2.4026    0.0081386
enh77901     2  150453700  150454700      3       2  150064       2.2572     0.011997
enh77902     2  150468200  150469200      1       1  150064       1.6918      0.04534
enh77917     2  151138500  151139500      3       1  150064       2.4088    0.0080033
enh77918     2  151232700  151233700      2       1  150064       1.8048     0.035552
enh77940     2  152409500  152410500      1       1  150064       2.1168      0.01714
enh77947     2  152475600  152476600      4       2  150064       1.9625     0.024852
enh77971     2  152644200  152645200      5       1  150064       1.6509     0.049381
enh77977     2  152680200  152681200      3       2  150064       1.6489     0.049586
enh77980     2  152708100  152709100      2       1  150064       2.2955     0.010852
enh77996     2  152953400  152954400      2       1  150064       2.0321      0.02107
enh77997     2  153022500  153023500      1       1  150064        3.211    0.0006614
enh78000     2  153030100  153031100      2       1  150064       2.0004     0.022726
enh78002     2  153056800  153057800      2       1  150064       3.3625   0.00038614
enh78003     2  153079700  153080700      1       1  150064       2.8087     0.002487
enh78004     2  153084200  153085200      4       1  150064        2.749    0.0029893
enh78005     2  153100000  153101000      3       2  150064       2.5596    0.0052395
enh78006     2  153190400  153191400      3       1  150064       2.3965     0.008276
enh78007     2  153193900  153194900      1       1  150064       1.7657      0.03872
enh78008     2  153196000  153197000      3       2  150064       2.0532     0.020027
enh78009     2  153197200  153198200      4       2  150064       2.3338    0.0098023
enh78015     2  153228600  153229600      6       2  150064        2.457    0.0070057
enh78017     2  153232500  153233500      6       3  150064       2.4765    0.0066346
enh78018     2  153236700  153237700      6       2  150064       1.7094     0.043691
enh78021     2  153251300  153252300      4       2  150064       2.1877     0.014347
enh78022     2  153252800  153253800      5       2  150064       1.6977     0.044784
enh78024     2  153257200  153258200      7       2  150064       2.3216     0.010128
enh78033     2  153273500  153274500      9       2  150064       1.8818     0.029932
enh78035     2  153275900  153276900      5       2  150064       2.5832    0.0048945
enh78036     2  153277500  153278500      2       1  150064       2.4095    0.0079867
enh78037     2  153282300  153283300      5       2  150064       1.9843     0.023611
enh78038     2  153287700  153288700      1       1  150064       1.9508      0.02554
enh78039     2  153290100  153291100      2       1  150064       2.0212     0.021629
enh78044     2  153303800  153304800      1       1  150064        1.861      0.03137
enh78081     2  153449000  153450000      1       1  150064       1.7717      0.03822
enh78082     2  153450900  153451900      5       2  150064       1.8692     0.030801
enh78084     2  153463900  153464900      5       3  150064       2.9623    0.0015267
enh78087     2  153468300  153469300      4       1  150064       2.1423     0.016087
enh78088     2  153471300  153472300      2       1  150064       2.8341    0.0022979
enh78090     2  153476600  153477600      5       3  150064       3.6729   0.00011991
enh78091     2  153478900  153479900      3       1  150064       4.3007   8.5135e-06
enh78093     2  153503700  153504700      1       1  150064       2.9765     0.001458
enh78095     2  153576800  153577800      2       1  150064        2.911    0.0018013
enh78133     2  158663000  158664000      1       1  150064       3.1129    0.0009264
enh78142     2  158695200  158696200      1       1  150064       1.7127      0.04338
enh78157     2  159316900  159317900      4       2  150064        3.117   0.00091365
enh78159     2  159333700  159334700      1       1  150064       3.0841     0.001021
enh78160     2  159342800  159343800      3       2  150064       3.0255    0.0012412
enh78161     2  159344800  159345800      2       1  150064       1.7782     0.037686
enh78163     2  159349700  159350700      6       2  150064       2.8574    0.0021356
enh78178     2  159698300  159699300      1       1  150064       2.2162      0.01334
enh78227     2  160373000  160374000      1       1  150064       2.9792     0.001445
enh78228     2  160448700  160449700      4       1  150064       2.5188    0.0058886
enh78229     2  160461800  160462800      5       2  150064       3.0711    0.0010662
enh78230     2  160463500  160464500      2       1  150064       1.9649     0.024715
enh78231     2  160465100  160466100      3       2  150064       1.9367     0.026389
enh78232     2  160467200  160468200      2       1  150064       1.9841     0.023625
enh78233     2  160468200  160469200      5       3  150064       2.3694    0.0089091
enh78234     2  160473900  160474900      1       1  150064       3.6704    0.0001211
enh78235     2  160567200  160568200      5       2  150064       2.1417     0.016107
enh78236     2  160572600  160573600      5       2  150064       1.9591      0.02505
enh78239     2  160584800  160585800      4       1  150064       2.5944    0.0047382
enh78240     2  160651700  160652700      1       1  150064       2.7293     0.003173
enh78241     2  160652800  160653800      2       1  150064       1.8829     0.029859
enh78254     2  161014300  161015300      5       2  150064       2.0187     0.021762
enh78266     2  161088700  161089700      2       1  150064       1.6537     0.049095
enh78312     2  161255000  161256000      2       1  150064       1.8063     0.035439
enh78331     2  161328100  161329100      2       1  150064        2.366    0.0089914
enh78339     2  161373000  161374000      4       2  150064       2.1235     0.016855
enh78369     2  162018400  162019400      1       1  150064       2.3141      0.01033
enh78370     2  162019800  162020800      1       1  150064       1.9518      0.02548
enh78382     2  162879000  162880000      1       1  150064       3.1915    0.0007078
enh78384     2  162885400  162886400      2       1  150064       3.1838   0.00072676
enh78406     2  164547500  164548500      3       2  150064       2.0261     0.021379
enh78411     2  164574100  164575100      2       1  150064       1.9304      0.02678
enh78454     2  166811100  166812100      2       1  150064       3.2935   0.00049468
enh78457     2  167350600  167351600      4       2  150064       3.2406   0.00059635
enh78473     2  168638200  168639200      6       2  150064        1.781     0.037459
enh78503     2  169326500  169327500      1       1  150064       2.2774      0.01138
enh78511     2  169374700  169375700      4       1  150064       1.9087     0.028151
enh78513     2  169380100  169381100      1       1  150064       1.6585      0.04861
enh78515     2  169382800  169383800      5       3  150064       1.7572     0.039444
enh78516     2  169386300  169387300      3       1  150064       1.7742     0.038014
enh78517     2  169387700  169388700      1       1  150064       1.8059      0.03547
enh78519     2  169406800  169407800      4       2  150064       2.4677    0.0067991
enh78522     2  169424500  169425500      1       1  150064       1.9423      0.02605
enh78527     2  169482600  169483600      5       2  150064       3.3347   0.00042701
enh78528     2  169489000  169490000      4       2  150064       2.4168     0.007829
enh78529     2  169491400  169492400      3       1  150064       3.4519   0.00027834
enh78531     2  169495900  169496900      4       1  150064       3.3088   0.00046851
enh78535     2  169542200  169543200      3       2  150064       1.8856     0.029671
enh78557     2  170364400  170365400      4       2  150064       1.6791     0.046571
enh78562     2  170428700  170429700      2       1  150064        1.851     0.032082
enh78569     2  170570900  170571900      2       1  150064       2.1133     0.017286
enh78607     2  171787300  171788300      2       1  150064       1.8763     0.030307
enh78613     2  171990900  171991900      4       1  150064        1.931     0.026742
enh78615     2  172002900  172003900      4       2  150064       2.1514     0.015721
enh78617     2  172014300  172015300      2       1  150064       1.9045     0.028423
enh78619     2  172128300  172129300      4       2  150064       2.3211      0.01014
enh78630     2  172543200  172544200      4       2  150064       3.5842   0.00016909
enh78631     2  172560100  172561100      3       2  150064       4.1165   1.9238e-05
enh78632     2  172560600  172561600      3       2  150064       4.1165   1.9238e-05
enh78634     2  172708500  172709500      2       1  150064       3.3292   0.00043548
enh78636     2  172735000  172736000      2       1  150064       3.4282   0.00030383
enh78638     2  172746300  172747300      2       1  150064       3.0263     0.001238
enh78645     2  172811200  172812200      1       1  150064       2.6927     0.003544
enh78646     2  172812500  172813500      7       3  150064        3.976   3.5049e-05
enh78647     2  172813000  172814000      4       2  150064       4.0204   2.9048e-05
enh78650     2  172817100  172818100      3       2  150064       3.6235   0.00014532
enh78652     2  172865300  172866300      5       2  150064       3.2481   0.00058082
enh78655     2  172916400  172917400      3       2  150064       2.6666    0.0038317
enh78660     2  173150200  173151200      7       2  150064       1.7886      0.03684
enh78661     2  173158400  173159400      5       2  150064       2.2216     0.013155
enh78663     2  173176200  173177200      1       1  150064       2.3977     0.008249
enh78712     2  173836600  173837600      3       2  150064       1.6911     0.045405
enh78729     2  173938000  173939000      1       1  150064       1.9496      0.02561
enh78730     2  173943600  173944600      4       2  150064       1.7994     0.035978
enh78732     2  173945700  173946700      5       2  150064        2.465     0.006851
enh78733     2  173947100  173948100      6       3  150064       2.7581     0.002907
enh78734     2  173948700  173949700      6       3  150064       1.7294     0.041864
enh78735     2  173950400  173951400      6       3  150064       1.9486     0.025669
enh78737     2  173954200  173955200      2       1  150064       2.8521    0.0021718
enh78738     2  173959300  173960300      3       2  150064       2.3925     0.008367
enh78741     2  173967600  173968600      5       3  150064       2.7024    0.0034425
enh78743     2  173971200  173972200      4       2  150064       2.8733    0.0020313
enh78744     2  173972000  173973000      5       2  150064       1.7917     0.036588
enh78749     2  173988800  173989800      2       1  150064       3.1026   0.00095925
enh78750     2  173991100  173992100      3       1  150064       1.6904     0.045479
enh78752     2  173995200  173996200      1       1  150064       1.6463      0.04985
enh78753     2  173997100  173998100      3       2  150064        2.241     0.012513
enh78754     2  173999100  174000100      4       2  150064       1.8704     0.030713
enh78755     2  174001000  174002000      2       1  150064       3.1152   0.00091915
enh78757     2  174014800  174015800      4       2  150064       2.5967    0.0047058
enh78759     2  174024900  174025900      3       2  150064       1.7499     0.040064
enh78760     2  174030300  174031300      8       3  150064       1.6821     0.046272
enh78761     2  174036900  174037900      5       2  150064       3.2077   0.00066906
enh78762     2  174046400  174047400      2       1  150064       1.8225     0.034187
enh78769     2  174082900  174083900      3       2  150064       2.1942     0.014112
enh78787     2  174786000  174787000      4       2  150064       1.9108     0.028015
enh78788     2  174786900  174787900      3       1  150064       1.9503      0.02557
enh78791     2  174805500  174806500      5       3  150064       2.2863     0.011119
enh78793     2  174812700  174813700      3       1  150064       2.0431     0.020522
enh78794     2  174813300  174814300      3       2  150064       1.7402      0.04091
enh78795     2  174814600  174815600      5       1  150064       2.0835     0.018605
enh78798     2  174823800  174824800      4       2  150064       1.6724     0.047225
enh78799     2  174824500  174825500      5       2  150064       1.8698     0.030754
enh78809     2  174878700  174879700      2       1  150064       1.7088     0.043747
enh78811     2  174887600  174888600      6       2  150064       2.2393      0.01257
enh78819     2  175018400  175019400      2       1  150064       2.2438     0.012424
enh78820     2  175111500  175112500      2       1  150064       2.6259    0.0043211
enh78821     2  175113600  175114600      3       2  150064       2.9971    0.0013628
enh78822     2  175258300  175259300      1       1  150064       1.7408      0.04086
enh78835     2  175456200  175457200      3       2  150064       1.6973     0.044824
enh78839     2  175467400  175468400      3       1  150064       2.0291     0.021226
enh78854     2  175637200  175638200      2       1  150064       1.9154     0.027723
enh78855     2  175643100  175644100      2       1  150064       3.0348    0.0012036
enh78868     2  175892500  175893500      4       2  150064       1.6482     0.049657
enh78888     2  176755000  176756000      4       2  150064       2.9477    0.0016009
enh78897     2  177156100  177157100      2       1  150064       1.8023     0.035745
enh78898     2  177255200  177256200      1       1  150064       1.8978      0.02886
enh78899     2  177256700  177257700      1       1  150064       1.8763      0.03031
enh78987     2  178742700  178743700      1       1  150064       1.7489      0.04015
enh78994     2  178976200  178977200      2       1  150064       1.9619     0.024889
enh78995     2  178978300  178979300      2       1  150064       2.7261    0.0032045
enh79009     2  179120800  179121800      2       1  150064       1.7927     0.036508
enh79013     2  179137000  179138000      1       1  150064       1.7273      0.04206
enh79019     2  179150000  179151000      3       2  150064       1.7926     0.036517
enh79041     2  179435800  179436800      1       1  150064       1.7163      0.04305
enh79073     2  179621200  179622200      2       1  150064       1.7078     0.043833
enh79164     2  180989900  180990900      1       1  150064       3.4796    0.0002511
enh79166     2  181359800  181360800      7       2  150064       1.7839     0.037221
enh79203     2  183579200  183580200      2       1  150064       2.4001    0.0081953
enh79205     2  183628000  183629000      4       2  150064        2.097     0.017998
enh79208     2  183710200  183711200      3       2  150064       1.6835     0.046137
enh79216     2  183814000  183815000      2       1  150064       1.8571     0.031646
enh79217     2  183874600  183875600      2       1  150064       3.0777     0.001043
enh79223     2  183893900  183894900      4       2  150064       2.0579     0.019801
enh79226     2  183990400  183991400      9       3  150064       1.9821     0.023734
enh79233     2  184479400  184480400      3       2  150064       2.1417     0.016107
enh79248     2  187408600  187409600      2       1  150064       2.5653    0.0051545
enh79264     2  187919800  187920800      2       1  150064       1.7201     0.042704
enh79274     2  188419400  188420400      2       1  150064       1.9497     0.025604
enh79289     2  189198700  189199700      2       1  150064       2.6501    0.0040238
enh79291     2  189246700  189247700      3       2  150064       2.6179    0.0044238
enh79292     2  189260100  189261100      3       2  150064       2.1617     0.015322
enh79295     2  189475000  189476000      3       2  150064       1.6615     0.048311
enh79296     2  189494300  189495300      4       2  150064       1.6971     0.044842
enh79297     2  189651400  189652400      2       1  150064       2.6071    0.0045662
enh79305     2  189861600  189862600      3       1  150064       1.7575     0.039418
enh79342     2  190398900  190399900      1       1  150064        1.646      0.04988
enh79351     2  190433600  190434600      2       1  150064       2.1181     0.017084
enh79370     2  190714500  190715500      1       1  150064       2.0135      0.02203
enh79374     2  190975500  190976500      2       1  150064       1.9759     0.024085
enh79392     2  191220600  191221600      1       1  150064       1.7229      0.04245
enh79393     2  191222000  191223000      4       1  150064       1.6807     0.046407
enh79397     2  191274000  191275000      1       1  150064       2.8772     0.002006
enh79410     2  191447400  191448400      3       1  150064       2.2885     0.011053
enh79412     2  191493600  191494600      1       1  150064       2.4292     0.007566
enh79425     2  191677600  191678600      4       2  150064       1.7972     0.036153
enh79434     2  191756300  191757300      2       1  150064       1.8837     0.029805
enh79443     2  191879400  191880400      4       2  150064       1.7544     0.039678
enh79444     2  191886000  191887000      4       2  150064       2.4662    0.0068282
enh79475     2  192305900  192306900      1       1  150064       1.9478      0.02572
enh79476     2  192330600  192331600      1       1  150064       2.3347      0.00978
enh79477     2  192331500  192332500      2       1  150064       2.2975     0.010794
enh79508     2  196397200  196398200      4       1  150064       3.4271   0.00030498
enh79509     2  196398500  196399500      3       2  150064       2.4275    0.0076017
enh79514     2  196932300  196933300      6       3  150064        3.575    0.0001751
enh79516     2  196973800  196974800      3       1  150064       2.4354    0.0074376
enh79517     2  196976700  196977700      3       1  150064       1.8839     0.029786
enh79518     2  196978300  196979300      2       1  150064       1.6675     0.047711
enh79521     2  197032900  197033900      1       1  150064       1.6869      0.04581
enh79529     2  197140400  197141400      4       2  150064       2.5991    0.0046729
enh79530     2  197156400  197157400      3       1  150064       3.1197   0.00090516
enh79531     2  197159000  197160000      2       1  150064       1.8905     0.029343
enh79534     2  197264300  197265300      3       2  150064       1.6888     0.045631
enh79535     2  197466200  197467200      2       1  150064       2.7355    0.0031146
enh79538     2  197789100  197790100      1       1  150064       2.0893      0.01834
enh79541     2  197831400  197832400      2       1  150064       2.0883     0.018385
enh79543     2  197853000  197854000      1       1  150064       2.8627       0.0021
enh79544     2  197876300  197877300      6       2  150064       3.2318   0.00061506
enh79547     2  197955400  197956400      2       1  150064       2.7055    0.0034098
enh79553     2  198028800  198029800      2       1  150064       2.3458    0.0094928
enh79569     2  198107500  198108500      2       1  150064       1.9562      0.02522
enh79573     2  198143900  198144900      3       2  150064        5.248   7.6888e-08
enh79576     2  198166400  198167400      2       1  150064       4.9679   3.3832e-07
enh79577     2  198168900  198169900      4       2  150064       5.1597   1.2367e-07
enh79578     2  198171300  198172300      2       1  150064       4.6165   1.9514e-06
enh79579     2  198173100  198174100      1       1  150064       5.3703    3.931e-08
enh79581     2  198208300  198209300      4       2  150064       5.4771   2.1614e-08
enh79582     2  198233500  198234500      3       1  150064       5.1947   1.0253e-07
enh79583     2  198241900  198242900      1       1  150064       6.0861    5.786e-10
enh79584     2  198243100  198244100      1       1  150064       4.7819    8.681e-07
enh79586     2  198292900  198293900      1       1  150064       6.4019    7.671e-11
enh79595     2  198436400  198437400      1       1  150064       6.1104    4.969e-10
enh79597     2  198492500  198493500      4       1  150064       2.0871      0.01844
enh79598     2  198493000  198494000      3       2  150064       3.3914   0.00034772
enh79600     2  198573300  198574300      2       1  150064        4.101   2.0565e-05
enh79601     2  198643000  198644000      3       1  150064       4.2743   9.5854e-06
enh79605     2  198667400  198668400      2       1  150064       4.1812   1.4498e-05
enh79606     2  198667900  198668900      3       2  150064       5.3473   4.4647e-08
enh79607     2  198670900  198671900      3       2  150064       4.4429   4.4376e-06
enh79609     2  198673300  198674300      4       2  150064       5.0638   2.0547e-07
enh79611     2  198677300  198678300      2       1  150064       4.3268   7.5641e-06
enh79612     2  198686400  198687400      1       1  150064       5.2235    8.778e-08
enh79613     2  198703100  198704100      1       1  150064       3.0064     0.001322
enh79614     2  198711900  198712900      4       2  150064       4.8384   6.5445e-07
enh79616     2  198718000  198719000      3       1  150064       4.7677   9.3175e-07
enh79619     2  198737800  198738800      2       1  150064       3.7759   7.9729e-05
enh79620     2  198743200  198744200      1       1  150064       5.1723    1.156e-07
enh79621     2  198756000  198757000      2       1  150064        3.961   3.7311e-05
enh79622     2  198758100  198759100      1       1  150064       5.0337    2.405e-07
enh79623     2  198762500  198763500      2       1  150064       4.6561   1.6112e-06
enh79625     2  198779500  198780500      3       1  150064       4.8129   7.4392e-07
enh79627     2  198804800  198805800      3       2  150064       4.0315   2.7711e-05
enh79628     2  198808700  198809700      4       1  150064       4.6965   1.3233e-06
enh79630     2  198815100  198816100      2       1  150064       4.2573   1.0345e-05
enh79631     2  198823300  198824300      1       1  150064       5.1876    1.065e-07
enh79632     2  198837200  198838200      3       2  150064       3.1101   0.00093507
enh79633     2  198860800  198861800      2       1  150064       4.6088   2.0249e-06
enh79635     2  198880400  198881400      4       1  150064       5.0063   2.7742e-07
enh79636     2  198893800  198894800      8       2  150064       4.3818   5.8848e-06
enh79637     2  198917600  198918600      3       1  150064       3.2415    0.0005945
enh79648     2  200675000  200676000      1       1  150064       2.6814     0.003666
enh79649     2  200714300  200715300      2       1  150064       4.4982   3.4271e-06
enh79651     2  200774700  200775700      2       1  150064       5.8473   2.4979e-09
enh79652     2  200777200  200778200      3       2  150064        5.733   4.9335e-09
enh79653     2  200778500  200779500      3       2  150064       3.7227   9.8536e-05
enh79654     2  200818000  200819000      4       2  150064       5.9462   1.3719e-09
enh79663     2  201042700  201043700      2       1  150064       2.8592    0.0021238
enh79667     2  201139800  201140800      1       1  150064       1.7913      0.03662
enh79670     2  201175500  201176500      2       1  150064       4.3751   6.0675e-06
enh79672     2  201179900  201180900      3       2  150064       2.5797     0.004945
enh79673     2  201183300  201184300      3       1  150064       2.5508    0.0053739
enh79674     2  201185400  201186400      2       1  150064       2.0784     0.018838
enh79675     2  201186200  201187200      1       1  150064       5.3766    3.796e-08
enh79676     2  201186800  201187800      1       1  150064       1.8995      0.02875
enh79677     2  201193900  201194900      4       2  150064       2.8612    0.0021102
enh79683     2  201212700  201213700      4       2  150064        1.711     0.043541
enh79686     2  201221700  201222700      3       2  150064       4.1614   1.5815e-05
enh79687     2  201229000  201230000      3       1  150064       4.8925   4.9787e-07
enh79688     2  201229600  201230600      4       2  150064       5.7961   3.3934e-09
enh79691     2  201240000  201241000      2       1  150064       4.8842   5.1915e-07
enh79692     2  201243700  201244700      3       2  150064       4.2893   8.9615e-06
enh79694     2  201247000  201248000      5       2  150064       4.4118   5.1248e-06
enh79696     2  201320400  201321400      3       1  150064       3.6447   0.00013385
enh79697     2  201321800  201322800      4       2  150064       2.6927    0.0035436
enh79698     2  201331700  201332700      3       1  150064       2.2803     0.011295
enh79699     2  201334300  201335300      4       2  150064        1.808     0.035305
enh79703     2  201373000  201374000      5       3  150064       2.0277     0.021297
enh79710     2  201606300  201607300      5       2  150064       1.9379     0.026317
enh79725     2  201752000  201753000      2       1  150064       2.0896     0.018329
enh79748     2  202022100  202023100      3       2  150064       1.9268     0.027001
enh79758     2  202100500  202101500      4       2  150064       2.0478      0.02029
enh79761     2  202118800  202119800      8       4  150064        3.382   0.00035982
enh79807     2  202839000  202840000     12       3  150064        1.834     0.033326
enh79849     2  203453600  203454600      4       2  150064       2.0539     0.019991
enh79863     2  203877800  203878800      1       1  150064       2.9017     0.001856
enh79864     2  203884000  203885000      2       1  150064       1.6528      0.04919
enh79865     2  203884600  203885600      1       1  150064       1.7339      0.04147
enh79867     2  204105300  204106300      3       1  150064        2.359    0.0091633
enh79870     2  204306900  204307900      3       1  150064       2.4006    0.0081832
enh79871     2  204349000  204350000      2       1  150064       2.4373    0.0073984
enh79883     2  204521200  204522200      6       2  150064       1.6772     0.046752
enh79886     2  204554800  204555800      1       1  150064       1.9738       0.0242
enh79941     2  205837100  205838100      1       1  150064       2.1553      0.01557
enh79979     2  206713400  206714400      2       1  150064       2.9118    0.0017968
enh79994     2  207077400  207078400      3       2  150064       1.9793     0.023892
enh80012     2  207911100  207912100      2       1  150064        1.793      0.03649
enh80034     2  208089300  208090300      3       2  150064       2.3381    0.0096897
enh80036     2  208092600  208093600      5       3  150064       2.2552      0.01206
enh80048     2  208272800  208273800      3       2  150064       2.2472     0.012315
enh80050     2  208339300  208340300      5       2  150064       3.0452    0.0011627
enh80051     2  208346300  208347300      6       3  150064        2.175     0.014814
enh80052     2  208362800  208363800      6       2  150064       3.9032   4.7463e-05
enh80053     2  208363500  208364500      3       2  150064       2.4476    0.0071898
enh80056     2  208369400  208370400      2       1  150064       2.6081    0.0045524
enh80059     2  208398100  208399100      1       1  150064       4.0619    2.434e-05
enh80063     2  208425700  208426700      1       1  150064       4.1563    1.617e-05
enh80064     2  208481500  208482500      3       1  150064       3.7659    8.296e-05
enh80140     2  211802600  211803600      5       3  150064       1.7953     0.036301
enh80144     2  213092200  213093200      3       1  150064       2.8025    0.0025353
enh80145     2  213194300  213195300      6       3  150064       3.1935   0.00070282
enh80146     2  213392500  213393500      1       1  150064       3.1771    0.0007439
enh80148     2  213404000  213405000      4       1  150064       3.8383   6.1953e-05
enh80149     2  213551000  213552000      5       3  150064       1.9955     0.022994
enh80150     2  213641500  213642500      4       1  150064       1.8196     0.034408
enh80157     2  213837000  213838000      2       1  150064       1.6976     0.044793
enh80158     2  213839000  213840000      2       1  150064       1.7183     0.042875
enh80165     2  213963400  213964400      4       2  150064       1.7328     0.041566
enh80171     2  213987200  213988200      3       1  150064       2.1187     0.017056
enh80189     2  215361200  215362200      6       3  150064       3.4083   0.00032681
enh80195     2  216035600  216036600      1       1  150064       2.0488      0.02024
enh80247     2  217277900  217278900      3       1  150064       2.8614    0.0021086
enh80248     2  217288800  217289800      4       1  150064       3.1189   0.00090759
enh80256     2  217404700  217405700      2       1  150064        1.993     0.023129
enh80264     2  217427400  217428400      3       2  150064       1.6557     0.048887
enh80272     2  217521800  217522800      3       1  150064        1.825     0.033998
enh80273     2  217530000  217531000      3       1  150064       2.2746     0.011465
enh80274     2  217535700  217536700      4       1  150064       2.2693     0.011626
enh80275     2  217537400  217538400      3       1  150064       2.4051    0.0080833
enh80276     2  217539000  217540000      9       1  150064       2.4065    0.0080541
enh80277     2  217542000  217543000      1       1  150064       2.1484      0.01584
enh80278     2  217544300  217545300      1       1  150064       2.0855      0.01851
enh80296     2  217625000  217626000      2       1  150064        2.692    0.0035518
enh80335     2  217939600  217940600     10       4  150064       2.3359    0.0097472
enh80342     2  218028400  218029400      1       1  150064       1.9618      0.02489
enh80420     2  218620600  218621600      4       2  150064       1.7853     0.037103
enh80421     2  218621200  218622200      4       2  150064       1.7297     0.041843
enh80422     2  218641500  218642500      6       1  150064       1.8507     0.032103
enh80425     2  218655200  218656200      2       1  150064       2.4467    0.0072085
enh80454     2  218773400  218774400      3       1  150064       3.5441   0.00019697
enh80457     2  218781900  218782900      7       3  150064       2.4353    0.0074402
enh80565     2  219946800  219947800      5       2  150064       1.8635     0.031196
enh80568     2  219981300  219982300      1       1  150064        2.351     0.009361
enh80572     2  220025600  220026600      2       1  150064       2.6891    0.0035818
enh80574     2  220044200  220045200      2       1  150064       3.8727   5.3813e-05
enh80576     2  220072800  220073800      1       1  150064       2.2918      0.01096
enh80579     2  220091800  220092800      2       1  150064       1.9286     0.026889
enh80581     2  220107800  220108800      2       1  150064       1.7459     0.040414
enh80584     2  220113000  220114000      4       2  150064        2.189     0.014299
enh80607     2  220304200  220305200      1       1  150064       2.5317     0.005676
enh80610     2  220320600  220321600      2       1  150064       1.6588     0.048581
enh80650     2  221823700  221824700      1       1  150064       2.5469     0.005435
enh80653     2  222308400  222309400      4       1  150064       1.6987     0.044684
enh80658     2  222391900  222392900      2       1  150064        2.968    0.0014987
enh80659     2  222394000  222395000      1       1  150064       2.7857     0.002671
enh80667     2  223263300  223264300      1       1  150064        2.181      0.01459
enh80701     2  223728200  223729200      4       2  150064       1.9622     0.024867
enh80735     2  224428000  224429000      1       1  150064       2.1643      0.01522
enh80769     2  224906300  224907300      2       1  150064       1.8287     0.033719
enh80776     2  225026400  225027400      3       2  150064       2.7975    0.0025752
enh80781     2  225247200  225248200      3       2  150064       2.4004    0.0081897
enh80782     2  225271400  225272400      9       2  150064       2.6546    0.0039703
enh80783     2  225276200  225277200      3       1  150064       2.5286    0.0057266
enh80784     2  225277200  225278200      3       2  150064        3.955   3.8264e-05
enh80785     2  225293500  225294500      4       2  150064       2.0365     0.020852
enh80786     2  225349800  225350800      2       1  150064       1.9061     0.028321
enh80788     2  225384700  225385700      3       2  150064       3.6737   0.00011953
enh80796     2  225439600  225440600      6       2  150064        3.536   0.00020315
enh80802     2  225701900  225702900      3       1  150064       2.1247     0.016804
enh80803     2  225774400  225775400      8       3  150064       2.0747     0.019006
enh80836     2  227184300  227185300      3       2  150064       1.7016      0.04442
enh80848     2  227348600  227349600      4       2  150064       2.4696    0.0067639
enh80893     2  227699100  227700100      3       2  150064       2.6478    0.0040509
enh80894     2  227701800  227702800      2       1  150064        1.826     0.033928
enh80895     2  227704600  227705600      3       1  150064       1.7194     0.042769
enh80897     2  227772600  227773600      3       1  150064       2.0618     0.019612
enh80898     2  227820800  227821800      3       2  150064       1.8306     0.033583
enh80905     2  228027400  228028400      3       2  150064       1.6562     0.048839
enh80922     2  228330900  228331900      2       1  150064       2.2141     0.013412
enh80925     2  228347100  228348100      3       1  150064       1.7941     0.036396
enh80946     2  229952400  229953400      7       3  150064       2.9977    0.0013602
enh80978     2  230844700  230845700      1       1  150064        2.353     0.009312
enh80987     2  231082000  231083000      2       1  150064       1.6688     0.047582
enh80990     2  231133200  231134200      2       1  150064       1.7095      0.04368
enh80992     2  231190800  231191800      5       1  150064       1.6993     0.044628
enh80995     2  231220600  231221600      5       2  150064       1.9516     0.025491
enh81058     2  232003100  232004100      2       1  150064       1.6765      0.04682
enh81085     2  232264200  232265200      3       2  150064       1.6577     0.048685
enh81088     2  232276000  232277000      5       2  150064       1.7566     0.039491
enh81091     2  232326400  232327400      4       2  150064       1.8857     0.029669
enh81092     2  232330100  232331100      2       1  150064       2.7802    0.0027166
enh81106     2  232471300  232472300      5       3  150064       1.6972     0.044828
enh81108     2  232480000  232481000      5       2  150064       1.8536     0.031899
enh81116     2  232506100  232507100      4       2  150064       1.7409     0.040852
enh81120     2  232528400  232529400      3       1  150064       2.1975     0.013994
enh81121     2  232532100  232533100      1       1  150064       2.7311     0.003156
enh81124     2  232542200  232543200      5       3  150064       1.7949     0.036334
enh81139     2  232798700  232799700      5       2  150064       2.3425    0.0095768
enh81160     2  233174500  233175500      4       2  150064       2.0692     0.019262
enh81163     2  233183700  233184700      2       1  150064       1.7724     0.038162
enh81166     2  233195500  233196500      3       1  150064       2.1545       0.0156
enh81169     2  233307000  233308000     18       4  150064       1.8048     0.035554
enh81170     2  233308900  233309900      5       3  150064       1.9431     0.026004
enh81185     2  233435100  233436100      4       1  150064       1.7607     0.039144
enh81186     2  233437900  233438900      3       1  150064       1.8498     0.032174
enh81187     2  233440900  233441900      6       3  150064        1.938     0.026312
enh81190     2  233448700  233449700      2       1  150064       1.8712     0.030656
enh81191     2  233452600  233453600      3       1  150064       1.7182     0.042877
enh81192     2  233457300  233458300      1       1  150064       2.1019      0.01778
enh81204     2  233552200  233553200      3       2  150064       5.1622   1.2203e-07
enh81205     2  233553900  233554900      6       3  150064       4.4505   4.2842e-06
enh81207     2  233585700  233586700      3       2  150064       5.7821   3.6876e-09
enh81208     2  233643900  233644900      2       1  150064       5.6406   8.4732e-09
enh81210     2  233700100  233701100      6       3  150064       4.0566   2.4895e-05
enh81211     2  233703200  233704200      1       1  150064       4.5208     3.08e-06
enh81212     2  233716300  233717300      5       3  150064       4.5909   2.2062e-06
enh81213     2  233717500  233718500      3       1  150064       4.1703    1.521e-05
enh81215     2  233738300  233739300      3       2  150064       1.8975     0.028883
enh81217     2  233756500  233757500      3       1  150064       3.9645    3.677e-05
enh81296     2  235354800  235355800      3       1  150064       2.1345     0.016401
enh81308     2  235781800  235782800      4       2  150064       1.9651     0.024701
enh81363     2  236420100  236421100      3       2  150064       2.2755     0.011438
enh81379     2  236472300  236473300      1       1  150064       1.7814      0.03742
enh81390     2  236514100  236515100      1       1  150064       1.8251      0.03399
enh81392     2  236517100  236518100      5       2  150064       1.7884     0.036858
enh81400     2  236543400  236544400      2       1  150064       1.8264     0.033891
enh81401     2  236549500  236550500      3       1  150064        2.016     0.021899
enh81402     2  236556300  236557300      3       1  150064       2.3053     0.010575
enh81418     2  236617500  236618500     10       4  150064       2.1306     0.016559
enh81444     2  237242900  237243900      5       1  150064       2.6116     0.004506
enh81445     2  237245600  237246600      7       2  150064       2.6382    0.0041673
enh81446     2  237247200  237248200      4       2  150064       2.0592     0.019738
enh81447     2  237250300  237251300      4       2  150064       1.9921     0.023179
enh81450     2  237324400  237325400      2       1  150064       2.2977     0.010789
enh81463     2  237562500  237563500      6       3  150064       1.6874      0.04576
enh81478     2  237663800  237664800      2       1  150064       1.6818       0.0463
enh81481     2  237699100  237700100      4       2  150064       1.9819     0.023743
enh81497     2  237897200  237898200      4       1  150064       1.8289     0.033704
enh81588     2  238480900  238481900      1       1  150064       2.1434      0.01604
enh81589     2  238483600  238484600      9       3  150064       1.7736     0.038063
enh81632     2  238620000  238621000      1       1  150064       1.8384        0.033
enh81642     2  238649000  238650000      4       1  150064       1.7396     0.040963
enh81643     2  238651600  238652600      9       2  150064       1.7591     0.039279
enh81648     2  238770000  238771000      2       1  150064       1.8405     0.032846
enh81679     2  239091000  239092000      3       2  150064       1.9188     0.027503
enh81680     2  239107300  239108300      3       2  150064       1.8415     0.032777
enh81681     2  239108600  239109600      4       2  150064       1.9215     0.027336
enh81844     2  240401500  240402500      7       3  150064       2.7547    0.0029372
enh81845     2  240407300  240408300      2       1  150064        2.287     0.011097
enh81846     2  240409400  240410400      2       1  150064       2.4268     0.007616
enh81918     2  241328300  241329300      6       3  150064       1.7496     0.040097
enh81919     2  241330900  241331900      6       3  150064       2.3682    0.0089377
enh81920     2  241363600  241364600      7       1  150064       3.0501     0.001144
enh81958     2  241872600  241873600      2       1  150064       1.8226     0.034185
enh81978     2  242155800  242156800      3       2  150064       2.1119     0.017349
enh81993     2  242251700  242252700      2       1  150064       1.9405     0.026157
enh81994     2  242259300  242260300      1       1  150064        1.911        0.028
enh81996     2  242279200  242280200      3       2  150064        1.652     0.049271
enh82002     2  242304000  242305000      1       1  150064       1.9684      0.02451
enh82007     2  242325600  242326600      4       2  150064       2.6583    0.0039269
enh82026     2  242573900  242574900      3       2  150064       1.8432     0.032647
enh82029     2  242584600  242585600      3       2  150064       2.7381    0.0030894
enh82034     2  242604700  242605700      4       1  150064       2.0333      0.02101
enh82057     2  242820100  242821100      2       1  150064       1.9287     0.026884
enh82087     3    4348100    4349100      2       1  150064       2.5024    0.0061681
enh82108     3    4574900    4575900      5       2  150064       1.7767      0.03781
enh82176     3    5227600    5228600      1       1  150064       1.6719      0.04727
enh82183     3    5259500    5260500      7       2  150064       1.7606     0.039154
enh82250     3    9064800    9065800      1       1  150064       1.9689      0.02448
enh82251     3    9069400    9070400      7       3  150064        2.941    0.0016359
enh82254     3    9113900    9114900      7       2  150064       1.8417      0.03276
enh82260     3    9177800    9178800      1       1  150064       1.8516      0.03204
enh82280     3    9403200    9404200      2       1  150064       2.4557    0.0070301
enh82282     3    9406100    9407100      6       2  150064       2.3866    0.0085018
enh82284     3    9435900    9436900      4       2  150064       1.7764     0.037835
enh82288     3    9448400    9449400      2       1  150064       1.8093     0.035199
enh82291     3    9462300    9463300      2       1  150064       2.5539    0.0053266
enh82292     3    9463600    9464600      4       2  150064       2.7018    0.0034483
enh82293     3    9465200    9466200      2       1  150064       1.9569     0.025179
enh82302     3    9757500    9758500      4       2  150064       1.8084     0.035269
enh82320     3    9908100    9909100      4       2  150064       2.7089    0.0033755
enh82358     3   10233000   10234000      3       2  150064       2.0825     0.018649
enh82360     3   10240300   10241300      2       1  150064       1.7216     0.042573
enh82377     3   10399200   10400200      3       2  150064       3.2298   0.00061938
enh82378     3   10417600   10418600     10       3  150064       3.1925    0.0007052
enh82379     3   10422300   10423300      6       2  150064       4.1818   1.4461e-05
enh82380     3   10437400   10438400      4       2  150064       3.1066   0.00094611
enh82381     3   10439500   10440500      4       2  150064       3.8903   5.0053e-05
enh82382     3   10441200   10442200      4       2  150064       2.9872    0.0014075
enh82385     3   10468700   10469700      3       2  150064       2.0393     0.020708
enh82393     3   10498400   10499400      1       1  150064       1.9841      0.02362
enh82394     3   10507400   10508400      3       2  150064       2.2494     0.012243
enh82395     3   10511200   10512200      4       1  150064       2.3466    0.0094737
enh82399     3   10591600   10592600      4       2  150064       2.4791    0.0065849
enh82400     3   10594700   10595700      7       3  150064        1.868     0.030881
enh82403     3   10612100   10613100      3       1  150064       2.5338    0.0056413
enh82405     3   10642200   10643200      5       2  150064       2.0014     0.022675
enh82473     3   11602200   11603200      4       1  150064       1.6753     0.046939
enh82475     3   11603700   11604700      1       1  150064       2.5596     0.005239
enh82476     3   11608200   11609200      2       1  150064       2.7706     0.002798
enh82478     3   11612400   11613400      4       2  150064       1.8632     0.031215
enh82481     3   11619100   11620100      2       1  150064       1.8641     0.031155
enh82505     3   11685400   11686400      1       1  150064       4.0817    2.235e-05
enh82506     3   11697900   11698900      6       2  150064       2.5426    0.0055023
enh82507     3   11703000   11704000      2       1  150064       3.0804    0.0010335
enh82515     3   11859100   11860100      4       2  150064       1.7984     0.036057
enh82516     3   11885600   11886600      4       1  150064       2.4669    0.0068148
enh82517     3   11888700   11889700      1       1  150064       2.3023      0.01066
enh82518     3   12179900   12180900      4       2  150064       1.6611     0.048345
enh82519     3   12185200   12186200      2       1  150064       2.9421    0.0016298
enh82521     3   12197400   12198400      3       2  150064       2.3819    0.0086111
enh82525     3   12220000   12221000      1       1  150064       3.2532    0.0005705
enh82537     3   12392800   12393800      2       1  150064        2.105     0.017646
enh82538     3   12398400   12399400      1       1  150064       2.0875      0.01842
enh82551     3   12482600   12483600      3       2  150064       3.1767   0.00074483
enh82552     3   12486000   12487000      4       2  150064       2.3293    0.0099221
enh82555     3   12503400   12504400      4       2  150064       1.9011     0.028642
enh82557     3   12521000   12522000      3       1  150064       2.2586     0.011955
enh82558     3   12524100   12525100      2       1  150064       1.9554     0.025269
enh82561     3   12549100   12550100      2       1  150064       1.8333     0.033382
enh82563     3   12563900   12564900      3       1  150064       2.8724     0.002037
enh82564     3   12568400   12569400      3       2  150064         1.65     0.049474
enh82566     3   12600300   12601300      4       1  150064       2.0649     0.019466
enh82567     3   12603400   12604400      3       1  150064        2.231     0.012841
enh82569     3   12610000   12611000      3       1  150064       2.2581     0.011969
enh82573     3   12663400   12664400      2       1  150064       1.8685     0.030845
enh82577     3   12679000   12680000      2       1  150064        2.729    0.0031768
enh82579     3   12685400   12686400      2       1  150064       1.7638     0.038879
enh82585     3   12723200   12724200      1       1  150064       2.3974     0.008255
enh82586     3   12735200   12736200      4       2  150064       1.9715     0.024335
enh82588     3   12747100   12748100      2       1  150064       1.9656     0.024671
enh82589     3   12748400   12749400      4       2  150064       2.1782     0.014694
enh82591     3   12760800   12761800      1       1  150064       1.7088      0.04374
enh82592     3   12761400   12762400      5       1  150064       2.2083      0.01361
enh82593     3   12770300   12771300      3       1  150064       2.5427    0.0054992
enh82622     3   12919200   12920200      2       1  150064       1.6711     0.047353
enh82627     3   12936300   12937300      4       2  150064       1.7208     0.042646
enh82630     3   12953600   12954600      1       1  150064       1.9865      0.02349
enh82644     3   13010900   13011900      3       1  150064       1.8912     0.029299
enh82650     3   13025900   13026900      2       1  150064       1.7814     0.037421
enh82651     3   13027800   13028800      3       1  150064        2.488    0.0064226
enh82663     3   13075700   13076700      3       1  150064       2.4109    0.0079575
enh82664     3   13080700   13081700      7       1  150064       3.2105   0.00066241
enh82665     3   13087400   13088400      5       2  150064       2.1506     0.015753
enh82666     3   13089100   13090100      4       2  150064       2.4161    0.0078433
enh82669     3   13110900   13111900     11       3  150064       2.5319    0.0056716
enh82670     3   13112800   13113800     11       2  150064       2.0165     0.021876
enh82672     3   13121600   13122600      4       2  150064        2.403    0.0081305
enh82673     3   13123200   13124200      4       2  150064       2.9498    0.0015901
enh82675     3   13133000   13134000      9       4  150064        1.717     0.042988
enh82678     3   13166800   13167800      1       1  150064        2.009      0.02227
enh82693     3   13387900   13388900      2       1  150064       2.1091     0.017467
enh82694     3   13420500   13421500      4       1  150064       2.1205     0.016981
enh82698     3   13462400   13463400      4       2  150064       2.1871     0.014368
enh82748     3   14236800   14237800      3       2  150064       2.3233      0.01008
enh82769     3   14377300   14378300     14       4  150064       2.0137     0.022021
enh82772     3   14419200   14420200      7       1  150064       2.3153     0.010298
enh82801     3   14550600   14551600      3       2  150064       2.6799    0.0036824
enh82802     3   14553100   14554100      2       1  150064       2.3183     0.010216
enh82803     3   14554800   14555800     10       3  150064       1.7863     0.037021
enh82804     3   14560600   14561600      6       2  150064       2.2256      0.01302
enh82805     3   14564300   14565300      1       1  150064       1.9606      0.02496
enh82808     3   14571300   14572300     13       2  150064       1.7735     0.038075
enh82812     3   14592600   14593600      4       2  150064       2.1463     0.015924
enh82813     3   14595800   14596800      3       2  150064       2.9466    0.0016066
enh82814     3   14605100   14606100      3       2  150064       2.1257     0.016763
enh82816     3   14622800   14623800      2       1  150064       2.1746     0.014829
enh82817     3   14689900   14690900      4       1  150064       1.6976     0.044792
enh82818     3   14691600   14692600      2       1  150064       1.7422     0.040736
enh82830     3   14873500   14874500      2       1  150064       2.4967    0.0062681
enh82836     3   14910900   14911900     11       2  150064       1.8804     0.030028
enh82843     3   14962300   14963300      2       1  150064       2.6052    0.0045911
enh82855     3   15138600   15139600      2       1  150064       1.7907     0.036672
enh82916     3   15679300   15680300      2       1  150064       1.6901     0.045507
enh82948     3   16000200   16001200      2       1  150064       2.3095     0.010458
enh82950     3   16008400   16009400      9       3  150064       2.3165     0.010265
enh82951     3   16014700   16015700      5       2  150064       1.9233     0.027219
enh82952     3   16017800   16018800      4       1  150064       2.2246     0.013055
enh82956     3   16067600   16068600      4       2  150064       1.8269     0.033857
enh82957     3   16068200   16069200      6       2  150064       1.8117     0.035019
enh82966     3   16144500   16145500      4       2  150064       1.6756     0.046913
enh82975     3   16183800   16184800     10       2  150064       1.6963     0.044915
enh82989     3   16309400   16310400      2       1  150064        2.097     0.017998
enh82990     3   16318800   16319800      4       1  150064        2.087     0.018446
enh82995     3   16353200   16354200      3       1  150064       1.7802      0.03752
enh82996     3   16355200   16356200      4       1  150064       1.7745     0.037993
enh83011     3   16416900   16417900      4       2  150064       1.6925     0.045274
enh83016     3   16437600   16438600      3       2  150064       2.4353     0.007439
enh83017     3   16440900   16441900      5       2  150064       2.0809      0.01872
enh83022     3   16460600   16461600      4       2  150064       1.7414     0.040808
enh83055     3   16782900   16783900      9       4  150064       2.0215     0.021615
enh83056     3   16811000   16812000      4       2  150064       2.8462    0.0022123
enh83058     3   16837800   16838800      7       2  150064       2.8736    0.0020293
enh83059     3   16842700   16843700      1       1  150064       2.6594     0.003914
enh83060     3   16849600   16850600      3       2  150064       1.7975     0.036131
enh83061     3   16851500   16852500      4       2  150064        3.013    0.0012935
enh83065     3   16891000   16892000      5       3  150064       1.8073     0.035355
enh83085     3   16951300   16952300      4       2  150064       3.5827   0.00017003
enh83086     3   16954100   16955100      3       2  150064       2.5967    0.0047056
enh83087     3   16957000   16958000      3       1  150064       3.5601   0.00018534
enh83088     3   16958800   16959800      4       1  150064       3.3368   0.00042379
enh83089     3   16969800   16970800      3       2  150064       2.2143     0.013404
enh83090     3   16971900   16972900      2       1  150064       2.9489    0.0015943
enh83092     3   16977200   16978200      3       1  150064       1.7499     0.040067
enh83095     3   17019500   17020500      5       2  150064       1.7133     0.043325
enh83096     3   17027200   17028200      1       1  150064       1.9738       0.0242
enh83101     3   17046400   17047400      5       2  150064       2.0693     0.019258
enh83103     3   17052900   17053900      3       2  150064       3.1564   0.00079874
enh83107     3   17075200   17076200      2       1  150064        1.952     0.025467
enh83108     3   17081100   17082100      4       2  150064       2.4159    0.0078489
enh83111     3   17118600   17119600      3       2  150064        2.529    0.0057196
enh83114     3   17124300   17125300      4       2  150064       2.6943    0.0035271
enh83115     3   17131300   17132300      5       2  150064       2.0386     0.020743
enh83119     3   17185000   17186000      1       1  150064        2.015      0.02195
enh83120     3   17199400   17200400      2       1  150064       1.6523     0.049232
enh83121     3   17202300   17203300      3       2  150064       1.9001     0.028707
enh83123     3   17220800   17221800      2       1  150064       4.2979   8.6213e-06
enh83125     3   17231800   17232800      1       1  150064       4.6319    1.812e-06
enh83127     3   17236800   17237800      2       1  150064       3.8841   5.1359e-05
enh83129     3   17377400   17378400      2       1  150064       4.3328    7.362e-06
enh83130     3   17443100   17444100      4       1  150064       3.0978   0.00097479
enh83131     3   17465400   17466400      2       1  150064        3.761   8.4606e-05
enh83136     3   17673400   17674400      3       2  150064       3.3203   0.00044954
enh83137     3   17680800   17681800      1       1  150064       4.3788    5.968e-06
enh83138     3   17758600   17759600      1       1  150064       4.8662    5.687e-07
enh83139     3   17780600   17781600      3       1  150064       4.7586    9.748e-07
enh83140     3   17784800   17785800      4       1  150064         2.91     0.001807
enh83141     3   17790700   17791700      1       1  150064       3.0272     0.001234
enh83142     3   17794600   17795600      1       1  150064       4.6398    1.744e-06
enh83144     3   18442400   18443400      3       2  150064         2.15     0.015777
enh83148     3   18467700   18468700      1       1  150064       1.8273      0.03383
enh83156     3   19990800   19991800      6       3  150064       2.0977     0.017964
enh83186     3   21686200   21687200      4       2  150064       2.0058     0.022438
enh83189     3   21820100   21821100      6       3  150064       3.0659    0.0010851
enh83190     3   21827400   21828400      7       3  150064       1.7123     0.043419
enh83191     3   21832900   21833900      5       2  150064       3.1414   0.00084063
enh83217     3   23200800   23201800      8       2  150064       2.4252    0.0076495
enh83219     3   23215700   23216700      7       3  150064       2.6645    0.0038549
enh83220     3   23239800   23240800      4       1  150064       2.1603     0.015373
enh83236     3   23370700   23371700      4       2  150064       1.8407     0.032833
enh83265     3   23852800   23853800      4       2  150064       3.4433    0.0002873
enh83267     3   23861200   23862200      5       3  150064       2.0479     0.020287
enh83268     3   23863200   23864200      3       2  150064       2.1025     0.017754
enh83273     3   23878500   23879500      2       1  150064       1.7563     0.039518
enh83277     3   23902500   23903500      2       1  150064       2.4615    0.0069175
enh83297     3   24020800   24021800      1       1  150064       1.8603      0.03142
enh83299     3   24023500   24024500      3       2  150064       2.1876      0.01435
enh83302     3   24088700   24089700      2       1  150064       2.8486    0.0021956
enh83303     3   24089200   24090200      3       2  150064       2.9405    0.0016382
enh83304     3   24100600   24101600      5       2  150064       1.8052      0.03552
enh83305     3   24160500   24161500      1       1  150064       3.2787    0.0005214
enh83307     3   24179500   24180500      2       1  150064       2.8647    0.0020871
enh83309     3   24218300   24219300      2       1  150064       2.9015     0.001857
enh83310     3   24225700   24226700      3       1  150064       3.8657   5.5396e-05
enh83311     3   24226800   24227800      4       2  150064       2.5787    0.0049592
enh83312     3   24233400   24234400      3       2  150064       1.6506      0.04941
enh83314     3   24254600   24255600      5       2  150064       3.1636   0.00077908
enh83316     3   24264100   24265100      4       2  150064       2.6018    0.0046372
enh83317     3   24266500   24267500      9       4  150064       1.7199     0.042725
enh83356     3   24502200   24503200      2       1  150064       3.1487   0.00082007
enh83357     3   24504000   24505000      2       1  150064       2.6058    0.0045836
enh83359     3   24518600   24519600      3       2  150064       2.0949     0.018089
enh83360     3   24522100   24523100      1       1  150064       2.1304      0.01657
enh83361     3   24525000   24526000      4       2  150064        2.138     0.016259
enh83363     3   24532400   24533400      4       2  150064        2.488    0.0064237
enh83366     3   24560500   24561500      2       1  150064       1.9326     0.026643
enh83377     3   24729500   24730500      6       2  150064       1.7715      0.03824
enh83380     3   25023300   25024300      5       2  150064       1.9911     0.023234
enh83382     3   25086300   25087300      4       2  150064       1.8876     0.029543
enh83396     3   25513800   25514800      2       1  150064       2.2844     0.011173
enh83397     3   25522600   25523600      3       1  150064       2.1411     0.016132
enh83406     3   25634300   25635300      1       1  150064       2.2734       0.0115
enh83415     3   25822400   25823400      1       1  150064       2.0353      0.02091
enh83481     3   28780800   28781800      2       1  150064        2.719    0.0032744
enh83483     3   28786200   28787200      3       2  150064       2.4661    0.0068291
enh83484     3   28832900   28833900      1       1  150064       2.7854     0.002673
enh83486     3   28881700   28882700      6       2  150064       2.6537    0.0039811
enh83487     3   28885700   28886700      3       2  150064       1.8269     0.033857
enh83495     3   29106400   29107400      3       2  150064       1.7733     0.038092
enh83501     3   29267800   29268800      4       2  150064       2.4955    0.0062884
enh83519     3   29411600   29412600      6       3  150064       2.3027     0.010649
enh83523     3   29447400   29448400      6       2  150064       2.2667     0.011705
enh83524     3   29451200   29452200      3       1  150064       2.7297    0.0031692
enh83527     3   29468800   29469800      3       2  150064        2.733    0.0031383
enh83529     3   29471800   29472800      4       2  150064       2.0827     0.018637
enh83531     3   29494700   29495700      4       2  150064       2.8451    0.0022197
enh83533     3   29555300   29556300      5       2  150064       1.8787     0.030142
enh83543     3   29684200   29685200      1       1  150064       2.0431      0.02052
enh83544     3   29724100   29725100      4       2  150064       1.8435     0.032628
enh83545     3   29736100   29737100      5       1  150064       2.2673     0.011686
enh83548     3   29799500   29800500      2       1  150064       2.8554     0.002149
enh83550     3   29802400   29803400      8       1  150064       2.8784    0.0019988
enh83551     3   30043800   30044800      3       2  150064       3.5648   0.00018206
enh83553     3   30123800   30124800      6       1  150064       2.4284    0.0075824
enh83557     3   30273100   30274100      3       2  150064       1.8928      0.02919
enh83558     3   30304600   30305600      3       1  150064       2.5268    0.0057558
enh83559     3   30327000   30328000      5       3  150064       2.5083    0.0060659
enh83561     3   30331600   30332600      5       2  150064       2.7368     0.003102
enh83562     3   30333800   30334800      2       1  150064       3.5172    0.0002181
enh83566     3   30391100   30392100      5       2  150064       2.0295     0.021205
enh83568     3   30412100   30413100      3       2  150064       3.1646   0.00077635
enh83573     3   30481800   30482800      4       2  150064       1.7556      0.03958
enh83578     3   30514400   30515400      2       1  150064       2.0429     0.020534
enh83585     3   30557600   30558600      5       3  150064       1.7197     0.042739
enh83611     3   30706400   30707400      1       1  150064       2.8953     0.001894
enh83652     3   31571900   31572900      2       1  150064       3.0998   0.00096833
enh83656     3   31588900   31589900      2       1  150064       2.6997    0.0034698
enh83666     3   31633600   31634600      5       2  150064       2.5582    0.0052615
enh83667     3   31637400   31638400      3       2  150064       2.2756     0.011434
enh83668     3   31676800   31677800      2       1  150064       1.6942     0.045115
enh83675     3   31976000   31977000      3       1  150064       2.4676    0.0068009
enh83677     3   31987600   31988600      5       2  150064       2.3864     0.008508
enh83682     3   32011800   32012800      5       2  150064        3.166   0.00077281
enh83684     3   32020500   32021500      2       1  150064       2.1924     0.014176
enh83685     3   32023200   32024200      7       2  150064       2.1443     0.016005
enh83687     3   32081100   32082100      2       1  150064       3.3679   0.00037865
enh83701     3   32167500   32168500      2       1  150064       2.3148     0.010312
enh83706     3   32198700   32199700      3       1  150064       1.9166     0.027647
enh83710     3   32324200   32325200      4       2  150064       1.8832      0.02984
enh83744     3   33125200   33126200      1       1  150064       2.0718      0.01914
enh83755     3   33399300   33400300      1       1  150064       2.0858       0.0185
enh83756     3   33413900   33414900      1       1  150064       3.0412     0.001178
enh83758     3   33468800   33469800      6       3  150064       2.6987     0.003481
enh83759     3   33470900   33471900      2       1  150064       2.2573     0.011995
enh83760     3   33473000   33474000      3       2  150064       3.3183    0.0004529
enh83761     3   33474800   33475800      7       3  150064         2.96    0.0015383
enh83763     3   33478000   33479000      4       2  150064        3.137   0.00085329
enh83764     3   33483100   33484100      6       3  150064       2.7076    0.0033882
enh83769     3   33696400   33697400      3       2  150064       2.3329    0.0098273
enh83774     3   33844000   33845000      4       1  150064       1.8373     0.033082
enh83789     3   35708000   35709000      2       1  150064       1.9206     0.027391
enh83795     3   35801200   35802200      1       1  150064       2.0401      0.02067
enh83803     3   36536500   36537500      2       1  150064       1.7452     0.040476
enh83804     3   36587500   36588500      3       1  150064       2.6085    0.0045464
enh83807     3   36917200   36918200      2       1  150064       2.9571    0.0015525
enh83808     3   36932800   36933800      2       1  150064       2.2695     0.011618
enh83809     3   36933800   36934800      3       1  150064       2.9408    0.0016367
enh83810     3   36934700   36935700      2       1  150064       2.7851    0.0026757
enh83811     3   36947800   36948800      1       1  150064       2.9594     0.001541
enh83815     3   36984600   36985600      2       1  150064       2.7253    0.0032117
enh83816     3   37011000   37012000      2       1  150064       2.8671     0.002071
enh83818     3   37036000   37037000      2       1  150064       1.8574      0.03163
enh83820     3   37038300   37039300      1       1  150064       2.9081     0.001818
enh83821     3   37071900   37072900      3       1  150064       3.0297    0.0012238
enh83824     3   37095400   37096400      3       2  150064       2.6262    0.0043168
enh83828     3   37173600   37174600      1       1  150064       3.0572     0.001117
enh83830     3   37186400   37187400      1       1  150064       3.0522     0.001136
enh83832     3   37195800   37196800      3       1  150064       2.6847    0.0036293
enh83834     3   37204400   37205400      3       1  150064       3.0441    0.0011669
enh83835     3   37211200   37212200      2       1  150064       2.6712    0.0037795
enh83836     3   37212600   37213600      1       1  150064       2.9258     0.001718
enh83837     3   37214500   37215500      2       1  150064       2.0011     0.022689
enh83839     3   37220700   37221700      5       3  150064       2.2979     0.010784
enh83840     3   37225000   37226000      6       3  150064       2.2816     0.011257
enh83841     3   37239300   37240300      2       1  150064       2.1644     0.015216
enh83844     3   37254400   37255400      2       1  150064       2.1823     0.014545
enh83845     3   37259400   37260400      3       1  150064       2.6153    0.0044579
enh83846     3   37270000   37271000      4       2  150064       2.0826     0.018644
enh83848     3   37298600   37299600      6       3  150064       2.0675     0.019341
enh83850     3   37307800   37308800      2       1  150064       1.9375     0.026341
enh83851     3   37312100   37313100      1       1  150064       2.0669      0.01937
enh83852     3   37314900   37315900      1       1  150064       1.9438      0.02596
enh83860     3   37534200   37535200      1       1  150064        1.971      0.02436
enh83864     3   37561500   37562500      2       1  150064       1.9378     0.026323
enh83866     3   37571300   37572300      5       2  150064       1.7085     0.043776
enh83867     3   37578400   37579400      5       2  150064       2.5563    0.0052895
enh83881     3   37686800   37687800      3       1  150064       2.6009    0.0046494
enh83882     3   37703200   37704200      4       2  150064       2.1349     0.016386
enh83884     3   37716200   37717200      2       1  150064       2.0647     0.019474
enh83886     3   37731300   37732300      3       2  150064       2.4734    0.0066921
enh83889     3   37771800   37772800      4       2  150064       1.7547     0.039658
enh83895     3   37826300   37827300      4       2  150064       2.2533     0.012121
enh83896     3   37828200   37829200      2       1  150064       2.2195     0.013226
enh83910     3   37939700   37940700      3       1  150064       2.2623      0.01184
enh83915     3   37948200   37949200      5       2  150064       1.9275     0.026959
enh83916     3   37948900   37949900      3       2  150064       2.0896     0.018327
enh83917     3   37950500   37951500      2       1  150064       3.6389   0.00013692
enh83918     3   37952100   37953100      4       1  150064       3.5504    0.0001923
enh83919     3   37962300   37963300      5       2  150064       3.6222   0.00014605
enh83920     3   37963500   37964500      2       1  150064       3.6835     0.000115
enh83921     3   37964800   37965800      2       1  150064       3.1752   0.00074856
enh83922     3   37966100   37967100      4       2  150064       2.8943    0.0019001
enh83923     3   37973600   37974600      7       3  150064       3.9796   3.4522e-05
enh83924     3   37977200   37978200      3       2  150064        3.341    0.0004174
enh83929     3   37991100   37992100      2       1  150064       2.6342    0.0042167
enh83930     3   37997700   37998700      2       1  150064       2.0516     0.020107
enh83934     3   38015600   38016600      2       1  150064       1.8799     0.030058
enh83947     3   38090600   38091600      1       1  150064       1.8965      0.02895
enh83964     3   38445500   38446500      2       1  150064       3.2406   0.00059633
enh83965     3   38494000   38495000      3       1  150064       3.1473   0.00082402
enh83966     3   38498200   38499200      5       1  150064       3.0889    0.0010045
enh83967     3   38499500   38500500      2       1  150064       2.9328    0.0016794
enh83969     3   38504300   38505300      4       2  150064       2.8533    0.0021635
enh83971     3   38513000   38514000      2       1  150064       3.0393    0.0011858
enh83973     3   38516100   38517100      2       1  150064       2.7429    0.0030454
enh83974     3   38517500   38518500      3       1  150064        3.283   0.00051357
enh83975     3   38520900   38521900      4       2  150064       3.2937   0.00049431
enh83976     3   38528300   38529300      1       1  150064        3.492    0.0002397
enh83984     3   38589300   38590300      2       1  150064       3.1803   0.00073572
enh83985     3   38621000   38622000      2       1  150064       1.8995     0.028748
enh83986     3   38675200   38676200      1       1  150064        2.288      0.01107
enh83994     3   39149900   39150900      6       3  150064       2.1038     0.017697
enh84021     3   39331200   39332200      2       1  150064       1.7522     0.039871
enh84039     3   40003300   40004300      2       1  150064       1.8905     0.029347
enh84042     3   40219700   40220700      1       1  150064       2.0224      0.02157
enh84068     3   40732300   40733300      3       1  150064       1.8355     0.033214
enh84070     3   40737100   40738100      3       1  150064       1.9743     0.024175
enh84072     3   40783200   40784200      1       1  150064       1.9651       0.0247
enh84160     3   42189500   42190500      3       1  150064       2.5561    0.0052933
enh84165     3   42201700   42202700      2       1  150064       1.8176     0.034561
enh84166     3   42202600   42203600      1       1  150064       1.7506      0.04001
enh84168     3   42206300   42207300      3       1  150064        2.118     0.017088
enh84169     3   42210900   42211900      5       2  150064       1.8913     0.029295
enh84173     3   42218700   42219700      4       2  150064       2.5191    0.0058824
enh84174     3   42221400   42222400      4       2  150064       2.7444    0.0030315
enh84175     3   42222300   42223300      6       3  150064       2.7247     0.003218
enh84176     3   42224900   42225900      4       2  150064       2.2091     0.013584
enh84177     3   42228200   42229200      7       3  150064       2.5916    0.0047772
enh84178     3   42230800   42231800     10       3  150064        2.079     0.018808
enh84179     3   42235900   42236900      7       2  150064       2.2635     0.011802
enh84180     3   42237100   42238100      3       1  150064       2.5243    0.0057956
enh84187     3   42417400   42418400      4       1  150064       2.5323    0.0056658
enh84199     3   42551600   42552600      3       2  150064       1.7961     0.036243
enh84267     3   43333300   43334300      3       2  150064       1.6519      0.04928
enh84273     3   43358100   43359100      2       1  150064       1.7782     0.037685
enh84278     3   43386500   43387500      2       1  150064       1.8421      0.03273
enh84286     3   43435400   43436400      3       2  150064       2.4605    0.0069373
enh84292     3   43464600   43465600      3       1  150064       2.1292     0.016619
enh84303     3   43691200   43692200      2       1  150064       2.2161     0.013341
enh84306     3   43737600   43738600      3       1  150064       2.7653    0.0028431
enh84311     3   43795100   43796100      4       2  150064       3.3299   0.00043445
enh84312     3   43800100   43801100      2       1  150064       2.1932     0.014145
enh84313     3   43806800   43807800      4       2  150064        2.036     0.020873
enh84319     3   44226200   44227200      6       3  150064        2.833    0.0023055
enh84325     3   44396600   44397600      3       1  150064       2.9899    0.0013954
enh84327     3   44513100   44514100      2       1  150064       3.0276    0.0012327
enh84332     3   44597500   44598500      1       1  150064       3.0287     0.001228
enh84339     3   44727100   44728100      5       3  150064       1.6802     0.046456
enh84380     3   45154500   45155500      4       2  150064       2.0524     0.020064
enh84382     3   45165000   45166000      1       1  150064       1.7014      0.04443
enh84386     3   45180600   45181600      6       3  150064       1.7972     0.036152
enh84391     3   45219600   45220600      8       3  150064       2.1337     0.016436
enh84483     3   46132600   46133600      3       2  150064       1.6796     0.046513
enh84532     3   46602200   46603200      5       2  150064       2.1078     0.017523
enh84535     3   46648900   46649900      5       3  150064       1.6996       0.0446
enh84640     3   47437000   47438000      1       1  150064       1.6514      0.04933
enh84676     3   47897400   47898400      1       1  150064        2.298      0.01078
enh84679     3   47930300   47931300      2       1  150064       1.6513     0.049334
enh84680     3   47931400   47932400      2       1  150064       1.8561     0.031721
enh84684     3   47957600   47958600      2       1  150064       1.6631     0.048144
enh84698     3   48064100   48065100      1       1  150064       1.8167      0.03463
enh84712     3   48099400   48100400      1       1  150064        1.666      0.04786
enh84714     3   48105500   48106500      1       1  150064        1.977      0.02402
enh84721     3   48131000   48132000      1       1  150064       1.7805       0.0375
enh84722     3   48160300   48161300      1       1  150064       1.8275      0.03381
enh84725     3   48192300   48193300      3       1  150064        1.899     0.028779
enh84726     3   48193400   48194400      4       1  150064       2.0731     0.019082
enh84729     3   48235800   48236800      1       1  150064       2.3208      0.01015
enh84731     3   48273700   48274700      1       1  150064       2.3819     0.008612
enh84732     3   48274200   48275200      2       1  150064       2.8184    0.0024135
enh84738     3   48343700   48344700      5       1  150064       1.9833     0.023668
enh84765     3   48603100   48604100      3       1  150064       1.7587     0.039315
enh84770     3   48670700   48671700      2       1  150064       2.3217     0.010125
enh84771     3   48674100   48675100      1       1  150064       2.2591      0.01194
enh84772     3   48688200   48689200      1       1  150064       2.4497     0.007149
enh84775     3   48720200   48721200      2       1  150064       1.9742      0.02418
enh84776     3   48724100   48725100      2       1  150064       2.5576    0.0052695
enh84778     3   48733400   48734400      2       1  150064       1.9281     0.026919
enh84779     3   48737600   48738600      2       1  150064       2.2084     0.013607
enh84780     3   48745900   48746900      2       1  150064       1.6997     0.044593
enh84781     3   48751800   48752800      2       1  150064       2.1101     0.017423
enh84782     3   48754800   48755800      1       1  150064       2.1125      0.01732
enh84789     3   48833300   48834300      3       1  150064       2.0382     0.020764
enh84796     3   48889600   48890600      1       1  150064       1.8241      0.03407
enh84797     3   48891000   48892000      1       1  150064       1.8124      0.03496
enh84799     3   48918600   48919600      1       1  150064       1.8089      0.03523
enh84809     3   48986100   48987100      1       1  150064       1.9022      0.02857
enh84811     3   49004000   49005000      1       1  150064       1.8945      0.02908
enh84814     3   49035500   49036500      1       1  150064        1.878      0.03019
enh84840     3   49261900   49262900      1       1  150064       2.2337      0.01275
enh84841     3   49275700   49276700      5       2  150064       1.7737     0.038055
enh84843     3   49286000   49287000      4       2  150064       2.1414     0.016121
enh84846     3   49303600   49304600      2       1  150064       1.8698     0.030754
enh84853     3   49333700   49334700      2       1  150064       2.0713     0.019166
enh84858     3   49378800   49379800      2       1  150064       1.6869     0.045811
enh84866     3   49423500   49424500      5       3  150064       2.2637     0.011796
enh84867     3   49425700   49426700      2       1  150064       2.6292    0.0042788
enh84870     3   49437800   49438800      3       2  150064       1.7741     0.038025
enh84879     3   49459000   49460000      3       1  150064       2.1882     0.014328
enh84880     3   49465100   49466100      3       2  150064       2.2848     0.011161
enh84881     3   49467200   49468200      1       1  150064        2.313      0.01036
enh84886     3   49497600   49498600      1       1  150064       2.1711      0.01496
enh84890     3   49520800   49521800      3       1  150064       1.8899     0.029384
enh84891     3   49524100   49525100      4       2  150064       1.6946      0.04508
enh84893     3   49532300   49533300      2       1  150064       1.7921     0.036557
enh84907     3   49590200   49591200      3       2  150064        2.041     0.020626
enh84920     3   49731800   49732800      2       1  150064       2.1284     0.016652
enh84921     3   49735800   49736800      2       1  150064       2.2933     0.010915
enh84922     3   49740800   49741800      1       1  150064       1.8435      0.03263
enh84927     3   49758200   49759200      1       1  150064       2.3178      0.01023
enh84928     3   49762900   49763900      2       1  150064       1.8936     0.029137
enh84933     3   49812500   49813500      5       2  150064        2.294     0.010895
enh84935     3   49818600   49819600      1       1  150064       1.7784      0.03767
enh84936     3   49821600   49822600      3       2  150064        2.037     0.020826
enh84940     3   49848800   49849800      1       1  150064       2.3804     0.008648
enh84941     3   49851500   49852500      1       1  150064       2.2098      0.01356
enh84943     3   49877800   49878800      5       2  150064       1.6558     0.048884
enh84944     3   49894200   49895200      2       1  150064       2.0486     0.020249
enh84946     3   49918600   49919600      1       1  150064       1.9222      0.02729
enh84947     3   49938600   49939600      3       1  150064       2.0912     0.018256
enh84952     3   49965100   49966100      3       2  150064       1.7315      0.04168
enh84953     3   49968100   49969100      1       1  150064       3.0538      0.00113
enh84954     3   49979700   49980700      3       2  150064       2.2091     0.013584
enh84956     3   50003500   50004500      3       2  150064       3.0765    0.0010474
enh84959     3   50128200   50129200      3       1  150064       2.8328    0.0023068
enh84960     3   50148600   50149600      1       1  150064       2.0672      0.01936
enh84961     3   50161300   50162300      4       2  150064       2.9686     0.001496
enh84965     3   50196800   50197800      2       1  150064       2.4213    0.0077316
enh84971     3   50248500   50249500      3       2  150064       2.5537    0.0053298
enh84976     3   50267600   50268600      1       1  150064       2.4402     0.007339
enh84982     3   50291100   50292100      2       1  150064       2.4292    0.0075658
enh84984     3   50301400   50302400      3       2  150064       3.0689    0.0010743
enh84995     3   50351900   50352900      1       1  150064       1.8585      0.03155
enh84998     3   50362000   50363000      1       1  150064       2.1638      0.01524
enh85018     3   50480600   50481600      3       2  150064       2.4427    0.0072892
enh85053     3   51020900   51021900      2       1  150064       1.9016     0.028611
enh85058     3   51425900   51426900      1       1  150064        2.068      0.01932
enh85063     3   51535500   51536500      1       1  150064       2.2004      0.01389
enh85066     3   51593500   51594500      3       1  150064       2.5281    0.0057334
enh85069     3   51653600   51654600      1       1  150064        1.732      0.04164
enh85070     3   51655600   51656600      3       1  150064       1.8953     0.029025
enh85077     3   51721800   51722800      1       1  150064       2.6726     0.003763
enh85097     3   52060100   52061100      1       1  150064        1.854      0.03187
enh85102     3   52083800   52084800      1       1  150064       1.8409      0.03282
enh85105     3   52099400   52100400      2       1  150064       1.9623     0.024863
enh85109     3   52123000   52124000      1       1  150064        1.723      0.04244
enh85110     3   52143000   52144000      3       1  150064       2.0685     0.019296
enh85115     3   52174000   52175000      1       1  150064       1.7253      0.04224
enh85119     3   52223700   52224700      1       1  150064       3.4801    0.0002506
enh85121     3   52234200   52235200      1       1  150064       3.8338    6.309e-05
enh85122     3   52236600   52237600      1       1  150064        3.771    8.131e-05
enh85123     3   52243900   52244900      1       1  150064       3.7656    8.308e-05
enh85125     3   52252600   52253600      2       1  150064       3.3917   0.00034733
enh85126     3   52259600   52260600      1       1  150064       3.0852     0.001017
enh85127     3   52264600   52265600      5       2  150064       2.0281     0.021276
enh85128     3   52269700   52270700      2       1  150064       2.9467    0.0016057
enh85131     3   52282300   52283300      1       1  150064       1.8029       0.0357
enh85133     3   52287300   52288300      1       1  150064       5.6654    7.336e-09
enh85134     3   52306200   52307200      3       2  150064       3.7742   8.0272e-05
enh85139     3   52333100   52334100      4       2  150064        5.256   7.3611e-08
enh85140     3   52341300   52342300      1       1  150064       2.9234     0.001731
enh85141     3   52347500   52348500      2       1  150064       2.8812     0.001981
enh85151     3   52456800   52457800      1       1  150064       4.7626    9.558e-07
enh85152     3   52467100   52468100      4       2  150064       3.9566   3.8006e-05
enh85158     3   52491200   52492200      3       2  150064       3.2098   0.00066409
enh85169     3   52532100   52533100      2       1  150064       2.9165    0.0017697
enh85172     3   52557900   52558900      4       2  150064       5.1618    1.223e-07
enh85173     3   52558600   52559600      2       1  150064       3.3604    0.0003892
enh85174     3   52559700   52560700      2       1  150064       4.4057   5.2729e-06
enh85175     3   52560800   52561800      1       1  150064       4.1021    2.047e-05
enh85176     3   52562800   52563800      4       2  150064       4.0827   2.2255e-05
enh85177     3   52565200   52566200      3       1  150064       3.5432   0.00019762
enh85179     3   52573400   52574400      3       1  150064       3.1335   0.00086361
enh85181     3   52584800   52585800      1       1  150064       5.0111    2.706e-07
enh85182     3   52589000   52590000      2       1  150064       3.1202   0.00090362
enh85184     3   52640500   52641500      1       1  150064        4.617    1.947e-06
enh85189     3   52716900   52717900      4       1  150064       4.5002   3.3949e-06
enh85190     3   52721200   52722200      1       1  150064       4.9238    4.245e-07
enh85193     3   52741400   52742400      1       1  150064       3.4679    0.0002623
enh85194     3   52803000   52804000      1       1  150064       5.0609    2.086e-07
enh85196     3   52821600   52822600      2       1  150064       4.0923   2.1359e-05
enh85197     3   52827500   52828500      2       1  150064       4.5645   2.5031e-06
enh85198     3   52853600   52854600      3       1  150064       5.2096   9.4637e-08
enh85199     3   52861700   52862700      3       1  150064        4.983   3.1296e-07
enh85200     3   52863800   52864800      4       2  150064       5.4407   2.6541e-08
enh85202     3   52871700   52872700      1       1  150064       5.3399     4.65e-08
enh85203     3   52873300   52874300      3       1  150064        5.011   2.7076e-07
enh85204     3   52880000   52881000      4       2  150064       5.6715   7.0762e-09
enh85207     3   52901200   52902200      1       1  150064        5.793    3.456e-09
enh85208     3   52907400   52908400      1       1  150064       5.6131    9.939e-09
enh85209     3   52909000   52910000      1       1  150064       5.0388    2.342e-07
enh85210     3   52916400   52917400      4       2  150064       5.1043     1.66e-07
enh85214     3   52924400   52925400      1       1  150064       1.7474      0.04028
enh85215     3   52925000   52926000      1       1  150064       4.9932    2.969e-07
enh85216     3   52925700   52926700      1       1  150064       1.7418      0.04077
enh85217     3   52928600   52929600      2       1  150064       2.3767     0.008734
enh85218     3   52931800   52932800      2       1  150064        4.483   3.6795e-06
enh85219     3   53005400   53006400      4       2  150064       3.0688    0.0010745
enh85220     3   53012000   53013000      1       1  150064       3.0485      0.00115
enh85227     3   53074200   53075200      3       1  150064        3.124   0.00089216
enh85228     3   53077500   53078500      2       1  150064       4.0936   2.1237e-05
enh85229     3   53080600   53081600      1       1  150064       2.7686     0.002815
enh85230     3   53105500   53106500      2       1  150064       2.1692     0.015032
enh85232     3   53117700   53118700      2       1  150064       2.4634     0.006881
enh85234     3   53146600   53147600      2       1  150064       2.3952    0.0083059
enh85238     3   53174500   53175500      1       1  150064       5.8968    1.853e-09
enh85251     3   53269200   53270200     10       2  150064       2.3096     0.010455
enh85252     3   53270500   53271500      8       2  150064       1.8191     0.034449
enh85253     3   53272000   53273000      5       2  150064       3.0313    0.0012175
enh85254     3   53273900   53274900      3       2  150064       3.4162   0.00031748
enh85256     3   53281400   53282400      4       2  150064       2.2884     0.011057
enh85259     3   53290000   53291000      4       2  150064       2.6459    0.0040737
enh85260     3   53293500   53294500      4       1  150064       3.4535   0.00027669
enh85262     3   53298500   53299500      1       1  150064       3.9283    4.277e-05
enh85263     3   53303800   53304800      1       1  150064       1.9089      0.02814
enh85264     3   53333400   53334400      1       1  150064       4.0704    2.347e-05
enh85269     3   53355100   53356100      1       1  150064       1.6692      0.04754
enh85270     3   53357700   53358700      3       1  150064       1.8416     0.032765
enh85272     3   53376300   53377300      1       1  150064       4.0947    2.114e-05
enh85294     3   53913800   53914800      1       1  150064       2.2603       0.0119
enh85297     3   54157800   54158800      2       1  150064       2.1123     0.017331
enh85312     3   54561700   54562700      4       1  150064       2.1047     0.017659
enh85314     3   54569900   54570900      2       1  150064       2.7465    0.0030114
enh85339     3   55208400   55209400      3       1  150064       1.9086     0.028155
enh85351     3   56644600   56645600      7       3  150064       1.9478      0.02572
enh85408     3   57263200   57264200      1       1  150064       1.7645      0.03882
enh85413     3   57327900   57328900      4       2  150064       2.0053     0.022463
enh85448     3   57878400   57879400      1       1  150064       1.6662      0.04784
enh85496     3   58149900   58150900      2       1  150064       1.8904      0.02935
enh85498     3   58160300   58161300      6       3  150064       1.8014     0.035817
enh85500     3   58163900   58164900      8       2  150064       1.7897     0.036755
enh85517     3   58273200   58274200      2       1  150064        2.578    0.0049682
enh85518     3   58282100   58283100     11       2  150064       2.0488     0.020239
enh85519     3   58283700   58284700      7       2  150064       1.8075     0.035345
enh85520     3   58285200   58286200      3       1  150064       1.8029     0.035701
enh85521     3   58294900   58295900      3       2  150064       2.0731     0.019083
enh85524     3   58320400   58321400      3       2  150064       2.3275    0.0099688
enh85526     3   58326700   58327700      2       1  150064       2.0399     0.020679
enh85531     3   58337400   58338400      2       1  150064       1.8801     0.030046
enh85535     3   58369700   58370700      4       1  150064       2.1043     0.017677
enh85536     3   58371200   58372200      4       2  150064       2.1847     0.014455
enh85537     3   58373200   58374200      6       1  150064         2.13     0.016584
enh85539     3   58399900   58400900      2       1  150064       1.8105     0.035106
enh85540     3   58405100   58406100      8       2  150064       2.2777     0.011373
enh85541     3   58407500   58408500      5       2  150064       1.8755      0.03036
enh85542     3   58417400   58418400      3       1  150064       2.3392    0.0096615
enh85546     3   58452400   58453400      4       2  150064       1.8513     0.032062
enh85547     3   58456700   58457700      3       2  150064       2.0161     0.021894
enh85548     3   58460500   58461500      1       1  150064       1.7159      0.04309
enh85549     3   58469400   58470400      1       1  150064       2.4373     0.007399
enh85570     3   59437300   59438300     10       2  150064       2.0123     0.022092
enh85573     3   59630200   59631200      2       1  150064       1.6479     0.049688
enh85585     3   61207200   61208200      3       1  150064       1.8367     0.033127
enh85586     3   61225500   61226500      4       2  150064       2.1778     0.014709
enh85587     3   61237700   61238700      4       2  150064       1.7454     0.040454
enh85630     3   61834300   61835300      3       1  150064       1.7423     0.040725
enh85632     3   61848900   61849900      2       1  150064       1.9559     0.025237
enh85633     3   61850900   61851900      2       1  150064       1.7268     0.042101
enh85634     3   61857300   61858300      1       1  150064       1.9515       0.0255
enh85639     3   61889700   61890700      2       1  150064       2.0449     0.020432
enh85655     3   62069800   62070800      3       1  150064       3.3284   0.00043668
enh85656     3   62075700   62076700      3       1  150064       1.6605     0.048409
enh85657     3   62081500   62082500      5       2  150064       2.7158    0.0033058
enh85658     3   62085600   62086600      3       2  150064       2.7729    0.0027782
enh85659     3   62088900   62089900      1       1  150064       3.0329     0.001211
enh85676     3   63841000   63842000      3       1  150064       3.8713   5.4135e-05
enh85677     3   63844200   63845200      2       1  150064       2.4633    0.0068825
enh85679     3   63856100   63857100      2       1  150064       4.0051   3.0991e-05
enh85683     3   63881700   63882700      2       1  150064       2.1238     0.016843
enh85685     3   63896200   63897200      4       2  150064       2.3692    0.0089141
enh85686     3   63900200   63901200      2       1  150064       4.6247   1.8761e-06
enh85687     3   63917000   63918000      3       2  150064       4.0164   2.9551e-05
enh85690     3   63925400   63926400      3       2  150064       2.5713    0.0050657
enh85691     3   63927400   63928400      1       1  150064       2.9303     0.001693
enh85697     3   63950200   63951200      5       3  150064       2.7735    0.0027728
enh85700     3   63954600   63955600      4       2  150064        2.501    0.0061924
enh85703     3   63958200   63959200      2       1  150064       1.9866     0.023486
enh85704     3   63959600   63960600      3       2  150064       3.6189   0.00014794
enh85705     3   63962200   63963200      3       2  150064       3.1783   0.00074062
enh85708     3   64006700   64007700      4       2  150064       1.9426     0.026032
enh85716     3   64135800   64136800      5       3  150064       2.9951     0.001372
enh85717     3   64147800   64148800      4       2  150064       1.9557     0.025252
enh85718     3   64173100   64174100      3       1  150064        2.646    0.0040728
enh85721     3   64196100   64197100      2       1  150064       1.6875     0.045755
enh85723     3   64201100   64202100      3       2  150064        2.623     0.004358
enh85725     3   64206400   64207400      4       2  150064       2.5409    0.0055282
enh85729     3   64237800   64238800      2       1  150064       3.3734   0.00037125
enh85731     3   64242600   64243600      3       2  150064       2.8856    0.0019532
enh85734     3   64249200   64250200      3       2  150064       2.6781    0.0037023
enh85743     3   64447600   64448600      4       2  150064       2.8093    0.0024821
enh85744     3   64453000   64454000      4       2  150064       2.4864    0.0064518
enh85814     3   65604900   65605900      4       2  150064       2.0677     0.019333
enh85840     3   65975400   65976400      5       3  150064       2.1025     0.017753
enh85903     3   66531700   66532700      1       1  150064       1.7962      0.03623
enh85928     3   67047400   67048400      2       1  150064       1.8736     0.030492
enh85933     3   67432600   67433600      8       3  150064       2.3931     0.008354
enh85938     3   67696900   67697900      3       1  150064       1.9435     0.025976
enh85939     3   67697900   67698900      4       1  150064       2.0394     0.020704
enh85940     3   67699800   67700800      3       2  150064       2.2937     0.010905
enh85941     3   67700200   67701200      3       2  150064       2.8317     0.002315
enh85943     3   67703000   67704000      4       1  150064       2.1242     0.016827
enh85945     3   67707700   67708700      2       1  150064       3.2428   0.00059174
enh85976     3   69355400   69356400      3       2  150064       2.7642    0.0028529
enh85982     3   69383600   69384600      4       2  150064        2.083     0.018626
enh85983     3   69417100   69418100     12       1  150064       2.9945    0.0013744
enh85984     3   69419100   69420100      3       2  150064       2.5128    0.0059892
enh85985     3   69433800   69434800      4       2  150064       3.5199   0.00021587
enh85986     3   69435600   69436600      4       2  150064       2.2922     0.010948
enh85988     3   69457400   69458400      1       1  150064       2.4826     0.006521
enh85992     3   69500200   69501200      3       2  150064       1.9385      0.02628
enh86003     3   69795100   69796100      4       1  150064       2.8802    0.0019871
enh86004     3   69800100   69801100      1       1  150064       3.1668    0.0007706
enh86005     3   69801800   69802800      2       1  150064       2.4701    0.0067531
enh86006     3   69806200   69807200      1       1  150064       3.4173    0.0003162
enh86008     3   69815400   69816400      2       1  150064       3.1223   0.00089735
enh86011     3   69825000   69826000      1       1  150064       3.3402    0.0004186
enh86012     3   69830500   69831500      1       1  150064       2.9796     0.001443
enh86013     3   69835000   69836000      2       1  150064        2.464    0.0068695
enh86014     3   69840200   69841200      2       1  150064       3.6867   0.00011358
enh86016     3   69860800   69861800      6       1  150064       3.4355   0.00029568
enh86017     3   69863900   69864900      3       1  150064        3.489   0.00024241
enh86018     3   69865500   69866500      1       1  150064        2.924     0.001728
enh86019     3   69867900   69868900      9       2  150064       3.1182   0.00090977
enh86020     3   69869300   69870300      9       2  150064        3.679   0.00011708
enh86021     3   69871100   69872100      3       2  150064        3.512   0.00022235
enh86022     3   69873400   69874400     12       3  150064       1.9122     0.027923
enh86023     3   69879000   69880000      8       2  150064       3.2696   0.00053848
enh86024     3   69886700   69887700      5       2  150064       3.1201    0.0009038
enh86025     3   69899400   69900400      5       2  150064        2.205     0.013729
enh86026     3   69904200   69905200      2       1  150064        2.403    0.0081317
enh86027     3   69905800   69906800      6       1  150064       3.6073   0.00015469
enh86038     3   70861000   70862000      1       1  150064       2.1434      0.01604
enh86042     3   71023200   71024200      1       1  150064       1.9216      0.02733
enh86050     3   71074200   71075200      1       1  150064       1.7848      0.03715
enh86052     3   71079100   71080100      1       1  150064       1.8222      0.03421
enh86055     3   71099400   71100400      1       1  150064       1.9498       0.0256
enh86061     3   71126100   71127100      3       2  150064       3.0428    0.0011718
enh86062     3   71127700   71128700      4       1  150064       1.8485     0.032265
enh86066     3   71157600   71158600      3       2  150064       1.9673     0.024572
enh86067     3   71161600   71162600      3       2  150064       3.5233   0.00021307
enh86068     3   71163400   71164400      2       1  150064       2.8482    0.0021984
enh86069     3   71166600   71167600      1       1  150064       3.1354    0.0008581
enh86070     3   71173800   71174800      4       2  150064       3.2681   0.00054128
enh86072     3   71177000   71178000      1       1  150064       2.9911      0.00139
enh86074     3   71192000   71193000      3       1  150064       2.1917     0.014202
enh86079     3   71257400   71258400      2       1  150064       1.7361     0.041276
enh86081     3   71274600   71275600      4       2  150064       3.4814   0.00024942
enh86082     3   71276000   71277000      1       1  150064       2.5692     0.005097
enh86084     3   71288800   71289800      2       1  150064       3.6057   0.00015566
enh86085     3   71294100   71295100      3       1  150064       1.9355     0.026462
enh86086     3   71296400   71297400      3       1  150064       2.1121      0.01734
enh86091     3   71353500   71354500      2       1  150064       2.6003    0.0046568
enh86092     3   71355000   71356000      2       1  150064       2.3747    0.0087808
enh86103     3   71472100   71473100      3       2  150064        2.349    0.0094126
enh86104     3   71477200   71478200      2       1  150064       1.6827     0.046221
enh86108     3   71483000   71484000      7       3  150064       2.2015      0.01385
enh86111     3   71496600   71497600      1       1  150064       1.8728      0.03055
enh86112     3   71504800   71505800      2       1  150064       2.8391    0.0022621
enh86113     3   71505200   71506200      2       1  150064       2.8391    0.0022621
enh86114     3   71527400   71528400      2       1  150064       3.0197    0.0012651
enh86115     3   71546200   71547200      5       1  150064       2.7416    0.0030572
enh86117     3   71564900   71565900      2       1  150064       4.5857   2.2627e-06
enh86118     3   71570900   71571900      4       1  150064       4.4782   3.7636e-06
enh86119     3   71585800   71586800      3       2  150064       3.5472   0.00019469
enh86120     3   71589600   71590600      5       2  150064       2.9322    0.0016831
enh86122     3   71592400   71593400      1       1  150064       3.4803    0.0002504
enh86173     3   72347400   72348400      5       2  150064       2.2409     0.012516
enh86177     3   72378400   72379400      2       1  150064       2.3925    0.0083672
enh86187     3   72446400   72447400      3       2  150064         1.78      0.03754
enh86202     3   72530900   72531900      4       1  150064       1.9651     0.024701
enh86207     3   72571500   72572500      4       2  150064       2.1427      0.01607
enh86208     3   72598600   72599600      2       1  150064       2.3116       0.0104
enh86209     3   72616400   72617400      3       2  150064       2.1763     0.014765
enh86226     3   73044600   73045600      1       1  150064       2.0037      0.02255
enh86230     3   73053100   73054100      6       2  150064       2.2029     0.013801
enh86231     3   73057500   73058500      6       1  150064        2.187     0.014371
enh86232     3   73065900   73066900      2       1  150064       1.8878     0.029529
enh86236     3   73080500   73081500      1       1  150064       1.8203      0.03436
enh86238     3   73086500   73087500      2       1  150064       1.9033     0.028498
enh86239     3   73090300   73091300      3       1  150064       2.0939     0.018135
enh86240     3   73094900   73095900      6       2  150064       1.8651     0.031083
enh86241     3   73098000   73099000      5       1  150064       1.8818     0.029931
enh86242     3   73104700   73105700      1       1  150064       1.6871      0.04579
enh86243     3   73119500   73120500      3       1  150064       2.3755     0.008762
enh86261     3   73493600   73494600      2       1  150064       2.2903     0.011002
enh86278     3   73568500   73569500      1       1  150064       1.7643      0.03884
enh86299     3   73675300   73676300      1       1  150064       2.1507      0.01575
enh86343     3   81541300   81542300      1       1  150064       2.0674      0.01935
enh86350     3   81778300   81779300      3       2  150064       1.7107     0.043571
enh86351     3   81784400   81785400      2       1  150064       2.0243      0.02147
enh86352     3   81789800   81790800      1       1  150064       2.2675      0.01168
enh86358     3   81805200   81806200      1       1  150064       2.0665      0.01939
enh86360     3   81811600   81812600      5       2  150064       1.6726     0.047206
enh86372     3   84953600   84954600      9       2  150064       3.4214   0.00031151
enh86373     3   84954600   84955600      2       1  150064       2.3878    0.0084737
enh86420     3   94853500   94854500      7       2  150064       2.5784    0.0049624
enh86425     3   97484100   97485100      1       1  150064       2.5832     0.004895
enh86434     3   97620200   97621200      2       1  150064       1.6937      0.04516
enh86452     3   98411600   98412600      1       1  150064       2.4857     0.006465
enh86477     3   99377200   99378200      5       1  150064       1.9669     0.024596
enh86478     3   99396500   99397500      3       1  150064       2.0202      0.02168
enh86480     3   99439600   99440600      2       1  150064       2.5173     0.005913
enh86647     3  105088800  105089800      1       1  150064       2.4325     0.007497
enh86652     3  105528000  105529000      2       1  150064       2.1377     0.016272
enh86656     3  105554200  105555200      2       1  150064       1.6757     0.046894
enh86657     3  105562500  105563500      2       1  150064       1.7758     0.037887
enh86659     3  105582500  105583500      5       3  150064       1.7373     0.041169
enh86660     3  105583600  105584600      3       2  150064        1.817     0.034605
enh86661     3  105584000  105585000      3       1  150064       2.1942     0.014109
enh86664     3  105656900  105657900      2       1  150064       1.8676     0.030909
enh86667     3  105902400  105903400      1       1  150064       2.2935      0.01091
enh86671     3  106067300  106068300      2       1  150064       1.9409     0.026134
enh86672     3  106176900  106177900      4       2  150064       2.4994    0.0062206
enh86689     3  106982100  106983100      3       1  150064       2.2331     0.012772
enh86695     3  107323000  107324000      1       1  150064       2.4233      0.00769
enh86697     3  107361900  107362900      5       2  150064       1.9043     0.028435
enh86698     3  107380200  107381200      1       1  150064       2.2708      0.01158
enh86699     3  107386800  107387800      2       1  150064       1.9639     0.024768
enh86704     3  107403000  107404000      1       1  150064       2.6608     0.003898
enh86720     3  107806700  107807700      4       2  150064       2.1767     0.014752
enh86721     3  107810400  107811400      2       1  150064       1.8906     0.029342
enh86722     3  107843100  107844100      2       1  150064       3.4463   0.00028421
enh86724     3  107845800  107846800      2       1  150064       3.5055   0.00022785
enh86726     3  107939300  107940300      3       1  150064       3.1613   0.00078529
enh86727     3  107941800  107942800      1       1  150064       3.2034     0.000679
enh86728     3  107942400  107943400      3       2  150064       1.9197     0.027449
enh86745     3  111034600  111035600      2       1  150064       2.2215     0.013159
enh86746     3  111040400  111041400      5       1  150064        2.112     0.017344
enh86782     3  111685800  111686800      3       1  150064       2.3979    0.0082449
enh86857     3  112977300  112978300      6       2  150064       1.9139     0.027814
enh86888     3  113457900  113458900      3       1  150064       1.9299     0.026811
enh86891     3  113467500  113468500      2       1  150064       2.1893     0.014287
enh86907     3  114094500  114095500      2       1  150064       1.6744     0.047028
enh86916     3  114129700  114130700      1       1  150064       1.7579      0.03938
enh86926     3  114171500  114172500      5       2  150064        4.349   6.8365e-06
enh86927     3  114174200  114175200      3       1  150064       2.7301    0.0031653
enh86928     3  114175900  114176900      5       2  150064       2.0286     0.021248
enh86931     3  114203000  114204000      4       2  150064       1.8188     0.034472
enh86946     3  114317300  114318300      4       2  150064       1.8751     0.030392
enh86949     3  114328100  114329100      2       1  150064       2.5814    0.0049203
enh86951     3  114334400  114335400      3       2  150064       2.1633      0.01526
enh86952     3  114335600  114336600      2       1  150064       2.9184    0.0017589
enh86953     3  114338200  114339200      4       2  150064        2.617    0.0044356
enh86954     3  114345500  114346500      1       1  150064       1.7002      0.04455
enh86957     3  114378400  114379400      5       3  150064       2.8274    0.0023466
enh87025     3  118520400  118521400      7       4  150064       1.8296     0.033657
enh87026     3  118651700  118652700      2       1  150064       2.1444     0.015999
enh87051     3  119048700  119049700      5       3  150064       1.6895     0.045564
enh87059     3  119186600  119187600      4       2  150064       1.6637     0.048088
enh87062     3  119278200  119279200      7       2  150064       1.7751     0.037944
enh87112     3  119889800  119890800      4       2  150064       1.6925     0.045275
enh87120     3  120069200  120070200      1       1  150064       1.7053      0.04407
enh87125     3  120136800  120137800      1       1  150064       1.8344       0.0333
enh87126     3  120139200  120140200      2       1  150064       1.6791     0.046562
enh87128     3  120145900  120146900      3       2  150064       1.7396     0.040967
enh87140     3  120215300  120216300      3       1  150064       1.8481     0.032296
enh87145     3  120285800  120286800      5       3  150064       2.2948     0.010871
enh87146     3  120287000  120288000      8       3  150064       2.2189     0.013247
enh87176     3  121632900  121633900      6       1  150064       2.1467      0.01591
enh87178     3  121713700  121714700      4       2  150064       1.9991     0.022798
enh87179     3  121716000  121717000      3       2  150064        2.659    0.0039186
enh87185     3  122103900  122104900      2       1  150064       1.8218     0.034241
enh87205     3  122445600  122446600      4       2  150064       1.8278     0.033791
enh87206     3  122473500  122474500      2       1  150064       1.6602     0.048442
enh87207     3  122477500  122478500      6       4  150064       1.6661     0.047848
enh87209     3  122485000  122486000      4       2  150064       1.9603     0.024979
enh87210     3  122486400  122487400      5       2  150064       1.9829     0.023687
enh87212     3  122493000  122494000      3       1  150064       1.7403     0.040902
enh87216     3  122508800  122509800      2       1  150064       2.1499     0.015783
enh87221     3  122609100  122610100      3       2  150064       2.8453    0.0022183
enh87223     3  122612400  122613400      6       2  150064       3.0443     0.001166
enh87235     3  122787400  122788400      4       2  150064       2.6812    0.0036676
enh87236     3  122789100  122790100      4       1  150064       2.8865     0.001948
enh87239     3  122795800  122796800      3       1  150064       2.5285    0.0057282
enh87242     3  122812200  122813200      3       2  150064       2.5072    0.0060838
enh87245     3  122817100  122818100      2       1  150064       2.0628     0.019564
enh87246     3  122823100  122824100      5       3  150064       2.9594    0.0015412
enh87303     3  123409900  123410900      1       1  150064       2.0684       0.0193
enh87326     3  123753900  123754900      2       1  150064       1.6497     0.049503
enh87340     3  123893400  123894400      3       1  150064       1.7122      0.04343
enh87344     3  123953500  123954500      2       1  150064       2.1526     0.015675
enh87345     3  123961600  123962600      3       1  150064       3.6025    0.0001576
enh87346     3  123967700  123968700      5       3  150064       3.7697   8.1732e-05
enh87348     3  123978900  123979900      4       1  150064       3.3847    0.0003563
enh87349     3  123981700  123982700      3       2  150064       4.4017   5.3713e-06
enh87351     3  124000000  124001000      1       1  150064       4.0762    2.289e-05
enh87353     3  124002500  124003500      2       1  150064       3.0208    0.0012607
enh87355     3  124083000  124084000      4       2  150064       4.1005   2.0611e-05
enh87358     3  124231400  124232400      6       3  150064       1.6968     0.044867
enh87405     3  124570000  124571000      2       1  150064       2.0766     0.018918
enh87409     3  124595000  124596000      4       2  150064       1.7681     0.038524
enh87411     3  124597600  124598600      3       1  150064        2.243     0.012449
enh87412     3  124602100  124603100      4       1  150064       2.1112     0.017377
enh87417     3  124686500  124687500      5       3  150064       1.8154     0.034731
enh87444     3  124838600  124839600      5       2  150064       2.5925    0.0047644
enh87461     3  125078200  125079200      1       1  150064       2.6884      0.00359
enh87468     3  125236900  125237900      6       3  150064       1.7114     0.043499
enh87472     3  125307700  125308700      4       2  150064       1.6841     0.046077
enh87473     3  125309300  125310300      2       1  150064       2.4667     0.006818
enh87474     3  125315100  125316100      5       3  150064       1.9109     0.028007
enh87476     3  125325200  125326200      6       2  150064       1.9737     0.024205
enh87486     3  125369800  125370800      4       1  150064       1.8113     0.035048
enh87492     3  125733000  125734000      5       2  150064       1.9469     0.025771
enh87493     3  125735900  125736900      2       1  150064       1.7093     0.043694
enh87495     3  125758900  125759900      4       1  150064       1.9131     0.027866
enh87544     3  126184500  126185500      3       1  150064       1.6735     0.047116
enh87552     3  126231800  126232800      2       1  150064       1.6618     0.048273
enh87570     3  126530200  126531200      1       1  150064       1.7109      0.04355
enh87579     3  126632500  126633500      5       2  150064       2.4395     0.007353
enh87580     3  126644900  126645900      3       1  150064       1.8749     0.030402
enh87619     3  127305300  127306300      1       1  150064       1.6953      0.04501
enh87627     3  127389900  127390900      1       1  150064        1.789      0.03681
enh87629     3  127394500  127395500      1       1  150064       1.7855      0.03709
enh87630     3  127396800  127397800      3       2  150064       1.9677     0.024549
enh87631     3  127397700  127398700      4       2  150064       1.6953     0.045006
enh87687     3  127704400  127705400      3       1  150064        2.182     0.014555
enh87689     3  127716400  127717400      1       1  150064       2.8204     0.002398
enh87690     3  127769400  127770400      3       2  150064       1.7282     0.041973
enh87698     3  127826400  127827400      2       1  150064       2.4519    0.0071044
enh87706     3  127887800  127888800      6       3  150064       3.8746   5.3403e-05
enh87709     3  127911600  127912600      1       1  150064       3.4273    0.0003048
enh87710     3  127912700  127913700      2       1  150064       2.6484    0.0040443
enh87711     3  127915600  127916600      3       2  150064       4.1377   1.7542e-05
enh87712     3  127929000  127930000      3       2  150064       3.1391   0.00084735
enh87713     3  127935300  127936300      2       1  150064       3.6791   0.00011701
enh87714     3  127947700  127948700      3       1  150064       3.8282   6.4549e-05
enh87727     3  128038300  128039300      3       1  150064       3.4771   0.00025344
enh87728     3  128041300  128042300      2       1  150064       1.6651     0.047944
enh87731     3  128059300  128060300      1       1  150064       3.3439     0.000413
enh87734     3  128073300  128074300      3       2  150064       2.9747    0.0014662
enh87739     3  128111600  128112600      2       1  150064       2.4779     0.006607
enh87741     3  128116200  128117200      1       1  150064       3.9288    4.269e-05
enh87742     3  128121900  128122900      4       2  150064       2.6575    0.0039356
enh87784     3  128538900  128539900      1       1  150064        3.316    0.0004565
enh87809     3  128805500  128806500      1       1  150064       2.0976      0.01797
enh87810     3  128824700  128825700      2       1  150064       1.6768     0.046795
enh87813     3  128841600  128842600      2       1  150064       1.7523      0.03986
enh87815     3  128890300  128891300      1       1  150064       2.0992       0.0179
enh87820     3  128910600  128911600      1       1  150064       2.1898      0.01427
enh87826     3  128929900  128930900      1       1  150064        2.084      0.01858
enh87828     3  128942700  128943700      1       1  150064       2.3885     0.008458
enh87830     3  128947400  128948400      2       1  150064       2.1499     0.015783
enh87832     3  128958700  128959700      3       1  150064       2.8831    0.0019688
enh87835     3  128966000  128967000      6       1  150064       2.7624    0.0028685
enh87836     3  128996200  128997200      3       2  150064        3.131   0.00087118
enh87837     3  128998700  128999700      1       1  150064       3.4818     0.000249
enh87838     3  129000800  129001800      3       1  150064       3.2125   0.00065798
enh87839     3  129004600  129005600      2       1  150064       3.1021   0.00096063
enh87840     3  129024000  129025000      1       1  150064       3.6939    0.0001104
enh87841     3  129031900  129032900      3       1  150064       3.1762   0.00074618
enh87844     3  129068000  129069000      2       1  150064       2.3862     0.008511
enh87864     3  129208800  129209800      3       1  150064       1.7024     0.044341
enh87877     3  129284000  129285000      4       1  150064       1.6833     0.046159
enh87878     3  129296700  129297700      6       2  150064       1.8349     0.033259
enh87879     3  129307600  129308600      6       2  150064       1.9593     0.025037
enh87881     3  129319300  129320300      2       1  150064       1.9546     0.025315
enh87882     3  129328900  129329900      5       2  150064       2.0069     0.022379
enh87883     3  129335600  129336600      3       1  150064       2.1413     0.016125
enh87896     3  129403600  129404600      2       1  150064       1.7696     0.038399
enh87907     3  129511900  129512900      1       1  150064         1.87      0.03074
enh87956     3  130746000  130747000      3       2  150064       1.8342     0.033309
enh87969     3  131262600  131263600      2       1  150064       1.8569     0.031664
enh88006     3  132930100  132931100      2       1  150064        2.422    0.0077176
enh88008     3  133013900  133014900      8       3  150064       3.2726   0.00053273
enh88016     3  133160300  133161300      2       1  150064       1.7137     0.043293
enh88041     3  133540300  133541300      9       4  150064       2.1688     0.015048
enh88044     3  133601800  133602800      9       4  150064       3.2618   0.00055354
enh88123     3  134428100  134429100      2       1  150064       1.7915     0.036604
enh88170     3  135647600  135648600      1       1  150064       4.1615    1.581e-05
enh88171     3  135648600  135649600      3       1  150064       3.7683   8.2195e-05
enh88172     3  135663400  135664400      2       1  150064       3.6769   0.00011802
enh88173     3  135682900  135683900      2       1  150064       3.2415   0.00059451
enh88174     3  135687900  135688900      2       1  150064       2.8733    0.0020308
enh88176     3  135693000  135694000      2       1  150064       3.6891   0.00011254
enh88178     3  135707600  135708600      3       1  150064       3.5913   0.00016452
enh88179     3  135710000  135711000      3       1  150064       3.2944   0.00049319
enh88182     3  135739200  135740200      4       1  150064       3.6889   0.00011262
enh88183     3  135740500  135741500      4       2  150064       4.0695   2.3557e-05
enh88184     3  135744400  135745400      1       1  150064       2.3037      0.01062
enh88185     3  135746400  135747400      2       1  150064        1.738      0.04111
enh88186     3  135755100  135756100      2       1  150064        2.853    0.0021653
enh88189     3  135758000  135759000      3       2  150064       2.3741    0.0087948
enh88190     3  135763700  135764700      2       1  150064       1.9142     0.027798
enh88191     3  135766600  135767600      4       2  150064       3.4294   0.00030242
enh88192     3  135768900  135769900      6       2  150064       3.5752   0.00017499
enh88193     3  135788900  135789900      1       1  150064       2.7499     0.002981
enh88194     3  135793700  135794700      2       1  150064       2.4321    0.0075061
enh88199     3  135889900  135890900      1       1  150064       2.2668       0.0117
enh88206     3  135916400  135917400      2       1  150064       2.8409    0.0022496
enh88212     3  136068800  136069800      4       2  150064       3.9783   3.4701e-05
enh88216     3  136444400  136445400      3       2  150064       5.2031   9.7987e-08
enh88219     3  136449700  136450700      2       1  150064       2.5073    0.0060829
enh88221     3  136464000  136465000      2       1  150064         2.49     0.006388
enh88223     3  136472500  136473500      3       2  150064       3.2031   0.00067987
enh88224     3  136502100  136503100      1       1  150064       3.1101     0.000935
enh88227     3  136521000  136522000      2       1  150064       2.3337    0.0098062
enh88228     3  136554600  136555600      1       1  150064       2.0492      0.02022
enh88229     3  136557900  136558900      3       1  150064       3.4112   0.00032336
enh88230     3  136569000  136570000      2       1  150064       2.9399    0.0016415
enh88231     3  136570400  136571400      3       2  150064       2.4201    0.0077573
enh88232     3  136575400  136576400      2       1  150064        2.911    0.0018013
enh88233     3  136578900  136579900      1       1  150064       3.0474     0.001154
enh88234     3  136582100  136583100      2       1  150064       2.9709    0.0014849
enh88235     3  136612600  136613600      1       1  150064       3.0285     0.001229
enh88236     3  136617400  136618400      2       1  150064       2.4929    0.0063349
enh88238     3  136625300  136626300      3       1  150064       2.5698    0.0050877
enh88239     3  136632600  136633600      2       1  150064       2.4977    0.0062507
enh88241     3  136637000  136638000      1       1  150064       2.8617     0.002107
enh88242     3  136648700  136649700      1       1  150064       3.0287     0.001228
enh88243     3  136651000  136652000      4       1  150064       3.0786    0.0010397
enh88245     3  136661600  136662600      3       2  150064       2.6271    0.0043052
enh88246     3  136673800  136674800      4       2  150064       3.4608   0.00026925
enh88247     3  136713600  136714600      2       1  150064       1.9002     0.028701
enh88248     3  136732000  136733000      1       1  150064       4.2938    8.784e-06
enh88249     3  136733200  136734200      1       1  150064       4.5297    2.954e-06
enh88250     3  136750800  136751800      5       1  150064       4.1883   1.4053e-05
enh88261     3  137853200  137854200      2       1  150064       1.8594     0.031484
enh88265     3  137904600  137905600      2       1  150064       1.9238     0.027192
enh88270     3  137924000  137925000      1       1  150064       2.1035      0.01771
enh88271     3  137925100  137926100      1       1  150064       2.3348     0.009777
enh88279     3  138057000  138058000      4       1  150064       1.8589     0.031519
enh88282     3  138076400  138077400      3       1  150064       1.8416     0.032768
enh88294     3  138114000  138115000      2       1  150064       1.9757     0.024095
enh88296     3  138118200  138119200      1       1  150064       2.0893      0.01834
enh88297     3  138131500  138132500      1       1  150064       1.7416      0.04079
enh88314     3  138495600  138496600      2       1  150064       1.8381     0.033023
enh88315     3  138496800  138497800      4       1  150064       1.6931     0.045219
enh88318     3  138536600  138537600      1       1  150064       1.8135      0.03488
enh88355     3  139391400  139392400      1       1  150064       1.6535      0.04911
enh88369     3  139726700  139727700      9       4  150064        2.868    0.0020651
enh88370     3  139741500  139742500      4       2  150064       1.7596     0.039242
enh88391     3  140287600  140288600      4       2  150064       1.7456      0.04044
enh88392     3  140291400  140292400      2       1  150064       1.9179     0.027559
enh88393     3  140438600  140439600      6       1  150064       2.8913     0.001918
enh88397     3  140582100  140583100      3       2  150064       1.7084      0.04378
enh88412     3  140794400  140795400      3       1  150064       1.9477     0.025724
enh88442     3  141022200  141023200      5       3  150064       1.7786     0.037652
enh88459     3  141138500  141139500      6       3  150064       2.3723    0.0088393
enh88507     3  142572400  142573400      1       1  150064       1.7397      0.04096
enh88516     3  142706200  142707200      4       2  150064       2.0839     0.018587
enh88518     3  142721800  142722800      1       1  150064       2.6068     0.004569
enh88527     3  143021300  143022300      4       2  150064       2.0141     0.022001
enh88528     3  143026000  143027000      3       2  150064       1.6952     0.045015
enh88530     3  143070400  143071400      4       2  150064       1.6941     0.045125
enh88549     3  143549700  143550700      1       1  150064       2.0766      0.01892
enh88678     3  149298200  149299200      1       1  150064       1.7712      0.03826
enh88763     3  150171700  150172700      1       1  150064       1.6651      0.04795
enh88835     3  151999600  152000600      2       1  150064       2.0564     0.019872
enh88859     3  152054700  152055700      5       2  150064       1.7383     0.041083
enh88862     3  152060200  152061200      1       1  150064       2.2607      0.01189
enh88865     3  152064900  152065900      4       2  150064        2.331    0.0098771
enh88874     3  152082000  152083000      1       1  150064       2.5358      0.00561
enh88879     3  152092800  152093800      1       1  150064       2.2571        0.012
enh88896     3  152156100  152157100      2       1  150064       1.6727     0.047198
enh88907     3  152214700  152215700      3       1  150064       1.9367      0.02639
enh88911     3  152367800  152368800      6       2  150064       1.9116     0.027961
enh88912     3  152626900  152627900      2       1  150064       2.3332    0.0098192
enh88913     3  152627700  152628700      1       1  150064        2.117      0.01713
enh88917     3  152855900  152856900      1       1  150064       1.6826      0.04623
enh88929     3  153941900  153942900      2       1  150064       1.6774     0.046735
enh88931     3  154037900  154038900      1       1  150064       2.4668     0.006817
enh88946     3  154905400  154906400      2       1  150064       2.2893     0.011031
enh88978     3  156209800  156210800      3       2  150064       1.7954     0.036295
enh89012     3  156793700  156794700      3       2  150064       2.1932     0.014147
enh89013     3  156795000  156796000      4       1  150064       1.8116     0.035026
enh89018     3  156817400  156818400      5       1  150064       2.2159     0.013349
enh89021     3  156833200  156834200      2       1  150064       2.4107     0.007961
enh89088     3  159513400  159514400      2       1  150064        2.003     0.022586
enh89100     3  159554500  159555500      2       1  150064       1.6544     0.049027
enh89101     3  159562000  159563000      2       1  150064       1.8186     0.034489
enh89102     3  159563500  159564500      2       1  150064       1.9377     0.026329
enh89116     3  159593600  159594600      2       1  150064       2.0719     0.019139
enh89124     3  159611500  159612500      1       1  150064       2.6663     0.003835
enh89132     3  159977000  159978000      1       1  150064       1.7991        0.036
enh89163     3  160514300  160515300      3       1  150064       1.6771     0.046761
enh89164     3  160519400  160520400      3       1  150064       2.0256     0.021403
enh89166     3  160527600  160528600      5       2  150064       1.8418     0.032751
enh89169     3  160560000  160561000      2       1  150064       2.1055     0.017624
enh89171     3  160587100  160588100      2       1  150064       2.0077     0.022336
enh89174     3  160594200  160595200      1       1  150064         2.06       0.0197
enh89176     3  160641600  160642600      5       2  150064       1.9009     0.028658
enh89178     3  160646400  160647400      5       2  150064       2.1077      0.01753
enh89185     3  160823100  160824100      3       2  150064       2.1065     0.017582
enh89187     3  160941000  160942000      2       1  150064       2.5511    0.0053689
enh89190     3  161133300  161134300      1       1  150064       2.3963      0.00828
enh89192     3  161632400  161633400      4       2  150064       2.3263     0.010003
enh89193     3  161657300  161658300      3       1  150064       3.8336   6.3134e-05
enh89194     3  161691700  161692700      2       1  150064       1.7272      0.04207
enh89195     3  161893400  161894400      7       4  150064       3.0056    0.0013253
enh89196     3  161912800  161913800      5       2  150064       3.3333   0.00042904
enh89197     3  161935200  161936200      6       2  150064       2.5448    0.0054664
enh89206     3  167021600  167022600      2       1  150064        2.464    0.0068691
enh89211     3  167454000  167455000      2       1  150064       3.9169   4.4849e-05
enh89212     3  167467900  167468900      2       1  150064       3.3527   0.00040014
enh89214     3  167531600  167532600      2       1  150064        1.852     0.032015
enh89216     3  167588400  167589400      1       1  150064       3.3841    0.0003571
enh89218     3  167594400  167595400      3       2  150064        1.731      0.04173
enh89234     3  167804100  167805100      1       1  150064       2.4413     0.007318
enh89235     3  167805000  167806000      4       1  150064       2.3386     0.009678
enh89236     3  167805800  167806800      4       1  150064       2.3456    0.0094992
enh89237     3  167806800  167807800      1       1  150064       2.5034      0.00615
enh89238     3  167808800  167809800      4       1  150064       2.1899     0.014266
enh89239     3  167814500  167815500      2       1  150064       2.0918      0.01823
enh89240     3  167838900  167839900      1       1  150064       1.8286      0.03373
enh89244     3  167968000  167969000      1       1  150064        1.967      0.02459
enh89245     3  168759400  168760400      3       1  150064       1.8583     0.031562
enh89249     3  169016600  169017600      6       3  150064       2.0504     0.020161
enh89252     3  169107400  169108400      2       1  150064       2.2091     0.013583
enh89255     3  169351000  169352000      1       1  150064       1.7068      0.04393
enh89256     3  169416400  169417400      1       1  150064       2.1165      0.01715
enh89257     3  169417600  169418600      3       2  150064       2.2713     0.011565
enh89258     3  169480600  169481600      1       1  150064       2.2445       0.0124
enh89259     3  169481400  169482400      2       1  150064       1.9199     0.027436
enh89261     3  169492400  169493400      1       1  150064       2.6313     0.004253
enh89265     3  169687200  169688200      2       1  150064       1.6492     0.049557
enh89266     3  169762100  169763100      1       1  150064       2.2286      0.01292
enh89268     3  169767000  169768000      2       1  150064        1.753     0.039804
enh89287     3  170315600  170316600      1       1  150064       2.4466      0.00721
enh89288     3  170331800  170332800      4       2  150064       2.1998     0.013912
enh89295     3  170585300  170586300      3       1  150064        2.065      0.01946
enh89297     3  170715700  170716700      2       1  150064       3.1957    0.0006974
enh89304     3  170891700  170892700      2       1  150064       1.6851     0.045987
enh89305     3  170894100  170895100      4       1  150064       1.9176     0.027584
enh89318     3  170983600  170984600      1       1  150064       2.2536      0.01211
enh89319     3  170987000  170988000      2       1  150064       1.7063     0.043972
enh89321     3  171001900  171002900      7       2  150064       1.8399     0.032895
enh89331     3  171049900  171050900      4       2  150064        2.845    0.0022207
enh89354     3  171135300  171136300      2       1  150064        1.944     0.025946
enh89372     3  171472400  171473400      3       1  150064       1.9209     0.027375
enh89377     3  171509700  171510700      3       1  150064       2.1574     0.015489
enh89379     3  171519400  171520400      5       2  150064       2.0718     0.019141
enh89485     3  172298000  172299000      4       2  150064       1.7558     0.039562
enh89487     3  172311000  172312000      6       2  150064        2.395    0.0083095
enh89488     3  172313700  172314700      6       2  150064       2.8667    0.0020741
enh89505     3  173112200  173113200      7       3  150064       2.2723     0.011533
enh89511     3  174160000  174161000      1       1  150064       1.8057      0.03548
enh89512     3  174162000  174163000      4       1  150064       1.6941     0.045119
enh89519     3  176758500  176759500      1       1  150064        2.666     0.003838
enh89522     3  176777300  176778300      2       1  150064       2.5752    0.0050097
enh89523     3  176778000  176779000      1       1  150064        3.166    0.0007728
enh89526     3  176787200  176788200      2       1  150064       2.3702    0.0088881
enh89527     3  176794100  176795100      3       1  150064       3.1396   0.00084599
enh89529     3  176803800  176804800      3       2  150064       3.2682   0.00054123
enh89530     3  176806600  176807600      4       2  150064        1.838     0.033032
enh89532     3  176821800  176822800      5       2  150064       2.9531    0.0015729
enh89535     3  176827300  176828300      3       2  150064       2.9074    0.0018222
enh89548     3  176863400  176864400      4       2  150064       2.4205    0.0077492
enh89549     3  176867700  176868700      6       3  150064       1.7804     0.037502
enh89561     3  177001900  177002900      1       1  150064       1.9435      0.02598
enh89565     3  177050700  177051700      1       1  150064       2.2524      0.01215
enh89568     3  177057900  177058900      1       1  150064       2.6273     0.004303
enh89600     3  177325800  177326800      3       2  150064          1.8     0.035928
enh89602     3  177332700  177333700      4       2  150064       2.7936    0.0026061
enh89605     3  177358100  177359100      4       2  150064       2.1137     0.017272
enh89638     3  177888300  177889300      2       1  150064       2.1739     0.014856
enh89640     3  177912000  177913000      2       1  150064       2.5295    0.0057105
enh89642     3  177919500  177920500      4       2  150064        2.908    0.0018186
enh89643     3  177920800  177921800      1       1  150064        2.546     0.005449
enh89644     3  178037700  178038700      6       3  150064       2.6861    0.0036144
enh89655     3  178436600  178437600      1       1  150064       1.8943      0.02909
enh89717     3  180000800  180001800      1       1  150064       2.1387      0.01623
enh89718     3  180002000  180003000      2       1  150064       1.9481       0.0257
enh89722     3  180586800  180587800      3       2  150064        1.947     0.025767
enh89723     3  180589000  180590000      4       2  150064       4.8867   5.1273e-07
enh89725     3  180629000  180630000      2       1  150064       5.4446   2.5956e-08
enh89728     3  180640700  180641700      1       1  150064       6.1819    3.166e-10
enh89730     3  180649800  180650800      3       2  150064       1.8696     0.030767
enh89731     3  180651300  180652300      4       2  150064       5.8488   2.4754e-09
enh89735     3  181080800  181081800      2       1  150064       3.6466   0.00013287
enh89746     3  182515400  182516400      1       1  150064        1.855       0.0318
enh89762     3  182695600  182696600      1       1  150064       1.8448      0.03253
enh89763     3  182698800  182699800      1       1  150064       1.6873      0.04577
enh89768     3  182903000  182904000      2       1  150064       2.0109     0.022167
enh89822     3  183379500  183380500      5       1  150064       1.7784     0.037667
enh89830     3  183517900  183518900      2       1  150064       2.0917     0.018232
enh89835     3  183544000  183545000      3       1  150064        1.871     0.030674
enh89840     3  183600200  183601200      4       2  150064       1.9349       0.0265
enh89841     3  183602800  183603800      7       3  150064       1.8104     0.035115
enh89849     3  183730000  183731000      2       1  150064       1.6734     0.047125
enh89912     3  184390500  184391500      4       2  150064       1.7427     0.040694
enh89921     3  184444900  184445900      7       3  150064        1.646     0.049881
enh89925     3  184473400  184474400      3       2  150064       2.2035     0.013778
enh89927     3  184478600  184479600      1       1  150064       2.2389      0.01258
enh89928     3  184482600  184483600      5       3  150064       2.3921     0.008377
enh89936     3  184531500  184532500      2       1  150064       2.2819     0.011248
enh89937     3  184533000  184534000      3       1  150064       1.6878     0.045722
enh89972     3  185419700  185420700      1       1  150064       1.8946      0.02907
enh89973     3  185426600  185427600      1       1  150064       2.6721     0.003769
enh89975     3  185446400  185447400      2       1  150064       1.8029     0.035703
enh89977     3  185456800  185457800      1       1  150064       2.3019      0.01067
enh89992     3  185645900  185646900      3       2  150064       3.4029   0.00033342
enh90000     3  185762600  185763600      3       2  150064       1.7934     0.036458
enh90002     3  185808400  185809400      1       1  150064       2.8366      0.00228
enh90003     3  185814400  185815400      2       1  150064       2.3921    0.0083766
enh90006     3  185824100  185825100      4       1  150064       1.7265      0.04213
enh90021     3  186005900  186006900      6       2  150064       2.9447    0.0016165
enh90024     3  186101300  186102300      5       2  150064       1.8026     0.035726
enh90051     3  186646000  186647000      5       2  150064       2.5041    0.0061376
enh90081     3  186822300  186823300      5       2  150064       1.7653     0.038753
enh90084     3  186891300  186892300      4       2  150064       1.9813     0.023778
enh90085     3  186904400  186905400      2       1  150064       1.8023     0.035749
enh90099     3  187087100  187088100      3       2  150064       1.9813     0.023779
enh90113     3  187449600  187450600      6       3  150064       1.7722     0.038184
enh90120     3  187529000  187530000      1       1  150064       1.6763      0.04684
enh90158     3  187869900  187870900      2       1  150064       1.7929     0.036493
enh90162     3  187882600  187883600      5       1  150064       1.7572     0.039441
enh90163     3  187884600  187885600      6       2  150064       1.8134     0.034884
enh90164     3  187887000  187888000      8       3  150064       4.4921   3.5266e-06
enh90165     3  187888800  187889800      4       2  150064        3.141   0.00084172
enh90168     3  187897900  187898900      7       3  150064       1.8014     0.035821
enh90173     3  187907600  187908600      5       2  150064       1.7312     0.041708
enh90177     3  187914400  187915400      4       2  150064       2.2883     0.011059
enh90220     3  188079900  188080900      9       3  150064       1.6473      0.04975
enh90226     3  188117800  188118800      3       1  150064       1.9813     0.023777
enh90227     3  188134800  188135800      2       1  150064       1.9766     0.024041
enh90231     3  188150700  188151700      2       1  150064       1.7346     0.041407
enh90235     3  188186200  188187200      1       1  150064       2.9475     0.001602
enh90236     3  188188000  188189000      3       2  150064       1.6698      0.04748
enh90239     3  188194500  188195500      2       1  150064       2.9073    0.0018226
enh90241     3  188224900  188225900      2       1  150064       1.7455     0.040453
enh90259     3  188352900  188353900      4       2  150064       2.9446     0.001617
enh90281     3  188550400  188551400      2       1  150064       1.6838     0.046108
enh90289     3  188618300  188619300      2       1  150064       2.0626     0.019573
enh90311     3  188904000  188905000      3       1  150064       2.5419    0.0055133
enh90312     3  188905800  188906800      1       1  150064       2.0073      0.02236
enh90313     3  188920200  188921200      2       1  150064       1.7726     0.038146
enh90318     3  188987900  188988900      2       1  150064       1.9996      0.02277
enh90327     3  189058400  189059400      4       2  150064       2.2784     0.011352
enh90352     3  189421400  189422400      5       2  150064       1.8613     0.031351
enh90366     3  189726100  189727100      3       1  150064        1.654     0.049062
enh90386     3  191008200  191009200      5       1  150064       2.0125     0.022082
enh90404     3  192550900  192551900      2       1  150064       1.9299      0.02681
enh90432     3  193506100  193507100      8       3  150064       1.9452     0.025873
enh90441     3  193588600  193589600     10       1  150064       1.9227     0.027257
enh90467     3  193789400  193790400      2       1  150064       2.0231     0.021531
enh90471     3  193807000  193808000      4       2  150064       2.4049    0.0080891
enh90477     3  193865900  193866900      8       2  150064       2.6038    0.0046097
enh90525     3  194341600  194342600      4       2  150064         2.12     0.017004
enh90539     3  194461600  194462600      3       2  150064       1.8006     0.035882
enh90605     3  194928200  194929200      1       1  150064       1.7171      0.04298
enh90624     3  195258800  195259800      4       1  150064       1.7614     0.039084
enh90627     3  195272000  195273000      2       1  150064       1.8003     0.035906
enh90693     3  195922800  195923800      5       3  150064       2.0725      0.01911
enh90694     3  195929100  195930100      6       3  150064       2.4566     0.007013
enh90695     3  195930100  195931100      5       2  150064       2.2598     0.011916
enh90696     3  195945400  195946400      3       2  150064       2.5484    0.0054108
enh90697     3  195946500  195947500      3       2  150064       2.0706     0.019196
enh90702     3  196005200  196006200      6       3  150064       2.4587    0.0069715
enh90703     3  196006400  196007400      3       1  150064       1.7545     0.039672
enh90704     3  196009400  196010400      1       1  150064       3.2144    0.0006537
enh90705     3  196015200  196016200      6       2  150064        2.365    0.0090155
enh90708     3  196141000  196142000      1       1  150064       3.0899     0.001001
enh90709     3  196145400  196146400      3       2  150064       2.7982     0.002569
enh90711     3  196148800  196149800      4       2  150064       3.1084   0.00094048
enh90713     3  196156800  196157800      3       2  150064       1.8914     0.029284
enh90714     3  196159900  196160900      1       1  150064       2.2209      0.01318
enh90715     3  196181400  196182400      2       1  150064       2.7101    0.0033636
enh90716     3  196216800  196217800      1       1  150064       1.8749       0.0304
enh90718     3  196225200  196226200      1       1  150064       1.7678      0.03855
enh90743     3  196465800  196466800      4       2  150064       1.7618     0.039056
enh90745     3  196481000  196482000      4       2  150064       2.5822     0.004909
enh90746     3  196484400  196485400      5       2  150064       1.7144     0.043231
enh90747     3  196498800  196499800      3       1  150064       2.0254     0.021411
enh90749     3  196502400  196503400      3       1  150064        2.762    0.0028724
enh90752     3  196519200  196520200      7       2  150064       2.2592     0.011937
enh90753     3  196570300  196571300      2       1  150064        2.436    0.0074254
enh90759     3  196670800  196671800      1       1  150064       2.0387      0.02074
enh90773     3  196895600  196896600      5       2  150064       1.8682      0.03087
enh90774     3  196907700  196908700      1       1  150064       2.0521      0.02008
enh90776     3  196930500  196931500      2       1  150064       1.6528     0.049188
enh90777     3  196931300  196932300      6       3  150064       1.7827     0.037321
enh90780     3  196949400  196950400      4       2  150064       2.9987    0.0013557
enh90781     3  196952700  196953700      3       2  150064       1.7607      0.03914
enh90782     3  196954700  196955700      4       2  150064       2.3942    0.0083275
enh90785     3  196997400  196998400      3       2  150064       2.1472     0.015888
enh90786     3  196998500  196999500      2       1  150064       2.6091    0.0045387
enh90787     3  197005300  197006300      2       1  150064       1.9246     0.027137
enh90789     3  197018900  197019900      4       2  150064       2.0654     0.019444
enh90790     3  197020200  197021200      7       1  150064       2.6481     0.004047
enh90801     3  197101600  197102600      2       1  150064       2.5632    0.0051861
enh90809     3  197183800  197184800      3       2  150064       1.9565     0.025205
enh90811     3  197195500  197196500      4       2  150064       2.3219     0.010119
enh90813     3  197205200  197206200      3       2  150064       1.8542     0.031852
enh90815     3  197222300  197223300      5       2  150064        2.594    0.0047437
enh90820     3  197248100  197249100      5       2  150064       1.6626     0.048195
enh90869     4     657800     658800      2       1  150064       1.9956     0.022989
enh90870     4     666300     667300      2       1  150064       2.2453     0.012375
enh90871     4     670900     671900      2       1  150064       3.1297   0.00087485
enh90873     4     676800     677800      4       2  150064       1.8507     0.032104
enh90875     4     683400     684400      5       2  150064       2.4845    0.0064868
enh90876     4     698400     699400      8       3  150064       1.7181     0.042889
enh90877     4     701000     702000     11       3  150064       2.5933    0.0047528
enh90878     4     701400     702400      5       2  150064       1.9469     0.025775
enh90879     4     703000     704000      5       1  150064       2.2577     0.011983
enh90880     4     711200     712200      1       1  150064       2.0247      0.02145
enh90881     4     714800     715800      2       1  150064       2.0964     0.018022
enh90882     4     717300     718300      1       1  150064       1.9425      0.02604
enh90883     4     719800     720800      3       1  150064       1.9845     0.023598
enh90884     4     743600     744600      6       2  150064       3.5137   0.00022098
enh90885     4     745300     746300      2       1  150064       2.5284    0.0057299
enh90886     4     753900     754900      4       2  150064       3.0174    0.0012748
enh90913     4    1160200    1161200      4       2  150064       1.7705     0.038321
enh90924     4    1191800    1192800      5       3  150064       2.0467     0.020342
enh90929     4    1212800    1213800      3       2  150064       1.9262     0.027041
enh90932     4    1235200    1236200      6       3  150064        1.932     0.026677
enh90945     4    1338400    1339400      5       2  150064       2.1289     0.016632
enh90946     4    1342600    1343600      3       2  150064       2.1949     0.014086
enh90947     4    1345300    1346300      6       3  150064       2.1873      0.01436
enh90948     4    1349700    1350700      3       2  150064       1.8823     0.029896
enh90949     4    1350900    1351900      5       2  150064       1.7486     0.040184
enh90951     4    1546100    1547100      6       2  150064       1.7186     0.042839
enh90976     4    1844600    1845600      1       1  150064       2.2104      0.01354
enh90977     4    1851600    1852600      2       1  150064       1.8622     0.031285
enh90982     4    1863500    1864500      2       1  150064       2.5194    0.0058785
enh90985     4    1879000    1880000      1       1  150064       1.8009      0.03586
enh90990     4    1994000    1995000      3       1  150064       1.9887     0.023369
enh91008     4    2270800    2271800      1       1  150064       1.9735      0.02422
enh91034     4    2544000    2545000      1       1  150064       1.6818       0.0463
enh91094     4    2959400    2960400      2       1  150064       1.7861     0.037043
enh91151     4    3343400    3344400      3       2  150064       1.9386     0.026278
enh91196     4    4475400    4476400      4       2  150064       3.4225   0.00031028
enh91197     4    4482400    4483400      4       2  150064       2.5993    0.0046702
enh91198     4    4504000    4505000      1       1  150064         2.41     0.007977
enh91199     4    4541100    4542100      4       2  150064       2.4288    0.0075743
enh91214     4    5748800    5749800     10       3  150064        2.088     0.018397
enh91228     4    6439600    6440600      2       1  150064       3.0159    0.0012809
enh91236     4    6690200    6691200      5       3  150064       2.8339     0.002299
enh91292     4    6915500    6916500      2       1  150064       1.8896     0.029407
enh91304     4    6942600    6943600      4       2  150064       2.9523     0.001577
enh91305     4    6953600    6954600      3       1  150064       2.0532     0.020026
enh91306     4    6955800    6956800      7       3  150064       1.7116     0.043485
enh91307     4    6956700    6957700      4       2  150064        1.741     0.040845
enh91341     4    7136400    7137400      8       3  150064       2.1365     0.016321
enh91349     4    7238400    7239400      5       2  150064       1.9122     0.027928
enh91357     4    7263600    7264600      4       1  150064       2.0245      0.02146
enh91368     4    7334400    7335400     10       5  150064       2.5459      0.00545
enh91383     4    7706800    7707800      7       3  150064       1.9106      0.02803
enh91384     4    7745400    7746400      5       3  150064       2.3859     0.008518
enh91386     4    7752000    7753000      5       2  150064       3.2866   0.00050704
enh91391     4    7770400    7771400      8       3  150064       1.7336     0.041496
enh91434     4    7970600    7971600      1       1  150064       1.9035      0.02849
enh91475     4    8156900    8157900      4       1  150064       3.1671   0.00076974
enh91519     4    8396700    8397700      6       2  150064       1.7862     0.037036
enh91520     4    8403700    8404700     10       4  150064       2.2446     0.012397
enh91524     4    8428200    8429200      3       2  150064       2.0252     0.021422
enh91525     4    8430400    8431400      3       1  150064         1.77     0.038365
enh91530     4    8440400    8441400      5       3  150064       2.1675     0.015099
enh91534     4    8517000    8518000      5       2  150064       2.4805    0.0065593
enh91544     4    9918100    9919100      6       3  150064       1.8361     0.033173
enh91562     4   10092000   10093000      4       2  150064       1.8112     0.035059
enh91569     4   10131300   10132300      7       4  150064       1.8924      0.02922
enh91577     4   13094300   13095300      1       1  150064       1.6939      0.04514
enh91598     4   14865000   14866000     12       3  150064       1.7796     0.037569
enh91602     4   14918400   14919400      6       2  150064       1.6899      0.04552
enh91607     4   15031000   15032000      2       1  150064       1.7691     0.038436
enh91608     4   15033000   15034000      5       2  150064       1.7776     0.037735
enh91631     4   15563400   15564400      4       2  150064       1.6538     0.049087
enh91635     4   15594000   15595000      3       2  150064       1.7847     0.037153
enh91644     4   15707900   15708900      1       1  150064       2.9519     0.001579
enh91647     4   15720300   15721300      2       1  150064       2.0078     0.022331
enh91683     4   16208100   16209100     10       4  150064       1.8707     0.030695
enh91687     4   16219000   16220000      4       2  150064       2.5969    0.0047028
enh91699     4   16599400   16600400      2       1  150064       2.1121     0.017339
enh91700     4   16609600   16610600      5       2  150064       2.3415    0.0096042
enh91721     4   17325300   17326300      8       3  150064       2.1933     0.014144
enh91729     4   17577500   17578500      5       1  150064       2.1161      0.01717
enh91730     4   17582200   17583200      1       1  150064       2.1821      0.01455
enh91731     4   17588600   17589600      3       1  150064        1.839     0.032955
enh91732     4   17618500   17619500      3       1  150064       2.3589    0.0091643
enh91733     4   17619600   17620600      4       1  150064       2.2966     0.010821
enh91735     4   17626200   17627200      1       1  150064       2.3112      0.01041
enh91736     4   17638000   17639000      6       3  150064       2.6213    0.0043803
enh91737     4   17651700   17652700      6       1  150064       2.5782    0.0049653
enh91738     4   17682400   17683400      4       1  150064       2.7601    0.0028893
enh91739     4   17703400   17704400      3       1  150064       1.9875     0.023435
enh91744     4   17808200   17809200      1       1  150064       1.9182      0.02754
enh91747     4   18013200   18014200      1       1  150064       2.2473      0.01231
enh91748     4   18021000   18022000      3       1  150064       2.2472     0.012315
enh91749     4   18024400   18025400      2       1  150064       2.0637     0.019521
enh91750     4   19695500   19696500      4       2  150064       2.7101    0.0033635
enh91758     4   20702800   20703800      5       2  150064       1.9287     0.026885
enh91789     4   23292500   23293500      5       2  150064       2.2608     0.011885
enh91791     4   23362900   23363900      2       1  150064       2.4444    0.0072544
enh91792     4   23364400   23365400      2       1  150064       2.4119    0.0079348
enh91793     4   23366500   23367500      3       1  150064       2.0883     0.018386
enh91794     4   23370800   23371800      1       1  150064        2.446     0.007223
enh91796     4   23386200   23387200      2       1  150064       3.7524   8.7573e-05
enh91797     4   23390300   23391300      1       1  150064         2.43      0.00755
enh91798     4   23409800   23410800      5       1  150064       4.1446   1.7022e-05
enh91830     4   24235500   24236500      1       1  150064       1.7576      0.03941
enh91834     4   24249300   24250300      1       1  150064       2.2223      0.01313
enh91836     4   24262400   24263400      4       1  150064       1.6867     0.045827
enh91837     4   24263500   24264500      9       3  150064       2.1973     0.013999
enh91838     4   24267400   24268400      4       2  150064       2.1943     0.014105
enh91840     4   24322800   24323800      1       1  150064       1.7763      0.03784
enh91841     4   24331800   24332800      3       1  150064       1.7181     0.042892
enh91846     4   24474800   24475800      2       1  150064       2.1131     0.017294
enh91854     4   24567500   24568500      1       1  150064       1.8126      0.03495
enh91877     4   24912900   24913900      2       1  150064       1.7957     0.036271
enh91899     4   25828600   25829600      1       1  150064        1.652      0.04927
enh91904     4   25865100   25866100      3       1  150064       2.9199    0.0017506
enh91909     4   25929800   25930800      3       2  150064       2.8159    0.0024318
enh91941     4   26239400   26240400      4       2  150064       2.3838    0.0085668
enh91951     4   26357300   26358300      2       1  150064       2.2508       0.0122
enh91965     4   26586400   26587400      1       1  150064       3.4971    0.0002352
enh91966     4   26728500   26729500      2       1  150064        3.011    0.0013021
enh91967     4   26749900   26750900      1       1  150064       3.1988    0.0006899
enh91970     4   26781800   26782800      1       1  150064       2.3886     0.008457
enh91974     4   26804600   26805600      2       1  150064        3.133   0.00086519
enh91975     4   26806300   26807300      4       2  150064       3.3578   0.00039279
enh91976     4   26813300   26814300      2       1  150064       2.4518    0.0071075
enh91978     4   26823200   26824200      2       1  150064       2.1047     0.017658
enh91984     4   26866500   26867500      4       2  150064       1.7861     0.037042
enh91987     4   26875100   26876100      2       1  150064       1.8768     0.030271
enh91993     4   26917500   26918500      1       1  150064       2.1236      0.01685
enh92005     4   33317900   33318900      5       1  150064        1.714     0.043265
enh92006     4   34724800   34725800      1       1  150064       1.6615      0.04831
enh92010     4   34975900   34976900      6       3  150064       2.2138     0.013421
enh92031     4   37659300   37660300      3       1  150064        1.678     0.046678
enh92052     4   37826700   37827700      2       1  150064       1.8273     0.033828
enh92065     4   37948000   37949000      4       2  150064       1.9599     0.025004
enh92081     4   38006600   38007600      6       2  150064       1.7735     0.038076
enh92086     4   38025100   38026100      4       2  150064       1.8838     0.029796
enh92093     4   38073200   38074200      5       3  150064         1.89     0.029376
enh92104     4   38114300   38115300      4       2  150064       2.1479     0.015862
enh92106     4   38121200   38122200      1       1  150064       1.7643      0.03884
enh92154     4   38607400   38608400      5       3  150064       1.7556     0.039581
enh92156     4   38612500   38613500      6       2  150064       2.0823     0.018658
enh92157     4   38614900   38615900      2       1  150064       1.7722     0.038177
enh92161     4   38663100   38664100      4       2  150064       1.8361      0.03317
enh92167     4   38686600   38687600      1       1  150064       2.0313      0.02111
enh92169     4   38692900   38693900      3       1  150064       2.1523     0.015686
enh92171     4   38697200   38698200      1       1  150064       1.9636      0.02479
enh92181     4   38860400   38861400      6       2  150064       2.1322     0.016494
enh92217     4   39637200   39638200      2       1  150064       2.5878    0.0048293
enh92218     4   39641200   39642200      3       1  150064       2.8613    0.0021095
enh92226     4   39935500   39936500      7       4  150064       1.7555     0.039591
enh92251     4   40623800   40624800      3       1  150064       2.0578     0.019803
enh92259     4   40849000   40850000      3       2  150064       2.4931    0.0063313
enh92402     4   42607600   42608600      8       2  150064       2.0051     0.022477
enh92422     4   47488400   47489400      5       3  150064        2.309     0.010473
enh92439     4   48131400   48132400      6       2  150064        1.833     0.033398
enh92444     4   48333000   48334000      1       1  150064        1.977      0.02402
enh92446     4   48339700   48340700      2       1  150064       1.9425      0.02604
enh92453     4   48382400   48383400      1       1  150064       3.0226     0.001253
enh92456     4   48605400   48606400      2       1  150064       2.1294     0.016612
enh92458     4   48643200   48644200      2       1  150064       1.7304     0.041777
enh92459     4   48644500   48645500      2       1  150064       1.8341     0.033319
enh92460     4   48648200   48649200      4       2  150064       2.2611     0.011877
enh92461     4   48653500   48654500      3       2  150064       2.7995    0.0025593
enh92462     4   48655500   48656500      1       1  150064       1.7022      0.04436
enh92464     4   48670000   48671000      1       1  150064       2.3414     0.009606
enh92466     4   48725000   48726000      3       2  150064       1.7863     0.037024
enh92471     4   48763900   48764900      1       1  150064       2.3984     0.008233
enh92476     4   48776900   48777900      1       1  150064       2.1063      0.01759
enh92477     4   48778600   48779600      2       1  150064       1.9604     0.024973
enh92478     4   48783200   48784200      1       1  150064        2.482     0.006533
enh92537     4   53798700   53799700      2       1  150064        1.952     0.025467
enh92578     4   54510900   54511900      4       1  150064         1.65     0.049473
enh92579     4   54515800   54516800      6       2  150064       2.0505     0.020158
enh92580     4   54517400   54518400      5       2  150064       2.4526    0.0070911
enh92601     4   55083200   55084200      1       1  150064       2.3698       0.0089
enh92607     4   55305600   55306600      3       2  150064       2.4778    0.0066101
enh92636     4   56275500   56276500      2       1  150064       1.7429     0.040677
enh92639     4   56418800   56419800      3       1  150064       1.9348     0.026509
enh92640     4   56420000   56421000      6       2  150064       1.8119     0.035003
enh92643     4   56732000   56733000      2       1  150064       1.8645     0.031126
enh92699     4   57964500   57965500      1       1  150064        1.673      0.04716
enh92700     4   57969000   57970000      1       1  150064        2.077       0.0189
enh92701     4   57972300   57973300      1       1  150064        1.734      0.04146
enh92710     4   58136300   58137300      6       2  150064       1.8825     0.029885
enh92726     4   68564600   68565600      3       1  150064       2.7744    0.0027653
enh92727     4   68567500   68568500      4       2  150064       3.3077   0.00047037
enh92728     4   68578900   68579900      2       1  150064       2.9998    0.0013507
enh92789     4   73432700   73433700      2       1  150064       2.8718    0.0020405
enh92805     4   74140200   74141200      1       1  150064       1.7348      0.04139
enh92820     4   75022400   75023400      1       1  150064       2.1452      0.01597
enh92823     4   75370900   75371900      7       1  150064       2.2843     0.011178
enh92827     4   75718200   75719200      8       3  150064        1.866     0.031024
enh92842     4   76395200   76396200      1       1  150064       1.9655      0.02468
enh92844     4   76435100   76436100      3       1  150064       1.7819     0.037384
enh92869     4   76840800   76841800      1       1  150064       2.0895      0.01833
enh92874     4   76933200   76934200      3       2  150064       1.9994     0.022781
enh92879     4   77003000   77004000      2       1  150064       1.7632     0.038935
enh92891     4   77110900   77111900      7       4  150064       2.3376    0.0097032
enh92895     4   77127900   77128900      4       2  150064       2.2661     0.011724
enh92903     4   77199200   77200200      5       2  150064       2.4856    0.0064658
enh92905     4   77203800   77204800      1       1  150064       2.0456       0.0204
enh92910     4   77298300   77299300      2       1  150064       1.7072     0.043889
enh92913     4   77456500   77457500      9       1  150064        1.815      0.03476
enh92921     4   77528800   77529800      5       2  150064       2.1139      0.01726
enh92977     4   78308700   78309700      4       2  150064        2.501     0.006193
enh93006     4   79057200   79058200      3       1  150064       1.7651     0.038777
enh93007     4   79188900   79189900      2       1  150064        1.861      0.03137
enh93013     4   79294700   79295700      8       3  150064       2.1401     0.016173
enh93022     4   79563800   79564800      2       1  150064       1.8125     0.034958
enh93032     4   79670700   79671700      1       1  150064       2.3241      0.01006
enh93063     4   80990300   80991300      1       1  150064       3.0418     0.001176
enh93065     4   81126800   81127800      2       1  150064       2.7115    0.0033486
enh93075     4   82471400   82472400      2       1  150064       2.5831    0.0048963
enh93087     4   83189100   83190100      3       1  150064        2.799    0.0025631
enh93090     4   83282000   83283000      3       2  150064        2.217     0.013311
enh93110     4   83733000   83734000      1       1  150064         1.89      0.02938
enh93111     4   83754700   83755700      4       1  150064       1.7723     0.038172
enh93115     4   83818600   83819600      1       1  150064       1.7584      0.03934
enh93117     4   83851200   83852200      1       1  150064       2.0171      0.02184
enh93118     4   83910500   83911500      3       1  150064        2.409    0.0079978
enh93140     4   84468500   84469500      6       2  150064       2.3665    0.0089784
enh93142     4   84477600   84478600      4       1  150064       2.4674    0.0068054
enh93143     4   84479200   84480200      6       2  150064       2.7951    0.0025938
enh93144     4   84481400   84482400      2       1  150064       1.8569     0.031662
enh93145     4   84482300   84483300      2       1  150064       2.1692     0.015034
enh93146     4   84490400   84491400      3       1  150064       1.8037     0.035641
enh93147     4   84494900   84495900      4       1  150064       1.8256     0.033956
enh93149     4   84502900   84503900      3       1  150064       2.7951     0.002594
enh93150     4   84523700   84524700      3       1  150064        2.917    0.0017669
enh93151     4   84526000   84527000      4       2  150064       2.8868    0.0019461
enh93152     4   84527200   84528200      5       1  150064       2.7204    0.0032605
enh93153     4   84539500   84540500      2       1  150064       2.2656     0.011738
enh93155     4   84546100   84547100      4       1  150064       1.9579     0.025123
enh93156     4   84548200   84549200      5       2  150064       2.5338    0.0056423
enh93157     4   84551300   84552300      2       1  150064       1.8953     0.029027
enh93160     4   85777300   85778300      1       1  150064       1.9527      0.02543
enh93203     4   86850400   86851400      3       2  150064       2.2056     0.013707
enh93205     4   86887200   86888200      3       1  150064       2.3398     0.009646
enh93218     4   87813800   87814800      3       1  150064        2.604    0.0046067
enh93219     4   87824600   87825600      4       2  150064       1.8194     0.034427
enh93221     4   87839500   87840500      2       1  150064          2.3     0.010724
enh93223     4   87843100   87844100      2       1  150064       2.0795     0.018784
enh93226     4   87858200   87859200      3       2  150064       1.9144     0.027784
enh93228     4   87860300   87861300      1       1  150064       2.8133     0.002452
enh93232     4   87867800   87868800      2       1  150064       2.8693    0.0020568
enh93236     4   87891700   87892700      5       2  150064       3.2344   0.00060955
enh93243     4   87936000   87937000      2       1  150064       2.2384     0.012598
enh93246     4   87940200   87941200      4       2  150064       2.9465    0.0016069
enh93250     4   87946800   87947800      3       1  150064       2.5648    0.0051625
enh93253     4   87950800   87951800      5       2  150064       1.8746     0.030424
enh93254     4   87952400   87953400      2       1  150064       1.9813     0.023781
enh93259     4   87965100   87966100      5       3  150064       1.9334     0.026593
enh93261     4   87969300   87970300      2       1  150064       2.1279     0.016672
enh93262     4   87971000   87972000      1       1  150064       2.2153      0.01337
enh93284     4   88032600   88033600      3       2  150064       1.6572     0.048736
enh93285     4   88037200   88038200      1       1  150064       1.8707      0.03069
enh93286     4   88039400   88040400      1       1  150064       1.9919      0.02319
enh93290     4   88115000   88116000      1       1  150064       2.0417      0.02059
enh93295     4   88156200   88157200      1       1  150064       1.7099      0.04364
enh93318     4   88541300   88542300      4       1  150064       1.9433     0.025989
enh93391     4   89750000   89751000      3       1  150064       1.8513     0.032064
enh93415     4   90674200   90675200      3       2  150064       1.9803     0.023833
enh93420     4   95130600   95131600      1       1  150064       1.8048      0.03555
enh93422     4   95291200   95292200      2       1  150064       1.8886     0.029472
enh93488     4   96114400   96115400      2       1  150064       2.3433    0.0095558
enh93489     4   96283800   96284800      4       2  150064       2.1007     0.017836
enh93500     4   99415700   99416700      6       2  150064       1.7853     0.037109
enh93504     4   99467100   99468100      6       2  150064       2.0905     0.018286
enh93506     4   99489700   99490700      3       2  150064       1.8183      0.03451
enh93542     4  100304300  100305300      7       3  150064       1.7141     0.043251
enh93568     4  100657800  100658800      6       2  150064       1.7042     0.044168
enh93578     4  100808700  100809700      1       1  150064       3.1377    0.0008514
enh93580     4  100865200  100866200      3       2  150064       2.6049    0.0045952
enh93601     4  101341500  101342500      4       2  150064       2.0769     0.018905
enh93608     4  101902200  101903200      1       1  150064       2.2994      0.01074
enh93611     4  101971300  101972300      1       1  150064       2.4779     0.006607
enh93612     4  101985600  101986600      4       2  150064       2.3917    0.0083843
enh93613     4  102024100  102025100      1       1  150064         2.09      0.01831
enh93615     4  102047900  102048900      3       2  150064       2.3235     0.010076
enh93617     4  102058200  102059200      3       2  150064       2.1628      0.01528
enh93622     4  102093800  102094800      4       2  150064       2.2234     0.013094
enh93627     4  102122400  102123400      2       1  150064       2.1351     0.016378
enh93631     4  102145500  102146500      5       1  150064       2.2946     0.010877
enh93633     4  102158400  102159400      2       1  150064       1.9652     0.024693
enh93634     4  102159900  102160900      3       1  150064       1.7503     0.040034
enh93651     4  102255900  102256900      1       1  150064       1.7044      0.04415
enh93660     4  102914600  102915600      1       1  150064       2.7686     0.002815
enh93667     4  103427300  103428300      1       1  150064       1.9243      0.02716
enh93679     4  103653000  103654000      1       1  150064       3.6146    0.0001504
enh93680     4  103653900  103654900      2       1  150064       3.8077   7.0121e-05
enh93682     4  103656000  103657000      2       1  150064       2.1671     0.015114
enh93683     4  103678600  103679600      2       1  150064       2.3234     0.010078
enh93684     4  103680100  103681100      2       1  150064       3.0803    0.0010341
enh93685     4  103682800  103683800      2       1  150064       2.6844    0.0036333
enh93687     4  103735400  103736400      2       1  150064       3.7785   7.8876e-05
enh93688     4  103737700  103738700      4       1  150064       3.5036   0.00022953
enh93689     4  103741200  103742200      4       2  150064       3.6147   0.00015037
enh93691     4  103932700  103933700      4       2  150064       2.5792     0.004952
enh93692     4  103941500  103942500      3       1  150064       2.5793    0.0049495
enh93700     4  105414400  105415400      2       1  150064       2.1968     0.014018
enh93711     4  106083100  106084100      2       1  150064       1.6467     0.049805
enh93733     4  106729800  106730800      4       1  150064       1.9879     0.023414
enh93778     4  108851200  108852200      4       1  150064       2.3261     0.010008
enh93779     4  108853600  108854600      2       1  150064       2.0506     0.020153
enh93780     4  108855400  108856400      4       1  150064        2.527    0.0057515
enh93785     4  108926900  108927900      3       2  150064       2.2929     0.010928
enh93827     4  110833200  110834200      1       1  150064       3.3573    0.0003935
enh93828     4  110837200  110838200      5       2  150064       2.9794     0.001444
enh93830     4  110842200  110843200      5       1  150064       2.7614    0.0028778
enh93832     4  110890800  110891800      2       1  150064        3.004    0.0013321
enh93839     4  111285800  111286800      1       1  150064       1.6798       0.0465
enh93848     4  111461600  111462600      2       1  150064       1.9299     0.026811
enh93851     4  111590600  111591600      4       2  150064       1.7446     0.040523
enh93886     4  113652500  113653500      1       1  150064       2.1385      0.01624
enh93887     4  113739700  113740700      5       2  150064       2.0992     0.017898
enh93900     4  114037500  114038500      3       2  150064       3.3631   0.00038538
enh93903     4  114066000  114067000      3       2  150064       3.1254   0.00088774
enh93904     4  114068700  114069700      5       2  150064       3.5318   0.00020638
enh93905     4  114091500  114092500      1       1  150064       2.5503     0.005381
enh93952     4  114616600  114617600      2       1  150064       2.1916     0.014206
enh93953     4  114621300  114622300      3       1  150064       2.2875     0.011084
enh93976     4  119677500  119678500      1       1  150064       1.8357       0.0332
enh93977     4  119684900  119685900      1       1  150064       1.8906      0.02934
enh94026     4  120037800  120038800      1       1  150064       1.8834      0.02982
enh94031     4  120070000  120071000      3       1  150064       1.6775     0.046726
enh94072     4  121630900  121631900      2       1  150064       1.7917     0.036589
enh94095     4  123084200  123085200      1       1  150064       1.6831      0.04618
enh94103     4  123652400  123653400      1       1  150064       1.7892      0.03679
enh94116     4  123845200  123846200      8       4  150064       2.2575     0.011988
enh94117     4  123945500  123946500      1       1  150064       1.8987       0.0288
enh94140     4  124374000  124375000      2       1  150064       1.6871      0.04579
enh94152     4  124552900  124553900      1       1  150064       1.9374      0.02635
enh94179     4  124777800  124778800      1       1  150064       1.6813      0.04635
enh94202     4  125857300  125858300      5       2  150064       2.1143     0.017244
enh94204     4  125867600  125868600      2       1  150064       2.1522      0.01569
enh94234     4  129162000  129163000      2       1  150064       2.1785     0.014685
enh94235     4  129200500  129201500      1       1  150064       1.9384      0.02629
enh94236     4  129205200  129206200      1       1  150064       1.7304      0.04178
enh94239     4  129268600  129269600      3       2  150064        2.003     0.022589
enh94254     4  129389100  129390100      2       1  150064       1.8834     0.029823
enh94260     4  129449700  129450700      4       2  150064       1.6508     0.049387
enh94280     4  129678700  129679700      1       1  150064       1.9123      0.02792
enh94290     4  129755900  129756900      2       1  150064       1.9905     0.023269
enh94332     4  139483100  139484100      4       2  150064       2.1261     0.016749
enh94333     4  139516700  139517700      4       2  150064       1.8743     0.030444
enh94352     4  139937800  139938800      3       1  150064       3.2198   0.00064145
enh94353     4  139938500  139939500      4       2  150064       3.0601    0.0011062
enh94356     4  139950500  139951500      2       1  150064       2.6784    0.0036988
enh94364     4  140028100  140029100      3       2  150064       1.9558     0.025243
enh94369     4  140066000  140067000      2       1  150064         2.44    0.0073429
enh94371     4  140074600  140075600      1       1  150064       3.2176    0.0006463
enh94377     4  140092500  140093500      2       1  150064       2.0898      0.01832
enh94379     4  140099800  140100800      4       2  150064       1.9009     0.028657
enh94380     4  140128700  140129700      2       1  150064       2.0973     0.017983
enh94381     4  140134900  140135900      3       2  150064       1.7847     0.037154
enh94382     4  140164500  140165500      2       1  150064        2.404    0.0081075
enh94383     4  140167000  140168000      5       2  150064       2.8552    0.0021504
enh94384     4  140170400  140171400      7       2  150064       1.8066      0.03541
enh94386     4  140188000  140189000      2       1  150064       1.8131     0.034907
enh94412     4  140453900  140454900      1       1  150064       2.2445       0.0124
enh94413     4  140456500  140457500      3       2  150064       1.8982     0.028832
enh94414     4  140461600  140462600      3       1  150064       2.2883     0.011061
enh94416     4  140470200  140471200      3       1  150064       1.9452     0.025872
enh94417     4  140471100  140472100      2       1  150064       2.7525    0.0029567
enh94418     4  140472400  140473400      1       1  150064       2.3109      0.01042
enh94419     4  140472800  140473800      2       1  150064       2.0435       0.0205
enh94421     4  140480200  140481200      1       1  150064       1.9643      0.02475
enh94423     4  140496700  140497700      5       2  150064       3.8408   6.1324e-05
enh94424     4  140513700  140514700      1       1  150064       1.6754      0.04693
enh94456     4  140715900  140716900      1       1  150064       2.3295     0.009917
enh94458     4  140730200  140731200      2       1  150064        2.621    0.0043833
enh94459     4  140735500  140736500      2       1  150064       2.4808    0.0065535
enh94476     4  140891900  140892900      4       1  150064        1.675     0.046971
enh94485     4  140958600  140959600      2       1  150064       1.7342     0.041446
enh94497     4  141016400  141017400      1       1  150064       2.7132     0.003332
enh94526     4  141444000  141445000      1       1  150064       1.7094      0.04369
enh94535     4  141641400  141642400      3       2  150064       2.9901    0.0013944
enh94546     4  141814200  141815200      1       1  150064       2.1205      0.01698
enh94552     4  141855900  141856900      6       3  150064       2.7511    0.0029702
enh94553     4  141859700  141860700      4       1  150064        2.757    0.0029171
enh94554     4  141876100  141877100      3       1  150064       2.1168      0.01714
enh94560     4  141923700  141924700      8       2  150064       1.7253      0.04224
enh94563     4  141942100  141943100      2       1  150064       1.6736     0.047107
enh94593     4  143071200  143072200      2       1  150064       1.8228     0.034164
enh94612     4  143308200  143309200      7       1  150064       1.6953     0.045012
enh94621     4  143873800  143874800      3       1  150064       2.8473    0.0022045
enh94622     4  143882000  143883000      1       1  150064       3.0893     0.001003
enh94629     4  144202900  144203900      2       1  150064       2.8138     0.002448
enh94640     4  144281100  144282100      6       2  150064       2.1636     0.015249
enh94642     4  144290700  144291700      2       1  150064       1.6468     0.049805
enh94643     4  144293300  144294300      5       2  150064       1.8806     0.030014
enh94644     4  144296800  144297800      2       1  150064       1.7799     0.037544
enh94646     4  144304600  144305600      4       2  150064        2.385      0.00854
enh94649     4  144308400  144309400      5       2  150064       1.8432     0.032651
enh94652     4  144317700  144318700      2       1  150064       1.7474     0.040286
enh94654     4  144326000  144327000      4       2  150064       2.4579     0.006988
enh94660     4  144479400  144480400      5       2  150064       2.8259    0.0023571
enh94688     4  146413700  146414700      1       1  150064       1.7686      0.03848
enh94690     4  146418400  146419400      1       1  150064       1.7146      0.04321
enh94697     4  146450200  146451200      1       1  150064        1.706        0.044
enh94712     4  146690400  146691400      3       2  150064       1.8333     0.033382
enh94751     4  147999700  148000700      2       1  150064       1.9359     0.026439
enh94753     4  148024800  148025800      6       1  150064       2.7464    0.0030128
enh94815     4  148904700  148905700      3       2  150064       2.5412    0.0055239
enh94833     4  148974700  148975700      2       1  150064       2.2553     0.012056
enh94845     4  149124100  149125100      1       1  150064       2.3489     0.009414
enh94848     4  149137100  149138100      4       2  150064       1.7993     0.035988
enh94855     4  149209300  149210300      2       1  150064       2.4307    0.0075341
enh94857     4  149232100  149233100      2       1  150064       1.8907     0.029331
enh94861     4  149280600  149281600      2       1  150064       3.1307   0.00087195
enh94862     4  149290700  149291700      2       1  150064          2.2     0.013905
enh94863     4  149294000  149295000      5       3  150064       2.9886    0.0014011
enh94866     4  149316500  149317500      3       2  150064       3.0875    0.0010092
enh94867     4  149317900  149318900      1       1  150064       4.0893    2.163e-05
enh94882     4  150433500  150434500      1       1  150064       2.2356      0.01269
enh94897     4  151871700  151872700      2       1  150064         1.79     0.036729
enh94910     4  152153200  152154200      3       1  150064       1.6707     0.047392
enh94980     4  152882900  152883900      1       1  150064        2.327     0.009982
enh94993     4  153025800  153026800      2       1  150064       1.9156     0.027709
enh94995     4  153034000  153035000      2       1  150064        1.827     0.033852
enh94996     4  153037400  153038400      5       2  150064        1.697     0.044845
enh95074     4  154359400  154360400      2       1  150064       1.9025     0.028556
enh95141     4  156512800  156513800      3       2  150064        1.896      0.02898
enh95143     4  156549900  156550900      8       2  150064       2.1013     0.017808
enh95152     4  156694900  156695900      4       2  150064       2.9862    0.0014125
enh95160     4  157518900  157519900      3       1  150064       2.7566    0.0029204
enh95227     4  159688500  159689500      1       1  150064       1.8692       0.0308
enh95228     4  159693100  159694100      2       1  150064       1.6637     0.048088
enh95230     4  159696700  159697700      7       3  150064       1.8782     0.030179
enh95231     4  159698900  159699900      1       1  150064       1.9278      0.02694
enh95233     4  159703800  159704800      2       1  150064       1.6506     0.049411
enh95234     4  159705500  159706500      5       1  150064       1.9199     0.027437
enh95235     4  159706300  159707300      3       2  150064       1.9093      0.02811
enh95243     4  159725800  159726800      2       1  150064       2.2201     0.013207
enh95245     4  159732100  159733100      5       2  150064       2.2023     0.013823
enh95247     4  159741400  159742400      2       1  150064       1.7578     0.039394
enh95256     4  159792200  159793200      1       1  150064       2.1862       0.0144
enh95257     4  159804400  159805400      3       1  150064       2.2099     0.013556
enh95314     4  160232200  160233200      3       1  150064       1.6612     0.048338
enh95319     4  160321300  160322300      3       1  150064       1.7785     0.037658
enh95327     4  163419000  163420000      4       2  150064       1.7741     0.038026
enh95342     4  166142200  166143200      3       2  150064       3.2513   0.00057434
enh95351     4  166382300  166383300      2       1  150064       1.8188     0.034471
enh95449     4  169989100  169990100      8       3  150064       2.1235     0.016857
enh95450     4  169991200  169992200      3       2  150064       1.9231     0.027235
enh95451     4  170000300  170001300      2       1  150064       1.9724     0.024281
enh95453     4  170020600  170021600      2       1  150064       2.7468    0.0030094
enh95455     4  170037000  170038000      2       1  150064       2.9329    0.0016788
enh95459     4  170085900  170086900      2       1  150064       2.2185     0.013259
enh95470     4  170162300  170163300      4       2  150064       1.7415     0.040796
enh95480     4  170226500  170227500      4       2  150064       4.4322   4.6648e-06
enh95481     4  170232700  170233700      1       1  150064       3.8965    4.879e-05
enh95483     4  170236500  170237500      3       1  150064       4.6007   2.1057e-06
enh95484     4  170263400  170264400      1       1  150064       4.5171    3.134e-06
enh95485     4  170266100  170267100      4       2  150064       3.8522    5.854e-05
enh95487     4  170406600  170407600      3       1  150064       1.9236     0.027205
enh95488     4  170531400  170532400      5       2  150064       1.6846     0.046029
enh95490     4  170543600  170544600      2       1  150064        3.486   0.00024516
enh95493     4  170580200  170581200      3       2  150064       3.9536    3.849e-05
enh95494     4  170583100  170584100      2       1  150064       3.7258    9.736e-05
enh95495     4  170585000  170586000      3       1  150064       3.9918   3.2781e-05
enh95499     4  170933100  170934100      6       2  150064       2.3206     0.010154
enh95500     4  170935200  170936200      5       1  150064       2.2746     0.011466
enh95501     4  170936400  170937400      2       1  150064       1.8634     0.031204
enh95512     4  174041900  174042900      3       2  150064       1.6765     0.046823
enh95519     4  174185500  174186500      4       2  150064       1.7445     0.040533
enh95538     4  176867500  176868500      2       1  150064       4.2666   9.9257e-06
enh95539     4  176965100  176966100      2       1  150064       3.1719   0.00075732
enh95595     4  183476800  183477800      6       3  150064       1.8214     0.034276
enh95598     4  183601000  183602000      3       2  150064       1.9032      0.02851
enh95600     4  183669000  183670000      5       3  150064       2.4659    0.0068342
enh95605     4  184018000  184019000      1       1  150064       2.3451     0.009511
enh95608     4  184039500  184040500      4       1  150064       2.2833     0.011205
enh95609     4  184040000  184041000      3       1  150064       2.3324    0.0098388
enh95610     4  184046700  184047700      1       1  150064       2.2688      0.01164
enh95620     4  184183100  184184100      2       1  150064       1.7548     0.039651
[truncated: 1,033,807 more chars]
