# Supplementary material for: Identifying enhancer properties associated with genetic risk for complex traits using regulome-wide association studies
Source: PLoS Comput Biol. 2022 Sep 7;18(9):e1010430. doi: 10.1371/journal.pcbi.1010430 (PMC9484640; doi:10.1371/journal.pcbi.1010430)
Supplement: S3 Table — Sample names are as described in the ROADMAP epigenomics project integrative analysis portal: https://egg2.wustl.edu/roadmap/web_portal/meta.html. (ZIP) [file pcbi.1010430.s010.zip › supplemental_table3/E046blood_sig_enhancers05.gcov.out]

GENE      CHR      START       STOP  NSNPS  NPARAM       N        ZSTAT            P
enh33447    1    1145900    1146900      3       1  150064       1.9244     0.027151
enh33453    1    1168600    1169600      3       1  150064       1.9619      0.02489
enh33506    1    1706500    1707500      3       1  150064       2.3962    0.0082819
enh33523    1    1841200    1842200      3       1  150064       2.0797     0.018775
enh33531    1    2043600    2044600      5       1  150064       2.4555    0.0070339
enh33532    1    2057900    2058900      2       1  150064       2.6994    0.0034735
enh33533    1    2063200    2064200      1       1  150064       2.0727       0.0191
enh33534    1    2065200    2066200      5       2  150064       3.2658   0.00054572
enh33535    1    2071000    2072000      5       2  150064       3.2169   0.00064792
enh33537    1    2080700    2081700      3       1  150064       3.3234   0.00044456
enh33544    1    2126900    2127900      2       1  150064       2.5265    0.0057606
enh33547    1    2133200    2134200      3       2  150064       2.2004     0.013889
enh33549    1    2137300    2138300      3       1  150064       2.6996    0.0034707
enh33552    1    2170900    2171900      2       1  150064       1.7343     0.041433
enh33554    1    2181500    2182500      4       2  150064       1.7417     0.040784
enh33564    1    2233800    2234800      3       1  150064       1.8512      0.03207
enh33565    1    2236200    2237200      5       3  150064       2.5458    0.0054515
enh33576    1    2397600    2398600      7       3  150064       4.3084   8.2237e-06
enh33589    1    2524000    2525000      7       1  150064       3.0401    0.0011826
enh33590    1    2542200    2543200      1       1  150064       2.6463     0.004069
enh33645    1    4856200    4857200      4       2  150064       2.4331    0.0074858
enh33649    1    5448800    5449800      1       1  150064       1.6795      0.04653
enh33671    1    6260200    6261200      1       1  150064       1.7453      0.04047
enh33686    1    6519100    6520100      2       1  150064       2.6046     0.004599
enh33687    1    6522700    6523700      3       1  150064       2.1596     0.015401
enh33688    1    6526300    6527300      5       2  150064        2.697     0.003498
enh33700    1    6658400    6659400      6       3  150064       1.6901     0.045505
enh33702    1    6671800    6672800      1       1  150064       1.8823       0.0299
enh33703    1    6675600    6676600      3       1  150064       2.1533     0.015649
enh33704    1    6684200    6685200      2       1  150064       2.1264     0.016733
enh33706    1    6760100    6761100      1       1  150064        3.769    8.194e-05
enh33740    1    8002500    8003500      2       1  150064       2.0947     0.018098
enh33760    1    8436100    8437100      4       2  150064       4.3432   7.0227e-06
enh33761    1    8440200    8441200      1       1  150064       3.7753     7.99e-05
enh33764    1    8447500    8448500      2       1  150064       4.7983    8.002e-07
enh33765    1    8449900    8450900      3       2  150064       2.6929    0.0035421
enh33766    1    8450900    8451900      3       2  150064       2.9505    0.0015861
enh33767    1    8454600    8455600      2       1  150064       3.3185   0.00045251
enh33768    1    8457100    8458100      1       1  150064       1.6541      0.04905
enh33769    1    8468700    8469700      2       1  150064       4.9784   3.2059e-07
enh33772    1    8488400    8489400      2       1  150064       5.4703   2.2466e-08
enh33779    1    8536000    8537000      2       1  150064       3.8195   6.6868e-05
enh33780    1    8556400    8557400      3       1  150064       2.6321    0.0042425
enh33782    1    8574800    8575800      2       1  150064       2.9651     0.001513
enh33787    1    8586100    8587100      3       1  150064        2.376    0.0087516
enh33789    1    8599400    8600400      1       1  150064       3.0635     0.001094
enh33791    1    8620900    8621900      1       1  150064       2.5716     0.005062
enh33792    1    8663000    8664000      3       1  150064       2.8042    0.0025223
enh33794    1    8685300    8686300      2       1  150064       1.6667     0.047782
enh33795    1    8686700    8687700      1       1  150064       2.9013     0.001858
enh33800    1    8722400    8723400      1       1  150064       2.2886      0.01105
enh33801    1    8725400    8726400      2       1  150064        2.471    0.0067368
enh33802    1    8730100    8731100      3       2  150064       2.5074    0.0060804
enh33803    1    8740600    8741600      3       2  150064       2.7617    0.0028751
enh33806    1    8772500    8773500      1       1  150064       1.7195      0.04276
enh33813    1    8918300    8919300      3       2  150064       1.8549     0.031802
enh33814    1    8931600    8932600      1       1  150064       1.8274      0.03382
enh33818    1    8959500    8960500      4       2  150064       2.2143     0.013406
enh33819    1    8978200    8979200      4       1  150064       2.2139     0.013419
enh33822    1    8998700    8999700      4       2  150064       2.8836    0.0019657
enh33847    1    9202000    9203000      1       1  150064       1.7824      0.03734
enh33868    1    9422400    9423400      6       3  150064        2.065     0.019463
enh33869    1    9427900    9428900      3       2  150064       2.2137     0.013426
enh33886    1    9651300    9652300      1       1  150064       1.8634       0.0312
enh33892    1    9698800    9699800      4       2  150064       1.8653     0.031072
enh33915    1    9779800    9780800      1       1  150064       1.9219      0.02731
enh33940    1    9959900    9960900      2       1  150064       1.7542     0.039694
enh33959    1   10367700   10368700      3       1  150064       1.7143     0.043237
enh33966    1   10489200   10490200      3       2  150064       1.6593      0.04853
enh34008    1   11350800   11351800      2       1  150064       1.8014     0.035822
enh34027    1   11778300   11779300      1       1  150064       1.7455      0.04045
enh34046    1   11953400   11954400      2       1  150064       1.6983     0.044725
enh34065    1   12107600   12108600      2       1  150064       2.6349    0.0042078
enh34066    1   12111900   12112900      2       1  150064       2.0047     0.022498
enh34067    1   12130200   12131200      1       1  150064        2.493     0.006334
enh34069    1   12141500   12142500      4       1  150064       1.7593     0.039261
enh34070    1   12147100   12148100      3       2  150064       2.2788     0.011338
enh34115    1   12661200   12662200      1       1  150064       2.1033      0.01772
enh34130    1   14039300   14040300      7       3  150064       1.6943     0.045108
enh34132    1   14050800   14051800      3       2  150064       2.0983     0.017938
enh34136    1   14074200   14075200      2       1  150064       1.6562     0.048838
enh34224    1   16352800   16353800      5       3  150064       2.0835     0.018603
enh34243    1   16564200   16565200      2       1  150064       2.7283    0.0031827
enh34244    1   16570400   16571400      1       1  150064        2.126      0.01675
enh34249    1   16679500   16680500      1       1  150064       2.0801      0.01876
enh34252    1   16697200   16698200      2       1  150064       1.6637     0.048085
enh34253    1   16698400   16699400      2       1  150064       1.7669     0.038622
enh34255    1   16711300   16712300      3       1  150064       1.7799     0.037547
enh34256    1   16714200   16715200      2       1  150064       1.7653      0.03876
enh34262    1   16824000   16825000      3       1  150064       1.8836     0.029809
enh34263    1   16826400   16827400      3       1  150064        2.091     0.018265
enh34282    1   17287700   17288700      3       2  150064       1.8156     0.034716
enh34286    1   17371800   17372800      6       1  150064       2.4293    0.0075639
enh34287    1   17378600   17379600      2       1  150064       2.7791    0.0027255
enh34289    1   17386500   17387500      2       1  150064       3.0875    0.0010093
enh34290    1   17389200   17390200      8       4  150064       2.4777     0.006611
enh34291    1   17392900   17393900      3       1  150064       3.0542    0.0011282
enh34309    1   17759900   17760900      2       1  150064       1.7503     0.040031
enh34328    1   19256600   19257600      4       2  150064       1.7413     0.040819
enh34350    1   19641500   19642500      4       2  150064       1.8414     0.032783
enh34382    1   19835200   19836200      4       2  150064        2.021     0.021641
enh34408    1   20497600   20498600      1       1  150064       1.9738       0.0242
enh34413    1   20648700   20649700      4       2  150064       1.6587     0.048588
enh34414    1   20819800   20820800      1       1  150064       1.7361      0.04127
enh34425    1   21059800   21060800      2       1  150064       2.8097    0.0024792
enh34427    1   21108100   21109100      2       1  150064       2.9231    0.0017326
enh34429    1   21114400   21115400      3       1  150064       2.8778    0.0020023
enh34433    1   21377700   21378700      3       2  150064        3.157   0.00079714
enh34434    1   21415700   21416700      3       1  150064       2.7094    0.0033702
enh34435    1   21417000   21418000      3       1  150064       3.0547    0.0011266
enh34437    1   21491600   21492600      4       2  150064       2.5446    0.0054697
enh34438    1   21500400   21501400      2       1  150064       2.3653    0.0090067
enh34440    1   21517600   21518600      3       1  150064       1.8146     0.034795
enh34441    1   21521200   21522200      1       1  150064       1.7381       0.0411
enh34471    1   22085600   22086600      5       2  150064        1.674     0.047065
enh34472    1   22091800   22092800      7       3  150064        2.111     0.017388
enh34473    1   22097000   22098000      7       3  150064       2.3658    0.0089957
enh34491    1   22349400   22350400      2       1  150064       2.5516    0.0053615
enh34492    1   22353400   22354400     13       3  150064       2.9813    0.0014354
enh34497    1   22374500   22375500      4       2  150064       3.2881   0.00050426
enh34503    1   22418600   22419600      1       1  150064       1.7696       0.0384
enh34505    1   22429700   22430700      1       1  150064       3.5485    0.0001937
enh34525    1   23438200   23439200      1       1  150064       2.0492      0.02022
enh34563    1   23947600   23948600      6       3  150064       1.6605     0.048406
enh34612    1   24719300   24720300      2       1  150064       2.4106    0.0079635
enh34616    1   24744700   24745700      3       1  150064       1.9351     0.026492
enh34618    1   24806600   24807600      4       2  150064       2.1522      0.01569
enh34620    1   24826100   24827100      1       1  150064       2.3138      0.01034
enh34622    1   24841700   24842700      2       1  150064        2.274     0.011484
enh34626    1   24852200   24853200      5       1  150064       2.7924    0.0026157
enh34627    1   24853500   24854500      3       1  150064       2.5922    0.0047685
enh34628    1   24855200   24856200      2       1  150064       2.6651    0.0038478
enh34629    1   24861900   24862900      4       2  150064       2.4306    0.0075369
enh34630    1   24866800   24867800      6       3  150064       1.6486     0.049612
enh34633    1   24967400   24968400      2       1  150064       2.5702    0.0050815
enh34668    1   25317200   25318200     10       3  150064       3.2186   0.00064411
enh34807    1   26700400   26701400      3       1  150064       1.6468     0.049797
enh34825    1   26900700   26901700      8       3  150064       2.7432    0.0030419
enh34836    1   27017400   27018400      1       1  150064       1.9503      0.02557
enh34838    1   27033500   27034500      2       1  150064       2.6037    0.0046111
enh34839    1   27041800   27042800      1       1  150064       2.7222     0.003242
enh34840    1   27047600   27048600      2       1  150064       2.6519    0.0040023
enh34841    1   27052500   27053500      2       1  150064       2.5861    0.0048537
enh34843    1   27064800   27065800      1       1  150064       2.7089     0.003375
enh34845    1   27068900   27069900      3       1  150064       2.6378    0.0041719
enh34846    1   27073000   27074000      1       1  150064       2.7082     0.003382
enh34847    1   27076600   27077600      1       1  150064       2.7081     0.003383
enh34848    1   27079200   27080200      2       1  150064       2.5595    0.0052415
enh34854    1   27146600   27147600      1       1  150064       2.1783      0.01469
enh34858    1   27161100   27162100      1       1  150064       1.8565      0.03169
enh34863    1   27214800   27215800      1       1  150064       2.4794      0.00658
enh34865    1   27225100   27226100      1       1  150064        2.489     0.006405
enh34867    1   27246900   27247900      2       1  150064       2.7103    0.0033606
enh34868    1   27249500   27250500      1       1  150064        2.512     0.006003
enh34873    1   27425300   27426300      1       1  150064         2.29      0.01101
enh34898    1   27666200   27667200      5       3  150064        2.244     0.012418
enh34904    1   27685000   27686000      1       1  150064       1.7819      0.03738
enh34907    1   27693800   27694800      1       1  150064       1.8301      0.03362
enh34908    1   27695600   27696600      2       1  150064       3.7774   7.9233e-05
enh34958    1   27920900   27921900      2       1  150064       1.8933     0.029158
enh34959    1   27923800   27924800      3       1  150064         1.72     0.042716
enh34964    1   27947300   27948300      3       1  150064       1.7152     0.043154
enh34965    1   27953900   27954900      3       1  150064       1.7172     0.042971
enh34968    1   27970100   27971100      2       1  150064       1.7707     0.038307
enh35015    1   28461800   28462800      3       2  150064       3.0157     0.001282
enh35037    1   28609000   28610000      5       3  150064       1.8461     0.032436
enh35041    1   28657500   28658500      1       1  150064       3.0428     0.001172
enh35042    1   28692000   28693000      8       2  150064       2.2861     0.011125
enh35044    1   28697600   28698600      1       1  150064       2.0562      0.01988
enh35045    1   28743800   28744800      3       1  150064       2.0259     0.021387
enh35047    1   28765000   28766000      2       1  150064       2.2296     0.012887
enh35049    1   28782400   28783400      1       1  150064       2.4036     0.008118
enh35052    1   28845600   28846600      1       1  150064       2.4689     0.006776
enh35053    1   28878100   28879100      1       1  150064       2.8194     0.002406
enh35055    1   28905600   28906600      1       1  150064        2.917     0.001767
enh35057    1   28918000   28919000      1       1  150064       1.8519      0.03202
enh35058    1   28967200   28968200      2       1  150064       2.2745     0.011467
enh35059    1   28970900   28971900      1       1  150064       2.3123      0.01038
enh35060    1   28973500   28974500      2       1  150064       2.0484     0.020261
enh35068    1   29111200   29112200      1       1  150064       2.4417      0.00731
enh35072    1   29211000   29212000      4       2  150064       2.8853    0.0019554
enh35076    1   29248400   29249400      1       1  150064       2.2313      0.01283
enh35077    1   29249000   29250000      3       1  150064       2.3606     0.009123
enh35078    1   29251000   29252000      2       1  150064       3.3626   0.00038607
enh35081    1   29266200   29267200      2       1  150064       3.3153   0.00045766
enh35084    1   29282000   29283000      1       1  150064       2.0212      0.02163
enh35085    1   29284500   29285500      2       1  150064       3.3872   0.00035308
enh35086    1   29288500   29289500      1       1  150064       3.5865    0.0001676
enh35088    1   29298800   29299800      2       1  150064       2.8308    0.0023213
enh35089    1   29304900   29305900      1       1  150064       4.1181     1.91e-05
enh35090    1   29306900   29307900      4       2  150064       2.2125     0.013465
enh35097    1   29528300   29529300      2       1  150064       2.3593    0.0091552
enh35098    1   29555900   29556900      3       1  150064       2.0326     0.021045
enh35099    1   29557600   29558600      3       1  150064       2.1232     0.016867
enh35103    1   30457200   30458200      2       1  150064       4.2256   1.1917e-05
enh35104    1   30515800   30516800      2       1  150064       3.2835   0.00051257
enh35110    1   31194500   31195500      2       1  150064       1.7602     0.039185
enh35114    1   31214700   31215700      3       1  150064       2.6617    0.0038868
enh35127    1   31448800   31449800      2       1  150064       1.7234     0.042407
enh35146    1   31770900   31771900      2       1  150064       3.3482   0.00040666
enh35147    1   31772200   31773200      7       3  150064       4.1775   1.4739e-05
enh35148    1   31772900   31773900      4       2  150064       4.3306    7.436e-06
enh35149    1   31845000   31846000      3       2  150064       2.0867     0.018456
enh35150    1   31846300   31847300      1       1  150064       2.1253      0.01678
enh35151    1   31866800   31867800      4       1  150064       2.8658    0.0020799
enh35152    1   31867600   31868600      2       1  150064       2.8315    0.0023167
enh35153    1   31895300   31896300      5       2  150064       2.0482     0.020269
enh35180    1   32312900   32313900      4       2  150064       1.8803     0.030033
enh35195    1   32411300   32412300      1       1  150064       1.6861      0.04589
enh35198    1   32423500   32424500      4       2  150064       1.9748     0.024145
enh35209    1   32490100   32491100      1       1  150064        2.487     0.006441
enh35236    1   32707400   32708400      3       1  150064       1.7063     0.043974
enh35237    1   32712300   32713300      4       1  150064       1.7135     0.043314
enh35256    1   32810900   32811900      1       1  150064        2.932     0.001684
enh35284    1   33279800   33280800      2       1  150064        1.684      0.04609
enh35298    1   33502600   33503600      2       1  150064       1.8687     0.030829
enh35313    1   33724100   33725100      3       2  150064       2.2615     0.011863
enh35315    1   33737000   33738000      2       1  150064       1.6836     0.046128
enh35317    1   33740700   33741700      3       2  150064       2.1029     0.017735
enh35318    1   33760600   33761600      3       2  150064       1.7552     0.039615
enh35324    1   33811600   33812600      1       1  150064       1.7861      0.03704
enh35337    1   33936900   33937900      2       1  150064       2.0795     0.018788
enh35341    1   35318200   35319200      4       2  150064       1.8872     0.029566
enh35342    1   35323100   35324100      3       2  150064       2.0918     0.018229
enh35356    1   35585600   35586600      2       1  150064       1.7055      0.04405
enh35357    1   35611500   35612500      2       1  150064       1.8724     0.030576
enh35389    1   36102000   36103000      2       1  150064       3.6011   0.00015847
enh35397    1   36263700   36264700      1       1  150064        3.365    0.0003827
enh35398    1   36265900   36266900      1       1  150064       1.8066      0.03541
enh35401    1   36275400   36276400      4       2  150064       4.3204    7.789e-06
enh35403    1   36325800   36326800      2       1  150064        2.732    0.0031477
enh35408    1   36398100   36399100      1       1  150064        3.492    0.0002397
enh35412    1   36553200   36554200      1       1  150064       3.1405    0.0008432
enh35413    1   36555600   36556600      3       2  150064        3.192   0.00070642
enh35415    1   36565100   36566100      6       2  150064       2.3137     0.010343
enh35416    1   36574200   36575200      2       1  150064         1.76     0.039204
enh35417    1   36581600   36582600      2       1  150064       2.3251     0.010034
enh35418    1   36592100   36593100      4       2  150064       3.5271   0.00021004
enh35419    1   36607600   36608600      2       1  150064       3.3975   0.00034006
enh35420    1   36613100   36614100      3       1  150064       3.8801   5.2202e-05
enh35425    1   36631200   36632200      2       1  150064       3.9408   4.0604e-05
enh35427    1   36634800   36635800      2       1  150064       3.7511   8.8027e-05
enh35429    1   36653100   36654100      3       1  150064       2.6234    0.0043531
enh35493    1   38271800   38272800      4       2  150064       2.3417     0.009599
enh35494    1   38285500   38286500      4       2  150064       2.4588      0.00697
enh35495    1   38290900   38291900      2       1  150064       2.3771    0.0087255
enh35496    1   38309400   38310400      3       2  150064        2.687     0.003605
enh35501    1   38323500   38324500      1       1  150064       3.1702    0.0007616
enh35503    1   38355900   38356900      4       2  150064       3.1962   0.00069617
enh35505    1   38389100   38390100      1       1  150064        2.005      0.02248
enh35506    1   38392500   38393500      1       1  150064       2.5346     0.005629
enh35507    1   38395100   38396100      4       2  150064       2.5493    0.0053965
enh35522    1   38939700   38940700      5       2  150064       2.2074     0.013644
enh35528    1   39313200   39314200      3       2  150064       1.9752     0.024123
enh35534    1   39490600   39491600      2       1  150064       1.8507     0.032107
enh35535    1   39492900   39493900      5       2  150064       1.7435     0.040624
enh35539    1   39568600   39569600      2       1  150064       1.8402     0.032873
enh35554    1   39696700   39697700      1       1  150064       1.7105      0.04359
enh35568    1   39862100   39863100      2       1  150064       1.6723     0.047237
enh35571    1   39876400   39877400      1       1  150064       2.1881      0.01433
enh35573    1   39974900   39975900      5       3  150064       2.0765     0.018926
enh35574    1   39991100   39992100      4       2  150064       2.5017    0.0061795
enh35592    1   40340900   40341900      1       1  150064       1.8639      0.03117
enh35594    1   40347200   40348200      3       2  150064       2.0052     0.022472
enh35596    1   40356600   40357600      5       2  150064        1.738     0.041101
enh35597    1   40372700   40373700      2       1  150064       2.2891     0.011037
enh35646    1   40860900   40861900      4       2  150064       1.6641     0.048046
enh35647    1   40863900   40864900      4       2  150064       2.5177    0.0059057
enh35655    1   40973100   40974100      3       2  150064       1.7554     0.039594
enh35657    1   40998000   40999000      3       2  150064       1.9022     0.028572
enh35662    1   41155700   41156700      3       2  150064       2.3236     0.010073
enh35663    1   41159700   41160700      5       2  150064       2.0703     0.019212
enh35665    1   41164700   41165700      3       1  150064        2.891    0.0019199
enh35669    1   41179200   41180200      3       2  150064       2.5635    0.0051813
enh35677    1   41274700   41275700      6       2  150064       3.1941   0.00070143
enh35688    1   41446900   41447900      4       2  150064       2.3025     0.010653
enh35689    1   41468800   41469800      5       2  150064        2.221     0.013176
enh35803    1   43415300   43416300      8       2  150064       2.6074    0.0045611
enh35805    1   43419500   43420500      3       2  150064       2.1424      0.01608
enh35821    1   43739800   43740800      4       2  150064       1.8094     0.035197
enh35825    1   43825500   43826500      3       2  150064       3.7678   8.2356e-05
enh35826    1   43831200   43832200      3       2  150064       1.9251     0.027108
enh35829    1   43856300   43857300      4       2  150064       4.1648   1.5578e-05
enh35832    1   43920200   43921200      3       2  150064       4.1734   1.5006e-05
enh35833    1   44015600   44016600      3       1  150064       2.0885     0.018378
enh35834    1   44114100   44115100      6       2  150064       3.8995   4.8196e-05
enh35835    1   44117300   44118300      1       1  150064       4.3591    6.529e-06
enh35838    1   44255200   44256200      3       1  150064       2.7864    0.0026647
enh35840    1   44318900   44319900      3       1  150064       3.9946   3.2404e-05
enh35841    1   44333700   44334700      2       1  150064       2.8449    0.0022214
enh35843    1   44413800   44414800      6       3  150064       3.4752   0.00025521
enh35846    1   44439100   44440100      2       1  150064       1.9816     0.023762
enh35847    1   44442800   44443800      5       2  150064       2.5588    0.0052521
enh35848    1   44445800   44446800      4       2  150064       1.9799      0.02386
enh35849    1   44456000   44457000      1       1  150064       2.0898      0.01832
enh35854    1   44677600   44678600      1       1  150064       2.7892     0.002642
enh35859    1   44739600   44740600      3       1  150064        2.411    0.0079548
enh35863    1   44821000   44822000      2       1  150064       1.9614     0.024916
enh35984    1   47015100   47016100      3       2  150064       1.9002     0.028706
enh36006    1   47798000   47799000      2       1  150064       1.9259     0.027059
enh36018    1   49240400   49241400      3       2  150064       2.0636     0.019526
enh36020    1   49255700   49256700      1       1  150064        1.976      0.02408
enh36023    1   50575900   50576900      1       1  150064       2.0337      0.02099
enh36024    1   50916900   50917900      4       2  150064       1.9096     0.028095
enh36040    1   51733300   51734300      2       1  150064       1.7671     0.038602
enh36053    1   51981500   51982500      8       3  150064       1.7506     0.040007
enh36054    1   51985900   51986900      3       1  150064       1.9132     0.027861
enh36086    1   52884700   52885700      1       1  150064       1.7506      0.04001
enh36088    1   52988900   52989900      2       1  150064        2.073     0.019085
enh36127    1   53661200   53662200      1       1  150064       2.0792       0.0188
enh36129    1   53684600   53685600      1       1  150064       2.2179      0.01328
enh36131    1   53701900   53702900      2       1  150064       2.4523    0.0070978
enh36134    1   53759900   53760900      2       1  150064       1.9559     0.025236
enh36170    1   54686300   54687300      3       1  150064        2.033     0.021024
enh36172    1   54694800   54695800      1       1  150064       2.0633      0.01954
enh36173    1   54696200   54697200      2       1  150064       1.7162     0.043064
enh36197    1   54800800   54801800      1       1  150064       2.3764     0.008741
enh36206    1   54839600   54840600      4       2  150064       1.9022     0.028575
enh36207    1   54844900   54845900      5       2  150064       1.7986     0.036041
enh36232    1   55326800   55327800      6       2  150064        2.004     0.022534
enh36256    1   56001800   56002800      6       3  150064       1.9712     0.024351
enh36272    1   58790100   58791100      3       2  150064       1.7011      0.04446
enh36285    1   59165800   59166800      2       1  150064       2.3789    0.0086815
enh36296    1   59323600   59324600      3       2  150064       2.1509     0.015741
enh36390    1   64976600   64977600      4       2  150064       1.9269     0.026994
enh36397    1   65235400   65236400      3       2  150064       1.8311     0.033542
enh36399    1   65293800   65294800      3       2  150064       2.4033     0.008123
enh36401    1   65341700   65342700      1       1  150064       2.4852     0.006474
enh36403    1   65349000   65350000      5       2  150064       2.7711    0.0027936
enh36405    1   65359000   65360000      3       1  150064       2.8452    0.0022195
enh36410    1   65379900   65380900      4       2  150064       3.0347    0.0012039
enh36412    1   65391600   65392600      2       1  150064       2.7824     0.002698
enh36413    1   65398200   65399200      3       1  150064       2.3488    0.0094178
enh36414    1   65400700   65401700      2       1  150064       2.5757    0.0050017
enh36415    1   65402500   65403500      4       2  150064       3.1017   0.00096207
enh36416    1   65405200   65406200      2       1  150064       3.3414   0.00041678
enh36419    1   65413900   65414900      5       2  150064        2.281     0.011274
enh36420    1   65419300   65420300      3       1  150064       2.0133     0.022042
enh36421    1   65423900   65424900      7       2  150064       2.4876    0.0064308
enh36422    1   65427300   65428300      4       1  150064        2.863    0.0020985
enh36430    1   65521000   65522000      5       2  150064       1.9944     0.023054
enh36431    1   65525600   65526600      2       1  150064       2.2948     0.010872
enh36433    1   65529400   65530400      3       2  150064       1.7161     0.043068
enh36439    1   66153300   66154300      5       2  150064       2.7778    0.0027366
enh36440    1   66277500   66278500      2       1  150064       2.2327     0.012785
enh36447    1   66749400   66750400      1       1  150064       2.3493     0.009405
enh36448    1   66753100   66754100      1       1  150064       3.0236     0.001249
enh36449    1   66765600   66766600      5       1  150064       2.1653     0.015182
enh36452    1   66794900   66795900      1       1  150064       2.9779     0.001451
enh36461    1   66829700   66830700      3       2  150064       1.8104     0.035116
enh36472    1   66910200   66911200      3       2  150064         1.89     0.029382
enh36510    1   67802800   67803800      5       1  150064       2.1584     0.015449
enh36548    1   74058700   74059700      3       1  150064       2.6569    0.0039432
enh36549    1   74102500   74103500      1       1  150064       2.7162     0.003302
enh36562    1   76619400   76620400      2       1  150064       1.6795     0.046531
enh36611    1   78446000   78447000      3       2  150064       1.9066     0.028289
enh36614    1   78474500   78475500      3       2  150064       2.0605     0.019677
enh36623    1   79114500   79115500      1       1  150064       2.3844     0.008554
enh36631    1   84226100   84227100      7       3  150064        2.706    0.0034046
enh36632    1   84284800   84285800      4       2  150064       4.0614   2.4386e-05
enh36636    1   84556700   84557700      1       1  150064       1.8547      0.03182
enh36637    1   84600600   84601600      1       1  150064       1.9241      0.02717
enh36646    1   84627400   84628400      1       1  150064       1.8787      0.03014
enh36649    1   84639400   84640400      1       1  150064        1.923      0.02724
enh36655    1   84766900   84767900      1       1  150064        1.807      0.03538
enh36665    1   84968800   84969800      4       2  150064       1.7916     0.036602
enh36679    1   85319700   85320700      4       1  150064       2.4091    0.0079965
enh36681    1   85341600   85342600      3       2  150064       2.1777     0.014712
enh36686    1   85439300   85440300      6       2  150064       2.1424     0.016081
enh36689    1   85460500   85461500      5       1  150064       2.2045     0.013743
enh36690    1   85492400   85493400      1       1  150064       2.3189       0.0102
enh36691    1   85527800   85528800      3       2  150064       2.2976     0.010792
enh36787    1   89777100   89778100      2       1  150064       2.6612    0.0038928
enh36788    1   89817600   89818600      4       2  150064       1.8792     0.030111
enh36790    1   89823500   89824500      4       2  150064       1.7728     0.038134
enh36826    1   90156800   90157800      2       1  150064        1.881     0.029988
enh36827    1   90160800   90161800      2       1  150064       2.0427     0.020542
enh36831    1   90184900   90185900      1       1  150064       1.6991      0.04465
enh36839    1   90265100   90266100      5       1  150064       1.7186     0.042848
enh36845    1   90307600   90308600      3       2  150064       2.4101    0.0079752
enh36846    1   90311900   90312900      2       1  150064       2.4159    0.0078477
enh36855    1   90406000   90407000      1       1  150064       2.0617      0.01962
enh36862    1   91389100   91390100      3       1  150064       2.3581    0.0091846
enh36863    1   91390300   91391300      1       1  150064       2.5134     0.005979
enh36865    1   91449100   91450100      1       1  150064       1.7466      0.04035
enh36867    1   91459700   91460700      3       1  150064       2.0763     0.018932
enh36869    1   91473700   91474700      1       1  150064       2.0974      0.01798
enh36871    1   91482600   91483600      3       1  150064        2.658    0.0039306
enh36872    1   91488900   91489900      3       2  150064       3.4263    0.0003059
enh36877    1   91965200   91966200      3       2  150064       2.3068     0.010532
enh36891    1   92112200   92113200      3       2  150064       1.9386     0.026274
enh36904    1   92240600   92241600      7       3  150064        2.041     0.020625
enh36936    1   92765400   92766400      3       2  150064        2.932    0.0016841
enh36940    1   92831900   92832900      3       2  150064       2.2968     0.010815
enh36945    1   92929500   92930500      3       1  150064       3.0893    0.0010033
enh36948    1   92943400   92944400      1       1  150064       2.1412      0.01613
enh36949    1   92946400   92947400      3       1  150064       3.3487   0.00040594
enh36950    1   92953000   92954000      1       1  150064       2.0676      0.01934
enh36951    1   92960400   92961400      2       1  150064       3.1371   0.00085328
enh36952    1   92969800   92970800      2       1  150064       3.2028   0.00068054
enh36953    1   93002900   93003900      2       1  150064        2.821    0.0023936
enh36954    1   93049100   93050100      2       1  150064       1.8577     0.031607
enh36959    1   93319700   93320700      2       1  150064       2.1632     0.015261
enh36961    1   93343400   93344400      1       1  150064       1.6472      0.04976
enh36963    1   93368900   93369900      1       1  150064       1.7266      0.04212
enh36964    1   93392400   93393400      1       1  150064       1.7921      0.03656
enh36965    1   93394800   93395800      1       1  150064       1.6959      0.04495
enh36966    1   93400000   93401000      2       1  150064       2.8424    0.0022386
enh36967    1   93401000   93402000      3       1  150064       1.7756       0.0379
enh36971    1   93421700   93422700      1       1  150064       2.1151      0.01721
enh36976    1   93440600   93441600      3       2  150064       1.8648     0.031102
enh36977    1   93445300   93446300      2       1  150064       1.8883      0.02949
enh36980    1   93459000   93460000      1       1  150064       2.0825      0.01865
enh37048    1   95348900   95349900      4       2  150064        2.534    0.0056383
enh37055    1   95698200   95699200      5       3  150064       1.8727     0.030558
enh37059    1   97189100   97190100      3       1  150064       3.8812   5.1973e-05
enh37061    1   97195000   97196000      5       2  150064       2.0315     0.021103
enh37062    1   97195900   97196900      4       2  150064        3.075    0.0010527
enh37064    1   97213200   97214200      2       1  150064       2.1013     0.017805
enh37065    1   97842900   97843900      6       3  150064       3.1391   0.00084744
enh37066    1   98096300   98097300      1       1  150064       2.5085     0.006062
enh37068    1   98315100   98316100      1       1  150064       6.4331    6.251e-11
enh37069    1   98351400   98352400      2       1  150064       4.9823   3.1417e-07
enh37070    1   98365800   98366800      2       1  150064       2.4364     0.007418
enh37073    1   98369400   98370400      3       1  150064       5.6293   9.0464e-09
enh37074    1   98370600   98371600      4       2  150064       5.4629   2.3425e-08
enh37075    1   98371200   98372200      3       2  150064       5.5801   1.2021e-08
enh37077    1   98376900   98377900      1       1  150064       6.0414    7.639e-10
enh37078    1   98382900   98383900      2       1  150064       5.6442   8.2998e-09
enh37081    1   98698300   98699300      2       1  150064       3.0845    0.0010196
enh37084    1   98853300   98854300      3       2  150064        1.968     0.024534
enh37085    1   98870100   98871100      2       1  150064       2.4122    0.0079289
enh37134    1  100884100  100885100      2       1  150064       1.7014     0.044437
enh37136    1  100892800  100893800      1       1  150064       1.8105      0.03511
enh37216    1  108281800  108282800      6       2  150064       2.7748    0.0027615
enh37220    1  108337600  108338600     11       4  150064       1.8343     0.033304
enh37221    1  108346900  108347900      9       3  150064       2.6319    0.0042454
enh37222    1  108349700  108350700      6       1  150064       2.5307    0.0056916
enh37223    1  108352400  108353400      5       2  150064       2.3612    0.0091073
enh37224    1  108353400  108354400      7       2  150064       2.4902    0.0063844
enh37226    1  108363800  108364800      4       2  150064       2.2704     0.011593
enh37227    1  108368900  108369900      3       1  150064       2.0374     0.020805
enh37229    1  108375000  108376000      4       2  150064       1.8185     0.034492
enh37231    1  108380000  108381000      3       1  150064       1.7058     0.044027
enh37244    1  108438000  108439000      5       2  150064       1.9101      0.02806
enh37245    1  108440400  108441400      3       1  150064       1.8382     0.033014
enh37246    1  108442500  108443500      4       2  150064       2.0369      0.02083
enh37247    1  108462500  108463500      4       2  150064       1.8569      0.03166
enh37253    1  108492300  108493300      4       2  150064       2.1863     0.014395
enh37265    1  108660400  108661400      6       3  150064       1.9794     0.023886
enh37267    1  108740700  108741700      5       2  150064       2.2112     0.013513
enh37331    1  110088500  110089500      3       2  150064       1.7333     0.041525
enh37343    1  110182600  110183600      1       1  150064       1.8088      0.03524
enh37347    1  110199200  110200200      3       2  150064       2.2718     0.011549
enh37367    1  110438300  110439300      5       2  150064       1.9161     0.027674
enh37378    1  110575800  110576800      2       1  150064       1.8614     0.031341
enh37381    1  110745600  110746600      1       1  150064       2.2414       0.0125
enh37385    1  110809500  110810500      4       1  150064       1.6968     0.044866
enh37390    1  110893000  110894000      2       1  150064       2.1775     0.014723
enh37392    1  110927000  110928000      2       1  150064       1.8599     0.031452
enh37411    1  111323100  111324100      4       2  150064       2.3344    0.0097885
enh37412    1  111327100  111328100      6       3  150064       1.9862     0.023508
enh37413    1  111330700  111331700      7       3  150064       3.9998   3.1693e-05
enh37414    1  111412900  111413900      4       2  150064       2.0334     0.021004
enh37429    1  111731000  111732000      3       1  150064         1.84     0.032881
enh37432    1  111751200  111752200      2       1  150064       1.6746     0.047002
enh37444    1  111994000  111995000      3       2  150064       1.8109      0.03508
enh37454    1  112134300  112135300      3       2  150064       2.8477     0.002202
enh37460    1  112181200  112182200      2       1  150064       2.0288     0.021239
enh37465    1  112196400  112197400      6       4  150064       1.6884     0.045671
enh37467    1  112202100  112203100      1       1  150064       1.9584      0.02509
enh37472    1  112232400  112233400      4       2  150064       1.6563     0.048831
enh37481    1  112936600  112937600      4       1  150064       1.8506     0.032113
enh37485    1  113159400  113160400      3       2  150064       3.7995   7.2484e-05
enh37486    1  113165500  113166500      3       2  150064       2.1612     0.015339
enh37487    1  113173100  113174100      1       1  150064       3.3565    0.0003947
enh37489    1  113188500  113189500      3       2  150064       2.2645     0.011772
enh37491    1  113215800  113216800      2       1  150064       3.0364    0.0011973
enh37492    1  113218700  113219700      2       1  150064       2.7755    0.0027562
enh37493    1  113239100  113240100      5       3  150064        2.005     0.022481
enh37494    1  113241300  113242300      2       1  150064       3.6366   0.00013811
enh37510    1  113683100  113684100      1       1  150064       1.6575      0.04871
enh37567    1  115024700  115025700      1       1  150064       2.4711     0.006735
enh37569    1  115032900  115033900      2       1  150064       1.7107     0.043567
enh37572    1  115047300  115048300      4       2  150064       2.1532      0.01565
enh37573    1  115050000  115051000      1       1  150064       2.5298     0.005706
enh37579    1  115257500  115258500      2       1  150064       1.7788     0.037633
enh37580    1  115259500  115260500      2       1  150064       1.9462     0.025816
enh37581    1  115295000  115296000      3       2  150064       2.2466     0.012332
enh37584    1  115605300  115606300      4       2  150064       2.4618    0.0069116
enh37586    1  115628600  115629600      1       1  150064       4.2765    9.491e-06
enh37587    1  115632800  115633800      5       2  150064       1.8358     0.033193
enh37589    1  115642900  115643900      4       2  150064       3.7716   8.1087e-05
enh37591    1  115655100  115656100      7       4  150064       3.7919   7.4742e-05
enh37654    1  117308800  117309800      2       1  150064       2.0985     0.017932
enh37655    1  117312900  117313900      2       1  150064       2.7526    0.0029558
enh37656    1  117320400  117321400      3       1  150064       3.3991   0.00033806
enh37657    1  117327800  117328800      4       1  150064       2.9797    0.0014429
enh37659    1  117334200  117335200      1       1  150064       3.0493     0.001147
enh37660    1  117337000  117338000      2       1  150064       2.8465    0.0022104
enh37661    1  117339400  117340400      3       1  150064       2.7976    0.0025741
enh37662    1  117344500  117345500      5       2  150064       3.0647    0.0010894
enh37664    1  117358700  117359700      1       1  150064       3.5666    0.0001808
enh37678    1  117550400  117551400      4       2  150064        2.573    0.0050416
enh37695    1  117934300  117935300      1       1  150064        1.911        0.028
enh37862    1  145588000  145589000      3       1  150064       1.9471     0.025762
enh37868    1  145726400  145727400      1       1  150064       1.9945      0.02305
enh37872    1  146641900  146642900      4       2  150064       1.6625     0.048202
enh37873    1  146676000  146677000     12       3  150064       2.3944    0.0083236
enh37876    1  146718700  146719700      5       3  150064       1.7537     0.039744
enh37877    1  146721600  146722600      4       1  150064       2.1444        0.016
enh37891    1  147234400  147235400      2       1  150064       1.7329     0.041556
enh37917    1  149853400  149854400      2       1  150064       2.1646     0.015209
enh37922    1  149889400  149890400      1       1  150064       1.7202       0.0427
enh37925    1  149903200  149904200      1       1  150064       1.6977      0.04478
enh37930    1  150047800  150048800      1       1  150064       5.5963    1.095e-08
enh37932    1  150076600  150077600      6       1  150064       5.2968   5.8941e-08
enh37933    1  150080300  150081300      1       1  150064       5.6726    7.034e-09
enh37935    1  150090400  150091400      1       1  150064       5.7411    4.702e-09
enh37938    1  150119400  150120400      1       1  150064       5.9312    1.504e-09
enh37940    1  150130300  150131300      2       1  150064       4.4857   3.6337e-06
enh37941    1  150132100  150133100      4       1  150064       5.4742   2.1975e-08
enh37942    1  150134000  150135000      2       1  150064       5.2123   9.3234e-08
enh37945    1  150152600  150153600      2       1  150064       4.6663    1.533e-06
enh37947    1  150158500  150159500      3       2  150064       4.7642   9.4794e-07
enh37948    1  150159400  150160400      1       1  150064       5.4736    2.205e-08
enh37949    1  150185000  150186000      3       2  150064       4.6806   1.4303e-06
enh37951    1  150204900  150205900      2       1  150064       4.2775   9.4514e-06
enh37952    1  150209000  150210000      2       1  150064       1.9992     0.022793
enh37955    1  150241800  150242800      3       1  150064       4.9797   3.1842e-07
enh37957    1  150264900  150265900      5       2  150064       4.0209   2.8991e-05
enh37959    1  150295100  150296100      6       2  150064       5.1608   1.2293e-07
enh37960    1  150334800  150335800      5       2  150064       4.6395   1.7465e-06
enh37961    1  150339700  150340700      2       1  150064       1.7546     0.039661
enh37964    1  150345600  150346600      2       1  150064       4.3419   7.0643e-06
enh37965    1  150347400  150348400      2       1  150064       1.8599      0.03145
enh37967    1  150359300  150360300      2       1  150064       4.2877   9.0281e-06
enh37968    1  150377800  150378800      3       2  150064       1.8845     0.029749
enh37969    1  150436600  150437600      3       2  150064       4.9256   4.2054e-07
enh37970    1  150458600  150459600      5       2  150064       2.9912    0.0013892
enh37972    1  150486800  150487800      2       1  150064       4.1525   1.6446e-05
enh37973    1  150488800  150489800      2       1  150064       4.4767   3.7907e-06
enh37996    1  150765500  150766500      3       1  150064       2.2093     0.013578
enh38000    1  150824900  150825900      2       1  150064       1.8476     0.032332
enh38006    1  150948200  150949200      1       1  150064       1.9752      0.02412
enh38009    1  150967900  150968900      3       2  150064       3.7924     7.46e-05
enh38011    1  150973700  150974700      4       2  150064       4.2005   1.3315e-05
enh38019    1  151034800  151035800      2       1  150064       1.8598     0.031455
enh38020    1  151035200  151036200      2       1  150064       2.0734     0.019068
enh38021    1  151041600  151042600      3       2  150064       3.2928   0.00049598
enh38022    1  151044300  151045300      6       4  150064       2.3316    0.0098612
enh38024    1  151119600  151120600      3       2  150064       2.7149    0.0033143
enh38028    1  151134800  151135800      1       1  150064       3.7454    9.006e-05
enh38033    1  151168400  151169400      4       2  150064       1.8421     0.032727
enh38037    1  151228000  151229000      2       1  150064       3.4523   0.00027791
enh38050    1  151373200  151374200      1       1  150064       3.3175    0.0004542
enh38053    1  151416800  151417800      2       1  150064        2.118     0.017088
enh38054    1  151428500  151429500      3       1  150064       2.7731    0.0027763
enh38056    1  151445000  151446000      1       1  150064       2.5897     0.004803
enh38071    1  151675600  151676600      1       1  150064       2.5736     0.005032
enh38086    1  151893100  151894100      1       1  150064       2.3451     0.009512
enh38119    1  153317100  153318100      4       2  150064       2.2461      0.01235
enh38148    1  153583700  153584700      2       1  150064       2.4537    0.0070704
enh38169    1  153761400  153762400      1       1  150064       2.5081     0.006069
enh38171    1  153768100  153769100      5       2  150064       2.6006    0.0046526
enh38172    1  153776800  153777800      2       1  150064       3.4644   0.00026567
enh38174    1  153814000  153815000      1       1  150064       3.6578    0.0001272
enh38175    1  153821200  153822200      2       1  150064       2.7187    0.0032765
enh38176    1  153822000  153823000      1       1  150064       2.1923      0.01418
enh38177    1  153826100  153827100      2       1  150064        2.106     0.017602
enh38178    1  153838700  153839700      1       1  150064       2.2649      0.01176
enh38179    1  153840800  153841800      2       1  150064       2.8145    0.0024424
enh38181    1  153850400  153851400      1       1  150064       2.2464      0.01234
enh38182    1  153853700  153854700      5       2  150064       2.7157    0.0033063
enh38186    1  153890300  153891300      1       1  150064       2.1213      0.01695
enh38189    1  153900600  153901600      3       1  150064       2.9317    0.0016856
enh38191    1  153919800  153920800      2       1  150064       2.1083     0.017504
enh38194    1  153933800  153934800      2       1  150064       2.7014    0.0034523
enh38195    1  153936800  153937800      2       1  150064       2.0757     0.018962
enh38196    1  153937700  153938700      3       1  150064       1.8292     0.033688
enh38197    1  153941200  153942200      3       1  150064       2.4604    0.0069387
enh38198    1  153947900  153948900      2       1  150064       2.2278     0.012946
enh38203    1  153965700  153966700      5       3  150064       3.1034   0.00095657
enh38204    1  154086900  154087900      1       1  150064       1.8501      0.03215
enh38205    1  154120800  154121800      2       1  150064       3.0302    0.0012219
enh38208    1  154148700  154149700      3       2  150064       3.1236   0.00089326
enh38213    1  154237500  154238500      3       1  150064       3.6341   0.00013947
enh38214    1  154243400  154244400      1       1  150064       1.8912       0.0293
enh38215    1  154245900  154246900      1       1  150064       2.0864      0.01847
enh38219    1  154311800  154312800      1       1  150064       2.9411     0.001635
enh38221    1  154316500  154317500      4       2  150064       2.4569    0.0070079
enh38222    1  154319500  154320500      4       2  150064       2.9783    0.0014491
enh38223    1  154324000  154325000      3       2  150064       2.1166     0.017146
enh38234    1  154395400  154396400      4       2  150064       2.1786      0.01468
enh38240    1  154417000  154418000      3       2  150064       2.3655    0.0090021
enh38246    1  154528300  154529300      1       1  150064       2.2665      0.01171
enh38252    1  154595200  154596200      3       2  150064       1.7237      0.04238
enh38255    1  154687400  154688400      2       1  150064        1.853      0.03194
enh38264    1  154792600  154793600      4       2  150064       4.2661   9.9458e-06
enh38265    1  154832800  154833800      2       1  150064       2.5961     0.004714
enh38267    1  154898000  154899000      1       1  150064       2.2952      0.01086
enh38269    1  154912100  154913100      5       2  150064       3.7478    8.919e-05
enh38270    1  154916100  154917100      3       2  150064       3.1964   0.00069578
enh38276    1  154941400  154942400      1       1  150064        2.829     0.002335
enh38282    1  154987000  154988000      1       1  150064       3.9339    4.179e-05
enh38283    1  154990400  154991400      1       1  150064       2.3559      0.00924
enh38284    1  154995100  154996100      2       1  150064       3.2291   0.00062084
enh38286    1  155017000  155018000      2       1  150064       2.4019    0.0081556
enh38291    1  155042000  155043000      1       1  150064       1.8595      0.03148
enh38292    1  155043900  155044900      1       1  150064       2.5649     0.005161
enh38300    1  155111100  155112100      2       1  150064       1.7452     0.040475
enh38304    1  155148100  155149100      3       2  150064       1.8078     0.035319
enh38305    1  155157300  155158300      4       2  150064       1.6924     0.045283
enh38310    1  155184900  155185900      1       1  150064       1.8644      0.03113
enh38312    1  155189600  155190600      2       1  150064       2.2491     0.012254
enh38318    1  155214800  155215800      1       1  150064       2.2046      0.01374
enh38319    1  155219400  155220400      3       1  150064       2.0681     0.019317
enh38322    1  155229900  155230900      2       1  150064       2.0295     0.021205
enh38324    1  155241300  155242300      2       1  150064       2.0835     0.018604
enh38326    1  155248000  155249000      2       1  150064       2.2396     0.012558
enh38327    1  155277100  155278100      2       1  150064       2.5297     0.005708
enh38328    1  155280000  155281000      1       1  150064       2.7019     0.003447
enh38334    1  155477400  155478400      1       1  150064       2.3163      0.01027
enh38341    1  155507200  155508200      1       1  150064       2.4148     0.007873
enh38346    1  155526200  155527200      1       1  150064       2.6213      0.00438
enh38351    1  155605500  155606500      1       1  150064       2.7108     0.003356
enh38354    1  155656500  155657500      1       1  150064       3.3819    0.0003599
enh38367    1  155879000  155880000      1       1  150064       1.9714      0.02434
enh38371    1  155904600  155905600      1       1  150064       2.0349      0.02093
enh38372    1  155907700  155908700      2       1  150064       2.6992    0.0034752
enh38375    1  155929800  155930800      1       1  150064       1.8863      0.02963
enh38376    1  155930800  155931800      2       1  150064       2.8968    0.0018848
enh38379    1  155941000  155942000      1       1  150064        2.449     0.007163
enh38383    1  155959900  155960900      2       1  150064       2.8238    0.0023733
enh38384    1  155974700  155975700      2       1  150064       2.5033    0.0061523
enh38392    1  156059700  156060700      3       1  150064       1.9285     0.026897
enh38393    1  156066300  156067300      1       1  150064       1.6961      0.04493
enh38394    1  156073400  156074400      1       1  150064       1.7129      0.04337
enh38396    1  156088100  156089100      2       1  150064       1.6642     0.048041
enh38397    1  156089400  156090400      5       1  150064       1.7084     0.043783
enh38402    1  156098900  156099900      3       1  150064       1.6542     0.049042
enh38406    1  156123200  156124200      1       1  150064       1.9076      0.02822
enh38409    1  156129300  156130300      4       2  150064       2.4699     0.006758
enh38410    1  156131200  156132200      3       1  150064       3.3314   0.00043213
enh38457    1  156709300  156710300      3       2  150064        1.714     0.043261
enh38458    1  156711600  156712600      4       2  150064       2.4346    0.0074544
enh38465    1  156770900  156771900      2       1  150064       1.7927     0.036514
enh38529    1  158227700  158228700      1       1  150064       1.7641      0.03886
enh38530    1  158244600  158245600      3       1  150064       1.7026      0.04432
enh38534    1  158303200  158304200      2       1  150064       2.6285     0.004288
enh38540    1  158370000  158371000      3       2  150064       1.6661     0.047843
enh38558    1  158921700  158922700      7       2  150064       1.8315     0.033514
enh38576    1  159271800  159272800      2       1  150064       2.0069     0.022378
enh38594    1  159878900  159879900      1       1  150064       2.4956     0.006287
enh38597    1  159888500  159889500      1       1  150064       1.8152      0.03475
enh38611    1  160162600  160163600      7       2  150064       2.1637     0.015243
enh38612    1  160173600  160174600      1       1  150064       3.0586     0.001112
enh38613    1  160176500  160177500      2       1  150064       2.6749     0.003738
enh38614    1  160229300  160230300      3       2  150064       2.3705    0.0088829
enh38615    1  160233000  160234000      3       1  150064       2.7284    0.0031825
enh38620    1  160314000  160315000      1       1  150064       2.4281     0.007589
enh38621    1  160316000  160317000      1       1  150064       2.4925     0.006342
enh38622    1  160344900  160345900      2       1  150064       1.9713     0.024342
enh38623    1  160346000  160347000      6       2  150064       2.4663    0.0068263
enh38625    1  160400800  160401800      4       2  150064       2.0087     0.022285
enh38631    1  160422900  160423900      4       2  150064       2.0553     0.019925
enh38632    1  160424300  160425300      2       1  150064         2.08     0.018761
enh38635    1  160436200  160437200      2       1  150064       3.0109    0.0013024
enh38636    1  160440500  160441500      4       1  150064       2.6336    0.0042243
enh38639    1  160453100  160454100      3       1  150064       1.8653     0.031068
enh38640    1  160458100  160459100      2       1  150064       2.8797    0.0019903
enh38712    1  160846400  160847400      3       1  150064       1.7194     0.042771
enh38713    1  160848800  160849800      6       1  150064       1.9055     0.028356
enh38756    1  161179100  161180100      1       1  150064       2.1338      0.01643
enh38757    1  161183400  161184400      2       1  150064       1.8556     0.031753
enh38760    1  161197500  161198500      1       1  150064       1.9315      0.02671
enh38776    1  161469600  161470600      5       2  150064       2.1435     0.016036
enh38835    1  162529800  162530800      2       1  150064       1.9254      0.02709
enh38838    1  162534400  162535400      2       1  150064       1.9654     0.024682
enh38850    1  165393900  165394900      5       3  150064       1.7713     0.038257
enh38851    1  165598800  165599800      8       2  150064       1.7086     0.043758
enh38853    1  165604000  165605000      2       1  150064       1.7128     0.043377
enh38860    1  165721200  165722200      4       2  150064       2.4999    0.0062122
enh38861    1  165739200  165740200      2       1  150064       2.3176     0.010235
enh38864    1  165811700  165812700      5       2  150064       2.1259     0.016755
enh38865    1  165818200  165819200      1       1  150064       2.3829     0.008588
enh38866    1  165819200  165820200      4       2  150064       2.0061     0.022422
enh38867    1  165820200  165821200      2       1  150064       1.7741      0.03802
enh38868    1  165822600  165823600      2       1  150064       2.2411     0.012509
enh38871    1  165826500  165827500      2       1  150064       2.5516    0.0053621
enh38881    1  166843600  166844600      2       1  150064       3.4847   0.00024635
enh38898    1  167188100  167189100      1       1  150064       2.7692      0.00281
enh38935    1  167470000  167471000      5       3  150064       1.9085     0.028166
enh38940    1  167482100  167483100      3       2  150064       1.7884      0.03686
enh38977    1  168053800  168054800      1       1  150064       2.2271      0.01297
enh38989    1  168357100  168358100      1       1  150064       2.1696      0.01502
enh38993    1  168408600  168409600      2       1  150064       1.8315     0.033513
enh39037    1  169581800  169582800      2       1  150064       1.9643     0.024746
enh39048    1  169650300  169651300      4       1  150064       2.2885     0.011053
enh39055    1  169670700  169671700     13       3  150064       1.7472     0.040303
enh39056    1  169674400  169675400      8       2  150064       2.0863     0.018474
enh39065    1  170040400  170041400      4       2  150064       2.1261     0.016748
enh39066    1  170041900  170042900      4       2  150064       1.8922     0.029229
enh39075    1  171403800  171404800     10       2  150064       1.6975     0.044801
enh39079    1  171471200  171472200      3       2  150064        1.974     0.024192
enh39080    1  171476900  171477900      1       1  150064       2.9172     0.001766
enh39088    1  171762900  171763900      2       1  150064       1.7148     0.043193
enh39095    1  172312500  172313500      2       1  150064       1.8722     0.030589
enh39097    1  172326400  172327400      3       2  150064        1.673     0.047167
enh39098    1  172329300  172330300      1       1  150064       1.8053      0.03551
enh39101    1  172361700  172362700      1       1  150064       2.5131     0.005984
enh39102    1  172368000  172369000      3       2  150064       1.9916     0.023205
enh39108    1  172500100  172501100      3       2  150064       1.6888     0.045631
enh39178    1  173389000  173390000      5       2  150064       2.6576    0.0039345
enh39179    1  173398000  173399000      4       2  150064       2.3375    0.0097071
enh39180    1  173399600  173400600      3       2  150064       3.0303    0.0012215
enh39183    1  173428700  173429700      3       2  150064       1.9085     0.028166
enh39185    1  173443500  173444500      4       2  150064       1.7862     0.037036
enh39186    1  173448000  173449000      3       1  150064       2.5016    0.0061821
enh39188    1  173585900  173586900      1       1  150064        1.779      0.03762
enh39189    1  173683000  173684000      1       1  150064       3.4023    0.0003341
enh39190    1  173685600  173686600      1       1  150064       3.4989    0.0002336
enh39194    1  173838500  173839500      2       1  150064       3.0471    0.0011552
enh39196    1  173841000  173842000      2       1  150064        3.363    0.0003855
enh39199    1  173970200  173971200      2       1  150064       3.2422   0.00059298
enh39200    1  173974200  173975200      2       1  150064       2.9816    0.0014339
enh39201    1  173977700  173978700      7       1  150064       3.3508   0.00040295
enh39202    1  173980600  173981600      1       1  150064       3.4179    0.0003155
enh39203    1  173983800  173984800      5       2  150064       3.4719   0.00025837
enh39204    1  173984500  173985500      1       1  150064       3.1996    0.0006881
enh39205    1  173987100  173988100      5       2  150064       3.5323   0.00020598
enh39206    1  173992200  173993200      2       1  150064       2.9267    0.0017129
enh39208    1  174122000  174123000      1       1  150064       3.3982    0.0003392
enh39210    1  174130300  174131300      3       1  150064       2.9874    0.0014067
enh39211    1  174134900  174135900      2       1  150064       2.7675    0.0028248
enh39212    1  174141200  174142200      3       2  150064        3.517   0.00021822
enh39218    1  174767800  174768800      1       1  150064       3.2494    0.0005783
enh39220    1  174783900  174784900      3       1  150064       1.8162     0.034669
enh39221    1  174844200  174845200      4       2  150064       2.0411     0.020621
enh39223    1  174885400  174886400      3       2  150064       2.4054    0.0080766
enh39239    1  174998400  174999400      2       1  150064       1.9851     0.023567
enh39244    1  175124100  175125100      5       2  150064       3.3626    0.0003861
enh39245    1  175138800  175139800      3       1  150064       3.2591   0.00055889
enh39246    1  175143400  175144400      3       1  150064       2.5197    0.0058735
enh39255    1  175256200  175257200      2       1  150064        1.717      0.04299
enh39257    1  175265500  175266500      1       1  150064       1.8889      0.02945
enh39258    1  175288200  175289200      3       1  150064       1.6749     0.046977
enh39268    1  176171100  176172100      1       1  150064       3.4701    0.0002601
enh39271    1  178454900  178455900      1       1  150064       2.4263     0.007627
enh39272    1  178456000  178457000      4       2  150064       3.2125   0.00065795
enh39298    1  179110700  179111700      1       1  150064       1.9879      0.02341
enh39305    1  179270100  179271100      3       1  150064       1.7514     0.039937
enh39308    1  179324400  179325400      3       1  150064       3.0542    0.0011282
enh39309    1  179333600  179334600      4       2  150064         2.81    0.0024768
enh39313    1  179782900  179783900      1       1  150064        2.367     0.008966
enh39316    1  179844800  179845800      1       1  150064       1.9217      0.02732
enh39323    1  179938200  179939200      3       1  150064       1.7133     0.043328
enh39336    1  180366300  180367300      3       1  150064       1.9562     0.025219
enh39337    1  180371300  180372300      3       2  150064       2.2616     0.011861
enh39342    1  180602400  180603400      4       2  150064       2.1448     0.015983
enh39344    1  180895100  180896100      8       4  150064       2.1614     0.015334
enh39376    1  181104800  181105800      2       1  150064       1.7918     0.036584
enh39388    1  181392600  181393600      5       2  150064       2.0283     0.021266
enh39396    1  182115400  182116400      6       3  150064       2.6885    0.0035882
enh39405    1  182357500  182358500      2       1  150064       2.2742     0.011478
enh39407    1  182362600  182363600      1       1  150064       2.0259      0.02139
enh39417    1  182571900  182572900      1       1  150064       1.6695      0.04751
enh39443    1  183552000  183553000      1       1  150064       2.2594      0.01193
enh39458    1  183905500  183906500      4       2  150064       1.7577     0.039396
enh39467    1  184127200  184128200      1       1  150064       2.2636       0.0118
enh39472    1  184460000  184461000      2       1  150064       2.6156    0.0044536
enh39476    1  184714900  184715900      4       2  150064       2.0694     0.019256
enh39479    1  184724800  184725800      3       1  150064       2.1648       0.0152
enh39491    1  184937400  184938400      4       1  150064       1.9199     0.027436
enh39492    1  184940000  184941000      2       1  150064       2.3995    0.0082089
enh39493    1  184944300  184945300      2       1  150064       2.4802     0.006566
enh39536    1  186278600  186279600      1       1  150064       1.6917      0.04535
enh39537    1  186342200  186343200      1       1  150064        1.751      0.03997
enh39538    1  186345800  186346800      1       1  150064       1.7256      0.04221
enh39571    1  193032400  193033400      3       2  150064       2.0773     0.018885
enh39574    1  193040100  193041100      5       3  150064       2.1824     0.014539
enh39575    1  193072400  193073400      1       1  150064       3.0838     0.001022
enh39576    1  193074600  193075600      6       2  150064       2.6346    0.0042121
enh39577    1  193089800  193090800      2       1  150064       3.0646    0.0010898
enh39578    1  193092900  193093900      3       1  150064       3.1849   0.00072396
enh39579    1  193095700  193096700      3       2  150064       2.2278     0.012945
enh39581    1  193147200  193148200      3       1  150064       2.9891     0.001399
enh39582    1  193151900  193152900      4       2  150064       3.2913   0.00049868
enh39583    1  193152700  193153700      5       2  150064       2.0014     0.022675
enh39585    1  193157400  193158400      4       2  150064         3.04    0.0011829
enh39593    1  193429000  193430000      2       1  150064       2.6538    0.0039795
enh39600    1  193538300  193539300      4       2  150064       1.7268     0.042105
enh39601    1  193558200  193559200      3       1  150064       1.6962     0.044926
enh39615    1  197165600  197166600      3       2  150064       2.8876    0.0019407
enh39625    1  197732800  197733800      2       1  150064       2.4774    0.0066165
enh39627    1  197738000  197739000      3       1  150064       2.4005    0.0081861
enh39628    1  197741300  197742300      1       1  150064       2.5419     0.005513
enh39629    1  197745700  197746700      2       1  150064       2.0544     0.019967
enh39630    1  197747000  197748000      2       1  150064       1.9954     0.023001
enh39631    1  197747500  197748500      1       1  150064        2.516     0.005934
enh39634    1  198069800  198070800      3       1  150064        1.678      0.04667
enh39688    1  198639600  198640600      8       4  150064       2.5663    0.0051398
enh39691    1  198650600  198651600      2       1  150064       2.0886     0.018371
enh39708    1  198730800  198731800      5       2  150064       3.0143    0.0012877
enh39710    1  198757400  198758400      1       1  150064       1.7767      0.03781
enh39712    1  198849500  198850500      1       1  150064       1.8131      0.03491
enh39717    1  198891800  198892800      1       1  150064       1.6523      0.04924
enh39735    1  199369000  199370000      8       3  150064       1.6743     0.047041
enh39736    1  199373000  199374000      7       2  150064       3.3249   0.00044219
enh39743    1  200270300  200271300      3       2  150064       2.2916     0.010963
enh39746    1  200306400  200307400      3       2  150064       1.7229     0.042453
enh39747    1  200320200  200321200      1       1  150064       2.8818     0.001977
enh39748    1  200323000  200324000      2       1  150064       2.7584    0.0029039
enh39749    1  200329000  200330000      6       1  150064       3.0309     0.001219
enh39750    1  200333000  200334000      1       1  150064       2.9197     0.001752
enh39751    1  200336600  200337600      1       1  150064       2.8341     0.002298
enh39752    1  200374500  200375500      1       1  150064       2.4823     0.006527
enh39754    1  200379600  200380600      2       1  150064         2.31     0.010443
enh39755    1  200406600  200407600      1       1  150064       3.4739    0.0002565
enh39756    1  200493800  200494800      4       2  150064       1.9864     0.023494
enh39757    1  200495500  200496500      6       4  150064       3.7645   8.3445e-05
enh39779    1  200872700  200873700      5       3  150064        2.442    0.0073025
enh39780    1  200874400  200875400      4       1  150064       3.5285   0.00020897
enh39782    1  200939000  200940000      2       1  150064       3.5174   0.00021793
enh39783    1  200977100  200978100      1       1  150064       2.3541     0.009285
enh39786    1  200987800  200988800      3       2  150064       1.7939     0.036411
enh39788    1  201011500  201012500      6       3  150064       2.6968    0.0035006
enh39789    1  201019800  201020800      4       1  150064       3.8897   5.0188e-05
enh39797    1  201435600  201436600      2       1  150064       2.0657      0.01943
enh39799    1  201451000  201452000      6       2  150064       2.1066     0.017578
enh39813    1  201797300  201798300      3       2  150064       2.6745    0.0037417
enh39816    1  201864900  201865900      1       1  150064       1.6949      0.04505
enh39817    1  201874300  201875300      2       1  150064       2.1808       0.0146
enh39823    1  202111000  202112000      6       2  150064       2.0488     0.020239
enh39843    1  202584700  202585700      1       1  150064        1.812      0.03499
enh39846    1  202688200  202689200      3       2  150064       1.8286      0.03373
enh39872    1  203051500  203052500      2       1  150064       1.7998     0.035948
enh39949    1  204070400  204071400      1       1  150064       3.4965    0.0002357
enh39951    1  204076800  204077800      2       1  150064       2.4232    0.0076912
enh39956    1  204254800  204255800      2       1  150064       1.8462     0.032433
enh39969    1  204415200  204416200      2       1  150064       1.9149     0.027755
enh39971    1  204432100  204433100      3       1  150064       2.0149     0.021958
enh39974    1  204460600  204461600      1       1  150064       3.1976     0.000693
enh39975    1  204464800  204465800      4       2  150064       3.3404   0.00041835
enh39979    1  204480700  204481700      4       1  150064       3.3507   0.00040297
enh39981    1  204488300  204489300      2       1  150064       3.3959   0.00034197
enh39982    1  204491300  204492300      7       2  150064       3.2303   0.00061832
enh39987    1  204537400  204538400      2       1  150064       2.1867     0.014381
enh39988    1  204547200  204548200      3       2  150064       2.5157    0.0059397
enh39989    1  204548900  204549900      4       1  150064       3.5749   0.00017516
enh39990    1  204553700  204554700      3       2  150064        2.054     0.019987
enh39996    1  205030300  205031300      4       2  150064       3.9784   3.4688e-05
enh39997    1  205088400  205089400      1       1  150064         1.98      0.02385
enh39999    1  205107000  205108000      3       1  150064        3.887   5.0745e-05
enh40000    1  205110300  205111300      5       2  150064       3.7788   7.8797e-05
enh40001    1  205110800  205111800      5       2  150064       3.9274   4.2929e-05
enh40002    1  205139800  205140800      4       2  150064       4.0947   2.1138e-05
enh40003    1  205140200  205141200      3       2  150064       4.0385   2.6902e-05
enh40004    1  205152800  205153800      6       2  150064       4.5969   2.1439e-06
enh40005    1  205168700  205169700      5       3  150064        3.545   0.00019629
enh40006    1  205172700  205173700      3       1  150064       3.7427   9.1036e-05
enh40007    1  205178600  205179600      4       2  150064       4.4417   4.4622e-06
enh40008    1  205181300  205182300      2       1  150064       3.1831   0.00072844
enh40009    1  205183600  205184600      1       1  150064       2.0825      0.01865
enh40010    1  205198200  205199200      3       2  150064       3.0486    0.0011497
enh40011    1  205206300  205207300      4       2  150064       3.0768    0.0010461
enh40014    1  205242200  205243200      2       1  150064       1.7414     0.040805
enh40017    1  205251900  205252900      1       1  150064       1.6807      0.04641
enh40018    1  205256200  205257200      3       2  150064        2.064      0.01951
enh40020    1  205260600  205261600      6       2  150064       2.0618     0.019613
enh40022    1  205268900  205269900      1       1  150064       2.0397      0.02069
enh40046    1  205551300  205552300      4       2  150064       1.6664     0.047813
enh40050    1  205564400  205565400      3       1  150064       2.0287     0.021243
enh40059    1  205640900  205641900      3       2  150064       1.7645     0.038828
enh40097    1  206646300  206647300      5       2  150064       2.8872    0.0019434
enh40098    1  206652500  206653500      3       1  150064       1.7979     0.036099
enh40162    1  207224900  207225900      3       1  150064       3.1904    0.0007105
enh40164    1  207243500  207244500      2       1  150064       2.9267    0.0017129
enh40197    1  207922200  207923200      3       2  150064        3.773   8.0646e-05
enh40198    1  207923800  207924800      2       1  150064       3.7753   7.9905e-05
enh40199    1  207927800  207928800      1       1  150064       3.3754    0.0003685
enh40200    1  207971500  207972500      2       1  150064       3.4269   0.00030525
enh40201    1  207977800  207978800      2       1  150064         4.33   7.4547e-06
enh40202    1  207979600  207980600      1       1  150064       2.5579     0.005265
enh40203    1  207981100  207982100      1       1  150064       2.4355     0.007435
enh40205    1  207993700  207994700      3       2  150064       2.8435    0.0022313
enh40206    1  208001300  208002300      1       1  150064       4.9466    3.777e-07
enh40207    1  208003900  208004900      2       1  150064       1.6881     0.045692
enh40208    1  208006600  208007600      4       2  150064       4.6652   1.5417e-06
enh40209    1  208009100  208010100      1       1  150064       1.8747      0.03042
enh40210    1  208011800  208012800      1       1  150064       1.9286      0.02689
enh40211    1  208013100  208014100      3       2  150064       3.9261   4.3175e-05
enh40212    1  208014200  208015200      3       2  150064       3.7764   7.9544e-05
enh40213    1  208014800  208015800      3       2  150064       3.7542    8.695e-05
enh40214    1  208017900  208018900      6       2  150064       4.5428   2.7761e-06
enh40215    1  208020600  208021600      5       2  150064       3.3619   0.00038707
enh40216    1  208024400  208025400      3       2  150064       1.8867       0.0296
enh40217    1  208029500  208030500      3       1  150064       3.5388   0.00020095
enh40218    1  208030500  208031500      5       2  150064       4.1601   1.5908e-05
enh40219    1  208032100  208033100     10       4  150064       3.1087    0.0009395
enh40220    1  208033700  208034700      4       2  150064       3.5683   0.00017964
enh40221    1  208035300  208036300      6       3  150064       3.7508   8.8118e-05
enh40222    1  208036200  208037200      5       2  150064       3.2962   0.00049004
enh40224    1  208044100  208045100      6       3  150064       1.9837     0.023647
enh40225    1  208047100  208048100      4       2  150064       3.0643    0.0010908
enh40226    1  208048600  208049600      2       1  150064       2.5735    0.0050343
enh40227    1  208055300  208056300      4       2  150064       2.3794    0.0086709
enh40228    1  208057800  208058800      6       2  150064       2.1977     0.013984
enh40234    1  208261200  208262200      5       2  150064       2.8464    0.0022109
enh40235    1  208263600  208264600      2       1  150064       2.3859    0.0085177
enh40240    1  209572400  209573400      1       1  150064       2.1746      0.01483
enh40275    1  211402100  211403100      2       1  150064       1.8533      0.03192
enh40276    1  211434600  211435600      6       3  150064       3.0256    0.0012408
enh40277    1  211498600  211499600      1       1  150064       2.8602     0.002117
enh40280    1  211514300  211515300      1       1  150064       2.4261     0.007632
enh40281    1  211516800  211517800      4       2  150064        2.242     0.012481
enh40285    1  211527300  211528300      3       2  150064       1.9709      0.02437
enh40286    1  211528900  211529900      3       2  150064       1.7434      0.04063
enh40294    1  211748800  211749800      1       1  150064       2.2159      0.01335
enh40297    1  211762600  211763600      4       2  150064       1.7313     0.041698
enh40300    1  211780700  211781700      5       3  150064       2.2041     0.013757
enh40310    1  211912100  211913100      1       1  150064        1.815      0.03476
enh40346    1  212417400  212418400      2       1  150064       1.9624     0.024861
enh40353    1  212474500  212475500      2       1  150064       1.8451     0.032513
enh40354    1  212483600  212484600      1       1  150064       2.2238      0.01308
enh40362    1  212588700  212589700      2       1  150064       2.2218     0.013148
enh40363    1  212605200  212606200      5       3  150064       2.1691     0.015036
enh40364    1  212607000  212608000      1       1  150064       2.1962      0.01404
enh40377    1  212769800  212770800      7       4  150064       1.6967     0.044873
enh40409    1  213843300  213844300     12       3  150064       2.0116      0.02213
enh40414    1  214021900  214022900      1       1  150064       2.0693      0.01926
enh40415    1  214025400  214026400      2       1  150064       1.6726     0.047199
enh40423    1  214601200  214602200      8       4  150064       1.7509     0.039982
enh40457    1  220161200  220162200      8       3  150064       1.8813     0.029965
enh40459    1  220217100  220218100      4       2  150064       2.0934     0.018156
enh40463    1  220266200  220267200      2       1  150064        2.041     0.020624
enh40464    1  220268500  220269500      3       2  150064       1.6464     0.049836
enh40468    1  220442100  220443100      2       1  150064       1.7508      0.03999
enh40470    1  220905500  220906500      1       1  150064        1.955      0.02529
enh40517    1  222592800  222593800      1       1  150064       1.8654      0.03106
enh40519    1  222628000  222629000      3       1  150064       2.8637    0.0020939
enh40523    1  222763700  222764700      1       1  150064       2.1165      0.01715
enh40524    1  222792500  222793500      1       1  150064       1.6887      0.04564
enh40525    1  222818700  222819700      1       1  150064       2.1321       0.0165
enh40526    1  222827700  222828700      1       1  150064       1.7093       0.0437
enh40532    1  222944900  222945900      1       1  150064       2.0878      0.01841
enh40533    1  222946200  222947200      4       1  150064       2.4529     0.007086
enh40546    1  223373500  223374500      3       2  150064       1.8852     0.029705
enh40549    1  223421800  223422800      1       1  150064       1.8133      0.03489
enh40558    1  223898600  223899600      7       2  150064       3.8684   5.4769e-05
enh40559    1  223905900  223906900      9       3  150064       3.3236   0.00044438
enh40560    1  223909900  223910900      3       1  150064       2.4529    0.0070849
enh40561    1  223913000  223914000      1       1  150064       2.8498     0.002187
enh40562    1  223915000  223916000      2       1  150064       2.8231    0.0023782
enh40564    1  223935600  223936600      1       1  150064       1.9807      0.02381
enh40565    1  223963300  223964300      2       1  150064       2.9646    0.0015153
enh40566    1  224009800  224010800      4       2  150064       3.6981   0.00010862
enh40567    1  224010500  224011500      4       1  150064       3.4388   0.00029213
enh40569    1  224021900  224022900      6       2  150064        3.121    0.0009013
enh40570    1  224029600  224030600      2       1  150064       2.9574    0.0015512
enh40571    1  224030400  224031400      1       1  150064       3.5734    0.0001762
enh40594    1  224546600  224547600      4       2  150064        2.912    0.0017959
enh40599    1  224617400  224618400      2       1  150064       1.9301       0.0268
enh40601    1  224623600  224624600      2       1  150064       2.0591     0.019744
enh40602    1  224624200  224625200      2       1  150064       2.4151    0.0078663
enh40603    1  224644400  224645400      3       2  150064       2.0156     0.021919
enh40604    1  224653100  224654100      3       1  150064       2.3639    0.0090409
enh40606    1  224690400  224691400      2       1  150064       2.2192     0.013236
enh40611    1  224810600  224811600      4       2  150064       1.7083      0.04379
enh40612    1  224812500  224813500      5       2  150064       1.8949     0.029054
enh40614    1  224922500  224923500      3       2  150064        2.023     0.021536
enh40639    1  226086200  226087200      5       1  150064       1.7105     0.043587
enh40652    1  226184000  226185000      2       1  150064        1.676     0.046864
enh40653    1  226188500  226189500      2       1  150064       1.7091     0.043712
enh40661    1  226269800  226270800      2       1  150064       2.3561    0.0092342
enh40667    1  226307100  226308100      3       1  150064       2.7158    0.0033056
enh40668    1  226311800  226312800      3       2  150064       2.8807    0.0019837
enh40670    1  226316000  226317000      4       2  150064       1.9077     0.028218
enh40671    1  226320000  226321000      5       2  150064       2.0544     0.019967
enh40679    1  226591300  226592300      2       1  150064       2.2468     0.012325
enh40680    1  226596000  226597000      5       2  150064       1.6976     0.044794
enh40686    1  226644700  226645700      2       1  150064        1.995      0.02302
enh40690    1  226828100  226829100      2       1  150064       3.2911   0.00049897
enh40708    1  226915900  226916900      2       1  150064       1.8192     0.034437
enh40710    1  226919500  226920500      4       2  150064        2.983    0.0014273
enh40711    1  226928100  226929100      2       1  150064       2.1571     0.015498
enh40712    1  226942500  226943500      4       2  150064       2.3839    0.0085643
enh40713    1  226951900  226952900      1       1  150064       2.1459      0.01594
enh40718    1  227014700  227015700      5       2  150064       2.1254     0.016775
enh40720    1  227069200  227070200      3       1  150064       2.1711     0.014964
enh40786    1  228870000  228871000      2       1  150064       1.8273     0.033824
enh40787    1  228873600  228874600      9       4  150064       1.9712      0.02435
enh40804    1  229034000  229035000      5       2  150064       1.9226     0.027266
enh40808    1  229096600  229097600      2       1  150064       1.8065     0.035422
enh40810    1  229121800  229122800      6       2  150064       1.7394     0.040981
enh40874    1  230222200  230223200      1       1  150064       2.1121      0.01734
enh40875    1  230240300  230241300      5       2  150064       4.1046   2.0248e-05
enh40876    1  230243200  230244200      5       3  150064       3.2921    0.0004972
enh40877    1  230245100  230246100      5       2  150064        3.781   7.8086e-05
enh40878    1  230247800  230248800      3       2  150064       3.6755   0.00011869
enh40881    1  230262900  230263900      7       3  150064       3.0005    0.0013476
enh40882    1  230275600  230276600      8       4  150064       3.1945   0.00070042
enh40893    1  230310400  230311400      8       2  150064       1.9515     0.025501
enh40895    1  230321900  230322900      5       2  150064       1.7516     0.039924
enh40902    1  230406000  230407000      2       1  150064       2.0144     0.021985
enh40946    1  231558400  231559400      2       1  150064       2.0492     0.020222
enh40978    1  232593000  232594000      7       4  150064       1.9256     0.027074
enh41011    1  233426400  233427400      3       1  150064       1.6804     0.046444
enh41015    1  234306100  234307100      1       1  150064       1.9483      0.02569
enh41021    1  234451000  234452000      3       1  150064        1.665     0.047957
enh41026    1  234465300  234466300      3       1  150064       2.2548     0.012074
enh41032    1  234611500  234612500     10       3  150064       1.8371     0.033097
enh41035    1  234626400  234627400      8       4  150064       2.4821    0.0065312
enh41036    1  234635300  234636300      5       2  150064       2.8585    0.0021283
enh41038    1  234650800  234651800      2       1  150064       2.8082    0.0024912
enh41039    1  234652800  234653800      7       2  150064       2.9931    0.0013809
enh41064    1  235010900  235011900      3       1  150064       1.9239     0.027182
enh41065    1  235017300  235018300      6       2  150064       2.3523    0.0093283
enh41131    1  235806000  235807000      7       2  150064       1.9266     0.027012
enh41133    1  236000600  236001600      1       1  150064        2.169      0.01504
enh41172    1  236445800  236446800      1       1  150064       2.1571       0.0155
enh41178    1  236665600  236666600      1       1  150064       1.7372      0.04118
enh41195    1  239711400  239712400      4       2  150064       2.6604    0.0039025
enh41207    1  240073400  240074400      2       1  150064       2.0108     0.022171
enh41221    1  241761000  241762000      2       1  150064       2.3848    0.0085451
enh41223    1  241790400  241791400      5       3  150064       2.6293    0.0042779
enh41226    1  241799200  241800200      3       2  150064       2.6869    0.0036065
enh41227    1  241800700  241801700      9       4  150064       1.9708     0.024373
enh41236    1  243263900  243264900      1       1  150064       2.3843     0.008556
enh41237    1  243407400  243408400      1       1  150064       3.8631    5.598e-05
enh41238    1  243410000  243411000      2       1  150064       2.6922    0.0035494
enh41240    1  243420100  243421100      1       1  150064       4.8412    6.453e-07
enh41242    1  243427300  243428300      2       1  150064       3.9425   4.0322e-05
enh41243    1  243430200  243431200      1       1  150064       4.4273    4.771e-06
enh41244    1  243432300  243433300      1       1  150064       4.8999    4.794e-07
enh41245    1  243447600  243448600      3       2  150064       2.8128    0.0024559
enh41246    1  243450200  243451200      1       1  150064       4.8728    5.502e-07
enh41250    1  243578600  243579600      3       2  150064       2.8681    0.0020645
enh41254    1  243614900  243615900     10       3  150064       4.3299   7.4576e-06
enh41255    1  243622200  243623200      2       1  150064       2.2711     0.011571
enh41257    1  243645000  243646000      2       1  150064       4.1066   2.0075e-05
enh41258    1  243646400  243647400      2       1  150064       3.7261   9.7221e-05
enh41261    1  243759700  243760700      1       1  150064       1.9669       0.0246
enh41263    1  243890600  243891600      3       2  150064       4.4888   3.5809e-06
enh41264    1  243894200  243895200      2       1  150064       3.8836   5.1468e-05
enh41265    1  243914500  243915500      2       1  150064        3.559   0.00018614
enh41266    1  243955900  243956900      2       1  150064       4.4078   5.2215e-06
enh41269    1  243990300  243991300      3       1  150064       4.3839   5.8276e-06
enh41273    1  244008700  244009700      1       1  150064         3.42    0.0003131
enh41274    1  244009800  244010800      1       1  150064        4.007    3.075e-05
enh41275    1  244011000  244012000      2       1  150064       3.4812   0.00024957
enh41276    1  244014700  244015700      1       1  150064       3.3251     0.000442
enh41281    1  244236900  244237900      3       2  150064       1.9286     0.026888
enh41284    1  244386800  244387800      4       2  150064       1.7514     0.039941
enh41285    1  244402400  244403400      1       1  150064       2.0913      0.01825
enh41287    1  244416700  244417700      4       2  150064       1.9635     0.024792
enh41301    1  244602600  244603600      4       2  150064       2.1017     0.017792
enh41303    1  244607900  244608900      1       1  150064       2.2307      0.01285
enh41304    1  244608900  244609900      2       1  150064       2.3236     0.010074
enh41306    1  244611800  244612800      1       1  150064       2.1862       0.0144
enh41308    1  244623200  244624200      1       1  150064       1.7102      0.04361
enh41311    1  244828500  244829500      6       2  150064        1.716     0.043077
enh41345    1  246378400  246379400     12       2  150064       2.2639     0.011791
enh41347    1  246660500  246661500      2       1  150064        2.001     0.022697
enh41348    1  246670800  246671800     13       5  150064       2.4524    0.0070952
enh41361    1  246770500  246771500      2       1  150064       1.8193     0.034432
enh41362    1  246772000  246773000      2       1  150064       2.2501      0.01222
enh41363    1  246773800  246774800      4       2  150064       2.0202     0.021684
enh41365    1  246861600  246862600      6       3  150064        1.869     0.030814
enh41366    1  246862400  246863400      5       3  150064       1.6525     0.049218
enh41398    1  247572200  247573200      6       4  150064       2.5868    0.0048431
enh41426    1  249134300  249135300      1       1  150064       2.4173     0.007817
enh41434    1  249199200  249200200      1       1  150064       1.7708       0.0383
enh47009    2     969800     970800      6       2  150064       1.9771     0.024014
enh47025    2    2686000    2687000      2       1  150064       1.6794     0.046537
enh47030    2    3203200    3204200      3       1  150064       2.1825     0.014537
enh47031    2    3221100    3222100      5       1  150064       1.7865     0.037005
enh47032    2    3226700    3227700      4       1  150064       2.5833    0.0048931
enh47033    2    3242800    3243800      8       1  150064       2.6701    0.0037917
enh47034    2    3244900    3245900      5       2  150064       2.6672    0.0038238
enh47038    2    3307300    3308300      4       1  150064       2.7783    0.0027318
enh47051    2    3624400    3625400     12       5  150064       1.8717     0.030627
enh47067    2    7051600    7052600      1       1  150064       3.4934    0.0002385
enh47068    2    7056400    7057400      3       2  150064       2.8319    0.0023136
enh47069    2    7059600    7060600      3       1  150064       1.8028     0.035709
enh47070    2    7063500    7064500      3       1  150064       2.9286    0.0017024
enh47084    2    7197600    7198600      2       1  150064       1.8773      0.03024
enh47089    2    7571700    7572700      3       2  150064       1.7544     0.039679
enh47093    2    7591500    7592500      3       1  150064       3.1142   0.00092228
enh47094    2    7608000    7609000      6       2  150064       3.0468    0.0011564
enh47095    2    7656000    7657000      4       2  150064       2.3873    0.0084854
enh47096    2    7656900    7657900      2       1  150064       2.1757      0.01479
enh47105    2    7886300    7887300      2       1  150064       1.9687     0.024495
enh47147    2    8581500    8582500      2       1  150064       1.7458     0.040426
enh47148    2    8587900    8588900      3       1  150064       2.7301    0.0031659
enh47153    2    8621300    8622300      2       1  150064       1.7478     0.040253
enh47172    2    8784300    8785300      4       2  150064        1.822     0.034225
enh47173    2    8796900    8797900      4       2  150064       2.0529      0.02004
enh47182    2    9331000    9332000      2       1  150064       2.0791     0.018805
enh47186    2    9401100    9402100      2       1  150064       2.8288    0.0023364
enh47207    2    9755200    9756200      3       2  150064        1.755     0.039628
enh47214    2    9789600    9790600      3       1  150064       1.8502     0.032143
enh47245    2   10159300   10160300      9       4  150064       2.4135    0.0078997
enh47287    2   10541600   10542600      5       2  150064         1.94     0.026189
enh47308    2   10947700   10948700      9       2  150064       1.8183     0.034506
enh47310    2   10953200   10954200      6       3  150064       2.0708     0.019191
enh47334    2   11883300   11884300      5       3  150064       1.7708     0.038296
enh47343    2   11914900   11915900      4       2  150064       2.0882     0.018391
enh47356    2   12084600   12085600      5       3  150064       2.3953    0.0083023
enh47357    2   12085600   12086600      5       2  150064       2.1659     0.015158
enh47371    2   12267200   12268200      2       1  150064       1.7633     0.038926
enh47378    2   12427200   12428200      6       2  150064       1.7987     0.036032
enh47387    2   12559600   12560600      1       1  150064        2.065      0.01946
enh47403    2   12654000   12655000      1       1  150064       2.5336     0.005645
enh47404    2   12695400   12696400      2       1  150064       1.8598     0.031459
enh47428    2   15317600   15318600      3       2  150064        2.172      0.01493
enh47429    2   15441000   15442000      2       1  150064       2.0292     0.021221
enh47433    2   15699500   15700500      2       1  150064       1.8953     0.029027
enh47437    2   16105700   16106700      2       1  150064       2.2496     0.012237
enh47442    2   16798500   16799500      5       2  150064       1.7057      0.04403
enh47458    2   16894200   16895200      1       1  150064       2.0847      0.01855
enh47464    2   17932600   17933600      3       1  150064       1.9908     0.023252
enh47465    2   17936300   17937300      1       1  150064       2.1711      0.01496
enh47466    2   17985700   17986700      6       2  150064          2.2     0.013903
enh47473    2   19673300   19674300      3       2  150064       1.8886      0.02947
enh47501    2   20775600   20776600      3       2  150064       2.3466    0.0094715
enh47502    2   20776700   20777700      7       2  150064       2.1842     0.014475
enh47503    2   20778000   20779000      3       2  150064       2.0854     0.018516
enh47507    2   20841800   20842800      2       1  150064       2.2271      0.01297
enh47527    2   24127800   24128800      1       1  150064        2.071      0.01918
enh47528    2   24136400   24137400      4       2  150064       2.3261     0.010007
enh47532    2   24151200   24152200      2       1  150064       1.9116     0.027966
enh47533    2   24161500   24162500      1       1  150064       2.2362      0.01267
enh47544    2   24558000   24559000      3       2  150064       1.7154     0.043132
enh47565    2   24766900   24767900      3       2  150064       1.8898     0.029392
enh47569    2   24810800   24811800      3       1  150064       2.2143     0.013405
enh47570    2   24835900   24836900      2       1  150064       1.8495     0.032195
enh47577    2   25007800   25008800      7       3  150064       1.6745     0.047015
enh47589    2   25351500   25352500      6       3  150064        4.357    6.593e-06
enh47591    2   25388200   25389200      1       1  150064       1.7106      0.04358
enh47592    2   25424800   25425800      2       1  150064       3.2021   0.00068214
enh47593    2   25427100   25428100      1       1  150064       2.3427     0.009572
enh47595    2   25432600   25433600      5       2  150064       3.6798   0.00011672
enh47596    2   25437900   25438900      1       1  150064       3.4723     0.000258
enh47597    2   25439500   25440500      4       1  150064       3.2685   0.00054051
enh47603    2   25495300   25496300      2       1  150064        2.054     0.019988
enh47604    2   25497600   25498600      1       1  150064       2.1462      0.01593
enh47607    2   25509400   25510400      1       1  150064       2.1028      0.01774
enh47608    2   25512300   25513300      5       3  150064       2.5346     0.005628
enh47609    2   25514700   25515700      2       1  150064       2.1919     0.014194
enh47612    2   25530800   25531800      3       1  150064       3.5939   0.00016288
enh47613    2   25535300   25536300      3       1  150064       2.2809     0.011276
enh47614    2   25538800   25539800      2       1  150064       2.5207    0.0058563
enh47615    2   25546000   25547000      2       1  150064       1.7595     0.039251
enh47622    2   25598700   25599700      2       1  150064        4.143   1.7136e-05
enh47641    2   26013300   26014300      3       2  150064       2.0358     0.020886
enh47646    2   26054200   26055200      3       2  150064        1.725     0.042263
enh47648    2   26075400   26076400      3       1  150064       2.2035     0.013779
enh47654    2   26214200   26215200      3       1  150064        3.715   0.00010161
enh47656    2   26231100   26232100      5       1  150064         1.72     0.042716
enh47658    2   26255200   26256200      3       1  150064       2.0545     0.019965
enh47661    2   26262200   26263200      3       1  150064       2.2961     0.010836
enh47663    2   26267700   26268700      2       1  150064       3.1104   0.00093416
enh47668    2   26308800   26309800      4       2  150064       2.0709     0.019183
enh47675    2   26492200   26493200      2       1  150064       2.1871     0.014367
enh47677    2   26523300   26524300      3       2  150064       1.6587     0.048589
enh47682    2   26700100   26701100      5       2  150064       2.4833    0.0065086
enh47686    2   26963700   26964700      4       2  150064       3.6333   0.00013989
enh47688    2   26985800   26986800      2       1  150064       3.1708   0.00076023
enh47690    2   26990100   26991100      3       1  150064       3.0209      0.00126
enh47692    2   26993800   26994800      2       1  150064       3.1495   0.00081767
enh47693    2   26995600   26996600      1       1  150064       3.3202    0.0004497
enh47694    2   27007500   27008500      3       2  150064       2.1143     0.017246
enh47695    2   27033100   27034100      2       1  150064       3.5217   0.00021442
enh47698    2   27254300   27255300      1       1  150064       3.0193     0.001267
enh47701    2   27271800   27272800      2       1  150064       3.4335   0.00029787
enh47703    2   27292100   27293100      2       1  150064       3.1958   0.00069719
enh47704    2   27295300   27296300      1       1  150064       2.9142     0.001783
enh47705    2   27297600   27298600      3       1  150064       2.5994    0.0046699
enh47708    2   27307500   27308500      2       1  150064       2.5213    0.0058457
enh47709    2   27310000   27311000      2       1  150064       2.2794     0.011321
enh47712    2   27344900   27345900      1       1  150064       3.0392     0.001186
enh47719    2   27441100   27442100      8       2  150064       2.4136    0.0078978
enh47722    2   27525400   27526400      1       1  150064       2.1382      0.01625
enh47724    2   27574500   27575500      1       1  150064       2.7773     0.002741
enh47728    2   27595200   27596200      2       1  150064       2.3713    0.0088636
enh47730    2   27604000   27605000      1       1  150064       3.0578     0.001115
enh47732    2   27614800   27615800      2       1  150064       3.0097    0.0013077
enh47735    2   27632800   27633800      2       1  150064       2.0799     0.018769
enh47738    2   27711200   27712200      4       2  150064       3.6298   0.00014183
enh47741    2   27807600   27808600      3       2  150064       2.7382    0.0030892
enh47744    2   27814300   27815300      7       3  150064       3.0288    0.0012278
enh47746    2   27850300   27851300      2       1  150064       1.8163      0.03466
enh47747    2   27852600   27853600      4       2  150064       1.6601     0.048445
enh47750    2   27888400   27889400      2       1  150064        1.985     0.023573
enh47753    2   27938200   27939200      2       1  150064       3.5124   0.00022205
enh47754    2   27958700   27959700      2       1  150064       3.4552   0.00027493
enh47756    2   27988000   27989000      1       1  150064       4.1169     1.92e-05
enh47757    2   27988800   27989800      3       2  150064       4.4211   4.9099e-06
enh47758    2   27993400   27994400      1       1  150064       3.8587      5.7e-05
enh47760    2   28019400   28020400      4       1  150064       4.5306   2.9408e-06
enh47761    2   28021400   28022400      1       1  150064       3.8846    5.125e-05
enh47762    2   28031600   28032600      2       1  150064       4.1818   1.4459e-05
enh47763    2   28032700   28033700      1       1  150064       5.1968    1.014e-07
enh47767    2   28137400   28138400      2       1  150064       1.9275     0.026958
enh47768    2   28143000   28144000      1       1  150064       3.6355    0.0001387
enh47771    2   28188400   28189400      3       2  150064       3.2273   0.00062488
enh47772    2   28202700   28203700      2       1  150064         4.51   3.2416e-06
enh47775    2   28303700   28304700      4       2  150064       1.8579     0.031589
enh47791    2   28601500   28602500      4       2  150064       2.2538     0.012105
enh47792    2   28612000   28613000      1       1  150064        2.969     0.001494
enh47794    2   28634600   28635600      1       1  150064       2.5082     0.006067
enh47795    2   28635500   28636500      1       1  150064       2.5742     0.005024
enh47797    2   28645100   28646100      3       1  150064         1.93     0.026801
enh47799    2   28653500   28654500      3       1  150064       2.1719      0.01493
enh47800    2   28657000   28658000      2       1  150064       2.5168    0.0059216
enh47826    2   28992300   28993300      4       2  150064       2.8241    0.0023707
enh47827    2   28996100   28997100      3       1  150064        1.836     0.033179
enh47828    2   29032300   29033300      3       1  150064       3.1758   0.00074719
enh47831    2   29093600   29094600      6       3  150064         1.99     0.023295
enh47847    2   29411900   29412900      3       2  150064       3.0524    0.0011353
enh47856    2   30445700   30446700      3       1  150064        1.705     0.044093
enh47857    2   30450100   30451100      1       1  150064       2.0427      0.02054
enh47882    2   30583700   30584700      3       1  150064       1.8711     0.030665
enh47883    2   30589000   30590000      1       1  150064       1.8188      0.03447
enh47915    2   31547300   31548300      2       1  150064       1.6604     0.048421
enh47921    2   32181200   32182200      2       1  150064       1.9275     0.026958
enh47922    2   32183100   32184100      2       1  150064       1.9374     0.026349
enh47930    2   32236700   32237700      2       1  150064       2.3303    0.0098956
enh47991    2   36688100   36689100      2       1  150064       2.0103     0.022198
enh47996    2   36822900   36823900      3       1  150064       2.0623      0.01959
enh47999    2   37016300   37017300      2       1  150064       1.9155     0.027712
enh48000    2   37019400   37020400      3       2  150064       2.7571    0.0029155
enh48001    2   37027600   37028600      5       3  150064       2.7098    0.0033659
enh48002    2   37032700   37033700      1       1  150064        2.168      0.01508
enh48004    2   37116700   37117700      2       1  150064       2.0112     0.022153
enh48005    2   37153600   37154600      3       2  150064       2.7715    0.0027901
enh48006    2   37178600   37179600      5       3  150064        1.859     0.031515
enh48007    2   37190600   37191600      3       2  150064       2.1948     0.014089
enh48009    2   37194500   37195500      1       1  150064       2.9809     0.001437
enh48010    2   37237700   37238700      4       2  150064       1.8745     0.030427
enh48014    2   37316700   37317700      4       2  150064       2.4554    0.0070363
enh48019    2   37422600   37423600      1       1  150064       3.5202    0.0002156
enh48020    2   37425000   37426000      5       3  150064       2.8351    0.0022909
enh48022    2   37456200   37457200      3       2  150064       2.2591     0.011938
enh48023    2   37460000   37461000      5       2  150064        3.157   0.00079709
enh48024    2   37538600   37539600      2       1  150064       3.4388   0.00029217
enh48025    2   37539800   37540800      5       2  150064       3.5422   0.00019844
enh48026    2   37545200   37546200      1       1  150064       3.9736     3.54e-05
enh48027    2   37548800   37549800      2       1  150064       3.3541   0.00039817
enh48028    2   37570800   37571800      5       3  150064       2.4303    0.0075439
enh48029    2   37576400   37577400      4       1  150064       2.9335    0.0016756
enh48032    2   37603800   37604800      8       4  150064       1.8991     0.028778
enh48033    2   37616100   37617100      1       1  150064       1.6582      0.04864
enh48035    2   37641400   37642400      4       2  150064       2.1762      0.01477
enh48078    2   38151000   38152000      4       2  150064       1.9939     0.023079
enh48081    2   38209100   38210100      2       1  150064        1.731     0.041726
enh48096    2   38601900   38602900      2       1  150064       1.8326     0.033433
enh48097    2   38605000   38606000      5       3  150064       1.8909     0.029318
enh48127    2   38926200   38927200      2       1  150064       1.7783     0.037677
enh48129    2   38949200   38950200      1       1  150064       2.1091      0.01747
enh48130    2   38967700   38968700      1       1  150064       2.2486      0.01227
enh48133    2   38980700   38981700      3       1  150064       1.8303     0.033603
enh48134    2   38981800   38982800      4       2  150064       2.3701    0.0088909
enh48135    2   39004200   39005200      3       1  150064       2.4957    0.0062859
enh48137    2   39033300   39034300      3       2  150064       2.1293     0.016614
enh48138    2   39058300   39059300      6       2  150064       2.1428     0.016064
enh48140    2   39066500   39067500      2       1  150064       1.8223     0.034202
enh48141    2   39101600   39102600      5       1  150064       1.8361     0.033174
enh48144    2   39320300   39321300      3       1  150064       1.6751     0.046955
enh48145    2   39322100   39323100      1       1  150064       1.6606       0.0484
enh48159    2   39363200   39364200      1       1  150064       2.0915      0.01824
enh48161    2   39442700   39443700      2       1  150064        2.362    0.0090875
enh48162    2   39444900   39445900      8       3  150064       2.6683    0.0038117
enh48163    2   39454800   39455800      3       2  150064       1.8022     0.035754
enh48180    2   40000700   40001700      1       1  150064       2.0746      0.01901
enh48182    2   40003400   40004400      1       1  150064       2.1843      0.01447
enh48183    2   40004200   40005200      3       1  150064       1.8608     0.031388
enh48189    2   40681500   40682500      3       2  150064       2.9861     0.001413
enh48193    2   40715800   40716800      3       2  150064       1.7946      0.03636
enh48195    2   41683000   41684000      2       1  150064       1.7707     0.038309
enh48198    2   42067000   42068000      1       1  150064       3.0482     0.001151
enh48199    2   42068500   42069500      5       1  150064       2.4789    0.0065887
enh48281    2   43014100   43015100      3       2  150064       2.6613     0.003892
enh48292    2   43173500   43174500      3       2  150064       1.8782     0.030178
enh48307    2   43254000   43255000      7       2  150064       1.9514     0.025502
enh48324    2   43379800   43380800      5       2  150064       1.9536     0.025374
enh48325    2   43382300   43383300      3       1  150064       1.6676     0.047698
enh48327    2   43389800   43390800      1       1  150064       1.7349      0.04138
enh48382    2   44409800   44410800      4       1  150064       1.8436     0.032623
enh48383    2   44412700   44413700      2       1  150064       2.3813    0.0086254
enh48385    2   44422200   44423200      2       1  150064       1.8623     0.031283
enh48421    2   46064000   46065000      9       4  150064       2.3344    0.0097878
enh48422    2   46069600   46070600      2       1  150064       1.6494     0.049534
enh48464    2   46704400   46705400      6       3  150064       1.7424     0.040721
enh48467    2   46727500   46728500      2       1  150064       2.1232     0.016868
enh48471    2   46772800   46773800      1       1  150064       1.6782      0.04665
enh48481    2   46845200   46846200      1       1  150064       1.9138      0.02782
enh48507    2   47212100   47213100      1       1  150064       1.7302       0.0418
enh48535    2   47563600   47564600      3       1  150064       1.6973     0.044819
enh48538    2   47712400   47713400      3       1  150064       1.9607     0.024958
enh48543    2   47748700   47749700      3       2  150064       1.8383     0.033008
enh48546    2   47979100   47980100      3       2  150064       1.6925     0.045279
enh48547    2   47994700   47995700      2       1  150064       2.2832     0.011209
enh48548    2   48012000   48013000      7       3  150064       2.4957    0.0062859
enh48549    2   48013100   48014100      2       1  150064       1.7933     0.036465
enh48551    2   48083600   48084600      2       1  150064       1.7494     0.040112
enh48553    2   48092300   48093300      3       1  150064       2.5359    0.0056078
enh48554    2   48095100   48096100      4       1  150064       2.4624    0.0069011
enh48555    2   48097900   48098900      4       2  150064       3.1389   0.00084787
enh48556    2   48099000   48100000      2       1  150064       2.4946     0.006305
enh48557    2   48106800   48107800      3       2  150064       1.6743     0.047037
enh48559    2   48115500   48116500      5       3  150064       3.1409   0.00084206
enh48560    2   48120100   48121100      2       1  150064       1.8438     0.032605
enh48563    2   48129200   48130200      1       1  150064       2.9361     0.001662
enh48565    2   48144700   48145700      2       1  150064       2.6178    0.0044254
enh48568    2   48340100   48341100      1       1  150064       2.0415       0.0206
enh48572    2   48447500   48448500      3       2  150064       2.7706     0.002798
enh48578    2   48539200   48540200      3       1  150064       2.7455    0.0030207
enh48579    2   48546100   48547100      1       1  150064       2.7125     0.003339
enh48581    2   48551200   48552200      2       1  150064       2.8114     0.002466
enh48582    2   48553200   48554200      5       2  150064       2.7433    0.0030411
enh48583    2   48555600   48556600      3       2  150064       2.8227    0.0023807
enh48586    2   48566200   48567200      3       1  150064       3.1904   0.00071027
enh48587    2   48568400   48569400      5       2  150064       3.3176   0.00045403
enh48590    2   48572800   48573800      4       2  150064       2.3954    0.0083022
enh48592    2   48579700   48580700      3       2  150064       1.6632     0.048138
enh48595    2   48589000   48590000      2       1  150064        2.646    0.0040726
enh48596    2   48622700   48623700      4       2  150064       2.1457     0.015947
enh48597    2   48642300   48643300      5       3  150064       2.5089    0.0060555
enh48598    2   48647000   48648000      5       3  150064       1.6782      0.04665
enh48599    2   48647700   48648700      3       2  150064       2.8124    0.0024586
enh48601    2   48671100   48672100      4       2  150064        2.113       0.0173
enh48605    2   48688500   48689500      5       2  150064       1.7908     0.036665
enh48609    2   50719100   50720100      1       1  150064       3.0002     0.001349
enh48611    2   53995700   53996700      4       2  150064       2.0615     0.019627
enh48613    2   54015400   54016400      4       1  150064       2.2744     0.011472
enh48615    2   54172100   54173100      2       1  150064       1.7235     0.042399
enh48617    2   54176700   54177700      5       3  150064       2.4142    0.0078856
enh48618    2   54188300   54189300      2       1  150064       2.4166    0.0078321
enh48621    2   54194400   54195400      5       2  150064       2.2426     0.012463
enh48624    2   54218600   54219600      5       2  150064       2.7513    0.0029678
enh48625    2   54221500   54222500      3       2  150064       2.3744    0.0087897
enh48626    2   54225500   54226500      3       1  150064        1.864     0.031162
enh48627    2   54240400   54241400      3       1  150064       2.1849     0.014448
enh48628    2   54268000   54269000      1       1  150064       3.6393    0.0001367
enh48630    2   54280600   54281600      2       1  150064       2.1753     0.014802
enh48631    2   54319900   54320900      4       1  150064       2.1843     0.014469
enh48633    2   54330600   54331600      4       2  150064       2.5832    0.0048945
enh48634    2   54341300   54342300      5       2  150064        2.161     0.015346
enh48636    2   54648300   54649300      2       1  150064       3.1144   0.00092157
enh48641    2   54789900   54790900      3       2  150064        1.831      0.03355
enh48642    2   54793000   54794000      2       1  150064        1.893     0.029178
enh48643    2   54804300   54805300      2       1  150064       1.9179      0.02756
enh48644    2   54807800   54808800     10       2  150064       2.3173     0.010244
enh48645    2   54811900   54812900      4       1  150064       2.2077     0.013631
enh48647    2   54818400   54819400      3       1  150064        1.707     0.043912
enh48648    2   54821000   54822000      3       1  150064       2.0824     0.018652
enh48649    2   54822200   54823200      5       3  150064       2.3515     0.009349
enh48650    2   54823800   54824800      5       2  150064       1.8372     0.033091
enh48652    2   54832700   54833700      4       2  150064       1.9923      0.02317
enh48654    2   54836800   54837800      4       2  150064       1.6573      0.04873
enh48655    2   54845400   54846400      5       3  150064       2.6875    0.0035999
enh48656    2   54861600   54862600      6       4  150064       2.7386    0.0030848
enh48657    2   54893100   54894100      2       1  150064       1.8824      0.02989
enh48659    2   54907400   54908400      8       4  150064       2.6705    0.0037871
enh48664    2   55172600   55173600      5       2  150064       2.3761    0.0087491
enh48671    2   55222400   55223400      5       2  150064       2.7688     0.002813
enh48673    2   55231600   55232600      4       2  150064       3.0157    0.0012819
enh48677    2   55247800   55248800      6       3  150064        1.962      0.02488
enh48680    2   55269900   55270900      5       2  150064       1.9145     0.027779
enh48681    2   55273000   55274000      2       1  150064         2.21     0.013552
enh48719    2   56098300   56099300      1       1  150064       1.9554      0.02527
enh48722    2   57925600   57926600      4       2  150064       2.1408     0.016144
enh48723    2   57947700   57948700      2       1  150064       3.8989   4.8315e-05
enh48724    2   57986600   57987600      2       1  150064       5.8555    2.378e-09
enh48725    2   57987100   57988100      3       2  150064       5.7603   4.1982e-09
enh48726    2   58135700   58136700      3       2  150064       5.3352   4.7723e-08
enh48727    2   58250400   58251400      3       1  150064       3.1527   0.00080881
enh48730    2   58271800   58272800      3       1  150064       3.2036   0.00067864
enh48731    2   58274900   58275900      1       1  150064       4.4393    4.513e-06
enh48734    2   58335100   58336100      3       2  150064       4.7541   9.9663e-07
enh48736    2   58466900   58467900      2       1  150064       4.1103   1.9758e-05
enh48740    2   60113800   60114800      4       2  150064       1.7552      0.03961
enh48742    2   60321100   60322100      3       1  150064       1.7909     0.036658
enh48743    2   60326700   60327700      3       1  150064       1.6862     0.045877
enh48744    2   60332000   60333000      3       2  150064        1.672     0.047265
enh48748    2   60580600   60581600      3       2  150064       2.5325     0.005662
enh48749    2   60586900   60587900      3       2  150064       2.0613     0.019637
enh48752    2   60618500   60619500      3       1  150064        2.879    0.0019949
enh48753    2   60627500   60628500      2       1  150064       1.6722     0.047242
enh48754    2   60639000   60640000      3       1  150064       1.6808     0.046396
enh48759    2   60710300   60711300      3       2  150064       2.9125    0.0017926
enh48761    2   60723100   60724100      5       2  150064       3.3545   0.00039751
enh48762    2   60726100   60727100      1       1  150064       3.8466    5.988e-05
enh48763    2   60730900   60731900      3       2  150064       2.7966    0.0025825
enh48765    2   60735100   60736100      2       1  150064       1.6603     0.048424
enh48766    2   60737400   60738400      8       2  150064       3.1212   0.00090046
enh48767    2   60739600   60740600      4       2  150064       3.1038   0.00095519
enh48768    2   60742900   60743900      2       1  150064       2.0799     0.018768
enh48778    2   60888700   60889700      2       1  150064       2.4333    0.0074801
enh48780    2   60982400   60983400      4       2  150064       2.3444    0.0095296
enh48806    2   61206000   61207000      1       1  150064       1.7754      0.03792
enh48821    2   61465100   61466100      1       1  150064       2.6671     0.003825
enh48822    2   61592000   61593000      2       1  150064       2.1586      0.01544
enh48833    2   61676100   61677100      3       2  150064       2.8444    0.0022248
enh48878    2   62638500   62639500      2       1  150064       1.9074     0.028233
enh48879    2   62701600   62702600      3       2  150064       1.8237     0.034096
enh48880    2   62702900   62703900      2       1  150064       3.1968   0.00069488
enh48882    2   62733400   62734400      3       1  150064       2.8021    0.0025387
enh48884    2   62934000   62935000      1       1  150064       3.1879    0.0007165
enh48911    2   64291400   64292400      5       3  150064       2.1085     0.017493
enh48923    2   64365200   64366200      2       1  150064       1.8243     0.034056
enh48951    2   64749400   64750400      2       1  150064        1.778     0.037704
enh48959    2   64813800   64814800      5       2  150064       1.8747     0.030416
enh48960    2   64833000   64834000      1       1  150064       2.7279     0.003187
enh49057    2   65634300   65635300      2       1  150064       1.8394      0.03293
enh49064    2   67623400   67624400      1       1  150064       1.8751      0.03039
enh49074    2   68379100   68380100      3       2  150064       1.7302     0.041796
enh49076    2   68386200   68387200      5       2  150064       2.8937    0.0019034
enh49079    2   68415500   68416500      1       1  150064       2.8012     0.002546
enh49082    2   68422500   68423500      7       3  150064       2.3469     0.009465
enh49090    2   68459400   68460400      2       1  150064       2.3978    0.0082472
enh49092    2   68473000   68474000      2       1  150064       2.5392    0.0055561
enh49095    2   68482200   68483200      5       3  150064       2.0079     0.022329
enh49118    2   68679700   68680700      4       2  150064       2.3063     0.010547
enh49165    2   69536300   69537300      1       1  150064       1.9178      0.02757
enh49168    2   69662500   69663500      1       1  150064       2.0166      0.02187
enh49227    2   69997000   69998000      1       1  150064       1.7877      0.03691
enh49229    2   70016700   70017700      5       2  150064       1.7414     0.040805
enh49238    2   70120000   70121000      3       1  150064       1.6926     0.045261
enh49240    2   70128200   70129200      2       1  150064       1.9686       0.0245
enh49243    2   70144800   70145800      2       1  150064        1.804     0.035616
enh49244    2   70153700   70154700      4       1  150064       1.8322     0.033464
enh49249    2   70184800   70185800      2       1  150064       2.1927     0.014166
enh49250    2   70191300   70192300      1       1  150064       2.1937      0.01413
enh49251    2   70200200   70201200      1       1  150064       1.9103      0.02805
enh49254    2   70212700   70213700      1       1  150064       1.6722      0.04724
enh49255    2   70228900   70229900      1       1  150064       1.7059      0.04401
enh49285    2   70470300   70471300      2       1  150064       1.7034     0.044247
enh49288    2   70485900   70486900      1       1  150064       1.7425      0.04071
enh49289    2   70487200   70488200      2       1  150064       1.6595     0.048504
enh49292    2   70527400   70528400      2       1  150064       2.0229     0.021543
enh49300    2   70737000   70738000      2       1  150064       1.7028     0.044298
enh49304    2   70883400   70884400      6       3  150064        2.599    0.0046749
enh49336    2   71644800   71645800      2       1  150064       2.6902    0.0035708
enh49337    2   71677400   71678400      6       3  150064       1.8222     0.034215
enh49351    2   73261800   73262800      1       1  150064       4.0743    2.308e-05
enh49352    2   73271200   73272200      3       2  150064       3.3061   0.00047302
enh49353    2   73295900   73296900      1       1  150064       3.5033    0.0002298
enh49355    2   73334200   73335200      2       1  150064       3.4372   0.00029392
enh49356    2   73336200   73337200      5       2  150064       2.2832     0.011209
enh49358    2   73439600   73440600      2       1  150064       3.9133   4.5522e-05
enh49359    2   73442100   73443100      4       2  150064       2.4479     0.007184
enh49360    2   73463400   73464400      1       1  150064       4.0458    2.607e-05
enh49366    2   73611600   73612600      2       1  150064       3.7349   9.3901e-05
enh49386    2   74196300   74197300      2       1  150064       2.1182     0.017078
enh49397    2   74243900   74244900      1       1  150064        2.156      0.01554
enh49398    2   74247500   74248500      1       1  150064       2.1868      0.01438
enh49400    2   74252100   74253100      3       1  150064       2.9587    0.0015448
enh49402    2   74256400   74257400      2       1  150064       2.1161     0.017167
enh49405    2   74280200   74281200      2       1  150064       2.3656    0.0090003
enh49407    2   74306800   74307800      1       1  150064       2.8324      0.00231
enh49415    2   74408500   74409500      1       1  150064       2.1993      0.01393
enh49451    2   74968000   74969000      6       1  150064       1.8074     0.035354
enh49474    2   75438400   75439400      8       3  150064       1.6855     0.045942
enh49475    2   75515000   75516000      3       2  150064       2.4654    0.0068421
enh49483    2   83758000   83759000      4       2  150064       1.7278     0.042008
enh49527    2   85126000   85127000      2       1  150064       1.6501     0.049463
enh49577    2   85629000   85630000      5       3  150064       2.6116    0.0045063
enh49580    2   85637900   85638900      3       1  150064       2.8256    0.0023599
enh49581    2   85639600   85640600      3       2  150064       1.7379     0.041116
enh49582    2   85642000   85643000      1       1  150064       2.3193      0.01019
enh49583    2   85644600   85645600      5       2  150064       3.2498   0.00057749
enh49590    2   85751500   85752500      2       1  150064        1.829       0.0337
enh49604    2   85828200   85829200      1       1  150064       1.6695      0.04751
enh49608    2   85844700   85845700      1       1  150064       2.0794      0.01879
enh49614    2   85907300   85908300      2       1  150064       2.2377     0.012621
enh49621    2   85941500   85942500      2       1  150064       1.9572     0.025163
enh49631    2   86077800   86078800      3       2  150064       2.2477     0.012298
enh49633    2   86088700   86089700      5       2  150064       1.8439     0.032596
enh49654    2   86295200   86296200      5       2  150064       2.1538      0.01563
enh49675    2   86695400   86696400      1       1  150064       2.0143      0.02199
enh49676    2   86779300   86780300      4       2  150064       2.0629     0.019563
enh49685    2   87008000   87009000      1       1  150064       2.1343      0.01641
enh49687    2   87021600   87022600      4       1  150064       1.7121     0.043443
enh49694    2   87054500   87055500      5       1  150064       2.0761     0.018941
enh49745    2   88903200   88904200      1       1  150064       1.9455      0.02586
enh49749    2   88917300   88918300      2       1  150064       1.7497     0.040086
enh49751    2   88928100   88929100      2       1  150064       2.2154     0.013366
enh49781    2   95702000   95703000      1       1  150064       2.1182      0.01708
enh49805    2   96797200   96798200      1       1  150064       1.9593      0.02504
enh49812    2   96830700   96831700      1       1  150064        1.833       0.0334
enh49819    2   96871900   96872900      2       1  150064       2.6324    0.0042391
enh49825    2   96911900   96912900      3       2  150064        2.309     0.010472
enh49829    2   96924400   96925400      3       2  150064       2.9815    0.0014343
enh49830    2   96927200   96928200      1       1  150064        3.299    0.0004851
enh49834    2   96983700   96984700      1       1  150064       3.3702    0.0003755
enh49835    2   96987900   96988900      1       1  150064       2.8722     0.002038
enh49842    2   97063100   97064100      2       1  150064       2.5724      0.00505
enh49859    2   97219600   97220600      2       1  150064       2.1345     0.016403
enh49860    2   97259700   97260700      1       1  150064       1.6771      0.04676
enh49861    2   97282100   97283100      1       1  150064       1.9348      0.02651
enh49865    2   97320400   97321400      1       1  150064       2.4667     0.006819
enh49868    2   97406100   97407100      1       1  150064       1.9779      0.02397
enh49869    2   97424800   97425800      3       1  150064        2.197     0.014011
enh49870    2   97430200   97431200      1       1  150064        2.061      0.01965
enh49871    2   97430800   97431800      1       1  150064        2.061      0.01965
enh49873    2   97433700   97434700      1       1  150064       2.3494     0.009401
enh49874    2   97438500   97439500      2       1  150064       2.9396    0.0016433
enh49875    2   97440000   97441000      3       1  150064       1.8033     0.035668
enh49878    2   97475600   97476600      1       1  150064       1.9413      0.02611
enh49880    2   97484400   97485400      3       1  150064       1.9841     0.023623
enh49882    2   97504200   97505200      1       1  150064       2.0077      0.02234
enh49884    2   97521700   97522700      1       1  150064       2.0007      0.02271
enh49887    2   97528600   97529600      1       1  150064       2.8597      0.00212
enh49889    2   97536600   97537600      2       1  150064       1.9317     0.026699
enh49890    2   97540400   97541400      3       1  150064       3.0089    0.0013111
enh49893    2   97561400   97562400      6       2  150064       2.3819    0.0086126
enh49894    2   97577500   97578500      4       2  150064       3.6822   0.00011562
enh49898    2   97606300   97607300      2       1  150064       3.1987   0.00069024
enh49905    2   97761000   97762000      5       1  150064       2.6068      0.00457
enh49906    2   98261000   98262000      3       1  150064       2.6678    0.0038176
enh49910    2   98327100   98328100      3       1  150064       1.6724     0.047225
enh49911    2   98340500   98341500      2       1  150064        2.889    0.0019321
enh49912    2   98348100   98349100      1       1  150064       2.2639      0.01179
enh49916    2   98484800   98485800      3       2  150064       1.8073     0.035357
enh49917    2   98486500   98487500      2       1  150064       1.8509     0.032095
enh49918    2   98524200   98525200      6       3  150064       2.5541    0.0053231
enh49924    2   98567500   98568500      3       2  150064       2.3493    0.0094037
enh49928    2   98586300   98587300      4       2  150064       2.3228     0.010095
enh49929    2   98596300   98597300      4       2  150064       2.0347     0.020938
enh49933    2   98612900   98613900      3       1  150064       2.9854     0.001416
enh49942    2   98750400   98751400      2       1  150064       2.2184     0.013264
enh49943    2   99060200   99061200      2       1  150064        1.857     0.031655
enh49945    2   99069500   99070500      2       1  150064       1.7949     0.036333
enh49947    2   99078600   99079600      1       1  150064         1.86      0.03144
enh49951    2   99087400   99088400      1       1  150064        1.792      0.03657
enh49952    2   99092100   99093100      2       1  150064       1.7027      0.04431
enh49955    2   99108900   99109900      2       1  150064       1.7642     0.038849
enh49964    2   99205000   99206000      1       1  150064       1.8569      0.03166
enh49966    2   99222600   99223600      3       1  150064       1.6702     0.047443
enh49968    2   99231600   99232600      2       1  150064        1.732     0.041635
enh49973    2   99265900   99266900      1       1  150064       1.6808       0.0464
enh49997    2   99422200   99423200      3       1  150064       1.7118      0.04347
enh50001    2   99449200   99450200      5       2  150064       1.7134      0.04332
enh50025    2  100254800  100255800      3       2  150064       3.7669   8.2648e-05
enh50027    2  100400700  100401700      5       3  150064       1.7835     0.037255
enh50028    2  100443600  100444600      3       1  150064       2.2485     0.012274
enh50031    2  100544600  100545600      2       1  150064       1.9318     0.026691
enh50069    2  101364400  101365400      3       2  150064       1.7989     0.036018
enh50073    2  101540900  101541900      4       2  150064       1.7805     0.037497
enh50087    2  101867800  101868800      4       2  150064        1.782     0.037378
enh50089    2  101886200  101887200      1       1  150064       2.3891     0.008444
enh50090    2  101888700  101889700      1       1  150064       2.5485      0.00541
enh50165    2  102690400  102691400      4       1  150064       1.6649     0.047969
enh50166    2  102698300  102699300      4       2  150064       1.8707     0.030694
enh50168    2  102721000  102722000      6       3  150064       3.5859   0.00016796
enh50169    2  102754500  102755500      1       1  150064       2.8171     0.002423
enh50172    2  102788700  102789700      3       2  150064       1.7765     0.037828
enh50173    2  102804200  102805200      4       2  150064       1.8226     0.034185
enh50174    2  102813700  102814700      6       2  150064       1.9777     0.023982
enh50209    2  103351200  103352200      3       1  150064       2.6778    0.0037058
enh50213    2  104995400  104996400      3       2  150064       1.8521     0.032007
enh50228    2  105977300  105978300      5       3  150064        1.705     0.044093
enh50239    2  106349700  106350700      6       2  150064        1.991     0.023238
enh50243    2  106368000  106369000      2       1  150064       1.8798     0.030067
enh50246    2  106376700  106377700      4       1  150064       2.7082    0.0033821
enh50300    2  106693800  106694800      2       1  150064       2.5384    0.0055686
enh50310    2  106760500  106761500      2       1  150064       2.0375     0.020801
enh50337    2  109200400  109201400      6       3  150064       1.6519      0.04928
enh50340    2  109208200  109209200      7       3  150064       2.2184     0.013264
enh50344    2  109231100  109232100      5       2  150064       1.8412     0.032798
enh50392    2  110271100  110272100      2       1  150064       4.2551   1.0449e-05
enh50393    2  110393900  110394900      2       1  150064       2.6428    0.0041117
enh50394    2  110395500  110396500      4       2  150064       3.3785   0.00036447
enh50405    2  111584600  111585600      2       1  150064       2.1063     0.017591
enh50407    2  111597800  111598800      7       3  150064       1.6664     0.047814
enh50408    2  111601200  111602200      8       4  150064       1.7606     0.039155
enh50430    2  111920000  111921000      1       1  150064       1.6997      0.04459
enh50447    2  112249000  112250000      3       1  150064       1.8719     0.030608
enh50449    2  112252900  112253900      2       1  150064       2.6208    0.0043864
enh50470    2  112763000  112764000      5       2  150064       1.8432      0.03265
enh50471    2  112763700  112764700      3       2  150064       1.6958      0.04496
enh50481    2  112943200  112944200      2       1  150064       1.6797      0.04651
enh50504    2  113431800  113432800      1       1  150064       2.4515     0.007114
enh50556    2  113942200  113943200      6       2  150064       1.8165     0.034644
enh50571    2  114082100  114083100      3       2  150064       2.0008     0.022706
enh50594    2  114634500  114635500      4       2  150064       2.8604    0.0021153
enh50598    2  114650600  114651600      5       2  150064        1.947     0.025765
enh50600    2  114680200  114681200      5       2  150064       1.7338     0.041479
enh50615    2  118844600  118845600      4       2  150064       2.2752     0.011448
enh50619    2  118861300  118862300      3       2  150064       1.8536     0.031898
enh50621    2  118926400  118927400      3       1  150064       1.9362     0.026422
enh50676    2  120984600  120985600      2       1  150064       1.6772     0.046754
enh50689    2  121954400  121955400      3       1  150064       1.7022     0.044361
enh50720    2  122511700  122512700      1       1  150064       1.8269      0.03386
enh50731    2  127428200  127429200      2       1  150064       1.8366     0.033137
enh50737    2  127533600  127534600      4       2  150064       2.4173    0.0078178
enh50746    2  127828100  127829100      2       1  150064       1.8456     0.032474
enh50749    2  127841100  127842100      5       3  150064       2.4838    0.0064992
enh50750    2  127844600  127845600      1       1  150064       2.7431     0.003043
enh50751    2  127850600  127851600      1       1  150064       2.1792      0.01466
enh50752    2  127916100  127917100      2       1  150064       1.8935     0.029145
enh50813    2  128786200  128787200      2       1  150064       1.7097     0.043657
enh50862    2  131134100  131135100      3       2  150064       1.7561     0.039535
enh50867    2  131149400  131150400      1       1  150064       2.1072      0.01755
enh50873    2  131799100  131800100      1       1  150064       3.4002    0.0003367
enh50874    2  131848400  131849400      3       2  150064       3.0545    0.0011272
enh50876    2  131861200  131862200      4       2  150064        3.335   0.00042656
enh50877    2  131864400  131865400      2       1  150064        2.684    0.0036368
enh50880    2  131913800  131914800      2       1  150064        3.269   0.00053969
enh50897    2  134861900  134862900      1       1  150064       2.7339     0.003129
enh50899    2  134880500  134881500      2       1  150064       2.8151    0.0024384
enh50902    2  134893400  134894400      1       1  150064       2.5116     0.006009
enh50903    2  134895200  134896200      3       1  150064       3.9695   3.6018e-05
enh50904    2  134897500  134898500      1       1  150064       4.2027    1.319e-05
enh50905    2  134899200  134900200      6       2  150064        3.593   0.00016342
enh50909    2  134921100  134922100      1       1  150064       2.4341     0.007465
enh50941    2  135026400  135027400      1       1  150064       1.8454      0.03249
enh50971    2  135674100  135675100      1       1  150064       3.0217     0.001257
enh50972    2  135678900  135679900      1       1  150064       2.2514      0.01218
enh50976    2  135706400  135707400      2       1  150064       2.8294    0.0023318
enh51017    2  136884500  136885500      1       1  150064        1.997      0.02291
enh51022    2  136929300  136930300      4       2  150064       2.3631    0.0090609
enh51073    2  143899300  143900300      3       2  150064       2.4097    0.0079833
enh51074    2  143902500  143903500      1       1  150064       1.7459      0.04041
enh51076    2  143909000  143910000      4       1  150064       2.0726     0.019104
enh51078    2  143914900  143915900      1       1  150064       1.8709      0.03068
enh51081    2  143917700  143918700      1       1  150064       1.9852      0.02356
enh51083    2  143921000  143922000      1       1  150064       1.9663      0.02463
enh51084    2  143924600  143925600      1       1  150064       2.3334     0.009814
enh51117    2  145090400  145091400      1       1  150064       3.2093    0.0006652
enh51118    2  145129800  145130800      1       1  150064       2.7902     0.002634
enh51121    2  145163800  145164800      3       2  150064        3.003    0.0013365
enh51122    2  145171000  145172000      4       2  150064        3.185   0.00072385
enh51123    2  145173100  145174100      3       2  150064       2.8559     0.002146
enh51124    2  145182200  145183200      2       1  150064       2.3847    0.0085468
enh51125    2  145184200  145185200      2       1  150064       3.2428   0.00059181
enh51126    2  145187400  145188400      1       1  150064        3.432    0.0002996
enh51128    2  145195800  145196800      1       1  150064       4.5173    3.132e-06
enh51129    2  145198500  145199500      6       3  150064       2.3436    0.0095487
enh51130    2  145201700  145202700      1       1  150064       4.3878    5.724e-06
enh51135    2  145213800  145214800      3       1  150064       4.0622   2.4309e-05
enh51136    2  145219200  145220200      3       2  150064       3.6757   0.00011861
enh51144    2  145260200  145261200      2       1  150064       1.8612     0.031355
enh51161    2  146402000  146403000      2       1  150064       2.8347    0.0022935
enh51186    2  149291100  149292100      1       1  150064       3.5461    0.0001955
enh51189    2  149309600  149310600      2       1  150064       2.9679     0.001499
enh51191    2  149325500  149326500      9       4  150064       2.6473    0.0040563
enh51192    2  149371700  149372700      1       1  150064       1.7118      0.04347
enh51194    2  149404200  149405200      3       1  150064       2.5582    0.0052609
enh51195    2  149405000  149406000      2       1  150064       3.0023    0.0013396
enh51196    2  149411800  149412800      2       1  150064       4.6748   1.4713e-06
enh51208    2  149521500  149522500      2       1  150064       2.2395     0.012561
enh51211    2  149684700  149685700      3       2  150064       2.2262     0.012999
enh51219    2  150400800  150401800      5       2  150064       1.9453     0.025872
enh51222    2  150453900  150454900      3       2  150064       2.2572     0.011997
enh51251    2  152945800  152946800      2       1  150064       2.6685      0.00381
enh51252    2  153023100  153024100      2       1  150064       2.3388    0.0096724
enh51253    2  153024400  153025400      3       2  150064       2.4514    0.0071142
enh51255    2  153030200  153031200      3       2  150064       3.1252   0.00088831
enh51258    2  153277100  153278100      1       1  150064       2.4169     0.007827
enh51259    2  153278200  153279200      1       1  150064       2.5947     0.004734
enh51263    2  153325300  153326300      1       1  150064        2.779     0.002726
enh51264    2  153450000  153451000      1       1  150064       1.6929      0.04524
enh51265    2  153468400  153469400      4       1  150064       2.1423     0.016087
enh51266    2  153469900  153470900      3       2  150064       2.3842    0.0085586
enh51268    2  153551200  153552200      2       1  150064        2.609    0.0045403
enh51279    2  157254900  157255900      2       1  150064       1.9594     0.025035
enh51334    2  159315400  159316400      2       1  150064        2.915    0.0017787
enh51335    2  159333600  159334600      1       1  150064       3.0841     0.001021
enh51336    2  159402700  159403700      5       3  150064       3.2124   0.00065824
enh51360    2  160373000  160374000      1       1  150064       2.9792     0.001445
enh51363    2  160567200  160568200      5       2  150064       2.1417     0.016107
enh51364    2  160572600  160573600      5       2  150064       1.9591      0.02505
enh51365    2  160579000  160580000      5       3  150064        2.193     0.014155
enh51366    2  160584400  160585400      5       1  150064       2.5835    0.0048895
enh51369    2  160651700  160652700      1       1  150064       2.7293     0.003173
enh51370    2  160654800  160655800      3       1  150064       2.7305    0.0031624
enh51394    2  161201700  161202700      4       2  150064       2.0584     0.019777
enh51415    2  161276600  161277600      2       1  150064       1.7479     0.040244
enh51438    2  161373000  161374000      4       2  150064       2.1235     0.016855
enh51442    2  161508400  161509400      2       1  150064       1.7171     0.042984
enh51444    2  161560400  161561400      4       2  150064       1.6628     0.048171
enh51458    2  162028800  162029800      3       2  150064       2.5399    0.0055443
enh51469    2  162810600  162811600      2       1  150064       4.2023    1.321e-05
enh51470    2  162831800  162832800      2       1  150064       2.4165    0.0078348
enh51471    2  162835600  162836600      1       1  150064       4.8645    5.737e-07
enh51472    2  162850100  162851100      2       1  150064       2.4937    0.0063204
enh51473    2  162868200  162869200      1       1  150064       3.4048    0.0003311
enh51476    2  162885400  162886400      2       1  150064       3.1838   0.00072676
enh51480    2  162917200  162918200      5       3  150064       2.1194     0.017029
enh51505    2  166651800  166652800      3       1  150064       2.7568    0.0029182
enh51507    2  166732800  166733800      2       1  150064       2.0312     0.021118
enh51508    2  166734000  166735000      4       2  150064       1.6601     0.048445
enh51509    2  166753900  166754900      2       1  150064       1.9638     0.024775
enh51512    2  166811000  166812000      2       1  150064       3.2935   0.00049468
enh51547    2  169289500  169290500      3       1  150064         1.85      0.03216
enh51551    2  169314500  169315500      4       2  150064       1.7081      0.04381
enh51559    2  169386200  169387200      3       1  150064       1.7742     0.038014
enh51560    2  169387700  169388700      1       1  150064       1.8059      0.03547
enh51561    2  169407000  169408000      5       2  150064       2.0721     0.019129
enh51566    2  169482000  169483000      4       2  150064       3.0976   0.00097563
enh51568    2  169491200  169492200      4       2  150064       3.3854   0.00035542
enh51585    2  170221400  170222400      3       1  150064        1.691     0.045415
enh51587    2  170428800  170429800      2       1  150064        1.851     0.032082
enh51613    2  171787300  171788300      2       1  150064       1.8763     0.030307
enh51615    2  171796200  171797200      2       1  150064       1.7361     0.041271
enh51624    2  171943300  171944300      2       1  150064       2.5562    0.0052908
enh51627    2  171990900  171991900      4       1  150064        1.931     0.026742
enh51628    2  171993200  171994200      3       2  150064       2.1576     0.015481
enh51632    2  171999000  172000000      2       1  150064       1.7314     0.041692
enh51634    2  172002800  172003800      4       2  150064       2.1514     0.015721
enh51659    2  172543200  172544200      4       2  150064       3.5842   0.00016909
enh51668    2  172812300  172813300      8       3  150064       4.3083   8.2261e-06
enh51669    2  172813000  172814000      4       2  150064       4.0204   2.9048e-05
enh51671    2  172865200  172866200      3       1  150064        3.113   0.00092594
enh51672    2  172876500  172877500      1       1  150064       2.3568     0.009216
enh51685    2  173138500  173139500      4       2  150064       2.4307    0.0075348
enh51686    2  173145000  173146000      3       1  150064       2.0381      0.02077
enh51687    2  173149600  173150600      7       2  150064       2.0624     0.019587
enh51725    2  173991100  173992100      3       1  150064       1.6904     0.045479
enh51726    2  173999100  174000100      4       2  150064       1.8704     0.030713
enh51728    2  174014300  174015300      3       1  150064       3.1511   0.00081342
enh51737    2  174763100  174764100      4       2  150064       1.8616     0.031328
enh51738    2  174786100  174787100      4       2  150064       1.9108     0.028015
enh51740    2  174790200  174791200      3       1  150064       2.4107    0.0079618
enh51744    2  174813700  174814700      4       2  150064       2.1485     0.015836
enh51745    2  174816500  174817500      7       3  150064       1.7614     0.039087
enh51753    2  174896000  174897000      7       3  150064       2.3646    0.0090247
enh51755    2  175098800  175099800      3       2  150064       3.1054   0.00095009
enh51756    2  175111500  175112500      2       1  150064       2.6259    0.0043211
enh51757    2  175113600  175114600      3       2  150064       2.9971    0.0013628
enh51759    2  175258300  175259300      1       1  150064       1.7408      0.04086
enh51765    2  175387400  175388400      2       1  150064        2.145     0.015976
enh51772    2  175466400  175467400      2       1  150064       1.7359     0.041293
enh51774    2  175476000  175477000      1       1  150064       2.5245     0.005793
enh51775    2  175477700  175478700      2       1  150064       1.6745     0.047013
enh51782    2  175528500  175529500      2       1  150064        2.035     0.020925
enh51787    2  175545200  175546200      2       1  150064       2.6965    0.0035033
enh51808    2  177156200  177157200      2       1  150064       1.8023     0.035745
enh51848    2  178976200  178977200      2       1  150064       1.9619     0.024889
enh51849    2  178978200  178979200      2       1  150064       2.7261    0.0032045
enh51857    2  179395200  179396200      8       4  150064       1.8323     0.033457
enh51877    2  180869900  180870900      2       1  150064       2.6466    0.0040648
enh51879    2  181455500  181456500      2       1  150064       1.7404     0.040897
enh51927    2  182655500  182656500      4       2  150064       1.6796     0.046515
enh51938    2  183893800  183894800      4       2  150064       2.0579     0.019801
enh51941    2  183990400  183991400      9       3  150064       1.9821     0.023734
enh51962    2  190433700  190434700      2       1  150064       2.1181     0.017084
enh51993    2  191225500  191226500      5       2  150064       1.9241     0.027171
enh51994    2  191271200  191272200      5       2  150064       2.4158    0.0078514
enh52005    2  191328800  191329800      3       2  150064       2.6303    0.0042649
enh52012    2  191400700  191401700      3       2  150064       1.7662     0.038684
enh52016    2  191439800  191440800      3       2  150064       2.1005     0.017841
enh52018    2  191492700  191493700      2       1  150064       2.4091    0.0079953
enh52020    2  191511800  191512800      7       2  150064       1.7545     0.039669
enh52031    2  191740200  191741200      3       2  150064       2.0909      0.01827
enh52047    2  191896800  191897800      1       1  150064       2.2945      0.01088
enh52048    2  191897200  191898200      1       1  150064       2.2945      0.01088
enh52050    2  191906100  191907100      1       1  150064       2.1558      0.01555
enh52051    2  191915200  191916200      4       1  150064       1.8149     0.034767
enh52057    2  191957500  191958500      1       1  150064        1.714      0.04326
enh52105    2  196362500  196363500      1       1  150064       1.6683      0.04763
enh52107    2  196399500  196400500      2       1  150064       1.9021     0.028581
enh52109    2  196407800  196408800      1       1  150064       3.5268    0.0002103
enh52111    2  196423800  196424800      4       2  150064       3.4686   0.00026163
enh52113    2  196434200  196435200      1       1  150064       2.4217     0.007723
enh52114    2  196442100  196443100      4       1  150064        3.306   0.00047321
enh52128    2  196541900  196542900      3       2  150064       2.0852     0.018527
enh52130    2  196932200  196933200      7       3  150064       3.1076   0.00094311
enh52134    2  196953800  196954800      3       1  150064       1.8977     0.028865
enh52135    2  196965800  196966800      3       1  150064       1.9611     0.024932
enh52136    2  196977600  196978600      3       2  150064       2.2846     0.011167
enh52137    2  196996300  196997300      6       2  150064       2.0463     0.020362
enh52139    2  197009400  197010400      3       1  150064       2.4419    0.0073054
enh52141    2  197014400  197015400      3       2  150064       2.4773    0.0066194
enh52142    2  197020500  197021500      6       1  150064       1.8854     0.029689
enh52143    2  197042000  197043000      2       1  150064       1.9295     0.026837
enh52147    2  197055300  197056300      3       2  150064       2.1589     0.015428
enh52148    2  197059900  197060900      4       2  150064       1.6613     0.048324
enh52149    2  197065300  197066300      4       2  150064       2.8435    0.0022308
enh52163    2  197139800  197140800      7       4  150064       2.1815     0.014573
enh52164    2  197153100  197154100      6       2  150064       3.4206   0.00031241
enh52165    2  197156400  197157400      3       1  150064       3.1197   0.00090516
enh52175    2  197853600  197854600      1       1  150064       2.8042     0.002522
enh52176    2  197896400  197897400      3       2  150064        2.774    0.0027686
enh52177    2  197897100  197898100      6       2  150064       3.1784   0.00074046
enh52178    2  197927100  197928100      6       2  150064       2.5424    0.0055044
enh52179    2  197936300  197937300      2       1  150064       2.0929     0.018181
enh52180    2  197938000  197939000      3       1  150064       2.0195     0.021716
enh52188    2  197992000  197993000      6       3  150064       1.6725     0.047217
enh52197    2  198025900  198026900      3       1  150064        2.054     0.019989
enh52198    2  198030600  198031600      5       3  150064       1.6754     0.046925
enh52199    2  198031000  198032000      3       2  150064       1.6888     0.045633
enh52201    2  198035400  198036400      3       1  150064       2.2461     0.012349
enh52223    2  198114300  198115300      3       1  150064       2.5013     0.006186
enh52225    2  198117800  198118800      1       1  150064       2.6057     0.004584
enh52226    2  198122000  198123000      8       4  150064       2.2491     0.012254
enh52227    2  198124200  198125200      4       2  150064       2.2357     0.012684
enh52233    2  198146200  198147200      2       1  150064       5.4006   3.3218e-08
enh52235    2  198154400  198155400      2       1  150064       5.3195   5.2021e-08
enh52236    2  198164600  198165600      1       1  150064       5.2801    6.454e-08
enh52237    2  198167800  198168800      1       1  150064       5.4244    2.908e-08
enh52240    2  198187800  198188800      1       1  150064       5.5826    1.185e-08
enh52242    2  198223600  198224600      1       1  150064       4.2718    9.697e-06
enh52248    2  198361200  198362200      1       1  150064       6.2257    2.397e-10
enh52251    2  198399000  198400000      2       1  150064       4.9014   4.7569e-07
enh52252    2  198478900  198479900      1       1  150064       1.9758      0.02409
enh52253    2  198568700  198569700      1       1  150064       4.1225    1.874e-05
enh52254    2  198572900  198573900      2       1  150064        4.101   2.0565e-05
enh52256    2  198667900  198668900      3       2  150064       5.3473   4.4647e-08
enh52257    2  198670400  198671400      3       1  150064        5.066   2.0314e-07
enh52258    2  198673200  198674200      4       2  150064       5.0638   2.0547e-07
enh52261    2  198706600  198707600      1       1  150064       4.2553    1.044e-05
enh52262    2  198712200  198713200      4       1  150064        4.907   4.6243e-07
enh52264    2  198721600  198722600      3       2  150064       4.5656   2.4901e-06
enh52265    2  198734200  198735200      1       1  150064        4.283    9.218e-06
enh52266    2  198755200  198756200      1       1  150064       3.6061    0.0001554
enh52267    2  198759000  198760000      2       1  150064       4.1551    1.626e-05
enh52268    2  198768600  198769600      1       1  150064       5.6761     6.89e-09
enh52269    2  198780000  198781000      2       1  150064       3.5144   0.00022033
enh52270    2  198799700  198800700      4       1  150064       5.0786   1.9008e-07
enh52272    2  198819400  198820400      1       1  150064       4.3205    7.784e-06
enh52273    2  198860500  198861500      2       1  150064       4.6088   2.0249e-06
enh52275    2  198906700  198907700      2       1  150064       5.1918   1.0412e-07
enh52278    2  200714600  200715600      3       2  150064        6.421   6.7675e-11
enh52279    2  200774800  200775800      3       2  150064       5.8052   3.2138e-09
enh52280    2  200777200  200778200      3       2  150064        5.733   4.9335e-09
enh52281    2  200778500  200779500      3       2  150064       3.7227   9.8536e-05
enh52282    2  200818000  200819000      4       2  150064       5.9462   1.3719e-09
enh52285    2  201172600  201173600      7       3  150064       5.3106   5.4644e-08
enh52287    2  201239600  201240600      6       3  150064       4.9504   3.7039e-07
enh52288    2  201241200  201242200      3       2  150064       3.8096   6.9599e-05
enh52289    2  201245500  201246500      4       2  150064       2.2986     0.010764
enh52291    2  201315000  201316000      1       1  150064       3.0002     0.001349
enh52292    2  201320300  201321300      3       1  150064       3.6447   0.00013385
enh52294    2  201331700  201332700      3       1  150064       2.2803     0.011295
enh52298    2  201391400  201392400      1       1  150064       2.5776     0.004974
enh52300    2  201450800  201451800      3       2  150064       2.1709     0.014968
enh52301    2  201500000  201501000      4       2  150064        1.781     0.037459
enh52303    2  201559700  201560700      5       2  150064       2.2179     0.013281
enh52336    2  202060600  202061600      2       1  150064       1.8034      0.03566
enh52349    2  202118100  202119100      7       2  150064        2.972    0.0014792
enh52375    2  202829100  202830100      5       3  150064       2.1517     0.015712
enh52388    2  203453100  203454100      2       1  150064       1.7147     0.043196
enh52401    2  203522700  203523700      1       1  150064       1.6545      0.04901
enh52408    2  203582300  203583300      1       1  150064       1.8509      0.03209
enh52411    2  203624900  203625900      3       1  150064       1.9712     0.024348
enh52412    2  203627500  203628500      2       1  150064       1.6936     0.045175
enh52418    2  203877800  203878800      1       1  150064       2.9017     0.001856
enh52421    2  203882600  203883600      2       1  150064        2.567    0.0051293
enh52422    2  204072400  204073400      1       1  150064       2.4606     0.006936
enh52424    2  204105300  204106300      3       1  150064        2.359    0.0091633
enh52427    2  204348900  204349900      2       1  150064       2.4373    0.0073984
enh52464    2  204762000  204763000      2       1  150064       2.0595     0.019722
enh52465    2  204772600  204773600      2       1  150064       1.7097     0.043664
enh52513    2  206947500  206948500      3       2  150064       1.9901     0.023292
enh52527    2  207911200  207912200      3       2  150064       1.8611     0.031363
enh52546    2  208089400  208090400      3       2  150064       2.3381    0.0096897
enh52553    2  208339300  208340300      5       2  150064       3.0452    0.0011627
enh52555    2  208345900  208346900      3       1  150064       2.3708    0.0088748
enh52561    2  208402600  208403600      2       1  150064       3.4493     0.000281
enh52563    2  208411700  208412700      2       1  150064       3.8334   6.3192e-05
enh52567    2  208497600  208498600      1       1  150064       4.1488    1.671e-05
enh52568    2  208500600  208501600      5       2  150064       3.1551   0.00080234
enh52569    2  208526900  208527900      1       1  150064        3.379    0.0003637
enh52570    2  208531800  208532800      2       1  150064       2.4648    0.0068554
enh52610    2  213641500  213642500      4       1  150064       1.8196     0.034408
enh52619    2  213844000  213845000      2       1  150064       1.8471     0.032364
enh52635    2  213963400  213964400      4       2  150064       1.7328     0.041566
enh52644    2  213986000  213987000      1       1  150064       2.0575      0.01982
enh52652    2  213999800  214000800      2       1  150064       1.7161     0.043076
enh52666    2  215547600  215548600      2       1  150064       2.1708     0.014972
enh52707    2  217087200  217088200      1       1  150064       1.9552      0.02528
enh52714    2  217288100  217289100      2       1  150064       2.8587    0.0021269
enh52723    2  217418400  217419400      4       2  150064       2.8272    0.0023479
enh52725    2  217483900  217484900      4       2  150064       1.9169     0.027628
enh52738    2  218619800  218620800      5       2  150064       1.8231     0.034142
enh52741    2  218655100  218656100      2       1  150064       2.4467    0.0072085
enh52823    2  219949600  219950600      3       1  150064       2.2439     0.012419
enh52825    2  219973700  219974700      2       1  150064       1.9416     0.026094
enh52827    2  220025600  220026600      2       1  150064       2.6891    0.0035818
enh52829    2  220039000  220040000      2       1  150064       3.3583   0.00039211
enh52830    2  220044100  220045100      2       1  150064       3.8727   5.3813e-05
enh52831    2  220046200  220047200      3       1  150064       4.2539   1.0505e-05
enh52838    2  220091800  220092800      2       1  150064       1.9286     0.026889
enh52856    2  220478100  220479100      1       1  150064       2.9665     0.001506
enh52866    2  222392200  222393200      2       1  150064        2.968    0.0014987
enh52867    2  222395000  222396000      4       2  150064        2.334    0.0097972
enh52888    2  223727900  223728900      4       2  150064       1.6824     0.046245
enh52927    2  225266900  225267900      5       2  150064       2.3298    0.0099079
enh52928    2  225270000  225271000      3       1  150064       2.5512    0.0053677
enh52929    2  225270600  225271600      8       2  150064        2.741    0.0030625
enh52930    2  225271700  225272700      7       2  150064       2.5672    0.0051257
enh52931    2  225349800  225350800      2       1  150064       1.9061     0.028321
enh52932    2  225381800  225382800      1       1  150064       2.3599     0.009139
enh52933    2  225384900  225385900      2       1  150064       3.4713     0.000259
enh52934    2  225391000  225392000      2       1  150064       4.9536   3.6421e-07
enh52935    2  225410600  225411600      2       1  150064       2.7169    0.0032953
enh52936    2  225427200  225428200      2       1  150064        2.566    0.0051442
enh52937    2  225436600  225437600      3       2  150064       4.1463   1.6897e-05
enh52940    2  225466800  225467800      3       1  150064       2.0072     0.022362
enh52946    2  225758500  225759500      3       2  150064       2.6874     0.003601
enh52947    2  225774900  225775900      6       2  150064       1.8325     0.033441
enh52983    2  225888200  225889200      3       2  150064       2.8854    0.0019543
enh52984    2  225889800  225890800      3       2  150064       2.2588     0.011947
enh52987    2  225901500  225902500      3       2  150064       3.2294   0.00062026
enh52991    2  225928800  225929800      6       3  150064       1.9494     0.025624
enh52992    2  225976900  225977900      6       2  150064       1.7029     0.044294
enh53010    2  227698800  227699800      2       1  150064       1.7788     0.037639
enh53011    2  227703600  227704600      3       1  150064       1.8996      0.02874
enh53012    2  227727000  227728000      4       1  150064       2.3948    0.0083141
enh53013    2  227740400  227741400      1       1  150064        1.825        0.034
enh53014    2  227766400  227767400      2       1  150064       1.7014     0.044438
enh53016    2  227780700  227781700      2       1  150064       2.1147     0.017227
enh53020    2  227837900  227838900      2       1  150064         1.84     0.032881
enh53030    2  228262000  228263000      6       2  150064       2.7527    0.0029553
enh53032    2  228275900  228276900      3       2  150064       2.1261     0.016749
enh53036    2  228327900  228328900      5       2  150064       1.7974     0.036134
enh53040    2  228347300  228348300      2       1  150064       2.2438     0.012421
enh53046    2  228383100  228384100      8       3  150064       2.4844    0.0064886
enh53048    2  228647100  228648100      7       3  150064       3.1985   0.00069061
enh53049    2  228648300  228649300      5       1  150064       2.7338    0.0031302
enh53084    2  231067400  231068400      4       1  150064         2.22     0.013211
enh53085    2  231070000  231071000      2       1  150064       2.2384     0.012597
enh53089    2  231087100  231088100      2       1  150064       1.6854     0.045956
enh53092    2  231094400  231095400      1       1  150064       2.4535     0.007073
enh53093    2  231096300  231097300      3       2  150064       2.4634    0.0068815
enh53102    2  231185900  231186900      1       1  150064       1.7204      0.04268
enh53103    2  231190100  231191100      6       2  150064       1.9679     0.024542
enh53188    2  231845800  231846800      3       2  150064       2.2584     0.011962
enh53211    2  232264600  232265600      1       1  150064       2.3044       0.0106
enh53215    2  232326200  232327200      2       1  150064       1.9244     0.027151
enh53216    2  232330200  232331200      2       1  150064       2.7802    0.0027166
enh53217    2  232333900  232334900      9       4  150064       2.1134     0.017282
enh53231    2  232469900  232470900      1       1  150064       2.0699      0.01923
enh53240    2  232531800  232532800      2       1  150064       2.2746     0.011466
enh53243    2  232542000  232543000      5       3  150064       1.8461     0.032437
enh53262    2  233003000  233004000      1       1  150064       2.8294     0.002332
enh53287    2  233565500  233566500      1       1  150064       6.5913     2.18e-11
enh53288    2  233566200  233567200      6       2  150064       5.0487   2.2247e-07
enh53289    2  233585700  233586700      3       2  150064       5.7821   3.6876e-09
enh53290    2  233636700  233637700      1       1  150064       6.1794    3.218e-10
enh53291    2  233702800  233703800      1       1  150064       3.5443    0.0001968
enh53293    2  233913900  233914900      2       1  150064       2.5633    0.0051834
enh53294    2  233918500  233919500      1       1  150064       2.5708     0.005073
enh53295    2  233923200  233924200      3       1  150064       2.3692    0.0089144
enh53358    2  234473700  234474700      2       1  150064       1.8139     0.034847
enh53372    2  234970300  234971300      3       1  150064       2.5763    0.0049937
enh53408    2  235353800  235354800      6       3  150064        1.738     0.041107
enh53433    2  236618000  236619000      8       4  150064       2.2327     0.012783
enh53458    2  237897200  237898200      4       1  150064       1.8289     0.033704
enh53479    2  238571800  238572800      4       2  150064       1.7817     0.037396
enh53492    2  238649100  238650100      4       1  150064       1.7396     0.040963
enh53493    2  238652500  238653500      6       1  150064       1.9289     0.026871
enh53527    2  239080400  239081400      5       3  150064       2.6781     0.003702
enh53650    2  240876000  240877000      2       1  150064       1.8703     0.030719
enh53652    2  240884800  240885800      7       3  150064       1.7081     0.043805
enh53658    2  241331700  241332700      6       2  150064       2.1182     0.017078
enh53659    2  241341800  241342800      8       1  150064       2.5087    0.0060587
enh53703    2  242223900  242224900      2       1  150064       1.7578     0.039387
enh53713    2  242259300  242260300      1       1  150064        1.911        0.028
enh53723    2  242555600  242556600      2       1  150064       2.3737    0.0088059
enh53725    2  242559000  242560000      3       1  150064       1.6852     0.045976
enh53728    2  242604500  242605500      3       1  150064       2.1349     0.016386
enh53735    2  242669900  242670900      2       1  150064       1.6689     0.047569
enh53748    2  242785700  242786700      1       1  150064       1.8505      0.03212
enh53755    2  242820100  242821100      2       1  150064       1.9287     0.026884
enh53761    2  242843700  242844700      7       2  150064       1.9278     0.026939
enh53769    2  242907300  242908300      2       1  150064       1.7049     0.044102
enh53794    3    3221400    3222400      4       2  150064       1.7359     0.041293
enh53795    3    3233100    3234100      7       3  150064       1.9089     0.028136
enh53825    3    4574800    4575800      5       2  150064       1.7767      0.03781
enh53843    3    4907800    4908800      2       1  150064       1.7891     0.036799
enh53847    3    4948300    4949300      3       1  150064       1.6583     0.048631
enh53861    3    5068600    5069600      7       2  150064       2.3887    0.0084543
enh53904    3    9222400    9223400      3       2  150064        2.042     0.020577
enh53908    3    9395700    9396700      6       2  150064        1.831     0.033549
enh53909    3    9403400    9404400      2       1  150064       2.4557    0.0070301
enh53911    3    9414800    9415800      2       1  150064       2.3867    0.0084996
enh53917    3    9455700    9456700      3       2  150064       2.1035     0.017711
enh53919    3    9462400    9463400      2       1  150064       2.5539    0.0053266
enh53920    3    9464200    9465200      3       2  150064       1.8481     0.032294
enh53921    3    9493700    9494700      4       2  150064       1.7547     0.039652
enh54009    3   10592800   10593800      2       1  150064       2.4493    0.0071562
enh54028    3   11612100   11613100      3       2  150064       2.1981      0.01397
enh54038    3   11674200   11675200      2       1  150064       2.6237    0.0043495
enh54045    3   11826100   11827100      1       1  150064       1.9874      0.02344
enh54046    3   11886100   11887100      7       1  150064       2.3975    0.0082534
enh54047    3   11888900   11889900      2       1  150064       1.9628     0.024835
enh54054    3   12344600   12345600      2       1  150064          1.7     0.044561
enh54057    3   12436400   12437400      1       1  150064       3.5333    0.0002052
enh54059    3   12504000   12505000      5       2  150064       1.7035     0.044238
enh54060    3   12512500   12513500      2       1  150064       2.4851     0.006476
enh54061    3   12521000   12522000      3       1  150064       2.2586     0.011955
enh54062    3   12524400   12525400      3       1  150064       1.9132     0.027863
enh54064    3   12601000   12602000      3       1  150064       2.5321    0.0056684
enh54065    3   12603200   12604200      2       1  150064         2.25     0.012224
enh54066    3   12631700   12632700      2       1  150064       2.1731     0.014885
enh54069    3   12663400   12664400      2       1  150064       1.8685     0.030845
enh54070    3   12666300   12667300      2       1  150064       2.4203    0.0077547
enh54073    3   12669100   12670100      2       1  150064       2.1951     0.014078
enh54078    3   12697700   12698700      1       1  150064       2.2325      0.01279
enh54081    3   12717800   12718800      3       2  150064       1.7119     0.043457
enh54082    3   12723200   12724200      1       1  150064       2.3974     0.008255
enh54083    3   12761200   12762200      2       1  150064       1.7678     0.038545
enh54105    3   13026200   13027200      4       1  150064       1.7152     0.043158
enh54116    3   13083800   13084800      3       2  150064       2.1508     0.015748
enh54117    3   13087500   13088500      6       3  150064       2.6935    0.0035351
enh54120    3   13112100   13113100     11       3  150064       1.6536     0.049108
enh54126    3   13154600   13155600      1       1  150064        1.868      0.03088
enh54127    3   13190900   13191900      2       1  150064       1.7917     0.036588
enh54133    3   13378300   13379300      3       1  150064       2.0201     0.021688
enh54134    3   13387800   13388800      3       2  150064       1.9655     0.024676
enh54136    3   13432900   13433900      2       1  150064       2.0531     0.020033
enh54143    3   13463100   13464100      2       1  150064       1.7782     0.037682
enh54176    3   14418700   14419700     11       2  150064       2.4227    0.0077038
enh54179    3   14442800   14443800      1       1  150064       1.7653      0.03876
enh54190    3   14691600   14692600      2       1  150064       1.7422     0.040736
enh54195    3   14962300   14963300      2       1  150064       2.6052    0.0045911
enh54207    3   15138600   15139600      2       1  150064       1.7907     0.036672
enh54228    3   15346300   15347300      5       2  150064       1.7294      0.04187
enh54281    3   16309500   16310500      2       1  150064        2.097     0.017998
enh54294    3   16440800   16441800      5       2  150064       2.0809      0.01872
enh54319    3   16842700   16843700      1       1  150064       2.6594     0.003914
enh54320    3   16852400   16853400      6       2  150064       2.9183    0.0017597
enh54321    3   16865400   16866400      3       1  150064       3.3366   0.00042409
enh54324    3   16886500   16887500      2       1  150064       1.6759     0.046881
enh54326    3   16891400   16892400      6       2  150064       2.1343      0.01641
enh54335    3   16946800   16947800      2       1  150064       2.0614     0.019632
enh54338    3   16955000   16956000      4       2  150064       2.8011    0.0025466
enh54340    3   16957100   16958100      4       2  150064       3.1145    0.0009214
enh54341    3   16958500   16959500      2       1  150064       2.7259    0.0032066
enh54342    3   16959700   16960700      2       1  150064       3.5633    0.0001831
enh54343    3   16960800   16961800      3       2  150064       2.9651    0.0015131
enh54345    3   16971100   16972100      3       2  150064       2.3573    0.0092035
enh54347    3   16974000   16975000      4       2  150064       1.9551     0.025286
enh54349    3   16977700   16978700      3       2  150064       2.7808    0.0027113
enh54353    3   17016400   17017400      4       2  150064       1.8021     0.035763
enh54361    3   17064000   17065000      2       1  150064       2.2825      0.01123
enh54362    3   17065900   17066900      2       1  150064       1.8217      0.03425
enh54364    3   17075000   17076000      3       1  150064       1.9532       0.0254
enh54365    3   17075900   17076900      4       2  150064       1.7059      0.04401
enh54366    3   17080500   17081500      3       1  150064       2.1731     0.014887
enh54368    3   17115400   17116400      3       2  150064       2.9324    0.0016817
enh54369    3   17117900   17118900      4       2  150064       1.9236     0.027205
enh54370    3   17129800   17130800      3       2  150064       1.8089     0.035234
enh54374    3   17220900   17221900      3       1  150064       4.2715   9.7099e-06
enh54376    3   17231800   17232800      1       1  150064       4.6319    1.812e-06
enh54377    3   17236900   17237900      2       1  150064       3.8841   5.1359e-05
enh54378    3   17274500   17275500      2       1  150064       4.2502   1.0681e-05
enh54379    3   17275600   17276600      3       1  150064       4.2376   1.1297e-05
enh54381    3   17363800   17364800      1       1  150064       3.4059    0.0003297
enh54382    3   17440700   17441700      2       1  150064       3.7381   9.2719e-05
enh54384    3   17706200   17707200      2       1  150064       4.1961   1.3575e-05
enh54385    3   17734800   17735800      3       1  150064       4.4484   4.3257e-06
enh54386    3   17774300   17775300      1       1  150064        4.382     5.88e-06
enh54387    3   17779800   17780800      3       1  150064       4.2815   9.2812e-06
enh54388    3   17784700   17785700      4       1  150064         2.91     0.001807
enh54389    3   17788600   17789600      3       1  150064       4.4783    3.762e-06
enh54390    3   17790300   17791300      1       1  150064       3.0272     0.001234
enh54391    3   17791200   17792200      2       1  150064       3.8504    5.896e-05
enh54392    3   17815800   17816800      2       1  150064       4.0303   2.7847e-05
enh54395    3   18256800   18257800      2       1  150064       2.7986    0.0025662
enh54404    3   18434700   18435700      4       2  150064       2.2418     0.012488
enh54408    3   18451100   18452100      5       2  150064       1.6989     0.044669
enh54409    3   18453000   18454000      2       1  150064       1.7957     0.036267
enh54410    3   18457700   18458700      1       1  150064       2.2682      0.01166
enh54413    3   18468100   18469100      2       1  150064       1.8385     0.032998
enh54442    3   18906300   18907300      4       2  150064       3.1616   0.00078459
enh54443    3   18908400   18909400      2       1  150064       2.7167    0.0032969
enh54452    3   19990600   19991600      6       3  150064       2.0977     0.017964
enh54473    3   20229300   20230300      2       1  150064       1.7313     0.041698
enh54484    3   23443900   23444900      2       1  150064       1.8741     0.030459
enh54495    3   23853000   23854000      4       2  150064       3.4433    0.0002873
enh54506    3   23988700   23989700      6       3  150064       1.8885     0.029481
enh54507    3   23989200   23990200      5       2  150064        1.698     0.044755
enh54513    3   24544700   24545700      3       1  150064       2.5069    0.0060904
enh54527    3   25821700   25822700      3       1  150064       1.7892     0.036792
enh54556    3   27811800   27812800      6       2  150064        2.048     0.020281
enh54562    3   27941600   27942600      3       2  150064       2.1848     0.014452
enh54590    3   30304700   30305700      3       1  150064       2.5268    0.0057558
enh54591    3   30311100   30312100      3       1  150064       2.5937    0.0047468
enh54593    3   30360900   30361900      4       2  150064       2.3234     0.010079
enh54594    3   30373800   30374800      3       2  150064        2.272     0.011544
enh54595    3   30389000   30390000      3       1  150064       1.6587     0.048593
enh54596    3   30391200   30392200      5       2  150064       2.0295     0.021205
enh54630    3   31489800   31490800      2       1  150064        1.684     0.046087
enh54637    3   31580600   31581600      1       1  150064       1.6725      0.04721
enh54640    3   31589200   31590200      2       1  150064       2.6233    0.0043544
enh54642    3   31595400   31596400      2       1  150064       2.4183    0.0077971
enh54645    3   31610200   31611200      1       1  150064       1.6709      0.04737
enh54652    3   31677200   31678200      2       1  150064       1.6942     0.045115
enh54657    3   31987700   31988700      5       2  150064       1.9903     0.023279
enh54658    3   31991000   31992000      2       1  150064       1.8564     0.031697
enh54664    3   32003700   32004700      4       2  150064       2.3995    0.0082085
enh54665    3   32026900   32027900      5       2  150064       2.0324     0.021056
enh54666    3   32041400   32042400      3       1  150064       2.6534    0.0039844
enh54667    3   32132600   32133600      6       2  150064       2.0718      0.01914
enh54671    3   32155500   32156500      7       1  150064       1.9681     0.024526
enh54672    3   32160000   32161000      2       1  150064       1.6957     0.044967
enh54683    3   32344100   32345100      7       3  150064       1.9708     0.024374
enh54737    3   32744800   32745800      4       2  150064       2.4369    0.0074065
enh54740    3   32855800   32856800      1       1  150064       2.3422     0.009586
enh54747    3   33016100   33017100      3       2  150064       1.8471     0.032367
enh54755    3   33048700   33049700      5       2  150064       1.6612     0.048332
enh54764    3   33103500   33104500      1       1  150064       1.6983      0.04473
enh54770    3   33152600   33153600      1       1  150064       1.7322      0.04162
enh54773    3   33413900   33414900      1       1  150064       3.0412     0.001178
enh54774    3   33461300   33462300      3       1  150064       2.2706     0.011586
enh54775    3   33472500   33473500      2       1  150064       3.1439   0.00083346
enh54777    3   33478000   33479000      4       2  150064        3.137   0.00085329
enh54778    3   33483100   33484100      6       3  150064       2.7076    0.0033882
enh54788    3   33843200   33844200      5       2  150064       1.7755      0.03791
enh54789    3   33844000   33845000      4       1  150064       1.8373     0.033082
enh54804    3   36884500   36885500      2       1  150064       5.3195   5.2032e-08
enh54805    3   36905500   36906500      1       1  150064       2.9618     0.001529
enh54806    3   36910000   36911000      1       1  150064       1.6592      0.04854
enh54807    3   36916100   36917100      1       1  150064       3.2064     0.000672
enh54808    3   36919300   36920300      4       2  150064        5.249   7.6482e-08
enh54809    3   36934600   36935600      2       1  150064       2.7851    0.0026757
enh54810    3   36942700   36943700      2       1  150064       2.6908    0.0035639
enh54811    3   36945700   36946700      1       1  150064       5.8352    2.686e-09
enh54812    3   36948200   36949200      1       1  150064       2.9594     0.001541
enh54815    3   36959100   36960100      4       2  150064       5.3805   3.7134e-08
enh54817    3   36984600   36985600      2       1  150064       2.7253    0.0032117
enh54819    3   37010900   37011900      2       1  150064       2.8671     0.002071
enh54820    3   37029300   37030300      1       1  150064       2.1522      0.01569
enh54823    3   37035900   37036900      2       1  150064       1.8574      0.03163
enh54824    3   37186500   37187500      1       1  150064       3.0522     0.001136
enh54826    3   37204200   37205200      3       1  150064       3.0441    0.0011669
enh54829    3   37254400   37255400      2       1  150064       2.1823     0.014545
enh54830    3   37258700   37259700      5       2  150064       2.4839    0.0064978
enh54833    3   37269400   37270400      6       3  150064       2.1346     0.016398
enh54846    3   37948200   37949200      5       2  150064       1.9275     0.026959
enh54847    3   37997800   37998800      2       1  150064       2.0516     0.020107
enh54848    3   38021100   38022100      2       1  150064       1.9269     0.026994
enh54858    3   38079000   38080000      2       1  150064       2.2068     0.013665
enh54880    3   38462300   38463300      2       1  150064       3.2344    0.0006095
enh54881    3   38468200   38469200      3       2  150064       2.8695    0.0020558
enh54883    3   38479500   38480500      1       1  150064       3.4312    0.0003005
enh54884    3   38497400   38498400      3       1  150064       3.1542   0.00080478
enh54888    3   39092000   39093000      1       1  150064       2.7488     0.002991
enh54920    3   39331200   39332200      2       1  150064       1.7522     0.039871
enh54924    3   39368900   39369900      5       2  150064       2.1414     0.016122
enh54954    3   40759600   40760600      1       1  150064       2.1459      0.01594
enh54992    3   42189700   42190700      3       1  150064       2.5561    0.0052933
enh54994    3   42205400   42206400      2       1  150064       1.7237     0.042378
enh54996    3   42214300   42215300      2       1  150064       1.7778      0.03772
enh54997    3   42233100   42234100      6       2  150064       1.9943     0.023061
enh54998    3   42256600   42257600      4       2  150064       1.9369     0.026381
enh55010    3   42570200   42571200      1       1  150064       2.8961     0.001889
enh55024    3   42693100   42694100      2       1  150064       2.1973     0.013999
enh55078    3   43432800   43433800      3       2  150064       2.4738    0.0066849
enh55079    3   43434900   43435900      3       2  150064       2.4605    0.0069373
enh55088    3   43680100   43681100      1       1  150064       1.7368      0.04121
enh55091    3   43737500   43738500      2       1  150064        3.346   0.00040994
enh55093    3   43800400   43801400      3       2  150064       2.8163    0.0024292
enh55095    3   43811800   43812800      1       1  150064       1.6469      0.04979
enh55107    3   44597300   44598300      1       1  150064       3.0287     0.001228
enh55221    3   46100000   46101000     10       3  150064       1.7431     0.040658
enh55373    3   48153300   48154300      1       1  150064       1.8158       0.0347
enh55378    3   48274000   48275000      2       1  150064       2.8184    0.0024135
enh55379    3   48281600   48282600      3       1  150064       2.1688     0.015048
enh55386    3   48343500   48344500      4       1  150064        1.983     0.023681
enh55387    3   48348200   48349200      1       1  150064       2.0548      0.01995
enh55388    3   48362100   48363100      3       1  150064       1.9729     0.024251
enh55416    3   48661500   48662500      1       1  150064        2.289      0.01104
enh55417    3   48671000   48672000      2       1  150064       2.3372    0.0097139
enh55423    3   48745500   48746500      2       1  150064       1.6997     0.044593
enh55424    3   48750100   48751100      1       1  150064       2.0126      0.02208
enh55426    3   48754800   48755800      1       1  150064       2.1125      0.01732
enh55435    3   48850400   48851400      1       1  150064       1.8069      0.03539
enh55439    3   48933500   48934500      1       1  150064       1.8011      0.03584
enh55458    3   49156200   49157200      2       1  150064       2.1108     0.017397
enh55470    3   49374600   49375600      1       1  150064       1.7766      0.03782
enh55479    3   49421700   49422700      1       1  150064       2.3101      0.01044
enh55480    3   49425600   49426600      2       1  150064       2.6292    0.0042788
enh55483    3   49437100   49438100      4       2  150064       2.0955     0.018063
enh55489    3   49458700   49459700      3       1  150064       2.1882     0.014328
enh55492    3   49465400   49466400      2       1  150064       2.3632    0.0090586
enh55493    3   49467200   49468200      1       1  150064        2.313      0.01036
enh55500    3   49532400   49533400      3       1  150064       1.9195     0.027459
enh55507    3   49740800   49741800      1       1  150064       1.8435      0.03263
enh55508    3   49749500   49750500      5       3  150064       1.8556     0.031757
enh55515    3   49821500   49822500      3       2  150064        2.037     0.020826
enh55519    3   49848900   49849900      1       1  150064       2.3804     0.008648
enh55520    3   49851900   49852900      2       1  150064       2.4112      0.00795
enh55521    3   49892600   49893600      2       1  150064       2.2205     0.013191
enh55522    3   49894200   49895200      2       1  150064       2.0486     0.020249
enh55523    3   49942600   49943600      2       1  150064       1.6838     0.046107
enh55526    3   49976400   49977400      2       1  150064       1.7141     0.043251
enh55527    3   49979200   49980200      3       2  150064       2.5741    0.0050254
enh55528    3   49980600   49981600      1       1  150064       2.1335      0.01644
enh55531    3   50112300   50113300      4       2  150064       3.0641    0.0010915
enh55532    3   50115200   50116200      1       1  150064       2.6542     0.003975
enh55544    3   50288200   50289200      2       1  150064       2.1402     0.016169
enh55545    3   50291600   50292600      5       2  150064       3.1792   0.00073854
enh55546    3   50296400   50297400      1       1  150064       2.6618     0.003886
enh55565    3   50409600   50410600      3       2  150064       3.0316    0.0012165
enh55574    3   50519100   50520100      3       2  150064       2.4225    0.0077069
enh55600    3   51008900   51009900      2       1  150064       2.0342     0.020965
enh55605    3   51424600   51425600      1       1  150064       2.0468      0.02034
enh55611    3   51535500   51536500      1       1  150064       2.2004      0.01389
enh55627    3   51768400   51769400      5       2  150064       2.2642     0.011782
enh55649    3   52143300   52144300      3       1  150064       2.0728     0.019096
enh55655    3   52216100   52217100      1       1  150064       3.5508     0.000192
enh55657    3   52230100   52231100      2       1  150064       3.5017   0.00023113
enh55658    3   52233200   52234200      1       1  150064       3.9421    4.039e-05
enh55659    3   52235500   52236500      1       1  150064       3.8792    5.239e-05
enh55660    3   52243900   52244900      1       1  150064       3.7656    8.308e-05
enh55663    3   52269000   52270000      5       3  150064        4.089   2.1657e-05
enh55665    3   52277200   52278200      2       1  150064       4.1743   1.4945e-05
enh55672    3   52308600   52309600      3       2  150064       5.0398   2.3298e-07
enh55677    3   52325100   52326100      2       1  150064       4.6886   1.3756e-06
enh55678    3   52332400   52333400      1       1  150064       3.7971     7.32e-05
enh55679    3   52333200   52334200      5       3  150064       4.8286   6.8737e-07
enh55680    3   52341300   52342300      1       1  150064       2.9234     0.001731
enh55682    3   52347500   52348500      2       1  150064       2.8812     0.001981
enh55686    3   52374800   52375800      3       1  150064       2.3065     0.010541
enh55687    3   52406700   52407700      3       2  150064       4.0901   2.1562e-05
enh55692    3   52466700   52467700      4       2  150064       3.9566   3.8006e-05
enh55693    3   52478600   52479600      2       1  150064       2.5522    0.0053525
enh55695    3   52487700   52488700      3       2  150064       3.1092   0.00093793
enh55696    3   52491100   52492100      3       2  150064       3.2098   0.00066409
enh55704    3   52532100   52533100      2       1  150064       2.9165    0.0017697
enh55706    3   52565600   52566600      2       1  150064       4.3104   8.1465e-06
enh55708    3   52572800   52573800      3       2  150064       3.6456   0.00013336
enh55711    3   52717600   52718600      2       1  150064       4.4416   4.4639e-06
enh55712    3   52731100   52732100      3       1  150064       4.3841   5.8224e-06
enh55713    3   52737700   52738700      1       1  150064       4.5918    2.197e-06
enh55714    3   52741400   52742400      1       1  150064       3.4679    0.0002623
enh55715    3   52754800   52755800      3       1  150064       3.5828   0.00016997
enh55716    3   52796700   52797700      1       1  150064       5.0263      2.5e-07
enh55717    3   52803100   52804100      1       1  150064       5.0609    2.086e-07
enh55719    3   52809300   52810300      1       1  150064       4.9788    3.199e-07
enh55721    3   52841000   52842000      1       1  150064       1.6589      0.04857
enh55722    3   52843600   52844600      1       1  150064       1.6957      0.04497
enh55724    3   52877600   52878600      1       1  150064       5.6423    8.392e-09
enh55725    3   52878000   52879000      1       1  150064       5.6423    8.392e-09
enh55727    3   52879900   52880900      5       3  150064       5.6706   7.1148e-09
enh55729    3   52924300   52925300      1       1  150064       1.7474      0.04028
enh55730    3   52925800   52926800      1       1  150064       1.7418      0.04077
enh55731    3   52928500   52929500      2       1  150064       2.3767     0.008734
enh55732    3   52935900   52936900      1       1  150064       5.6956    6.146e-09
enh55734    3   52955200   52956200      1       1  150064       2.0045      0.02251
enh55735    3   53016700   53017700      2       1  150064       5.1219    1.512e-07
enh55740    3   53063400   53064400      4       2  150064       2.9668    0.0015048
enh55743    3   53074100   53075100      3       1  150064        3.124   0.00089216
enh55744    3   53076500   53077500      3       1  150064       4.2995   8.5598e-06
enh55745    3   53080800   53081800      2       1  150064       2.4076    0.0080296
enh55746    3   53105300   53106300      2       1  150064       2.1692     0.015032
enh55755    3   53174800   53175800      2       1  150064       4.8257   6.9761e-07
enh55764    3   53229900   53230900      4       2  150064       3.2444    0.0005884
enh55765    3   53270000   53271000     11       2  150064       2.4312    0.0075242
enh55766    3   53277400   53278400     10       3  150064       2.3294    0.0099177
enh55767    3   53282100   53283100      4       2  150064       2.6017    0.0046385
enh55768    3   53284900   53285900      3       2  150064       3.1891    0.0007136
enh55771    3   53303800   53304800      1       1  150064       1.9089      0.02814
enh55774    3   53379400   53380400      1       1  150064        4.146    1.692e-05
enh55776    3   53388600   53389600      2       1  150064       3.5769   0.00017387
enh55801    3   56728200   56729200      4       2  150064       1.8821     0.029911
enh55804    3   56751400   56752400      3       1  150064       1.9995     0.022779
enh55805    3   56755000   56756000      4       1  150064       1.9786      0.02393
enh55806    3   56759500   56760500      5       2  150064        1.677     0.046773
enh55808    3   56777200   56778200      1       1  150064       1.9896      0.02332
enh55825    3   56849400   56850400      4       2  150064       2.0014     0.022677
enh55827    3   56857600   56858600      4       2  150064       2.1592     0.015418
enh55829    3   56871400   56872400      2       1  150064       2.6131    0.0044857
enh55830    3   56889600   56890600      2       1  150064         1.66     0.048452
enh55853    3   57263300   57264300      1       1  150064       1.7645      0.03882
enh55854    3   57267400   57268400      2       1  150064       1.7063     0.043973
enh55858    3   57572400   57573400      3       2  150064       1.7503     0.040037
enh55913    3   58160900   58161900      4       2  150064       2.6702    0.0037904
enh55925    3   58291000   58292000      9       2  150064       1.9822     0.023727
enh55933    3   58326600   58327600      2       1  150064       2.0399     0.020679
enh55934    3   58331500   58332500      6       3  150064       1.8576     0.031612
enh55936    3   58337100   58338100      3       2  150064       2.2909     0.010986
enh55941    3   58374200   58375200      4       2  150064       2.2624     0.011836
enh55942    3   58417600   58418600      2       1  150064       2.2582     0.011967
enh55943    3   58419800   58420800      7       3  150064       2.2351     0.012706
enh55949    3   58469900   58470900      2       1  150064       2.5911    0.0047839
enh55952    3   58479200   58480200      2       1  150064       1.9968     0.022922
enh55968    3   59411200   59412200      8       2  150064       1.9573     0.025155
enh55977    3   59744800   59745800     10       3  150064       2.5525    0.0053484
enh55993    3   59974400   59975400      2       1  150064       2.4651    0.0068479
enh56005    3   60031600   60032600      2       1  150064       2.5487    0.0054065
enh56009    3   60047000   60048000      4       2  150064        2.323      0.01009
enh56011    3   60050600   60051600     13       2  150064       1.9264      0.02703
enh56014    3   60080000   60081000      4       2  150064       1.7638     0.038883
enh56018    3   61237400   61238400      1       1  150064       2.1375      0.01628
enh56024    3   63847600   63848600      1       1  150064       2.4506      0.00713
enh56025    3   63850800   63851800      4       2  150064       2.2454      0.01237
enh56026    3   63856200   63857200      3       2  150064        3.963   3.7002e-05
enh56029    3   63895900   63896900      4       2  150064       2.3692    0.0089141
enh56032    3   63913100   63914100      2       1  150064       3.1341   0.00086204
enh56033    3   63916800   63917800      3       2  150064       4.0164   2.9551e-05
enh56037    3   63924700   63925700      3       2  150064       3.3229    0.0004454
enh56043    3   63951700   63952700      2       1  150064       4.1676   1.5389e-05
enh56045    3   63958500   63959500      2       1  150064       2.9836    0.0014242
enh56047    3   63967000   63968000      2       1  150064       2.3836    0.0085726
enh56048    3   63979000   63980000      3       2  150064       2.2365      0.01266
enh56050    3   63993700   63994700      4       2  150064       4.6468    1.686e-06
enh56051    3   64006900   64007900      3       2  150064       2.3156     0.010291
enh56052    3   64015800   64016800      4       2  150064       1.6919     0.045328
enh56064    3   66427900   66428900      3       1  150064       1.8044     0.035581
enh56084    3   67047400   67048400      2       1  150064       1.8736     0.030492
enh56092    3   67133200   67134200      1       1  150064       1.9899       0.0233
enh56093    3   67341000   67342000      7       3  150064       1.7342     0.041438
enh56094    3   67651200   67652200      3       1  150064       2.4663    0.0068253
enh56095    3   67655700   67656700      9       1  150064       2.6767    0.0037177
enh56096    3   67688400   67689400      2       1  150064       1.7652     0.038767
enh56097    3   67691600   67692600      3       1  150064       1.6881     0.045695
enh56098    3   67698800   67699800      4       1  150064       2.1984     0.013959
enh56104    3   67733200   67734200      3       2  150064       1.7346     0.041404
enh56128    3   69247000   69248000      3       1  150064       1.6533     0.049134
enh56138    3   69417700   69418700      4       1  150064       2.9604    0.0015362
enh56140    3   69797100   69798100      2       1  150064       2.7238    0.0032266
enh56154    3   71098800   71099800      1       1  150064       1.9498       0.0256
enh56161    3   71122500   71123500      2       1  150064       1.6546     0.049006
enh56162    3   71127900   71128900      2       1  150064       1.9833     0.023669
enh56163    3   71133600   71134600      1       1  150064       2.4652     0.006847
enh56166    3   71141900   71142900      2       1  150064       1.6471     0.049774
enh56169    3   71150900   71151900      3       1  150064       2.7376    0.0030947
enh56170    3   71154600   71155600      4       2  150064       2.9771    0.0014547
enh56171    3   71156600   71157600      1       1  150064       2.2562      0.01203
enh56173    3   71164600   71165600      4       2  150064       3.3055   0.00047396
enh56174    3   71166600   71167600      1       1  150064       3.1354    0.0008581
enh56175    3   71168500   71169500      1       1  150064       1.7172      0.04297
enh56176    3   71170300   71171300      4       2  150064       2.5632    0.0051858
enh56177    3   71171700   71172700      2       1  150064       3.4366    0.0002945
enh56178    3   71174100   71175100      5       2  150064       3.1063   0.00094726
enh56179    3   71175400   71176400      8       2  150064       2.2052     0.013719
enh56180    3   71180800   71181800      1       1  150064       1.7229      0.04245
enh56182    3   71186000   71187000      4       1  150064       1.6911     0.045409
enh56186    3   71253200   71254200      4       2  150064       2.7802     0.002716
enh56189    3   71274700   71275700      4       2  150064       3.4814   0.00024942
enh56190    3   71276800   71277800      2       1  150064       1.8749     0.030405
enh56193    3   71301700   71302700      3       2  150064       4.2488   1.0746e-05
enh56195    3   71311700   71312700      1       1  150064       2.4199     0.007763
enh56196    3   71314300   71315300      4       2  150064       5.4008   3.3179e-08
enh56197    3   71319100   71320100      4       2  150064       2.3253     0.010027
enh56198    3   71345500   71346500      3       2  150064       3.3101   0.00046633
enh56202    3   71364900   71365900      3       1  150064       1.7128     0.043375
enh56203    3   71366000   71367000      4       2  150064       3.4888   0.00024257
enh56205    3   71385600   71386600      5       1  150064       2.7408    0.0030649
enh56206    3   71397300   71398300      2       1  150064       4.5228    3.051e-06
enh56224    3   71469700   71470700      1       1  150064       2.3373     0.009712
enh56226    3   71472700   71473700      3       1  150064        2.399    0.0082202
enh56227    3   71474500   71475500      1       1  150064        1.927      0.02699
enh56229    3   71482500   71483500      8       3  150064       2.1356     0.016357
enh56231    3   71494500   71495500      5       3  150064        2.985    0.0014178
enh56232    3   71498900   71499900      2       1  150064       2.3312    0.0098708
enh56235    3   71513400   71514400      3       2  150064       1.9236       0.0272
enh56236    3   71514400   71515400      1       1  150064       2.4369     0.007406
enh56238    3   71527500   71528500      2       1  150064       3.0197    0.0012651
enh56239    3   71528700   71529700      3       2  150064       1.7059     0.044017
enh56240    3   71532500   71533500      6       3  150064       4.5712   2.4248e-06
enh56242    3   71545400   71546400      6       2  150064       2.6013    0.0046432
enh56243    3   71550900   71551900      2       1  150064       2.1222     0.016911
enh56244    3   71552600   71553600      1       1  150064       4.9105    4.543e-07
enh56248    3   71591900   71592900      1       1  150064       3.4803    0.0002504
enh56249    3   71594900   71595900      2       1  150064       2.7593    0.0028959
enh56252    3   71598900   71599900      1       1  150064       3.4666    0.0002635
enh56267    3   71770600   71771600      3       2  150064       2.5376    0.0055813
enh56268    3   71775500   71776500      1       1  150064       1.7146      0.04321
enh56269    3   71778200   71779200      4       1  150064       2.4847    0.0064834
enh56270    3   71828200   71829200      3       2  150064       2.7121    0.0033431
enh56309    3   72487100   72488100      1       1  150064       1.8821      0.02991
enh56314    3   72531200   72532200      4       1  150064       1.9651     0.024701
enh56320    3   72571800   72572800      1       1  150064       2.6395     0.004152
enh56322    3   72599000   72600000      2       1  150064       2.3116       0.0104
enh56337    3   73044800   73045800      2       1  150064       2.0258     0.021392
enh56339    3   73051200   73052200      1       1  150064       1.9567      0.02519
enh56340    3   73057600   73058600      6       1  150064        2.187     0.014371
enh56343    3   73065600   73066600      3       1  150064       2.0573     0.019827
enh56345    3   73069900   73070900      2       1  150064       2.2792     0.011327
enh56346    3   73072000   73073000      5       2  150064       2.1799     0.014632
enh56350    3   73080500   73081500      1       1  150064       1.8203      0.03436
enh56351    3   73086500   73087500      2       1  150064       1.9033     0.028498
enh56352    3   73090400   73091400      4       2  150064        1.948     0.025707
enh56353    3   73091600   73092600      2       1  150064       1.8891     0.029442
enh56354    3   73093100   73094100      5       2  150064       1.6598     0.048481
enh56388    3   93799000   93800000      2       1  150064       2.0702     0.019216
enh56391    3   97483800   97484800      1       1  150064       2.5832     0.004895
enh56393    3   97541500   97542500      1       1  150064       1.7717      0.03822
enh56523    3  102251300  102252300      1       1  150064       1.7462      0.04039
enh56532    3  105071000  105072000      4       2  150064       1.8549     0.031806
enh56533    3  105088600  105089600      2       1  150064       2.3358    0.0097504
enh56545    3  105495900  105496900      2       1  150064       2.1862     0.014401
enh56547    3  105502200  105503200      2       1  150064       2.3491    0.0094087
enh56548    3  105504700  105505700      1       1  150064       2.5053     0.006118
enh56550    3  105509200  105510200      3       2  150064       1.7655     0.038743
enh56551    3  105511200  105512200      2       1  150064        1.791     0.036649
enh56554    3  105520500  105521500      4       2  150064        1.708     0.043815
enh56556    3  105524800  105525800      4       2  150064       3.0575    0.0011159
enh56557    3  105527800  105528800      3       2  150064       2.0647     0.019475
enh56558    3  105529800  105530800      2       1  150064       1.6827     0.046218
enh56559    3  105530800  105531800      1       1  150064       2.3545     0.009275
enh56560    3  105541900  105542900      1       1  150064       1.7223      0.04251
enh56561    3  105546600  105547600      5       3  150064       1.8907     0.029334
enh56564    3  105553900  105554900      3       2  150064       1.6692     0.047542
enh56566    3  105562500  105563500      2       1  150064       1.7758     0.037887
enh56569    3  105567500  105568500      5       2  150064       1.8942     0.029096
enh56570    3  105572900  105573900      3       2  150064       2.0561     0.019888
enh56571    3  105576100  105577100      3       2  150064       1.8226      0.03418
enh56577    3  105601600  105602600      4       2  150064       2.1232     0.016868
enh56586    3  105894200  105895200      1       1  150064       2.2371      0.01264
enh56591    3  105949300  105950300      7       1  150064       1.9104     0.028041
enh56603    3  107296400  107297400      4       1  150064       2.0645     0.019487
enh56612    3  107402800  107403800      1       1  150064       2.6608     0.003898
enh56627    3  107799300  107800300      3       2  150064       1.7037     0.044216
enh56629    3  107811400  107812400      1       1  150064       2.6782     0.003701
enh56630    3  107816300  107817300      5       2  150064       2.1475     0.015875
enh56631    3  107820400  107821400      2       1  150064       3.1927   0.00070475
enh56637    3  107934600  107935600      8       3  150064       3.0147    0.0012861
enh56638    3  107938300  107939300      3       1  150064       2.5331    0.0056531
enh56643    3  108113400  108114400      6       2  150064       2.1175      0.01711
enh56644    3  108125500  108126500      3       2  150064        1.662     0.048259
enh56696    3  111686000  111687000      2       1  150064        2.109     0.017473
enh56707    3  111854200  111855200      1       1  150064       1.8513      0.03206
enh56729    3  112211500  112212500      1       1  150064       2.0257       0.0214
enh56730    3  112212300  112213300      2       1  150064       1.9596      0.02502
enh56732    3  112218700  112219700      3       1  150064       1.8782     0.030179
enh56765    3  112686200  112687200      4       2  150064       1.9569     0.025178
enh56800    3  113467600  113468600      2       1  150064       2.1893     0.014287
enh56806    3  113631300  113632300      6       3  150064       1.8725     0.030566
enh56834    3  114047200  114048200      3       2  150064        2.954    0.0015683
enh56841    3  114173900  114174900      1       1  150064       3.2368    0.0006044
enh56842    3  114175400  114176400      3       2  150064       3.4937    0.0002382
enh56887    3  119186600  119187600      4       2  150064       1.6637     0.048088
enh56893    3  119274000  119275000      5       2  150064       1.9279     0.026936
enh56895    3  119277200  119278200      5       1  150064       1.8782     0.030174
enh56896    3  119278300  119279300      9       2  150064       1.7161     0.043072
enh56898    3  119288800  119289800      4       2  150064       2.0466     0.020347
enh56930    3  120063000  120064000      2       1  150064       1.8352     0.033241
enh56936    3  120137400  120138400      1       1  150064       1.8344       0.0333
enh56939    3  120314000  120315000      6       2  150064        2.292     0.010953
enh56940    3  120316500  120317500     10       3  150064       2.4191      0.00778
enh56948    3  121369000  121370000      1       1  150064       1.8644      0.03113
enh56961    3  121713900  121714900      3       1  150064        2.163     0.015272
enh56985    3  122103600  122104600      2       1  150064       1.8218     0.034241
enh57009    3  122397000  122398000      8       3  150064       1.6724     0.047221
enh57013    3  122415000  122416000      3       2  150064        1.883      0.02985
enh57014    3  122439700  122440700      9       4  150064       2.0595     0.019722
enh57016    3  122485000  122486000      4       2  150064       1.9603     0.024979
enh57017    3  122486500  122487500      3       1  150064       1.7351     0.041362
enh57022    3  122508700  122509700      2       1  150064       2.1499     0.015783
enh57024    3  122510800  122511800      5       3  150064       1.6935     0.045178
enh57027    3  122608600  122609600      1       1  150064        3.126    0.0008861
enh57031    3  122787200  122788200      2       1  150064       2.6726    0.0037634
enh57033    3  122803500  122804500      6       3  150064       2.1012     0.017813
enh57041    3  123301000  123302000      4       2  150064       2.1388     0.016227
enh57042    3  123301800  123302800      1       1  150064       2.1419       0.0161
enh57065    3  124597300  124598300      2       1  150064       1.8847     0.029737
enh57067    3  124693400  124694400      9       1  150064       1.7674      0.03858
enh57087    3  124844300  124845300      7       3  150064       2.2885     0.011054
enh57088    3  124847400  124848400      5       2  150064       2.2982     0.010774
enh57091    3  124854800  124855800      2       1  150064       1.9399     0.026198
enh57096    3  124874200  124875200      9       4  150064       2.0717     0.019148
enh57098    3  124939400  124940400      2       1  150064       2.5638     0.005176
enh57099    3  125027400  125028400      2       1  150064       1.9349     0.026504
enh57106    3  125078200  125079200      1       1  150064       2.6884      0.00359
enh57113    3  125237000  125238000      6       3  150064       1.7114     0.043499
enh57117    3  125308500  125309500      1       1  150064       2.3574     0.009202
enh57119    3  125315000  125316000      5       3  150064       1.9109     0.028007
enh57121    3  125389700  125390700      8       3  150064       1.8987     0.028802
enh57125    3  125708100  125709100      3       1  150064       1.6931     0.045215
enh57127    3  125745000  125746000      2       1  150064       1.7924     0.036531
enh57162    3  127389800  127390800      1       1  150064        1.789      0.03681
enh57164    3  127397200  127398200      5       3  150064       2.1203      0.01699
enh57182    3  127773500  127774500      2       1  150064       2.6506    0.0040175
enh57191    3  127863200  127864200      1       1  150064       3.8908    4.996e-05
enh57192    3  127870900  127871900      1       1  150064       3.5232    0.0002132
enh57194    3  127874000  127875000      2       1  150064       1.7007       0.0445
enh57199    3  128036400  128037400      1       1  150064       3.3368    0.0004237
enh57243    3  128565200  128566200      3       2  150064        1.823      0.03415
enh57250    3  128711800  128712800      2       1  150064       2.5048    0.0061269
enh57263    3  128805800  128806800      1       1  150064       2.0976      0.01797
enh57273    3  128877900  128878900      2       1  150064       1.6767     0.046798
enh57284    3  128995700  128996700      2       1  150064       3.3775   0.00036578
enh57285    3  129000500  129001500      3       1  150064       3.2125   0.00065798
enh57286    3  129023800  129024800      1       1  150064       3.6939    0.0001104
enh57287    3  129030900  129031900      1       1  150064       3.4387    0.0002923
enh57298    3  129208400  129209400      2       1  150064       1.7095     0.043675
enh57299    3  129221800  129222800      3       2  150064        2.838    0.0022699
enh57306    3  129310200  129311200      3       2  150064       2.0963     0.018029
enh57308    3  129317200  129318200      4       2  150064       1.8621     0.031294
enh57309    3  129318800  129319800      2       1  150064       1.9711     0.024356
enh57313    3  129335700  129336700      3       1  150064       2.1413     0.016125
enh57319    3  129540800  129541800      2       1  150064       1.8391     0.032953
enh57334    3  130462600  130463600      1       1  150064       1.9919      0.02319
enh57347    3  130746000  130747000      3       2  150064       1.8342     0.033309
enh57358    3  132001600  132002600      1       1  150064       1.6481      0.04967
enh57371    3  132930400  132931400      2       1  150064       2.3065     0.010542
enh57373    3  133159800  133160800      1       1  150064       2.3398     0.009648
enh57393    3  133600400  133601400      3       2  150064       3.1014    0.0009631
enh57395    3  133661200  133662200      4       2  150064       2.1518     0.015708
enh57420    3  135873300  135874300      4       2  150064       1.8784     0.030165
enh57422    3  135875800  135876800      2       1  150064       3.4455   0.00028497
enh57429    3  135902600  135903600      2       1  150064       2.3643    0.0090311
enh57430    3  135907000  135908000      2       1  150064       3.4748   0.00025557
enh57431    3  135916400  135917400      2       1  150064       2.8409    0.0022496
enh57433    3  136000400  136001400      2       1  150064       4.8233   7.0616e-07
enh57435    3  136314700  136315700      2       1  150064       1.9771     0.024016
enh57436    3  136335000  136336000      2       1  150064       2.5686    0.0051059
enh57437    3  136345300  136346300      3       2  150064       4.7482   1.0262e-06
enh57439    3  136391000  136392000      2       1  150064       3.2731   0.00053179
enh57441    3  136408300  136409300      2       1  150064       2.0036     0.022557
enh57442    3  136410400  136411400      1       1  150064       2.5084     0.006064
enh57443    3  136412100  136413100      1       1  150064        1.693      0.04523
enh57444    3  136413700  136414700      3       2  150064       4.7312    1.116e-06
enh57447    3  136434900  136435900      3       2  150064       4.7931   8.2119e-07
enh57448    3  136444500  136445500      2       1  150064       5.2751   6.6338e-08
enh57453    3  136455200  136456200      3       1  150064        2.456    0.0070252
enh57454    3  136464600  136465600      2       1  150064         2.49     0.006388
enh57455    3  136465800  136466800      5       2  150064       3.7947   7.3912e-05
enh57456    3  136467300  136468300      4       2  150064        2.843    0.0022346
enh57457    3  136472500  136473500      3       2  150064       3.2031   0.00067987
enh57458    3  136505400  136506400      2       1  150064        3.281   0.00051724
enh57459    3  136522700  136523700      2       1  150064       4.0206   2.9021e-05
enh57460    3  136575400  136576400      2       1  150064        2.911    0.0018013
enh57461    3  136576900  136577900      3       2  150064       4.0592   2.4621e-05
enh57462    3  136578800  136579800      2       1  150064       2.9288    0.0017013
enh57463    3  136582600  136583600      6       2  150064       2.9535    0.0015711
enh57464    3  136585800  136586800      4       2  150064       3.6941   0.00011034
enh57465    3  136589200  136590200      2       1  150064       3.2489   0.00057917
enh57466    3  136599200  136600200      3       1  150064        2.913    0.0017897
enh57467    3  136601900  136602900      1       1  150064       3.0454     0.001162
enh57468    3  136605100  136606100      2       1  150064        3.284   0.00051173
enh57469    3  136607100  136608100      3       2  150064       2.7011    0.0034553
enh57470    3  136610900  136611900      3       1  150064       2.9039    0.0018427
enh57471    3  136612500  136613500      1       1  150064       3.0285     0.001229
enh57472    3  136615100  136616100      4       2  150064       3.9551   3.8256e-05
enh57473    3  136617600  136618600      2       1  150064       2.4929    0.0063349
enh57475    3  136620800  136621800      8       2  150064        3.072    0.0010632
enh57476    3  136625700  136626700      2       1  150064       2.5851    0.0048678
enh57477    3  136628600  136629600      1       1  150064       2.6579     0.003931
enh57479    3  136632900  136633900      2       1  150064       2.4977    0.0062507
enh57480    3  136634300  136635300      3       2  150064       1.9746     0.024154
enh57482    3  136637200  136638200      1       1  150064       2.8617     0.002107
enh57483    3  136638400  136639400      2       1  150064       2.4599    0.0069496
enh57484    3  136639000  136640000      3       2  150064       2.8552    0.0021504
enh57486    3  136642900  136643900      2       1  150064       1.8349      0.03326
enh57487    3  136644000  136645000      2       1  150064        2.872    0.0020397
enh57488    3  136651100  136652100      4       1  150064       3.0786    0.0010397
enh57490    3  136661600  136662600      3       2  150064       2.6271    0.0043052
enh57492    3  136713000  136714000      2       1  150064       3.2724   0.00053313
enh57498    3  137904800  137905800      2       1  150064       1.9238     0.027192
enh57502    3  137940800  137941800      1       1  150064       2.0349      0.02093
enh57507    3  138089900  138090900      1       1  150064       1.9296      0.02683
enh57508    3  138131600  138132600      1       1  150064       1.7416      0.04079
enh57515    3  138499100  138500100      1       1  150064       1.9906      0.02326
enh57516    3  138500100  138501100      2       1  150064       1.8633     0.031212
enh57517    3  138533100  138534100      1       1  150064       1.8163      0.03466
enh57519    3  138536600  138537600      1       1  150064       1.8135      0.03488
enh57521    3  138554400  138555400      1       1  150064       1.9341      0.02655
enh57522    3  138561200  138562200      4       2  150064        2.127     0.016709
enh57526    3  138609600  138610600      3       1  150064       1.7078     0.043839
enh57543    3  140435000  140436000      8       3  150064       3.0033    0.0013353
enh57570    3  141022100  141023100      5       3  150064       1.7786     0.037652
enh57583    3  141123100  141124100      2       1  150064       2.0358     0.020888
enh57592    3  141201700  141202700      2       1  150064       2.4689    0.0067772
enh57597    3  141221300  141222300      1       1  150064        2.099      0.01791
enh57652    3  142722700  142723700      4       2  150064       1.7109     0.043548
enh57674    3  143026300  143027300      4       2  150064       2.5349    0.0056232
enh57681    3  143149100  143150100      5       3  150064       1.6786     0.046618
enh57701    3  143549700  143550700      1       1  150064       2.0766      0.01892
enh57730    3  148921200  148922200      2       1  150064       1.9905     0.023267
enh57733    3  148961400  148962400      4       2  150064       2.3973    0.0082574
enh57769    3  150326100  150327100      2       1  150064       2.6927    0.0035443
enh57858    3  151999600  152000600      2       1  150064       2.0564     0.019872
enh57867    3  152026100  152027100      1       1  150064       1.9048       0.0284
enh57868    3  152035500  152036500      4       2  150064       1.8095     0.035183
enh57887    3  152121200  152122200      1       1  150064       2.1297       0.0166
enh57889    3  152126100  152127100      2       1  150064       1.7644     0.038832
enh57901    3  152169900  152170900      2       1  150064       2.0707     0.019194
enh57904    3  152223200  152224200      8       3  150064       1.8313     0.033525
enh57905    3  152230000  152231000      4       1  150064       2.8986    0.0018744
enh57925    3  153345800  153346800      3       1  150064        1.723     0.042441
enh57956    3  156360400  156361400      1       1  150064       2.0379      0.02078
enh58013    3  159662000  159663000      4       2  150064       1.6705     0.047414
enh58033    3  160518500  160519500      3       2  150064       1.6585     0.048613
enh58045    3  161067300  161068300      4       1  150064       2.0241     0.021481
enh58046    3  161111500  161112500      1       1  150064        2.381     0.008633
enh58055    3  167453800  167454800      3       1  150064       3.6233   0.00014542
enh58056    3  167467800  167468800      2       1  150064       3.3527   0.00040014
enh58057    3  167561000  167562000      4       1  150064       3.4371   0.00029401
enh58058    3  167577000  167578000      4       1  150064       2.1043     0.017674
enh58060    3  167811000  167812000      2       1  150064       2.5665    0.0051368
enh58063    3  169476600  169477600      1       1  150064       2.5392     0.005555
enh58064    3  169480900  169481900      1       1  150064       2.2445       0.0124
enh58066    3  169492000  169493000      1       1  150064       2.6075      0.00456
enh58070    3  169553700  169554700      2       1  150064       2.0833     0.018613
enh58073    3  169564400  169565400      2       1  150064       2.3356    0.0097572
enh58074    3  169565300  169566300      3       1  150064       2.4407    0.0073286
enh58084    3  169689700  169690700      2       1  150064       2.0603     0.019684
enh58085    3  169720400  169721400      2       1  150064       2.3225     0.010104
enh58090    3  169761800  169762800      1       1  150064       2.2286      0.01292
enh58091    3  169763000  169764000      1       1  150064       2.0343      0.02096
enh58095    3  169868900  169869900      1       1  150064       2.5128     0.005989
enh58096    3  169870800  169871800      2       1  150064       2.3464    0.0094774
enh58098    3  169895800  169896800      2       1  150064       2.1719     0.014933
enh58126    3  170987800  170988800      3       1  150064        1.826     0.033924
enh58130    3  171002000  171003000      5       1  150064       2.0436     0.020497
enh58230    3  172311700  172312700      8       2  150064       2.4594    0.0069591
enh58231    3  172313800  172314800      6       2  150064       2.8667    0.0020741
enh58242    3  172426700  172427700      1       1  150064       2.6366     0.004187
enh58247    3  176758900  176759900      1       1  150064        2.666     0.003838
enh58251    3  176798800  176799800      4       2  150064       3.0562     0.001121
enh58252    3  176803700  176804700      3       2  150064       3.2682   0.00054123
enh58253    3  176805000  176806000      3       1  150064       2.9145     0.001781
enh58254    3  176806800  176807800      4       2  150064       1.6843     0.046064
enh58258    3  176828000  176829000      2       1  150064        2.588    0.0048272
enh58261    3  176841600  176842600      4       2  150064       2.4196    0.0077679
enh58290    3  177035200  177036200      4       2  150064       2.3067     0.010537
enh58294    3  177051300  177052300      1       1  150064       2.2524      0.01215
enh58297    3  177062900  177063900      3       2  150064       1.7049     0.044104
enh58316    3  177313700  177314700      4       2  150064       1.9872     0.023451
enh58321    3  177359400  177360400      5       2  150064       3.9735   3.5405e-05
enh58322    3  177362400  177363400      3       2  150064       2.7237    0.0032282
enh58323    3  177365000  177366000      2       1  150064       3.1881   0.00071604
enh58380    3  180628800  180629800      2       1  150064       5.4446   2.5956e-08
enh58381    3  180632200  180633200      1       1  150064       1.7731      0.03811
enh58382    3  180635900  180636900      3       2  150064       5.5895   1.1387e-08
enh58383    3  180638000  180639000      4       2  150064       3.8483   5.9477e-05
enh58385    3  180641100  180642100      3       1  150064       5.6748   6.9441e-09
enh58391    3  182514200  182515200      2       1  150064       1.7145     0.043214
enh58403    3  182631600  182632600      1       1  150064       2.1667      0.01513
enh58410    3  182698900  182699900      1       1  150064       1.6873      0.04577
enh58430    3  183098700  183099700      3       1  150064       2.0802     0.018754
enh58448    3  183304900  183305900      4       1  150064       1.7018     0.044392
enh58456    3  183497700  183498700      3       2  150064       2.7989     0.002564
enh58467    3  183600200  183601200      4       2  150064       1.9349       0.0265
enh58468    3  183602800  183603800      7       3  150064       1.8104     0.035115
enh58507    3  184473800  184474800      4       2  150064       2.1199     0.017006
enh58515    3  184531700  184532700      2       1  150064       2.2819     0.011248
enh58516    3  184532900  184533900      3       1  150064       1.6878     0.045722
enh58540    3  185446200  185447200      2       1  150064       2.3156     0.010289
enh58548    3  185677400  185678400      4       2  150064       2.3319    0.0098521
enh58550    3  185813700  185814700      2       1  150064       2.3921    0.0083766
enh58579    3  186507900  186508900      5       2  150064       1.9559     0.025237
enh58640    3  187087300  187088300      3       2  150064       1.9813     0.023779
enh58683    3  187870100  187871100      2       1  150064       1.7929     0.036493
enh58685    3  187875200  187876200      5       3  150064       1.8275     0.033815
enh58686    3  187876400  187877400      5       3  150064       2.1425     0.016076
enh58687    3  187881600  187882600      1       1  150064       1.6793      0.04655
enh58688    3  187887700  187888700      7       4  150064       1.8874     0.029554
enh58692    3  187907600  187908600      5       2  150064       1.7312     0.041708
enh58708    3  188079900  188080900      9       3  150064       1.6473      0.04975
enh58713    3  188118100  188119100      4       1  150064       1.9962     0.022959
enh58716    3  188135100  188136100      2       1  150064       1.9766     0.024041
enh58724    3  188225000  188226000      2       1  150064       1.7455     0.040453
enh58730    3  188364400  188365400      4       2  150064       2.1003     0.017852
enh58742    3  188618500  188619500      3       2  150064       2.0885     0.018377
enh58762    3  188889300  188890300      3       1  150064       2.4348    0.0074504
enh58788    3  191007800  191008800      3       1  150064        2.009     0.022267
enh58789    3  191008700  191009700      7       1  150064        1.823     0.034153
enh58790    3  191013900  191014900      6       2  150064       2.2933     0.010915
enh58810    3  193549200  193550200      2       1  150064       1.6609     0.048366
enh58821    3  193801800  193802800      1       1  150064       2.2764      0.01141
enh58822    3  193807000  193808000      4       2  150064       2.4049    0.0080891
enh58896    3  194865300  194866300     11       3  150064       1.8593     0.031492
enh58909    3  194928600  194929600      1       1  150064       1.7171      0.04298
enh58914    3  194981500  194982500      1       1  150064       2.3337     0.009805
enh58924    3  195147200  195148200      4       1  150064       1.7091     0.043719
enh58985    3  195922900  195923900      4       2  150064       2.1927     0.014164
enh58989    3  195945300  195946300      3       2  150064       2.5484    0.0054108
enh58993    3  195980000  195981000      4       2  150064       3.0738    0.0010569
enh58995    3  196002000  196003000      3       1  150064       1.8968     0.028926
enh58998    3  196010200  196011200      1       1  150064       1.8952      0.02903
enh58999    3  196011700  196012700      2       1  150064       2.7924     0.002616
enh59000    3  196015200  196016200      6       2  150064        2.365    0.0090155
enh59002    3  196045500  196046500      6       2  150064       2.7976    0.0025743
enh59005    3  196067100  196068100      5       3  150064       1.7441      0.04057
enh59008    3  196136200  196137200      1       1  150064       3.4641     0.000266
enh59009    3  196142400  196143400      4       2  150064       2.9565    0.0015558
enh59010    3  196145100  196146100      2       1  150064       2.2656     0.011738
enh59011    3  196146000  196147000      3       2  150064       2.7846      0.00268
enh59013    3  196157000  196158000      3       2  150064       1.8914     0.029284
enh59014    3  196159900  196160900      1       1  150064       2.2209      0.01318
enh59050    3  196465600  196466600      4       2  150064       1.7618     0.039056
enh59052    3  196470100  196471100      3       2  150064        1.783     0.037289
enh59053    3  196475200  196476200      6       2  150064       1.7229     0.042456
enh59059    3  196670400  196671400      1       1  150064       2.0387      0.02074
enh59068    3  196929400  196930400      1       1  150064       2.8786     0.001997
enh59069    3  196930300  196931300      2       1  150064       1.6528     0.049188
enh59070    3  196931200  196932200      6       3  150064       1.7827     0.037321
enh59071    3  196980300  196981300      6       3  150064       2.3858    0.0085216
enh59072    3  197020200  197021200      7       1  150064       2.6481     0.004047
enh59077    3  197155600  197156600      4       2  150064       2.2199     0.013211
enh59135    4     658400     659400      2       1  150064       1.9035     0.028489
enh59136    4     666400     667400      3       2  150064        2.863    0.0020979
enh59138    4     670100     671100      2       1  150064       1.8823     0.029897
enh59140    4     675100     676100      4       2  150064       2.3568    0.0092171
enh59141    4     677300     678300      2       1  150064       1.8302     0.033612
enh59143    4     683600     684600      3       2  150064       3.1472   0.00082408
enh59145    4     698200     699200      6       3  150064       2.0344     0.020955
enh59146    4     700900     701900     11       3  150064       2.5933    0.0047528
enh59147    4     701900     702900      3       2  150064       3.1089   0.00093905
enh59161    4     928100     929100      1       1  150064       1.9019      0.02859
enh59179    4    1124200    1125200      3       2  150064       1.8339     0.033336
enh59192    4    1211400    1212400      4       2  150064       2.3901    0.0084222
enh59193    4    1213300    1214300      3       2  150064       1.9262     0.027041
enh59194    4    1216400    1217400      3       1  150064       1.6741     0.047058
enh59197    4    1260500    1261500      2       1  150064       2.0364     0.020855
enh59209    4    1323600    1324600      8       2  150064       1.7667     0.038638
enh59212    4    1338600    1339600      4       1  150064       2.2306     0.012855
enh59214    4    1345300    1346300      6       3  150064       2.1873      0.01436
enh59240    4    1843100    1844100      2       1  150064       2.5731    0.0050395
enh59242    4    1851600    1852600      2       1  150064       1.8622     0.031285
enh59247    4    1863100    1864100      1       1  150064       1.8425       0.0327
enh59274    4    2321800    2322800      4       2  150064       1.7482     0.040214
enh59298    4    2544000    2545000      1       1  150064       1.6818       0.0463
enh59299    4    2569100    2570100      2       1  150064        1.652     0.049268
enh59380    4    3244400    3245400      1       1  150064       1.8225      0.03419
enh59387    4    3343600    3344600      2       1  150064       2.3758    0.0087544
enh59415    4    4419900    4420900      1       1  150064       2.4349     0.007447
enh59421    4    4541500    4542500      4       2  150064         2.95    0.0015887
enh59422    4    4544500    4545500      2       1  150064        1.997     0.022911
enh59427    4    4944700    4945700      6       2  150064        1.926     0.027055
enh59441    4    6154100    6155100      6       2  150064       2.1379     0.016261
enh59446    4    6305400    6306400      4       2  150064       2.8191    0.0024078
enh59456    4    6693500    6694500      5       2  150064       1.7002     0.044543
enh59500    4    6943300    6944300      4       2  150064       1.7765     0.037823
enh59502    4    6953300    6954300      1       1  150064       1.9286      0.02689
enh59522    4    7170700    7171700      7       4  150064       1.9708     0.024375
enh59534    4    7745000    7746000      2       1  150064       2.8969    0.0018841
enh59535    4    7751300    7752300      5       2  150064       2.7101    0.0033633
enh59569    4    8403700    8404700     10       4  150064       2.2446     0.012397
enh59571    4    8415900    8416900      2       1  150064       2.0564     0.019873
enh59572    4    8421100    8422100      5       2  150064        1.717     0.042993
enh59573    4    8430400    8431400      3       1  150064         1.77     0.038365
enh59575    4    8437900    8438900      1       1  150064       1.6643      0.04803
enh59577    4    8440700    8441700      3       2  150064       2.2818      0.01125
enh59598    4   10079600   10080600      1       1  150064       1.6876      0.04574
enh59603    4   10109800   10110800      2       1  150064       1.7835     0.037249
enh59626    4   10956000   10957000      6       3  150064       2.1005     0.017842
enh59628    4   11006200   11007200      5       2  150064       2.7123    0.0033404
enh59686    4   15679400   15680400      1       1  150064       1.6784      0.04663
enh59714    4   16207800   16208800      7       3  150064       2.0126      0.02208
enh59718    4   16218500   16219500      4       2  150064       2.4918    0.0063554
enh59725    4   16599500   16600500      2       1  150064       2.2956     0.010849
enh59736    4   17577500   17578500      5       1  150064       2.1161      0.01717
enh59737    4   17580600   17581600      2       1  150064       1.8573     0.031635
enh59739    4   17614600   17615600      4       1  150064       2.2529     0.012131
enh59740    4   17619100   17620100      3       1  150064       2.3297    0.0099114
enh59741    4   17638100   17639100      5       3  150064       2.3357     0.009754
enh59742    4   17651700   17652700      6       1  150064       2.5782    0.0049653
enh59743    4   17653000   17654000      5       1  150064       2.4502    0.0071397
enh59745    4   17809000   17810000      3       1  150064       1.7639     0.038875
enh59747    4   17815600   17816600      2       1  150064       1.8942     0.029097
enh59748    4   18021000   18022000      3       1  150064       2.2472     0.012315
enh59752    4   20702700   20703700      5       2  150064       1.9287     0.026885
enh59790    4   25865200   25866200      3       1  150064       2.9199    0.0017506
enh59791    4   25867500   25868500      1       1  150064        2.391     0.008402
enh59794    4   25880300   25881300      6       2  150064       1.9283     0.026908
enh59798    4   25929800   25930800      3       2  150064       2.8159    0.0024318
enh59806    4   26133100   26134100      4       2  150064       2.7538    0.0029458
enh59818    4   26319700   26320700      2       1  150064       2.0537     0.020002
enh59834    4   26586500   26587500      1       1  150064       3.4971    0.0002352
enh59835    4   26590700   26591700      4       1  150064       3.5956   0.00016184
enh59837    4   26613700   26614700      1       1  150064       3.5437    0.0001973
enh59840    4   26749900   26750900      1       1  150064       3.1988    0.0006899
enh59842    4   26813500   26814500      2       1  150064       2.4518    0.0071075
enh59848    4   26866300   26867300      4       2  150064       1.7861     0.037042
enh59850    4   26870000   26871000      2       1  150064       2.8278    0.0023433
enh59864    4   26906100   26907100      2       1  150064       1.7489     0.040153
enh59868    4   26916800   26917800      2       1  150064       1.8039     0.035626
enh59876    4   27004600   27005600      2       1  150064       1.7483     0.040209
enh59879    4   27049800   27050800      2       1  150064       1.7341     0.041453
enh59888    4   36220200   36221200      4       2  150064        1.891     0.029311
enh59917    4   36349900   36350900      7       3  150064       2.0318     0.021088
enh59933    4   37817600   37818600      1       1  150064       2.5094     0.006046
enh59934    4   37826600   37827600      2       1  150064       1.8273     0.033828
enh59937    4   37852300   37853300     10       2  150064       2.8924    0.0019116
enh59954    4   38006200   38007200      5       1  150064       2.1912      0.01422
enh59957    4   38025300   38026300      6       2  150064       2.1169     0.017133
enh59962    4   38073300   38074300      5       3  150064         1.89     0.029376
enh59966    4   38108200   38109200      2       1  150064       1.6687     0.047586
enh60018    4   38685900   38686900      2       1  150064       2.0673     0.019354
enh60032    4   38821000   38822000      1       1  150064       1.7412      0.04082
enh60042    4   39044500   39045500      2       1  150064       1.7223     0.042507
enh60064    4   39625800   39626800      3       2  150064       1.7579     0.039385
enh60065    4   39627000   39628000      2       1  150064        2.653    0.0039884
enh60068    4   39633400   39634400      3       2  150064       3.5736   0.00017604
enh60070    4   39637400   39638400      2       1  150064       2.5878    0.0048293
enh60071    4   39641500   39642500      1       1  150064       2.5731      0.00504
enh60094    4   40066600   40067600      2       1  150064       1.6894      0.04557
enh60096    4   40123000   40124000      1       1  150064       2.1998      0.01391
enh60100    4   40155000   40156000      2       1  150064       1.6935     0.045176
enh60102    4   40185600   40186600      1       1  150064       1.7087      0.04375
enh60147    4   40589000   40590000      1       1  150064       2.6921      0.00355
enh60192    4   47488200   47489200      3       2  150064       1.9823     0.023722
enh60208    4   48105200   48106200      2       1  150064       1.8736     0.030493
enh60210    4   48111100   48112100      2       1  150064       1.6486     0.049611
enh60225    4   48297800   48298800      5       3  150064       1.7864      0.03702
enh60226    4   48339800   48340800      2       1  150064       1.9425      0.02604
enh60228    4   48348800   48349800      4       1  150064       2.8059    0.0025091
enh60230    4   48371400   48372400      3       2  150064       2.2483     0.012277
enh60231    4   48372200   48373200      2       1  150064       2.3087      0.01048
enh60241    4   48686100   48687100      1       1  150064       2.2741      0.01148
enh60243    4   48724600   48725600      1       1  150064       2.2173       0.0133
enh60245    4   48738400   48739400      1       1  150064        2.189       0.0143
enh60247    4   48741900   48742900      3       1  150064       2.3188     0.010203
enh60249    4   48748400   48749400      1       1  150064       2.4588      0.00697
enh60252    4   48764800   48765800      2       1  150064       2.2009     0.013872
enh60254    4   48769400   48770400      1       1  150064       2.1182      0.01708
enh60255    4   48771400   48772400      2       1  150064       1.7624     0.038999
enh60257    4   48776800   48777800      3       1  150064       2.3619    0.0090908
enh60258    4   48778500   48779500      2       1  150064       1.9604     0.024973
enh60259    4   48783100   48784100      1       1  150064        2.482     0.006533
enh60306    4   55260700   55261700      3       2  150064       1.8674     0.030926
enh60324    4   56265400   56266400      2       1  150064       1.7153     0.043149
enh60329    4   56403200   56404200      4       1  150064       2.0808     0.018726
enh60330    4   56403900   56404900      2       1  150064       1.8836     0.029807
enh60334    4   56718100   56719100      3       2  150064       1.7581     0.039365
enh60336    4   56732500   56733500      1       1  150064       2.5589      0.00525
enh60358    4   57597900   57598900      2       1  150064        1.761     0.039122
enh60364    4   57670600   57671600      2       1  150064       1.7345     0.041413
enh60365    4   57683900   57684900      1       1  150064       2.1962      0.01404
enh60388    4   68563800   68564800      4       2  150064       2.8429     0.002235
enh60389    4   68564600   68565600      3       1  150064       2.7744    0.0027653
enh60390    4   68567600   68568600      4       2  150064       3.3077   0.00047037
enh60391    4   68569200   68570200      2       1  150064       3.0171     0.001276
enh60481    4   75071700   75072700      1       1  150064       1.7774      0.03775
enh60490    4   76435000   76436000      3       1  150064       1.7819     0.037384
enh60522    4   77129300   77130300      4       2  150064       1.7954     0.036297
enh60524    4   77135800   77136800      2       1  150064       1.7965     0.036211
enh60526    4   77197400   77198400      7       2  150064       2.2308     0.012847
enh60527    4   77220500   77221500      3       1  150064       2.2952     0.010862
enh60530    4   77228400   77229400      4       2  150064       1.9822     0.023728
enh60592    4   79533100   79534100      3       1  150064       1.7514     0.039939
enh60595    4   79563500   79564500      3       2  150064       2.6969    0.0034995
enh60601    4   79593600   79594600      2       1  150064       1.9134     0.027851
enh60605    4   79671000   79672000      1       1  150064       2.3241      0.01006
enh60619    4   80990400   80991400      1       1  150064       3.0418     0.001176
enh60622    4   81047900   81048900      1       1  150064       1.7285      0.04195
enh60625    4   81075400   81076400      1       1  150064       1.6539      0.04907
enh60627    4   81102500   81103500      4       2  150064       2.1185     0.017068
enh60628    4   81122100   81123100      3       2  150064       2.5572    0.0052758
enh60629    4   81124500   81125500      6       2  150064       2.5269    0.0057538
enh60645    4   82403300   82404300      5       1  150064       1.7226     0.042484
enh60661    4   83188900   83189900      4       2  150064       2.7137    0.0033268
enh60662    4   83192800   83193800      5       3  150064       2.2037     0.013771
enh60667    4   83284800   83285800      2       1  150064       2.0983     0.017941
enh60677    4   83818700   83819700      1       1  150064       1.7584      0.03934
enh60680    4   83913300   83914300      1       1  150064       2.7012     0.003455
enh60681    4   83913800   83914800      3       1  150064       2.6647    0.0038526
enh60682    4   83928800   83929800      3       2  150064       2.1887      0.01431
enh60684    4   83957600   83958600      3       1  150064       2.1971     0.014008
enh60701    4   84075800   84076800      5       2  150064        2.095     0.018085
enh60703    4   84094800   84095800      2       1  150064       1.9658     0.024658
enh60704    4   84101200   84102200      1       1  150064       1.6485      0.04963
enh60723    4   84218500   84219500      2       1  150064       2.1569     0.015507
enh60738    4   84469500   84470500      2       1  150064       2.1792     0.014659
enh60739    4   84479200   84480200      6       2  150064       2.7951    0.0025938
enh60740    4   84489900   84490900      2       1  150064       1.8191     0.034449
enh60741    4   84491300   84492300      3       1  150064       1.9308     0.026755
enh60742    4   84502800   84503800      3       1  150064       2.7951     0.002594
enh60743    4   84551100   84552100      1       1  150064       1.9612      0.02493
enh60746    4   86289800   86290800      3       1  150064       2.1928     0.014162
enh60772    4   86850000   86851000      2       1  150064       1.8225     0.034189
enh60785    4   87887300   87888300      2       1  150064       2.4757    0.0066489
enh60787    4   87895200   87896200      1       1  150064       2.7898     0.002637
enh60794    4   87940000   87941000      2       1  150064       3.0004    0.0013482
enh60796    4   87952100   87953100      3       1  150064       2.5401    0.0055408
enh60797    4   87953900   87954900      1       1  150064       2.7191     0.003273
enh60798    4   87954800   87955800      3       1  150064       2.4916    0.0063581
enh60800    4   87959500   87960500      4       2  150064        2.444    0.0072626
enh60802    4   87963900   87964900      1       1  150064       2.6265     0.004313
enh60805    4   87975100   87976100      3       2  150064        2.646    0.0040719
enh60806    4   87979100   87980100      4       1  150064       1.9778     0.023976
enh60811    4   88015000   88016000      3       2  150064       2.0016     0.022663
enh60820    4   88312800   88313800      1       1  150064         1.76       0.0392
enh60833    4   89152600   89153600      5       2  150064       1.9786     0.023933
enh60845    4   89376300   89377300      1       1  150064        1.896      0.02898
enh60850    4   89447300   89448300      1       1  150064       1.8682      0.03087
enh60866    4   89860900   89861900      1       1  150064       1.7477      0.04026
enh60868    4   89874500   89875500      1       1  150064       1.8885      0.02948
enh60879    4   90196300   90197300      2       1  150064       1.6478     0.049697
enh60893    4   90238200   90239200      2       1  150064       1.9592     0.025044
enh60895    4   90257700   90258700      2       1  150064       2.4567    0.0070118
enh60905    4   90819200   90820200      7       2  150064       1.7171     0.042985
enh60907    4   90947800   90948800      2       1  150064       2.0819     0.018675
enh60908    4   90949000   90950000      4       2  150064       2.6617    0.0038876
enh60909    4   90992300   90993300      2       1  150064        2.378    0.0087045
enh60913    4   95259600   95260600      1       1  150064       2.0099      0.02222
enh60925    4   96214300   96215300      1       1  150064       2.2517      0.01217
enh60940    4   99403700   99404700      2       1  150064       2.3598    0.0091432
enh60944    4   99465400   99466400      5       2  150064       2.2098     0.013561
enh60962    4   99585300   99586300      2       1  150064       3.3761   0.00036759
enh60990    4  100741600  100742600      4       2  150064       2.4655    0.0068406
enh60992    4  100745600  100746600      5       2  150064       1.8566     0.031683
enh60993    4  100748600  100749600      6       3  150064       2.6919    0.0035527
enh60995    4  100767700  100768700      6       2  150064       2.5914    0.0047793
enh61002    4  100815900  100816900      6       2  150064       1.7416     0.040791
enh61008    4  101000300  101001300      3       1  150064       1.8157     0.034706
enh61009    4  101014600  101015600      2       1  150064        2.258     0.011974
enh61018    4  101946600  101947600      2       1  150064       2.6879    0.0035954
enh61020    4  101960800  101961800      5       3  150064       2.1588     0.015432
enh61022    4  102024600  102025600      1       1  150064         2.09      0.01831
enh61044    4  102255900  102256900      1       1  150064       1.7044      0.04415
enh61056    4  102722700  102723700      6       2  150064       2.0072     0.022364
enh61057    4  102725200  102726200      9       2  150064       2.0487     0.020247
enh61061    4  102754100  102755100      1       1  150064       1.8141      0.03483
enh61062    4  102772200  102773200      3       1  150064       3.1236   0.00089333
enh61074    4  103427200  103428200      2       1  150064       2.0235     0.021513
enh61105    4  103656000  103657000      2       1  150064       2.1671     0.015114
enh61107    4  103678500  103679500      2       1  150064       2.3234     0.010078
enh61109    4  103682700  103683700      2       1  150064       2.6844    0.0036333
enh61110    4  103734300  103735300      2       1  150064       3.3258    0.0004408
enh61112    4  103741800  103742800      4       1  150064       3.6501   0.00013107
enh61113    4  103742400  103743400      2       1  150064        3.524   0.00021252
enh61114    4  103750200  103751200      3       1  150064       3.5009   0.00023181
enh61115    4  103782600  103783600      2       1  150064       2.9254    0.0017199
enh61116    4  103788000  103789000      1       1  150064       3.8858      5.1e-05
enh61118    4  103939200  103940200      2       1  150064       3.5984   0.00016012
enh61119    4  103941300  103942300      3       2  150064       1.6808     0.046402
enh61149    4  106628000  106629000      1       1  150064        2.009      0.02227
enh61163    4  108853500  108854500      4       1  150064       1.8969     0.028921
enh61196    4  109074100  109075100      1       1  150064       3.0591      0.00111
enh61198    4  109081800  109082800      1       1  150064       3.0304     0.001221
enh61203    4  109235400  109236400      1       1  150064       2.3464     0.009477
enh61253    4  110569100  110570100      6       2  150064       1.6743     0.047032
enh61254    4  110576700  110577700      4       2  150064       2.2768       0.0114
enh61255    4  110579600  110580600      3       1  150064       1.9921     0.023178
enh61256    4  110590000  110591000      3       1  150064       1.6558     0.048886
enh61263    4  110889000  110890000      2       1  150064       2.5167    0.0059229
enh61264    4  110890800  110891800      2       1  150064        3.004    0.0013321
enh61314    4  114604600  114605600      2       1  150064       1.7094     0.043685
enh61316    4  114613600  114614600      2       1  150064       1.7332     0.041527
enh61318    4  114647100  114648100      1       1  150064       1.7033      0.04426
enh61339    4  115523600  115524600      3       2  150064       2.6371    0.0041815
enh61364    4  120974200  120975200      3       2  150064       1.7692     0.038428
enh61367    4  121712400  121713400      7       2  150064       1.8575     0.031623
enh61393    4  122720500  122721500      3       1  150064       2.0174     0.021828
enh61398    4  122898300  122899300      1       1  150064       2.4591     0.006964
enh61399    4  123038300  123039300      1       1  150064       1.8861      0.02964
enh61404    4  123084200  123085200      1       1  150064       1.6831      0.04618
enh61405    4  123285800  123286800      1       1  150064       2.1727       0.0149
enh61414    4  123538600  123539600      1       1  150064       2.1659      0.01516
enh61415    4  123652500  123653500      1       1  150064       1.7892      0.03679
enh61419    4  123845000  123846000     10       4  150064       2.4472    0.0071995
enh61438    4  124528800  124529800      4       2  150064       1.6948     0.045055
enh61484    4  139326300  139327300      5       3  150064       2.3609    0.0091151
enh61485    4  139327400  139328400      2       1  150064       2.6741     0.003746
enh61491    4  139937800  139938800      3       1  150064       3.2198   0.00064145
enh61492    4  139939000  139940000      4       2  150064       2.7699    0.0028033
enh61494    4  139995000  139996000      2       1  150064        3.192   0.00070658
enh61500    4  140065500  140066500      4       2  150064       2.3645    0.0090284
enh61503    4  140099800  140100800      4       2  150064       1.9009     0.028657
enh61504    4  140129300  140130300      2       1  150064       2.1132     0.017293
enh61505    4  140135300  140136300      2       1  150064       1.9669     0.024596
enh61524    4  140473200  140474200      3       2  150064       2.2174     0.013298
enh61537    4  140735300  140736300      1       1  150064        3.108    0.0009419
enh61553    4  140974700  140975700      5       2  150064       1.8339     0.033338
enh61559    4  141014600  141015600      2       1  150064       2.1537     0.015631
enh61562    4  141024400  141025400      3       1  150064       1.6972     0.044829
enh61574    4  141443900  141444900      1       1  150064       1.7094      0.04369
enh61590    4  141750400  141751400      1       1  150064       2.0503      0.02017
enh61592    4  142143400  142144400      1       1  150064       2.2479      0.01229
enh61598    4  143203400  143204400      3       1  150064       1.8689     0.030816
enh61611    4  143312000  143313000      3       1  150064       1.8849     0.029724
enh61612    4  143317300  143318300      1       1  150064       1.8005      0.03589
enh61632    4  143882900  143883900      2       1  150064       2.8251    0.0023629
enh61642    4  144325700  144326700      3       1  150064       2.6162     0.004446
enh61646    4  144479400  144480400      5       2  150064       2.8259    0.0023571
enh61725    4  148977200  148978200      2       1  150064       2.1007     0.017834
enh61726    4  149137200  149138200      4       2  150064       1.7993     0.035988
enh61729    4  149280500  149281500      2       1  150064       3.1307   0.00087195
enh61740    4  151871700  151872700      2       1  150064         1.79     0.036729
enh61759    4  152788100  152789100      2       1  150064       2.1865      0.01439
enh61776    4  153010900  153011900      3       2  150064       1.8864     0.029618
enh61782    4  153059500  153060500      3       1  150064       1.7803     0.037513
enh61897    4  154536400  154537400      3       2  150064       1.6584     0.048615
enh61907    4  154650000  154651000      5       1  150064       2.1161     0.017169
enh61909    4  154675700  154676700      3       1  150064       3.1871   0.00071843
enh61910    4  154730200  154731200      6       3  150064       2.3423    0.0095827
enh61934    4  159691300  159692300      1       1  150064       1.9175      0.02759
enh61936    4  159699400  159700400      3       1  150064        1.769     0.038449
enh61937    4  159704400  159705400      2       1  150064       2.2641     0.011784
enh61945    4  159758700  159759700      3       2  150064        1.659     0.048557
enh61947    4  159794800  159795800      1       1  150064       2.1693      0.01503
enh61949    4  159823400  159824400      2       1  150064       1.8648     0.031107
enh61950    4  159851100  159852100      2       1  150064       2.2537     0.012106
enh61976    4  164511000  164512000      1       1  150064       1.7651      0.03877
enh61995    4  166125200  166126200      1       1  150064       2.8207     0.002396
enh62000    4  166168900  166169900      5       3  150064       2.5502    0.0053826
enh62002    4  166177900  166178900      3       2  150064       2.2682      0.01166
enh62003    4  166180300  166181300      8       3  150064       2.3382    0.0096895
enh62006    4  166215200  166216200      3       2  150064       1.7398     0.040944
enh62039    4  169989200  169990200      8       3  150064       2.1235     0.016857
enh62040    4  170000300  170001300      2       1  150064       1.9724     0.024281
enh62047    4  170192700  170193700      2       1  150064       1.7538     0.039735
enh62049    4  170214800  170215800      4       2  150064       4.6275   1.8502e-06
enh62050    4  170331700  170332700      5       2  150064       4.4231   4.8648e-06
enh62053    4  170494800  170495800      2       1  150064       2.1232      0.01687
enh62055    4  170531900  170532900      4       2  150064       3.3157   0.00045711
enh62058    4  170543700  170544700      2       1  150064        3.486   0.00024516
enh62059    4  170580100  170581100      3       2  150064       3.9536    3.849e-05
enh62060    4  170586100  170587100      1       1  150064       4.3915    5.628e-06
enh62065    4  170929200  170930200      3       1  150064       1.7631     0.038941
enh62074    4  174107000  174108000      2       1  150064       1.7183     0.042869
enh62088    4  174337100  174338100      1       1  150064       2.7241     0.003224
enh62091    4  175199400  175200400      2       1  150064       2.3811    0.0086313
enh62100    4  176934700  176935700      4       2  150064       3.2968   0.00048899
enh62115    4  178237500  178238500      1       1  150064       1.6748      0.04699
enh62119    4  178361200  178362200      4       2  150064       1.8573     0.031637
enh62127    4  184183100  184184100      2       1  150064       1.7548     0.039651
enh62155    4  185185000  185186000      6       2  150064       2.8168    0.0024251
enh62156    4  185186600  185187600      1       1  150064       2.9359     0.001663
enh62163    4  185234700  185235700      1       1  150064       1.9182      0.02754
enh62164    4  185240100  185241100      4       2  150064       1.9096     0.028095
enh62169    4  185285600  185286600      2       1  150064       1.8669      0.03096
enh62171    4  185313900  185314900      5       3  150064       1.8537     0.031889
enh62175    4  185338400  185339400      6       3  150064       1.9499     0.025594
enh62191    4  185391200  185392200      6       2  150064       2.2286     0.012921
enh62204    4  185504800  185505800      4       2  150064       1.9503     0.025572
enh62210    4  185566700  185567700      2       1  150064       1.8073     0.035355
enh62217    4  185667400  185668400      3       1  150064       1.7387     0.041039
enh62234    4  185781400  185782400      4       2  150064       1.7167     0.043016
enh62248    4  186172600  186173600      4       2  150064       1.7015     0.044425
enh62249    4  186175500  186176500      6       3  150064       1.8852     0.029699
enh62250    4  186177200  186178200      7       1  150064       2.0098     0.022228
enh62252    4  186187000  186188000      3       1  150064       1.8555      0.03176
enh62261    4  186853800  186854800      6       3  150064       2.5208    0.0058538
enh62263    4  186988700  186989700      3       2  150064       2.5305    0.0056955
enh62312    5    1100400    1101400      4       2  150064       1.6579     0.048669
enh62313    5    1107200    1108200      5       2  150064       1.7533     0.039772
enh62324    5    1276700    1277700      3       2  150064       2.4726    0.0067063
enh62351    5    1520400    1521400      3       2  150064       2.1049      0.01765
enh62366    5    5420600    5421600      7       2  150064       2.9492     0.001593
enh62367    5    5424500    5425500      1       1  150064       2.8418     0.002243
enh62368    5    5480800    5481800      4       2  150064       4.1023   2.0454e-05
enh62369    5    5486700    5487700      1       1  150064       3.3509    0.0004027
enh62370    5    5492300    5493300      1       1  150064       3.6504    0.0001309
enh62371    5    5493800    5494800      2       1  150064       2.2234     0.013093
enh62373    5    5523700    5524700      8       2  150064       1.7051     0.044084
enh62379    5    6634600    6635600      4       2  150064       1.6834     0.046145
enh62380    5    6660200    6661200      8       4  150064       2.3515    0.0093484
enh62382    5    6719100    6720100      3       1  150064       3.2078   0.00066871
enh62384    5    6727700    6728700      3       1  150064       1.7192     0.042791
enh62387    5    6734400    6735400      4       2  150064       2.5008    0.0061955
enh62388    5    6736600    6737600      5       2  150064       3.0069    0.0013198
enh62390    5    6766100    6767100      4       2  150064        1.781     0.037453
enh62398    5    7852000    7853000      4       2  150064       1.7768       0.0378
enh62441    5   10632700   10633700      9       2  150064       2.1557     0.015555
enh62442    5   10634700   10635700      5       2  150064       2.1893     0.014286
enh62443    5   10635800   10636800      8       2  150064       2.3466    0.0094734
enh62461    5   11224200   11225200      1       1  150064       1.8676      0.03091
enh62513    5   14463400   14464400      2       1  150064       1.8218      0.03424
enh62586    5   32019800   32020800      5       3  150064       1.7374     0.041161
enh62630    5   32542200   32543200      2       1  150064       2.1437     0.016029
enh62634    5   32597600   32598600      2       1  150064       1.7234     0.042408
enh62663    5   35478700   35479700      2       1  150064       1.6872     0.045786
enh62719    5   36881200   36882200      2       1  150064       2.0746     0.019012
enh62747    5   39021300   39022300      3       2  150064       2.4869    0.0064434
enh62754    5   39062500   39063500      3       1  150064       2.5214    0.0058437
enh62770    5   39195000   39196000      1       1  150064       1.6501      0.04946
enh62781    5   39231500   39232500      3       2  150064       1.9878     0.023418
enh62784    5   39263700   39264700      7       3  150064       1.6693     0.047531
enh62788    5   39272100   39273100      2       1  150064       1.9128     0.027885
enh62790    5   39282900   39283900      5       2  150064       1.8298     0.033642
enh62793    5   39421000   39422000      2       1  150064       2.0292     0.021219
enh62808    5   40364900   40365900      3       2  150064       1.6879     0.045719
enh62829    5   40591400   40592400      1       1  150064       2.1479      0.01586
enh62840    5   40672400   40673400      4       2  150064        1.677     0.046768
enh62899    5   43397200   43398200      1       1  150064       1.9824      0.02372
enh62908    5   44797600   44798600      2       1  150064       3.8729   5.3773e-05
enh62909    5   44807800   44808800      3       1  150064        3.754   8.7012e-05
enh62910    5   44810600   44811600      2       1  150064       3.2993   0.00048464
enh62911    5   49623800   49624800      7       2  150064       3.7131   0.00010238
enh62912    5   49658800   49659800      1       1  150064       4.5386    2.832e-06
enh62913    5   49660100   49661100      5       2  150064       4.0186   2.9269e-05
enh62914    5   49661400   49662400      3       1  150064       4.7171   1.1963e-06
enh62915    5   49693800   49694800      2       1  150064       4.3142   8.0087e-06
enh62916    5   49702400   49703400      1       1  150064       2.9702     0.001488
enh62917    5   49711100   49712100      1       1  150064       3.7644    8.347e-05
enh62920    5   49716000   49717000      2       1  150064       3.8362   6.2486e-05
enh62922    5   49725600   49726600      5       2  150064       4.5165   3.1437e-06
enh62924    5   49729400   49730400      2       1  150064       3.0626    0.0010973
enh62925    5   49730800   49731800      1       1  150064       3.8399    6.153e-05
enh62926    5   49732200   49733200      2       1  150064       3.9241   4.3524e-05
enh62927    5   49738100   49739100      3       1  150064       4.0244   2.8561e-05
enh62928    5   49741800   49742800      2       1  150064       3.2399   0.00059783
enh62929    5   49754100   49755100      1       1  150064       3.7509    8.809e-05
enh62930    5   49785100   49786100      8       2  150064       4.5137   3.1846e-06
enh62931    5   49797300   49798300      4       2  150064       3.3538   0.00039854
enh62932    5   49849100   49850100      3       2  150064       1.9941     0.023072
enh62940    5   49943700   49944700      5       2  150064        2.012     0.022113
enh62941    5   49949500   49950500      4       2  150064       2.6279    0.0042953
enh62947    5   49975100   49976100      2       1  150064       3.0057    0.0013248
enh62955    5   49993000   49994000      3       2  150064       2.1938     0.014126
enh62957    5   49998200   49999200      1       1  150064       1.6669      0.04777
enh62962    5   50012300   50013300      1       1  150064       3.2906    0.0004999
enh62968    5   50031600   50032600      2       1  150064       1.6462     0.049861
enh62970    5   50038500   50039500      3       2  150064       1.7821     0.037367
enh62989    5   52336600   52337600      8       2  150064       2.5712    0.0050671
enh62997    5   53597600   53598600      1       1  150064       1.7055      0.04405
enh62998    5   53604400   53605400      1       1  150064       2.0581      0.01979
enh62999    5   53607500   53608500      2       1  150064        1.647     0.049777
enh63009    5   53897300   53898300      4       2  150064       2.3647    0.0090231
enh63013    5   53912300   53913300      2       1  150064       2.1086     0.017491
enh63017    5   53940200   53941200      5       1  150064       1.6629     0.048165
enh63030    5   54081800   54082800      3       2  150064       2.1013     0.017806
enh63032    5   54140500   54141500      6       2  150064       2.5919    0.0047731
enh63033    5   54162700   54163700      1       1  150064         1.97      0.02442
enh63037    5   54289600   54290600      2       1  150064       1.7811     0.037452
enh63038    5   54290700   54291700      3       2  150064       2.0094     0.022249
enh63040    5   54324900   54325900      5       3  150064       1.6722     0.047247
enh63056    5   54608600   54609600      1       1  150064       1.8258      0.03394
enh63073    5   55149000   55150000      2       1  150064       1.8506     0.032114
enh63076    5   55199500   55200500      1       1  150064       3.2814    0.0005164
enh63079    5   55219400   55220400      6       4  150064       2.4734    0.0066915
enh63114    5   55453800   55454800      1       1  150064       1.6549      0.04897
enh63115    5   55460000   55461000      3       1  150064       1.6582     0.048637
enh63116    5   55461700   55462700      1       1  150064        1.818      0.03453
enh63126    5   55638200   55639200      2       1  150064       3.2818    0.0005158
enh63200    5   57794600   57795600      2       1  150064       2.1262     0.016744
enh63209    5   58298000   58299000     10       3  150064       2.4339    0.0074683
enh63211    5   58330000   58331000      2       1  150064       2.2708     0.011579
enh63226    5   58858600   58859600      3       2  150064       2.7821    0.0027005
enh63227    5   58886400   58887400      2       1  150064       1.8385     0.032995
enh63240    5   60564000   60565000      4       1  150064       3.8535   5.8219e-05
enh63241    5   60565100   60566100      1       1  150064       3.7125    0.0001026
enh63243    5   60615400   60616400      3       2  150064       6.1932   2.9478e-10
enh63250    5   60704000   60705000      2       1  150064        4.271   9.7277e-06
enh63251    5   60705200   60706200      3       2  150064       2.8612    0.0021103
enh63254    5   61551800   61552800      3       2  150064       3.2249   0.00063003
enh63255    5   61555800   61556800      5       3  150064       3.0035    0.0013346
enh63258    5   61582600   61583600      3       1  150064       3.1015   0.00096257
enh63259    5   61587300   61588300      3       2  150064       2.4932    0.0063298
enh63260    5   61593800   61594800      2       1  150064       2.8752     0.002019
enh63261    5   61600300   61601300      3       2  150064       1.9203     0.027412
enh63262    5   61605900   61606900      3       2  150064       2.1313     0.016532
enh63264    5   61609500   61610500      2       1  150064       1.7238     0.042374
enh63265    5   61611900   61612900      4       2  150064       2.1342     0.016413
enh63267    5   61621600   61622600      1       1  150064       1.8283      0.03375
enh63271    5   61627400   61628400      2       1  150064       1.7048     0.044113
enh63272    5   61628800   61629800      3       2  150064       3.9918   3.2792e-05
enh63273    5   61635900   61636900      1       1  150064       1.8106       0.0351
enh63276    5   61697800   61698800      3       2  150064        1.959     0.025058
enh63278    5   61707400   61708400      1       1  150064       1.9596      0.02502
enh63279    5   61709400   61710400      2       1  150064       1.9192     0.027478
enh63282    5   61901200   61902200      1       1  150064       2.0579       0.0198
enh63289    5   64322700   64323700      1       1  150064       2.7858      0.00267
enh63290    5   64330000   64331000      4       1  150064       2.6771    0.0037133
enh63297    5   64779100   64780100      4       2  150064       1.9537     0.025369
enh63298    5   64857000   64858000      1       1  150064       2.0131      0.02205
enh63299    5   64860400   64861400      3       2  150064       2.4384    0.0073765
enh63300    5   64917800   64918800      2       1  150064       1.8092     0.035211
enh63368    5   66646600   66647600      2       1  150064        2.205     0.013726
enh63380    5   67509700   67510700      4       2  150064       1.8556     0.031752
enh63393    5   67546000   67547000      4       2  150064       2.7976    0.0025745
enh63402    5   67580600   67581600      1       1  150064       1.8169      0.03462
enh63404    5   67588000   67589000      2       1  150064       2.5814    0.0049195
enh63408    5   67639800   67640800      3       2  150064       3.0335    0.0012087
enh63415    5   67702700   67703700      2       1  150064       1.7568     0.039477
enh63416    5   67721000   67722000      5       2  150064       2.7397    0.0030752
enh63418    5   67731000   67732000      3       2  150064       2.9911    0.0013901
enh63446    5   70753000   70754000      2       1  150064       1.6903     0.045488
enh63454    5   71593400   71594400      1       1  150064       1.6985      0.04471
enh63457    5   71602600   71603600      1       1  150064        2.217      0.01331
enh63510    5   74323500   74324500      5       2  150064       2.2324     0.012795
enh63511    5   74324100   74325100      5       1  150064        2.148     0.015855
enh63523    5   74614400   74615400      4       2  150064       2.1294     0.016609
enh63525    5   74619800   74620800      3       1  150064       3.0702    0.0010696
enh63526    5   74631400   74632400      4       2  150064       1.8005     0.035893
enh63528    5   74757600   74758600      2       1  150064        2.085     0.018535
enh63536    5   74862000   74863000      2       1  150064       2.6414    0.0041284
enh63541    5   74965200   74966200      2       1  150064        2.081     0.018715
enh63542    5   74973400   74974400      5       1  150064       3.1525   0.00080929
enh63585    5   75834500   75835500      1       1  150064       3.1679    0.0007676
enh63625    5   77069100   77070100      3       1  150064       1.9461      0.02582
enh63627    5   77101700   77102700      4       2  150064       2.8055     0.002512
enh63628    5   77160700   77161700      2       1  150064       2.2658     0.011732
enh63631    5   77517600   77518600      4       2  150064       1.6508     0.049394
enh63632    5   77564100   77565100      3       1  150064       3.4448   0.00028571
enh63633    5   77581900   77582900      8       3  150064       3.9171   4.4815e-05
enh63634    5   77588100   77589100      5       2  150064       2.7962    0.0025857
enh63635    5   77591400   77592400      1       1  150064       2.6042     0.004604
enh63636    5   77654000   77655000      3       2  150064       1.6627      0.04819
enh63637    5   77657600   77658600      2       1  150064       1.6495      0.04952
enh63638    5   77683100   77684100      5       2  150064       3.0565    0.0011197
enh63647    5   77887900   77888900      1       1  150064       2.7537     0.002946
enh63695    5   79447100   79448100      2       1  150064       1.7838     0.037225
enh63762    5   81073800   81074800      4       2  150064       2.2007     0.013878
enh63763    5   81075600   81076600      2       1  150064       1.8606     0.031401
enh63773    5   81521000   81522000      1       1  150064       2.6016      0.00464
enh63774    5   81572100   81573100      3       2  150064       2.9706    0.0014859
enh63800    5   86365800   86366800      1       1  150064       2.0037      0.02255
enh63802    5   86375400   86376400      6       2  150064       1.7798     0.037551
enh63805    5   86389600   86390600      2       1  150064       1.8472     0.032361
enh63829    5   87499700   87500700      1       1  150064        2.592     0.004771
enh63830    5   87546300   87547300      1       1  150064       2.7381      0.00309
enh63831    5   87563100   87564100      2       1  150064       2.8901    0.0019257
enh63832    5   87565900   87566900      1       1  150064       2.5414      0.00552
enh63835    5   88030200   88031200      3       2  150064       2.6058    0.0045826
enh63836    5   88032200   88033200      3       1  150064       2.1295     0.016606
enh63837    5   88041600   88042600      6       2  150064       3.0538      0.00113
enh63840    5   88118100   88119100      1       1  150064       1.8767      0.03028
enh63842    5   88120300   88121300      3       1  150064       1.7435     0.040621
enh63844    5   88123900   88124900      1       1  150064       1.8892      0.02943
enh63853    5   88181400   88182400      3       2  150064       1.7625     0.038988
enh63863    5   88739900   88740900      1       1  150064       3.1991    0.0006893
enh63864    5   88742600   88743600      1       1  150064       5.4017    3.301e-08
enh63867    5   89768100   89769100      1       1  150064       1.8942       0.0291
enh63871    5   90236000   90237000      7       3  150064       4.3175   7.8916e-06
enh63877    5   90564700   90565700      4       2  150064       2.0909      0.01827
enh63885    5   90673600   90674600      1       1  150064       1.6709      0.04737
enh63898    5   93881400   93882400      1       1  150064       2.8513     0.002177
enh63899    5   93912200   93913200      4       1  150064       2.0044     0.022512
enh63901    5   93955300   93956300      3       2  150064       2.6984    0.0034842
enh63919    5   94979700   94980700      1       1  150064       1.9653      0.02469
enh63935    5   95160800   95161800      7       2  150064       1.9314     0.026715
enh63941    5   95197500   95198500      3       2  150064       2.7969      0.00258
enh63947    5   95293600   95294600      1       1  150064        1.989      0.02335
enh63954    5   95984800   95985800      4       2  150064       2.2119     0.013486
enh63955    5   95991500   95992500      4       2  150064       1.7668     0.038627
enh63956    5   95995600   95996600      3       2  150064       1.7955     0.036286
enh63957    5   95999900   96000900      3       2  150064       1.9628     0.024836
enh63972    5   96214600   96215600      2       1  150064       2.0403      0.02066
enh63974    5   96220600   96221600      6       2  150064       1.9633     0.024808
enh63975    5   96221600   96222600      2       1  150064       1.9961     0.022962
enh63976    5   96231800   96232800      5       1  150064       2.4058    0.0080688
enh63981    5   96275500   96276500      3       1  150064       2.3288     0.009936
enh63982    5   96279300   96280300      2       1  150064       1.8923     0.029225
enh63983    5   96281100   96282100      5       2  150064       1.9928     0.023144
enh63984    5   96285400   96286400      2       1  150064       2.7291    0.0031749
enh63985    5   96288600   96289600      2       1  150064       2.2949     0.010869
enh63987    5   96295200   96296200      1       1  150064       2.6332     0.004229
enh63988    5   96297100   96298100      1       1  150064       2.6248     0.004335
enh63992    5   96302600   96303600      2       1  150064       2.7968    0.0025806
enh63999    5   96319100   96320100      3       1  150064       2.6783    0.0036993
enh64000    5   96340500   96341500      2       1  150064        1.728     0.041995
enh64001    5   96345000   96346000      1       1  150064       2.6721     0.003769
enh64002    5   96357500   96358500      1       1  150064       2.8599     0.002119
enh64013    5   96883500   96884500      4       2  150064       1.8758     0.030339
enh64014    5   98107100   98108100      5       3  150064       1.6464     0.049838
enh64016    5   98241900   98242900      1       1  150064       2.2026      0.01381
enh64018    5   98245200   98246200      5       2  150064       2.6188    0.0044115
enh64019    5   98246800   98247800      2       1  150064       2.1203     0.016991
enh64020    5   98247700   98248700      3       2  150064       2.3553    0.0092541
enh64021    5   98248600   98249600      3       1  150064       2.2079     0.013626
enh64022    5   98251200   98252200      3       2  150064       1.8893     0.029427
enh64023    5   98257400   98258400      5       2  150064       2.2037     0.013772
enh64024    5   98261500   98262500      2       1  150064       2.6084    0.0045485
enh64025    5   98267200   98268200      2       1  150064       1.7789     0.037626
enh64026    5   98269700   98270700      2       1  150064       2.2036     0.013777
enh64027    5   98274800   98275800      1       1  150064       2.2594      0.01193
enh64030    5   98325300   98326300     14       2  150064       1.9544     0.025328
enh64031    5   98336600   98337600      2       1  150064       2.4704    0.0067478
enh64032    5   98340300   98341300      3       2  150064       2.5352    0.0056196
enh64034    5   98363400   98364400      3       2  150064       2.0268     0.021343
enh64041    5   98395200   98396200      1       1  150064       2.2476       0.0123
enh64042    5   98651700   98652700      5       2  150064       1.8331     0.033396
enh64066    5  101613800  101614800      2       1  150064       2.5348    0.0056253
enh64067    5  101619600  101620600      7       4  150064       3.2913   0.00049856
enh64069    5  101629500  101630500      4       2  150064       2.9753    0.0014635
enh64070    5  101632600  101633600      5       2  150064       3.0192    0.0012673
enh64096    5  106589600  106590600      6       3  150064       1.6764     0.046831
enh64099    5  106700600  106701600      4       1  150064        2.429    0.0075693
enh64100    5  106724100  106725100      2       1  150064         2.26     0.011912
enh64101    5  106763700  106764700      6       2  150064       2.6698    0.0037943
enh64106    5  106855400  106856400      2       1  150064       2.7102     0.003362
enh64107    5  106869200  106870200      1       1  150064        2.577     0.004983
enh64108    5  106874900  106875900      2       1  150064       2.5051     0.006121
enh64126    5  108723500  108724500      3       1  150064       2.1118      0.01735
enh64128    5  108730500  108731500      5       1  150064       1.7291     0.041897
enh64129    5  108732900  108733900      7       3  150064       2.8162    0.0024297
enh64131    5  108737800  108738800      4       2  150064       2.6857    0.0036191
enh64132    5  108741100  108742100      9       3  150064       2.4804    0.0065615
enh64133    5  108746800  108747800      6       3  150064       2.8592    0.0021237
enh64134    5  108991900  108992900      4       2  150064       3.8027   7.1565e-05
enh64136    5  109029500  109030500      2       1  150064       3.9179   4.4666e-05
enh64137    5  109032400  109033400      4       2  150064       3.7371   9.3062e-05
enh64138    5  109035000  109036000      5       3  150064       3.8067   7.0427e-05
enh64139    5  109035800  109036800      5       3  150064       3.7691   8.1921e-05
enh64140    5  109037200  109038200      7       4  150064       3.6239   0.00014507
enh64141    5  109039500  109040500      3       1  150064       4.6116   1.9983e-06
enh64142    5  109047000  109048000      5       3  150064       3.3835   0.00035789
enh64143    5  109075400  109076400      3       2  150064       4.0192   2.9202e-05
enh64144    5  109078800  109079800      6       2  150064        2.315     0.010305
enh64145    5  109083900  109084900      2       1  150064       1.8155     0.034725
enh64146    5  109182200  109183200      3       1  150064       3.5564   0.00018801
enh64147    5  109184500  109185500      4       1  150064       1.9956     0.022989
enh64148    5  109187900  109188900      2       1  150064       3.7687    8.206e-05
enh64149    5  109192900  109193900      2       1  150064       4.6616   1.5684e-06
enh64151    5  109212000  109213000      2       1  150064       1.6952     0.045017
enh64166    5  110558600  110559600      3       2  150064       2.0899     0.018316
enh64189    5  110920100  110921100      5       2  150064       1.6743     0.047037
enh64190    5  111039000  111040000      5       2  150064       1.6788     0.046592
enh64191    5  111040100  111041100     10       4  150064       2.6203    0.0043925
enh64213    5  112222800  112223800      3       1  150064        1.712     0.043444
enh64219    5  112311000  112312000      2       1  150064       2.6321    0.0042434
enh64242    5  114544800  114545800      4       2  150064       2.2426     0.012461
enh64249    5  114819500  114820500      3       2  150064       1.6877     0.045738
enh64250    5  114858400  114859400      1       1  150064        1.956      0.02523
enh64264    5  115374100  115375100      3       1  150064       1.7856     0.037081
enh64266    5  115411900  115412900      7       3  150064       1.9816     0.023763
enh64267    5  115419000  115420000      3       1  150064       2.2671     0.011693
enh64269    5  115471100  115472100     10       4  150064       2.6228      0.00436
enh64270    5  115473000  115474000      7       4  150064       1.8543     0.031849
enh64309    5  118678600  118679600      3       1  150064       2.5857    0.0048597
enh64311    5  118682800  118683800      5       2  150064       2.5878    0.0048298
enh64312    5  118684700  118685700      1       1  150064       2.5437     0.005485
enh64314    5  118687800  118688800      3       2  150064        2.415    0.0078678
enh64321    5  118714200  118715200      2       1  150064       1.8155     0.034723
enh64323    5  118723500  118724500      2       1  150064       1.6605     0.048403
enh64337    5  118788800  118789800      3       1  150064       1.8087     0.035251
enh64380    5  123934500  123935500      4       2  150064       1.9146     0.027773
enh64404    5  125689500  125690500      3       2  150064       1.7999     0.035936
enh64406    5  125709300  125710300      2       1  150064       1.7938     0.036426
enh64407    5  125757900  125758900      3       2  150064       1.7156     0.043121
enh64426    5  126097600  126098600      2       1  150064       2.4315    0.0075185
enh64427    5  126098300  126099300      6       2  150064       2.5357    0.0056111
enh64437    5  126181700  126182700      3       2  150064       1.7938     0.036421
enh64439    5  126204400  126205400      6       3  150064       3.6514   0.00013039
enh64441    5  126307500  126308500      1       1  150064       3.8866    5.083e-05
enh64442    5  126323600  126324600      6       2  150064       2.1607     0.015358
enh64443    5  126347300  126348300      2       1  150064       3.2611   0.00055493
enh64452    5  126854400  126855400      1       1  150064       1.9516      0.02549
enh64453    5  127120600  127121600      2       1  150064       2.8574    0.0021355
enh64456    5  127416400  127417400      3       1  150064       2.4229    0.0076987
enh64481    5  130588900  130589900      1       1  150064       1.7277      0.04202
enh64520    5  130815600  130816600      2       1  150064       1.7909     0.036658
enh64521    5  130823900  130824900      2       1  150064       1.9187     0.027513
enh64533    5  130920000  130921000      2       1  150064       1.7333     0.041525
enh64538    5  130951300  130952300      1       1  150064       1.7351      0.04136
enh64540    5  130963200  130964200      2       1  150064       1.6671     0.047748
enh64596    5  131790000  131791000      4       2  150064       2.0098     0.022227
enh64597    5  131797300  131798300      2       1  150064       1.8349     0.033258
enh64600    5  131808100  131809100      4       2  150064       2.3089     0.010474
enh64609    5  131864500  131865500      1       1  150064       2.0612      0.01964
enh64629    5  132391600  132392600      2       1  150064        1.667     0.047753
enh64708    5  133922600  133923600      2       1  150064       1.9294     0.026841
enh64711    5  133968600  133969600      2       1  150064       1.9464     0.025804
enh64754    5  135372300  135373300      1       1  150064       2.2179      0.01328
enh64763    5  137069300  137070300      1       1  150064       3.2473    0.0005825
enh64764    5  137072800  137073800      1       1  150064       3.2348    0.0006086
enh64768    5  137223300  137224300      2       1  150064       2.6324    0.0042394
enh64769    5  137225200  137226200      2       1  150064       2.3254     0.010024
enh64771    5  137331200  137332200      2       1  150064       2.7362    0.0031077
enh64772    5  137332000  137333000      5       2  150064       2.6904    0.0035683
enh64773    5  137359900  137360900      6       4  150064       1.9606     0.024963
enh64775    5  137369300  137370300      1       1  150064       1.7626      0.03898
enh64787    5  137672100  137673100      5       3  150064       2.9152    0.0017774
enh64788    5  137675500  137676500      3       1  150064       3.2208   0.00063924
enh64794    5  137704300  137705300      2       1  150064        1.954      0.02535
enh64795    5  137706100  137707100      3       2  150064       2.1521     0.015696
enh64797    5  137785000  137786000      1       1  150064       3.4458    0.0002847
enh64798    5  137785600  137786600      1       1  150064       4.2491    1.073e-05
enh64800    5  137798400  137799400      6       2  150064       3.7326    9.477e-05
enh64804    5  137882600  137883600      3       1  150064       5.1884   1.0606e-07
enh64806    5  137900000  137901000      1       1  150064       5.2497    7.617e-08
enh64807    5  137902900  137903900      2       1  150064       4.6554   1.6169e-06
enh64808    5  137908700  137909700      1       1  150064       3.1639    0.0007783
enh64810    5  137914700  137915700      1       1  150064        3.343    0.0004144
enh64849    5  138848600  138849600      1       1  150064       2.2055      0.01371
enh64855    5  138872000  138873000      1       1  150064       1.7968      0.03618
enh64860    5  138904600  138905600      2       1  150064       2.4689    0.0067768
enh64861    5  138922200  138923200      2       1  150064       2.3016      0.01068
enh64880    5  139044900  139045900      2       1  150064       2.4158    0.0078496
enh64881    5  139053200  139054200      4       2  150064       3.1527    0.0008089
enh64882    5  139057200  139058200      4       1  150064       3.2573   0.00056239
enh64884    5  139066300  139067300      2       1  150064       3.6259   0.00014401
enh64887    5  139085100  139086100      2       1  150064       2.5134    0.0059795
enh64902    5  139523200  139524200      3       2  150064       1.7786     0.037649
enh64903    5  139536000  139537000      2       1  150064       3.5479   0.00019415
enh64904    5  139536400  139537400      2       1  150064       3.3347    0.0004269
enh64905    5  139555600  139556600      2       1  150064       3.5533   0.00019023
enh64914    5  139664100  139665100      5       2  150064       1.6924     0.045284
enh64915    5  139664900  139665900      5       2  150064       3.2323   0.00061403
enh64916    5  139672500  139673500      1       1  150064       3.4603    0.0002698
enh64918    5  139681000  139682000      2       1  150064       3.4933   0.00023857
enh64928    5  139779000  139780000      1       1  150064       3.8515    5.871e-05
enh64929    5  139783900  139784900      3       2  150064       2.3455    0.0095016
enh64932    5  139798000  139799000      1       1  150064       3.7659    8.299e-05
enh64935    5  139812400  139813400      1       1  150064       2.7565     0.002921
enh64938    5  139933600  139934600      2       1  150064       2.7639    0.0028559
enh64942    5  139948800  139949800      3       2  150064       2.3266    0.0099928
enh64943    5  139974500  139975500      4       2  150064       2.4424    0.0072955
enh64945    5  139985800  139986800      2       1  150064       3.6754   0.00011876
enh64947    5  139990700  139991700      1       1  150064       2.0695      0.01925
enh64948    5  139991800  139992800      3       1  150064       2.2244     0.013059
enh64949    5  140012800  140013800      3       1  150064       3.3482   0.00040674
enh64950    5  140017700  140018700      3       2  150064       2.3221     0.010115
enh64952    5  140025400  140026400      4       2  150064       3.1794    0.0007378
enh64953    5  140028100  140029100      2       1  150064       3.9582   3.7763e-05
enh64954    5  140042800  140043800      2       1  150064       3.6706     0.000121
enh64955    5  140045800  140046800      3       2  150064       2.6047    0.0045975
enh64956    5  140051900  140052900      1       1  150064       4.0009    3.155e-05
enh64957    5  140069300  140070300      5       2  150064       4.2883   9.0009e-06
enh64958    5  140071700  140072700      7       2  150064       4.1709   1.5167e-05
enh64959    5  140079000  140080000      1       1  150064         4.26    1.022e-05
enh64960    5  140080900  140081900      2       1  150064       3.9675   3.6313e-05
enh64961    5  140089200  140090200      2       1  150064       2.6155    0.0044554
enh64962    5  140091000  140092000      1       1  150064       4.2633    1.007e-05
enh64987    5  141062800  141063800      1       1  150064       2.2371      0.01264
enh64990    5  141178400  141179400      6       2  150064       2.0607     0.019667
enh64991    5  141215400  141216400      4       1  150064       2.4037    0.0081154
enh64992    5  141218400  141219400      3       1  150064       2.4162    0.0078411
enh65010    5  141442800  141443800      1       1  150064       2.0168      0.02186
enh65011    5  141443400  141444400      3       1  150064       1.7888     0.036822
enh65024    5  141566500  141567500      3       2  150064       2.6148    0.0044645
enh65031    5  141769000  141770000      3       1  150064       2.1841     0.014479
enh65037    5  141821000  141822000      4       1  150064       1.7112     0.043523
enh65045    5  142155300  142156300      4       1  150064       2.3654    0.0090047
enh65107    5  142707000  142708000      4       2  150064       2.0346     0.020947
enh65127    5  142807800  142808800      1       1  150064       1.6812      0.04636
enh65142    5  143548100  143549100      2       1  150064       1.7394     0.040981
enh65168    5  146816200  146817200      2       1  150064       2.5643    0.0051698
enh65200    5  148674800  148675800      2       1  150064       1.6723     0.047234
enh65201    5  148677800  148678800      2       1  150064       2.6764    0.0037207
enh65204    5  148736100  148737100      2       1  150064       1.7978     0.036104
enh65207    5  148750800  148751800      2       1  150064       1.8278     0.033789
enh65209    5  148764800  148765800      1       1  150064       2.3098      0.01045
enh65211    5  148809800  148810800      3       2  150064       2.1632     0.015263
enh65229    5  149112100  149113100      7       4  150064       2.7473     0.003004
enh65231    5  149126600  149127600      2       1  150064       2.1343     0.016409
enh65232    5  149156100  149157100      2       1  150064         1.75     0.040058
enh65234    5  149185200  149186200      5       3  150064       2.5665    0.0051369
enh65296    5  150438400  150439400      3       1  150064       1.9233     0.027219
enh65333    5  150635900  150636900      2       1  150064       1.7548     0.039645
enh65368    5  151907000  151908000      6       2  150064       4.0734   2.3163e-05
enh65369    5  153339500  153340500      8       4  150064        2.063     0.019558
enh65370    5  153416800  153417800      1       1  150064       3.3858    0.0003548
enh65371    5  153419000  153420000      5       2  150064       3.6317   0.00014077
enh65372    5  153421700  153422700      1       1  150064       3.2758    0.0005269
enh65374    5  153438100  153439100      4       2  150064       3.5421   0.00019846
enh65375    5  153451500  153452500      2       1  150064       3.2966   0.00048932
enh65376    5  153454800  153455800      8       2  150064        3.783   7.7478e-05
enh65378    5  153573600  153574600      2       1  150064       2.1697     0.015015
enh65379    5  153575800  153576800      1       1  150064       3.5528    0.0001906
enh65380    5  153576600  153577600      3       2  150064       1.6819     0.046297
enh65381    5  153579100  153580100      1       1  150064       3.4745    0.0002559
enh65382    5  153581400  153582400      3       1  150064        3.928   4.2828e-05
enh65383    5  153582700  153583700      9       3  150064       3.7636   8.3746e-05
enh65385    5  153600900  153601900      3       2  150064       3.2711   0.00053562
enh65386    5  153607700  153608700      5       2  150064        3.535   0.00020386
enh65387    5  153617900  153618900      4       2  150064       3.6747   0.00011908
enh65388    5  153644800  153645800      2       1  150064       4.8415   6.4438e-07
enh65389    5  153652000  153653000      7       2  150064       4.6462   1.6907e-06
enh65394    5  153784800  153785800      5       2  150064       2.7745    0.0027647
enh65402    5  154141400  154142400      3       2  150064       2.6194    0.0044037
enh65407    5  154161200  154162200      1       1  150064       2.2931      0.01092
enh65409    5  154191000  154192000      1       1  150064       2.2495      0.01224
enh65411    5  154199600  154200600      1       1  150064       2.6862     0.003613
enh65448    5  156570800  156571800      2       1  150064       1.6565     0.048815
enh65450    5  156579300  156580300     12       3  150064       1.9106     0.028025
enh65451    5  156581600  156582600      6       2  150064       1.9269     0.026994
enh65453    5  156585800  156586800      1       1  150064        1.808       0.0353
enh65458    5  156605600  156606600      3       1  150064       1.9742      0.02418
enh65461    5  156627500  156628500      7       4  150064       2.1512     0.015731
enh65472    5  156700600  156701600      5       2  150064       2.3223     0.010109
enh65478    5  156715800  156716800      3       2  150064       1.8122     0.034981
enh65488    5  156881900  156882900      3       2  150064       1.6882     0.045688
enh65489    5  156884800  156885800      1       1  150064       1.8949      0.02905
enh65519    5  157254600  157255600      5       3  150064       2.2176     0.013293
enh65532    5  157661500  157662500      5       2  150064        2.283     0.011215
enh65549    5  158246900  158247900      2       1  150064       2.3192     0.010192
enh65554    5  158302400  158303400      1       1  150064        2.026      0.02138
enh65570    5  158546600  158547600      9       1  150064         3.19   0.00071126
enh65571    5  158547700  158548700      4       2  150064       1.9404     0.026166
enh65576    5  158607700  158608700      2       1  150064       2.4224     0.007709
enh65577    5  158609600  158610600      2       1  150064       3.0181    0.0012718
enh65578    5  158625500  158626500      4       2  150064       2.1382     0.016249
enh65580    5  158637200  158638200      2       1  150064       3.2814   0.00051655
enh65582    5  158669100  158670100      3       2  150064       1.9057     0.028346
enh65583    5  158688600  158689600      3       2  150064       4.0271   2.8237e-05
enh65605    5  159515900  159516900      5       2  150064       1.7958     0.036264
enh65640    5  162884800  162885800      2       1  150064        3.446   0.00028443
enh65655    5  167914200  167915200      2       1  150064       2.0713     0.019165
enh65656    5  168002200  168003200      2       1  150064       2.3522    0.0093307
enh65657    5  168004000  168005000      1       1  150064       2.2049      0.01373
enh65661    5  168326400  168327400      1       1  150064       2.5688     0.005103
enh65676    5  169539600  169540600      5       2  150064       2.5044    0.0061338
enh65698    5  169787500  169788500      4       2  150064       1.7718     0.038216
enh65700    5  169843200  169844200      2       1  150064       2.0233     0.021523
enh65704    5  170060700  170061700      3       1  150064       2.2629     0.011822
enh65706    5  170813200  170814200      1       1  150064        2.005      0.02248
enh65707    5  170818500  170819500      6       2  150064       1.6576     0.048695
enh65708    5  170845000  170846000      3       1  150064       1.7012     0.044452
enh65731    5  171421400  171422400      1       1  150064       1.7921      0.03656
enh65757    5  171589700  171590700      6       2  150064       1.6458     0.049899
enh65805    5  172327600  172328600      2       1  150064       3.0274    0.0012335
enh65811    5  172387100  172388100      4       2  150064        1.711      0.04354
enh65812    5  172396600  172397600      6       3  150064       2.4112    0.0079495
enh65813    5  172409600  172410600      3       1  150064       2.8339    0.0022993
enh65825    5  172455900  172456900      4       2  150064       2.4613    0.0069219
enh65827    5  172481800  172482800      2       1  150064       2.1482     0.015851
enh65829    5  172486200  172487200      7       3  150064       1.9995     0.022777
enh65830    5  172488200  172489200      3       1  150064       2.6038    0.0046093
enh65832    5  172491800  172492800      4       2  150064        1.657     0.048763
enh65833    5  172493700  172494700      3       2  150064       2.5007    0.0061977
enh65835    5  172525700  172526700      2       1  150064       3.3389   0.00042058
enh65836    5  172570600  172571600      2       1  150064       1.9677      0.02455
enh65838    5  173041000  173042000      6       2  150064       2.2447     0.012392
enh65844    5  173160600  173161600      4       1  150064       2.2701     0.011599
enh65845    5  173164000  173165000      3       1  150064        2.999    0.0013543
enh65846    5  173168400  173169400      6       2  150064       2.0809     0.018723
enh65847    5  173171500  173172500      3       2  150064       2.9489    0.0015947
enh65860    5  173259600  173260600      3       2  150064       1.7003     0.044537
enh65863    5  173293000  173294000      2       1  150064        2.111     0.017385
enh65869    5  173321900  173322900      1       1  150064       1.7755      0.03791
enh65874    5  173346700  173347700      1       1  150064       1.7237      0.04238
enh65883    5  173960900  173961900      3       2  150064       1.9727     0.024262
enh65888    5  174933900  174934900     14       3  150064       2.2052     0.013719
enh65889    5  174946700  174947700      1       1  150064       1.7093       0.0437
enh65890    5  174960900  174961900      1       1  150064       2.0183      0.02178
enh65904    5  175116500  175117500      1       1  150064       1.6907      0.04545
enh65922    5  175843800  175844800      4       2  150064       2.1044     0.017671
enh65931    5  175956700  175957700     13       5  150064       1.9138     0.027822
enh65940    5  176072900  176073900      2       1  150064       1.6802      0.04646
enh65978    5  176755600  176756600      3       2  150064       2.0355     0.020902
enh65999    5  176841600  176842600      1       1  150064       1.9674      0.02457
enh66000    5  176843000  176844000      1       1  150064       2.8094     0.002482
enh66023    5  176937600  176938600      1       1  150064       2.2911      0.01098
enh66024    5  176938300  176939300      1       1  150064       2.2911      0.01098
enh66027    5  176948000  176949000      4       2  150064       2.7346    0.0031231
enh66028    5  176973000  176974000      1       1  150064       3.0418     0.001176
enh66029    5  176974400  176975400      3       1  150064       2.7193    0.0032707
enh66031    5  176983800  176984800      1       1  150064       3.0843      0.00102
enh66044    5  177519800  177520800      2       1  150064       1.8772     0.030244
enh66058    5  177642100  177643100      4       2  150064       1.8524     0.031987
enh66069    5  177784000  177785000      1       1  150064       2.3889     0.008449
enh66071    5  177869400  177870400      3       2  150064       1.9379     0.026319
enh66073    5  177894900  177895900      5       3  150064       1.9751     0.024129
enh66107    5  179128100  179129100      3       2  150064        1.915     0.027745
enh66113    5  179173700  179174700      2       1  150064        2.379    0.0086801
enh66115    5  179184200  179185200      4       2  150064        2.148     0.015855
enh66116    5  179186300  179187300      4       2  150064       1.8363      0.03316
enh66117    5  179189000  179190000      1       1  150064       1.8839      0.02979
enh66119    5  179202900  179203900      3       1  150064       1.7283     0.041964
enh66121    5  179206700  179207700      3       1  150064       2.3347    0.0097798
enh66123    5  179221100  179222100      1       1  150064       2.1725      0.01491
enh66126    5  179234600  179235600      2       1  150064       1.9462     0.025818
enh66132    5  179279300  179280300      2       1  150064       2.2807     0.011284
enh66185    5  180627400  180628400      3       2  150064        1.811      0.03507
enh66194    5  180689600  180690600      1       1  150064       2.0264      0.02136
enh66254    6     660100     661100      1       1  150064       1.8371       0.0331
enh66296    6    2651900    2652900      1       1  150064       2.2109      0.01352
enh66333    6    2958200    2959200      8       3  150064       1.9528     0.025419
enh66335    6    2972200    2973200      7       2  150064       1.9215     0.027336
enh66359    6    3139100    3140100      1       1  150064       2.4976     0.006251
enh66369    6    3279600    3280600      7       2  150064       2.2624     0.011836
enh66378    6    3448700    3449700     10       3  150064       1.8248     0.034018
enh66384    6    3869400    3870400      3       1  150064         1.84     0.032883
enh66397    6    4029900    4030900      4       2  150064       1.7925     0.036523
enh66415    6    4811900    4812900      1       1  150064       2.1851      0.01444
enh66416    6    4814400    4815400      3       2  150064       2.4253    0.0076477
enh66423    6    4901700    4902700      4       1  150064       1.7039     0.044197
enh66424    6    4905500    4906500      2       1  150064       2.6485    0.0040427
enh66425    6    4907800    4908800      3       1  150064        2.493    0.0063334
enh66426    6    4914200    4915200      3       2  150064       2.4501    0.0071411
enh66427    6    4916600    4917600      7       3  150064        2.318     0.010224
enh66444    6    5294400    5295400      6       3  150064       1.8766     0.030285
enh66530    6    6884900    6885900      2       1  150064       2.2409     0.012516
enh66535    6    7041900    7042900      1       1  150064       1.6586       0.0486
enh66537    6    7053000    7054000      2       1  150064       1.9897     0.023315
enh66542    6    7100000    7101000      2       1  150064       2.2397     0.012557
enh66544    6    7111300    7112300      1       1  150064       1.6656       0.0479
enh66554    6    7145000    7146000      2       1  150064       1.7154     0.043138
enh66571    6    7277900    7278900      7       4  150064       2.4939    0.0063166
enh66572    6    7282000    7283000      7       3  150064       2.1078     0.017526
enh66640    6   11236400   11237400      6       3  150064       2.4664    0.0068243
enh66644    6   11292200   11293200      1       1  150064       1.7943      0.03638
enh66664    6   11383000   11384000      4       2  150064       1.7442      0.04056
enh66668    6   11412800   11413800      5       2  150064       1.6593     0.048529
enh66672    6   11492500   11493500      6       3  150064       3.5865   0.00016757
enh66673    6   11496800   11497800      8       3  150064       3.6077   0.00015445
enh66674    6   11514800   11515800      5       2  150064       3.1697   0.00076285
enh66675    6   11519700   11520700      5       3  150064        3.002    0.0013411
enh66676    6   11522400   11523400      4       1  150064       2.8963    0.0018879
enh66677    6   11526000   11527000      6       2  150064       3.0967   0.00097857
enh66679    6   11542900   11543900      2       1  150064       2.7545    0.0029393
enh66680    6   11546500   11547500      3       1  150064       2.1126     0.017319
enh66691    6   11975700   11976700     10       2  150064       2.4479    0.0071846
enh66692    6   11978200   11979200      8       2  150064       2.3715    0.0088574
enh66696    6   12025900   12026900      1       1  150064        2.068      0.01932
enh66697    6   12034000   12035000      1       1  150064       2.1399      0.01618
enh66698    6   12037300   12038300      2       1  150064       1.9042     0.028442
enh66712    6   12119000   12120000      3       2  150064       2.1999     0.013908
enh66726    6   13229400   13230400      1       1  150064       1.9693      0.02446
enh66730    6   13271800   13272800      4       2  150064       1.7631     0.038939
enh66731    6   13275400   13276400      4       1  150064       2.2782     0.011359
enh66732    6   13277900   13278900      7       3  150064       2.3127     0.010369
enh66733    6   13280100   13281100      8       2  150064       1.9161     0.027675
enh66737    6   13327000   13328000      2       1  150064       1.7815     0.037414
enh66784    6   13660900   13661900      2       1  150064        2.582    0.0049121
enh66786    6   13663700   13664700      1       1  150064       1.7294      0.04187
enh66787    6   13665400   13666400      1       1  150064       1.8629      0.03124
enh66788    6   13667400   13668400      1       1  150064       1.8872      0.02957
enh66789    6   13669400   13670400      1       1  150064       1.8686      0.03084
enh66799    6   13696100   13697100      2       1  150064        1.662     0.048258
enh66803    6   13707800   13708800      2       1  150064       2.7686    0.0028147
enh66804    6   13713000   13714000      3       1  150064       1.6542     0.049039
enh66805    6   13717800   13718800      8       3  150064       1.9585     0.025087
enh66807    6   13747600   13748600      5       2  150064       3.3266   0.00043955
enh66853    6   14542400   14543400      1       1  150064       1.8353      0.03323
enh66856    6   14639900   14640900      3       2  150064       2.7205    0.0032587
enh66919    6   15352000   15353000      3       1  150064        1.858     0.031587
enh66963    6   15880300   15881300      7       3  150064       2.3943     0.008326
enh66965    6   15897100   15898100      3       2  150064       1.9535     0.025378
enh66966    6   15901400   15902400      4       2  150064       2.5632     0.005185
enh66986    6   16409500   16410500      3       1  150064       1.8456     0.032472
enh66995    6   16493800   16494800      1       1  150064       1.8472      0.03236
enh67013    6   16670300   16671300      3       2  150064         2.01     0.022213
enh67016    6   16684100   16685100      1       1  150064        2.765     0.002846
enh67023    6   16711400   16712400      6       2  150064       1.8363     0.033154
enh67025    6   16724800   16725800      2       1  150064       3.0784    0.0010407
enh67026    6   16728000   16729000      2       1  150064       2.7845    0.0026806
enh67027    6   16731800   16732800      4       2  150064       2.3044       0.0106
enh67032    6   16752500   16753500      5       2  150064       2.5743    0.0050217
enh67033    6   16757000   16758000      3       2  150064       2.7804    0.0027148
enh67034    6   16758000   16759000      4       2  150064       2.3419    0.0095929
enh67077    6   18171600   18172600      1       1  150064       1.7597      0.03923
enh67081    6   18215000   18216000      1       1  150064       2.1067      0.01757
enh67086    6   18269300   18270300      1       1  150064       1.8255      0.03396
enh67087    6   18327600   18328600      7       3  150064       2.3801    0.0086542
enh67097    6   18477900   18478900      7       3  150064       2.1924     0.014176
enh67103    6   20062000   20063000      4       2  150064       1.8012     0.035838
enh67107    6   20173900   20174900      6       2  150064       1.7435      0.04062
enh67114    6   20292400   20293400      1       1  150064       2.1714      0.01495
enh67130    6   20454200   20455200      1       1  150064       2.0749        0.019
enh67134    6   20535600   20536600      7       2  150064        2.651     0.004013
enh67137    6   20680600   20681600      1       1  150064       1.9629      0.02483
enh67154    6   22025000   22026000      1       1  150064       1.6614      0.04832
enh67160    6   22146000   22147000      1       1  150064       2.1187      0.01706
enh67163    6   24360400   24361400      4       2  150064       2.9419    0.0016308
enh67164    6   24493800   24494800      6       4  150064       1.8317     0.033496
enh67165    6   24495700   24496700      3       2  150064       2.2362      0.01267
enh67166    6   24517700   24518700      3       2  150064       2.9797    0.0014426
enh67167    6   24522300   24523300      4       2  150064       3.1089   0.00093877
enh67168    6   24659000   24660000      5       3  150064       3.8516   5.8677e-05
enh67187    6   24870300   24871300      4       2  150064       2.4496    0.0071501
enh67188    6   24871400   24872400      3       1  150064       2.2428     0.012454
enh67191    6   24884000   24885000      4       2  150064        1.896     0.028979
enh67192    6   24892600   24893600      2       1  150064       2.0122     0.022101
enh67193    6   24896000   24897000      7       3  150064       3.5379   0.00020164
enh67194    6   24898200   24899200      7       3  150064       1.8909     0.029318
enh67195    6   24900700   24901700      4       2  150064       1.7376     0.041141
enh67196    6   24904700   24905700      2       1  150064        3.712    0.0001028
enh67200    6   24921600   24922600      7       3  150064       2.0145     0.021977
enh67219    6   25007300   25008300      1       1  150064       2.1088      0.01748
enh67220    6   25015200   25016200      4       2  150064       1.9661     0.024645
enh67223    6   25033500   25034500      4       2  150064       2.2539       0.0121
enh67225    6   25037600   25038600      2       1  150064       4.0225   2.8789e-05
enh67226    6   25039700   25040700      6       2  150064       2.0253     0.021419
enh67227    6   25043400   25044400      1       1  150064       2.1323      0.01649
enh67230    6   25058500   25059500      1       1  150064       1.9173       0.0276
enh67231    6   25086200   25087200      4       2  150064       2.0619     0.019611
enh67233    6   25118900   25119900      5       2  150064       3.4057   0.00032992
enh67235    6   25130600   25131600      2       1  150064        2.554    0.0053248
enh67236    6   25132500   25133500      5       2  150064       2.3919    0.0083796
enh67238    6   25139200   25140200      7       2  150064       2.0607     0.019664
enh67239    6   25166800   25167800      3       2  150064       4.2933   8.8012e-06
enh67240    6   25168500   25169500      2       1  150064       4.4656   3.9915e-06
enh67241    6   25173400   25174400      2       1  150064        4.196   1.3581e-05
enh67242    6   25174800   25175800      3       2  150064       4.9486   3.7375e-07
enh67243    6   25223600   25224600      2       1  150064       2.0004      0.02273
enh67244    6   25278000   25279000      3       2  150064       1.7999     0.035935
enh67245    6   25280500   25281500      3       1  150064        2.497    0.0062625
enh67246    6   25296000   25297000      2       1  150064       2.3161     0.010277
enh67261    6   25865800   25866800      7       4  150064       7.0244   1.0746e-12
enh67262    6   25873000   25874000      6       3  150064       6.9665   1.6251e-12
enh67263    6   25875000   25876000      3       2  150064       6.7108   9.6771e-12
enh67264    6   25946600   25947600      3       2  150064       6.0176   8.8497e-10
enh67265    6   25959900   25960900      2       1  150064       2.9437    0.0016217
enh67266    6   25965500   25966500      3       2  150064       3.6218    0.0001463
enh67269    6   25993400   25994400      4       2  150064       6.7763   6.1651e-12
enh67270    6   26016800   26017800      6       4  150064       5.8715   2.1598e-09
enh67271    6   26022500   26023500      4       2  150064       5.5222   1.6743e-08
enh67272    6   26025400   26026400      1       1  150064       7.9707    7.886e-16
enh67273    6   26028100   26029100      3       2  150064       3.4021   0.00033436
enh67274    6   26031000   26032000      6       3  150064       5.4054   3.2336e-08
enh67276    6   26045900   26046900      6       3  150064       5.6262   9.2102e-09
enh67277    6   26053500   26054500      3       2  150064       6.2917   1.5705e-10
enh67278    6   26057200   26058200      1       1  150064       8.0137    5.564e-16
enh67281    6   26088800   26089800      2       1  150064       2.8914    0.0019177
enh67284    6   26104900   26105900      3       2  150064       6.4822   4.5198e-11
enh67285    6   26121900   26122900      6       2  150064       5.0796   1.8914e-07
enh67286    6   26128400   26129400      7       3  150064       6.5514   2.8494e-11
enh67288    6   26160400   26161400      3       1  150064       4.2725   9.6633e-06
enh67292    6   26175400   26176400      5       3  150064       7.2567   1.9835e-13
enh67293    6   26180600   26181600      3       2  150064       3.0647    0.0010895
enh67294    6   26182700   26183700      2       1  150064        1.823     0.034154
enh67296    6   26187600   26188600      1       1  150064       2.8691     0.002058
enh67299    6   26200400   26201400      5       2  150064       1.9877     0.023425
enh67301    6   26207100   26208100      9       3  150064       2.0525     0.020061
enh67305    6   26225600   26226600      3       2  150064       3.5422   0.00019839
enh67316    6   26305700   26306700      4       2  150064       2.9446    0.0016168
enh67318    6   26311200   26312200      9       2  150064       3.4629   0.00026719
enh67319    6   26336500   26337500      6       2  150064       6.4496   5.6063e-11
enh67321    6   26342200   26343200      4       2  150064       7.0328   1.0124e-12
enh67322    6   26358300   26359300      3       1  150064       7.1195   5.4176e-13
enh67323    6   26360900   26361900      5       2  150064       7.4965   3.2763e-14
enh67324    6   26363300   26364300      6       3  150064       7.2513   2.0638e-13
enh67325    6   26369500   26370500      8       2  150064       7.1647   3.8974e-13
enh67326    6   26374900   26375900     11       2  150064       7.5489   2.1943e-14
enh67328    6   26384900   26385900      2       1  150064       6.7997   5.2417e-12
enh67331    6   26407000   26408000      3       2  150064       6.7013   1.0327e-11
enh67332    6   26420400   26421400      8       2  150064       3.7742   8.0262e-05
enh67338    6   26468800   26469800      2       1  150064       1.8238     0.034089
enh67339    6   26472100   26473100      6       4  150064       6.7439   7.7106e-12
enh67340    6   26477300   26478300      3       2  150064       7.6382   1.1015e-14
enh67341    6   26519800   26520800      3       1  150064       3.3217   0.00044733
enh67343    6   26532200   26533200      2       1  150064       2.8194     0.002406
enh67344    6   26533700   26534700      3       1  150064       2.9246    0.0017244
enh67345    6   26535700   26536700      1       1  150064       3.2398    0.0005981
enh67346    6   26539700   26540700      5       2  150064        3.565    0.0001819
enh67348    6   26549800   26550800      3       2  150064       6.9316   2.0799e-12
enh67349    6   26552500   26553500      1       1  150064       3.6131    0.0001513
enh67350    6   26572700   26573700      5       1  150064       4.6633   1.5556e-06
enh67351    6   26576500   26577500      9       3  150064       3.3251   0.00044197
enh67352    6   26577600   26578600      6       1  150064       3.1105   0.00093394
enh67353    6   26598000   26599000      4       2  150064       6.7992   5.2593e-12
enh67354    6   26607500   26608500      3       2  150064       3.4503      0.00028
enh67356    6   26660200   26661200      3       2  150064       2.6406    0.0041376
enh67359    6   27088600   27089600      5       2  150064       3.1081   0.00094137
enh67365    6   27122300   27123300      4       2  150064       1.9191     0.027483
enh67366    6   27124400   27125400      1       1  150064       8.9005     2.78e-19
enh67369    6   27155000   27156000      8       2  150064       1.7751     0.037938
enh67370    6   27156400   27157400      3       2  150064        2.083     0.018624
enh67371    6   27343200   27344200      5       3  150064       3.6113   0.00015232
enh67372    6   27355400   27356400      5       2  150064       4.8663   5.6857e-07
enh67373    6   27357000   27358000      7       3  150064       7.6119   1.3503e-14
enh67374    6   27438500   27439500      8       2  150064       3.8031   7.1434e-05
enh67375    6   27444700   27445700      1       1  150064       3.8096     6.96e-05
enh67376    6   27469600   27470600      3       2  150064       2.5146    0.0059583
enh67377    6   27471200   27472200      5       2  150064       5.1207   1.5221e-07
enh67378    6   27485600   27486600      2       1  150064       3.1533   0.00080725
enh67379    6   27655800   27656800      8       3  150064       4.2383    1.126e-05
enh67380    6   27660600   27661600      2       1  150064       1.6567     0.048793
enh67382    6   27705400   27706400      3       2  150064       3.7543   8.6901e-05
enh67384    6   27719400   27720400      4       2  150064       5.3473   4.4639e-08
enh67385    6   27721800   27722800      3       2  150064       5.2194   8.9765e-08
enh67386    6   27724300   27725300      1       1  150064       2.7308     0.003159
enh67388    6   27740500   27741500      3       2  150064       4.9878   3.0528e-07
enh67390    6   27779000   27780000      2       1  150064       5.6899   6.3575e-09
enh67391    6   27781000   27782000      1       1  150064       8.9249    2.231e-19
enh67394    6   27801800   27802800      2       1  150064        2.299     0.010751
enh67396    6   27835400   27836400      3       1  150064       7.0777   7.3272e-13
enh67397    6   27838500   27839500      1       1  150064       8.8446    4.593e-19
enh67400    6   27859200   27860200      3       1  150064       5.9631   1.2373e-09
enh67403    6   28047000   28048000      3       2  150064       2.2322     0.012801
enh67405    6   28073000   28074000      1       1  150064       9.3835    3.192e-21
enh67406    6   28091000   28092000      1       1  150064       10.693     5.47e-27
enh67408    6   28101600   28102600      4       2  150064        6.505   3.8852e-11
enh67409    6   28102200   28103200      3       1  150064       6.7265   8.6922e-12
enh67410    6   28105900   28106900      6       1  150064        5.105   1.6539e-07
enh67411    6   28107300   28108300      7       2  150064       6.1875   3.0557e-10
enh67412    6   28108200   28109200      4       1  150064       5.2207   8.9108e-08
enh67413    6   28110500   28111500      1       1  150064       5.9941    1.023e-09
enh67414    6   28128600   28129600      4       2  150064       8.0777   3.2991e-16
enh67415    6   28129500   28130500     12       4  150064       7.5057   3.0552e-14
enh67416    6   28193600   28194600      2       1  150064       5.6816   6.6702e-09
enh67417    6   28218100   28219100      1       1  150064       8.4397    1.591e-17
enh67418    6   28220400   28221400      2       1  150064       6.4919   4.2376e-11
enh67419    6   28226100   28227100      4       2  150064       3.9125    4.568e-05
enh67420    6   28233600   28234600      3       2  150064       6.5316   3.2534e-11
enh67422    6   28302100   28303100      5       1  150064       3.3114   0.00046421
enh67423    6   28304600   28305600      4       1  150064       5.5346   1.5598e-08
enh67424    6   28318600   28319600      2       1  150064       6.5656   2.5912e-11
enh67426    6   28324000   28325000      3       2  150064       8.0768   3.3256e-16
enh67428    6   28351200   28352200      1       1  150064          7.1    6.236e-13
enh67429    6   28364700   28365700      3       1  150064       6.1523   3.8184e-10
enh67430    6   28365800   28366800      3       2  150064       7.9338   1.0627e-15
enh67433    6   28804700   28805700      2       1  150064       4.8214   7.1293e-07
enh67434    6   28830400   28831400      2       1  150064       7.7051   6.5394e-15
enh67435    6   28832200   28833200      6       3  150064       9.3482   4.4571e-21
enh67436    6   28833000   28834000     13       5  150064       6.4959   4.1277e-11
enh67438    6   28848800   28849800      2       1  150064       4.0706    2.345e-05
enh67439    6   28851000   28852000      8       3  150064         5.55   1.4286e-08
enh67440    6   28853200   28854200      3       2  150064       2.3063     0.010546
enh67441    6   28862400   28863400      6       3  150064       7.4463   4.7988e-14
enh67442    6   28865200   28866200      2       1  150064       3.9228   4.3761e-05
enh67443    6   28865900   28866900      3       2  150064       7.5653    1.935e-14
enh67445    6   28892200   28893200      3       2  150064       3.6582   0.00012699
enh67449    6   28945400   28946400      2       1  150064       2.7249     0.003216
enh67450    6   28950400   28951400      2       1  150064        3.324   0.00044365
enh67452    6   28972400   28973400      1       1  150064       1.8353      0.03323
enh67457    6   29609100   29610100      4       2  150064       6.4241   6.6336e-11
enh67458    6   29616500   29617500      2       1  150064        2.604    0.0046067
enh67771    6   33161100   33162100      5       2  150064        1.828     0.033772
enh67772    6   33165700   33166700      4       2  150064       1.6505     0.049416
enh67775    6   33172900   33173900      5       2  150064       2.1848     0.014453
enh67776    6   33176700   33177700      2       1  150064       2.7497    0.0029824
enh67782    6   33255200   33256200      2       1  150064       4.0113   3.0196e-05
enh67783    6   33258200   33259200      1       1  150064       4.0471    2.593e-05
enh67784    6   33268100   33269100      1       1  150064       2.0321      0.02107
enh67786    6   33278700   33279700      1       1  150064       2.4336     0.007474
enh67787    6   33283600   33284600      1       1  150064       4.7028    1.283e-06
enh67790    6   33292000   33293000      4       1  150064        4.648   1.6755e-06
enh67791    6   33310000   33311000      2       1  150064       4.1257   1.8478e-05
enh67792    6   33313200   33314200      2       1  150064       3.1786   0.00073988
enh67794    6   33357900   33358900      2       1  150064       3.5014    0.0002314
enh67795    6   33360600   33361600      2       1  150064       3.4707   0.00025952
enh67796    6   33372900   33373900      4       2  150064       4.4652   4.0003e-06
enh67797    6   33376600   33377600      4       2  150064       4.2285   1.1761e-05
enh67798    6   33381700   33382700      3       2  150064       5.4607   2.3707e-08
enh67799    6   33391800   33392800      1       1  150064        3.638    0.0001374
enh67801    6   33400300   33401300      4       2  150064       5.8471   2.5017e-09
enh67802    6   33412900   33413900      2       1  150064       2.7214      0.00325
enh67807    6   33501300   33502300      3       2  150064       3.0946   0.00098523
enh67808    6   33515400   33516400      6       2  150064       3.7804   7.8291e-05
enh67809    6   33537500   33538500      6       3  150064       5.2926   6.0282e-08
enh67810    6   33539800   33540800      2       1  150064       4.2654    9.977e-06
enh67812    6   33548000   33549000      3       2  150064       2.8272    0.0023479
enh67813    6   33552500   33553500      2       1  150064       1.7575     0.039419
enh67815    6   33558500   33559500      5       2  150064       3.1623   0.00078254
enh67816    6   33561200   33562200      6       3  150064       3.6324    0.0001404
enh67817    6   33564500   33565500     10       2  150064       3.7487   8.8871e-05
enh67818    6   33565300   33566300      4       2  150064       2.8979    0.0018781
enh67819    6   33566800   33567800      8       4  150064       3.4662   0.00026391
enh67822    6   33591300   33592300      2       1  150064       2.8957    0.0018913
enh67824    6   33597700   33598700      6       2  150064       2.4686    0.0067815
enh67825    6   33599800   33600800      3       1  150064       2.9817    0.0014333
enh67827    6   33613100   33614100      3       2  150064         3.52   0.00021577
enh67829    6   33650500   33651500      6       2  150064       4.1039    2.031e-05
enh67830    6   33660500   33661500      8       2  150064       3.7634   8.3822e-05
enh67833    6   33667800   33668800      7       3  150064       4.3518   6.7509e-06
enh67834    6   33677700   33678700      4       2  150064       2.4279    0.0075928
enh67835    6   33679600   33680600      7       2  150064       2.8356    0.0022866
enh67837    6   33739000   33740000      1       1  150064       5.4037    3.264e-08
enh67839    6   33775200   33776200      4       1  150064       4.3227   7.7063e-06
enh67843    6   33842500   33843500      5       3  150064       2.2442      0.01241
enh67844    6   33854500   33855500      3       2  150064       2.7031    0.0034352
enh67851    6   34012700   34013700      7       2  150064       2.0603     0.019684
enh67865    6   34252100   34253100      2       1  150064        1.787     0.036973
enh67875    6   34337500   34338500      2       1  150064       1.9495     0.025616
enh67878    6   34357800   34358800      1       1  150064       2.1859      0.01441
enh67888    6   34559400   34560400      4       2  150064       2.7202    0.0032617
enh67921    6   35016700   35017700      1       1  150064       2.2086       0.0136
enh67998    6   35885700   35886700      2       1  150064       1.6486      0.04961
enh68024    6   36209200   36210200      2       1  150064       1.8221     0.034224
enh68079    6   36733500   36734500      4       2  150064       1.9655     0.024676
enh68081    6   36738200   36739200      3       2  150064       1.8488      0.03224
enh68142    6   37257100   37258100      2       1  150064        1.929     0.026867
enh68161    6   37488500   37489500      4       2  150064       2.6193     0.004405
enh68163    6   37521100   37522100      2       1  150064       1.7592      0.03927
enh68173    6   37758800   37759800      1       1  150064       2.0272      0.02132
enh68174    6   37785400   37786400      3       2  150064       2.1637     0.015242
enh68175    6   37789900   37790900      5       2  150064       2.2695     0.011618
enh68176    6   37794400   37795400      3       1  150064       2.3151     0.010304
enh68177    6   37797400   37798400      2       1  150064       2.1972     0.014002
enh68178    6   37798700   37799700      4       2  150064       2.1092     0.017464
enh68181    6   37813000   37814000      4       2  150064       3.4731   0.00025729
enh68182    6   37817900   37818900      2       1  150064       1.9071     0.028254
enh68183    6   37819500   37820500      2       1  150064       1.9948     0.023031
enh68188    6   37836500   37837500      7       3  150064       2.5959    0.0047166
enh68190    6   37845700   37846700      2       1  150064       2.4726    0.0067064
enh68192    6   37860400   37861400      2       1  150064       2.2462     0.012347
enh68199    6   37904200   37905200      4       2  150064       1.6996     0.044605
enh68202    6   37947400   37948400      2       1  150064       2.5588     0.005251
enh68203    6   37984400   37985400      3       2  150064       1.8393     0.032938
enh68225    6   38670800   38671800      2       1  150064       2.1185     0.017065
enh68226    6   38681400   38682400      5       3  150064       2.7027    0.0034389
enh68234    6   39081100   39082100      1       1  150064       1.7252      0.04225
enh68256    6   40404200   40405200      3       2  150064       2.2088     0.013596
enh68257    6   40407100   40408100      3       2  150064       2.3186     0.010208
enh68262    6   40551100   40552100      1       1  150064       1.6817      0.04631
enh68266    6   40771000   40772000      4       2  150064       2.8761    0.0020133
enh68309    6   41527000   41528000      4       2  150064       1.6847     0.046023
enh68311    6   41552200   41553200      4       2  150064       2.4773    0.0066192
enh68327    6   41736100   41737100      2       1  150064       2.1127     0.017315
enh68328    6   41744800   41745800      3       2  150064        1.776      0.03787
enh68331    6   41756100   41757100      2       1  150064       1.9106      0.02803
enh68333    6   41863900   41864900      3       1  150064       2.0017     0.022659
enh68339    6   41910300   41911300      2       1  150064       1.7208     0.042642
enh68342    6   41916400   41917400      2       1  150064       1.9267     0.027008
enh68349    6   41945800   41946800      7       3  150064       2.2224     0.013129
enh68402    6   42369900   42370900      1       1  150064       1.9162      0.02767
enh68403    6   42372000   42373000      2       1  150064       1.6739     0.047072
enh68407    6   42385200   42386200      2       1  150064       1.7414      0.04081
enh68409    6   42391000   42392000      1       1  150064       2.2511      0.01219
enh68420    6   42515600   42516600      1       1  150064       1.6976      0.04479
enh68423    6   42539700   42540700      1       1  150064       2.6098      0.00453
enh68428    6   42661200   42662200      2       1  150064       2.4057    0.0080699
enh68429    6   42693500   42694500      1       1  150064        1.991      0.02324
enh68430    6   42695000   42696000      2       1  150064       1.8389     0.032965
enh68436    6   42738000   42739000      2       1  150064       1.8914     0.029286
enh68474    6   43137400   43138400      1       1  150064        2.825     0.002364
enh68476    6   43143200   43144200      1       1  150064       3.1302    0.0008734
enh68478    6   43152400   43153400      3       2  150064       3.1471   0.00082438
enh68479    6   43189100   43190100      3       2  150064       3.3279   0.00043752
enh68485    6   43279000   43280000      4       1  150064       4.1676    1.539e-05
enh68486    6   43280700   43281700      3       1  150064        4.078   2.2709e-05
enh68487    6   43283800   43284800      1       1  150064       2.9044      0.00184
enh68488    6   43285300   43286300      2       1  150064       3.6245   0.00014478
enh68489    6   43299300   43300300      3       2  150064       2.2044     0.013749
enh68490    6   43333700   43334700      2       1  150064       3.8943   4.9251e-05
enh68491    6   43337900   43338900      1       1  150064       4.7039    1.276e-06
enh68493    6   43349800   43350800      3       2  150064        2.325     0.010035
enh68494    6   43351200   43352200      3       2  150064       4.3997   5.4201e-06
enh68495    6   43352200   43353200      3       1  150064       3.9154   4.5121e-05
enh68497    6   43358000   43359000      4       2  150064       3.3843   0.00035677
enh68499    6   43394200   43395200      6       4  150064       3.5148   0.00022005
enh68502    6   43444000   43445000      3       1  150064       3.3788   0.00036408
enh68503    6   43446400   43447400      1       1  150064       2.0111      0.02216
enh68504    6   43462600   43463600      3       1  150064       3.4462   0.00028429
enh68505    6   43474100   43475100      3       2  150064       2.6343    0.0042157
enh68506    6   43478100   43479100      2       1  150064       3.5429   0.00019785
enh68507    6   43482100   43483100      3       1  150064        3.689   0.00011257
enh68508    6   43486000   43487000      1       1  150064       1.9832      0.02367
enh68509    6   43512300   43513300      1       1  150064        1.893      0.02918
enh68510    6   43545400   43546400      1       1  150064       3.5158    0.0002192
enh68513    6   43575800   43576800      2       1  150064       2.2263     0.012996
enh68514    6   43594100   43595100      1       1  150064       2.7006     0.003461
enh68522    6   43653700   43654700      3       1  150064       2.5042    0.0061371
enh68526    6   43676200   43677200      3       1  150064        1.714     0.043262
enh68527    6   43677000   43678000      2       1  150064       2.2436      0.01243
enh68531    6   43701600   43702600      3       1  150064       1.7538     0.039729
enh68532    6   43736700   43737700      1       1  150064       2.8277     0.002344
enh68534    6   43742600   43743600      2       1  150064       2.1965     0.014029
enh68550    6   44032000   44033000      1       1  150064       1.7555      0.03959
enh68552    6   44071900   44072900      6       3  150064       2.8961    0.0018892
enh68586    6   44622900   44623900      5       3  150064       2.3675    0.0089533
enh68588    6   44787800   44788800      5       3  150064       1.7081      0.04381
enh68595    6   44969600   44970600      1       1  150064       2.6696     0.003797
enh68602    6   45277800   45278800      3       1  150064       1.9003     0.028695
enh68605    6   45343900   45344900      3       2  150064       2.5737    0.0050314
enh68606    6   45346300   45347300      3       2  150064       2.0824     0.018654
enh68648    6   46187800   46188800      3       2  150064       2.0678     0.019327
enh68688    6   52096000   52097000      1       1  150064       1.7583      0.03935
enh68695    6   52198200   52199200      3       1  150064       1.9659     0.024656
enh68697    6   52216300   52217300      5       2  150064       1.9902     0.023286
enh68718    6   52527700   52528700      2       1  150064       1.6902     0.045499
enh68720    6   52536300   52537300      4       2  150064       2.3046     0.010595
enh68743    6   53111200   53112200      8       1  150064       2.7232    0.0032327
enh68744    6   53129300   53130300      4       2  150064       2.0347     0.020942
enh68745    6   53130100   53131100      4       2  150064       1.8543     0.031851
enh68746    6   53147200   53148200      3       1  150064       2.5577    0.0052689
enh68748    6   53159300   53160300      4       2  150064       2.7243    0.0032223
enh68752    6   53166200   53167200      3       2  150064        3.117   0.00091336
enh68755    6   53174500   53175500      2       1  150064       1.9767     0.024036
enh68760    6   53191100   53192100      2       1  150064       2.0628     0.019565
enh68766    6   53209800   53210800      5       3  150064       1.8174     0.034579
enh68769    6   53226000   53227000      5       2  150064       2.5792    0.0049515
enh68794    6   56405200   56406200      2       1  150064       2.6956    0.0035127
enh68795    6   56458900   56459900      5       3  150064       2.5445    0.0054712
enh68796    6   56705700   56706700      1       1  150064       3.7972    7.318e-05
enh68797    6   56706800   56707800      6       2  150064       3.8379    6.205e-05
enh68814    6   57297900   57298900      1       1  150064       2.4963     0.006275
enh68819    6   64284500   64285500      1       1  150064       2.8364     0.002281
enh68821    6   64308400   64309400      1       1  150064        3.014     0.001289
enh68822    6   64344200   64345200      3       1  150064       3.0108    0.0013027
enh68824    6   64354000   64355000      6       3  150064       1.7889     0.036817
enh68825    6   64356700   64357700      5       3  150064       2.6539    0.0039784
enh68826    6   64358800   64359800      3       1  150064       3.2749   0.00052841
enh68842    6   70503400   70504400      4       1  150064       1.7032     0.044265
enh68851    6   71277100   71278100      1       1  150064       1.6774      0.04673
enh68852    6   71360600   71361600      2       1  150064       1.8028     0.035711
enh68865    6   71960000   71961000      5       2  150064       1.8532     0.031924
enh68939    6   80486900   80487900      2       1  150064         1.74     0.040928
enh68940    6   80487800   80488800      2       1  150064       1.6971     0.044843
enh68944    6   80694000   80695000      1       1  150064       1.8592       0.0315
enh68962    6   82954700   82955700      3       2  150064       1.8257     0.033951
enh68968    6   83780000   83781000      3       1  150064       2.1561     0.015539
enh68969    6   83901400   83902400      3       2  150064       3.2054   0.00067429
enh68971    6   84019100   84020100      3       1  150064       3.5804   0.00017156
enh68972    6   84176800   84177800      3       1  150064       2.6287    0.0042851
enh68973    6   84198500   84199500      6       2  150064       1.7409      0.04085
enh68974    6   84255900   84256900      3       2  150064       3.4432   0.00028748
enh68975    6   84299400   84300400      7       3  150064       3.5453   0.00019609
enh68987    6   86175300   86176300      3       2  150064       1.7014     0.044432
enh68989    6   86301400   86302400      4       2  150064       2.5058    0.0061089
enh68990    6   86304300   86305300      2       1  150064       3.4496   0.00028075
enh68991    6   86349000   86350000      4       2  150064       3.4045   0.00033137
enh68995    6   86575000   86576000      3       1  150064       3.1272   0.00088246
enh68996    6   87860600   87861600      2       1  150064       2.8301    0.0023268
enh68997    6   87862800   87863800      3       2  150064       2.5507    0.0053753
enh68999    6   87868900   87869900      4       2  150064       3.6307   0.00014132
enh69000    6   87873600   87874600      4       2  150064       2.9424    0.0016286
enh69001    6   87879100   87880100      6       2  150064       2.6087    0.0045438
enh69002    6   87881200   87882200      4       2  150064       3.4788   0.00025179
enh69005    6   87891700   87892700      2       1  150064       2.2377     0.012619
enh69009    6   87922700   87923700      3       2  150064       2.8961    0.0018889
enh69012    6   88043300   88044300      5       2  150064       2.1949     0.014086
enh69015    6   88183400   88184400      3       2  150064       2.0682     0.019309
enh69017    6   88283600   88284600      1       1  150064       2.0323      0.02106
enh69022    6   88354100   88355100      5       2  150064       2.2345     0.012725
enh69023    6   88354800   88355800      4       1  150064       1.8747     0.030416
enh69029    6   88395800   88396800      4       2  150064       2.9622    0.0015274
enh69032    6   88412500   88413500      6       3  150064       1.9278     0.026938
enh69046    6   88634900   88635900      2       1  150064       2.1419     0.016102
enh69051    6   89089800   89090800      5       3  150064       2.5311    0.0056852
enh69101    6   90663000   90664000      4       2  150064       3.1539   0.00080551
enh69113    6   90816700   90817700      1       1  150064       1.9403      0.02617
enh69118    6   90856600   90857600      3       1  150064       3.1035   0.00095609
enh69119    6   90865900   90866900      2       1  150064       2.9634    0.0015213
enh69122    6   90882900   90883900      1       1  150064       3.2991     0.000485
enh69123    6   90885900   90886900      1       1  150064       3.2971    0.0004885
enh69127    6   90897700   90898700      2       1  150064       1.6966     0.044884
enh69129    6   90903500   90904500      2       1  150064       2.8106    0.0024721
enh69131    6   90918800   90919800      2       1  150064       2.1227     0.016889
enh69133    6   90930300   90931300      3       2  150064       3.0507    0.0011414
enh69135    6   90944000   90945000      2       1  150064       3.3623   0.00038654
enh69136    6   90950800   90951800      1       1  150064         3.38    0.0003624
enh69137    6   90957900   90958900      2       1  150064       2.5246    0.0057917
enh69140    6   90966100   90967100      4       2  150064       3.3788   0.00036403
enh69141    6   90976000   90977000      6       3  150064       4.0516   2.5434e-05
enh69142    6   90983000   90984000      1       1  150064       3.4126    0.0003217
enh69147    6   91007100   91008100      1       1  150064       3.1422    0.0008384
enh69149    6   91024100   91025100      2       1  150064       2.3438    0.0095432
enh69152    6   91092800   91093800      3       1  150064       1.9934     0.023107
enh69165    6   91247400   91248400      1       1  150064       2.4814     0.006543
enh69166    6   91253400   91254400      3       2  150064       1.6699     0.047469
enh69168    6   91271700   91272700      1       1  150064       1.6874      0.04576
enh69169    6   91283000   91284000      4       1  150064       2.0801     0.018757
enh69181    6   97333000   97334000      5       3  150064       1.8279     0.033784
enh69182    6   97343700   97344700      3       2  150064       2.1074     0.017542
enh69215    6  105847100  105848100      4       2  150064       1.8924     0.029218
enh69229    6  106257200  106258200      3       1  150064       1.7423      0.04073
enh69237    6  106504000  106505000      3       1  150064       1.9904     0.023273
enh69244    6  106554700  106555700      1       1  150064       2.0915      0.01824
enh69289    6  107294300  107295300      5       2  150064       1.6748     0.046986
enh69293    6  107434600  107435600      2       1  150064       1.6683     0.047624
enh69306    6  108037200  108038200      4       2  150064       1.8212     0.034289
enh69312    6  108077500  108078500      6       3  150064        1.665     0.047953
enh69313    6  108102800  108103800      3       1  150064       3.4265   0.00030571
enh69314    6  108107900  108108900      2       1  150064       2.1113     0.017372
enh69318    6  108132500  108133500      1       1  150064       2.8216     0.002389
enh69319    6  108138700  108139700      5       2  150064       3.5664   0.00018098
enh69324    6  108164500  108165500      4       2  150064       2.9583    0.0015465
enh69325    6  108168400  108169400      3       1  150064       2.3022     0.010663
enh69326    6  108187700  108188700      6       2  150064       1.9621     0.024877
enh69329    6  108276200  108277200      3       1  150064       2.1382     0.016251
enh69330    6  108279600  108280600      1       1  150064       2.2072      0.01365
enh69338    6  108578100  108579100      3       1  150064        1.918     0.027559
enh69343    6  108862900  108863900      2       1  150064       2.5027    0.0061627
enh69344    6  108867600  108868600      1       1  150064       2.8409     0.002249
enh69345    6  108877800  108878800      3       2  150064        3.138   0.00085052
enh69346    6  108885000  108886000      1       1  150064       2.3901     0.008422
enh69347    6  108887600  108888600      2       1  150064       2.9159    0.0017733
enh69348    6  108889200  108890200      3       1  150064       2.1379     0.016261
enh69349    6  108895600  108896600      3       2  150064       3.7796   7.8536e-05
enh69351    6  108902100  108903100      2       1  150064       2.6841    0.0036364
enh69352    6  108906200  108907200      5       3  150064        2.741    0.0030627
enh69353    6  108908400  108909400      1       1  150064        3.616    0.0001496
enh69355    6  108912400  108913400      2       1  150064       2.9162    0.0017713
enh69357    6  108919100  108920100      3       1  150064        2.478    0.0066067
enh69363    6  108943200  108944200      1       1  150064       4.6819    1.421e-06
enh69364    6  108947800  108948800      1       1  150064       3.3817    0.0003602
enh69365    6  108951000  108952000      3       2  150064       3.7541   8.6979e-05
enh69367    6  108960200  108961200      1       1  150064       3.2251    0.0006296
enh69368    6  108968900  108969900      1       1  150064       1.8371       0.0331
enh69369    6  108971000  108972000      2       1  150064        2.894     0.001902
enh69370    6  108972100  108973100      1       1  150064       2.9933      0.00138
enh69371    6  108973800  108974800      5       2  150064        4.512   3.2105e-06
enh69372    6  108994000  108995000      3       1  150064       4.6683   1.5188e-06
enh69373    6  109006300  109007300      1       1  150064       4.1462     1.69e-05
enh69378    6  109103500  109104500      1       1  150064       2.3058      0.01056
enh69403    6  109288100  109289100      1       1  150064       3.0018     0.001342
enh69418    6  109383300  109384300      3       2  150064       1.7272     0.042066
enh69420    6  109392300  109393300      2       1  150064       2.3728    0.0088267
enh69458    6  110341700  110342700      3       2  150064       1.7421     0.040746
enh69478    6  111009100  111010100      3       2  150064       1.9384     0.026285
enh69479    6  111102200  111103200      1       1  150064       2.6638     0.003863
enh69480    6  111104800  111105800      1       1  150064       2.6761     0.003724
enh69483    6  111134300  111135300      3       2  150064       2.5452    0.0054608
enh69484    6  111137600  111138600      2       1  150064       2.3431    0.0095628
enh69485    6  111147200  111148200      4       2  150064       2.7544    0.0029397
enh69487    6  111180800  111181800      4       2  150064       2.3705    0.0088832
enh69489    6  111204100  111205100      6       2  150064       1.9992     0.022791
enh69490    6  111209000  111210000      2       1  150064       1.9212     0.027352
enh69492    6  111265700  111266700      1       1  150064       2.0415       0.0206
enh69495    6  111280800  111281800      7       2  150064       2.1468     0.015906
enh69497    6  111304100  111305100      3       1  150064       2.3236     0.010074
enh69499    6  111407500  111408500      2       1  150064       2.2081     0.013618
enh69504    6  111478100  111479100      2       1  150064       4.2734   9.6263e-06
enh69507    6  111579400  111580400      5       3  150064       3.0165    0.0012785
enh69508    6  111581500  111582500      2       1  150064       3.5659   0.00018128
enh69509    6  111615300  111616300      6       3  150064       2.3234      0.01008
enh69510    6  111727600  111728600      4       2  150064       1.8069     0.035389
enh69515    6  111748100  111749100      1       1  150064       3.0846     0.001019
enh69516    6  111748700  111749700      3       2  150064       2.0236     0.021504
enh69518    6  111782600  111783600      4       2  150064       1.7276     0.042032
enh69519    6  111783500  111784500      4       2  150064       3.4003   0.00033656
enh69521    6  111799700  111800700      2       1  150064       3.3221   0.00044664
enh69526    6  111853900  111854900      2       1  150064       3.5397   0.00020028
enh69527    6  111857800  111858800      2       1  150064        3.667   0.00012272
enh69531    6  111896400  111897400      1       1  150064       3.8316    6.365e-05
enh69533    6  111923600  111924600      3       2  150064       3.0454    0.0011618
enh69561    6  112110500  112111500      3       1  150064       2.0092     0.022259
enh69567    6  112131300  112132300      6       2  150064       1.8133     0.034897
enh69570    6  112140800  112141800      2       1  150064       1.9006     0.028678
enh69574    6  112150900  112151900      4       2  150064       1.8777     0.030213
enh69576    6  112156900  112157900      3       1  150064       1.7447     0.040523
enh69581    6  112169700  112170700      6       4  150064       1.7793     0.037597
enh69629    6  116589300  116590300      2       1  150064       1.8956      0.02901
enh69645    6  116768300  116769300      3       1  150064       2.0302     0.021166
enh69652    6  116890900  116891900      4       2  150064       1.6571     0.048749
enh69654    6  116950600  116951600      4       2  150064       3.0738    0.0010567
enh69658    6  117000700  117001700      2       1  150064       2.0314     0.021109
enh69659    6  117003800  117004800      2       1  150064       1.9709     0.024365
enh69660    6  117004800  117005800      1       1  150064       2.2486      0.01227
enh69661    6  117006600  117007600      3       1  150064       1.8036     0.035649
enh69665    6  117870500  117871500      1       1  150064       1.9369      0.02638
enh69667    6  117919300  117920300      3       2  150064        2.794    0.0026033
enh69668    6  117920400  117921400      1       1  150064       2.8702     0.002051
enh69671    6  117937400  117938400      3       2  150064       2.0868     0.018454
enh69672    6  117939800  117940800      4       2  150064       2.3414    0.0096062
enh69674    6  117999500  118000500      5       3  150064       2.8174    0.0024204
enh69700    6  119032600  119033600      5       2  150064       1.6696     0.047503
enh69702    6  119046100  119047100      5       2  150064       2.0385      0.02075
enh69711    6  119117000  119118000      6       3  150064       1.8164     0.034654
enh69717    6  119182700  119183700      7       3  150064       1.6903     0.045486
enh69718    6  119184900  119185900      7       4  150064       2.3151     0.010304
enh69719    6  119185600  119186600      6       3  150064       2.5745    0.0050188
enh69721    6  119207700  119208700      2       1  150064       1.8497     0.032177
enh69722    6  119210700  119211700      4       2  150064       2.3261     0.010007
enh69723    6  119218100  119219100      3       2  150064       2.3073      0.01052
enh69725    6  119254500  119255500      8       2  150064       2.7672    0.0028271
enh69726    6  119256700  119257700     10       2  150064       2.4831     0.006512
enh69733    6  119468100  119469100      6       2  150064       1.7649     0.038793
enh69737    6  119588900  119589900      5       2  150064       1.6899     0.045526
enh69755    6  121654300  121655300      1       1  150064       1.7888      0.03682
enh69766    6  123031300  123032300      6       2  150064       1.7566      0.03949
enh69767    6  123071800  123072800      3       1  150064       2.6044    0.0046021
enh69768    6  123072600  123073600      4       2  150064       2.2157     0.013356
enh69769    6  123073800  123074800      7       3  150064       2.1414     0.016119
enh69793    6  126142600  126143600      1       1  150064       1.8066      0.03541
enh69853    6  128319000  128320000      1       1  150064       3.5632    0.0001832
enh69897    6  130580400  130581400      2       1  150064       2.6031     0.004619
enh69898    6  130582100  130583100      6       2  150064       3.7527   8.7483e-05
enh69902    6  130833400  130834400      1       1  150064       2.5638     0.005177
enh69903    6  130837700  130838700      5       2  150064       1.8543     0.031849
enh69904    6  130846000  130847000      2       1  150064       2.1521     0.015695
enh69912    6  131102300  131103300      5       3  150064       2.1229     0.016882
enh69913    6  131169800  131170800      2       1  150064       2.2508     0.012199
enh69914    6  131234000  131235000      5       2  150064       1.6681     0.047643
enh69952    6  132820300  132821300      1       1  150064       2.0421      0.02057
enh69962    6  133036000  133037000      2       1  150064        1.756     0.039541
enh69998    6  134609300  134610300      3       2  150064       1.6668     0.047782
enh70002    6  134694200  134695200      1       1  150064       3.0786      0.00104
enh70055    6  135627500  135628500      2       1  150064       1.9372     0.026361
enh70061    6  135886800  135887800      2       1  150064       2.0051     0.022478
enh70063    6  136008100  136009100      2       1  150064       1.6644     0.048014
enh70081    6  136686700  136687700      1       1  150064       1.7393      0.04099
enh70088    6  136965000  136966000      3       1  150064       1.9464     0.025801
enh70112    6  137416000  137417000      3       2  150064       1.6791     0.046568
enh70143    6  137735300  137736300      2       1  150064       1.7138     0.043282
enh70223    6  139353700  139354700      6       3  150064       1.9517     0.025485
enh70225    6  139438400  139439400      5       2  150064        1.782     0.037371
enh70226    6  139445600  139446600      5       1  150064       2.1378     0.016267
enh70228    6  139453600  139454600      2       1  150064       1.6495     0.049522
enh70230    6  139466900  139467900      1       1  150064       3.5356    0.0002034
enh70232    6  139477900  139478900      7       3  150064       3.0015    0.0013431
enh70233    6  139480300  139481300      4       2  150064       2.3247     0.010043
enh70234    6  139485000  139486000      6       3  150064       2.5653    0.0051546
enh70235    6  139494200  139495200      1       1  150064       1.9318      0.02669
enh70236    6  139508400  139509400      1       1  150064       1.8199      0.03439
enh70237    6  139531700  139532700      8       2  150064       2.7649     0.002847
enh70251    6  139659200  139660200      4       2  150064       3.2214   0.00063775
enh70264    6  139860900  139861900      3       1  150064       1.9496     0.025614
enh70272    6  140203700  140204700      2       1  150064       1.7691     0.038442
enh70275    6  140261900  140262900      1       1  150064        1.907      0.02826
enh70284    6  142477000  142478000      1       1  150064       2.6277     0.004298
enh70286    6  142553600  142554600      6       3  150064       1.9671     0.024584
enh70287    6  142716200  142717200      1       1  150064        2.126      0.01675
enh70288    6  142865700  142866700      2       1  150064       1.9187     0.027513
enh70311    6  143145600  143146600      1       1  150064       2.6173     0.004431
enh70314    6  143158900  143159900      1       1  150064       2.4779     0.006607
enh70319    6  143179400  143180400      1       1  150064       3.0382      0.00119
enh70320    6  143187100  143188100      5       2  150064       2.2406     0.012525
enh70321    6  143190700  143191700      2       1  150064       2.3124     0.010378
enh70322    6  143192700  143193700      4       1  150064       2.8949    0.0018963
enh70324    6  143197400  143198400      4       2  150064       2.4371    0.0074028
enh70326    6  143200400  143201400      3       1  150064        2.762    0.0028727
enh70327    6  143201200  143202200      2       1  150064       2.4286    0.0075796
enh70328    6  143202700  143203700      3       2  150064        2.272     0.011543
enh70433    6  144880800  144881800      1       1  150064       1.8854      0.02969
enh70437    6  144911300  144912300      3       2  150064       1.6934     0.045187
enh70446    6  144996100  144997100      6       2  150064       1.7822     0.037362
enh70453    6  146137000  146138000      1       1  150064       2.9092     0.001812
enh70466    6  147178500  147179500      3       1  150064       1.9317       0.0267
enh70499    6  149079800  149080800      3       1  150064       2.1538     0.015628
enh70501    6  149092100  149093100      5       2  150064       1.7396     0.040964
enh70529    6  149462200  149463200      3       2  150064       1.9575     0.025143
enh70584    6  149967700  149968700      1       1  150064       1.8082      0.03529
enh70590    6  150049600  150050600      1       1  150064       1.7135      0.04331
enh70591    6  150065900  150066900      3       1  150064       1.8131      0.03491
enh70593    6  150072700  150073700      1       1  150064       1.7104       0.0436
enh70594    6  150074600  150075600      3       1  150064       1.6569     0.048766
enh70599    6  150380900  150381900      4       2  150064       1.8876     0.029539
enh70600    6  150388800  150389800      4       1  150064       1.8679     0.030888
enh70601    6  150390500  150391500      1       1  150064       1.9178      0.02757
enh70604    6  150478400  150479400      2       1  150064       2.0532     0.020024
enh70609    6  150631700  150632700     13       2  150064       1.7063     0.043974
enh70613    6  150895200  150896200      2       1  150064       2.2496     0.012237
enh70614    6  150938400  150939400      3       1  150064       2.4925    0.0063419
enh70615    6  150941400  150942400      5       2  150064       2.3693    0.0089099
enh70616    6  150944300  150945300      6       2  150064       2.6816     0.003663
enh70617    6  150947300  150948300      7       3  150064       2.6146    0.0044663
enh70618    6  150952500  150953500      5       3  150064       2.2689     0.011636
enh70628    6  151085300  151086300      4       2  150064       1.6668     0.047781
enh70631    6  151308200  151309200      4       2  150064        3.161   0.00078617
enh70644    6  151722300  151723300      2       1  150064       1.7132     0.043342
enh70651    6  151803800  151804800      1       1  150064        2.323      0.01009
enh70667    6  152554100  152555100      3       1  150064       2.9026    0.0018503
enh70675    6  152896900  152897900      4       2  150064       1.8775     0.030223
enh70726    6  155072400  155073400      1       1  150064       2.0361      0.02087
enh70733    6  155120900  155121900      1       1  150064        2.028      0.02128
enh70745    6  155545000  155546000      7       3  150064       2.1238     0.016844
enh70748    6  155738200  155739200      5       3  150064       1.6842     0.046074
enh70755    6  156488700  156489700      3       1  150064       1.6906     0.045457
enh70768    6  157041700  157042700      2       1  150064       1.6887     0.045634
enh70769    6  157089100  157090100      1       1  150064       3.3046    0.0004756
enh70772    6  157104100  157105100      2       1  150064       2.8464    0.0022109
enh70773    6  157105300  157106300      4       2  150064       2.7073    0.0033917
enh70776    6  157111800  157112800      1       1  150064       3.3016    0.0004806
enh70777    6  157113600  157114600      1       1  150064       3.6191    0.0001478
enh70780    6  157118600  157119600      1       1  150064        3.346    0.0004099
enh70786    6  157132500  157133500      3       2  150064       2.4782    0.0066017
enh70792    6  157145900  157146900      3       2  150064       1.7932     0.036473
enh70796    6  157161100  157162100      2       1  150064       1.9178     0.027568
enh70800    6  157168300  157169300      3       1  150064       1.6689     0.047564
enh70803    6  157173500  157174500      1       1  150064       1.8891      0.02944
enh70805    6  157180200  157181200      1       1  150064       2.0733      0.01907
enh70809    6  157190900  157191900      2       1  150064       1.8596     0.031475
enh70810    6  157199700  157200700      2       1  150064       1.9454     0.025863
enh70811    6  157203500  157204500      4       2  150064        3.189   0.00071373
enh70812    6  157207100  157208100      4       2  150064       2.6435    0.0041024
enh70813    6  157219000  157220000      7       3  150064       2.3938    0.0083366
enh70823    6  157245800  157246800      1       1  150064       2.6029     0.004622
enh70824    6  157246700  157247700      1       1  150064       2.6029     0.004622
enh70829    6  157275700  157276700      2       1  150064       2.3535       0.0093
enh70832    6  157288800  157289800      2       1  150064       1.7133     0.043328
enh70833    6  157289500  157290500      2       1  150064       2.2685     0.011648
enh70834    6  157292200  157293200      4       1  150064       1.9787     0.023923
enh70839    6  157303600  157304600      2       1  150064       2.7946    0.0025984
enh70841    6  157308900  157309900      5       2  150064       2.3839     0.008564
enh70845    6  157340300  157341300      1       1  150064       2.4497     0.007149
enh70846    6  157343400  157344400      2       1  150064       1.7911      0.03664
enh70848    6  157353700  157354700      1       1  150064       2.2649      0.01176
enh70850    6  157356400  157357400      1       1  150064       2.2784      0.01135
enh70851    6  157375000  157376000      2       1  150064       2.1162     0.017166
enh70853    6  157379200  157380200      3       1  150064       2.2042     0.013757
enh70854    6  157380400  157381400      3       2  150064       1.8527     0.031963
enh70889    6  157930800  157931800      2       1  150064       2.0086     0.022292
enh70891    6  157942200  157943200      6       2  150064       2.5772    0.0049808
enh70894    6  157954900  157955900      4       2  150064       2.2784     0.011352
enh70895    6  157959000  157960000     11       3  150064       2.3207     0.010151
enh70896    6  157970800  157971800      4       2  150064        2.216     0.013345
enh70903    6  158035700  158036700      2       1  150064       3.0864     0.001013
enh70904    6  158049900  158050900      6       1  150064       3.6567   0.00012774
enh70905    6  158068400  158069400      4       2  150064       3.2834    0.0005128
enh70906    6  158090800  158091800      1       1  150064       2.8855     0.001954
enh70944    6  158467500  158468500      7       4  150064       2.2256     0.013022
enh70995    6  159134100  159135100      4       2  150064       1.6935     0.045178
enh71031    6  159466400  159467400      1       1  150064       1.8475      0.03234
enh71032    6  159468300  159469300      3       1  150064       1.6731     0.047155
enh71033    6  159475800  159476800      3       2  150064       1.9737     0.024209
enh71041    6  159515300  159516300      2       1  150064        2.053     0.020037
enh71052    6  160100400  160101400      2       1  150064       1.8021     0.035764
enh71058    6  160153500  160154500      3       2  150064       2.2013     0.013858
enh71059    6  160181200  160182200      6       2  150064       2.0894     0.018338
enh71060    6  160184000  160185000      4       2  150064       2.0029     0.022595
enh71062    6  160213100  160214100      6       1  150064       2.1571     0.015498
enh71067    6  160282900  160283900      8       3  150064       1.7051     0.044084
enh71133    6  163825500  163826500      2       1  150064       2.2117     0.013492
enh71135    6  163833000  163834000      2       1  150064       2.9864    0.0014116
enh71136    6  163838700  163839700      3       1  150064       3.6655   0.00012345
enh71137    6  163840100  163841100      1       1  150064       3.6248    0.0001446
enh71138    6  163843900  163844900      4       2  150064       3.6544   0.00012889
enh71142    6  163882400  163883400      2       1  150064       3.3633   0.00038509
enh71143    6  163908700  163909700      1       1  150064       3.2093    0.0006654
enh71146    6  163953200  163954200      3       1  150064       3.0059     0.001324
enh71175    6  166700000  166701000      5       2  150064       2.0159     0.021904
enh71182    6  166752300  166753300      3       1  150064       1.7999     0.035935
enh71197    6  166970300  166971300      1       1  150064       1.9684      0.02451
enh71198    6  167001800  167002800      6       2  150064       1.7615      0.03908
enh71199    6  167011900  167012900      6       2  150064       3.3524   0.00040057
enh71206    6  167170200  167171200      1       1  150064       1.6653      0.04793
enh71207    6  167171600  167172600      5       2  150064       2.3569    0.0092132
enh71208    6  167173300  167174300      6       2  150064       2.7751    0.0027589
enh71216    6  167366000  167367000      3       1  150064       2.1934     0.014138
enh71238    6  167554500  167555500      9       2  150064       1.7269     0.042094
enh71240    6  167567000  167568000      3       2  150064       2.8307    0.0023225
enh71258    6  169968100  169969100      4       2  150064       1.6892     0.045595
enh71280    6  170425700  170426700      4       2  150064       2.0087     0.022287
enh71281    6  170432100  170433100      3       1  150064       2.0891     0.018351
enh71292    6  170614400  170615400      5       1  150064       2.1671     0.015115
enh71293    6  170617300  170618300      3       1  150064       2.0876     0.018419
enh71294    6  170619200  170620200      5       2  150064       1.7135      0.04331
enh71295    6  170620200  170621200      7       2  150064       2.1999     0.013907
enh71304    6  170767500  170768500      1       1  150064       1.6812      0.04636
enh71315    7      63200      64200      9       3  150064       1.8906     0.029342
enh71358    7     857500     858500      4       2  150064       1.7694      0.03841
enh71367    7     924700     925700      4       2  150064       2.1015     0.017798
enh71440    7    1858400    1859400     12       3  150064       4.6505    1.656e-06
enh71441    7    1864300    1865300     10       3  150064         2.94     0.001641
enh71442    7    1894100    1895100      2       1  150064       4.9739   3.2801e-07
enh71443    7    1915100    1916100      7       2  150064       3.7671   8.2584e-05
enh71444    7    1922700    1923700      3       2  150064       5.4764   2.1705e-08
enh71446    7    1961600    1962600      7       2  150064       2.2056     0.013707
enh71447    7    1975900    1976900      9       2  150064       5.8609   2.3016e-09
enh71448    7    1982400    1983400      3       2  150064        5.451   2.5037e-08
enh71453    7    2019200    2020200      5       3  150064       5.1732   1.1503e-07
enh71454    7    2026400    2027400      6       2  150064       6.4172   6.9402e-11
enh71455    7    2045800    2046800      3       2  150064       6.0336   8.0166e-10
enh71457    7    2060200    2061200      2       1  150064       2.7093    0.0033712
enh71459    7    2070700    2071700      6       2  150064       1.9019      0.02859
enh71460    7    2076400    2077400      4       2  150064       2.3451    0.0095121
enh71461    7    2079200    2080200      2       1  150064       2.3663    0.0089827
enh71462    7    2084000    2085000      3       2  150064       2.4841    0.0064942
enh71464    7    2102700    2103700      6       3  150064       5.1333   1.4238e-07
enh71465    7    2105400    2106400      4       2  150064       2.9239    0.0017284
enh71466    7    2111500    2112500     15       6  150064       2.0183     0.021782
enh71467    7    2113400    2114400      4       2  150064       1.7825     0.037333
enh71468    7    2119000    2120000      4       2  150064       3.8125   6.8796e-05
enh71469    7    2123700    2124700      7       3  150064       2.5656    0.0051495
enh71471    7    2138000    2139000      9       2  150064       3.1841    0.0007259
enh71472    7    2142500    2143500      7       2  150064       2.5911    0.0047834
enh71474    7    2150900    2151900      6       2  150064       5.3594   4.1745e-08
enh71475    7    2155200    2156200      3       1  150064       5.6348   8.7616e-09
enh71476    7    2159500    2160500      6       2  150064       5.9446   1.3859e-09
enh71477    7    2177100    2178100      4       2  150064       3.3569   0.00039411
enh71478    7    2178100    2179100      3       1  150064       3.3198   0.00045039
enh71481    7    2277700    2278700      4       2  150064        3.625   0.00014449
enh71483    7    2282700    2283700      2       1  150064       2.1353     0.016368
enh71484    7    2286500    2287500      5       2  150064       1.7508     0.039993
enh71485    7    2289000    2290000      4       2  150064       3.2973   0.00048816
enh71486    7    2291900    2292900      4       2  150064       3.5431   0.00019775
enh71488    7    2300600    2301600      4       2  150064       3.2656   0.00054607
enh71490    7    2327700    2328700      1       1  150064       1.9588      0.02507
enh71497    7    2350500    2351500      2       1  150064        1.744     0.040576
enh71498    7    2351200    2352200      2       1  150064       1.8249     0.034009
enh71499    7    2352000    2353000      3       1  150064       1.7235       0.0424
enh71500    7    2352500    2353500      4       1  150064       1.8107     0.035095
enh71501    7    2387200    2388200      3       1  150064       2.5154    0.0059442
enh71502    7    2392400    2393400      4       2  150064       2.5145    0.0059607
enh71503    7    2396200    2397200      2       1  150064       2.4865    0.0064508
enh71510    7    2453300    2454300      1       1  150064       2.6234     0.004353
enh71521    7    2508600    2509600      2       1  150064       2.4035    0.0081201
enh71532    7    2592700    2593700      4       2  150064       1.6538     0.049081
enh71537    7    2647900    2648900      6       2  150064       1.7417     0.040778
enh71545    7    2710100    2711100      4       1  150064       1.8801     0.030044
enh71566    7    2876900    2877900      3       2  150064       1.7381     0.041094
enh71570    7    2901800    2902800      2       1  150064       2.0544     0.019969
enh71572    7    2910000    2911000      4       1  150064       1.9102     0.028053
enh71575    7    2934500    2935500      3       1  150064       2.1642     0.015225
enh71595    7    3132800    3133800      6       3  150064       2.3544    0.0092768
enh71603    7    3636000    3637000      7       2  150064       1.7421     0.040743
enh71604    7    3636900    3637900      2       1  150064       2.1557     0.015555
enh71605    7    3710200    3711200      3       2  150064       1.8357     0.033203
enh71606    7    3711200    3712200      8       2  150064       1.7824     0.037341
enh71635    7    4817200    4818200      4       1  150064       1.8751     0.030389
enh71636    7    4831000    4832000      7       2  150064       1.6671     0.047744
enh71652    7    5276600    5277600      5       2  150064        1.828     0.033776
enh71674    7    5531500    5532500      9       3  150064       2.0459     0.020384
enh71675    7    5533800    5534800      4       2  150064       2.1283     0.016655
enh71678    7    5553900    5554900      5       2  150064       2.7779    0.0027356
enh71680    7    5573300    5574300      5       2  150064       2.6108    0.0045162
enh71687    7    5636200    5637200      9       4  150064       1.8365     0.033142
enh71691    7    5682500    5683500      2       1  150064        1.789     0.036804
enh71693    7    5701300    5702300      7       2  150064       1.7377     0.041134
enh71695    7    5709800    5710800      5       3  150064       2.2588     0.011947
enh71713    7    6049500    6050500      5       2  150064       2.7528    0.0029542
enh71714    7    6064600    6065600      5       2  150064         1.85     0.032157
enh71715    7    6066400    6067400      8       3  150064       1.6991     0.044649
enh71716    7    6070600    6071600      4       2  150064       1.8291     0.033689
enh71719    7    6142700    6143700      4       2  150064       1.7372     0.041176
enh71724    7    6268200    6269200      2       1  150064       2.2864     0.011115
enh71725    7    6272500    6273500      1       1  150064       2.6891     0.003582
enh71728    7    6287800    6288800      2       1  150064       2.1789      0.01467
enh71762    7    6617600    6618600      4       1  150064        2.911    0.0018016
enh71764    7    6641600    6642600      5       2  150064       2.6379    0.0041716
enh71766    7    6662600    6663600      2       1  150064       1.6997     0.044595
enh71767    7    6664200    6665200      5       2  150064       2.0413     0.020613
enh71771    7    6744000    6745000      2       1  150064        2.446    0.0072227
enh71772    7    6746800    6747800      5       2  150064       1.9437     0.025966
enh71773    7    6764400    6765400      5       3  150064       3.1295    0.0008755
enh71794    7    7286900    7287900      1       1  150064       2.0884      0.01838
enh71823    7    7973400    7974400      6       3  150064       1.6605      0.04841
enh71826    7    8004300    8005300      3       2  150064       1.6667     0.047784
enh71890    7   13889200   13890200      3       1  150064       1.8137     0.034858
enh71895    7   16386000   16387000      4       2  150064       1.8906     0.029339
enh71900    7   16683000   16684000      3       1  150064       1.6958     0.044965
enh71921    7   17183100   17184100      4       2  150064       1.8212     0.034291
enh71946    7   17980600   17981600      1       1  150064       1.6529      0.04918
enh71958    7   18357000   18358000      2       1  150064       1.7564     0.039507
enh71959    7   18360100   18361100      2       1  150064       2.2236     0.013088
enh71961    7   18375400   18376400      2       1  150064       1.9007     0.028669
enh72003    7   21465400   21466400      4       2  150064       2.4926    0.0063409
enh72006    7   21474100   21475100      7       3  150064       1.7528     0.039821
enh72007    7   21475900   21476900      4       2  150064       3.4926    0.0002392
enh72008    7   21488300   21489300      1       1  150064       3.3554    0.0003962
enh72009    7   21500800   21501800      6       3  150064       1.8155     0.034721
enh72010    7   21502600   21503600      4       2  150064       3.6786   0.00011724
enh72047    7   22752000   22753000      4       2  150064       1.8484      0.03227
enh72060    7   23060000   23061000      2       1  150064       1.6495     0.049519
enh72066    7   23245800   23246800      4       1  150064       1.7476     0.040269
enh72073    7   23386200   23387200      1       1  150064       2.0133      0.02204
enh72076    7   23529000   23530000      3       2  150064        2.857    0.0021387
enh72081    7   23586100   23587100      3       2  150064       2.9882     0.001403
enh72084    7   23934100   23935100      9       4  150064       2.8897    0.0019282
enh72089    7   24600100   24601100      4       2  150064       1.8837       0.0298
enh72092    7   24615600   24616600      3       2  150064       3.5353   0.00020368
enh72093    7   24758000   24759000      8       2  150064       2.1585     0.015443
enh72094    7   24767600   24768600      3       2  150064        2.454    0.0070632
enh72095    7   24826000   24827000      2       1  150064       3.3946    0.0003436
enh72096    7   24833500   24834500      4       2  150064       2.8013    0.0025451
enh72116    7   25004500   25005500      1       1  150064       2.4254     0.007645
enh72122    7   25109100   25110100      2       1  150064       3.0519     0.001137
enh72130    7   25535400   25536400      2       1  150064       1.8532     0.031926
enh72131    7   25536500   25537500      5       1  150064       1.9368     0.026386
enh72157    7   26219800   26220800      2       1  150064       1.6744     0.047027
enh72188    7   27398800   27399800      1       1  150064       2.6699     0.003794
enh72191    7   27736900   27737900      4       2  150064       1.7418     0.040767
enh72193    7   27778200   27779200      2       1  150064       1.7606     0.039156
enh72204    7   28035000   28036000      1       1  150064       1.6884      0.04567
enh72218    7   28159800   28160800      3       2  150064       2.0735     0.019063
enh72230    7   28214200   28215200      3       2  150064       2.9641    0.0015179
enh72235    7   28240100   28241100      1       1  150064       1.9779      0.02397
enh72236    7   28243300   28244300      1       1  150064       2.1189      0.01705
enh72239    7   28368700   28369700      2       1  150064       1.8034     0.035659
enh72240    7   28428900   28429900      3       2  150064       2.8208    0.0023954
enh72255    7   29130200   29131200      7       4  150064       2.0871     0.018438
enh72265    7   29247400   29248400      6       4  150064       1.8488     0.032243
enh72267    7   29286700   29287700      6       4  150064       1.9929     0.023139
enh72273    7   29359200   29360200      4       1  150064       1.9321     0.026671
enh72274    7   29368400   29369400      7       2  150064       2.0773     0.018885
enh72295    7   30203800   30204800      2       1  150064       1.7021     0.044367
enh72316    7   30348900   30349900      3       2  150064       1.7495     0.040104
enh72334    7   30512900   30513900      2       1  150064       1.7739     0.038039
enh72335    7   30514900   30515900      4       2  150064       2.1754     0.014799
enh72346    7   30778300   30779300      1       1  150064       1.7882      0.03687
enh72359    7   32530500   32531500      9       3  150064       1.8714     0.030648
enh72360    7   32536800   32537800      2       1  150064       1.6968     0.044866
enh72365    7   32553200   32554200      5       2  150064       1.9625     0.024852
enh72368    7   32678000   32679000      3       1  150064       2.0314     0.021108
enh72370    7   32885800   32886800      1       1  150064        2.528     0.005736
enh72376    7   32943700   32944700      1       1  150064       2.5425     0.005503
enh72413    7   35077700   35078700      2       1  150064       3.0473    0.0011547
enh72416    7   35686600   35687600      3       2  150064       2.2548     0.012073
enh72418    7   35692100   35693100      1       1  150064       2.5691     0.005098
enh72419    7   35694200   35695200      2       1  150064       2.0064     0.022409
enh72423    7   35735700   35736700      3       1  150064       2.1873     0.014359
enh72430    7   35849800   35850800      3       2  150064       1.8019     0.035784
enh72437    7   35866800   35867800      1       1  150064        2.523     0.005818
enh72441    7   35892300   35893300      1       1  150064       2.4101     0.007975
enh72445    7   35945600   35946600      1       1  150064       1.6917      0.04535
enh72466    7   36603600   36604600      1       1  150064       2.0464      0.02036
enh72469    7   36640400   36641400      1       1  150064       1.8302      0.03361
enh72471    7   36646900   36647900      2       1  150064       1.9757     0.024093
enh72532    7   37377000   37378000      4       2  150064       1.7855     0.037088
enh72646    7   38947100   38948100      6       2  150064       2.0965     0.018018
enh72685    7   41771900   41772900      3       1  150064       1.9098     0.028077
enh72733    7   43731000   43732000      2       1  150064       1.7908      0.03666
enh72775    7   44241600   44242600      3       2  150064       2.4256    0.0076407
enh72781    7   44470500   44471500      4       2  150064       2.4266    0.0076199
enh72782    7   44488600   44489600      2       1  150064       2.6507    0.0040162
enh72783    7   44494100   44495100      1       1  150064       3.0501     0.001144
enh72784    7   44495800   44496800      3       2  150064       2.8811    0.0019816
enh72785    7   44500800   44501800      2       1  150064       2.8948    0.0018972
enh72787    7   44516800   44517800      1       1  150064       3.0397     0.001184
enh72788    7   44525800   44526800      3       1  150064       3.2313   0.00061609
enh72789    7   44527900   44528900      1       1  150064       3.0407      0.00118
enh72790    7   44530600   44531600      4       2  150064       3.0686    0.0010753
enh72792    7   44614300   44615300      4       2  150064       3.2261   0.00062745
enh72793    7   44619700   44620700      3       1  150064       2.8577    0.0021339
enh72794    7   44627600   44628600      2       1  150064       3.8524   5.8479e-05
enh72795    7   44644600   44645600      2       1  150064       3.3861   0.00035448
enh72796    7   44648100   44649100      2       1  150064       1.8533     0.031918
enh72797    7   44653600   44654600      3       1  150064       3.8413   6.1183e-05
enh72798    7   44655200   44656200      4       2  150064       3.3276   0.00043799
enh72799    7   44657400   44658400      3       1  150064       3.8591     5.69e-05
enh72800    7   44660400   44661400      3       2  150064       3.7492   8.8683e-05
enh72801    7   44663700   44664700      2       1  150064       3.1234   0.00089386
enh72803    7   44668500   44669500      3       1  150064        3.838   6.2008e-05
enh72814    7   44826400   44827400      2       1  150064       2.6393    0.0041536
enh72816    7   44860500   44861500      8       4  150064       2.1814     0.014578
enh72821    7   44930600   44931600      1       1  150064       2.0875      0.01842
enh72838    7   45070800   45071800      1       1  150064       2.0306      0.02115
enh72851    7   45243600   45244600      6       4  150064       2.1657     0.015169
enh72879    7   47764500   47765500      4       2  150064       1.7936     0.036439
enh72883    7   47977000   47978000     10       4  150064       1.9156     0.027708
enh72884    7   47980400   47981400      2       1  150064       2.1119     0.017349
enh72887    7   48019200   48020200      3       2  150064       2.1631     0.015267
enh72938    7   50462900   50463900      6       3  150064       2.1366     0.016317
enh72939    7   50464800   50465800      3       2  150064       2.6015    0.0046408
enh72940    7   50466100   50467100      5       2  150064       2.0537         0.02
enh72941    7   50469200   50470200      6       2  150064       2.0351     0.020918
enh72942    7   50469600   50470600      5       2  150064       1.7942      0.03639
enh72956    7   50806700   50807700      6       2  150064       2.9783    0.0014492
enh72957    7   50807800   50808800      4       2  150064       2.8486    0.0021954
enh72958    7   50821400   50822400      1       1  150064       2.6399     0.004146
enh72959    7   50829100   50830100      2       1  150064       2.4065    0.0080542
enh72960    7   50848400   50849400      5       2  150064       2.2941     0.010891
enh72982    7   55539200   55540200      2       1  150064        1.719     0.042806
enh73013    7   56033400   56034400      3       2  150064       1.7101     0.043625
enh73014    7   56067500   56068500      1       1  150064       3.0265     0.001237
enh73017    7   56117400   56118400      7       3  150064       1.7375     0.041149
enh73018    7   56120500   56121500      2       1  150064       2.2685     0.011648
enh73021    7   56141700   56142700      2       1  150064       2.0884     0.018381
enh73128    7   67090000   67091000      2       1  150064       1.7753     0.037926
enh73131    7   68663900   68664900      6       2  150064       2.0379     0.020779
enh73159    7   69921800   69922800      4       2  150064       2.4607    0.0069341
enh73163    7   70112700   70113700      5       3  150064       1.8071      0.03537
enh73170    7   70162600   70163600      1       1  150064       2.9165      0.00177
enh73174    7   70201700   70202700      4       1  150064       1.9799     0.023859
enh73175    7   70228500   70229500      4       2  150064        1.969     0.024474
enh73183    7   71617100   71618100      2       1  150064       2.8257    0.0023586
enh73184    7   71745700   71746700      2       1  150064       1.8266      0.03388
enh73187    7   72276200   72277200      2       1  150064       2.0937     0.018141
enh73236    7   73496800   73497800      2       1  150064       2.3124     0.010378
enh73238    7   73514900   73515900      1       1  150064       2.1802      0.01462
enh73251    7   73627600   73628600      1       1  150064       1.6948      0.04506
enh73279    7   74063300   74064300      2       1  150064        3.278    0.0005227
enh73281    7   74069500   74070500      1       1  150064       2.0974      0.01798
enh73283    7   74076700   74077700      1       1  150064       3.2795      0.00052
enh73285    7   74086200   74087200      2       1  150064       1.7492     0.040132
enh73299    7   75245700   75246700      7       3  150064       1.8592       0.0315
enh73313    7   75509600   75510600      2       1  150064        1.776     0.037864
enh73348    7   75946200   75947200      2       1  150064       1.8898     0.029393
enh73380    7   76751800   76752800      6       2  150064       3.0333    0.0012094
enh73402    7   77022000   77023000      4       1  150064       1.6952     0.045015
enh73403    7   77028900   77029900      3       1  150064       1.8013     0.035828
enh73404    7   77030200   77031200      3       1  150064       1.6498     0.049493
enh73466    7   79735300   79736300      2       1  150064        2.876    0.0020138
enh73478    7   82307200   82308200      2       1  150064       1.7336     0.041493
enh73479    7   83720600   83721600      9       2  150064       3.1098   0.00093604
enh73485    7   86578500   86579500      1       1  150064       2.4714      0.00673
enh73489    7   86830600   86831600      1       1  150064       2.2949      0.01087
enh73492    7   86947600   86948600      3       2  150064       3.1425   0.00083765
enh73493    7   86972600   86973600      4       1  150064       2.0658     0.019423
enh73494    7   86975700   86976700      2       1  150064       2.1773      0.01473
enh73498    7   87219400   87220400      2       1  150064       3.6771   0.00011793
enh73505    7   87564400   87565400      5       3  150064        3.408   0.00032717
enh73510    7   87951800   87952800      1       1  150064       2.1754       0.0148
enh73522    7   90227000   90228000      1       1  150064       2.7509     0.002972
enh73525    7   90284800   90285800      7       3  150064        2.096     0.018041
enh73527    7   90356100   90357100      1       1  150064       1.8289      0.03371
enh73553    7   92216500   92217500      1       1  150064       3.6921    0.0001112
enh73561    7   92273700   92274700      2       1  150064       1.6636     0.048093
enh73605    7   94142400   94143400      1       1  150064       3.0899     0.001001
enh73623    7   95932500   95933500      1       1  150064       1.8894      0.02942
enh73644    7   97680000   97681000      5       2  150064       1.9938     0.023087
enh73645    7   97735200   97736200      2       1  150064       2.2662      0.01172
enh73646    7   97737300   97738300      1       1  150064       2.1759      0.01478
enh73651    7   97847000   97848000      6       2  150064       2.1952     0.014074
enh73735    7   99738800   99739800      3       1  150064       2.1927     0.014164
enh73802    7  100184600  100185600      1       1  150064       1.6664      0.04782
enh73808    7  100224700  100225700      2       1  150064       1.9826     0.023704
enh73810    7  100270000  100271000      2       1  150064       2.1479     0.015863
enh73811    7  100274700  100275700      2       1  150064       1.7156     0.043118
enh73812    7  100277600  100278600      5       3  150064       2.7345    0.0031238
enh73813    7  100287200  100288200      1       1  150064        3.582    0.0001705
enh73814    7  100288300  100289300      2       1  150064       3.3187   0.00045227
enh73815    7  100292400  100293400      2       1  150064       4.2917   8.8655e-06
enh73817    7  100304600  100305600      1       1  150064       1.6812      0.04636
enh73827    7  100482100  100483100      4       2  150064       2.9417     0.001632
enh73828    7  100484100  100485100      4       2  150064       1.7964     0.036213
enh73829    7  100507400  100508400      7       2  150064       1.9882     0.023395
enh73830    7  100517600  100518600      3       1  150064       2.3916    0.0083884
enh73837    7  100781000  100782000      6       3  150064       2.3366    0.0097303
enh73838    7  100789800  100790800      5       3  150064       1.7049     0.044106
enh73841    7  100858800  100859800      1       1  150064       3.1635    0.0007794
enh73853    7  100963700  100964700      4       2  150064       1.8032     0.035678
enh73854    7  101007000  101008000      9       1  150064       1.7406     0.040874
enh73856    7  101054400  101055400      4       2  150064       2.1717     0.014939
enh73877    7  101498500  101499500      1       1  150064       1.8436      0.03262
enh73878    7  101501000  101502000      2       1  150064        1.981     0.023795
enh73885    7  101596600  101597600      1       1  150064       1.9735      0.02422
enh73886    7  101631300  101632300      5       1  150064       2.3624    0.0090789
enh73887    7  101633600  101634600      2       1  150064       1.6638     0.048079
enh73888    7  101638000  101639000      1       1  150064       1.7138      0.04328
enh73891    7  101687800  101688800      3       2  150064        3.384   0.00035719
enh73904    7  101950900  101951900      4       2  150064        1.663     0.048155
enh73914    7  102062100  102063100      1       1  150064       2.3412     0.009611
enh73917    7  102075600  102076600      6       2  150064       1.6644     0.048021
enh73918    7  102082700  102083700      1       1  150064       2.1487      0.01583
enh73929    7  102716900  102717900      3       2  150064       2.8248    0.0023656
enh73943    7  103848800  103849800     18       2  150064       3.0632    0.0010949
enh73945    7  104524000  104525000      5       2  150064        2.911    0.0018016
enh73948    7  104580600  104581600      2       1  150064       4.1713   1.5145e-05
enh73949    7  104582700  104583700      4       2  150064       3.3515   0.00040193
enh73950    7  104586400  104587400      3       1  150064       4.3851   5.7957e-06
enh73951    7  104596800  104597800      1       1  150064       5.0897    1.793e-07
enh73952    7  104602200  104603200      2       1  150064       4.8983   4.8334e-07
enh73953    7  104613800  104614800      1       1  150064        2.126      0.01675
enh73954    7  104614400  104615400      1       1  150064        2.126      0.01675
enh73958    7  104626300  104627300      1       1  150064        4.874    5.469e-07
enh73961    7  104646100  104647100      3       1  150064       4.4887   3.5832e-06
enh73969    7  104831400  104832400      3       1  150064       5.0456   2.2603e-07
enh73970    7  104845800  104846800      2       1  150064       4.3479   6.8711e-06
enh73972    7  104849400  104850400      1       1  150064       4.8718    5.528e-07
enh73973    7  104850800  104851800      1       1  150064       3.3188     0.000452
enh73974    7  104853700  104854700      1       1  150064       2.6072     0.004564
enh73979    7  104897300  104898300      1       1  150064       4.6727    1.486e-06
enh73980    7  104901900  104902900      3       2  150064       1.8669     0.030958
enh73981    7  104906200  104907200      5       3  150064       5.2921   6.0466e-08
enh73982    7  104936100  104937100      2       1  150064       4.2767   9.4859e-06
enh73983    7  104936800  104937800      2       1  150064       4.2765   9.4925e-06
enh73988    7  104946900  104947900      2       1  150064       3.5937   0.00016302
enh73989    7  104947400  104948400      3       2  150064       4.3371   7.2175e-06
enh73991    7  104949500  104950500      1       1  150064        4.605    2.062e-06
enh73992    7  104965500  104966500      1       1  150064       2.8976      0.00188
enh73994    7  104980600  104981600      1       1  150064        5.347    4.472e-08
enh73995    7  104983000  104984000      2       1  150064       2.4375    0.0073953
enh73997    7  104988300  104989300      4       2  150064       4.7006   1.2969e-06
enh73998    7  104990300  104991300      3       1  150064       3.8867   5.0815e-05
enh74000    7  104994900  104995900      2       1  150064       4.6746   1.4725e-06
enh74001    7  104996100  104997100      4       2  150064       4.3326   7.3695e-06
enh74003    7  105026900  105027900      3       1  150064       5.0459   2.2575e-07
enh74008    7  105173800  105174800      2       1  150064       2.8375    0.0022735
enh74018    7  105440300  105441300      1       1  150064       1.8673      0.03093
enh74022    7  105473000  105474000      6       3  150064       2.3421    0.0095889
enh74023    7  105480500  105481500      4       2  150064       2.1795     0.014647
enh74025    7  105490000  105491000      4       2  150064       2.4775    0.0066154
enh74033    7  105537000  105538000      3       2  150064       2.6973    0.0034957
enh74054    7  105749300  105750300      1       1  150064       1.7332      0.04153
enh74068    7  106192400  106193400      3       2  150064       2.2401     0.012541
enh74074    7  106344400  106345400      2       1  150064       2.1309     0.016548
enh74121    7  108104000  108105000      5       2  150064       2.7772    0.0027415
enh74122    7  108143300  108144300      1       1  150064       2.3996     0.008206
enh74124    7  108163900  108164900      8       3  150064       2.4598    0.0069512
enh74128    7  108212000  108213000      2       1  150064       3.4983   0.00023415
enh74130    7  110617100  110618100      4       2  150064       2.2158     0.013354
enh74131    7  110633500  110634500      3       2  150064       1.9918     0.023196
enh74134    7  110659500  110660500      4       2  150064       3.3885   0.00035138
enh74136    7  110666600  110667600      4       2  150064       2.5652    0.0051557
enh74137    7  110669300  110670300      2       1  150064       3.2802   0.00051873
enh74154    7  112092900  112093900      1       1  150064        1.739      0.04102
enh74167    7  113687900  113688900      2       1  150064       2.6192    0.0044062
enh74168    7  113692300  113693300      1       1  150064       1.8989      0.02879
enh74180    7  114584700  114585700      3       2  150064       1.7331     0.041543
enh74197    7  114621400  114622400      1       1  150064       1.7745      0.03799
enh74228    7  116482600  116483600      2       1  150064       1.9338      0.02657
enh74233    7  116505300  116506300      1       1  150064       2.3432      0.00956
enh74235    7  116511800  116512800      1       1  150064       1.9395      0.02622
enh74236    7  116516500  116517500      2       1  150064       1.9514     0.025504
enh74238    7  116570300  116571300      1       1  150064       1.9663      0.02463
enh74269    7  121009600  121010600      4       1  150064        1.812     0.034993
enh74271    7  121014800  121015800      2       1  150064       1.7695     0.038408
enh74276    7  121024300  121025300      4       1  150064         1.72     0.042717
enh74280    7  121036600  121037600      1       1  150064       2.0866      0.01846
enh74290    7  123352000  123353000      1       1  150064       2.9119     0.001796
enh74292    7  123359200  123360200      1       1  150064       3.1518    0.0008114
enh74293    7  123363300  123364300      2       1  150064       2.6998    0.0034687
enh74294    7  123364500  123365500      4       2  150064       2.4898    0.0063905
enh74297    7  123384600  123385600      2       1  150064       3.5122   0.00022224
enh74299    7  123395200  123396200      3       2  150064       2.4858    0.0064636
enh74301    7  126987000  126988000      2       1  150064        2.136     0.016341
enh74302    7  127019500  127020500      2       1  150064       2.2591     0.011938
enh74303    7  127022200  127023200      4       2  150064       2.4221    0.0077161
enh74305    7  127030200  127031200      3       2  150064       2.5835    0.0048895
enh74309    7  127055600  127056600      2       1  150064       2.3365    0.0097319
enh74314    7  127227200  127228200      4       2  150064       1.7378     0.041124
enh74315    7  127229600  127230600      4       2  150064       2.0178     0.021806
enh74317    7  127290400  127291400      5       3  150064       1.9167     0.027641
enh74320    7  127306000  127307000      1       1  150064       1.7435      0.04062
enh74322    7  127391400  127392400      2       1  150064       2.2795     0.011319
enh74325    7  127400300  127401300      3       2  150064       2.1803     0.014619
enh74343    7  127593900  127594900      2       1  150064       2.1911     0.014223
enh74345    7  127666200  127667200      1       1  150064       2.0198       0.0217
enh74346    7  127669600  127670600      1       1  150064       2.2015      0.01385
enh74350    7  127699100  127700100      2       1  150064       1.7202     0.042699
enh74352    7  127711500  127712500      6       2  150064        3.596    0.0001616
enh74353    7  127740600  127741600      5       2  150064         3.52   0.00021575
enh74354    7  127742900  127743900     10       2  150064       3.8823   5.1727e-05
enh74363    7  128027400  128028400      3       2  150064       3.0059     0.001324
enh74364    7  128038300  128039300      2       1  150064       1.9306     0.026767
enh74373    7  128099400  128100400      3       2  150064       2.2749     0.011457
enh74375    7  128163000  128164000      5       3  150064       1.7776     0.037736
enh74379    7  128248800  128249800      1       1  150064       2.2277      0.01295
enh74387    7  128572200  128573200      3       2  150064       1.9595     0.025025
enh74389    7  128576600  128577600      3       2  150064       1.8512     0.032072
enh74393    7  128594600  128595600      2       1  150064       2.7564    0.0029223
enh74394    7  128602900  128603900      4       2  150064        2.684    0.0036374
enh74397    7  128682800  128683800      3       2  150064       2.7759    0.0027526
enh74399    7  128687600  128688600      3       2  150064       2.3244     0.010052
enh74401    7  128692200  128693200      4       2  150064       2.1646      0.01521
enh74407    7  128734800  128735800      8       3  150064       2.1755     0.014796
enh74413    7  128809600  128810600      2       1  150064       1.9864     0.023494
enh74446    7  129469200  129470200      7       2  150064       2.0685     0.019296
enh74447    7  129470000  129471000      4       1  150064       2.1757      0.01479
enh74448    7  129480600  129481600      2       1  150064        2.158     0.015466
enh74449    7  129484600  129485600      4       2  150064       1.6809     0.046387
enh74450    7  129493300  129494300      1       1  150064       2.2921      0.01095
enh74451    7  129499400  129500400      3       2  150064       1.8273     0.033829
enh74454    7  129503600  129504600      7       4  150064       2.0401     0.020668
enh74456    7  129516700  129517700      4       1  150064       2.2385     0.012594
enh74457    7  129517500  129518500      3       1  150064       2.2285     0.012924
enh74458    7  129519800  129520800      4       2  150064        2.337    0.0097191
enh74459    7  129537600  129538600      2       1  150064       2.1905     0.014243
enh74460    7  129538400  129539400      1       1  150064       2.2701       0.0116
enh74462    7  129547800  129548800      5       3  150064       1.8568     0.031673
enh74464    7  129556700  129557700      2       1  150064       2.2737     0.011492
enh74465    7  129558000  129559000      7       2  150064       1.9581     0.025108
enh74466    7  129563400  129564400      3       2  150064       1.7365     0.041241
enh74467    7  129564200  129565200      3       1  150064       1.9144     0.027782
enh74468    7  129587400  129588400      2       1  150064       1.8357     0.033204
enh74475    7  129712000  129713000      1       1  150064       2.4832     0.006511
enh74480    7  129781700  129782700      4       2  150064       1.9095       0.0281
enh74490    7  130057800  130058800      3       2  150064       2.3207     0.010152
enh74494    7  130072700  130073700      3       1  150064       2.5476    0.0054227
enh74515    7  130609000  130610000      1       1  150064       1.7432      0.04065
enh74521    7  130631500  130632500      2       1  150064       1.7965      0.03621
[truncated: 537,796 more chars]
