# Supplementary material for: Identifying enhancer properties associated with genetic risk for complex traits using regulome-wide association studies
Source: PLoS Comput Biol. 2022 Sep 7;18(9):e1010430. doi: 10.1371/journal.pcbi.1010430 (PMC9484640; doi:10.1371/journal.pcbi.1010430)
Supplement: S3 Table — Sample names are as described in the ROADMAP epigenomics project integrative analysis portal: https://egg2.wustl.edu/roadmap/web_portal/meta.html. (ZIP) [file pcbi.1010430.s010.zip › supplemental_table3/E035lymphoblast_sig_enhancers05.gcov.out]

GENE       CHR      START       STOP  NSNPS  NPARAM       N        ZSTAT            P
enh44356     1     844900     845900      2       1  150064       1.7101      0.04362
enh44357     1     847700     848700      3       1  150064       1.7332     0.041531
enh44359     1     890600     891600      2       1  150064       1.7844     0.037181
enh44393     1    1168600    1169600      3       1  150064       1.9619      0.02489
enh44394     1    1185900    1186900      4       2  150064       1.9041     0.028447
enh44439     1    1706000    1707000      4       2  150064       2.1726     0.014906
enh44457     1    1841000    1842000      3       1  150064       2.0797     0.018775
enh44463     1    1941800    1942800      6       1  150064       2.2755     0.011437
enh44467     1    2043400    2044400      4       1  150064       2.5425    0.0055028
enh44468     1    2057800    2058800      2       1  150064       2.6994    0.0034735
enh44469     1    2063100    2064100      3       2  150064       3.1698   0.00076283
enh44470     1    2065000    2066000      5       2  150064       3.2658   0.00054572
enh44471     1    2069000    2070000      2       1  150064       2.6699     0.003794
enh44472     1    2070900    2071900      5       2  150064       3.2169   0.00064792
enh44474     1    2077500    2078500      5       2  150064       3.3509   0.00040273
enh44475     1    2081600    2082600      6       2  150064       2.8837     0.001965
enh44476     1    2090300    2091300      3       2  150064       2.4773    0.0066189
enh44483     1    2126800    2127800      2       1  150064       2.5265    0.0057606
enh44487     1    2137100    2138100      3       2  150064       2.1045     0.017666
enh44490     1    2155300    2156300      3       2  150064       1.9472     0.025756
enh44494     1    2181900    2182900      4       2  150064        1.749     0.040148
enh44501     1    2211000    2212000      3       1  150064       2.1734     0.014875
enh44502     1    2214800    2215800      6       3  150064       1.7659     0.038702
enh44505     1    2233500    2234500      2       1  150064       2.0543     0.019974
enh44518     1    2365400    2366400      2       1  150064       1.8649     0.031099
enh44521     1    2437600    2438600      4       1  150064       1.6633     0.048122
enh44530     1    2510100    2511100      2       1  150064       2.4407    0.0073298
enh44534     1    2524600    2525600      7       2  150064       2.8255    0.0023604
enh44535     1    2542100    2543100      1       1  150064       2.6463     0.004069
enh44536     1    2554400    2555400      2       1  150064       2.5775    0.0049753
enh44545     1    2784600    2785600      4       1  150064       2.9971    0.0013628
enh44573     1    3123500    3124500      3       1  150064       3.2339    0.0006105
enh44574     1    3131800    3132800      1       1  150064       2.7633     0.002861
enh44575     1    3134200    3135200      4       2  150064       2.2463     0.012341
enh44576     1    3137800    3138800      7       3  150064       1.9337     0.026575
enh44643     1    5582000    5583000      2       1  150064       1.8408     0.032826
enh44644     1    5611300    5612300      6       3  150064       1.8044     0.035583
enh44675     1    6260100    6261100      1       1  150064       1.7453      0.04047
enh44688     1    6524400    6525400      3       1  150064        1.985     0.023574
enh44689     1    6531700    6532700      2       1  150064       2.2622     0.011844
enh44691     1    6551600    6552600      4       2  150064       1.7381     0.041093
enh44692     1    6566900    6567900      1       1  150064       2.3208      0.01015
enh44693     1    6569200    6570200      4       1  150064       2.4525    0.0070927
enh44702     1    6657900    6658900      7       4  150064       2.1107     0.017398
enh44705     1    6676000    6677000      3       1  150064       2.1533     0.015649
enh44706     1    6684200    6685200      2       1  150064       2.1264     0.016733
enh44708     1    6759700    6760700      2       1  150064       3.5669   0.00018061
enh44717     1    6846800    6847800      3       1  150064       1.7795     0.037581
enh44749     1    7531000    7532000      5       3  150064       1.8014     0.035816
enh44769     1    7829900    7830900      1       1  150064       1.8858      0.02966
enh44783     1    8002500    8003500      2       1  150064       2.0947     0.018098
enh44812     1    8429200    8430200      2       1  150064       2.5693    0.0050949
enh44814     1    8439800    8440800      2       1  150064       3.5915   0.00016438
enh44816     1    8444400    8445400      2       1  150064       4.8974   4.8548e-07
enh44817     1    8446800    8447800      3       1  150064       5.1215   1.5158e-07
enh44819     1    8454300    8455300      2       1  150064       3.3185   0.00045251
enh44820     1    8458000    8459000      1       1  150064       2.3545     0.009273
enh44821     1    8467600    8468600      2       1  150064       4.9569   3.5806e-07
enh44827     1    8501000    8502000      2       1  150064       4.5893   2.2235e-06
enh44830     1    8523900    8524900      5       3  150064       2.7613    0.0028785
enh44831     1    8536900    8537900      3       1  150064       3.2444   0.00058856
enh44832     1    8542800    8543800      2       1  150064       2.1847     0.014455
enh44833     1    8557100    8558100      2       1  150064       2.8573    0.0021361
enh44834     1    8569900    8570900      2       1  150064        2.394    0.0083322
enh44837     1    8580400    8581400      3       2  150064       2.3313    0.0098686
enh44838     1    8582600    8583600      2       1  150064       1.9051     0.028382
enh44841     1    8606100    8607100      1       1  150064       3.0929     0.000991
enh44842     1    8607600    8608600      2       1  150064       2.3958    0.0082926
enh44843     1    8614900    8615900      2       1  150064       3.0698    0.0010711
enh44844     1    8622000    8623000      1       1  150064       2.5797     0.004945
enh44846     1    8647000    8648000      3       2  150064       2.2438     0.012422
enh44847     1    8650700    8651700      3       2  150064       2.5933    0.0047533
enh44848     1    8658000    8659000      6       2  150064       2.9865    0.0014112
enh44849     1    8658700    8659700      3       1  150064       2.9559     0.001559
enh44850     1    8663600    8664600      1       1  150064       2.8826     0.001972
enh44855     1    8690200    8691200      1       1  150064       3.1268    0.0008837
enh44856     1    8693500    8694500      2       1  150064       3.1799   0.00073672
enh44857     1    8706500    8707500      2       1  150064       2.9936    0.0013784
enh44858     1    8708400    8709400      3       1  150064       1.8909     0.029321
enh44859     1    8711900    8712900      1       1  150064       2.6695     0.003798
enh44860     1    8713600    8714600      3       1  150064         2.51    0.0060361
enh44861     1    8719100    8720100      1       1  150064       2.4949       0.0063
enh44863     1    8721800    8722800      1       1  150064       2.2886      0.01105
enh44864     1    8725600    8726600      1       1  150064       2.9385     0.001649
enh44865     1    8729800    8730800      3       2  150064       2.5074    0.0060804
enh44869     1    8741000    8742000      2       1  150064         2.38    0.0086572
enh44871     1    8744400    8745400      1       1  150064       2.2705      0.01159
enh44872     1    8745400    8746400      4       1  150064       2.6106    0.0045194
enh44876     1    8757900    8758900      1       1  150064       2.7985     0.002567
enh44877     1    8758600    8759600      2       1  150064       2.7285     0.003181
enh44880     1    8767000    8768000      4       2  150064       2.4406    0.0073308
enh44881     1    8770500    8771500      4       2  150064       3.1808    0.0007344
enh44882     1    8774400    8775400      3       2  150064       3.3679   0.00037878
enh44886     1    8787700    8788700      3       2  150064       3.4642   0.00026589
enh44890     1    8812000    8813000      2       1  150064       2.1502     0.015768
enh44891     1    8814900    8815900      1       1  150064       1.9749      0.02414
enh44896     1    8843700    8844700      2       1  150064       2.4847    0.0064836
enh44899     1    8871200    8872200      5       3  150064       2.2859     0.011131
enh44913     1    8951600    8952600      1       1  150064       2.0249      0.02144
enh44914     1    8960000    8961000      2       1  150064       1.9551     0.025288
enh44915     1    8963200    8964200      5       2  150064        2.408    0.0080203
enh44919     1    8998400    8999400      4       2  150064       2.2003     0.013894
enh44946     1    9202600    9203600      2       1  150064       1.6767     0.046804
enh44971     1    9422600    9423600      4       2  150064       1.7315     0.041684
enh45001     1    9698900    9699900      4       2  150064       1.8653     0.031072
enh45110     1   10960800   10961800      1       1  150064        2.658      0.00393
enh45179     1   11953200   11954200      3       1  150064       1.6978     0.044768
enh45196     1   12107100   12108100      1       1  150064       3.1955    0.0006979
enh45198     1   12129300   12130300      3       2  150064       2.1155     0.017193
enh45264     1   14034600   14035600      4       2  150064       1.9076     0.028222
enh45267     1   14039200   14040200      7       3  150064       1.7085      0.04377
enh45272     1   14074200   14075200      2       1  150064       1.6562     0.048838
enh45298     1   15210800   15211800      2       1  150064       2.0204     0.021673
enh45385     1   16151800   16152800      9       2  150064       1.9534     0.025387
enh45418     1   16352900   16353900      5       3  150064       2.0835     0.018603
enh45435     1   16542100   16543100      5       2  150064       1.9718     0.024318
enh45438     1   16564000   16565000      2       1  150064       2.7283    0.0031827
enh45439     1   16570400   16571400      1       1  150064        2.126      0.01675
enh45440     1   16572000   16573000      1       1  150064       1.7035      0.04424
enh45441     1   16575000   16576000      1       1  150064       2.3933     0.008348
enh45442     1   16593500   16594500      4       1  150064       2.1579     0.015469
enh45443     1   16597000   16598000      1       1  150064       1.7263      0.04215
enh45445     1   16620100   16621100      3       2  150064       1.8576     0.031611
enh45446     1   16645000   16646000      3       1  150064       2.0685     0.019295
enh45448     1   16679500   16680500      1       1  150064       2.0801      0.01876
enh45449     1   16691200   16692200      1       1  150064       2.0558       0.0199
enh45452     1   16698400   16699400      2       1  150064       1.7669     0.038622
enh45453     1   16701200   16702200      1       1  150064       1.8357       0.0332
enh45454     1   16711600   16712600      2       1  150064       1.7801     0.037533
enh45455     1   16714100   16715100      2       1  150064       1.7653      0.03876
enh45457     1   16723000   16724000      3       1  150064       2.1032     0.017725
enh45461     1   16824300   16825300      3       1  150064       1.8836     0.029809
enh45462     1   16826800   16827800      3       1  150064        2.091     0.018265
enh45492     1   17309300   17310300      4       2  150064       2.0141     0.022001
enh45493     1   17310700   17311700      4       2  150064       4.2187   1.2287e-05
enh45496     1   17349800   17350800      5       3  150064       2.1998     0.013911
enh45497     1   17371600   17372600      7       1  150064       2.3649    0.0090177
enh45498     1   17378500   17379500      2       1  150064       2.7791    0.0027255
enh45500     1   17392900   17393900      3       1  150064       3.0542    0.0011282
enh45501     1   17401400   17402400     12       2  150064       2.2544     0.012087
enh45502     1   17408200   17409200      6       2  150064        2.498    0.0062444
enh45510     1   17454400   17455400      1       1  150064       1.8736      0.03049
enh45519     1   17563400   17564400      2       1  150064        1.901     0.028652
enh45540     1   17757000   17758000      3       1  150064       1.8195      0.03442
enh45602     1   19640700   19641700      1       1  150064       1.7065      0.04396
enh45603     1   19643100   19644100      1       1  150064        1.705       0.0441
enh45638     1   19834300   19835300      5       2  150064       1.7309     0.041732
enh45648     1   19939200   19940200      1       1  150064       1.7696       0.0384
enh45649     1   19966700   19967700      1       1  150064       2.3371     0.009718
enh45665     1   20497500   20498500      1       1  150064       1.9738       0.0242
enh45688     1   21059900   21060900      1       1  150064       2.8655     0.002082
enh45690     1   21114600   21115600      2       1  150064       2.4415    0.0073133
enh45692     1   21276400   21277400      5       2  150064       2.4372    0.0074011
enh45696     1   21313600   21314600      5       2  150064       2.2976     0.010793
enh45698     1   21324500   21325500      3       2  150064       1.7454     0.040457
enh45700     1   21329800   21330800      1       1  150064       2.1596       0.0154
enh45701     1   21336800   21337800      4       1  150064       1.9052     0.028375
enh45703     1   21346900   21347900      4       2  150064        2.876    0.0020136
enh45704     1   21349200   21350200      3       1  150064       2.0656     0.019431
enh45706     1   21367000   21368000      6       3  150064       2.2555      0.01205
enh45707     1   21369000   21370000      6       3  150064       2.5651    0.0051572
enh45709     1   21377200   21378200      3       2  150064        3.157   0.00079714
enh45711     1   21385400   21386400      4       2  150064       2.3221     0.010114
enh45714     1   21399200   21400200      1       1  150064       2.3926     0.008364
enh45715     1   21402700   21403700      3       1  150064       2.1445     0.015997
enh45716     1   21416400   21417400      2       1  150064       2.7459    0.0030177
enh45718     1   21438100   21439100      1       1  150064       2.8777     0.002003
enh45724     1   21474900   21475900      4       2  150064       1.7484     0.040196
enh45725     1   21476600   21477600      4       2  150064       1.7142     0.043247
enh45727     1   21481400   21482400      3       1  150064       2.6069    0.0045687
enh45728     1   21483200   21484200      1       1  150064       2.7054     0.003411
enh45729     1   21489400   21490400      2       1  150064        2.621    0.0043839
enh45730     1   21491800   21492800      4       2  150064       2.5446    0.0054697
enh45731     1   21497900   21498900      4       2  150064       2.9738    0.0014709
enh45732     1   21499900   21500900      1       1  150064       2.4774     0.006618
enh45773     1   21992000   21993000      5       3  150064        2.509    0.0060539
enh45776     1   22013700   22014700      6       3  150064       2.5446      0.00547
enh45779     1   22029700   22030700      2       1  150064       1.8437     0.032617
enh45780     1   22032000   22033000      1       1  150064       2.5496     0.005393
enh45781     1   22047800   22048800      2       1  150064       2.2302     0.012868
enh45782     1   22083000   22084000      1       1  150064        2.047      0.02033
enh45784     1   22085400   22086400      5       2  150064        1.674     0.047065
enh45785     1   22087700   22088700      3       2  150064       2.0299     0.021182
enh45815     1   22349500   22350500      2       1  150064       2.5516    0.0053615
enh45816     1   22353200   22354200     10       3  150064       2.8679    0.0020663
enh45821     1   22374700   22375700      2       1  150064       3.2572   0.00056259
enh45823     1   22389100   22390100      5       2  150064       2.5164    0.0059277
enh45824     1   22396800   22397800      3       2  150064       2.1207     0.016975
enh45826     1   22405200   22406200      3       2  150064       2.0976      0.01797
enh45830     1   22454300   22455300      8       3  150064       3.3291   0.00043557
enh45862     1   23437800   23438800      2       1  150064       1.9202     0.027415
enh45907     1   23939300   23940300      3       1  150064        2.028     0.021279
enh45953     1   24523700   24524700      5       2  150064       2.2349     0.012712
enh45962     1   24744900   24745900      4       2  150064       2.1968     0.014018
enh45965     1   24812900   24813900      4       1  150064       2.3417    0.0095974
enh45967     1   24833100   24834100      2       1  150064       1.7526     0.039832
enh45968     1   24861700   24862700      4       1  150064       2.6269    0.0043077
enh45969     1   24867100   24868100      6       2  150064       2.8995    0.0018685
enh45976     1   24963300   24964300      2       1  150064       2.2277     0.012951
enh46033     1   25317600   25318600      7       3  150064       3.8449    6.031e-05
enh46204     1   26869000   26870000      1       1  150064       1.7021      0.04437
enh46208     1   26900600   26901600      8       3  150064       2.7432    0.0030419
enh46222     1   27004300   27005300      3       1  150064       2.2655      0.01174
enh46224     1   27016800   27017800      1       1  150064       2.4913     0.006363
enh46226     1   27033500   27034500      2       1  150064       2.6037    0.0046111
enh46227     1   27042200   27043200      1       1  150064       2.7222     0.003242
enh46228     1   27047600   27048600      2       1  150064       2.6519    0.0040023
enh46229     1   27052700   27053700      1       1  150064       2.6789     0.003693
enh46230     1   27067400   27068400      3       2  150064       2.2695     0.011619
enh46232     1   27072500   27073500      1       1  150064       2.7083     0.003381
enh46233     1   27094200   27095200      1       1  150064       2.7557     0.002928
enh46234     1   27097800   27098800      1       1  150064       2.7473     0.003004
enh46239     1   27137800   27138800      1       1  150064       2.7347     0.003122
enh46244     1   27158000   27159000      2       1  150064       2.6325    0.0042379
enh46246     1   27160900   27161900      1       1  150064       1.8565      0.03169
enh46254     1   27247000   27248000      2       1  150064       2.7103    0.0033606
enh46255     1   27249400   27250400      1       1  150064        2.512     0.006003
enh46256     1   27298300   27299300      2       1  150064       2.1812     0.014585
enh46270     1   27432900   27433900      1       1  150064       1.8883      0.02949
enh46272     1   27448700   27449700      1       1  150064       2.1775      0.01472
enh46289     1   27601700   27602700      6       3  150064       2.6146    0.0044671
enh46294     1   27666200   27667200      5       3  150064        2.244     0.012418
enh46303     1   27699400   27700400      1       1  150064        1.948      0.02571
enh46348     1   27941800   27942800      3       1  150064       1.7467     0.040346
enh46349     1   27944800   27945800      1       1  150064       1.8623      0.03128
enh46350     1   27945800   27946800      2       1  150064       1.7194     0.042767
enh46351     1   27947800   27948800      2       1  150064       1.6501     0.049462
enh46352     1   27953800   27954800      3       1  150064       1.7172     0.042971
enh46354     1   27958200   27959200      4       2  150064        2.328    0.0099565
enh46356     1   27970000   27971000      1       1  150064       1.9646      0.02473
enh46389     1   28262000   28263000      4       2  150064        1.828     0.033777
enh46390     1   28268600   28269600      2       1  150064       1.8109     0.035074
enh46409     1   28462000   28463000      2       1  150064       3.3469   0.00040867
enh46411     1   28469700   28470700      1       1  150064       3.7192    9.994e-05
enh46423     1   28524600   28525600      1       1  150064        2.929       0.0017
enh46433     1   28608900   28609900      5       3  150064       1.8461     0.032436
enh46440     1   28650000   28651000      1       1  150064       1.7757      0.03789
enh46444     1   28697900   28698900      2       1  150064       1.9834     0.023663
enh46445     1   28704700   28705700      1       1  150064       1.9248      0.02713
enh46446     1   28720900   28721900      4       1  150064        1.795     0.036323
enh46448     1   28736100   28737100      8       3  150064       2.2663     0.011716
enh46449     1   28739000   28740000      4       1  150064       2.2293     0.012896
enh46450     1   28741800   28742800      2       1  150064       2.0323     0.021061
enh46451     1   28744400   28745400      3       1  150064       2.0707     0.019194
enh46452     1   28747300   28748300      5       2  150064       2.1592     0.015416
enh46453     1   28750100   28751100      5       2  150064       1.7488     0.040165
enh46454     1   28754000   28755000      2       1  150064       2.7225    0.0032394
enh46455     1   28761800   28762800      2       1  150064        1.996     0.022965
enh46458     1   28767600   28768600      7       2  150064       2.1582     0.015457
enh46459     1   28768900   28769900      2       1  150064       2.3631    0.0090621
enh46463     1   28820800   28821800      1       1  150064       2.0615      0.01963
enh46465     1   28837200   28838200      6       3  150064       2.5989    0.0046767
enh46469     1   28847800   28848800      1       1  150064       2.8219     0.002387
enh46470     1   28878100   28879100      1       1  150064       2.8194     0.002406
enh46472     1   28905600   28906600      1       1  150064        2.917     0.001767
enh46474     1   28916400   28917400      3       1  150064       2.7318    0.0031493
enh46477     1   28967200   28968200      2       1  150064       2.2745     0.011467
enh46478     1   28970800   28971800      1       1  150064       2.3123      0.01038
enh46479     1   28973600   28974600      2       1  150064       2.0484     0.020261
enh46493     1   29125000   29126000      1       1  150064       1.9175      0.02759
enh46495     1   29210400   29211400      4       2  150064       2.7824    0.0026975
enh46501     1   29250000   29251000      3       2  150064       2.9585    0.0015458
enh46502     1   29252200   29253200      1       1  150064       2.0678      0.01933
enh46503     1   29255800   29256800      3       1  150064        2.455    0.0070442
enh46513     1   29528100   29529100      2       1  150064       2.3593    0.0091552
enh46515     1   29555800   29556800      3       1  150064       2.0326     0.021045
enh46516     1   29557600   29558600      3       1  150064       2.1232     0.016867
enh46518     1   29575200   29576200      3       2  150064       2.6613    0.0038925
enh46529     1   30457200   30458200      2       1  150064       4.2256   1.1917e-05
enh46530     1   30485000   30486000      3       2  150064       3.0953   0.00098315
enh46560     1   31448900   31449900      2       1  150064       1.7234     0.042407
enh46577     1   31688500   31689500      8       2  150064       3.0987   0.00097178
enh46578     1   31761700   31762700      6       2  150064       3.9806   3.4366e-05
enh46580     1   31770900   31771900      2       1  150064       3.3482   0.00040666
enh46581     1   31772400   31773400      6       3  150064       4.1843   1.4304e-05
enh46583     1   31846600   31847600      2       1  150064        1.886     0.029645
enh46584     1   31866600   31867600      3       1  150064       2.9803    0.0014397
enh46585     1   31867600   31868600      2       1  150064       2.8315    0.0023167
enh46586     1   31869700   31870700      2       1  150064       3.7043   0.00010597
enh46587     1   31895600   31896600      3       2  150064       1.7768     0.037798
enh46646     1   32423500   32424500      4       2  150064       1.9748     0.024145
enh46683     1   32707600   32708600      3       1  150064       1.7063     0.043974
enh46693     1   32810700   32811700      1       1  150064        2.932     0.001684
enh46698     1   32857100   32858100      1       1  150064       2.0082      0.02231
enh46733     1   33229200   33230200      4       2  150064       2.0103     0.022201
enh46734     1   33232400   33233400      3       1  150064       2.2142     0.013406
enh46737     1   33279800   33280800      2       1  150064        1.684      0.04609
enh46760     1   33502600   33503600      2       1  150064       1.8687     0.030829
enh46774     1   33626400   33627400      2       1  150064       1.6613     0.048329
enh46819     1   35323000   35324000      4       2  150064        1.898     0.028849
enh46835     1   35585600   35586600      2       1  150064       1.7055      0.04405
enh46840     1   35708900   35709900      6       3  150064       3.5671   0.00018048
enh46846     1   35741800   35742800      2       1  150064       1.7345      0.04141
enh46859     1   35896600   35897600      2       1  150064       1.9477     0.025726
enh46863     1   35950600   35951600      2       1  150064       3.1524    0.0008096
enh46877     1   36101800   36102800      2       1  150064       3.6011   0.00015847
enh46885     1   36184900   36185900      1       1  150064       4.0281    2.811e-05
enh46891     1   36262700   36263700      1       1  150064        1.842      0.03274
enh46892     1   36265700   36266700      1       1  150064       1.8066      0.03541
enh46893     1   36269600   36270600      1       1  150064       3.3702    0.0003756
enh46896     1   36279200   36280200      1       1  150064       2.3786      0.00869
enh46898     1   36313300   36314300      3       2  150064       3.8886   5.0412e-05
enh46899     1   36325900   36326900      2       1  150064        2.732    0.0031477
enh46900     1   36330700   36331700      2       1  150064       3.2816   0.00051609
enh46906     1   36398300   36399300      1       1  150064        3.492    0.0002397
enh46908     1   36400900   36401900      1       1  150064       3.4205    0.0003125
enh46909     1   36407700   36408700      1       1  150064       3.3364    0.0004243
enh46911     1   36443700   36444700      2       1  150064       2.6348    0.0042094
enh46912     1   36500200   36501200      1       1  150064       4.0461    2.604e-05
enh46914     1   36553200   36554200      1       1  150064       3.1405    0.0008432
enh46915     1   36555600   36556600      3       2  150064        3.192   0.00070642
enh46917     1   36565200   36566200      6       2  150064       2.5158     0.005938
enh46918     1   36574400   36575400      1       1  150064       2.3702      0.00889
enh46919     1   36581000   36582000      3       1  150064       2.1813     0.014579
enh46921     1   36587600   36588600      4       2  150064       2.3105      0.01043
enh46922     1   36600200   36601200      3       1  150064       3.6681   0.00012219
enh46923     1   36601500   36602500      2       1  150064       3.5341    0.0002046
enh46924     1   36605800   36606800      1       1  150064       3.1162     0.000916
enh46925     1   36606500   36607500      2       1  150064       2.4713    0.0067318
enh46926     1   36607500   36608500      2       1  150064       3.3975   0.00034006
enh46927     1   36613300   36614300      3       1  150064       3.8801   5.2202e-05
enh46931     1   36628000   36629000      2       1  150064       3.9956   3.2268e-05
enh46933     1   36653100   36654100      3       1  150064       2.6234    0.0043531
enh46958     1   36835500   36836500      4       2  150064       1.7527     0.039822
enh46983     1   37168800   37169800      2       1  150064       2.1878     0.014341
enh47008     1   38271700   38272700      4       2  150064       2.3417     0.009599
enh47010     1   38290900   38291900      2       1  150064       2.3771    0.0087255
enh47013     1   38318800   38319800      1       1  150064       3.1126    0.0009271
enh47016     1   38349100   38350100      2       1  150064       2.6212    0.0043812
enh47017     1   38355900   38356900      4       2  150064       3.1962   0.00069617
enh47020     1   38379800   38380800      3       2  150064       1.7997     0.035953
enh47023     1   38385400   38386400      3       2  150064       1.6788     0.046593
enh47024     1   38388300   38389300      2       1  150064       1.9326     0.026641
enh47025     1   38392000   38393000      1       1  150064       2.5346     0.005629
enh47027     1   38395000   38396000      4       2  150064       2.5493    0.0053965
enh47031     1   38453400   38454400      1       1  150064        2.104      0.01769
enh47049     1   38800400   38801400      5       2  150064       2.4365    0.0074156
enh47050     1   38858000   38859000      6       3  150064        2.479    0.0065875
enh47061     1   39339600   39340600      4       2  150064       1.7634     0.038915
enh47064     1   39490800   39491800      2       1  150064       1.8507     0.032107
enh47083     1   39651100   39652100      2       1  150064       2.1225     0.016899
enh47094     1   39683000   39684000      3       2  150064       1.9405     0.026161
enh47101     1   39696700   39697700      1       1  150064       1.7105      0.04359
enh47112     1   39862200   39863200      2       1  150064       1.6723     0.047237
enh47116     1   39876300   39877300      1       1  150064       2.1881      0.01433
enh47123     1   39974700   39975700      5       3  150064       2.0765     0.018926
enh47126     1   39991000   39992000      4       2  150064       2.5017    0.0061795
enh47129     1   40018600   40019600      3       2  150064       1.8609     0.031378
enh47151     1   40357000   40358000      3       1  150064       1.6582     0.048636
enh47153     1   40370800   40371800      3       2  150064       3.3216   0.00044746
enh47154     1   40372900   40373900      2       1  150064       2.2891     0.011037
enh47217     1   40863500   40864500      2       1  150064       2.7456    0.0030201
enh47227     1   40998200   40999200      3       2  150064       1.9022     0.028572
enh47229     1   41057700   41058700      2       1  150064       2.4379    0.0073854
enh47231     1   41086800   41087800      2       1  150064       2.3086     0.010483
enh47242     1   41155700   41156700      3       2  150064       2.3236     0.010073
enh47243     1   41159600   41160600      5       2  150064       2.0703     0.019212
enh47244     1   41164500   41165500      2       1  150064       2.6446    0.0040899
enh47248     1   41178400   41179400      2       1  150064        2.522    0.0058352
enh47250     1   41200200   41201200      3       2  150064       2.6699    0.0037933
enh47257     1   41274500   41275500      4       2  150064       3.0359    0.0011992
enh47260     1   41306100   41307100      4       2  150064       1.7058     0.044021
enh47271     1   41407300   41408300      4       2  150064       2.1794      0.01465
enh47275     1   41447000   41448000      2       1  150064       2.1477     0.015868
enh47277     1   41480100   41481100      3       1  150064       1.7402      0.04091
enh47281     1   41574600   41575600      4       2  150064       2.1731     0.014886
enh47282     1   41617700   41618700      2       1  150064         2.58    0.0049407
enh47285     1   41700100   41701100      5       3  150064       2.1505     0.015759
enh47295     1   41853000   41854000      2       1  150064       1.9565     0.025206
enh47298     1   41898100   41899100      6       3  150064       2.2582     0.011965
enh47300     1   41962200   41963200      4       2  150064       3.8047   7.0975e-05
enh47339     1   42317200   42318200      2       1  150064       1.8417     0.032759
enh47428     1   43415100   43416100      7       2  150064       1.9365     0.026402
enh47431     1   43420400   43421400      2       1  150064       2.2412     0.012506
enh47454     1   43739800   43740800      4       2  150064       1.8094     0.035197
enh47455     1   43750400   43751400      5       3  150064       1.8538     0.031883
enh47459     1   43770200   43771200      2       1  150064       2.4478    0.0071861
enh47462     1   43799900   43800900      2       1  150064       2.8855    0.0019537
enh47463     1   43803400   43804400      1       1  150064       1.6898      0.04553
enh47466     1   43816700   43817700      1       1  150064        2.873     0.002033
enh47468     1   43826200   43827200      2       1  150064       3.7172   0.00010072
enh47469     1   43831100   43832100      3       2  150064       1.9251     0.027108
enh47473     1   43856400   43857400      4       2  150064       4.1648   1.5578e-05
enh47475     1   43920400   43921400      4       2  150064       4.1611   1.5834e-05
enh47477     1   43938000   43939000      1       1  150064       3.0047     0.001329
enh47478     1   43941000   43942000      3       1  150064       3.6843   0.00011465
enh47479     1   44010700   44011700      1       1  150064       3.5484    0.0001938
enh47480     1   44015200   44016200      3       1  150064       2.0885     0.018378
enh47482     1   44023800   44024800      1       1  150064       3.1078    0.0009423
enh47484     1   44040500   44041500      2       1  150064       3.2223   0.00063573
enh47485     1   44113900   44114900      3       1  150064       3.3624   0.00038635
enh47487     1   44154000   44155000      1       1  150064       3.5304    0.0002075
enh47491     1   44197500   44198500      1       1  150064       4.5098    3.245e-06
enh47492     1   44210200   44211200      5       2  150064        3.596   0.00016156
enh47493     1   44228900   44229900      1       1  150064       3.2448    0.0005877
enh47494     1   44232100   44233100      1       1  150064       3.2827     0.000514
enh47495     1   44233800   44234800      2       1  150064        3.104   0.00095455
enh47496     1   44241600   44242600      2       1  150064       2.4065    0.0080536
enh47497     1   44247900   44248900      3       2  150064       3.1074   0.00094358
enh47504     1   44289800   44290800      2       1  150064       2.3578     0.009191
enh47507     1   44318700   44319700      2       1  150064        3.435   0.00029627
enh47509     1   44333600   44334600      2       1  150064       2.8449    0.0022214
enh47510     1   44346800   44347800      4       2  150064       3.7858   7.6597e-05
enh47511     1   44348800   44349800      3       2  150064       3.4751   0.00025532
enh47514     1   44378800   44379800      5       2  150064       2.1326     0.016479
enh47515     1   44400300   44401300      3       2  150064        1.882     0.029916
enh47516     1   44402200   44403200      4       2  150064        2.011      0.02216
enh47517     1   44409900   44410900      1       1  150064       2.2578      0.01198
enh47518     1   44413600   44414600      5       3  150064       3.3699   0.00037591
enh47519     1   44429800   44430800      1       1  150064       2.3325     0.009836
enh47522     1   44439100   44440100      2       1  150064       1.9816     0.023762
enh47523     1   44442800   44443800      5       2  150064       2.5588    0.0052521
enh47524     1   44445900   44446900      4       2  150064       1.9799      0.02386
enh47526     1   44456100   44457100      1       1  150064       2.0898      0.01832
enh47527     1   44458100   44459100      1       1  150064       2.9213     0.001743
enh47528     1   44460200   44461200      3       1  150064       2.1489     0.015823
enh47542     1   44677600   44678600      1       1  150064       2.7892     0.002642
enh47543     1   44685800   44686800      2       1  150064       2.0377     0.020791
enh47546     1   44704500   44705500      2       1  150064       2.6077    0.0045579
enh47552     1   44747800   44748800      2       1  150064       2.7045      0.00342
enh47556     1   44821000   44822000      2       1  150064       1.9614     0.024916
enh47580     1   45005400   45006400      4       2  150064       1.6693      0.04753
enh47588     1   45060300   45061300      2       1  150064       1.7146     0.043208
enh47636     1   45581600   45582600      2       1  150064       1.7951     0.036323
enh47736     1   46987500   46988500      1       1  150064       1.7331      0.04154
enh47737     1   47015100   47016100      3       2  150064       1.9002     0.028706
enh47758     1   47640500   47641500      4       2  150064       1.8457     0.032464
enh47792     1   48324400   48325400      2       1  150064       2.1084       0.0175
enh47795     1   48527200   48528200      3       2  150064       1.6655     0.047904
enh47815     1   49240100   49241100      2       1  150064       2.0617     0.019617
enh47817     1   49255800   49256800      1       1  150064        1.976      0.02408
enh47821     1   50576600   50577600      1       1  150064       2.0337      0.02099
enh47862     1   51760700   51761700      1       1  150064       1.9384      0.02629
enh47864     1   51765900   51766900      2       1  150064       1.7106     0.043581
enh47884     1   51985600   51986600      4       2  150064       1.6839     0.046102
enh47890     1   52042600   52043600      5       2  150064       1.8101     0.035143
enh47937     1   52988800   52989800      2       1  150064        2.073     0.019085
enh47972     1   53661100   53662100      1       1  150064       2.0792       0.0188
enh47973     1   53664000   53665000      1       1  150064       2.8243     0.002369
enh47974     1   53684600   53685600      1       1  150064       2.2179      0.01328
enh47976     1   53702200   53703200      4       2  150064       2.5829    0.0048987
enh47979     1   53751700   53752700      2       1  150064       1.8168     0.034627
enh47983     1   53772200   53773200      4       2  150064       2.7235      0.00323
enh47993     1   53851200   53852200      1       1  150064       3.1141    0.0009225
enh48032     1   54441800   54442800      5       1  150064       1.9512     0.025516
enh48033     1   54447200   54448200      3       1  150064       2.3027     0.010649
enh48034     1   54448000   54449000      1       1  150064       2.3145      0.01032
enh48050     1   54667400   54668400      1       1  150064       2.2007      0.01388
enh48051     1   54686600   54687600      4       2  150064       1.7595     0.039246
enh48052     1   54694600   54695600      2       1  150064       2.0398     0.020687
enh48073     1   54801300   54802300      2       1  150064       1.6758     0.046885
enh48076     1   54815700   54816700      1       1  150064       1.7965      0.03621
enh48083     1   54840000   54841000      5       3  150064       1.7657     0.038726
enh48084     1   54845000   54846000      5       2  150064       1.7599     0.039209
enh48085     1   54850900   54851900      4       1  150064       1.9154     0.027719
enh48122     1   55325200   55326200      8       4  150064       2.0922     0.018212
enh48156     1   56184700   56185700      2       1  150064       1.7767      0.03781
enh48211     1   58576900   58577900      1       1  150064       2.0387      0.02074
enh48216     1   58790000   58791000      3       2  150064       1.7011      0.04446
enh48229     1   59165800   59166800      2       1  150064       2.3789    0.0086815
enh48231     1   59183900   59184900      1       1  150064       1.8184       0.0345
enh48234     1   59201100   59202100      7       2  150064       1.6707     0.047395
enh48248     1   59324000   59325000      4       2  150064       1.9851     0.023568
enh48330     1   60568800   60569800      3       2  150064       2.2677     0.011675
enh48338     1   61039100   61040100      1       1  150064       3.0103     0.001305
enh48342     1   61224700   61225700      4       2  150064       3.5726   0.00017674
enh48345     1   61335600   61336600      3       2  150064       1.9662     0.024635
enh48349     1   61377200   61378200      5       3  150064       1.8739     0.030474
enh48356     1   61455300   61456300      2       1  150064       1.8711     0.030669
enh48382     1   61709500   61710500      3       1  150064       2.0719     0.019136
enh48393     1   61809200   61810200      2       1  150064       1.7714     0.038245
enh48396     1   61869500   61870500      1       1  150064       2.1912      0.01422
enh48403     1   61917200   61918200      2       1  150064       1.9357     0.026452
enh48405     1   61946700   61947700      2       1  150064       2.2598     0.011916
enh48411     1   62071000   62072000      4       2  150064       1.8539     0.031874
enh48420     1   62136000   62137000      2       1  150064        2.183     0.014519
enh48442     1   62891200   62892200      4       2  150064       1.8417     0.032761
enh48526     1   65235100   65236100      4       2  150064       1.7729     0.038123
enh48528     1   65294300   65295300      3       2  150064       2.4033     0.008123
enh48531     1   65341000   65342000      2       1  150064       2.6633    0.0038689
enh48532     1   65341400   65342400      1       1  150064       3.2325    0.0006135
enh48538     1   65379300   65380300      2       1  150064        1.913     0.027875
enh48543     1   65398200   65399200      3       1  150064       2.3488    0.0094178
enh48544     1   65400200   65401200      3       2  150064       3.3548   0.00039706
enh48545     1   65401000   65402000      2       1  150064       2.5757    0.0050017
enh48546     1   65401800   65402800      4       2  150064       1.7347     0.041401
enh48547     1   65405300   65406300      3       2  150064        3.289   0.00050272
enh48549     1   65412700   65413700      2       1  150064       2.8544    0.0021562
enh48551     1   65422400   65423400      4       2  150064       2.9045     0.001839
enh48552     1   65428400   65429400      5       2  150064       2.6782    0.0037014
enh48568     1   65524400   65525400      1       1  150064       2.1813      0.01458
enh48569     1   65525400   65526400      2       1  150064       2.2948     0.010872
enh48576     1   65579000   65580000      2       1  150064       2.4646     0.006858
enh48577     1   65581600   65582600      7       1  150064       1.8376     0.033057
enh48578     1   65606800   65607800      4       2  150064       1.8617     0.031322
enh48579     1   65615400   65616400      2       1  150064       2.3592    0.0091569
enh48586     1   65640000   65641000      5       1  150064       1.8082     0.035289
enh48587     1   65655300   65656300      3       1  150064       1.9476     0.025732
enh48588     1   65661500   65662500      4       2  150064       2.7628    0.0028658
enh48611     1   66082600   66083600      4       2  150064       1.9685     0.024505
enh48612     1   66153200   66154200      5       2  150064       2.7778    0.0027366
enh48613     1   66156400   66157400      6       2  150064       1.8876     0.029542
enh48614     1   66187300   66188300      1       1  150064       2.1335      0.01644
enh48615     1   66277500   66278500      2       1  150064       2.2327     0.012785
enh48617     1   66418200   66419200      2       1  150064       2.4171    0.0078227
enh48618     1   66425300   66426300      4       2  150064       2.1201        0.017
enh48620     1   66478000   66479000      3       2  150064        2.579    0.0049537
enh48631     1   66731700   66732700      3       1  150064       2.5618    0.0052059
enh48632     1   66736600   66737600      2       1  150064       1.7028     0.044304
enh48634     1   66742500   66743500      3       1  150064       2.3345    0.0097849
enh48636     1   66765800   66766800      8       2  150064       2.1848     0.014452
enh48638     1   66773100   66774100      3       1  150064       2.2616      0.01186
enh48640     1   66794500   66795500      3       2  150064        2.047      0.02033
enh48650     1   66832400   66833400      1       1  150064       3.2356     0.000607
enh48655     1   66878500   66879500      2       1  150064       1.9418     0.026081
enh48656     1   66880900   66881900      4       2  150064       2.5285    0.0057276
enh48659     1   66902700   66903700      5       2  150064       2.2273     0.012965
enh48661     1   66907500   66908500      1       1  150064       2.8615     0.002108
enh48714     1   67776400   67777400      6       2  150064       1.6768     0.046786
enh48716     1   67802000   67803000      4       1  150064        1.806      0.03546
enh48729     1   68084100   68085100      3       2  150064       2.2176     0.013291
enh48736     1   68154700   68155700      5       2  150064       2.4228    0.0077013
enh48738     1   68185100   68186100      1       1  150064        2.243      0.01245
enh48745     1   68214500   68215500      3       1  150064       2.0568      0.01985
enh48746     1   68219900   68220900      2       1  150064       1.7258     0.042194
enh48750     1   68257700   68258700      4       2  150064       3.7431   9.0892e-05
enh48751     1   68280700   68281700      3       2  150064       3.1099   0.00093561
enh48753     1   68363000   68364000      6       2  150064       2.9791    0.0014456
enh48769     1   68946000   68947000      6       2  150064       2.1405     0.016156
enh48773     1   69036400   69037400      2       1  150064        1.769     0.038446
enh48803     1   71230500   71231500      1       1  150064       1.9101      0.02806
enh48808     1   71373700   71374700      6       3  150064        2.159     0.015423
enh48818     1   72099000   72100000      1       1  150064        2.046      0.02038
enh48821     1   72197800   72198800      3       2  150064       2.3346    0.0097817
enh48839     1   72411200   72412200      3       2  150064       1.6755      0.04692
enh48856     1   72751500   72752500      4       2  150064       2.2144     0.013402
enh48857     1   72754500   72755500      4       2  150064       1.8431     0.032654
enh48862     1   73100400   73101400      1       1  150064       3.3574    0.0003934
enh48864     1   73609800   73610800      2       1  150064       4.6136   1.9789e-06
enh48866     1   74048500   74049500      6       2  150064       2.4608    0.0069316
enh48867     1   74058700   74059700      3       1  150064       2.6569    0.0039432
enh48868     1   74102600   74103600      1       1  150064       2.7162     0.003302
enh48879     1   76193100   76194100      5       3  150064       1.6523     0.049241
enh48893     1   76619400   76620400      2       1  150064       1.6795     0.046531
enh48942     1   78005200   78006200      3       1  150064        2.191     0.014227
enh48943     1   78011200   78012200      3       2  150064       1.9604     0.024975
enh48962     1   78446300   78447300      2       1  150064        2.026     0.021384
enh48979     1   79114500   79115500      1       1  150064       2.3844     0.008554
enh48982     1   79143600   79144600      5       2  150064       1.7011     0.044466
enh48996     1   81358000   81359000      2       1  150064       2.1144     0.017241
enh48997     1   81381400   81382400      6       2  150064       1.8214     0.034274
enh49006     1   81805700   81806700      1       1  150064       1.7403       0.0409
enh49007     1   81817200   81818200      5       3  150064       1.9971     0.022907
enh49036     1   84157700   84158700      3       2  150064       2.2405     0.012529
enh49038     1   84226300   84227300      6       2  150064       1.6781     0.046661
enh49040     1   84284300   84285300      2       1  150064       3.7057   0.00010539
enh49046     1   84542000   84543000      1       1  150064       1.8123      0.03497
enh49055     1   84621700   84622700      2       1  150064       2.1147     0.017226
enh49060     1   84639500   84640500      1       1  150064        1.923      0.02724
enh49099     1   85319800   85320800      3       1  150064       2.2982     0.010774
enh49100     1   85326900   85327900      3       2  150064       1.7902     0.036714
enh49109     1   85528000   85529000      3       2  150064       2.2418     0.012488
enh49117     1   85710200   85711200      4       2  150064       1.7827     0.037317
enh49126     1   85779600   85780600      2       1  150064        2.087     0.018442
enh49133     1   85809100   85810100      4       2  150064       1.9591     0.025052
enh49223     1   87811500   87812500      3       1  150064       1.7206     0.042657
enh49225     1   87972200   87973200      1       1  150064       2.9815     0.001434
enh49228     1   88103900   88104900      3       2  150064       2.1277      0.01668
enh49229     1   88108300   88109300      1       1  150064       2.1609      0.01535
enh49230     1   88148500   88149500      3       1  150064       2.2667     0.011705
enh49238     1   88306600   88307600      1       1  150064       2.5421      0.00551
enh49244     1   88353100   88354100      1       1  150064       1.8741      0.03046
enh49312     1   89828600   89829600      2       1  150064       1.8371     0.033094
enh49313     1   89856900   89857900      3       2  150064       2.6607    0.0038991
enh49323     1   90001900   90002900      5       2  150064       1.7217     0.042559
enh49326     1   90015800   90016800      2       1  150064       1.6699     0.047472
enh49357     1   90265000   90266000      6       1  150064       1.7384     0.041072
enh49358     1   90270100   90271100      5       2  150064       1.9993     0.022786
enh49369     1   90307400   90308400      4       2  150064       2.1993      0.01393
enh49370     1   90311800   90312800      2       1  150064       2.4159    0.0078477
enh49407     1   91389200   91390200      3       1  150064       2.3581    0.0091846
enh49413     1   91488000   91489000      3       1  150064       2.4412    0.0073191
enh49420     1   91964900   91965900      8       4  150064       2.6659     0.003839
enh49426     1   92021000   92022000      5       1  150064        1.719      0.04281
enh49458     1   92765800   92766800      4       2  150064       2.8423    0.0022392
enh49462     1   92813600   92814600      2       1  150064       2.4401    0.0073424
enh49469     1   92846100   92847100      4       2  150064       2.8046    0.0025191
enh49472     1   92889600   92890600      2       1  150064       2.8082    0.0024909
enh49476     1   92929200   92930200      1       1  150064       3.2157    0.0006507
enh49477     1   92941400   92942400      1       1  150064       3.5121    0.0002223
enh49478     1   92946200   92947200      3       1  150064       3.3487   0.00040594
enh49479     1   92952600   92953600      1       1  150064       3.4903    0.0002412
enh49480     1   92981000   92982000      2       1  150064       2.4617    0.0069145
enh49481     1   93002600   93003600      2       1  150064        2.821    0.0023936
enh49482     1   93004800   93005800      4       2  150064       3.3455   0.00041062
enh49483     1   93009000   93010000      2       1  150064       2.9625    0.0015255
enh49484     1   93016800   93017800      4       1  150064       2.1111     0.017381
enh49485     1   93019300   93020300      1       1  150064       3.5627    0.0001835
enh49486     1   93028400   93029400      1       1  150064       3.5756    0.0001747
enh49497     1   93324400   93325400      1       1  150064        1.779      0.03762
enh49498     1   93348200   93349200      2       1  150064        1.731     0.041726
enh49499     1   93399900   93400900      2       1  150064       2.8424    0.0022386
enh49501     1   93416300   93417300      2       1  150064        1.846     0.032449
enh49503     1   93421800   93422800      1       1  150064       2.1151      0.01721
enh49508     1   93438300   93439300      1       1  150064       1.6825      0.04624
enh49614     1   94896300   94897300      3       2  150064       1.6553     0.048935
enh49652     1   95329900   95330900      5       3  150064       2.6659    0.0038386
enh49654     1   95348900   95349900      4       2  150064        2.534    0.0056383
enh49662     1   95507600   95508600      2       1  150064       1.8758     0.030341
enh49663     1   95532400   95533400      1       1  150064       2.2138      0.01342
enh49668     1   95644600   95645600      2       1  150064       1.7002     0.044545
enh49669     1   95698200   95699200      5       3  150064       1.8727     0.030558
enh49672     1   95727900   95728900      3       2  150064       3.7521   8.7667e-05
enh49682     1   96773700   96774700      2       1  150064       2.4776    0.0066126
enh49683     1   96826900   96827900      4       2  150064       2.0613     0.019635
enh49687     1   97177400   97178400      2       1  150064       3.5825   0.00017014
enh49688     1   97185800   97186800      2       1  150064       1.7221     0.042524
enh49689     1   97189400   97190400      4       1  150064       3.7569   8.6005e-05
enh49690     1   97195900   97196900      4       2  150064        3.075    0.0010527
enh49692     1   97212800   97213800      2       1  150064       2.1013     0.017805
enh49694     1   97273300   97274300      3       1  150064       2.2841     0.011183
enh49695     1   97275900   97276900      4       2  150064       3.3431   0.00041417
enh49701     1   97665800   97666800      1       1  150064       2.8796     0.001991
enh49705     1   98125900   98126900      3       1  150064       3.4072   0.00032811
enh49709     1   98298900   98299900      1       1  150064       6.4957    4.132e-11
enh49710     1   98315200   98316200      1       1  150064       6.4331    6.251e-11
enh49712     1   98330100   98331100      3       1  150064       5.1423   1.3571e-07
enh49713     1   98351200   98352200      2       1  150064       4.9823   3.1417e-07
enh49715     1   98365700   98366700      2       1  150064       2.4364     0.007418
enh49718     1   98371200   98372200      3       2  150064       5.5801   1.2021e-08
enh49719     1   98374700   98375700      2       1  150064       5.7233   5.2251e-09
enh49720     1   98376700   98377700      1       1  150064       6.0414    7.639e-10
enh49722     1   98382100   98383100      3       1  150064       5.9479    1.358e-09
enh49724     1   98403200   98404200      1       1  150064       5.2412    7.977e-08
enh49726     1   98484700   98485700      4       1  150064       6.3116    1.381e-10
enh49727     1   98630100   98631100      3       2  150064       3.3797   0.00036284
enh49728     1   98637100   98638100      1       1  150064       3.0482     0.001151
enh49729     1   98676800   98677800      1       1  150064       3.6691    0.0001217
enh49737     1   98863500   98864500      1       1  150064       3.2254     0.000629
enh49738     1   98864200   98865200      1       1  150064       3.1699    0.0007624
enh49739     1   98869300   98870300      1       1  150064       3.1958    0.0006971
enh49740     1   98917500   98918500      6       1  150064       2.8204    0.0023982
enh49816     1  101281000  101282000      2       1  150064       3.0722    0.0010624
enh49817     1  101331400  101332400      2       1  150064       3.2501   0.00057676
enh49824     1  101395700  101396700      3       2  150064       1.7905     0.036689
enh49848     1  101656400  101657400     11       3  150064       2.0283     0.021265
enh49878     1  104646600  104647600      1       1  150064       1.8401      0.03288
enh49892     1  108280900  108281900      3       2  150064       2.2414       0.0125
enh49897     1  108337700  108338700     11       4  150064       1.8343     0.033304
enh49898     1  108350000  108351000      5       1  150064       2.5456    0.0054551
enh49900     1  108361800  108362800      5       2  150064       1.9456     0.025849
enh49910     1  108427200  108428200      1       1  150064        2.016       0.0219
enh49914     1  108441100  108442100      7       3  150064        2.019     0.021746
enh49917     1  108461900  108462900      4       2  150064       1.7647     0.038805
enh49926     1  108508700  108509700      8       3  150064       2.6336    0.0042241
enh49944     1  108668900  108669900      4       2  150064       3.0046    0.0013295
enh49947     1  108740200  108741200      6       2  150064       2.6406    0.0041376
enh50049     1  110088400  110089400      3       2  150064       1.7333     0.041525
enh50059     1  110146600  110147600      3       2  150064        1.883     0.029853
enh50060     1  110150000  110151000      2       1  150064       1.7954     0.036298
enh50065     1  110178600  110179600      4       2  150064        2.074     0.019042
enh50066     1  110182800  110183800      1       1  150064       1.8088      0.03524
enh50067     1  110186200  110187200      2       1  150064       2.0658     0.019423
enh50093     1  110438500  110439500      6       2  150064       1.8306     0.033578
enh50108     1  110575700  110576700      2       1  150064       1.8614     0.031341
enh50114     1  110745500  110746500      2       1  150064       2.1063     0.017588
enh50121     1  110809700  110810700      3       1  150064       1.7029     0.044289
enh50129     1  110925500  110926500      5       3  150064       2.2489      0.01226
enh50130     1  110926800  110927800      2       1  150064       1.8599     0.031452
enh50138     1  111032900  111033900      4       2  150064       1.8117     0.035017
enh50159     1  111322900  111323900      5       2  150064       2.6028    0.0046239
enh50165     1  111432700  111433700      3       1  150064        1.888     0.029511
enh50203     1  112138500  112139500      4       2  150064       1.7021     0.044365
enh50208     1  112171800  112172800      2       1  150064       1.9574     0.025151
enh50211     1  112181900  112182900      3       2  150064       1.9338     0.026571
enh50212     1  112196400  112197400      6       4  150064       1.6884     0.045671
enh50227     1  112439600  112440600      5       2  150064       2.8611    0.0021108
enh50228     1  112462500  112463500      3       1  150064       2.4432    0.0072786
enh50229     1  112490900  112491900      4       2  150064       1.7928     0.036501
enh50231     1  112595000  112596000      3       1  150064       2.3131     0.010358
enh50236     1  112936100  112937100      3       1  150064       1.8437     0.032611
enh50237     1  112937200  112938200      2       1  150064       1.9099     0.028072
enh50238     1  112940100  112941100      2       1  150064        2.339    0.0096681
enh50239     1  112941600  112942600      1       1  150064        2.381     0.008632
enh50240     1  112972800  112973800      3       1  150064       2.3372    0.0097143
enh50241     1  112981500  112982500      2       1  150064       1.7453     0.040468
enh50244     1  113086700  113087700      4       1  150064       3.1044   0.00095343
enh50253     1  113215800  113216800      2       1  150064       3.0364    0.0011973
enh50254     1  113218700  113219700      2       1  150064       2.7755    0.0027562
enh50255     1  113241600  113242600      2       1  150064       2.5326    0.0056605
enh50256     1  113244000  113245000      2       1  150064       2.6048    0.0045965
enh50257     1  113246200  113247200      5       2  150064       2.2074     0.013643
enh50280     1  113674600  113675600      2       1  150064       1.7731     0.038103
enh50281     1  113682700  113683700      1       1  150064       1.6575      0.04871
enh50282     1  113683600  113684600      1       1  150064       1.6575      0.04871
enh50285     1  113734400  113735400      2       1  150064       2.0063     0.022412
enh50287     1  113742000  113743000      2       1  150064       1.9305     0.026772
enh50291     1  114067400  114068400      1       1  150064       1.7411      0.04083
enh50338     1  114525800  114526800      4       2  150064         2.22      0.01321
enh50358     1  115000400  115001400      2       1  150064       2.0958     0.018052
enh50360     1  115024900  115025900      4       2  150064       1.7484     0.040195
enh50364     1  115047300  115048300      4       2  150064       2.1532      0.01565
enh50365     1  115050100  115051100      1       1  150064       2.5298     0.005706
enh50373     1  115259500  115260500      2       1  150064       1.9462     0.025816
enh50374     1  115295100  115296100      3       2  150064       2.2466     0.012332
enh50378     1  115380700  115381700      1       1  150064       1.7126      0.04339
enh50379     1  115605700  115606700      7       4  150064       2.9337    0.0016747
enh50382     1  115617900  115618900      8       3  150064       2.9892    0.0013984
enh50383     1  115628600  115629600      1       1  150064       4.2765    9.491e-06
enh50384     1  115633900  115634900      6       2  150064       3.6668   0.00012282
enh50385     1  115639200  115640200      6       3  150064       3.2949   0.00049227
enh50388     1  115655100  115656100      7       4  150064       3.7919   7.4742e-05
enh50391     1  115685300  115686300      4       2  150064       1.6527     0.049196
enh50392     1  115874700  115875700      4       2  150064       2.7071    0.0033939
enh50394     1  115883400  115884400      3       2  150064       1.8375     0.033067
enh50396     1  116004900  116005900      4       1  150064       2.9715    0.0014816
enh50405     1  116185900  116186900      1       1  150064       2.1895      0.01428
enh50406     1  116188400  116189400      6       2  150064       1.8477     0.032325
enh50419     1  116355700  116356700      5       2  150064       1.9915     0.023212
enh50420     1  116363600  116364600      4       2  150064       2.6385    0.0041634
enh50421     1  116368500  116369500      3       1  150064       1.8552     0.031787
enh50449     1  116925300  116926300      1       1  150064        1.869      0.03081
enh50481     1  117309100  117310100      2       1  150064       1.9971     0.022909
enh50482     1  117337300  117338300      6       1  150064       2.8743    0.0020249
enh50483     1  117339600  117340600      3       1  150064       2.7976    0.0025741
enh50484     1  117342600  117343600      4       2  150064       1.9655      0.02468
enh50485     1  117350200  117351200      1       1  150064       3.2432    0.0005909
enh50487     1  117362400  117363400      2       1  150064       3.2557   0.00056562
enh50499     1  117550500  117551500      4       2  150064        2.573    0.0050416
enh50544     1  118678500  118679500      4       2  150064       1.7842     0.037199
enh50769     1  145587900  145588900      3       1  150064       1.9471     0.025762
enh50780     1  146508900  146509900     11       3  150064       1.9591     0.025051
enh50785     1  146640000  146641000      1       1  150064       2.1682      0.01507
enh50786     1  146640900  146641900      5       1  150064         2.07     0.019226
enh50787     1  146645500  146646500      6       2  150064       2.0747     0.019009
enh50788     1  146649200  146650200      4       2  150064       2.0384     0.020756
enh50789     1  146675600  146676600      9       2  150064       2.2941     0.010893
enh50794     1  146713000  146714000      2       1  150064       3.1524   0.00080975
enh50795     1  146717900  146718900      5       2  150064       2.1992     0.013932
enh50797     1  146721700  146722700      4       1  150064       2.1444        0.016
enh50801     1  146849300  146850300      4       2  150064       2.3498    0.0093907
enh50826     1  147234300  147235300      2       1  150064       1.7329     0.041556
enh50829     1  147306100  147307100      4       2  150064       2.5168    0.0059206
enh50882     1  149897500  149898500      4       2  150064       1.7368     0.041216
enh50883     1  149903500  149904500      2       1  150064       1.6513     0.049341
enh50889     1  150022400  150023400      2       1  150064       4.4828   3.6842e-06
enh50890     1  150023700  150024700      1       1  150064        5.973    1.165e-09
enh50891     1  150025600  150026600      4       1  150064       5.1551   1.2672e-07
enh50894     1  150037400  150038400      1       1  150064       5.5334     1.57e-08
enh50897     1  150066500  150067500      1       1  150064       5.9354    1.466e-09
enh50901     1  150119000  150120000      3       1  150064       5.2081   9.5414e-08
enh50902     1  150126300  150127300      1       1  150064       2.7587     0.002902
enh50903     1  150129500  150130500      3       1  150064       5.8984   1.8355e-09
enh50904     1  150132200  150133200      4       1  150064       5.4742   2.1975e-08
enh50905     1  150134000  150135000      2       1  150064       5.2123   9.3234e-08
enh50906     1  150136800  150137800      2       1  150064         4.73   1.1226e-06
enh50910     1  150158100  150159100      3       2  150064       4.7642   9.4794e-07
enh50911     1  150159500  150160500      1       1  150064       5.4736    2.205e-08
enh50912     1  150185000  150186000      3       2  150064       4.6806   1.4303e-06
enh50914     1  150196100  150197100      1       1  150064       2.0627      0.01957
enh50915     1  150204800  150205800      2       1  150064       4.2775   9.4514e-06
enh50916     1  150209000  150210000      2       1  150064       1.9992     0.022793
enh50919     1  150241900  150242900      3       1  150064       4.9797   3.1842e-07
enh50921     1  150245200  150246200      2       1  150064       4.3458   6.9391e-06
enh50925     1  150295100  150296100      6       2  150064       5.1608   1.2293e-07
enh50926     1  150339500  150340500      3       2  150064       4.0739   2.3115e-05
enh50928     1  150359300  150360300      2       1  150064       4.2877   9.0281e-06
enh50929     1  150381600  150382600      2       1  150064       3.9694   3.6027e-05
enh50930     1  150460700  150461700      3       1  150064       4.5462   2.7315e-06
enh50932     1  150486800  150487800      2       1  150064       4.1525   1.6446e-05
enh50933     1  150488900  150489900      2       1  150064       4.4767   3.7907e-06
enh50935     1  150520400  150521400      4       2  150064       2.8151    0.0024382
enh50937     1  150525900  150526900      2       1  150064          1.8     0.035929
enh50942     1  150544400  150545400      8       4  150064       1.9471     0.025764
enh50943     1  150546100  150547100      5       2  150064       1.6844     0.046052
enh50962     1  150765300  150766300      3       1  150064       2.2093     0.013578
enh50963     1  150765900  150766900      5       2  150064       2.1227     0.016889
enh50965     1  150778800  150779800      2       1  150064       1.7807     0.037479
enh50968     1  150825400  150826400      2       1  150064       1.8476     0.032332
enh50975     1  150947900  150948900      1       1  150064       1.9752      0.02412
enh50976     1  150950500  150951500      5       2  150064       1.7399     0.040939
enh50979     1  150967900  150968900      3       2  150064       3.7924     7.46e-05
enh50980     1  150972500  150973500      4       2  150064       3.7199    9.967e-05
enh50985     1  151021400  151022400      1       1  150064       3.8789    5.247e-05
enh50988     1  151034900  151035900      2       1  150064       1.8598     0.031455
enh50990     1  151041400  151042400      4       2  150064       2.9276    0.0017081
enh50994     1  151115900  151116900      5       3  150064       2.9243    0.0017263
enh50995     1  151119700  151120700      3       2  150064       2.7149    0.0033143
enh51002     1  151168400  151169400      4       2  150064       1.8421     0.032727
enh51007     1  151228200  151229200      2       1  150064       3.4523   0.00027791
enh51008     1  151247200  151248200      2       1  150064       1.6489     0.049586
enh51021     1  151370800  151371800      5       2  150064       2.6861    0.0036141
enh51023     1  151416400  151417400      2       1  150064       2.1019      0.01778
enh51025     1  151427900  151428900      1       1  150064       3.2691    0.0005394
enh51027     1  151444900  151445900      1       1  150064       2.5897     0.004803
enh51044     1  151675600  151676600      1       1  150064       2.5736     0.005032
enh51045     1  151679000  151680000      5       2  150064       1.7184     0.042865
enh51068     1  151892900  151893900      1       1  150064       2.3451     0.009512
enh51139     1  153584200  153585200      2       1  150064       2.4029    0.0081323
enh51151     1  153641400  153642400      3       2  150064         1.92     0.027429
enh51153     1  153669600  153670600      1       1  150064       2.0054      0.02246
enh51155     1  153702200  153703200      3       2  150064       1.7096     0.043672
enh51163     1  153756300  153757300      1       1  150064       2.9848     0.001419
enh51164     1  153761300  153762300      1       1  150064       2.5081     0.006069
enh51166     1  153777100  153778100      3       1  150064       3.8478   5.9588e-05
enh51167     1  153821700  153822700      2       1  150064       3.0358    0.0011996
enh51168     1  153826000  153827000      2       1  150064        2.106     0.017602
enh51169     1  153826700  153827700      3       2  150064        3.384   0.00035716
enh51171     1  153852700  153853700      2       1  150064       3.3154   0.00045762
enh51174     1  153868200  153869200      2       1  150064       2.0912     0.018253
enh51175     1  153877200  153878200      1       1  150064       2.1651      0.01519
enh51176     1  153890900  153891900      1       1  150064       2.1213      0.01695
enh51177     1  153896400  153897400      2       1  150064        2.061     0.019652
enh51178     1  153900400  153901400      5       1  150064       3.0831    0.0010243
enh51181     1  153919500  153920500      2       1  150064       2.1054     0.017629
enh51183     1  153931700  153932700      4       2  150064       1.9594     0.025031
enh51184     1  153933400  153934400      2       1  150064       2.7014    0.0034523
enh51185     1  153936800  153937800      2       1  150064       2.0757     0.018962
enh51186     1  153937700  153938700      3       1  150064       1.8292     0.033688
enh51187     1  153941500  153942500      3       1  150064       2.4604    0.0069387
enh51189     1  153947800  153948800      2       1  150064       2.2278     0.012946
enh51195     1  154087000  154088000      1       1  150064       1.8501      0.03215
enh51197     1  154121200  154122200      2       1  150064       3.0302    0.0012219
enh51198     1  154126900  154127900      4       2  150064       1.9295     0.026836
enh51201     1  154156100  154157100      3       2  150064       2.1196     0.017022
enh51208     1  154243400  154244400      1       1  150064       1.8912       0.0293
enh51216     1  154318200  154319200      1       1  150064        2.704     0.003426
enh51217     1  154324000  154325000      3       2  150064       2.1166     0.017146
enh51221     1  154358000  154359000      1       1  150064       1.6588      0.04858
enh51230     1  154395400  154396400      4       2  150064       2.1786      0.01468
enh51233     1  154406700  154407700      1       1  150064       2.7729     0.002778
enh51234     1  154410900  154411900      6       3  150064       1.7521     0.039882
enh51236     1  154413900  154414900      5       2  150064       3.0415    0.0011769
enh51237     1  154417100  154418100      3       2  150064       2.3498    0.0093908
enh51243     1  154457700  154458700      1       1  150064       1.6633      0.04813
enh51249     1  154528400  154529400      1       1  150064       2.2665      0.01171
enh51254     1  154591500  154592500      3       2  150064       1.7115     0.043494
enh51273     1  154792600  154793600      4       2  150064       4.2661   9.9458e-06
enh51276     1  154832400  154833400      3       1  150064       3.0179    0.0012726
enh51277     1  154842600  154843600      1       1  150064       3.8504    5.896e-05
enh51278     1  154856900  154857900      1       1  150064       3.8497    5.914e-05
enh51282     1  154912000  154913000      5       2  150064       3.5721   0.00017705
enh51283     1  154916700  154917700      2       1  150064       3.1055   0.00094975
enh51290     1  154940900  154941900      1       1  150064        2.829     0.002335
enh51295     1  154968500  154969500      1       1  150064       2.4289     0.007572
enh51296     1  154984300  154985300      1       1  150064       2.1154       0.0172
enh51297     1  154987300  154988300      2       1  150064       3.2282   0.00062292
enh51298     1  154990600  154991600      1       1  150064       2.3559      0.00924
enh51299     1  154995000  154996000      2       1  150064       3.2291   0.00062084
enh51300     1  155001100  155002100      2       1  150064       3.7949   7.3861e-05
enh51301     1  155008800  155009800      3       1  150064       3.1309   0.00087142
enh51303     1  155017100  155018100      2       1  150064       2.4019    0.0081556
enh51308     1  155042100  155043100      1       1  150064       1.8595      0.03148
enh51309     1  155044000  155045000      1       1  150064       2.5649     0.005161
enh51315     1  155083100  155084100      6       2  150064       1.7835     0.037253
enh51320     1  155111100  155112100      2       1  150064       1.7452     0.040475
enh51326     1  155148300  155149300      3       2  150064       1.8078     0.035319
enh51327     1  155157500  155158500      3       1  150064       1.8637     0.031178
enh51330     1  155181400  155182400      3       1  150064       2.2292     0.012901
enh51338     1  155214800  155215800      1       1  150064       2.2046      0.01374
enh51339     1  155219200  155220200      4       1  150064       2.1246     0.016811
enh51341     1  155223000  155224000      1       1  150064       2.1998      0.01391
enh51343     1  155230100  155231100      1       1  150064       2.0678      0.01933
enh51345     1  155241200  155242200      2       1  150064       2.0835     0.018604
enh51347     1  155248000  155249000      2       1  150064       2.2396     0.012558
enh51348     1  155277100  155278100      2       1  150064       2.5297     0.005708
enh51349     1  155279800  155280800      1       1  150064       2.7019     0.003447
enh51351     1  155289100  155290100      1       1  150064       2.5137     0.005974
enh51358     1  155477400  155478400      1       1  150064       2.3163      0.01027
enh51362     1  155505300  155506300      1       1  150064        2.431     0.007528
enh51370     1  155580600  155581600      1       1  150064       2.5811     0.004925
enh51371     1  155605800  155606800      1       1  150064       2.7108     0.003356
enh51374     1  155618100  155619100      2       1  150064       1.8937     0.029134
enh51388     1  155878800  155879800      1       1  150064       1.9714      0.02434
enh51390     1  155901000  155902000      1       1  150064        1.938      0.02631
enh51392     1  155904600  155905600      1       1  150064       2.0349      0.02093
enh51395     1  155931100  155932100      2       1  150064       2.8968    0.0018848
enh51399     1  155958200  155959200      1       1  150064       2.4907     0.006375
enh51400     1  155960100  155961100      2       1  150064       2.8238    0.0023733
enh51402     1  155974600  155975600      2       1  150064       2.5033    0.0061523
enh51406     1  156039400  156040400      1       1  150064       2.1843      0.01447
enh51408     1  156059700  156060700      3       1  150064       1.9285     0.026897
enh51411     1  156088200  156089200      2       1  150064       1.6642     0.048041
enh51418     1  156116900  156117900      1       1  150064       2.4498     0.007147
enh51419     1  156121000  156122000      2       1  150064       1.8736      0.03049
enh51422     1  156131000  156132000      4       2  150064       3.1085   0.00094024
enh51470     1  156581900  156582900      1       1  150064       1.7292      0.04189
enh51475     1  156709200  156710200      3       2  150064        1.714     0.043261
enh51476     1  156711500  156712500      4       2  150064       2.4346    0.0074544
enh51480     1  156724800  156725800      4       2  150064       1.8307     0.033574
enh51486     1  156770800  156771800      2       1  150064       1.8357     0.033201
enh51532     1  157406100  157407100      1       1  150064       2.0535      0.02001
enh51586     1  158297900  158298900      4       2  150064       1.6868     0.045821
enh51587     1  158303300  158304300      2       1  150064       2.6285     0.004288
enh51605     1  158921800  158922800      7       2  150064       1.6736     0.047102
enh51622     1  159260700  159261700      1       1  150064       1.7542       0.0397
enh51623     1  159269600  159270600      5       3  150064       2.1241     0.016829
enh51624     1  159271900  159272900      2       1  150064       2.0069     0.022378
enh51628     1  159288800  159289800      4       1  150064       2.1406     0.016153
enh51632     1  159410700  159411700      3       1  150064       1.7721     0.038191
enh51633     1  159564400  159565400      3       2  150064       2.6332    0.0042298
enh51660     1  159888200  159889200      1       1  150064       1.8152      0.03475
enh51673     1  160045600  160046600      6       2  150064       1.7638     0.038883
enh51674     1  160046600  160047600      4       2  150064       2.0923     0.018205
enh51675     1  160047800  160048800      3       1  150064        1.956     0.025232
enh51677     1  160069200  160070200      1       1  150064       2.4918     0.006355
enh51686     1  160173500  160174500      1       1  150064       3.0586     0.001112
enh51687     1  160176400  160177400      1       1  150064       2.5915     0.004778
enh51690     1  160226400  160227400      2       1  150064       2.4212    0.0077354
enh51692     1  160232800  160233800      2       1  150064       2.3101     0.010442
enh51695     1  160276900  160277900      1       1  150064       2.2959      0.01084
enh51696     1  160309600  160310600      2       1  150064       2.7142    0.0033213
enh51697     1  160314200  160315200      1       1  150064       2.4281     0.007589
enh51698     1  160315500  160316500      2       1  150064       1.9329     0.026622
enh51699     1  160316800  160317800      5       2  150064       2.2817     0.011253
enh51702     1  160346000  160347000      6       2  150064       2.4663    0.0068263
enh51714     1  160440600  160441600      2       1  150064       3.3307   0.00043317
enh51716     1  160458400  160459400      2       1  150064       2.8797    0.0019903
enh51770     1  160837900  160838900      4       1  150064       2.2865     0.011113
enh51771     1  160845600  160846600      8       2  150064       2.1655     0.015175
enh51816     1  161179300  161180300      1       1  150064       2.1338      0.01643
enh51817     1  161183300  161184300      2       1  150064       1.8556     0.031753
enh51821     1  161197900  161198900      1       1  150064       1.9315      0.02671
enh51822     1  161211600  161212600      6       2  150064       1.7395     0.040972
enh51823     1  161237000  161238000      2       1  150064         1.81     0.035149
enh51843     1  161468800  161469800      2       1  150064        2.616    0.0044487
enh51844     1  161469900  161470900      4       2  150064        2.549    0.0054019
enh51845     1  161474300  161475300      3       2  150064       1.8705     0.030707
enh51846     1  161478600  161479600      8       2  150064       1.7879     0.036899
enh51903     1  162176600  162177600      4       2  150064        1.833     0.033404
enh51926     1  162529800  162530800      2       1  150064       1.9254      0.02709
enh51940     1  163290000  163291000      1       1  150064       1.7976      0.03612
enh51942     1  163735400  163736400      1       1  150064       3.4846    0.0002464
enh51972     1  164740300  164741300      3       2  150064       1.9975     0.022883
enh51973     1  164743700  164744700      4       2  150064       1.7874     0.036938
enh51976     1  164763400  164764400      2       1  150064       1.8374     0.033078
enh51985     1  165598600  165599600      8       2  150064       1.8212     0.034289
enh51987     1  165604000  165605000      2       1  150064       1.7128     0.043377
enh51989     1  165611000  165612000      4       1  150064        2.027     0.021334
enh51991     1  165616800  165617800      5       3  150064       1.6932     0.045208
enh52001     1  165721200  165722200      4       2  150064       2.4999    0.0062122
enh52002     1  165739200  165740200      2       1  150064       2.3176     0.010235
enh52007     1  165808100  165809100      3       1  150064       1.7181     0.042892
enh52008     1  165810900  165811900      4       2  150064       2.0894     0.018337
enh52009     1  165812100  165813100      4       2  150064       1.8804     0.030028
enh52010     1  165815000  165816000      1       1  150064       2.5153     0.005946
enh52011     1  165818400  165819400      2       1  150064       1.7394     0.040981
enh52012     1  165820700  165821700      3       1  150064       2.1266     0.016727
enh52013     1  165824400  165825400      2       1  150064       1.9485     0.025678
enh52032     1  166668900  166669900      6       3  150064       3.4701   0.00026013
enh52037     1  166843500  166844500      2       1  150064       3.4847   0.00024635
enh52040     1  166871300  166872300      1       1  150064        3.555     0.000189
enh52063     1  167127400  167128400      3       2  150064       1.8823     0.029897
enh52064     1  167131400  167132400      6       3  150064       1.7197     0.042748
enh52065     1  167165200  167166200      1       1  150064       2.7312     0.003155
enh52066     1  167187800  167188800      1       1  150064       2.7692      0.00281
enh52071     1  167216900  167217900      2       1  150064       2.2148     0.013388
enh52080     1  167244500  167245500      2       1  150064       2.3092     0.010467
enh52086     1  167263500  167264500      2       1  150064       1.7579     0.039379
enh52178     1  168053900  168054900      1       1  150064       2.2271      0.01297
enh52181     1  168115100  168116100      3       2  150064       1.9189     0.027497
enh52193     1  168355900  168356900      2       1  150064       2.0245     0.021461
enh52199     1  168408900  168409900      2       1  150064       2.0125     0.022083
enh52276     1  169582000  169583000      2       1  150064       1.9643     0.024746
enh52289     1  169691700  169692700      3       2  150064       2.0532     0.020027
enh52296     1  169848000  169849000      4       2  150064       1.8119     0.035003
enh52303     1  170010800  170011800      2       1  150064       1.8894     0.029421
enh52305     1  170035500  170036500      2       1  150064       1.6586     0.048599
enh52308     1  170041900  170042900      4       2  150064       1.8922     0.029229
enh52325     1  171403700  171404700     11       2  150064       1.7213     0.042595
enh52333     1  171566100  171567100      3       2  150064       2.3031     0.010636
enh52374     1  172188900  172189900      3       1  150064       1.6917     0.045356
enh52375     1  172193500  172194500      3       1  150064       1.7833     0.037265
enh52380     1  172312000  172313000      2       1  150064       1.8722     0.030589
enh52384     1  172352100  172353100      1       1  150064       2.5269     0.005753
enh52385     1  172359800  172360800      5       2  150064       2.0803     0.018749
enh52386     1  172362900  172363900      6       2  150064       1.7204     0.042678
enh52387     1  172368200  172369200      3       2  150064       1.9916     0.023205
enh52434     1  172864400  172865400      1       1  150064       1.8182      0.03452
enh52438     1  172878700  172879700      1       1  150064       2.1365      0.01632
enh52471     1  173389200  173390200      3       1  150064       2.0669     0.019374
enh52473     1  173397900  173398900      4       2  150064       2.3375    0.0097071
enh52474     1  173399700  173400700      1       1  150064        2.312      0.01039
enh52475     1  173428700  173429700      3       2  150064       1.9085     0.028166
enh52477     1  173449000  173450000      2       1  150064       2.3269    0.0099847
enh52480     1  173683000  173684000      1       1  150064       3.4023    0.0003341
enh52481     1  173685800  173686800      1       1  150064       3.4989    0.0002336
enh52484     1  173794700  173795700      1       1  150064       3.4042    0.0003318
enh52486     1  173840800  173841800      3       2  150064       3.1471    0.0008245
enh52487     1  173869900  173870900      1       1  150064       3.6167    0.0001492
enh52488     1  173929900  173930900      2       1  150064       2.8902    0.0019252
enh52489     1  173967000  173968000      3       1  150064       3.5217   0.00021441
enh52490     1  173969600  173970600      1       1  150064       3.4298     0.000302
enh52491     1  173974100  173975100      2       1  150064       2.9816    0.0014339
enh52492     1  173977400  173978400      7       1  150064       3.3508   0.00040295
enh52493     1  173986700  173987700      3       1  150064       3.3595   0.00039041
enh52494     1  173988300  173989300      1       1  150064       3.5227    0.0002136
enh52498     1  174129600  174130600      2       1  150064       3.0947   0.00098495
enh52499     1  174130200  174131200      3       1  150064       2.9874    0.0014067
enh52500     1  174141100  174142100      2       1  150064       3.1179   0.00091077
enh52501     1  174173700  174174700      1       1  150064       2.4562     0.007021
enh52502     1  174175100  174176100      3       2  150064       2.9516    0.0015809
enh52503     1  174293600  174294600      3       1  150064        2.569    0.0050992
enh52507     1  174712000  174713000      2       1  150064        3.318   0.00045326
enh52509     1  174760900  174761900      1       1  150064       2.0002      0.02274
enh52510     1  174768000  174769000      1       1  150064       3.2494    0.0005783
enh52517     1  174906700  174907700      2       1  150064       2.4096    0.0079857
enh52524     1  174935500  174936500      1       1  150064       2.9455     0.001612
enh52525     1  174938700  174939700      3       2  150064       2.9005    0.0018629
enh52526     1  174940800  174941800      4       2  150064        2.187     0.014372
enh52528     1  174958500  174959500      2       1  150064       1.7845     0.037175
enh52529     1  174959800  174960800      1       1  150064       2.5691     0.005098
enh52536     1  174998200  174999200      1       1  150064       2.4331     0.007486
enh52537     1  175040900  175041900      3       2  150064       1.7792     0.037602
enh52542     1  175123600  175124600      6       3  150064       3.4087   0.00032641
enh52543     1  175154700  175155700      1       1  150064       2.6445      0.00409
enh52551     1  175256500  175257500      1       1  150064        1.899      0.02878
enh52552     1  175288200  175289200      3       1  150064       1.6749     0.046977
enh52560     1  175518900  175519900      6       3  150064       1.7407     0.040867
enh52565     1  175685600  175686600      3       1  150064       2.7225    0.0032392
enh52570     1  176172600  176173600      2       1  150064        2.864    0.0020919
enh52571     1  176177600  176178600      1       1  150064       2.2069      0.01366
enh52575     1  177902600  177903600      5       2  150064       1.9056     0.028349
enh52603     1  178419000  178420000      2       1  150064       2.6014    0.0046418
enh52604     1  178454100  178455100      1       1  150064       2.5219     0.005836
enh52605     1  178456100  178457100      3       1  150064       3.2407   0.00059624
enh52623     1  178942500  178943500      2       1  150064       2.2512     0.012186
enh52638     1  179096000  179097000      2       1  150064       1.6824      0.04625
enh52639     1  179098200  179099200      4       1  150064       1.6833     0.046155
enh52645     1  179159800  179160800      2       1  150064       1.8908     0.029325
enh52646     1  179171000  179172000      7       3  150064       2.0531     0.020031
enh52647     1  179174200  179175200      2       1  150064       1.7559     0.039553
enh52650     1  179199300  179200300      1       1  150064       1.8435      0.03263
enh52658     1  179333800  179334800      5       3  150064       2.8804    0.0019862
enh52661     1  179783100  179784100      3       2  150064       1.9811     0.023793
enh52664     1  179844500  179845500      1       1  150064       1.9217      0.02732
enh52670     1  179938200  179939200      3       1  150064       1.7133     0.043328
enh52681     1  180101100  180102100      2       1  150064       1.6451     0.049977
enh52693     1  180365700  180366700      2       1  150064       1.7879     0.036896
enh52694     1  180371100  180372100      3       2  150064       2.2616     0.011861
enh52704     1  180586500  180587500      1       1  150064       1.9612      0.02493
enh52706     1  180602800  180603800      4       2  150064       2.1448     0.015983
enh52712     1  180862500  180863500      3       1  150064       2.3148     0.010311
enh52713     1  180892100  180893100      3       1  150064        2.222      0.01314
enh52714     1  180895500  180896500      5       3  150064       2.2974     0.010799
enh52741     1  181104800  181105800      2       1  150064       1.7918     0.036584
enh52760     1  182115400  182116400      6       3  150064       2.6885    0.0035882
enh52771     1  182247600  182248600      2       1  150064       1.8012     0.035832
enh52777     1  182362000  182363000      1       1  150064       1.9317       0.0267
enh52778     1  182363400  182364400      4       1  150064       2.2013     0.013857
enh52815     1  183449600  183450600      2       1  150064       2.6416    0.0041252
enh52864     1  184120000  184121000      1       1  150064       2.2839      0.01119
enh52868     1  184191600  184192600      4       1  150064       1.6733     0.047132
enh52870     1  184228900  184229900      6       2  150064       3.2979   0.00048701
enh52871     1  184266500  184267500      3       1  150064       1.8519     0.032018
enh52884     1  184431000  184432000      2       1  150064       1.9928     0.023142
enh52886     1  184460900  184461900      3       2  150064       2.2858     0.011132
enh52887     1  184476300  184477300      1       1  150064       2.4618     0.006913
enh52891     1  184516600  184517600      4       2  150064       1.7399     0.040936
enh52893     1  184524800  184525800      3       2  150064       2.2077     0.013634
enh52906     1  184633300  184634300      3       2  150064       2.1721     0.014923
enh52909     1  184715100  184716100      5       3  150064       2.2621     0.011844
enh52913     1  184724800  184725800      3       1  150064       2.1648       0.0152
enh52934     1  184886400  184887400      4       2  150064       1.6541     0.049055
enh52935     1  184888600  184889600      1       1  150064       1.9162      0.02767
enh52937     1  184908000  184909000      1       1  150064        2.336     0.009745
enh52939     1  184923000  184924000      2       1  150064        2.332    0.0098514
enh52940     1  184939900  184940900      2       1  150064       2.3995    0.0082089
enh52941     1  184950700  184951700      3       1  150064        2.411    0.0079547
enh52949     1  185127300  185128300      1       1  150064       1.9047      0.02841
enh52995     1  186346000  186347000      1       1  150064       1.7256      0.04221
enh53026     1  186809100  186810100      1       1  150064       2.7182     0.003282
enh53046     1  187986800  187987800      3       2  150064       2.3073     0.010519
enh53049     1  188209600  188210600      6       3  150064        2.496    0.0062806
enh53052     1  188371700  188372700      3       2  150064       2.1269     0.016713
enh53053     1  188392200  188393200      5       2  150064       1.7233     0.042422
enh53055     1  188435600  188436600      8       2  150064       3.3219   0.00044706
enh53057     1  189378800  189379800      1       1  150064       3.1589    0.0007917
enh53059     1  191034300  191035300      2       1  150064        4.149   1.6695e-05
enh53060     1  191103700  191104700      3       1  150064       1.6616       0.0483
enh53061     1  191142900  191143900      4       2  150064       3.2908   0.00049956
enh53079     1  192131600  192132600      1       1  150064       2.4243     0.007668
enh53082     1  192142400  192143400      3       2  150064       1.6677      0.04769
enh53096     1  192515300  192516300      5       2  150064       1.7198     0.042733
enh53097     1  192520800  192521800      3       1  150064       1.8649     0.031098
enh53104     1  192608400  192609400      3       1  150064       1.8552     0.031783
enh53114     1  192838000  192839000      3       1  150064       2.9664    0.0015067
enh53117     1  192873200  192874200      3       1  150064       2.6284     0.004289
enh53118     1  192877100  192878100      4       1  150064       2.8678    0.0020665
enh53129     1  193072200  193073200      1       1  150064       3.0838     0.001022
enh53130     1  193074800  193075800      5       2  150064       2.2378     0.012616
enh53132     1  193089800  193090800      2       1  150064       3.0646    0.0010898
enh53133     1  193093100  193094100      3       1  150064       3.1849   0.00072396
enh53134     1  193147600  193148600      4       2  150064       2.9224    0.0017369
enh53137     1  193159300  193160300      1       1  150064       3.2848    0.0005103
enh53150     1  193537800  193538800      4       1  150064       1.7171      0.04298
enh53151     1  193558200  193559200      3       1  150064       1.6962     0.044926
enh53165     1  194269800  194270800      2       1  150064        1.814     0.034838
enh53166     1  194504100  194505100      2       1  150064       1.9781     0.023957
enh53177     1  196369600  196370600      2       1  150064       1.7256     0.042206
enh53187     1  197166000  197167000      2       1  150064       3.1732   0.00075396
enh53193     1  197601200  197602200      1       1  150064        2.545     0.005464
enh53195     1  197628500  197629500      1       1  150064       2.4905     0.006379
enh53199     1  197711300  197712300      2       1  150064       1.9128     0.027889
enh53201     1  197732200  197733200      1       1  150064       2.5504      0.00538
enh53203     1  197737900  197738900      3       1  150064       2.4005    0.0081861
enh53206     1  197746500  197747500      4       1  150064        2.015      0.02195
enh53207     1  197751400  197752400      1       1  150064       2.6317     0.004248
enh53265     1  198567200  198568200      5       2  150064       1.6892     0.045588
enh53266     1  198572900  198573900      4       2  150064       1.8039     0.035622
enh53281     1  198650500  198651500      4       2  150064       2.1116     0.017359
enh53285     1  198715600  198716600      5       3  150064       1.8277     0.033796
enh53289     1  198757900  198758900      1       1  150064       1.7767      0.03781
enh53290     1  198806100  198807100      2       1  150064       2.4732    0.0066951
enh53337     1  199252100  199253100      2       1  150064       1.7949     0.036332
enh53340     1  199369300  199370300     10       3  150064       2.0639     0.019515
enh53341     1  199372500  199373500      2       1  150064       2.9479    0.0015998
enh53342     1  199519600  199520600      3       1  150064       1.8234     0.034118
enh53371     1  200201200  200202200      3       1  150064       2.5893    0.0048082
enh53377     1  200270100  200271100      2       1  150064       1.8872     0.029566
enh53380     1  200306300  200307300      3       2  150064       1.7202     0.042696
enh53381     1  200311300  200312300      4       1  150064       3.0806    0.0010329
enh53383     1  200323300  200324300      4       2  150064       3.0494    0.0011466
enh53384     1  200328800  200329800      6       1  150064       2.8948    0.0018972
enh53385     1  200331500  200332500      2       1  150064       2.9567    0.0015547
enh53386     1  200335200  200336200      6       1  150064       3.2149   0.00065239
enh53387     1  200363800  200364800      2       1  150064       2.9215    0.0017416
enh53389     1  200380000  200381000      1       1  150064       2.3083      0.01049
enh53390     1  200406200  200407200      1       1  150064       3.4739    0.0002565
enh53391     1  200442800  200443800      2       1  150064       2.6782    0.0037013
enh53392     1  200488800  200489800      5       3  150064       1.8376      0.03306
enh53411     1  200724600  200725600      3       2  150064       1.6881     0.045691
enh53413     1  200799200  200800200      3       2  150064       1.6987     0.044691
enh53415     1  200864600  200865600      1       1  150064       2.5305     0.005695
enh53416     1  200868000  200869000      2       1  150064       2.4639    0.0068714
enh53417     1  200874400  200875400      4       1  150064       3.5285   0.00020897
enh53420     1  200961900  200962900      7       2  150064       2.9144    0.0017818
enh53422     1  200982500  200983500      3       2  150064       3.1954   0.00069808
enh53423     1  200987200  200988200      3       2  150064       1.8632     0.031214
enh53425     1  201011500  201012500      6       3  150064       2.6968    0.0035006
enh53431     1  201361900  201362900      4       2  150064        2.698    0.0034882
enh53441     1  201451000  201452000      6       2  150064       2.1066     0.017578
enh53485     1  201725800  201726800      4       2  150064       2.1384     0.016244
enh53487     1  201797200  201798200      3       2  150064       2.6745    0.0037417
enh53489     1  201811100  201812100      5       3  150064       2.6875    0.0035994
enh53490     1  201818500  201819500      1       1  150064       1.6978      0.04477
enh53493     1  201864900  201865900      1       1  150064       1.6949      0.04505
enh53512     1  202110900  202111900      5       2  150064       1.9607      0.02496
enh53545     1  202585200  202586200      1       1  150064        1.812      0.03499
enh53547     1  202688400  202689400      4       2  150064       1.9076     0.028221
enh53586     1  203051600  203052600      2       1  150064       1.7998     0.035948
enh53659     1  203651200  203652200      6       1  150064       1.7335     0.041505
enh53682     1  204047000  204048000      3       2  150064       3.0915   0.00099578
enh53686     1  204063600  204064600      3       2  150064       3.0088    0.0013113
enh53708     1  204253700  204254700      7       2  150064       2.2618     0.011856
enh53734     1  204415300  204416300      2       1  150064       1.9149     0.027755
enh53735     1  204417500  204418500      4       1  150064       1.9884     0.023381
enh53736     1  204420500  204421500      2       1  150064       2.0769     0.018907
enh53737     1  204425500  204426500      4       2  150064       2.7256    0.0032094
enh53738     1  204431800  204432800      5       1  150064       2.2869       0.0111
enh53742     1  204460500  204461500      1       1  150064       3.1976     0.000693
enh53743     1  204464900  204465900      4       2  150064       2.8373    0.0022752
enh53748     1  204482100  204483100      2       1  150064       3.1888   0.00071438
enh53749     1  204488100  204489100      2       1  150064       3.3949   0.00034324
enh53750     1  204491000  204492000      4       2  150064       2.9667    0.0015048
enh53754     1  204567200  204568200      2       1  150064       2.9368    0.0016579
enh53755     1  204598800  204599800      7       2  150064       3.2995   0.00048427
enh53767     1  204940000  204941000      2       1  150064        2.686    0.0036155
enh53773     1  205030400  205031400      4       2  150064       3.9784   3.4688e-05
enh53776     1  205110500  205111500      4       2  150064       3.4959   0.00023627
enh53777     1  205140400  205141400      3       2  150064       4.2213   1.2144e-05
enh53778     1  205144400  205145400      1       1  150064       4.3031    8.423e-06
enh53780     1  205157900  205158900      4       2  150064       3.8204   6.6629e-05
enh53781     1  205159600  205160600      1       1  150064       3.9929    3.264e-05
enh53783     1  205168500  205169500      4       2  150064       4.1241   1.8606e-05
enh53784     1  205172900  205173900      4       1  150064       4.1403    1.734e-05
enh53785     1  205178300  205179300      2       1  150064       3.9688   3.6121e-05
enh53786     1  205181600  205182600      2       1  150064       3.2557    0.0005656
enh53787     1  205183600  205184600      1       1  150064       2.0825      0.01865
enh53791     1  205205500  205206500      7       2  150064       3.2682   0.00054123
enh53792     1  205207400  205208400      3       2  150064       2.8671    0.0020711
enh53793     1  205212800  205213800      3       2  150064       2.6513    0.0040088
enh53795     1  205224700  205225700      4       2  150064       2.7309    0.0031577
enh53807     1  205268900  205269900      1       1  150064       2.0397      0.02069
enh53823     1  205488600  205489600      7       3  150064       1.7195     0.042763
enh53824     1  205490500  205491500      4       2  150064       2.2843     0.011177
enh53828     1  205551200  205552200      4       2  150064       1.6664     0.047813
enh53829     1  205553400  205554400      4       2  150064       2.1089     0.017478
enh53845     1  205662700  205663700      4       2  150064       2.0385     0.020748
enh53846     1  205674400  205675400      3       2  150064       1.6914     0.045383
enh53860     1  205774400  205775400      3       1  150064       1.7156     0.043116
enh53863     1  205780100  205781100      1       1  150064       2.4157     0.007853
enh53899     1  206646300  206647300      5       2  150064       2.8872    0.0019434
enh53975     1  207220800  207221800      4       2  150064       1.7642      0.03885
enh53976     1  207224900  207225900      3       1  150064       3.1904    0.0007105
enh53977     1  207226900  207227900      1       1  150064       3.2849    0.0005101
enh53980     1  207240200  207241200      2       1  150064       3.0548     0.001126
enh53981     1  207244000  207245000      1       1  150064       2.7886     0.002647
enh53982     1  207251100  207252100      1       1  150064        2.859     0.002125
enh54012     1  207603000  207604000      2       1  150064       1.7892     0.036795
enh54027     1  207922700  207923700      3       2  150064        3.773   8.0646e-05
enh54028     1  207929100  207930100      3       2  150064       2.9144    0.0017819
enh54029     1  207966300  207967300      3       2  150064       1.7011     0.044465
enh54030     1  207971800  207972800      1       1  150064       3.7794     7.86e-05
enh54032     1  207980400  207981400      2       1  150064        3.844   6.0526e-05
enh54033     1  207987700  207988700      3       2  150064       2.0122     0.022101
enh54035     1  207993800  207994800      3       2  150064       2.8435    0.0022313
enh54036     1  207994700  207995700      1       1  150064       1.9121      0.02793
enh54037     1  208000600  208001600      3       2  150064       4.0616   2.4372e-05
enh54038     1  208002000  208003000      1       1  150064       4.9466    3.777e-07
enh54039     1  208004200  208005200      2       1  150064       1.6881     0.045692
enh54040     1  208006500  208007500      4       2  150064       4.6652   1.5417e-06
enh54041     1  208011000  208012000      3       2  150064        2.963    0.0015231
enh54042     1  208016600  208017600      6       3  150064       4.2131   1.2592e-05
enh54043     1  208020500  208021500      4       2  150064       2.8247    0.0023664
enh54045     1  208029300  208030300      2       1  150064       3.2371   0.00060376
enh54046     1  208031500  208032500      2       1  150064       1.7529     0.039812
enh54047     1  208035000  208036000      7       3  150064       3.2372   0.00060348
enh54049     1  208046200  208047200      3       2  150064       2.4471    0.0072008
enh54068     1  208218000  208219000      1       1  150064       1.6682      0.04764
enh54073     1  208305000  208306000      2       1  150064       3.2442   0.00058896
enh54075     1  208338000  208339000      6       2  150064        1.831     0.033548
enh54083     1  208386100  208387100      3       1  150064       2.2668       0.0117
enh54164     1  211421100  211422100      3       2  150064       2.3593    0.0091543
enh54166     1  211434600  211435600      6       3  150064       3.0256    0.0012408
enh54169     1  211498600  211499600      1       1  150064       2.8602     0.002117
enh54172     1  211507500  211508500      7       3  150064        1.944      0.02595
enh54173     1  211515200  211516200      1       1  150064       1.7443      0.04055
enh54174     1  211522600  211523600      2       1  150064       2.3008     0.010701
enh54180     1  211556800  211557800      4       2  150064       2.1653     0.015181
enh54182     1  211642100  211643100      1       1  150064       2.3134      0.01035
enh54183     1  211665700  211666700      1       1  150064        1.891      0.02931
enh54191     1  211748800  211749800      1       1  150064       2.2159      0.01335
enh54198     1  211781000  211782000      5       3  150064       2.2041     0.013757
enh54209     1  211911900  211912900      1       1  150064        1.815      0.03476
enh54252     1  212412600  212413600      1       1  150064       1.6857      0.04593
enh54262     1  212474300  212475300      2       1  150064       1.8451     0.032513
enh54265     1  212588900  212589900      2       1  150064       2.4702    0.0067513
enh54266     1  212604500  212605500      4       2  150064       1.9842     0.023618
enh54267     1  212607200  212608200      1       1  150064       2.1962      0.01404
enh54284     1  212769700  212770700      6       3  150064       1.8899     0.029383
enh54286     1  212787500  212788500      1       1  150064       1.7017      0.04441
enh54355     1  214591600  214592600      2       1  150064       1.8624     0.031272
enh54357     1  214601200  214602200      8       4  150064       1.7509     0.039982
enh54362     1  214687800  214688800      2       1  150064       2.2557     0.012044
enh54365     1  214721100  214722100      1       1  150064       2.3529     0.009314
enh54366     1  214731200  214732200      3       2  150064        2.187     0.014371
enh54414     1  220161400  220162400      8       3  150064       1.8289     0.033711
enh54415     1  220217100  220218100      4       2  150064       2.0934     0.018156
enh54419     1  220266400  220267400      2       1  150064        2.041     0.020624
enh54427     1  220446000  220447000      3       2  150064       1.7546     0.039665
enh54428     1  220447300  220448300      2       1  150064       1.6588     0.048577
enh54439     1  220950700  220951700      2       1  150064       1.6529      0.04918
enh54495     1  221917400  221918400      2       1  150064        2.629    0.0042822
enh54499     1  221939000  221940000      2       1  150064       1.9257      0.02707
enh54532     1  222627700  222628700      3       1  150064       2.8637    0.0020939
enh54533     1  222628600  222629600      2       1  150064       2.4603    0.0069407
enh54539     1  222763700  222764700      1       1  150064       2.1165      0.01715
enh54542     1  222816200  222817200      1       1  150064       2.1669      0.01512
enh54543     1  222818600  222819600      1       1  150064       2.1321       0.0165
enh54548     1  222945800  222946800      4       1  150064       2.4529     0.007086
enh54567     1  223373400  223374400      3       2  150064       1.8852     0.029705
enh54577     1  223888100  223889100      1       1  150064       1.9712      0.02435
enh54578     1  223892400  223893400      3       2  150064       3.1024   0.00095976
enh54580     1  223899200  223900200      5       3  150064       3.9722   3.5599e-05
enh54581     1  223903900  223904900      4       2  150064        1.903     0.028519
enh54582     1  223908500  223909500      6       2  150064       3.0468    0.0011563
enh54583     1  223910200  223911200      3       1  150064       3.0929   0.00099121
enh54584     1  223913100  223914100      1       1  150064       2.8498     0.002187
enh54585     1  223914000  223915000      1       1  150064       2.9057     0.001832
enh54586     1  223914800  223915800      1       1  150064       2.6463     0.004069
enh54589     1  223935500  223936500      1       1  150064       1.9807      0.02381
enh54590     1  223959300  223960300      4       2  150064       3.7196   9.9754e-05
enh54591     1  223963400  223964400      2       1  150064       2.9646    0.0015153
enh54593     1  224010500  224011500      4       1  150064       3.4388   0.00029213
enh54594     1  224012300  224013300      1       1  150064       3.5115    0.0002228
enh54595     1  224014700  224015700      1       1  150064       3.5115    0.0002228
enh54596     1  224017000  224018000      2       1  150064       2.7647    0.0028489
enh54597     1  224019200  224020200      4       2  150064       3.2273   0.00062475
enh54598     1  224023000  224024000      3       1  150064       3.1781   0.00074126
enh54599     1  224030000  224031000      1       1  150064       3.5734    0.0001762
enh54621     1  224546400  224547400      2       1  150064       2.3981    0.0082411
enh54622     1  224564700  224565700      2       1  150064       2.4366    0.0074134
enh54624     1  224617200  224618200      2       1  150064       2.3121     0.010386
enh54625     1  224623900  224624900      1       1  150064        2.526     0.005768
enh54627     1  224644400  224645400      3       2  150064       2.0156     0.021919
enh54628     1  224646600  224647600      3       1  150064       2.5168    0.0059212
enh54629     1  224685000  224686000      1       1  150064       2.0878      0.01841
enh54630     1  224686600  224687600      6       3  150064       2.2552     0.012062
enh54632     1  224689800  224690800      3       2  150064       3.2519   0.00057309
enh54639     1  224872400  224873400      6       2  150064       2.2874     0.011087
enh54653     1  225622900  225623900      1       1  150064       1.6963      0.04491
enh54678     1  225951700  225952700      3       2  150064       1.6786     0.046611
enh54684     1  226001100  226002100      1       1  150064       1.9914      0.02322
enh54686     1  226013000  226014000      3       2  150064       2.0645     0.019485
enh54691     1  226053700  226054700      4       2  150064       2.0137     0.022021
enh54694     1  226065400  226066400      4       1  150064       2.1929     0.014158
enh54696     1  226085100  226086100      5       2  150064       1.6593     0.048525
enh54711     1  226188500  226189500      2       1  150064       1.7091     0.043712
enh54722     1  226269800  226270800      2       1  150064       2.3561    0.0092342
enh54728     1  226311600  226312600      2       1  150064       2.9394    0.0016442
enh54729     1  226315200  226316200      4       2  150064       1.6576       0.0487
enh54730     1  226320200  226321200      5       3  150064       1.6661     0.047846
enh54735     1  226420700  226421700      3       2  150064       1.8935     0.029147
enh54748     1  226595800  226596800      7       3  150064       2.1342     0.016412
enh54752     1  226644600  226645600      2       1  150064        1.995      0.02302
enh54754     1  226763000  226764000      3       2  150064       2.5286    0.0057258
enh54758     1  226831500  226832500      4       2  150064       1.8042     0.035604
enh54769     1  226898400  226899400      1       1  150064       2.4902     0.006384
enh54775     1  226917600  226918600      1       1  150064       2.6623     0.003881
enh54777     1  226928100  226929100      2       1  150064       2.1571     0.015498
enh54780     1  227014800  227015800      5       2  150064       2.1254     0.016775
enh54783     1  227059800  227060800      2       1  150064       2.0152     0.021944
enh54784     1  227062100  227063100      5       3  150064       1.9217     0.027321
enh54785     1  227071700  227072700      4       2  150064       1.7922     0.036552
enh54868     1  228873000  228874000      3       2  150064       1.6758     0.046891
enh54878     1  229034100  229035100      4       2  150064       1.7753     0.037922
enh54879     1  229050200  229051200      3       1  150064       1.7703     0.038336
enh54953     1  230209600  230210600      5       2  150064       1.6575     0.048706
enh54958     1  230238900  230239900      3       1  150064       3.5544   0.00018939
enh54959     1  230242000  230243000      6       3  150064       3.3863   0.00035423
enh54960     1  230245300  230246300      4       2  150064       3.6121   0.00015187
enh54961     1  230246800  230247800      5       2  150064       3.8264   6.5009e-05
enh54962     1  230248000  230249000      2       1  150064       3.1926    0.0007051
enh54963     1  230249500  230250500      2       1  150064       3.5635   0.00018299
enh54965     1  230260200  230261200      2       1  150064       1.9589     0.025062
enh54966     1  230263500  230264500      8       2  150064       3.3067   0.00047209
enh54968     1  230275700  230276700      5       3  150064       2.1215     0.016938
enh54979     1  230310800  230311800      4       2  150064       2.1615     0.015329
enh54981     1  230321900  230322900      5       2  150064       1.7516     0.039924
enh54984     1  230344400  230345400      3       1  150064       1.7023     0.044352
enh54995     1  230434700  230435700      2       1  150064       2.0874     0.018428
enh55004     1  230843400  230844400     12       4  150064       1.9071     0.028252
enh55088     1  232606900  232607900      6       2  150064       2.7949    0.0025959
enh55150     1  234238000  234239000      3       1  150064       1.8301     0.033619
enh55153     1  234306300  234307300      1       1  150064       1.9483      0.02569
enh55158     1  234396000  234397000      3       2  150064       2.0621     0.019599
enh55163     1  234461400  234462400      4       2  150064       1.7151     0.043159
enh55165     1  234466500  234467500      2       1  150064       1.9629     0.024831
enh55181     1  234626500  234627500      9       5  150064       2.6977    0.0034906
enh55182     1  234634100  234635100      7       2  150064       2.8238    0.0023726
enh55183     1  234635900  234636900      3       2  150064       1.8352     0.033238
enh55184     1  234638500  234639500      6       2  150064       2.6636    0.0038659
enh55185     1  234641100  234642100      4       2  150064       1.8159     0.034691
enh55186     1  234647400  234648400      3       1  150064       1.8606     0.031399
enh55188     1  234652300  234653300      4       1  150064       2.6572    0.0039391
enh55231     1  235015500  235016500      1       1  150064       2.3267      0.00999
enh55300     1  235587100  235588100      1       1  150064       2.2959      0.01084
enh55305     1  235731700  235732700      4       2  150064       1.9189     0.027499
enh55306     1  235756600  235757600     17       2  150064        1.792     0.036569
enh55311     1  235805700  235806700      5       2  150064       2.0067     0.022393
enh55320     1  236020000  236021000      2       1  150064        2.232     0.012809
enh55360     1  236446400  236447400      1       1  150064       2.1571       0.0155
enh55390     1  238095500  238096500      1       1  150064       2.7774      0.00274
enh55410     1  239161600  239162600      3       1  150064       2.4135     0.007899
enh55413     1  239413600  239414600      1       1  150064        2.242      0.01248
enh55415     1  239439000  239440000      6       3  150064       1.9599     0.025001
enh55422     1  239568300  239569300      2       1  150064       2.0224     0.021566
enh55432     1  239688600  239689600      1       1  150064        2.351     0.009361
enh55435     1  239711500  239712500      4       2  150064       2.6604    0.0039025
enh55438     1  239720000  239721000      2       1  150064       2.2016     0.013848
enh55443     1  239794000  239795000      5       2  150064       2.8721    0.0020386
enh55448     1  239867200  239868200      4       1  150064         1.71     0.043637
enh55470     1  240073100  240074100      3       1  150064       2.0443     0.020461
enh55472     1  240314100  240315100      8       2  150064        2.552    0.0053546
enh55486     1  241790400  241791400      5       3  150064       2.6293    0.0042779
enh55498     1  243277300  243278300      2       1  150064       2.1798     0.014634
enh55499     1  243407200  243408200      1       1  150064       3.8631    5.598e-05
enh55501     1  243410500  243411500      4       2  150064       3.2022   0.00068191
enh55502     1  243414500  243415500      2       1  150064        3.639   0.00013685
enh55503     1  243421300  243422300      2       1  150064       4.0095   3.0424e-05
enh55506     1  243449600  243450600      1       1  150064       4.8785    5.346e-07
enh55510     1  243517900  243518900      2       1  150064       3.4178    0.0003157
enh55518     1  243614900  243615900     10       3  150064       4.3299   7.4576e-06
enh55519     1  243622000  243623000      1       1  150064       2.9015     0.001857
enh55522     1  243640500  243641500      3       1  150064       4.5811   2.3125e-06
enh55523     1  243645100  243646100      1       1  150064       4.8235    7.053e-07
enh55524     1  243646600  243647600      3       1  150064       3.6675   0.00012246
enh55526     1  243659900  243660900      1       1  150064       2.4736     0.006688
enh55529     1  243761400  243762400      3       1  150064       4.7549   9.9264e-07
enh55530     1  243826600  243827600      1       1  150064       5.0694    1.995e-07
enh55532     1  243890800  243891800      3       2  150064       4.4888   3.5809e-06
enh55535     1  243936600  243937600      1       1  150064       3.5083    0.0002255
enh55536     1  243955300  243956300      2       1  150064       4.2876   9.0309e-06
enh55537     1  243963100  243964100      3       1  150064       4.5654   2.4925e-06
enh55538     1  243966700  243967700      2       1  150064       4.3381   7.1872e-06
enh55539     1  243990200  243991200      3       1  150064       4.3839   5.8276e-06
enh55543     1  244010200  244011200      1       1  150064        4.007    3.075e-05
enh55544     1  244011100  244012100      2       1  150064       3.4812   0.00024957
enh55545     1  244015000  244016000      2       1  150064       4.6307   1.8219e-06
enh55546     1  244087600  244088600      1       1  150064       4.2458    1.089e-05
enh55547     1  244094100  244095100      1       1  150064       2.6135     0.004481
enh55548     1  244102100  244103100      4       1  150064        2.703    0.0034356
enh55559     1  244247900  244248900      2       1  150064       2.4199    0.0077619
enh55565     1  244372800  244373800      8       2  150064       2.6228      0.00436
enh55566     1  244377300  244378300      6       2  150064       2.5072    0.0060851
enh55570     1  244409200  244410200      1       1  150064       2.1434      0.01604
enh55591     1  244602600  244603600      4       2  150064       2.1017     0.017792
enh55592     1  244608600  244609600      2       1  150064       2.3236     0.010074
enh55595     1  244623400  244624400      3       2  150064       1.7861     0.037045
enh55600     1  244827800  244828800      5       2  150064       1.6453     0.049952
enh55601     1  244829200  244830200      4       1  150064       2.1799     0.014633
enh55663     1  246163100  246164100      5       2  150064       2.3211     0.010142
enh55666     1  246200900  246201900      4       2  150064       2.2742     0.011478
enh55668     1  246229900  246230900      7       3  150064       2.2027     0.013809
enh55672     1  246254800  246255800      5       2  150064        2.089     0.018356
enh55684     1  246372600  246373600      4       1  150064       1.7479      0.04024
enh55685     1  246379200  246380200      9       2  150064       2.0939     0.018135
enh55688     1  246446900  246447900      3       2  150064       2.4047    0.0080937
enh55693     1  246621900  246622900      3       2  150064       1.8046     0.035568
enh55696     1  246660500  246661500      2       1  150064        2.001     0.022697
enh55698     1  246670700  246671700     11       5  150064       2.4897    0.0063921
enh55699     1  246690500  246691500      8       4  150064       1.8793     0.030102
enh55704     1  246747100  246748100      3       2  150064       1.8515     0.032047
enh55707     1  246760200  246761200      2       1  150064       1.7267     0.042114
enh55711     1  246770600  246771600      2       1  150064       1.8193     0.034432
enh55712     1  246772100  246773100      1       1  150064       2.3339     0.009801
enh55713     1  246773800  246774800      4       2  150064       2.0202     0.021684
enh55714     1  246776100  246777100      5       2  150064       2.0101     0.022209
enh55720     1  246866200  246867200      5       1  150064       2.4616    0.0069158
enh55766     1  247572500  247573500      5       3  150064       2.4112    0.0079505
enh55787     1  247801700  247802700      5       1  150064       1.9555      0.02526
enh55791     1  247819200  247820200      9       3  150064       2.3099     0.010447
enh55828     1  249134900  249135900      2       1  150064       1.8202     0.034368
enh55831     1  249153700  249154700      1       1  150064       1.7791      0.03761
enh63122     2     826500     827500      5       2  150064       2.0316     0.021097
enh63125     2     969800     970800      6       2  150064       1.9771     0.024014
enh63126     2     974800     975800     10       2  150064       2.2733     0.011505
enh63127     2     980500     981500      2       1  150064       1.7334     0.041513
enh63129     2    1006100    1007100      3       2  150064       1.7095     0.043681
enh63144     2    1734700    1735700      6       3  150064       2.0286     0.021248
enh63170     2    2372100    2373100      5       3  150064       1.8068     0.035395
enh63178     2    2717600    2718600      5       2  150064        2.671    0.0037813
enh63181     2    3095100    3096100      3       1  150064       2.9315    0.0016865
enh63186     2    3217700    3218700      5       1  150064       1.9629     0.024831
enh63187     2    3226700    3227700      4       1  150064       2.5833    0.0048931
enh63189     2    3267700    3268700      2       1  150064       2.4762    0.0066389
enh63190     2    3306700    3307700      3       2  150064       2.6301    0.0042675
enh63208     2    3621500    3622500      1       1  150064       2.0286      0.02125
enh63209     2    3625100    3626100      6       3  150064        1.975     0.024132
enh63226     2    6321700    6322700      2       1  150064       1.7199     0.042729
enh63228     2    6394200    6395200      8       3  150064       1.8238     0.034094
enh63229     2    6395700    6396700      7       2  150064       1.9156     0.027709
enh63245     2    7051200    7052200      2       1  150064       2.8811    0.0019811
enh63246     2    7054700    7055700      1       1  150064       2.1003      0.01785
enh63247     2    7056600    7057600      3       2  150064       2.8319    0.0023136
enh63248     2    7059600    7060600      3       1  150064       1.8028     0.035709
enh63249     2    7062000    7063000      3       1  150064       3.0047    0.0013293
enh63270     2    7197600    7198600      2       1  150064       1.8773      0.03024
enh63276     2    7473200    7474200      2       1  150064       2.0974     0.017979
enh63279     2    7558500    7559500      1       1  150064       1.8692       0.0308
enh63281     2    7571500    7572500      1       1  150064       1.9847      0.02359
enh63283     2    7589200    7590200      3       1  150064       3.1513   0.00081279
enh63289     2    7936200    7937200      1       1  150064        2.905     0.001836
enh63295     2    8037700    8038700      3       1  150064       1.8279     0.033782
enh63349     2    8582100    8583100      3       1  150064       2.2977     0.010789
enh63361     2    8658500    8659500      1       1  150064       1.6802      0.04646
enh63373     2    8740400    8741400      5       2  150064       3.0878    0.0010081
enh63378     2    8783700    8784700      2       1  150064       1.8655     0.031053
enh63383     2    8825800    8826800      3       1  150064       1.8469     0.032377
enh63385     2    8961700    8962700      1       1  150064       2.4502     0.007138
enh63390     2    8989000    8990000      3       2  150064       1.9191     0.027485
enh63413     2    9246000    9247000      3       2  150064       2.0939     0.018134
enh63420     2    9314900    9315900      4       1  150064       2.0487     0.020244
enh63426     2    9355700    9356700      3       1  150064       2.9002    0.0018646
enh63429     2    9374700    9375700      2       1  150064       2.4192    0.0077773
enh63430     2    9391700    9392700      4       2  150064       3.0426    0.0011728
enh63432     2    9401000    9402000      3       2  150064       2.3721    0.0088434
enh63434     2    9403800    9404800      4       2  150064       2.2769     0.011396
enh63497     2   10131800   10132800      3       1  150064       2.3264    0.0099986
enh63499     2   10159300   10160300      9       4  150064       2.4135    0.0078997
enh63556     2   10953200   10954200      6       3  150064       2.0708     0.019191
enh63594     2   11602400   11603400      4       1  150064       1.8165     0.034648
enh63613     2   11891700   11892700      1       1  150064       2.1268      0.01672
enh63617     2   11914600   11915600      4       2  150064       2.0882     0.018391
enh63629     2   12084800   12085800      7       3  150064       2.1826     0.014533
enh63646     2   12236300   12237300      3       1  150064       1.6993     0.044627
enh63650     2   12267300   12268300      2       1  150064       1.7633     0.038926
enh63655     2   12332700   12333700      3       2  150064       2.1241     0.016831
enh63656     2   12341100   12342100      6       2  150064       1.7198     0.042734
enh63662     2   12559600   12560600      1       1  150064        2.065      0.01946
enh63677     2   12653900   12654900      1       1  150064       2.5336     0.005645
enh63678     2   12695200   12696200      2       1  150064       1.8598     0.031459
enh63705     2   15441000   15442000      2       1  150064       2.0292     0.021221
enh63710     2   15658200   15659200      3       1  150064       1.7344     0.041422
enh63711     2   15661600   15662600      7       1  150064       1.7417     0.040779
enh63712     2   15695700   15696700      2       1  150064       1.7456     0.040438
enh63713     2   15698300   15699300      2       1  150064       1.7773     0.037757
enh63715     2   15714300   15715300      2       1  150064       1.8461     0.032439
enh63730     2   16105500   16106500      2       1  150064       2.2496     0.012237
enh63774     2   16798700   16799700      4       2  150064       1.6607     0.048384
enh63799     2   17042600   17043600      1       1  150064       2.5688     0.005103
enh63814     2   17933200   17934200      2       1  150064       2.1605     0.015367
enh63815     2   17936700   17937700      1       1  150064       2.1711      0.01496
enh63817     2   17940600   17941600      3       2  150064         2.06       0.0197
enh63822     2   18002700   18003700      2       1  150064       1.7553     0.039602
enh63823     2   18100000   18101000      4       2  150064       1.7179     0.042909
enh63834     2   19519300   19520300      2       1  150064       3.4949   0.00023714
enh63836     2   19673300   19674300      3       2  150064       1.8886      0.02947
enh63852     2   20242300   20243300      3       1  150064       2.0448     0.020436
enh63853     2   20247200   20248200      4       2  150064       2.3541    0.0092827
enh63861     2   20366000   20367000      2       1  150064       1.6935     0.045183
enh63865     2   20406300   20407300      3       2  150064       2.6101    0.0045264
enh63885     2   20768600   20769600      6       2  150064       2.2096     0.013565
enh63888     2   20778600   20779600      3       1  150064       2.1385     0.016237
enh63892     2   20817100   20818100     10       3  150064       1.7214     0.042592
enh63914     2   22503800   22504800      2       1  150064       1.7075     0.043868
enh63924     2   23726200   23727200      5       2  150064       4.2256   1.1917e-05
enh63932     2   23984400   23985400      6       3  150064       1.9142     0.027798
enh63938     2   24114600   24115600      6       3  150064       1.9138     0.027824
enh63940     2   24124900   24125900      1       1  150064       2.0809      0.01872
enh63941     2   24127300   24128300      2       1  150064       2.0112     0.022153
enh63945     2   24151200   24152200      2       1  150064       1.9116     0.027966
enh63946     2   24161300   24162300      1       1  150064       2.2362      0.01267
enh63957     2   24347300   24348300      2       1  150064       1.6722     0.047238
enh63974     2   24615700   24616700      3       2  150064       2.0642     0.019498
enh63975     2   24658600   24659600      4       2  150064       2.9918    0.0013869
enh63985     2   24720200   24721200      4       2  150064        2.538    0.0055742
enh64019     2   25346100   25347100      4       1  150064       3.6785   0.00011729
enh64020     2   25351500   25352500      6       3  150064        4.357    6.593e-06
enh64022     2   25384400   25385400      3       1  150064       4.1609   1.5851e-05
enh64024     2   25425400   25426400      3       1  150064       3.2101   0.00066352
enh64025     2   25427300   25428300      2       1  150064       2.0359      0.02088
enh64027     2   25432900   25433900      4       2  150064       3.6585   0.00012683
enh64028     2   25438000   25439000      1       1  150064       3.4723     0.000258
enh64029     2   25439600   25440600      4       1  150064       3.3602   0.00038943
enh64030     2   25445100   25446100      3       1  150064       3.1951   0.00069892
enh64031     2   25452100   25453100      3       2  150064       3.3512    0.0004023
enh64038     2   25508300   25509300      2       1  150064       1.9292     0.026854
enh64039     2   25514000   25515000      3       2  150064       1.8063     0.035438
enh64043     2   25528900   25529900      1       1  150064       3.7197    9.974e-05
enh64044     2   25536200   25537200      1       1  150064       2.8611     0.002111
enh64045     2   25538600   25539600      3       2  150064       2.8334    0.0023026
enh64051     2   25598700   25599700      2       1  150064        4.143   1.7136e-05
enh64077     2   25840700   25841700      1       1  150064       2.0558       0.0199
enh64079     2   25887100   25888100      2       1  150064       1.8753     0.030376
enh64082     2   25921500   25922500      3       1  150064       1.9121     0.027931
enh64084     2   25935000   25936000      4       2  150064       1.8488     0.032246
enh64085     2   25941800   25942800      3       1  150064        2.181     0.014591
enh64087     2   25979300   25980300      1       1  150064       1.8352      0.03324
enh64091     2   26054200   26055200      3       2  150064        1.725     0.042263
enh64093     2   26075500   26076500      4       2  150064       2.4398    0.0073475
enh64100     2   26205600   26206600      2       1  150064       1.6586     0.048595
enh64101     2   26213700   26214700      2       1  150064       2.3868    0.0084985
enh64102     2   26214700   26215700      4       2  150064       3.7867   7.6332e-05
enh64107     2   26249100   26250100      3       2  150064        2.245     0.012384
enh64108     2   26254800   26255800      2       1  150064        2.286     0.011128
enh64111     2   26267300   26268300      3       1  150064       2.7318    0.0031492
enh64120     2   26304000   26305000      3       2  150064       2.3001     0.010722
enh64122     2   26309000   26310000      5       2  150064       1.9481       0.0257
enh64124     2   26330600   26331600      1       1  150064       3.3891    0.0003506
enh64133     2   26492200   26493200      2       1  150064       2.1871     0.014367
enh64136     2   26520400   26521400      3       1  150064       1.7004     0.044532
enh64137     2   26523300   26524300      3       2  150064       1.6587     0.048589
enh64146     2   26699800   26700800      7       3  150064       2.7897    0.0026376
enh64154     2   26963500   26964500      3       1  150064        3.665   0.00012365
enh64156     2   26986000   26987000      1       1  150064       3.3389    0.0004206
enh64158     2   26990300   26991300      3       1  150064       3.0209      0.00126
enh64160     2   26994500   26995500      3       1  150064        3.144   0.00083325
enh64161     2   27002700   27003700      1       1  150064       3.2379     0.000602
enh64164     2   27033000   27034000      2       1  150064       3.5217   0.00021442
enh64165     2   27045300   27046300      3       2  150064       2.2876      0.01108
enh64168     2   27139700   27140700      7       1  150064       3.0348    0.0012034
enh64170     2   27182000   27183000      3       1  150064       2.9757    0.0014618
enh64173     2   27197500   27198500      1       1  150064       3.3102    0.0004662
enh64175     2   27204400   27205400      2       1  150064       2.6912    0.0035593
enh64177     2   27229700   27230700      2       1  150064         2.87    0.0020526
enh64179     2   27254400   27255400      1       1  150064       3.0193     0.001267
enh64181     2   27271700   27272700      1       1  150064       2.9272      0.00171
enh64183     2   27292400   27293400      4       2  150064       3.5829   0.00016991
enh64185     2   27299300   27300300      1       1  150064         2.94     0.001641
enh64188     2   27310100   27311100      2       1  150064       2.2794     0.011321
enh64190     2   27344800   27345800      1       1  150064       3.0392     0.001186
enh64199     2   27441100   27442100      8       2  150064       2.4136    0.0078978
enh64201     2   27472700   27473700      1       1  150064       2.5646     0.005165
enh64205     2   27513400   27514400      3       2  150064       1.9023     0.028569
enh64207     2   27525600   27526600      2       1  150064       1.9622      0.02487
enh64209     2   27543900   27544900      2       1  150064       1.9898     0.023304
enh64210     2   27574500   27575500      1       1  150064       2.7773     0.002741
enh64215     2   27604000   27605000      1       1  150064       3.0578     0.001115
enh64218     2   27632800   27633800      2       1  150064       2.0799     0.018769
enh64221     2   27664700   27665700      1       1  150064       3.1687    0.0007655
enh64222     2   27668100   27669100      1       1  150064       1.9908      0.02325
enh64223     2   27683900   27684900      1       1  150064        3.141     0.000842
enh64224     2   27711300   27712300      4       2  150064       3.6298   0.00014183
enh64225     2   27712800   27713800      2       1  150064        2.505    0.0061232
enh64227     2   27807500   27808500      3       2  150064       2.7382    0.0030892
enh64237     2   27958700   27959700      2       1  150064       3.4552   0.00027493
enh64239     2   27977200   27978200      1       1  150064       2.4741     0.006678
enh64241     2   27987900   27988900      1       1  150064       4.1169     1.92e-05
enh64242     2   27988800   27989800      3       2  150064       4.4211   4.9099e-06
enh64246     2   28018900   28019900      5       1  150064        4.499    3.413e-06
enh64247     2   28021800   28022800      2       1  150064       4.0494   2.5671e-05
enh64250     2   28037500   28038500      1       1  150064       4.4963    3.458e-06
enh64254     2   28081400   28082400      2       1  150064       3.2544   0.00056815
enh64259     2   28137400   28138400      2       1  150064       1.9275     0.026958
enh64260     2   28143200   28144200      1       1  150064       3.5243    0.0002123
enh64262     2   28152200   28153200      1       1  150064       3.2345    0.0006092
enh64264     2   28156400   28157400      2       1  150064       2.9356    0.0016642
enh64267     2   28168600   28169600      1       1  150064       3.4674    0.0002628
enh64270     2   28172300   28173300      1       1  150064       3.8787     5.25e-05
enh64271     2   28173400   28174400      2       1  150064       3.0786    0.0010399
enh64273     2   28183900   28184900      2       1  150064       3.1366    0.0008547
enh64274     2   28184700   28185700      1       1  150064       3.5021    0.0002308
enh64275     2   28189000   28190000      3       2  150064       2.8324    0.0023101
enh64277     2   28202700   28203700      2       1  150064         4.51   3.2416e-06
enh64285     2   28303300   28304300      5       3  150064       2.3963    0.0082801
enh64287     2   28325000   28326000      1       1  150064       2.2133      0.01344
enh64298     2   28548200   28549200      2       1  150064       2.0314     0.021108
enh64299     2   28550700   28551700      3       2  150064       1.7387     0.041045
enh64308     2   28596900   28597900      4       2  150064       1.6883     0.045674
enh64309     2   28602800   28603800      5       2  150064       1.7416     0.040793
enh64311     2   28612200   28613200      1       1  150064        2.969     0.001494
enh64314     2   28646700   28647700      7       3  150064       3.4769   0.00025358
enh64315     2   28650900   28651900      2       1  150064        2.569    0.0050992
enh64316     2   28653800   28654800      3       1  150064       2.2128     0.013456
enh64317     2   28658200   28659200      2       1  150064       2.1388     0.016224
enh64318     2   28660700   28661700      4       2  150064       2.5494    0.0053949
enh64319     2   28668200   28669200      3       2  150064       2.0575      0.01982
enh64344     2   28968400   28969400      4       2  150064       2.9535    0.0015711
enh64348     2   28992600   28993600      3       2  150064       2.3535    0.0092993
enh64349     2   28997900   28998900      3       2  150064       2.5028    0.0061607
enh64350     2   29025300   29026300      1       1  150064       2.8096      0.00248
enh64351     2   29032400   29033400      3       1  150064       3.1758   0.00074719
enh64363     2   29257300   29258300      5       2  150064       1.7446      0.04053
enh64370     2   29412100   29413100      3       2  150064       3.0524    0.0011353
enh64382     2   29645800   29646800      3       1  150064       3.4892   0.00024225
enh64383     2   29659500   29660500      7       3  150064       2.6712    0.0037796
enh64385     2   29671800   29672800      6       2  150064       2.3251     0.010034
enh64386     2   29678200   29679200      4       2  150064       2.1187     0.017056
enh64410     2   30446300   30447300      3       1  150064        1.922     0.027304
enh64424     2   30589000   30590000      1       1  150064       1.8188      0.03447
enh64444     2   31155800   31156800      7       4  150064       2.2841     0.011182
enh64462     2   31547500   31548500      2       1  150064       1.6604     0.048421
enh64468     2   32180700   32181700      3       2  150064       1.9233     0.027224
enh64469     2   32182700   32183700      1       1  150064        2.742     0.003053
enh64475     2   32236800   32237800      3       2  150064       1.8982     0.028835
enh64536     2   33715700   33716700      2       1  150064       1.9894     0.023329
enh64567     2   36608100   36609100      5       3  150064       1.8851     0.029709
enh64569     2   36616900   36617900      5       3  150064       2.0453     0.020413
enh64571     2   36632000   36633000      6       3  150064        2.015     0.021951
enh64573     2   36667900   36668900      3       1  150064       2.0192     0.021733
enh64576     2   36688100   36689100      2       1  150064       2.0103     0.022198
enh64578     2   36712600   36713600      2       1  150064       1.9432     0.025999
enh64581     2   36768900   36769900      3       1  150064       1.6648     0.047981
enh64588     2   36822800   36823800      5       2  150064       2.1206     0.016979
enh64592     2   36932800   36933800      5       3  150064       1.8924     0.029216
enh64596     2   37016300   37017300      2       1  150064       1.9155     0.027712
enh64597     2   37019800   37020800      3       2  150064       2.7571    0.0029155
enh64598     2   37116800   37117800      3       1  150064       1.7748     0.037965
enh64600     2   37153500   37154500      3       2  150064       2.0538     0.019999
enh64602     2   37178000   37179000      4       2  150064       1.8639     0.031171
enh64606     2   37232000   37233000      4       2  150064       2.3685    0.0089302
enh64615     2   37422600   37423600      1       1  150064       3.5202    0.0002156
enh64616     2   37424900   37425900      5       3  150064       2.8351    0.0022909
enh64621     2   37459900   37460900      6       3  150064       2.9885    0.0014016
enh64624     2   37542200   37543200      4       2  150064       3.3774   0.00036586
enh64626     2   37548000   37549000      5       2  150064       3.6435   0.00013449
enh64627     2   37548800   37549800      2       1  150064       3.3541   0.00039817
enh64628     2   37552800   37553800      3       2  150064       3.5159   0.00021917
enh64629     2   37565000   37566000      4       2  150064       3.4936   0.00023831
enh64630     2   37570100   37571100      5       2  150064       3.8456   6.0128e-05
enh64631     2   37572500   37573500      7       4  150064       2.4225    0.0077074
enh64632     2   37573700   37574700      5       2  150064       2.1421     0.016093
enh64633     2   37576300   37577300      4       1  150064       2.9335    0.0016756
enh64634     2   37603500   37604500      6       4  150064        1.682     0.046287
enh64638     2   37641700   37642700      4       2  150064       2.1762      0.01477
enh64683     2   38080300   38081300      4       2  150064       1.6731     0.047154
enh64689     2   38151100   38152100      4       2  150064       1.9939     0.023079
enh64693     2   38209100   38210100      2       1  150064        1.731     0.041726
enh64707     2   38419700   38420700      7       3  150064       1.8005     0.035887
enh64712     2   38601700   38602700      2       1  150064       1.8326     0.033433
enh64713     2   38605000   38606000      5       3  150064       1.8909     0.029318
enh64742     2   38942800   38943800      4       2  150064       3.0991   0.00097046
enh64743     2   38949000   38950000      1       1  150064       2.1091      0.01747
enh64744     2   38964500   38965500      2       1  150064       2.4299    0.0075516
enh64745     2   38967800   38968800      1       1  150064       2.2486      0.01227
enh64748     2   38980600   38981600      3       1  150064       1.8303     0.033603
enh64749     2   39004300   39005300      3       1  150064       2.0829     0.018631
enh64751     2   39033300   39034300      3       2  150064       2.1293     0.016614
enh64753     2   39058300   39059300      6       2  150064       2.1428     0.016064
enh64759     2   39320400   39321400      3       1  150064       1.6751     0.046955
enh64768     2   39367700   39368700      3       2  150064       2.3764    0.0087411
enh64770     2   39443700   39444700      1       1  150064       2.2862      0.01112
enh64771     2   39454500   39455500      4       2  150064            2      0.02275
enh64795     2   39767600   39768600      4       2  150064       2.3227     0.010098
enh64796     2   39820800   39821800      2       1  150064       2.5822    0.0049083
enh64805     2   39955300   39956300      2       1  150064       2.1194     0.017027
enh64808     2   39987200   39988200      2       1  150064       2.5666    0.0051348
enh64810     2   40000700   40001700      1       1  150064       2.0746      0.01901
enh64812     2   40003600   40004600      2       1  150064       2.1676     0.015094
enh64818     2   40256000   40257000      5       2  150064       2.0818     0.018681
enh64821     2   40266800   40267800      6       3  150064       3.0423    0.0011738
enh64829     2   40558700   40559700      4       2  150064       2.3806    0.0086431
enh64830     2   40579200   40580200      3       2  150064       2.3671     0.008964
enh64836     2   40662500   40663500      4       1  150064       2.3271    0.0099808
enh64837     2   40667600   40668600      5       2  150064       2.0459     0.020383
enh64841     2   40698300   40699300      3       2  150064       2.9671    0.0015031
enh64845     2   40709200   40710200      3       1  150064       2.8075    0.0024966
enh64847     2   40714900   40715900      5       3  150064       2.8277    0.0023441
enh64849     2   40738100   40739100      2       1  150064        2.759     0.002899
enh64850     2   40739600   40740600      6       3  150064       3.4442   0.00028639
enh64854     2   40895600   40896600      3       2  150064       1.7715      0.03824
enh64858     2   40979400   40980400      5       1  150064       2.8262     0.002355
enh64859     2   40985800   40986800      4       1  150064       1.6841     0.046081
enh64871     2   41363900   41364900      2       1  150064       1.7911     0.036642
enh64873     2   41682900   41683900      2       1  150064       1.7707     0.038309
enh64885     2   42067200   42068200      2       1  150064        2.308       0.0105
enh64886     2   42068500   42069500      5       1  150064       2.4789    0.0065887
enh64937     2   42952300   42953300      5       2  150064       1.7538     0.039732
enh64952     2   43072100   43073100      4       2  150064       1.9494     0.025626
enh64953     2   43087500   43088500      3       1  150064       1.6524     0.049225
enh64971     2   43233500   43234500      4       2  150064       1.7101      0.04362
enh64995     2   43379900   43380900      5       2  150064       1.9536     0.025374
enh65049     2   43792800   43793800      3       1  150064       1.6593     0.048524
enh65061     2   44324800   44325800      3       2  150064       2.0409     0.020633
enh65063     2   44334400   44335400      6       3  150064       1.8173     0.034588
enh65073     2   44411900   44412900      3       1  150064       1.7162     0.043058
enh65074     2   44415600   44416600      4       2  150064       1.6708     0.047376
enh65078     2   44470700   44471700      1       1  150064       2.2331      0.01277
enh65109     2   45789800   45790800      4       2  150064       1.7888     0.036821
enh65140     2   45951300   45952300      5       2  150064       1.7947     0.036351
enh65150     2   46020000   46021000      2       1  150064       2.4421    0.0073014
enh65156     2   46063900   46064900      7       3  150064        2.115     0.017215
enh65157     2   46069200   46070200      7       2  150064       1.7688     0.038467
enh65174     2   46206500   46207500      5       2  150064       1.8998     0.028732
enh65175     2   46212500   46213500      3       2  150064       2.2696     0.011615
enh65180     2   46350000   46351000      2       1  150064       2.4922    0.0063486
enh65181     2   46369200   46370200      6       3  150064       1.9956     0.022988
enh65218     2   46727400   46728400      3       2  150064        1.713     0.043354
enh65219     2   46747900   46748900      6       3  150064       1.6783      0.04664
enh65221     2   46773100   46774100      1       1  150064       1.6782      0.04665
enh65247     2   47056500   47057500      4       2  150064       2.1911     0.014222
enh65270     2   47212600   47213600      1       1  150064       1.7302       0.0418
enh65291     2   47444900   47445900      5       2  150064       2.3375    0.0097073
enh65295     2   47500000   47501000      2       1  150064       1.6877     0.045732
enh65297     2   47516100   47517100      1       1  150064        1.907      0.02826
enh65304     2   47563700   47564700      3       1  150064       1.6973     0.044819
enh65313     2   47748600   47749600      3       2  150064       1.8383     0.033008
enh65316     2   47979000   47980000      3       2  150064       1.6925     0.045279
enh65317     2   47994600   47995600      3       2  150064        2.471    0.0067377
enh65322     2   48083700   48084700      2       1  150064       1.7494     0.040112
enh65323     2   48095000   48096000      4       1  150064       2.4624    0.0069011
enh65324     2   48115500   48116500      5       3  150064       3.1409   0.00084206
enh65327     2   48128800   48129800      1       1  150064       2.9361     0.001662
enh65329     2   48144700   48145700      2       1  150064       2.6178    0.0044254
enh65331     2   48211000   48212000      5       2  150064       2.8847    0.0019592
enh65335     2   48336700   48337700      3       2  150064       2.3407    0.0096245
enh65337     2   48340500   48341500      1       1  150064       2.0415       0.0206
enh65340     2   48375400   48376400      3       1  150064       3.8638   5.5821e-05
enh65344     2   48401500   48402500      3       2  150064       1.9352     0.026483
enh65345     2   48411900   48412900      2       1  150064       1.9002     0.028703
enh65350     2   48447100   48448100      4       2  150064       2.8448    0.0022222
enh65353     2   48463300   48464300      2       1  150064       1.7683     0.038502
enh65354     2   48468300   48469300      2       1  150064        2.833    0.0023054
enh65361     2   48539800   48540800      5       2  150064       2.7155    0.0033084
enh65362     2   48546000   48547000      1       1  150064       2.7125     0.003339
enh65364     2   48551500   48552500      2       1  150064       2.8114     0.002466
enh65367     2   48559500   48560500      4       2  150064       3.5398   0.00020018
enh65368     2   48568300   48569300      5       2  150064       3.0855    0.0010161
enh65371     2   48579000   48580000      3       2  150064       1.6704     0.047424
enh65372     2   48580700   48581700      3       2  150064       1.7453     0.040469
enh65373     2   48583800   48584800      6       3  150064       2.2021     0.013828
enh65375     2   48622800   48623800      4       2  150064       2.1457     0.015947
enh65377     2   48633200   48634200      6       3  150064       2.1109     0.017392
enh65379     2   48641500   48642500      3       1  150064       3.5723   0.00017695
enh65382     2   48647700   48648700      3       2  150064       2.8124    0.0024586
enh65383     2   48657400   48658400      6       2  150064       2.2937     0.010904
enh65386     2   48671200   48672200      4       2  150064        2.113       0.0173
enh65387     2   48674600   48675600      3       2  150064       2.2722     0.011538
enh65394     2   48801500   48802500      3       1  150064       2.2654     0.011744
enh65396     2   48832700   48833700      7       2  150064       1.7836     0.037245
enh65408     2   50249600   50250600      4       1  150064       2.1614     0.015332
enh65410     2   50256200   50257200      4       2  150064       2.9645    0.0015158
enh65412     2   50292800   50293800      1       1  150064        2.003      0.02259
enh65416     2   51240100   51241100      1       1  150064       2.1981      0.01397
enh65432     2   53966000   53967000      1       1  150064       2.5202     0.005865
enh65434     2   53993400   53994400      4       2  150064       2.2791      0.01133
enh65435     2   53995900   53996900      3       2  150064       2.2672      0.01169
enh65437     2   54011000   54012000      1       1  150064        3.377    0.0003664
enh65438     2   54015900   54016900      3       1  150064       2.7678    0.0028214
enh65440     2   54166700   54167700      1       1  150064       2.5182     0.005898
enh65441     2   54169200   54170200      2       1  150064       3.1589   0.00079192
enh65442     2   54172400   54173400      2       1  150064       1.7235     0.042399
enh65444     2   54187700   54188700      3       2  150064       1.7952      0.03631
enh65447     2   54194200   54195200      4       2  150064       2.1943     0.014107
enh65450     2   54220400   54221400      3       2  150064       2.3125     0.010374
enh65451     2   54222600   54223600      1       1  150064       2.0814       0.0187
enh65452     2   54226500   54227500      4       2  150064       3.6411   0.00013575
enh65453     2   54240300   54241300      4       2  150064       2.0878     0.018408
enh65454     2   54242700   54243700      1       1  150064       2.2655      0.01174
enh65455     2   54304200   54305200      2       1  150064       2.4129    0.0079141
enh65456     2   54330900   54331900      4       2  150064       2.5832    0.0048945
enh65457     2   54333600   54334600      2       1  150064       3.4716   0.00025872
enh65458     2   54341200   54342200      5       2  150064        2.161     0.015346
enh65464     2   54667000   54668000      1       1  150064       2.5264     0.005762
enh65467     2   54699400   54700400      3       2  150064       2.1034     0.017715
enh65470     2   54720600   54721600      3       2  150064       1.8134     0.034882
enh65471     2   54724200   54725200      4       2  150064       1.8211     0.034295
enh65477     2   54751000   54752000      4       2  150064       2.0948     0.018095
enh65481     2   54762400   54763400      2       1  150064       2.0302     0.021171
enh65482     2   54767700   54768700      2       1  150064       2.3464    0.0094777
enh65484     2   54773400   54774400      3       2  150064       2.1938     0.014124
enh65491     2   54807600   54808600     11       2  150064       2.2459     0.012354
enh65494     2   54819600   54820600      3       2  150064       1.7639     0.038876
enh65495     2   54822800   54823800      8       3  150064         1.69     0.045515
enh65500     2   54840400   54841400      5       2  150064       2.0938     0.018138
enh65501     2   54845400   54846400      5       3  150064       2.6875    0.0035999
enh65502     2   54861400   54862400      6       4  150064       2.7386    0.0030848
enh65504     2   54896400   54897400      1       1  150064       1.6458       0.0499
enh65507     2   54907600   54908600      6       3  150064       2.0535     0.020011
enh65508     2   54914400   54915400      5       2  150064       2.2961     0.010836
enh65519     2   55225000   55226000      1       1  150064       2.2283      0.01293
enh65522     2   55231600   55232600      4       2  150064       3.0157    0.0012819
enh65525     2   55244800   55245800      4       2  150064       1.9155     0.027717
enh65526     2   55250600   55251600      3       2  150064       2.5026    0.0061651
enh65529     2   55267200   55268200      3       2  150064       2.0004     0.022729
enh65530     2   55269800   55270800      5       2  150064       1.6646     0.048001
enh65534     2   55310500   55311500      4       2  150064       1.8639      0.03117
enh65543     2   55346900   55347900      6       4  150064       2.4025    0.0081422
enh65547     2   55379800   55380800      4       2  150064       3.1493   0.00081832
enh65550     2   55395000   55396000      6       2  150064       1.7607     0.039146
enh65565     2   55635800   55636800      6       2  150064       1.8328     0.033417
enh65581     2   56098400   56099400      1       1  150064       1.9554      0.02527
enh65585     2   56219600   56220600      2       1  150064       2.3018     0.010673
enh65598     2   57947700   57948700      2       1  150064       3.8989   4.8315e-05
enh65599     2   57986500   57987500      1       1  150064       4.5121     3.21e-06
enh65600     2   57987400   57988400      3       1  150064        6.074   6.2375e-10
enh65605     2   58269400   58270400      2       1  150064       3.1586   0.00079263
enh65607     2   58275300   58276300      2       1  150064       3.6076   0.00015451
enh65609     2   58325800   58326800      3       2  150064       4.7726    9.093e-07
enh65610     2   58334700   58335700      3       2  150064       3.6433   0.00013457
enh65611     2   58339500   58340500      1       1  150064       3.5187    0.0002168
enh65612     2   58465100   58466100      2       1  150064       3.0863    0.0010133
enh65613     2   58468600   58469600      2       1  150064       2.0489     0.020238
enh65614     2   58653700   58654700      2       1  150064       2.7799    0.0027188
enh65615     2   58693000   58694000      2       1  150064       2.0851     0.018529
enh65616     2   58705200   58706200      1       1  150064       2.9135     0.001787
enh65624     2   58860800   58861800      2       1  150064       1.7805     0.037496
enh65626     2   58876400   58877400      2       1  150064       2.4065     0.008054
enh65627     2   58883900   58884900      3       2  150064       2.3748    0.0087782
enh65628     2   58893900   58894900      3       2  150064       2.0111     0.022156
enh65630     2   58913300   58914300      5       2  150064       2.5957    0.0047198
enh65642     2   58980900   58981900      4       1  150064       2.4043    0.0081019
enh65650     2   59066600   59067600      2       1  150064       1.9828     0.023697
enh65652     2   59121800   59122800      1       1  150064       1.8992      0.02877
enh65653     2   59126400   59127400      3       1  150064       2.2278     0.012946
enh65659     2   59260800   59261800      1       1  150064       2.7218     0.003246
enh65673     2   60113800   60114800      4       2  150064       1.7552      0.03961
enh65676     2   60165000   60166000      1       1  150064       1.9799      0.02386
enh65682     2   60291800   60292800      2       1  150064       3.1996   0.00068807
enh65683     2   60298300   60299300      1       1  150064       2.1217      0.01693
enh65684     2   60303900   60304900      3       2  150064       2.6796    0.0036851
enh65686     2   60324200   60325200      1       1  150064       1.9243      0.02716
enh65687     2   60330700   60331700      4       2  150064       2.5526    0.0053464
enh65688     2   60332400   60333400      4       2  150064       2.4515    0.0071133
enh65691     2   60386300   60387300      2       1  150064       2.6062     0.004578
enh65692     2   60440700   60441700      3       2  150064        2.635    0.0042066
enh65697     2   60487000   60488000      5       2  150064       1.6508     0.049385
enh65698     2   60489000   60490000      2       1  150064       2.6844    0.0036333
enh65707     2   60582700   60583700      4       2  150064       2.5103    0.0060312
enh65709     2   60588500   60589500      9       3  150064       2.1735     0.014872
enh65715     2   60618200   60619200      3       1  150064        2.879    0.0019949
enh65716     2   60624700   60625700      5       2  150064       3.5331   0.00020534
enh65733     2   60706800   60707800      5       2  150064       3.1426   0.00083721
enh65734     2   60710100   60711100      3       2  150064       2.9125    0.0017926
enh65736     2   60717300   60718300      2       1  150064       3.1107   0.00093323
enh65737     2   60721100   60722100      3       1  150064         2.26     0.011911
enh65738     2   60722100   60723100      2       1  150064       3.2711   0.00053569
enh65739     2   60723400   60724400      4       2  150064        2.618    0.0044217
enh65740     2   60726200   60727200      1       1  150064       3.8466    5.988e-05
enh65742     2   60737500   60738500      7       2  150064       3.0958   0.00098151
enh65743     2   60742000   60743000      3       1  150064       2.1955     0.014064
enh65744     2   60744000   60745000      5       3  150064         1.94     0.026191
enh65745     2   60747500   60748500      2       1  150064        2.482    0.0065326
enh65751     2   60783000   60784000      2       1  150064       2.4824    0.0065255
enh65752     2   60785100   60786100      1       1  150064       4.0467    2.597e-05
enh65753     2   60787900   60788900      1       1  150064       1.7762      0.03785
enh65754     2   60791900   60792900      2       1  150064       2.1935     0.014137
enh65755     2   60808000   60809000      1       1  150064       2.5605     0.005226
enh65758     2   60839000   60840000      3       2  150064       1.8942     0.029099
enh65760     2   60888700   60889700      2       1  150064       2.4333    0.0074801
enh65761     2   60901300   60902300      4       2  150064       3.1649   0.00077568
enh65797     2   61406800   61407800      3       2  150064       2.2473     0.012311
enh65799     2   61465100   61466100      1       1  150064       2.6671     0.003825
enh65811     2   61692200   61693200      3       2  150064       2.6498    0.0040264
enh65865     2   62431900   62432900      2       1  150064       1.8729     0.030541
enh65867     2   62443700   62444700      1       1  150064       2.2089      0.01359
enh65870     2   62488800   62489800      3       2  150064       2.8028    0.0025329
enh65871     2   62491700   62492700      2       1  150064       2.4811    0.0065487
enh65879     2   62537400   62538400      2       1  150064       1.6968     0.044871
enh65888     2   62625200   62626200      4       2  150064       2.0457     0.020395
enh65889     2   62632000   62633000      7       3  150064       2.1625     0.015289
enh65894     2   62683300   62684300      1       1  150064       1.9283      0.02691
enh65896     2   62692700   62693700      2       1  150064       2.5123    0.0059976
enh65900     2   62726300   62727300      5       2  150064       1.9787     0.023924
enh65901     2   62728900   62729900      4       2  150064       2.7348     0.003121
enh65902     2   62730400   62731400      4       2  150064       2.8576    0.0021344
enh65903     2   62731800   62732800      2       1  150064       1.7793     0.037599
enh65904     2   62733700   62734700      3       2  150064       1.9632     0.024809
enh65906     2   62805300   62806300      5       3  150064       2.5011    0.0061906
enh65909     2   62886900   62887900      3       1  150064       2.1314     0.016529
enh65913     2   62938400   62939400      2       1  150064       1.8861     0.029644
enh65918     2   63111500   63112500      1       1  150064       2.3765      0.00874
enh65926     2   64064000   64065000      2       1  150064       1.8105     0.035108
enh65946     2   64291300   64292300      3       2  150064       2.0792     0.018798
enh65955     2   64395200   64396200      1       1  150064       1.9197      0.02745
enh65993     2   64749400   64750400      2       1  150064        1.778     0.037704
enh66000     2   64814100   64815100      5       2  150064       1.8407      0.03283
enh66003     2   64833200   64834200      1       1  150064       2.7279     0.003187
enh66036     2   65024500   65025500      1       1  150064       1.8649       0.0311
enh66127     2   65630400   65631400      1       1  150064       2.0333      0.02101
enh66164     2   66762000   66763000      5       2  150064       2.0532     0.020028
enh66165     2   66769600   66770600      2       1  150064       2.7063    0.0034024
enh66167     2   66783700   66784700      4       2  150064       2.0595     0.019721
enh66169     2   66794600   66795600      1       1  150064        1.728      0.04199
enh66206     2   68348500   68349500      3       2  150064       1.7147     0.043196
enh66209     2   68362500   68363500      2       1  150064       2.1416     0.016113
enh66212     2   68386300   68387300      3       2  150064       3.0763     0.001048
enh66215     2   68415700   68416700      3       2  150064       2.1759     0.014782
enh66217     2   68422300   68423300      5       2  150064       1.8373     0.033084
enh66219     2   68431100   68432100      3       2  150064       2.4659    0.0068328
enh66220     2   68433800   68434800      3       2  150064       2.7654    0.0028423
enh66221     2   68445500   68446500      2       1  150064       2.1862     0.014401
enh66227     2   68482100   68483100      5       3  150064       2.0079     0.022329
enh66229     2   68506100   68507100      1       1  150064       2.5574     0.005273
enh66302     2   69534400   69535400      1       1  150064       2.2815      0.01126
enh66303     2   69536400   69537400      1       1  150064       1.9178      0.02757
enh66308     2   69659400   69660400      2       1  150064       1.7331     0.041542
enh66353     2   69971200   69972200      3       1  150064        1.813     0.034918
enh66358     2   69997000   69998000      1       1  150064       1.7877      0.03691
enh66362     2   70017000   70018000      5       2  150064       1.7414     0.040805
enh66368     2   70059400   70060400      4       2  150064        1.822     0.034231
enh66369     2   70120000   70121000      3       1  150064       1.6926     0.045261
enh66372     2   70138900   70139900      2       1  150064       1.6613     0.048325
enh66373     2   70140000   70141000      1       1  150064       1.7366      0.04123
enh66374     2   70145600   70146600      5       1  150064       1.7858     0.037066
enh66375     2   70150000   70151000      2       1  150064       1.6862      0.04588
enh66376     2   70150800   70151800      1       1  150064       1.7009      0.04448
enh66377     2   70153100   70154100      2       1  150064        1.886     0.029649
enh66380     2   70163500   70164500      1       1  150064        1.687       0.0458
enh66383     2   70179400   70180400      3       1  150064       2.0795     0.018786
enh66386     2   70199900   70200900      1       1  150064       1.9103      0.02805
enh66389     2   70212700   70213700      1       1  150064       1.6722      0.04724
enh66391     2   70229300   70230300      1       1  150064       1.7059      0.04401
enh66396     2   70266200   70267200      2       1  150064       1.7002     0.044545
enh66397     2   70271500   70272500      3       1  150064       1.6773     0.046742
enh66398     2   70296300   70297300      2       1  150064       2.1038       0.0177
enh66423     2   70485800   70486800      2       1  150064       1.6927     0.045261
enh66426     2   70527400   70528400      2       1  150064       2.0229     0.021543
enh66459     2   71272500   71273500      3       1  150064       2.4825    0.0065227
enh66477     2   71561800   71562800      3       1  150064       2.2041     0.013757
enh66479     2   71566100   71567100      4       2  150064       1.9307     0.026758
enh66480     2   71644800   71645800      2       1  150064       2.6902    0.0035708
enh66481     2   71653500   71654500      2       1  150064       2.1032     0.017725
enh66483     2   71676800   71677800      5       2  150064       1.9916     0.023207
enh66497     2   72713200   72714200      1       1  150064       2.6456     0.004077
enh66500     2   72775000   72776000      2       1  150064       2.0762     0.018937
enh66502     2   72803200   72804200      1       1  150064       1.7126      0.04339
enh66513     2   73261200   73262200      2       1  150064       4.7225    1.165e-06
enh66514     2   73271400   73272400      3       2  150064       3.3061   0.00047302
enh66516     2   73295300   73296300      2       1  150064       3.0522     0.001136
enh66519     2   73316100   73317100      2       1  150064       2.7022    0.0034439
enh66520     2   73319100   73320100      2       1  150064       3.1548   0.00080316
enh66521     2   73329700   73330700      5       2  150064       3.1086   0.00094002
enh66522     2   73334400   73335400      2       1  150064       3.4372   0.00029392
enh66524     2   73439700   73440700      2       1  150064       3.9133   4.5522e-05
enh66527     2   73463100   73464100      2       1  150064       3.7765   7.9527e-05
enh66531     2   73611600   73612600      2       1  150064       3.7349   9.3901e-05
enh66537     2   73929400   73930400      2       1  150064       3.3607   0.00038869
enh66544     2   73973300   73974300      1       1  150064       1.6516      0.04931
enh66551     2   74071100   74072100      2       1  150064       2.3956    0.0082958
enh66562     2   74199300   74200300      2       1  150064       2.2639     0.011789
enh66564     2   74203800   74204800      2       1  150064       2.3851     0.008537
enh66575     2   74252500   74253500      5       2  150064       3.2561   0.00056485
enh66577     2   74256600   74257600      2       1  150064       2.1161     0.017167
enh66579     2   74262900   74263900      3       1  150064       2.2928      0.01093
enh66580     2   74267600   74268600      2       1  150064       2.8441    0.0022268
enh66581     2   74280100   74281100      3       1  150064       2.0792     0.018801
enh66582     2   74298600   74299600      3       1  150064       2.7658     0.002839
enh66583     2   74306900   74307900      1       1  150064       2.8324      0.00231
enh66591     2   74408200   74409200      3       1  150064       2.1042      0.01768
enh66593     2   74412800   74413800      3       2  150064       1.8957     0.029001
enh66633     2   74789200   74790200      3       2  150064        1.786     0.037053
enh66637     2   74811100   74812100      1       1  150064        1.784      0.03721
enh66638     2   74812900   74813900      1       1  150064        1.748      0.04023
enh66649     2   74967900   74968900      6       1  150064       1.8074     0.035354
enh66681     2   75514700   75515700      3       2  150064       1.9207     0.027386
enh66696     2   79084700   79085700      2       1  150064       1.6635      0.04811
enh66698     2   79281400   79282400      9       3  150064       1.6586     0.048596
enh66701     2   79356800   79357800      1       1  150064       1.7848      0.03715
enh66706     2   80469300   80470300      4       1  150064       1.6988     0.044679
enh66789     2   85518000   85519000      2       1  150064       1.8685     0.030843
enh66798     2   85629000   85630000      5       3  150064       2.6116    0.0045063
enh66801     2   85638000   85639000      4       2  150064       2.7214    0.0032501
enh66803     2   85642100   85643100      1       1  150064       2.3193      0.01019
enh66804     2   85644600   85645600      5       2  150064       3.2498   0.00057749
enh66806     2   85650500   85651500      2       1  150064       2.2434     0.012434
enh66834     2   85828000   85829000      2       1  150064       1.7732     0.038094
enh66839     2   85844700   85845700      1       1  150064       2.0794      0.01879
enh66847     2   85919400   85920400      4       2  150064       2.1566     0.015518
enh66848     2   85921100   85922100      6       2  150064       1.8578     0.031599
enh66859     2   85998800   85999800      3       1  150064       2.2507     0.012201
enh66886     2   86261600   86262600      2       1  150064       2.1741     0.014849
enh66888     2   86295200   86296200      5       2  150064       2.1538      0.01563
enh66894     2   86369600   86370600      3       2  150064       1.8271     0.033843
enh66910     2   86638100   86639100      5       2  150064       2.1196     0.017021
enh66919     2   86859300   86860300      4       2  150064       1.6547     0.048997
enh66925     2   87010600   87011600      1       1  150064       2.1132      0.01729
enh67074     2   96365800   96366800      1       1  150064       2.7962     0.002585
enh67082     2   96807900   96808900      1       1  150064       1.7112      0.04352
enh67084     2   96814500   96815500      2       1  150064       1.8478     0.032316
enh67085     2   96816700   96817700      1       1  150064       3.0243     0.001246
enh67087     2   96824400   96825400      1       1  150064       2.0212      0.02163
enh67092     2   96871900   96872900      2       1  150064       2.6324    0.0042391
enh67094     2   96886200   96887200      1       1  150064       3.6731    0.0001198
enh67101     2   96920400   96921400      3       1  150064       3.8285   6.4456e-05
enh67103     2   96924700   96925700      3       2  150064       3.7121   0.00010279
enh67109     2   96983700   96984700      1       1  150064       3.3702    0.0003755
enh67110     2   96988000   96989000      1       1  150064       2.8722     0.002038
enh67124     2   97154900   97155900      2       1  150064        2.035     0.020924
enh67128     2   97187300   97188300      1       1  150064       2.0437      0.02049
enh67131     2   97198300   97199300      3       2  150064       1.9101      0.02806
enh67133     2   97205400   97206400      1       1  150064       1.9382       0.0263
enh67135     2   97219600   97220600      2       1  150064       2.1345     0.016403
enh67136     2   97259900   97260900      1       1  150064       1.6771      0.04676
enh67139     2   97288800   97289800      1       1  150064       2.8336     0.002301
enh67145     2   97359700   97360700      1       1  150064       3.8016    7.187e-05
enh67147     2   97406100   97407100      1       1  150064       1.9779      0.02397
enh67148     2   97413000   97414000      2       1  150064       3.9458   3.9765e-05
enh67150     2   97424800   97425800      3       1  150064        2.197     0.014011
enh67151     2   97430500   97431500      1       1  150064        2.061      0.01965
enh67154     2   97438300   97439300      2       1  150064       2.9396    0.0016433
enh67155     2   97439900   97440900      2       1  150064       2.1376     0.016273
enh67156     2   97454200   97455200      2       1  150064       2.3678     0.008946
enh67160     2   97483700   97484700      1       1  150064       2.1714      0.01495
enh67161     2   97485600   97486600      1       1  150064       1.7377      0.04113
enh67162     2   97504700   97505700      1       1  150064       2.0077      0.02234
enh67163     2   97521600   97522600      1       1  150064       2.0007      0.02271
enh67166     2   97528800   97529800      1       1  150064       2.8597      0.00212
enh67167     2   97539500   97540500      1       1  150064       3.1536    0.0008064
enh67171     2   97558200   97559200      2       1  150064       2.7447    0.0030286
enh67172     2   97561300   97562300      6       2  150064       2.3819    0.0086126
enh67173     2   97569100   97570100      4       2  150064       3.6646   0.00012388
enh67174     2   97579100   97580100      2       1  150064       3.5059   0.00022755
enh67177     2   97606400   97607400      2       1  150064       3.1987   0.00069024
enh67183     2   97761000   97762000      5       1  150064       2.6068      0.00457
enh67184     2   97866300   97867300      1       1  150064       3.2656    0.0005461
enh67187     2   98260800   98261800      2       1  150064       2.3703    0.0088868
enh67201     2   98375400   98376400      1       1  150064       2.3365     0.009732
enh67204     2   98390800   98391800      5       2  150064       1.6812     0.046365
enh67215     2   98567400   98568400      3       2  150064       2.3493    0.0094037
enh67219     2   98585100   98586100      2       1  150064        2.231     0.012841
enh67220     2   98596200   98597200      4       2  150064       2.0347     0.020938
enh67222     2   98606700   98607700      3       2  150064       2.6647    0.0038525
enh67223     2   98609100   98610100      1       1  150064       2.9188     0.001757
enh67224     2   98612800   98613800      3       1  150064       2.9854     0.001416
enh67225     2   98626700   98627700      2       1  150064       2.6621    0.0038827
enh67226     2   98629100   98630100      3       2  150064       1.8218     0.034245
enh67227     2   98636800   98637800      3       2  150064        1.998     0.022858
enh67233     2   98750300   98751300      1       1  150064       1.9206      0.02739
enh67237     2   99060200   99061200      2       1  150064        1.857     0.031655
enh67238     2   99063500   99064500      2       1  150064       1.7943     0.036386
enh67239     2   99064800   99065800      2       1  150064       1.6915     0.045375
enh67240     2   99066400   99067400      1       1  150064       1.8293      0.03368
enh67241     2   99068800   99069800      2       1  150064       1.7485     0.040191
enh67244     2   99079000   99080000      1       1  150064         1.86      0.03144
enh67251     2   99099400   99100400      2       1  150064       1.7773     0.037758
enh67253     2   99104900   99105900      3       1  150064       1.7361     0.041272
enh67256     2   99129200   99130200      1       1  150064       1.8345      0.03329
enh67259     2   99163600   99164600      3       1  150064       1.6565     0.048812
enh67281     2   99422000   99423000      3       1  150064       1.7118      0.04347
enh67313     2  100130600  100131600      2       1  150064       2.6835    0.0036429
enh67316     2  100295300  100296300      4       2  150064       1.7186     0.042846
enh67318     2  100345300  100346300      4       2  150064       2.1264     0.016734
enh67321     2  100383200  100384200      3       2  150064       1.9727     0.024268
enh67328     2  100443600  100444600      3       1  150064       2.2485     0.012274
enh67329     2  100453800  100454800      3       1  150064        2.007     0.022373
enh67330     2  100457400  100458400      1       1  150064        1.704      0.04419
enh67332     2  100479200  100480200      1       1  150064       3.0025     0.001339
enh67335     2  100496100  100497100      2       1  150064       2.3512    0.0093558
enh67338     2  100544700  100545700      2       1  150064       1.9318     0.026691
enh67380     2  101364200  101365200      4       2  150064       2.3063     0.010548
enh67381     2  101396800  101397800      3       2  150064        2.002     0.022641
enh67384     2  101541000  101542000      4       1  150064       1.9327     0.026634
enh67400     2  101791300  101792300      1       1  150064       1.7855      0.03709
enh67410     2  101867800  101868800      4       2  150064        1.782     0.037378
enh67415     2  101917200  101918200      4       2  150064       2.3517    0.0093431
enh67419     2  101946200  101947200      1       1  150064       1.7149      0.04318
enh67495     2  102690600  102691600      5       2  150064        1.742     0.040757
enh67496     2  102697800  102698800      3       2  150064       1.9792     0.023897
enh67499     2  102721100  102722100      7       3  150064       3.2335   0.00061138
enh67501     2  102738300  102739300      3       1  150064       1.9493     0.025632
enh67502     2  102742300  102743300      2       1  150064       1.8628     0.031247
enh67503     2  102745500  102746500      4       2  150064       2.7921    0.0026187
enh67506     2  102782800  102783800      2       1  150064       1.7915     0.036605
enh67507     2  102788500  102789500      3       2  150064       1.7765     0.037828
enh67540     2  103351200  103352200      3       1  150064       2.6778    0.0037058
enh67541     2  103354000  103355000      2       1  150064       1.7864     0.037021
enh67556     2  104995600  104996600      1       1  150064       2.8963     0.001888
enh67569     2  105348200  105349200      1       1  150064       1.7166      0.04303
enh67591     2  105860600  105861600      2       1  150064       2.0524     0.020068
enh67595     2  105929300  105930300      4       2  150064       2.1966     0.014025
enh67602     2  105942500  105943500      2       1  150064       1.9004     0.028693
enh67631     2  106349500  106350500      7       2  150064       1.9295     0.026834
enh67633     2  106359900  106360900      3       2  150064        1.892     0.029247
enh67635     2  106370700  106371700      5       2  150064       2.4207    0.0077459
enh67672     2  106760600  106761600      2       1  150064       2.0375     0.020801
enh67709     2  107464700  107465700      5       3  150064       2.1001      0.01786
enh67736     2  108965000  108966000      3       1  150064       2.0201     0.021687
enh67737     2  108979400  108980400      2       1  150064       1.9394     0.026227
enh67740     2  109053000  109054000      2       1  150064       2.1626     0.015288
enh67745     2  109149000  109150000      1       1  150064        1.995      0.02302
enh67748     2  109158600  109159600      2       1  150064       1.8542     0.031857
enh67753     2  109200000  109201000      3       2  150064       2.3212     0.010138
enh67756     2  109208200  109209200      7       3  150064       2.2184     0.013264
enh67767     2  109248800  109249800      1       1  150064       2.0836       0.0186
enh67797     2  109703800  109704800      1       1  150064       1.9216      0.02733
enh67814     2  109872200  109873200      3       2  150064        1.872     0.030607
enh67836     2  110264300  110265300      5       2  150064       2.1194      0.01703
enh67837     2  110315700  110316700      3       2  150064       4.2529   1.0551e-05
enh67839     2  110395300  110396300      3       1  150064        2.386    0.0085156
enh67840     2  110401900  110402900      3       2  150064       2.6335    0.0042256
enh67846     2  110858700  110859700      3       2  150064       1.9862     0.023508
enh67848     2  110871000  110872000      1       1  150064       2.0882      0.01839
enh67849     2  110907000  110908000      1       1  150064       2.8131     0.002453
enh67859     2  111466000  111467000      1       1  150064       2.3196      0.01018
enh67860     2  111472200  111473200      2       1  150064       1.9187     0.027509
enh67884     2  111906100  111907100      5       3  150064       2.5458     0.005451
enh67913     2  112249100  112250100      3       1  150064       1.8719     0.030608
enh67915     2  112253200  112254200      2       1  150064       2.6208    0.0043864
enh67946     2  112661200  112662200      3       1  150064       2.0154      0.02193
enh67950     2  112677100  112678100      3       2  150064       2.0374     0.020804
enh67954     2  112763100  112764100      4       2  150064       2.0756     0.018965
enh68073     2  114082100  114083100      3       2  150064       2.0008     0.022706
enh68080     2  114190600  114191600      1       1  150064       1.7916       0.0366
enh68100     2  114635100  114636100      3       2  150064       2.6739    0.0037492
enh68103     2  114650700  114651700      5       2  150064        1.947     0.025765
enh68105     2  114667700  114668700      5       2  150064       2.1569     0.015506
enh68123     2  118844500  118845500      4       2  150064       2.2752     0.011448
enh68129     2  118926500  118927500      3       1  150064       1.9362     0.026422
enh68135     2  119129800  119130800      4       2  150064       1.7794     0.037584
enh68230     2  121075500  121076500      1       1  150064        2.012      0.02211
enh68231     2  121077500  121078500      2       1  150064         1.86     0.031444
enh68236     2  121381900  121382900      3       1  150064       1.6802     0.046458
enh68251     2  122060900  122061900      1       1  150064       1.8367      0.03313
enh68262     2  122290100  122291100      2       1  150064        2.287     0.011099
enh68281     2  122511600  122512600      1       1  150064       1.8269      0.03386
enh68285     2  122575900  122576900      2       1  150064       2.7734    0.0027733
enh68286     2  122577300  122578300      5       2  150064       1.7626     0.038981
enh68295     2  122766600  122767600      1       1  150064       2.9712     0.001483
enh68296     2  122777200  122778200      2       1  150064       1.9756       0.0241
enh68334     2  125271900  125272900      3       2  150064       1.7552     0.039609
enh68369     2  127849500  127850500      6       3  150064       2.5139    0.0059697
enh68370     2  127856400  127857400      3       1  150064       3.1255   0.00088759
enh68371     2  127859400  127860400      6       2  150064       2.3757    0.0087569
enh68372     2  127862200  127863200      7       3  150064       2.3565    0.0092235
enh68375     2  127885900  127886900      5       1  150064       2.0111     0.022158
enh68377     2  127916200  127917200      2       1  150064       1.8935     0.029145
enh68432     2  128612600  128613600      4       2  150064       1.6489     0.049579
enh68440     2  128783000  128784000      1       1  150064         1.67      0.04746
enh68441     2  128786400  128787400      2       1  150064       1.7097     0.043657
enh68462     2  129165900  129166900      7       4  150064       2.1544     0.015605
enh68506     2  129918400  129919400      4       1  150064       1.7149     0.043186
enh68531     2  131131900  131132900      1       1  150064       2.2907      0.01099
enh68535     2  131149400  131150400      1       1  150064       2.1072      0.01755
enh68543     2  131799200  131800200      1       1  150064       3.4002    0.0003367
enh68544     2  131848900  131849900      1       1  150064       2.5573     0.005274
enh68546     2  131861200  131862200      4       2  150064        3.335   0.00042656
enh68547     2  131864600  131865600      2       1  150064        2.684    0.0036368
enh68549     2  131913600  131914600      2       1  150064        3.269   0.00053969
enh68565     2  134880500  134881500      2       1  150064       2.8151    0.0024384
enh68567     2  134893400  134894400      1       1  150064       2.5116     0.006009
enh68568     2  134895500  134896500      2       1  150064       3.4136    0.0003206
enh68569     2  134897500  134898500      1       1  150064       4.2027    1.319e-05
enh68570     2  134899000  134900000      5       2  150064       3.9182   4.4597e-05
enh68630     2  135543000  135544000      4       1  150064       2.2093     0.013578
enh68632     2  135620600  135621600      1       1  150064       2.6071     0.004566
enh68633     2  135674100  135675100      1       1  150064       3.0217     0.001257
enh68637     2  135700900  135701900      3       1  150064       1.6673     0.047725
enh68699     2  136940400  136941400      2       1  150064       2.2504     0.012213
enh68726     2  138737600  138738600      1       1  150064        1.833       0.0334
enh68734     2  139211400  139212400      1       1  150064        3.362    0.0003869
enh68735     2  139227000  139228000      3       2  150064       3.0919   0.00099427
enh68746     2  139570000  139571000      2       1  150064       2.1055     0.017625
enh68761     2  142910600  142911600      1       1  150064        1.806      0.03546
enh68797     2  143914900  143915900      1       1  150064       1.8709      0.03068
enh68800     2  143922400  143923400      1       1  150064       1.9937      0.02309
enh68805     2  143965300  143966300      2       1  150064       2.0044     0.022516
enh68810     2  144014000  144015000      1       1  150064       1.9506      0.02555
enh68812     2  144037000  144038000      2       1  150064       1.8525     0.031976
enh68829     2  144457700  144458700      1       1  150064       2.6579     0.003932
enh68833     2  144576600  144577600      2       1  150064       2.0017      0.02266
enh68835     2  144660500  144661500      2       1  150064       2.4385    0.0073732
enh68840     2  144901000  144902000      2       1  150064       1.9214     0.027343
enh68848     2  144995400  144996400      3       2  150064       2.2039     0.013765
enh68852     2  145028800  145029800      2       1  150064       2.4279    0.0075937
enh68856     2  145087400  145088400      2       1  150064       2.3347    0.0097797
enh68857     2  145090400  145091400      1       1  150064       3.2093    0.0006652
enh68861     2  145129300  145130300      2       1  150064         2.57    0.0050854
enh68863     2  145139500  145140500      1       1  150064       4.5198    3.095e-06
enh68864     2  145171300  145172300      2       1  150064       2.9452    0.0016138
enh68865     2  145183300  145184300      1       1  150064       4.6396    1.745e-06
enh68883     2  145282500  145283500      1       1  150064       1.8418      0.03275
enh68884     2  145305400  145306400      1       1  150064       2.0249      0.02144
enh68913     2  146304800  146305800      2       1  150064       1.8312     0.033532
enh68915     2  146402000  146403000      2       1  150064       2.8347    0.0022935
enh68916     2  146439800  146440800      2       1  150064       5.0361   2.3756e-07
enh68932     2  148109900  148110900      1       1  150064       2.4747     0.006668
enh68934     2  148257600  148258600      2       1  150064       2.0445     0.020451
enh68949     2  148633900  148634900      1       1  150064       2.3904     0.008414
enh68955     2  148747500  148748500      1       1  150064       2.3766     0.008736
enh68956     2  148775500  148776500      2       1  150064       2.2751     0.011451
enh68961     2  149095800  149096800      3       2  150064       2.0302     0.021168
enh68962     2  149115100  149116100      3       2  150064       1.6514     0.049328
enh68964     2  149251200  149252200      2       1  150064       2.3278    0.0099615
enh68967     2  149278800  149279800      4       1  150064       1.8179     0.034537
enh68971     2  149309500  149310500      2       1  150064       2.9679     0.001499
enh68973     2  149324800  149325800      8       3  150064       2.4718    0.0067209
enh68977     2  149404200  149405200      3       1  150064       2.5582    0.0052609
enh68978     2  149405000  149406000      2       1  150064       3.0023    0.0013396
enh68989     2  149684600  149685600      3       2  150064       2.2262     0.012999
enh69000     2  149875500  149876500      2       1  150064       2.2297     0.012884
enh69001     2  149888100  149889100      1       1  150064       3.2314     0.000616
enh69007     2  149985900  149986900      6       2  150064       1.9774     0.023998
enh69013     2  150393000  150394000      3       1  150064       2.0073     0.022357
enh69017     2  150453600  150454600      3       2  150064       2.2572     0.011997
enh69042     2  152279500  152280500      3       2  150064       1.7117     0.043479
enh69058     2  152691700  152692700      1       1  150064       2.4332     0.007484
enh69089     2  153024800  153025800      5       2  150064       2.5492     0.005398
enh69091     2  153030000  153031000      2       1  150064       2.0004     0.022726
enh69093     2  153059900  153060900      3       1  150064        2.705    0.0034149
enh69095     2  153193600  153194600      3       1  150064       1.7082     0.043799
enh69096     2  153257000  153258000      6       2  150064       2.3195     0.010184
enh69099     2  153274900  153275900      6       3  150064       1.7015     0.044429
enh69100     2  153277500  153278500      2       1  150064       2.4095    0.0079867
enh69103     2  153323600  153324600      3       1  150064       1.7491     0.040137
enh69104     2  153325700  153326700      1       1  150064        2.779     0.002726
enh69112     2  153450500  153451500      3       1  150064       1.8641     0.031157
enh69113     2  153468800  153469800      5       2  150064       1.8902     0.029367
enh69115     2  153551300  153552300      2       1  150064        2.609    0.0045403
enh69117     2  153576900  153577900      2       1  150064        2.911    0.0018013
enh69118     2  153586500  153587500      4       2  150064       2.7664    0.0028339
enh69123     2  155087500  155088500      1       1  150064       2.7743     0.002766
enh69124     2  155104000  155105000      1       1  150064       2.3338     0.009802
enh69128     2  155293400  155294400      3       1  150064        2.371    0.0088691
enh69130     2  155312300  155313300      5       3  150064       3.1786   0.00073998
enh69133     2  155830500  155831500      3       2  150064       4.2404   1.1157e-05
enh69135     2  155838300  155839300      5       2  150064       3.8296   6.4178e-05
enh69151     2  157254900  157255900      2       1  150064       1.9594     0.025035
enh69213     2  158768000  158769000      1       1  150064        2.704     0.003425
enh69217     2  158863300  158864300      1       1  150064        1.912      0.02794
enh69219     2  158867700  158868700      4       2  150064       1.9431     0.026002
enh69223     2  158977400  158978400      3       2  150064       2.6398    0.0041475
enh69228     2  159053600  159054600      2       1  150064       2.1699     0.015006
enh69237     2  159195800  159196800      2       1  150064       1.7505     0.040013
enh69240     2  159316900  159317900      4       2  150064        3.117   0.00091365
enh69241     2  159333600  159334600      1       1  150064       3.0841     0.001021
enh69242     2  159349700  159350700      6       2  150064       2.8574    0.0021356
enh69245     2  159395200  159396200      2       1  150064       2.8233    0.0023768
enh69300     2  160374100  160375100      3       2  150064       3.3424   0.00041536
enh69301     2  160386200  160387200      7       3  150064       2.5347     0.005627
enh69304     2  160441500  160442500      7       3  150064       2.4491      0.00716
enh69305     2  160447400  160448400      3       2  150064       1.7055     0.044055
enh69306     2  160451900  160452900      2       1  150064       2.1157     0.017185
enh69307     2  160461800  160462800      5       2  150064       3.0711    0.0010662
enh69308     2  160463400  160464400      2       1  150064       1.9649     0.024715
enh69309     2  160465200  160466200      3       2  150064       1.9367     0.026389
enh69310     2  160466200  160467200      4       2  150064       2.6527    0.0039921
enh69311     2  160467900  160468900      5       3  150064       2.3694    0.0089091
enh69312     2  160474200  160475200      2       1  150064       3.4676   0.00026257
enh69313     2  160476700  160477700      3       2  150064       1.8384     0.033002
enh69315     2  160552400  160553400      5       2  150064       2.6196     0.004402
enh69316     2  160562800  160563800      8       4  150064       1.7001     0.044559
enh69317     2  160566600  160567600      5       2  150064       2.1417     0.016107
enh69318     2  160572300  160573300      5       1  150064       2.5574    0.0052728
enh69320     2  160584400  160585400      5       1  150064       2.5835    0.0048895
enh69323     2  160634700  160635700      5       2  150064       3.5751   0.00017507
enh69324     2  160641100  160642100      3       2  150064       2.5374    0.0055847
enh69326     2  160646700  160647700      4       2  150064       2.7548    0.0029365
enh69327     2  160649100  160650100      1       1  150064       3.0243     0.001246
enh69329     2  160655100  160656100      3       1  150064       2.7305    0.0031624
enh69330     2  160657700  160658700      4       2  150064       2.6276    0.0042991
enh69332     2  160673300  160674300      2       1  150064       3.3778   0.00036528
enh69351     2  161061400  161062400      2       1  150064       1.9352     0.026481
enh69352     2  161064500  161065500      1       1  150064       2.3001      0.01072
enh69367     2  161202000  161203000      4       2  150064       2.0584     0.019777
enh69375     2  161236600  161237600      3       2  150064       1.9082     0.028185
enh69388     2  161283600  161284600      2       1  150064       2.6417    0.0041247
enh69403     2  161507900  161508900      3       1  150064       1.8646      0.03112
enh69404     2  161517000  161518000      4       2  150064       2.1767     0.014751
enh69407     2  161560400  161561400      4       2  150064       1.6628     0.048171
enh69437     2  162810100  162811100      4       2  150064       4.5077   3.2765e-06
enh69438     2  162813000  162814000      1       1  150064       3.2365     0.000605
enh69439     2  162831800  162832800      2       1  150064       2.4165    0.0078348
enh69440     2  162835600  162836600      1       1  150064       4.8645    5.737e-07
enh69442     2  162850100  162851100      2       1  150064       2.4937    0.0063204
enh69443     2  162852000  162853000      1       1  150064       3.3511    0.0004025
enh69444     2  162854900  162855900      1       1  150064        3.502    0.0002309
enh69445     2  162869100  162870100      3       1  150064       4.0969   2.0933e-05
enh69512     2  166005900  166006900      4       1  150064       2.6703    0.0037891
enh69524     2  166354100  166355100      2       1  150064       1.6459     0.049888
enh69532     2  166652200  166653200      4       1  150064       2.8068    0.0025021
enh69533     2  166659200  166660200      5       2  150064       2.9552    0.0015624
enh69535     2  166730700  166731700      3       1  150064        2.463    0.0068896
enh69536     2  166733700  166734700      5       3  150064       2.0492     0.020222
enh69539     2  166754000  166755000      2       1  150064       1.9638     0.024775
enh69541     2  166787300  166788300      3       2  150064       2.1061     0.017597
enh69544     2  166810900  166811900      2       1  150064       3.2935   0.00049468
enh69545     2  166914300  166915300      3       1  150064       1.9532     0.025399
enh69548     2  167005400  167006400      4       2  150064       2.2714     0.011562
enh69549     2  167199800  167200800      3       2  150064       2.7631    0.0028626
enh69550     2  167222100  167223100      3       1  150064       2.1947     0.014093
enh69555     2  167350600  167351600      4       2  150064       3.2406   0.00059635
enh69558     2  167424400  167425400      2       1  150064       2.1352     0.016371
enh69562     2  167534400  167535400      2       1  150064       1.6502     0.049448
enh69564     2  167639700  167640700      2       1  150064        1.762     0.039031
enh69566     2  167813900  167814900      2       1  150064       1.7094     0.043688
enh69613     2  169315500  169316500      2       1  150064       1.9863       0.0235
enh69622     2  169374800  169375800      3       1  150064       2.1259     0.016756
enh69623     2  169377700  169378700      2       1  150064       1.8727     0.030553
enh69625     2  169384400  169385400      3       2  150064       2.9642    0.0015174
enh69626     2  169385100  169386100      3       2  150064       3.2223   0.00063589
enh69627     2  169387200  169388200      4       2  150064       2.0137     0.022021
enh69630     2  169407000  169408000      5       2  150064       2.0721     0.019129
enh69640     2  169456000  169457000      4       2  150064       2.0361      0.02087
enh69643     2  169483000  169484000      4       2  150064       2.9181    0.0017606
enh69645     2  169495400  169496400      3       1  150064        2.075     0.018993
enh69665     2  169708300  169709300      4       2  150064       1.9742     0.024181
enh69667     2  169736600  169737600      1       1  150064       1.7399      0.04094
enh69678     2  169872100  169873100      4       2  150064       1.8551     0.031788
enh69693     2  169975600  169976600      3       1  150064       1.6999     0.044573
enh69700     2  170335000  170336000      1       1  150064       1.7735      0.03807
enh69703     2  170428300  170429300      1       1  150064       2.0183      0.02178
enh69732     2  170782300  170783300      4       2  150064       2.0979     0.017958
enh69733     2  170837000  170838000      1       1  150064       1.6803      0.04645
enh69770     2  171943200  171944200      2       1  150064       2.5562    0.0052908
enh69771     2  171984800  171985800      4       2  150064       1.9911     0.023237
enh69772     2  171991000  171992000      3       1  150064         2.14     0.016177
enh69776     2  172002800  172003800      4       2  150064       2.1514     0.015721
enh69782     2  172037800  172038800      6       2  150064       1.8628     0.031245
enh69812     2  172543200  172544200      4       2  150064       3.5842   0.00016909
enh69815     2  172650800  172651800      1       1  150064       3.1278    0.0008806
enh69816     2  172654700  172655700      2       1  150064       3.7259   9.7329e-05
enh69817     2  172663600  172664600      3       2  150064       1.9055     0.028358
enh69827     2  172812600  172813600      4       2  150064       4.0204   2.9048e-05
enh69830     2  172865300  172866300      5       2  150064       3.2481   0.00058082
enh69831     2  172876900  172877900      2       1  150064       3.7264   9.7134e-05
enh69832     2  172881200  172882200      1       1  150064        4.006    3.088e-05
enh69835     2  172910400  172911400      2       1  150064       3.8556    5.773e-05
enh69836     2  172916300  172917300      3       2  150064       2.6666    0.0038317
enh69852     2  173107600  173108600      3       2  150064       2.0761     0.018944
enh69857     2  173139100  173140100      5       2  150064       1.9082     0.028183
enh69858     2  173146400  173147400      1       1  150064       1.8986      0.02881
enh69860     2  173158400  173159400      5       2  150064       2.2216     0.013155
enh69864     2  173176000  173177000      2       1  150064       1.8297     0.033646
enh69906     2  173921600  173922600      4       2  150064       1.8462     0.032434
enh69909     2  173942100  173943100      4       2  150064         2.51    0.0060362
enh69912     2  173991200  173992200      3       1  150064       1.6904     0.045479
enh69913     2  173999200  174000200      4       2  150064       1.8704     0.030713
enh69914     2  174001000  174002000      2       1  150064       3.1152   0.00091915
enh69915     2  174013000  174014000      2       1  150064       2.4692    0.0067712
enh69918     2  174074900  174075900      6       3  150064       2.7938    0.0026043
enh69937     2  174758800  174759800      2       1  150064       1.7916     0.036598
enh69938     2  174762900  174763900      4       1  150064       2.2603     0.011901
enh69940     2  174790000  174791000      3       1  150064       2.4107    0.0079618
enh69942     2  174805800  174806800      5       3  150064       2.3027     0.010649
enh69949     2  174871600  174872600      2       1  150064       1.6938     0.045152
enh69950     2  174875800  174876800      5       2  150064       2.2239     0.013078
enh69952     2  174887600  174888600      6       2  150064       2.2393      0.01257
enh69953     2  174892400  174893400      4       2  150064       1.7098     0.043648
enh69954     2  174896100  174897100      6       3  150064        1.851     0.032083
enh69960     2  174936500  174937500      5       2  150064       2.6899    0.0035734
enh69961     2  175017900  175018900      2       1  150064       2.2785     0.011348
enh69962     2  175022100  175023100      1       1  150064       1.7323      0.04161
enh69963     2  175075700  175076700      2       1  150064       3.0957   0.00098186
enh69965     2  175111400  175112400      2       1  150064       2.6259    0.0043211
enh69966     2  175113600  175114600      3       2  150064       2.9971    0.0013628
enh69967     2  175147000  175148000      3       2  150064       1.7806     0.037488
enh69971     2  175352200  175353200      1       1  150064       3.7024    0.0001068
enh69982     2  175463200  175464200      2       1  150064       1.7884     0.036859
enh69983     2  175466300  175467300      2       1  150064       1.7359     0.041293
enh69984     2  175470700  175471700      2       1  150064       2.4229     0.007698
enh69985     2  175472600  175473600      2       1  150064       1.7895     0.036768
enh69986     2  175475200  175476200      2       1  150064       2.3857    0.0085233
enh70007     2  175901100  175902100      6       2  150064       1.9787     0.023922
enh70031     2  177147600  177148600      1       1  150064       1.9747      0.02415
enh70032     2  177161300  177162300      2       1  150064       2.0144     0.021985
enh70111     2  178976200  178977200      2       1  150064       1.9619     0.024889
enh70112     2  178978300  178979300      2       1  150064       2.7261    0.0032045
enh70135     2  179626400  179627400      1       1  150064       1.7746      0.03798
enh70165     2  180872000  180873000      7       3  150064       3.1971    0.0006941
enh70166     2  180990000  180991000      1       1  150064       3.4796    0.0002511
enh70236     2  182655300  182656300      4       2  150064       1.7244     0.042318
enh70240     2  182686000  182687000      4       2  150064       2.0187     0.021761
enh70251     2  182962000  182963000      3       1  150064       2.3114     0.010406
enh70257     2  183386100  183387100      4       1  150064       2.5403    0.0055374
enh70258     2  183387800  183388800      2       1  150064       2.1855     0.014426
enh70267     2  183895400  183896400      3       2  150064       1.9825     0.023712
enh70272     2  183990600  183991600     10       4  150064       1.8414     0.032778
enh70275     2  185442100  185443100      3       2  150064       3.1448   0.00083109
enh70277     2  185460700  185461700      3       1  150064       3.7616   8.4424e-05
enh70279     2  185466100  185467100      4       2  150064       2.1972     0.014002
enh70280     2  185498200  185499200      2       1  150064       4.6135   1.9801e-06
enh70282     2  185501500  185502500      2       1  150064       3.3157   0.00045706
enh70284     2  185548200  185549200      3       2  150064       3.4197   0.00031349
enh70286     2  185598400  185599400      3       2  150064       1.7047     0.044122
enh70287     2  185600000  185601000      3       1  150064       2.4145    0.0078794
enh70288     2  185621300  185622300      1       1  150064       1.9963      0.02295
enh70290     2  185633500  185634500      4       2  150064       2.1928     0.014159
enh70325     2  188267800  188268800      1       1  150064       1.6688      0.04758
enh70337     2  188409800  188410800      2       1  150064       2.0383     0.020762
enh70349     2  189651300  189652300      2       1  150064       2.6071    0.0045662
enh70366     2  190433600  190434600      2       1  150064       2.1181     0.017084
enh70380     2  190528000  190529000      6       3  150064       1.7229     0.042457
enh70390     2  190734700  190735700      2       1  150064       2.0813     0.018704
enh70391     2  190739700  190740700      1       1  150064       2.1003      0.01785
enh70404     2  191217400  191218400      2       1  150064       1.8348      0.03327
enh70405     2  191220600  191221600      1       1  150064       1.7229      0.04245
enh70408     2  191245300  191246300      4       2  150064       3.2017   0.00068299
enh70413     2  191279800  191280800      2       1  150064        1.876     0.030327
enh70414     2  191281100  191282100      2       1  150064       2.2216     0.013156
enh70416     2  191289600  191290600      1       1  150064       2.2815      0.01126
enh70420     2  191329000  191330000      3       2  150064       2.6303    0.0042649
enh70428     2  191401000  191402000      3       1  150064       2.3768    0.0087306
enh70430     2  191440000  191441000      2       1  150064       2.1948     0.014088
enh70432     2  191463700  191464700      3       1  150064       2.2349     0.012712
enh70434     2  191492800  191493800      2       1  150064       2.4091    0.0079953
enh70452     2  191712100  191713100      1       1  150064       1.6837      0.04612
enh70455     2  191741800  191742800      3       1  150064       1.8173     0.034586
enh70463     2  191850900  191851900      2       1  150064        1.812     0.034991
enh70466     2  191884000  191885000      3       2  150064       1.8504     0.032126
enh70469     2  191897000  191898000      1       1  150064       2.2945      0.01088
enh70472     2  191916800  191917800      2       1  150064       1.6677     0.047691
enh70475     2  191928200  191929200      1       1  150064       1.7985      0.03605
enh70477     2  191934800  191935800      1       1  150064       1.8569      0.03166
enh70555     2  193044800  193045800      4       1  150064         2.42    0.0077605
enh70561     2  194096000  194097000      1       1  150064       1.8065      0.03542
enh70563     2  194136000  194137000      1       1  150064       1.6921      0.04531
enh70565     2  194206000  194207000      2       1  150064       2.6547    0.0039689
enh70568     2  194340500  194341500      2       1  150064       4.0819   2.2338e-05
enh70569     2  194440400  194441400      5       2  150064       4.2998   8.5478e-06
enh70590     2  196399500  196400500      2       1  150064       1.9021     0.028581
enh70592     2  196408900  196409900      5       2  150064       3.6552   0.00012851
enh70594     2  196424900  196425900      4       2  150064       1.9604     0.024976
enh70596     2  196434200  196435200      1       1  150064       2.4217     0.007723
enh70600     2  196465800  196466800      1       1  150064       2.3012      0.01069
enh70604     2  196513400  196514400      1       1  150064       2.3226       0.0101
enh70609     2  196541600  196542600      3       2  150064       2.0852     0.018527
enh70613     2  196707300  196708300      2       1  150064       2.1338     0.016428
enh70615     2  196727900  196728900      1       1  150064        2.513     0.005986
enh70618     2  196910600  196911600      2       1  150064       3.6587   0.00012676
enh70622     2  196944300  196945300      1       1  150064       1.8707      0.03069
enh70625     2  196977700  196978700      3       2  150064       2.2846     0.011167
enh70629     2  197026100  197027100      2       1  150064       1.8671     0.030943
enh70630     2  197039400  197040400      2       1  150064        1.817     0.034609
enh70631     2  197047500  197048500      1       1  150064       2.1038       0.0177
enh70632     2  197059600  197060600      1       1  150064       2.0723      0.01912
enh70633     2  197066000  197067000      2       1  150064       2.5229    0.0058194
enh70653     2  197139800  197140800      7       4  150064       2.1815     0.014573
enh70664     2  197662500  197663500      1       1  150064       2.2505      0.01221
enh70669     2  197788900  197789900      1       1  150064       2.0893      0.01834
enh70673     2  197853700  197854700      1       1  150064       2.8042     0.002522
enh70674     2  197875600  197876600      1       1  150064       3.0493     0.001147
enh70676     2  197945800  197946800      3       2  150064       2.1822     0.014548
enh70681     2  197995300  197996300      1       1  150064       2.5018     0.006178
enh70683     2  198006200  198007200      3       1  150064       2.0145      0.02198
enh70685     2  198017000  198018000      4       2  150064       2.1824      0.01454
enh70687     2  198026400  198027400      2       1  150064       2.2899     0.011013
enh70688     2  198028600  198029600      2       1  150064       2.3458    0.0094928
enh70689     2  198029200  198030200      2       1  150064       2.3458    0.0094928
enh70706     2  198113000  198114000      4       1  150064        2.435     0.007445
enh70707     2  198117200  198118200      2       1  150064       3.0028    0.0013376
enh70709     2  198122900  198123900      2       1  150064       1.9162      0.02767
enh70718     2  198143800  198144800      4       2  150064       4.8038   7.7832e-07
enh70721     2  198152500  198153500      2       1  150064       4.1386   1.7469e-05
enh70722     2  198154800  198155800      2       1  150064       4.9812   3.1591e-07
enh70724     2  198159800  198160800      1       1  150064       5.3695    3.947e-08
enh70725     2  198163000  198164000      3       1  150064       4.9258   4.2004e-07
enh70726     2  198164700  198165700      1       1  150064       5.2801    6.454e-08
enh70729     2  198187200  198188200      1       1  150064       5.5826    1.185e-08
enh70735     2  198294800  198295800      2       1  150064       1.7139     0.043274
enh70736     2  198307700  198308700      2       1  150064        4.865   5.7234e-07
enh70737     2  198310200  198311200      2       1  150064       5.9999    9.872e-10
enh70742     2  198361500  198362500      1       1  150064       6.2257    2.397e-10
enh70749     2  198568700  198569700      1       1  150064       4.1225    1.874e-05
enh70750     2  198572900  198573900      2       1  150064        4.101   2.0565e-05
enh70752     2  198575500  198576500      3       2  150064        4.768   9.3011e-07
enh70754     2  198667800  198668800      3       2  150064       5.3473   4.4647e-08
enh70755     2  198670900  198671900      3       2  150064       4.4429   4.4376e-06
enh70757     2  198712500  198713500      3       2  150064       4.0851   2.2025e-05
enh70759     2  198753700  198754700      2       1  150064       4.2409   1.1133e-05
enh70760     2  198759100  198760100      3       2  150064       4.2094   1.2801e-05
enh70763     2  198818500  198819500      2       1  150064       4.5688   2.4524e-06
enh70764     2  198860500  198861500      2       1  150064       4.6088   2.0249e-06
enh70766     2  198906500  198907500      2       1  150064       5.1918   1.0412e-07
enh70777     2  200470800  200471800      2       1  150064       1.8955     0.029016
enh70787     2  200678500  200679500      2       1  150064       3.2866   0.00050696
enh70789     2  200714200  200715200      1       1  150064       5.3052    5.627e-08
enh70790     2  200716000  200717000      1       1  150064       7.4192     5.89e-14
enh70791     2  200725800  200726800      1       1  150064       3.2931    0.0004955
enh70793     2  200774700  200775700      2       1  150064       5.8473   2.4979e-09
enh70795     2  200818000  200819000      4       2  150064       5.9462   1.3719e-09
enh70798     2  200850200  200851200      4       2  150064       4.2116   1.2676e-05
enh70804     2  201172700  201173700      6       2  150064       6.1456   3.9822e-10
enh70805     2  201180600  201181600      1       1  150064       2.5725     0.005049
enh70808     2  201228600  201229600      3       1  150064       4.8698   5.5857e-07
enh70810     2  201237100  201238100      2       1  150064       2.5634    0.0051829
enh70812     2  201247500  201248500      2       1  150064        3.498   0.00023437
enh70813     2  201270400  201271400      1       1  150064       3.5598    0.0001856
enh70814     2  201291000  201292000      3       2  150064       3.6226    0.0001458
enh70815     2  201320300  201321300      3       1  150064       3.6447   0.00013385
enh70816     2  201331300  201332300      2       1  150064       3.1014   0.00096296
enh70817     2  201332800  201333800      4       2  150064       3.5728   0.00017662
enh70820     2  201351000  201352000      1       1  150064       1.7708       0.0383
enh70821     2  201373000  201374000      5       3  150064       2.0277     0.021297
enh70824     2  201449700  201450700      1       1  150064       1.9686       0.0245
enh70826     2  201499800  201500800      4       2  150064        1.781     0.037459
enh70828     2  201518700  201519700      1       1  150064       1.7498      0.04008
enh70835     2  201561600  201562600      6       2  150064       2.0823     0.018657
enh70840     2  201606700  201607700      6       1  150064       2.1047     0.017659
enh70859     2  201886500  201887500      1       1  150064       2.4643     0.006865
enh70875     2  202021500  202022500      5       2  150064       1.9704     0.024399
enh70879     2  202046600  202047600      1       1  150064       1.8405      0.03285
enh70888     2  202093500  202094500      1       1  150064       2.3302     0.009897
enh70894     2  202118400  202119400      7       2  150064       2.6261    0.0043189
enh70895     2  202129700  202130700      4       2  150064       2.6636    0.0038657
enh70897     2  202138000  202139000      5       2  150064       2.0227      0.02155
enh70898     2  202144600  202145600      2       1  150064         2.06     0.019699
enh70932     2  202765500  202766500      1       1  150064       2.1469       0.0159
enh70938     2  202829200  202830200      6       3  150064       2.2654     0.011743
enh70939     2  202834300  202835300      4       1  150064        2.104      0.01769
enh70965     2  203453100  203454100      2       1  150064       1.7147     0.043196
enh70975     2  203522400  203523400      1       1  150064       1.6545      0.04901
enh70976     2  203530300  203531300      2       1  150064       2.2925     0.010937
enh70977     2  203537200  203538200      1       1  150064       2.8652     0.002084
enh70979     2  203627600  203628600      2       1  150064       1.6936     0.045175
enh70987     2  203814900  203815900      3       2  150064       2.4341    0.0074635
enh70988     2  203829900  203830900      4       2  150064       2.0604     0.019681
enh70989     2  203859000  203860000      4       2  150064       2.3501    0.0093833
enh70991     2  203877700  203878700      1       1  150064       2.9017     0.001856
enh70994     2  203881600  203882600      2       1  150064       2.1455     0.015956
enh70995     2  203882300  203883300      4       2  150064       2.9699    0.0014895
enh70998     2  204105100  204106100      3       1  150064        2.659    0.0039186
enh70999     2  204175900  204176900      1       1  150064       1.8158       0.0347
enh71002     2  204211700  204212700      3       1  150064       1.7276     0.042027
enh71005     2  204316000  204317000      2       1  150064       2.4105    0.0079651
enh71014     2  204522300  204523300      3       2  150064       1.8691     0.030802
enh71040     2  204761900  204762900      1       1  150064       1.8551      0.03179
enh71065     2  205837100  205838100      1       1  150064       2.1553      0.01557
enh71082     2  206410100  206411100      1       1  150064       1.7885      0.03685
enh71106     2  206862900  206863900      1       1  150064        1.671      0.04736
enh71113     2  207106300  207107300      1       1  150064       2.1137      0.01727
enh71125     2  207585700  207586700      2       1  150064       1.9798     0.023863
enh71139     2  207911200  207912200      3       2  150064       1.8611     0.031363
enh71144     2  207971100  207972100      3       2  150064       1.9937     0.023094
enh71178     2  208345600  208346600      3       1  150064       2.1836     0.014497
enh71180     2  208365700  208366700      5       3  150064       3.2974   0.00048793
enh71184     2  208392100  208393100      2       1  150064       3.2313   0.00061611
enh71185     2  208398400  208399400      2       1  150064       3.6579   0.00012715
enh71187     2  208402600  208403600      2       1  150064       3.4493     0.000281
enh71188     2  208411100  208412100      3       2  150064       4.0868   2.1867e-05
enh71190     2  208484400  208485400      1       1  150064       4.1235    1.866e-05
enh71192     2  208497500  208498500      1       1  150064       4.1488    1.671e-05
enh71193     2  208500300  208501300      2       1  150064        3.416   0.00031777
enh71194     2  208526900  208527900      1       1  150064        3.379    0.0003637
enh71195     2  208531600  208532600      3       2  150064       4.0205   2.9036e-05
enh71235     2  208957600  208958600      1       1  150064       2.6896     0.003577
enh71239     2  208988100  208989100      2       1  150064       1.8081     0.035298
enh71247     2  209078100  209079100      1       1  150064       1.8089      0.03523
enh71273     2  210338500  210339500      2       1  150064       1.8377     0.033057
enh71295     2  213550800  213551800      7       4  150064       2.1618     0.015318
enh71296     2  213641500  213642500      4       1  150064       1.8196     0.034408
enh71297     2  213656000  213657000      1       1  150064       2.0676      0.01934
enh71299     2  213680000  213681000      2       1  150064       1.7741     0.038024
enh71304     2  213839300  213840300      3       2  150064       1.9201      0.02742
enh71305     2  213843900  213844900      4       2  150064       1.8332     0.033389
enh71366     2  216636400  216637400      4       2  150064       1.6504      0.04943
enh71391     2  216871700  216872700      4       2  150064       1.7588     0.039305
enh71395     2  216896100  216897100      2       1  150064       2.1648       0.0152
enh71413     2  217171400  217172400      2       1  150064       1.9992     0.022796
enh71423     2  217277900  217278900      3       1  150064       2.8614    0.0021086
enh71429     2  217360200  217361200      4       2  150064       1.8798     0.030068
enh71436     2  217483900  217484900      4       2  150064       1.9169     0.027628
enh71437     2  217625800  217626800      1       1  150064       2.5639     0.005175
enh71450     2  218025400  218026400      2       1  150064       2.3866    0.0085019
enh71472     2  218653500  218654500      7       3  150064       2.2778     0.011369
enh71473     2  218654900  218655900      1       1  150064       2.4451      0.00724
enh71482     2  218776200  218777200      4       2  150064       1.7179     0.042911
enh71483     2  218784100  218785100     12       3  150064       2.4097    0.0079822
enh71541     2  219199100  219200100      1       1  150064       1.7213       0.0426
enh71580     2  219950300  219951300      1       1  150064       2.3947     0.008317
enh71582     2  219973200  219974200      2       1  150064       1.9416     0.026094
enh71585     2  219993000  219994000      2       1  150064       2.8731    0.0020324
enh71586     2  220024000  220025000      2       1  150064       2.6937    0.0035333
enh71587     2  220025700  220026700      2       1  150064       2.6891    0.0035818
enh71590     2  220039600  220040600      2       1  150064       3.3886   0.00035125
enh71591     2  220044200  220045200      2       1  150064       3.8727   5.3813e-05
enh71592     2  220046400  220047400      3       1  150064       4.0379    2.697e-05
enh71597     2  220092000  220093000      1       1  150064        2.173      0.01489
enh71638     2  222308500  222309500      4       1  150064       1.6987     0.044684
enh71639     2  222312700  222313700      7       2  150064       2.0132     0.022048
enh71644     2  222383400  222384400      1       1  150064       2.6024     0.004629
enh71645     2  222392100  222393100      2       1  150064        2.968    0.0014987
enh71646     2  222394800  222395800      3       2  150064       1.6472     0.049754
enh71653     2  223269100  223270100      1       1  150064       2.0033      0.02257
enh71679     2  223728000  223729000      4       2  150064       1.6824     0.046245
enh71725     2  225183900  225184900      3       1  150064       1.7183     0.042868
enh71729     2  225262500  225263500      3       1  150064       2.8275     0.002346
enh71730     2  225270200  225271200      5       1  150064       2.8005    0.0025512
enh71731     2  225293300  225294300      3       1  150064       2.4369    0.0074072
enh71732     2  225307400  225308400      5       1  150064       1.9937     0.023093
enh71734     2  225349700  225350700      2       1  150064       1.9061     0.028321
enh71737     2  225381700  225382700      1       1  150064       2.3599     0.009139
enh71738     2  225384400  225385400      3       2  150064       3.6455   0.00013343
enh71739     2  225387300  225388300      4       2  150064       3.3889   0.00035092
enh71742     2  225391200  225392200      2       1  150064       4.9536   3.6421e-07
enh71743     2  225426000  225427000      5       3  150064       3.4056   0.00033006
enh71744     2  225428200  225429200      2       1  150064       1.9548     0.025302
enh71745     2  225434700  225435700      1       1  150064       1.6773      0.04674
enh71746     2  225436800  225437800      4       2  150064        4.282   9.2614e-06
enh71747     2  225439100  225440100      4       1  150064        3.491   0.00024058
enh71748     2  225441700  225442700      3       2  150064       4.4213   4.9059e-06
enh71750     2  225445500  225446500      1       1  150064       2.4706     0.006744
enh71753     2  225455600  225456600      2       1  150064       3.6033    0.0001571
enh71754     2  225466900  225467900      4       2  150064        4.221   1.2162e-05
enh71755     2  225502600  225503600      5       3  150064       2.4031    0.0081289
enh71758     2  225701700  225702700      3       1  150064       2.1393     0.016208
enh71761     2  225758300  225759300      2       1  150064       2.1426     0.016071
enh71762     2  225774500  225775500      7       3  150064       2.0494     0.020212
enh71767     2  225812800  225813800      2       1  150064       1.8687     0.030836
enh71786     2  225888200  225889200      3       2  150064       2.8854    0.0019543
enh71787     2  225889600  225890600      3       2  150064       2.2588     0.011947
enh71792     2  225902100  225903100      1       1  150064        3.889    5.032e-05
enh71794     2  225917300  225918300      2       1  150064       1.9264     0.027026
enh71795     2  225920000  225921000      2       1  150064       1.9606     0.024963
enh71797     2  226029100  226030100      6       2  150064       1.8714     0.030647
enh71803     2  226604000  226605000      1       1  150064       1.7779      0.03771
enh71824     2  227689200  227690200      2       1  150064       2.6493    0.0040326
enh71825     2  227699000  227700000      3       2  150064       2.6478    0.0040509
enh71826     2  227702900  227703900      4       1  150064       1.7842     0.037195
enh71829     2  227740200  227741200      1       1  150064        1.825        0.034
enh71830     2  227770700  227771700      3       1  150064       1.9183     0.027537
enh71844     2  228261900  228262900      5       3  150064       2.6554    0.0039612
enh71845     2  228263600  228264600      6       2  150064       2.7807     0.002712
enh71851     2  228303600  228304600      2       1  150064       2.2522     0.012156
enh71855     2  228326400  228327400      3       1  150064       1.8834     0.029821
enh71856     2  228328700  228329700      7       4  150064       2.5216    0.0058409
enh71860     2  228347300  228348300      2       1  150064       2.2438     0.012421
enh71869     2  228647300  228648300      5       2  150064       2.9803    0.0014401
enh71870     2  228648200  228649200      4       1  150064       2.7158    0.0033063
enh71878     2  230165400  230166400      1       1  150064       1.8129      0.03492
enh71879     2  230176700  230177700      4       2  150064       1.9822     0.023729
enh71915     2  231091600  231092600      3       2  150064        2.083     0.018626
enh71919     2  231186000  231187000      2       1  150064       1.6962     0.044922
enh71920     2  231190200  231191200      6       2  150064       1.9679     0.024542
enh71936     2  231337800  231338800      2       1  150064       1.7103     0.043601
enh72006     2  232264500  232265500      1       1  150064       2.3044       0.0106
enh72010     2  232326200  232327200      2       1  150064       1.9244     0.027151
enh72011     2  232330200  232331200      2       1  150064       2.7802    0.0027166
enh72012     2  232333900  232334900      9       4  150064       2.1134     0.017282
enh72014     2  232346600  232347600      5       3  150064        1.763     0.038954
enh72028     2  232470000  232471000      2       1  150064       1.7846      0.03716
enh72030     2  232480400  232481400      5       2  150064       1.9978      0.02287
enh72041     2  232528600  232529600      3       1  150064       2.1975     0.013994
enh72042     2  232532100  232533100      1       1  150064       2.7311     0.003156
enh72044     2  232542000  232543000      5       3  150064       1.8461     0.032437
enh72073     2  233101700  233102700      1       1  150064       2.2107      0.01353
enh72079     2  233174500  233175500      4       2  150064       2.0692     0.019262
enh72089     2  233255900  233256900      4       2  150064       1.9258     0.027068
enh72091     2  233277200  233278200      3       1  150064       2.7367    0.0031032
enh72092     2  233294400  233295400      5       2  150064       2.2528     0.012136
enh72093     2  233297100  233298100      5       2  150064       2.5456    0.0054541
enh72101     2  233457400  233458400      1       1  150064       2.1019      0.01778
enh72103     2  233554000  233555000      6       3  150064       4.4505   4.2842e-06
enh72105     2  233565600  233566600      1       1  150064       6.5913     2.18e-11
enh72106     2  233585600  233586600      3       2  150064       5.7821   3.6876e-09
enh72107     2  233605700  233606700      2       1  150064       2.4936    0.0063224
enh72108     2  233646300  233647300      4       2  150064       4.2163    1.242e-05
enh72109     2  233680700  233681700      3       1  150064       4.4413   4.4699e-06
enh72111     2  233703300  233704300      2       1  150064       6.0443   7.5018e-10
enh72112     2  233704400  233705400      2       1  150064       2.7775    0.0027391
enh72113     2  233717800  233718800      1       1  150064       6.2265    2.385e-10
enh72114     2  233735900  233736900      4       2  150064       5.3095   5.4976e-08
enh72115     2  233738400  233739400      2       1  150064       2.3585    0.0091752
enh72117     2  233765900  233766900      5       3  150064       2.3436      0.00955
enh72119     2  233916100  233917100      4       2  150064       1.8241     0.034069
enh72121     2  233923100  233924100      3       1  150064       2.3692    0.0089144
enh72177     2  234473600  234474600      1       1  150064       2.1638      0.01524
enh72199     2  235354200  235355200      7       2  150064        1.982     0.023741
enh72200     2  235359600  235360600      2       1  150064       1.8324     0.033448
enh72203     2  235389800  235390800      1       1  150064       2.0999      0.01787
enh72239     2  236179300  236180300      6       2  150064       2.4309    0.0075312
enh72242     2  236419800  236420800      1       1  150064       2.9263     0.001715
enh72247     2  236860400  236861400      2       1  150064       1.7569     0.039468
enh72262     2  237463800  237464800      3       1  150064       1.7943     0.036387
enh72268     2  237550900  237551900      6       2  150064       2.0007      0.02271
enh72275     2  237677800  237678800      3       1  150064       2.1965     0.014027
enh72287     2  237928100  237929100      4       2  150064       2.1064     0.017584
enh72324     2  238571700  238572700      5       2  150064       1.7341      0.04145
enh72337     2  238649000  238650000      4       1  150064       1.7396     0.040963
enh72338     2  238650700  238651700      6       2  150064       1.8146     0.034791
enh72339     2  238652700  238653700      6       2  150064       1.7443     0.040553
enh72342     2  238765100  238766100      2       1  150064       2.0891      0.01835
enh72450     2  240229400  240230400      1       1  150064        2.016       0.0219
enh72478     2  240577900  240578900      4       2  150064       1.6989     0.044672
enh72497     2  240884900  240885900      7       3  150064       1.7081     0.043805
enh72505     2  241329200  241330200      5       3  150064       1.9257     0.027071
enh72506     2  241331700  241332700      6       2  150064       2.1182     0.017078
enh72521     2  241562300  241563300     10       6  150064       1.9084     0.028171
enh72541     2  241948000  241949000      3       2  150064       1.7005     0.044517
enh72547     2  242027900  242028900      4       2  150064       1.9384     0.026284
enh72558     2  242150400  242151400      3       1  150064       1.6709     0.047373
enh72580     2  242555500  242556500      2       1  150064       2.3737    0.0088059
enh72583     2  242574300  242575300      3       2  150064       1.8432     0.032647
enh72585     2  242604500  242605500      3       1  150064       2.1349     0.016386
enh72600     2  242785600  242786600      1       1  150064       1.8505      0.03212
enh72608     2  242843700  242844700      7       2  150064       1.9278     0.026939
enh72612     2  242907300  242908300      2       1  150064       1.7049     0.044102
enh72647     3    3221400    3222400      4       2  150064       1.7359     0.041293
enh72648     3    3233900    3234900      1       1  150064       2.0972      0.01799
enh72670     3    4312800    4313800      3       1  150064       1.7356     0.041318
enh72675     3    4350500    4351500      1       1  150064        1.671      0.04736
enh72737     3    4908000    4909000      1       1  150064       1.7001      0.04456
enh72742     3    4985200    4986200      4       2  150064       1.8066     0.035414
enh72754     3    5068600    5069600      7       2  150064       2.3887    0.0084543
enh72796     3    5810200    5811200      6       2  150064       1.8351     0.033243
enh72807     3    7332600    7333600      1       1  150064       2.2805      0.01129
enh72808     3    7349200    7350200      5       2  150064       2.2987      0.01076
enh72826     3    8398100    8399100      1       1  150064       2.1365      0.01632
enh72852     3    9177400    9178400      2       1  150064       3.0142    0.0012882
enh72858     3    9222500    9223500      3       2  150064        2.042     0.020577
enh72863     3    9403400    9404400      2       1  150064       2.4557    0.0070301
enh72864     3    9414800    9415800      2       1  150064       2.3867    0.0084996
enh72868     3    9448300    9449300      3       1  150064       2.2227     0.013119
enh72872     3    9462600    9463600      3       2  150064       2.2163     0.013337
enh72873     3    9463700    9464700      3       2  150064       2.5992    0.0046721
enh72874     3    9464600    9465600      3       2  150064       1.6735     0.047116
enh72875     3    9465200    9466200      2       1  150064       1.9569     0.025179
enh72876     3    9493600    9494600      4       2  150064       1.7547     0.039652
enh72881     3    9756900    9757900      4       2  150064       1.7836     0.037248
enh72964     3   10398900   10399900      4       2  150064       3.0189    0.0012684
enh72965     3   10411600   10412600      3       2  150064        3.313    0.0004615
enh72968     3   10437200   10438200      3       1  150064       3.3372   0.00042317
enh72971     3   10589700   10590700      3       2  150064        3.177   0.00074402
enh72972     3   10593500   10594500      3       1  150064       2.2016     0.013848
enh72973     3   10598800   10599800      3       2  150064       3.6693    0.0001216
enh73007     3   11433600   11434600      4       1  150064       1.9958     0.022977
enh73019     3   11612000   11613000      3       2  150064       2.1981      0.01397
enh73031     3   11680500   11681500      5       3  150064       1.9744      0.02417
enh73032     3   11685500   11686500      2       1  150064       3.9925   3.2686e-05
enh73039     3   11806100   11807100      4       2  150064       2.6584    0.0039256
enh73041     3   11826100   11827100      1       1  150064       1.9874      0.02344
enh73042     3   11885900   11886900      4       1  150064       2.4412    0.0073193
enh73043     3   11888600   11889600      1       1  150064       2.3023      0.01066
enh73046     3   12219200   12220200      1       1  150064       2.1998      0.01391
enh73059     3   12392200   12393200      3       1  150064       1.9513     0.025513
enh73060     3   12395100   12396100      2       1  150064       1.9126     0.027897
enh73069     3   12486400   12487400      6       3  150064       2.1171     0.017124
enh73071     3   12500600   12501600      5       3  150064       1.9652     0.024693
enh73073     3   12521100   12522100      4       1  150064       2.2434     0.012436
enh73074     3   12524100   12525100      2       1  150064       1.9554     0.025269
enh73079     3   12601000   12602000      3       1  150064       2.5321    0.0056684
enh73081     3   12631600   12632600      1       1  150064       2.3676     0.008951
enh73084     3   12663400   12664400      2       1  150064       1.8685     0.030845
enh73085     3   12666300   12667300      2       1  150064       2.4203    0.0077547
enh73092     3   12689700   12690700      3       1  150064       1.8254      0.03397
enh73093     3   12697500   12698500      1       1  150064       2.2325      0.01279
enh73095     3   12717700   12718700      3       2  150064       1.7119     0.043457
enh73096     3   12723200   12724200      1       1  150064       2.3974     0.008255
enh73097     3   12748400   12749400      4       2  150064       2.1782     0.014694
enh73099     3   12761200   12762200      2       1  150064       1.7678     0.038545
enh73111     3   12919200   12920200      2       1  150064       1.6711     0.047353
enh73126     3   13033800   13034800      2       1  150064       2.9349    0.0016683
enh73134     3   13087200   13088200      4       2  150064       2.6086    0.0045462
enh73137     3   13111000   13112000      8       2  150064       2.3845    0.0085508
enh73138     3   13113000   13114000      6       2  150064       2.1295     0.016605
enh73139     3   13128600   13129600      4       2  150064       1.7408     0.040856
enh73141     3   13136600   13137600      5       2  150064       2.2969     0.010813
enh73144     3   13190900   13191900      2       1  150064       1.7917     0.036588
enh73152     3   13342500   13343500      1       1  150064       1.7837      0.03724
enh73153     3   13356200   13357200      2       1  150064       1.8181     0.034525
enh73158     3   13427500   13428500      5       2  150064       2.5924    0.0047661
enh73164     3   13462700   13463700      1       1  150064       1.9767      0.02404
enh73168     3   13494000   13495000      3       2  150064        2.009     0.022266
enh73201     3   14217100   14218100      5       2  150064       1.8216     0.034258
enh73219     3   14416500   14417500      6       3  150064       1.8897       0.0294
enh73220     3   14418900   14419900     10       2  150064       2.5294    0.0057131
enh73221     3   14425500   14426500      7       3  150064       2.9708    0.0014854
enh73243     3   14690400   14691400      3       1  150064       1.7636     0.038897
enh73250     3   14855400   14856400      2       1  150064       1.7496     0.040094
enh73254     3   14890100   14891100      5       2  150064       2.2687     0.011642
enh73258     3   14962400   14963400      3       1  150064       2.8547    0.0021541
enh73273     3   15138600   15139600      2       1  150064       1.7907     0.036672
enh73342     3   15832000   15833000      3       2  150064       1.9923     0.023167
enh73362     3   16144500   16145500      4       2  150064       1.6756     0.046913
enh73372     3   16309800   16310800      2       1  150064        2.097     0.017998
enh73377     3   16352900   16353900      4       1  150064       2.0039     0.022541
enh73378     3   16358800   16359800      8       2  150064       1.8349     0.033259
enh73416     3   16830300   16831300      5       3  150064       2.0334     0.021005
enh73417     3   16842500   16843500      3       1  150064       2.6329    0.0042324
enh73418     3   16852100   16853100      4       2  150064        3.253   0.00057094
enh73419     3   16865200   16866200      2       1  150064       3.3507   0.00040304
enh73420     3   16879700   16880700      1       1  150064       1.8239      0.03408
enh73423     3   16891500   16892500      6       2  150064       2.1343      0.01641
enh73431     3   16947000   16948000      1       1  150064       2.7404     0.003068
enh73434     3   16955000   16956000      4       2  150064       2.8011    0.0025466
enh73435     3   16957800   16958800      6       3  150064       4.1108   1.9714e-05
enh73436     3   16966600   16967600      3       1  150064        3.677     0.000118
enh73437     3   16970300   16971300      6       2  150064       2.8087     0.002487
enh73450     3   17046200   17047200      5       2  150064       1.9261     0.027044
enh73453     3   17075200   17076200      2       1  150064        1.952     0.025467
enh73454     3   17080500   17081500      3       1  150064       2.1731     0.014887
enh73455     3   17118200   17119200      4       2  150064       1.7193     0.042784
enh73456     3   17118700   17119700      2       1  150064       2.7256    0.0032096
enh73458     3   17193300   17194300      4       2  150064       2.7683    0.0028174
enh73459     3   17221000   17222000      4       1  150064       4.3756   6.0557e-06
enh73460     3   17231900   17232900      1       1  150064       4.6319    1.812e-06
enh73461     3   17236800   17237800      2       1  150064       3.8841   5.1359e-05
enh73462     3   17275800   17276800      3       1  150064       4.2376   1.1297e-05
enh73464     3   17345100   17346100      2       1  150064       3.3827   0.00035892
enh73467     3   17355700   17356700      1       1  150064       4.6201    1.918e-06
enh73470     3   17380400   17381400      3       1  150064        1.783     0.037296
enh73473     3   17471400   17472400      3       2  150064       4.2702   9.7664e-06
enh73476     3   17667300   17668300      3       1  150064       2.0597     0.019714
enh73477     3   17668300   17669300      1       1  150064       5.0136    2.671e-07
enh73478     3   17671200   17672200      1       1  150064       1.7576      0.03941
enh73479     3   17673400   17674400      3       2  150064       3.3203   0.00044954
enh73480     3   17680200   17681200      2       1  150064       1.8609     0.031377
enh73481     3   17686400   17687400      3       2  150064       3.7255   9.7464e-05
enh73482     3   17697400   17698400      3       1  150064       4.6014   2.0982e-06
enh73484     3   17719400   17720400      4       1  150064       4.6646   1.5463e-06
enh73485     3   17773800   17774800      2       1  150064        5.115   1.5685e-07
enh73486     3   17774900   17775900      3       2  150064       3.2869   0.00050644
enh73487     3   17779400   17780400      3       1  150064       4.3239   7.6642e-06
enh73488     3   17784800   17785800      4       1  150064         2.91     0.001807
enh73489     3   17788600   17789600      3       1  150064       4.4783    3.762e-06
enh73490     3   17790800   17791800      1       1  150064       3.0272     0.001234
enh73491     3   17812300   17813300      5       2  150064       4.8709    5.554e-07
enh73492     3   17816100   17817100      1       1  150064       4.8777    5.367e-07
enh73493     3   17821100   17822100      2       1  150064       4.0065   3.0815e-05
enh73494     3   17881800   17882800      3       2  150064        4.385   5.7995e-06
enh73495     3   17943000   17944000      7       2  150064       2.4314    0.0075198
enh73496     3   17945200   17946200      9       1  150064       1.9067      0.02828
enh73497     3   17947000   17948000      3       1  150064       2.8856    0.0019535
enh73498     3   17952600   17953600      3       1  150064       2.7458    0.0030182
enh73503     3   17988500   17989500      3       2  150064       1.6505     0.049421
enh73516     3   18152300   18153300      6       3  150064       2.0215     0.021615
enh73520     3   18174000   18175000      4       2  150064       1.8281     0.033764
enh73522     3   18199000   18200000      4       2  150064       1.7986      0.03604
enh73523     3   18250300   18251300      1       1  150064       3.1714    0.0007586
enh73527     3   18292300   18293300      3       2  150064       1.7481     0.040219
enh73530     3   18331000   18332000      3       1  150064       2.5652    0.0051559
enh73534     3   18414400   18415400      3       2  150064       2.3375    0.0097073
enh73538     3   18431600   18432600      1       1  150064       1.7328      0.04157
enh73539     3   18438100   18439100      2       1  150064       1.9407     0.026146
enh73542     3   18453500   18454500      2       1  150064       3.1082   0.00094104
enh73586     3   19942900   19943900      1       1  150064       2.6904     0.003568
enh73590     3   19990700   19991700      6       3  150064       2.0977     0.017964
enh73612     3   21824900   21825900      8       4  150064       3.3525   0.00040046
enh73613     3   21833500   21834500      5       2  150064       2.5317    0.0056748
enh73614     3   21867500   21868500      5       3  150064       1.6926     0.045264
enh73615     3   22003600   22004600     10       3  150064       2.5417    0.0055164
enh73635     3   22577900   22578900      2       1  150064       1.8546     0.031824
enh73666     3   23443900   23444900      2       1  150064       1.8741     0.030459
enh73680     3   23768500   23769500      4       2  150064       1.8796     0.030082
enh73690     3   23853100   23854100      4       2  150064       3.4433    0.0002873
enh73692     3   23857800   23858800      6       2  150064       1.6866     0.045837
enh73694     3   23870200   23871200      4       2  150064       2.4245    0.0076653
enh73696     3   23874800   23875800      2       1  150064        1.712     0.043453
enh73700     3   23886600   23887600      4       2  150064       1.7073      0.04388
enh73701     3   23897400   23898400      2       1  150064       1.8287     0.033724
enh73704     3   23904400   23905400      5       2  150064       1.9929     0.023134
enh73715     3   23969700   23970700      3       2  150064       1.9361     0.026425
enh73719     3   23988800   23989800      5       2  150064       1.6824     0.046248
enh73726     3   24040300   24041300      2       1  150064       2.0099     0.022223
enh73727     3   24045300   24046300      6       3  150064       1.8337     0.033346
enh73728     3   24079700   24080700      2       1  150064       2.2743     0.011475
enh73732     3   24200100   24201100      3       2  150064       2.8376     0.002273
enh73733     3   24227000   24228000      6       2  150064       1.7418     0.040776
enh73734     3   24263500   24264500      3       2  150064       1.6743     0.047037
enh73735     3   24266300   24267300      9       4  150064       1.7199     0.042725
enh73739     3   24304600   24305600      2       1  150064       2.0712     0.019172
enh73740     3   24339800   24340800      5       2  150064       2.3722    0.0088401
enh73753     3   24524900   24525900      4       2  150064        2.138     0.016259
enh73754     3   24526600   24527600      4       2  150064       1.9932      0.02312
enh73755     3   24538100   24539100      4       2  150064       2.0111     0.022158
enh73756     3   24539700   24540700      3       1  150064        2.389    0.0084479
enh73761     3   24623600   24624600      1       1  150064       2.2362      0.01267
enh73782     3   25730400   25731400      4       1  150064        1.969     0.024476
enh73784     3   25821700   25822700      3       1  150064       1.7892     0.036792
enh73845     3   29194900   29195900      2       1  150064       1.8816     0.029945
enh73858     3   29482100   29483100      8       4  150064       1.9267     0.027011
enh73861     3   29736400   29737400      3       1  150064       1.6544     0.049023
enh73862     3   29800500   29801500      1       1  150064       3.0275     0.001233
enh73863     3   30048800   30049800      3       1  150064       3.9771   3.4876e-05
enh73864     3   30082800   30083800      1       1  150064       3.6672    0.0001226
enh73866     3   30085600   30086600      4       2  150064       4.7838   8.6001e-07
enh73867     3   30126200   30127200      5       2  150064        2.956    0.0015583
enh73868     3   30153800   30154800      5       2  150064       1.8838     0.029798
enh73875     3   30273100   30274100      3       2  150064       1.8928      0.02919
enh73876     3   30275400   30276400      3       2  150064       1.6913     0.045391
enh73877     3   30311200   30312200      5       2  150064       3.0356    0.0012002
enh73878     3   30327000   30328000      5       3  150064       2.5083    0.0060659
enh73880     3   30333400   30334400      2       1  150064       2.1266     0.016727
enh73881     3   30356000   30357000      3       1  150064        2.041     0.020626
enh73882     3   30373700   30374700      3       2  150064        2.272     0.011544
enh73951     3   31398200   31399200      2       1  150064       1.8279     0.033785
enh73952     3   31402500   31403500      6       2  150064       1.9614     0.024913
enh73953     3   31404400   31405400      5       2  150064       2.0331     0.021022
enh73954     3   31411000   31412000      2       1  150064       1.7529     0.039807
enh73958     3   31458400   31459400      2       1  150064       2.2637     0.011797
enh73959     3   31480700   31481700      1       1  150064       2.4513     0.007118
enh73960     3   31497400   31498400      6       2  150064       2.2302     0.012866
enh73962     3   31526200   31527200      3       1  150064       2.5891    0.0048116
enh73979     3   31677000   31678000      2       1  150064       1.6942     0.045115
enh73992     3   31975600   31976600      4       2  150064       2.7225    0.0032391
enh73997     3   32132500   32133500      6       2  150064       2.0718      0.01914
enh74000     3   32155500   32156500      7       1  150064       1.9681     0.024526
enh74011     3   32325800   32326800      5       2  150064       1.6936     0.045166
enh74015     3   32344600   32345600      4       2  150064       1.7943     0.036385
enh74016     3   32353100   32354100      4       2  150064        2.272     0.011543
enh74060     3   32656200   32657200      1       1  150064       1.8469      0.03238
enh74064     3   32744800   32745800      4       2  150064       2.4369    0.0074065
enh74069     3   32856400   32857400      1       1  150064       2.3422     0.009586
enh74083     3   33015100   33016100      5       2  150064        1.945      0.02589
enh74090     3   33103600   33104600      1       1  150064       1.6983      0.04473
enh74095     3   33139200   33140200      2       1  150064       2.0427     0.020542
enh74102     3   33359300   33360300      2       1  150064        1.648     0.049672
enh74103     3   33413900   33414900      1       1  150064       3.0412     0.001178
enh74104     3   33426600   33427600      3       2  150064       2.6673    0.0038233
enh74105     3   33471600   33472600      3       1  150064       2.4046    0.0080951
enh74107     3   33478000   33479000      4       2  150064        3.137   0.00085329
enh74108     3   33483100   33484100      6       3  150064       2.7076    0.0033882
enh74132     3   34098000   34099000      4       2  150064       1.6833     0.046158
enh74144     3   34297400   34298400      2       1  150064         1.92     0.027431
enh74146     3   34403100   34404100      1       1  150064       2.8407     0.002251
enh74149     3   35695600   35696600      4       2  150064       1.7526     0.039836
enh74163     3   36343500   36344500      4       2  150064       1.8576      0.03161
enh74178     3   36884400   36885400      1       1  150064       6.4289    6.426e-11
enh74179     3   36905500   36906500      1       1  150064       2.9618     0.001529
enh74181     3   36909900   36910900      2       1  150064       3.0448    0.0011641
enh74182     3   36916900   36917900      2       1  150064       2.9571    0.0015525
enh74183     3   36918600   36919600      2       1  150064       5.4064   3.2144e-08
enh74184     3   36920400   36921400      5       2  150064       4.6823   1.4181e-06
enh74185     3   36935500   36936500      3       1  150064       2.8818    0.0019771
enh74186     3   36945100   36946100      3       2  150064       5.0975   1.7209e-07
enh74188     3   36952800   36953800      4       2  150064       4.1104   1.9746e-05
enh74190     3   36959300   36960300      4       2  150064       5.3805   3.7134e-08
enh74191     3   36963900   36964900      3       1  150064         5.24   8.0268e-08
enh74195     3   36986600   36987600      4       2  150064       3.3887   0.00035117
enh74196     3   36999200   37000200      1       1  150064       2.6176     0.004428
enh74197     3   37006200   37007200      4       1  150064       2.9262    0.0017154
enh74198     3   37010800   37011800      2       1  150064       2.8671     0.002071
enh74199     3   37029200   37030200      1       1  150064       2.1522      0.01569
enh74200     3   37036000   37037000      2       1  150064       1.8574      0.03163
enh74201     3   37065900   37066900      3       1  150064       2.7628    0.0028651
enh74202     3   37071700   37072700      2       1  150064       2.8235    0.0023755
enh74206     3   37144500   37145500      2       1  150064       2.8141    0.0024455
enh74207     3   37150000   37151000      2       1  150064       2.1443     0.016003
enh74212     3   37173000   37174000      1       1  150064       3.0572     0.001117
enh74214     3   37180600   37181600      2       1  150064       2.7607    0.0028837
enh74216     3   37196300   37197300      1       1  150064       3.0166     0.001278
enh74217     3   37204300   37205300      3       1  150064       3.0441    0.0011669
enh74218     3   37210900   37211900      2       1  150064        2.662    0.0038838
enh74219     3   37213600   37214600      1       1  150064       3.0054     0.001326
enh74220     3   37219900   37220900      2       1  150064       2.8777     0.002003
enh74221     3   37223200   37224200      2       1  150064       2.6543    0.0039731
enh74222     3   37224500   37225500      4       2  150064       2.4973    0.0062576
enh74224     3   37254400   37255400      2       1  150064       2.1823     0.014545
enh74236     3   37365900   37366900      1       1  150064       1.9351      0.02649
enh74238     3   37428600   37429600      5       2  150064       1.9362     0.026419
enh74245     3   37534300   37535300      1       1  150064        1.971      0.02436
enh74252     3   37571900   37572900      7       1  150064       2.3866    0.0085034
enh74253     3   37578100   37579100      5       2  150064       2.5563    0.0052895
enh74260     3   37747000   37748000      4       2  150064       2.2577     0.011982
enh74262     3   37755000   37756000      4       2  150064       2.5598    0.0052363
enh74265     3   37771800   37772800      4       2  150064       1.7547     0.039658
enh74266     3   37777700   37778700      4       2  150064       3.2901   0.00050077
enh74269     3   37823600   37824600      2       1  150064       3.6248   0.00014461
enh74271     3   37828800   37829800      3       1  150064       2.5128     0.005988
enh74280     3   37936400   37937400      6       2  150064       1.7156     0.043114
enh74282     3   37962800   37963800      2       1  150064       3.0185    0.0012702
enh74283     3   37972200   37973200      4       2  150064       2.4987    0.0062324
enh74284     3   37977000   37978000      3       2  150064        3.341    0.0004174
enh74287     3   37993100   37994100      2       1  150064       2.1714     0.014951
enh74291     3   38015900   38016900      3       2  150064       1.6536     0.049107
enh74292     3   38021100   38022100      2       1  150064       1.9269     0.026994
enh74297     3   38037900   38038900      2       1  150064        1.715     0.043174
enh74333     3   38462300   38463300      2       1  150064       3.2344    0.0006095
enh74334     3   38468200   38469200      3       2  150064       2.8695    0.0020558
enh74335     3   38479200   38480200      2       1  150064       3.1451   0.00083004
enh74336     3   38481700   38482700      4       2  150064       2.6579    0.0039318
enh74337     3   38497400   38498400      3       1  150064       3.1542   0.00080478
enh74338     3   38525200   38526200      5       2  150064       3.0166    0.0012781
enh74341     3   38589500   38590500      1       1  150064       3.2215    0.0006375
enh74353     3   39054300   39055300      3       1  150064        1.988     0.023406
enh74355     3   39092200   39093200      1       1  150064       2.7488     0.002991
enh74429     3   40732100   40733100      2       1  150064        1.661     0.048356
enh74431     3   40759400   40760400      1       1  150064       2.1459      0.01594
enh74432     3   40783000   40784000      2       1  150064       1.9293     0.026846
enh74450     3   41390500   41391500      1       1  150064       3.1459    0.0008278
enh74489     3   42189700   42190700      3       1  150064       2.5561    0.0052933
enh74492     3   42202400   42203400      1       1  150064       1.7506      0.04001
enh74493     3   42205400   42206400      2       1  150064       1.7237     0.042378
enh74494     3   42213900   42214900      3       1  150064       2.0205     0.021668
enh74495     3   42233600   42234600      6       2  150064       1.9939     0.023082
enh74497     3   42257900   42258900      1       1  150064       1.9956      0.02299
enh74500     3   42416900   42417900      3       2  150064       2.4645    0.0068601
enh74506     3   42551600   42552600      3       2  150064       1.7961     0.036243
enh74521     3   42693000   42694000      2       1  150064       2.1973     0.013999
enh74561     3   43358500   43359500      2       1  150064       1.7782     0.037685
enh74563     3   43367600   43368600      2       1  150064       2.3507    0.0093685
enh74584     3   43680000   43681000      1       1  150064       1.7368      0.04121
enh74588     3   43715800   43716800      3       2  150064       3.7248   9.7721e-05
enh74592     3   43737300   43738300      3       2  150064       2.6056    0.0045861
enh74600     3   43951800   43952800      1       1  150064       2.4027     0.008138
enh74603     3   44067400   44068400      4       2  150064       1.8273      0.03383
enh74607     3   44225500   44226500      4       2  150064       2.3715    0.0088578
enh74609     3   44264300   44265300      4       2  150064         2.35    0.0093877
enh74612     3   44342200   44343200      4       1  150064       2.1554     0.015564
enh74623     3   44513100   44514100      2       1  150064       3.0276    0.0012327
enh74628     3   44554800   44555800      2       1  150064       2.9627    0.0015246
enh74630     3   44597600   44598600      1       1  150064       3.0287     0.001228
enh74665     3   45154800   45155800      5       3  150064       2.4326    0.0074964
enh74670     3   45180400   45181400      7       4  150064       2.1191      0.01704
enh74679     3   45314900   45315900      3       2  150064       3.7135   0.00010222
enh74817     3   46581100   46582100      2       1  150064       1.6802      0.04646
enh74869     3   47123900   47124900      1       1  150064       1.9232      0.02723
enh74917     3   47764000   47765000      3       2  150064       1.8994     0.028754
enh74919     3   47824200   47825200      2       1  150064       1.6567     0.048795
enh74922     3   47865400   47866400      1       1  150064       2.3659     0.008992
enh74935     3   48131000   48132000      1       1  150064       1.7805       0.0375
enh74936     3   48153800   48154800      1       1  150064       1.8158       0.0347
enh74938     3   48235700   48236700      1       1  150064       2.3208      0.01015
enh74941     3   48258900   48259900      4       2  150064        1.913     0.027875
enh74944     3   48274100   48275100      2       1  150064       2.8184    0.0024135
enh74946     3   48281100   48282100      1       1  150064       2.3351      0.00977
enh74950     3   48328800   48329800      2       1  150064       2.1841     0.014477
enh74952     3   48343600   48344600      4       1  150064        1.983     0.023681
enh74953     3   48348200   48349200      1       1  150064       2.0548      0.01995
enh74954     3   48362000   48363000      4       1  150064       2.0024     0.022619
enh74955     3   48375500   48376500      4       2  150064       1.9624     0.024857
enh74958     3   48407100   48408100      2       1  150064        2.232     0.012808
enh74991     3   48661200   48662200      1       1  150064        2.289      0.01104
enh74992     3   48671100   48672100      2       1  150064       2.3372    0.0097139
enh74998     3   48721100   48722100      1       1  150064        1.682      0.04628
enh75000     3   48732200   48733200      3       1  150064       1.7828     0.037309
enh75001     3   48751900   48752900      1       1  150064       2.2268      0.01298
enh75002     3   48754800   48755800      1       1  150064       2.1125      0.01732
enh75005     3   48777100   48778100      1       1  150064        1.712      0.04345
enh75008     3   48800300   48801300      1       1  150064        1.794      0.03641
enh75012     3   48849600   48850600      2       1  150064        1.655     0.048962
enh75015     3   48890900   48891900      1       1  150064       1.8124      0.03496
enh75038     3   49156000   49157000      2       1  150064       2.1108     0.017397
enh75042     3   49199400   49200400      1       1  150064       2.1543      0.01561
enh75049     3   49275800   49276800      5       2  150064       1.7737     0.038055
enh75051     3   49285800   49286800      3       2  150064       1.9876     0.023429
enh75055     3   49334100   49335100      4       2  150064       1.8961     0.028972
enh75057     3   49375100   49376100      1       1  150064       1.7766      0.03782
enh75062     3   49410600   49411600      1       1  150064       2.1821      0.01455
enh75065     3   49423800   49424800      5       3  150064       2.2637     0.011796
enh75066     3   49425300   49426300      1       1  150064       2.3171      0.01025
enh75068     3   49437800   49438800      3       2  150064       1.7741     0.038025
enh75074     3   49458500   49459500      3       1  150064       2.1882     0.014328
enh75077     3   49465400   49466400      2       1  150064       2.3632    0.0090586
enh75078     3   49467200   49468200      1       1  150064        2.313      0.01036
enh75085     3   49532200   49533200      2       1  150064       1.7921     0.036557
enh75086     3   49537900   49538900      1       1  150064       1.9572      0.02516
enh75090     3   49589500   49590500      1       1  150064       1.8786      0.03015
enh75101     3   49749400   49750400      5       3  150064       1.8556     0.031757
enh75104     3   49759600   49760600      2       1  150064       1.7308     0.041743
enh75107     3   49821600   49822600      3       2  150064        2.037     0.020826
enh75112     3   49851800   49852800      2       1  150064       2.4112      0.00795
enh75113     3   49865600   49866600      3       2  150064        1.757     0.039463
enh75114     3   49868300   49869300      7       2  150064       1.8031     0.035683
enh75118     3   49892400   49893400      2       1  150064       2.2205     0.013191
enh75119     3   49910200   49911200      3       2  150064       1.9178     0.027566
enh75120     3   49937900   49938900      1       1  150064       2.8215      0.00239
enh75123     3   49942700   49943700      2       1  150064       1.6838     0.046107
enh75127     3   49967700   49968700      1       1  150064       3.0538      0.00113
enh75128     3   49968500   49969500      1       1  150064       3.0538      0.00113
enh75130     3   49976600   49977600      2       1  150064       1.7141     0.043251
enh75131     3   49978700   49979700      2       1  150064        2.531    0.0056873
enh75132     3   49979700   49980700      3       2  150064       2.2091     0.013584
enh75136     3   50112200   50113200      4       2  150064       3.0641    0.0010915
enh75138     3   50119500   50120500      4       2  150064       1.7958     0.036263
enh75139     3   50125200   50126200      4       2  150064       2.2616     0.011861
enh75140     3   50128300   50129300      3       1  150064       2.8328    0.0023068
enh75162     3   50291700   50292700      4       2  150064       3.0069    0.0013198
enh75163     3   50296700   50297700      1       1  150064       2.6618     0.003886
enh75198     3   50518300   50519300      2       1  150064       2.6644    0.0038561
enh75201     3   50531000   50532000      1       1  150064       3.2789     0.000521
enh75202     3   50552100   50553100      1       1  150064         2.99     0.001395
enh75225     3   50998800   50999800      3       2  150064       2.0053     0.022465
enh75226     3   51008900   51009900      2       1  150064       2.0342     0.020965
enh75236     3   51425700   51426700      1       1  150064        2.068      0.01932
enh75239     3   51505600   51506600      1       1  150064       2.1873      0.01436
enh75240     3   51532000   51533000      2       1  150064       1.8601     0.031432
enh75242     3   51555900   51556900      1       1  150064       2.0131      0.02205
enh75249     3   51639700   51640700      2       1  150064        3.417   0.00031658
enh75250     3   51649200   51650200      1       1  150064       1.7796      0.03757
enh75252     3   51655100   51656100      1       1  150064       1.7551      0.03962
enh75258     3   51721400   51722400      1       1  150064       2.6726     0.003763
enh75262     3   51768400   51769400      5       2  150064       2.2642     0.011782
enh75264     3   51776400   51777400      2       1  150064       2.0905     0.018286
enh75285     3   52077300   52078300      1       1  150064       1.8495      0.03219
enh75287     3   52083100   52084100      1       1  150064       1.8409      0.03282
enh75295     3   52143200   52144200      3       1  150064       2.0728     0.019096
enh75299     3   52168600   52169600      1       1  150064       1.7772      0.03777
enh75305     3   52219900   52220900      2       1  150064       3.1391   0.00084731
enh75306     3   52223300   52224300      1       1  150064       3.4801    0.0002506
enh75308     3   52235600   52236600      1       1  150064       3.8792    5.239e-05
enh75310     3   52252600   52253600      2       1  150064       3.3917   0.00034733
enh75317     3   52288000   52289000      1       1  150064       5.5327    1.577e-08
enh75318     3   52289200   52290200      1       1  150064       3.7843    7.706e-05
enh75328     3   52341200   52342200      1       1  150064        4.945    3.807e-07
enh75329     3   52347500   52348500      2       1  150064       2.8812     0.001981
enh75332     3   52374900   52375900      2       1  150064       3.1389   0.00084786
enh75334     3   52406500   52407500      3       2  150064       4.0901   2.1562e-05
enh75339     3   52466700   52467700      4       2  150064       3.9566   3.8006e-05
enh75341     3   52478600   52479600      2       1  150064       2.5522    0.0053525
enh75342     3   52488000   52489000      3       2  150064       3.1092   0.00093793
enh75343     3   52491000   52492000      3       1  150064       3.8496   5.9145e-05
enh75350     3   52564600   52565600      3       1  150064       3.3555   0.00039616
enh75351     3   52568400   52569400      2       1  150064       4.5023    3.361e-06
enh75353     3   52572100   52573100      3       1  150064       3.9099   4.6163e-05
enh75354     3   52573300   52574300      3       2  150064       3.7811    7.806e-05
enh75356     3   52684500   52685500      2       1  150064       4.5663   2.4821e-06
enh75359     3   52716100   52717100      3       2  150064       4.2563   1.0391e-05
enh75360     3   52717500   52718500      2       1  150064       4.4416   4.4639e-06
enh75361     3   52721300   52722300      1       1  150064       4.9238    4.245e-07
enh75362     3   52737600   52738600      1       1  150064       4.5918    2.197e-06
enh75363     3   52741700   52742700      3       1  150064       5.1293   1.4544e-07
enh75365     3   52754800   52755800      3       1  150064       3.5828   0.00016997
enh75367     3   52797100   52798100      1       1  150064       5.0263      2.5e-07
enh75368     3   52802900   52803900      1       1  150064       5.0609    2.086e-07
enh75370     3   52809100   52810100      2       1  150064       4.7884   8.4064e-07
enh75374     3   52877200   52878200      1       1  150064       1.9797      0.02387
enh75375     3   52879600   52880600      6       4  150064       5.8226   2.8974e-09
enh75376     3   52903600   52904600      3       1  150064       3.8068   7.0388e-05
enh75377     3   52909000   52910000      1       1  150064       5.0388    2.342e-07
enh75378     3   52925100   52926100      1       1  150064       4.9932    2.969e-07
enh75379     3   52928300   52929300      4       2  150064       5.2742   6.6653e-08
enh75380     3   52931800   52932800      2       1  150064        4.483   3.6795e-06
enh75381     3   52948500   52949500      3       1  150064       4.0519     2.54e-05
enh75382     3   52955100   52956100      1       1  150064       2.0045      0.02251
enh75383     3   52956100   52957100      1       1  150064       5.6442    8.297e-09
enh75384     3   52957400   52958400      2       1  150064       1.9618     0.024895
enh75385     3   52959300   52960300      2       1  150064        4.259   1.0268e-05
enh75386     3   52960300   52961300      1       1  150064       4.7127    1.222e-06
enh75387     3   53016900   53017900      1       1  150064       6.1808    3.188e-10
enh75391     3   53105700   53106700      2       1  150064       2.1692     0.015032
enh75393     3   53117500   53118500      3       1  150064       2.7505    0.0029753
enh75411     3   53229900   53230900      4       2  150064       3.2444    0.0005884
enh75412     3   53246000   53247000      5       2  150064       2.0299     0.021184
enh75413     3   53251800   53252800      3       2  150064       2.1746     0.014829
enh75414     3   53269800   53270800     10       2  150064       2.5014    0.0061859
enh75415     3   53273700   53274700      3       2  150064       3.4162   0.00031748
enh75416     3   53277400   53278400     10       3  150064       2.3294    0.0099177
enh75417     3   53281900   53282900      4       2  150064       3.3454   0.00041082
enh75418     3   53290000   53291000      4       2  150064       2.6459    0.0040737
enh75424     3   53361800   53362800      6       2  150064       3.6342   0.00013943
enh75425     3   53362200   53363200      3       2  150064       3.3384   0.00042133
enh75431     3   53519700   53520700      3       2  150064       3.0764    0.0010477
enh75448     3   53923700   53924700      2       1  150064       1.9728     0.024257
enh75473     3   56644400   56645400      5       2  150064       2.1792     0.014659
enh75474     3   56668400   56669400      5       2  150064       1.6514     0.049324
enh75475     3   56711400   56712400      1       1  150064       2.3874     0.008483
enh75476     3   56714000   56715000      4       2  150064       2.0581     0.019792
enh75477     3   56717400   56718400      3       1  150064       1.8379     0.033039
enh75481     3   56751400   56752400      3       1  150064       1.9995     0.022779
enh75483     3   56769200   56770200      3       1  150064       1.9887     0.023368
enh75484     3   56772700   56773700      1       1  150064       1.9067      0.02828
enh75501     3   56849600   56850600      4       2  150064       2.0014     0.022677
enh75502     3   56857700   56858700      5       2  150064       1.9888      0.02336
enh75505     3   56889800   56890800      2       1  150064         1.66     0.048452
enh75615     3   58161400   58162400      3       1  150064       2.6942    0.0035275
enh75630     3   58303300   58304300      1       1  150064       1.8874      0.02955
enh75633     3   58320600   58321600      3       2  150064       2.8225    0.0023825
enh75636     3   58337300   58338300      2       1  150064       1.8801     0.030046
enh75640     3   58369800   58370800      5       2  150064       1.9308     0.026756
enh75641     3   58373000   58374000      5       2  150064       2.2083     0.013612
enh75642     3   58399900   58400900      2       1  150064       1.8105     0.035106
enh75643     3   58404000   58405000      5       2  150064       2.3778    0.0087073
enh75644     3   58417700   58418700      2       1  150064       2.2582     0.011967
enh75645     3   58419800   58420800      7       3  150064       2.2351     0.012706
enh75647     3   58456000   58457000      2       1  150064       2.2212     0.013169
enh75648     3   58456800   58457800      3       2  150064        1.946     0.025828
enh75651     3   58470400   58471400      1       1  150064       2.2319      0.01281
enh75673     3   58771200   58772200      1       1  150064       2.1033      0.01772
enh75704     3   59411600   59412600      9       3  150064       2.1786     0.014679
enh75706     3   59437000   59438000     10       2  150064        1.937     0.026371
enh75721     3   59851500   59852500      8       2  150064       1.6766      0.04681
enh75724     3   59892700   59893700      5       3  150064       1.7362      0.04126
enh75731     3   59974000   59975000      4       2  150064       2.1684     0.015064
enh75738     3   60050500   60051500     13       2  150064       1.8838     0.029795
enh75739     3   60061200   60062200      7       3  150064       2.1291     0.016623
enh75740     3   60062000   60063000     11       2  150064       2.0038     0.022548
enh75742     3   60080500   60081500      4       2  150064       1.9336      0.02658
enh75743     3   60089700   60090700      9       4  150064       1.6886     0.045646
enh75748     3   60245300   60246300      6       3  150064       2.1142     0.017248
enh75750     3   60311100   60312100      3       2  150064       2.2836     0.011198
enh75751     3   60318900   60319900      2       1  150064        1.827     0.033849
enh75756     3   60705800   60706800      3       2  150064       2.0794      0.01879
enh75768     3   61143700   61144700     10       4  150064       2.6513    0.0040091
enh75769     3   61158100   61159100      6       3  150064       2.8228    0.0023806
enh75770     3   61186400   61187400     11       2  150064       2.3642     0.009035
enh75772     3   61237600   61238600      4       2  150064       1.7454     0.040454
enh75774     3   61834200   61835200      3       1  150064       1.7423     0.040725
enh75787     3   63840900   63841900      2       1  150064       3.5977   0.00016054
enh75788     3   63844200   63845200      2       1  150064       2.4633    0.0068825
enh75790     3   63850800   63851800      4       2  150064       2.2454      0.01237
enh75791     3   63856100   63857100      2       1  150064       4.0051   3.0991e-05
enh75794     3   63880800   63881800      2       1  150064       3.4688   0.00026138
enh75796     3   63895700   63896700      4       2  150064       2.3692    0.0089141
enh75799     3   63913200   63914200      2       1  150064       3.1341   0.00086204
enh75800     3   63917400   63918400      1       1  150064       4.8673    5.657e-07
enh75804     3   63946300   63947300      1       1  150064       2.7057     0.003408
enh75805     3   63950200   63951200      5       3  150064       2.7735    0.0027728
enh75806     3   63951600   63952600      2       1  150064       4.1676   1.5389e-05
enh75810     3   63967600   63968600      2       1  150064       2.5015    0.0061833
enh75811     3   63993700   63994700      4       2  150064       4.6468    1.686e-06
enh75812     3   64006700   64007700      4       2  150064       1.9426     0.026032
enh75814     3   64015800   64016800      4       2  150064       1.6919     0.045328
enh75819     3   64135900   64136900      5       3  150064       2.9951     0.001372
enh75820     3   64173500   64174500      3       1  150064        2.646    0.0040728
enh75827     3   64447600   64448600      4       2  150064       2.8093    0.0024821
enh75828     3   64452600   64453600      2       1  150064        1.934      0.02656
enh75829     3   64602300   64603300      2       1  150064       2.1858     0.014415
enh75859     3   66531200   66532200      1       1  150064       1.7962      0.03623
enh75877     3   67133400   67134400      3       1  150064       1.8876     0.029543
enh75880     3   67342700   67343700      5       2  150064       2.2449     0.012386
enh75881     3   67386000   67387000      4       2  150064       1.7794     0.037589
enh75884     3   67652700   67653700      3       1  150064       2.6431    0.0041071
enh75885     3   67703000   67704000      4       1  150064       2.1242     0.016827
enh75886     3   67705400   67706400      3       2  150064       1.7361     0.041276
enh75888     3   68152000   68153000      1       1  150064       1.7774      0.03775
enh75889     3   68791000   68792000      2       1  150064       1.8604     0.031416
enh75906     3   69247100   69248100      3       1  150064       1.6533     0.049134
enh75917     3   69355000   69356000      2       1  150064       2.7099    0.0033647
enh75923     3   69383800   69384800      4       2  150064        2.083     0.018626
enh75924     3   69388400   69389400      3       1  150064       2.1564     0.015526
enh75925     3   69390400   69391400      3       1  150064       3.1836   0.00072735
enh75926     3   69392000   69393000      5       2  150064       1.7021     0.044365
enh75927     3   69403300   69404300      3       1  150064       2.4815    0.0065406
enh75928     3   69406300   69407300      8       3  150064       2.6796     0.003686
enh75929     3   69409000   69410000      2       1  150064       3.0624    0.0010979
enh75930     3   69413200   69414200     10       2  150064       3.0746    0.0010539
enh75931     3   69417400   69418400      9       1  150064       3.0057    0.0013247
enh75934     3   69432400   69433400     10       2  150064       2.8948    0.0018973
enh75939     3   69463200   69464200      6       3  150064       1.7579     0.039383
enh75940     3   69482400   69483400      4       1  150064       1.9613     0.024924
enh75943     3   69508100   69509100      3       1  150064       2.0924       0.0182
enh75953     3   69796800   69797800      3       1  150064       3.3623   0.00038646
enh75954     3   69811200   69812200      2       1  150064       2.6073    0.0045633
enh75957     3   69826400   69827400      1       1  150064       3.2131    0.0006565
enh75958     3   69840600   69841600      2       1  150064       3.6867   0.00011358
enh75959     3   69850400   69851400      3       1  150064       3.4752    0.0002552
enh75961     3   69860600   69861600      5       1  150064       3.1552   0.00080184
enh75962     3   69865500   69866500      1       1  150064        2.924     0.001728
enh75963     3   69871200   69872200      3       2  150064        3.512   0.00022235
enh75973     3   70787200   70788200      3       1  150064       2.3822    0.0086042
enh75980     3   71080300   71081300      2       1  150064       1.7281     0.041988
enh75982     3   71098900   71099900      1       1  150064       1.9498       0.0256
enh75983     3   71102900   71103900      1       1  150064       1.8667      0.03097
enh75987     3   71117600   71118600      1       1  150064       1.8504      0.03213
enh75989     3   71122000   71123000      2       1  150064       1.6546     0.049006
enh75990     3   71126300   71127300      2       1  150064        2.487     0.006442
enh75991     3   71128500   71129500      1       1  150064       1.7362      0.04126
enh75996     3   71156700   71157700      1       1  150064       2.2562      0.01203
enh75997     3   71158300   71159300      1       1  150064        2.213      0.01345
enh75998     3   71166600   71167600      1       1  150064       3.1354    0.0008581
enh75999     3   71173700   71174700      2       1  150064       2.7731    0.0027758
enh76000     3   71175500   71176500      5       2  150064       2.1267     0.016723
enh76001     3   71180900   71181900      1       1  150064       1.7229      0.04245
enh76004     3   71191800   71192800      3       1  150064       1.6807      0.04641
enh76008     3   71223000   71224000      3       2  150064       2.7312    0.0031551
enh76012     3   71277400   71278400      4       2  150064       2.9169    0.0017676
enh76014     3   71288700   71289700      2       1  150064       3.6057   0.00015566
enh76015     3   71294900   71295900      1       1  150064       2.5053     0.006117
enh76016     3   71296800   71297800      4       2  150064       3.8785   5.2547e-05
enh76018     3   71300200   71301200      2       1  150064       1.7004      0.04453
enh76019     3   71302900   71303900      2       1  150064       1.9283     0.026909
enh76020     3   71314100   71315100      2       1  150064       4.1254   1.8505e-05
enh76021     3   71318800   71319800      7       3  150064       2.3719    0.0088473
enh76022     3   71320600   71321600      6       3  150064       3.5482   0.00019392
enh76023     3   71334400   71335400      3       1  150064       2.9809    0.0014371
enh76027     3   71366200   71367200      1       1  150064       1.8233      0.03413
enh76028     3   71371400   71372400      1       1  150064       4.5201    3.091e-06
enh76029     3   71374900   71375900      2       1  150064       2.7391    0.0030806
enh76030     3   71388000   71389000      1       1  150064       3.8679    5.489e-05
enh76031     3   71397100   71398100      2       1  150064       4.5228    3.051e-06
enh76035     3   71432300   71433300      7       2  150064       1.6763     0.046835
enh76043     3   71465800   71466800      1       1  150064       2.1696      0.01502
enh76044     3   71471900   71472900      3       2  150064        2.349    0.0094126
enh76046     3   71476900   71477900      2       1  150064       1.6827     0.046221
enh76047     3   71480800   71481800      2       1  150064       2.3839     0.008566
enh76050     3   71498600   71499600      2       1  150064       2.3312    0.0098708
enh76051     3   71506900   71507900      2       1  150064       2.6267    0.0043104
enh76053     3   71512900   71513900      6       4  150064       2.7251    0.0032146
enh76054     3   71516300   71517300      2       1  150064       2.9705    0.0014867
enh76056     3   71527600   71528600      2       1  150064       3.0197    0.0012651
enh76057     3   71532700   71533700      4       2  150064        3.851   5.8816e-05
enh76058     3   71536600   71537600      3       1  150064       2.3986    0.0082282
enh76060     3   71545700   71546700      5       1  150064       2.6258     0.004322
enh76061     3   71548300   71549300      3       1  150064       3.1609   0.00078636
enh76062     3   71549600   71550600      1       1  150064       4.8591    5.895e-07
enh76063     3   71553100   71554100      1       1  150064       4.9105    4.543e-07
enh76065     3   71563500   71564500      3       1  150064       4.7037   1.2777e-06
enh76066     3   71565200   71566200      1       1  150064       2.6066     0.004572
enh76067     3   71571400   71572400      4       1  150064       4.6564   1.6087e-06
enh76068     3   71573800   71574800      1       1  150064       4.8473    6.259e-07
enh76069     3   71574800   71575800      1       1  150064       1.8126      0.03495
enh76070     3   71578200   71579200      2       1  150064       4.4115   5.1324e-06
enh76072     3   71585500   71586500      2       1  150064       3.1861   0.00072098
enh76073     3   71589300   71590300      4       2  150064       3.1653   0.00077465
enh76074     3   71592300   71593300      1       1  150064       3.4803    0.0002504
enh76078     3   71603500   71604500      2       1  150064       3.0878    0.0010082
enh76084     3   71635600   71636600      2       1  150064       2.5988    0.0046776
enh76086     3   71640000   71641000      2       1  150064       2.8545    0.0021555
enh76087     3   71678700   71679700      5       2  150064       4.1355   1.7712e-05
enh76096     3   71770000   71771000      3       2  150064       2.2551     0.012064
enh76097     3   71775500   71776500      1       1  150064       1.7146      0.04321
enh76098     3   71778500   71779500      6       2  150064       2.4784    0.0065989
enh76100     3   71808500   71809500      4       2  150064        2.212     0.013482
enh76143     3   72234900   72235900      5       2  150064       2.0673     0.019352
enh76153     3   72339400   72340400      3       2  150064       1.8379     0.033036
enh76154     3   72347900   72348900      4       2  150064       2.1796     0.014643
enh76159     3   72372400   72373400      3       2  150064       1.9217     0.027321
enh76170     3   72424500   72425500      1       1  150064       1.9315      0.02671
enh76188     3   72531200   72532200      4       1  150064       1.9651     0.024701
enh76193     3   72568700   72569700      1       1  150064        3.011     0.001302
enh76194     3   72571900   72572900      1       1  150064       2.6395     0.004152
enh76195     3   72582200   72583200      4       1  150064       1.8204     0.034352
enh76200     3   72631100   72632100      3       2  150064       2.9279    0.0017061
enh76233     3   73068900   73069900      1       1  150064       2.0716      0.01915
enh76234     3   73070100   73071100      3       1  150064       1.9903     0.023281
enh76238     3   73094000   73095000      6       2  150064        2.027     0.021333
enh76240     3   73105000   73106000      1       1  150064       1.6871      0.04579
enh76266     3   78694100   78695100      2       1  150064       1.9279     0.026937
enh76280     3   81634100   81635100      3       1  150064       2.0197     0.021706
enh76285     3   81792500   81793500      5       2  150064       1.9278     0.026937
enh76287     3   81811600   81812600      5       2  150064       1.6726     0.047206
enh76292     3   81912800   81913800      1       1  150064       1.7963      0.03622
enh76293     3   81957300   81958300      4       2  150064       2.1285     0.016648
enh76299     3   82285000   82286000      4       2  150064       2.4499    0.0071453
enh76308     3   84838200   84839200      5       2  150064       2.8037    0.0025258
enh76328     3   87864500   87865500      2       1  150064        1.735      0.04137
enh76375     3   93798800   93799800      2       1  150064       2.0702     0.019216
enh76382     3   93951500   93952500      2       1  150064       2.2691     0.011632
enh76383     3   93960500   93961500      1       1  150064       2.2194      0.01323
enh76384     3   93970200   93971200      2       1  150064       2.2542     0.012092
enh76385     3   94025200   94026200      1       1  150064       1.9029      0.02853
enh76396     3   95641800   95642800      3       2  150064       1.9964     0.022946
enh76400     3   97484000   97485000      1       1  150064       2.5832     0.004895
enh76401     3   97497500   97498500      2       1  150064        1.654     0.049063
enh76428     3   98411600   98412600      1       1  150064       2.4857     0.006465
enh76450     3   99261600   99262600      2       1  150064         2.53    0.0057028
enh76452     3   99377100   99378100      3       1  150064       2.0199     0.021698
enh76453     3   99418800   99419800      2       1  150064       1.8588     0.031527
enh76530     3  100571300  100572300      5       3  150064        2.098     0.017952
enh76531     3  100583000  100584000      1       1  150064       2.9529     0.001574
enh76535     3  100611700  100612700      5       2  150064       1.7459     0.040412
enh76639     3  104858900  104859900      5       2  150064        1.985     0.023571
enh76642     3  105071100  105072100      4       2  150064       1.8549     0.031806
enh76645     3  105088900  105089900      1       1  150064       2.4325     0.007497
enh76650     3  105149300  105150300      5       3  150064       2.3717    0.0088533
enh76663     3  105516200  105517200      5       2  150064       2.3575    0.0091986
enh76666     3  105524800  105525800      4       2  150064       3.0575    0.0011159
enh76667     3  105529800  105530800      2       1  150064       1.6827     0.046218
enh76668     3  105541900  105542900      1       1  150064       1.7223      0.04251
enh76670     3  105546600  105547600      5       3  150064       1.8907     0.029334
enh76674     3  105583800  105584800      4       2  150064       2.1044     0.017672
enh76684     3  105894300  105895300      1       1  150064       2.2371      0.01264
enh76716     3  107232200  107233200      7       5  150064        1.813     0.034916
enh76718     3  107245400  107246400      1       1  150064       2.1432      0.01605
enh76719     3  107296500  107297500      4       1  150064       2.0645     0.019487
enh76723     3  107339800  107340800      5       2  150064       1.7865     0.037012
enh76726     3  107360600  107361600      4       2  150064       2.0699      0.01923
enh76728     3  107369400  107370400      3       2  150064       1.6742     0.047048
enh76729     3  107370200  107371200      1       1  150064       1.6673      0.04773
enh76730     3  107380200  107381200      1       1  150064       2.2708      0.01158
enh76752     3  107811100  107812100      2       1  150064       2.8081    0.0024917
enh76754     3  107820600  107821600      3       2  150064       2.5812    0.0049226
enh76756     3  107840400  107841400      5       3  150064       2.7141    0.0033227
enh76757     3  107846100  107847100      2       1  150064       3.3802   0.00036222
enh76760     3  107891000  107892000      7       2  150064       3.4715   0.00025876
enh76761     3  107899300  107900300      8       2  150064       3.3485   0.00040618
enh76762     3  107901800  107902800      9       2  150064       3.3527    0.0004002
enh76763     3  107934500  107935500      7       3  150064       2.7484    0.0029945
enh76764     3  107937800  107938800      5       1  150064       2.6892    0.0035816
enh76771     3  108113200  108114200      6       2  150064       2.1175      0.01711
enh76772     3  108125600  108126600      3       2  150064        1.662     0.048259
enh76775     3  108185200  108186200      1       1  150064        2.569     0.005099
enh76799     3  108997100  108998100      3       1  150064       1.7937     0.036429
enh76821     3  111040300  111041300      7       2  150064       2.0106     0.022185
enh76857     3  111685700  111686700      4       2  150064       1.7657     0.038722
enh76868     3  111854300  111855300      1       1  150064       1.8513      0.03206
enh76899     3  112186200  112187200      2       1  150064       1.6624     0.048212
enh76902     3  112218400  112219400      2       1  150064       2.0908     0.018273
enh76903     3  112226800  112227800      2       1  150064       1.9296     0.026828
enh76943     3  112686100  112687100      4       2  150064       1.9569     0.025178
enh76989     3  113458000  113459000      2       1  150064       2.3717    0.0088526
enh77004     3  113617500  113618500      5       3  150064       2.0123     0.022093
enh77006     3  113631600  113632600      7       3  150064       2.2205     0.013194
enh77007     3  113646100  113647100      3       1  150064       2.0923     0.018207
enh77035     3  114173900  114174900      1       1  150064       3.2368    0.0006044
enh77039     3  114270800  114271800      2       1  150064       2.5016     0.006182
enh77093     3  115219500  115220500      4       2  150064       1.6896     0.045554
enh77102     3  116582300  116583300      4       1  150064       1.6974     0.044814
enh77120     3  117603400  117604400      3       2  150064       2.7674    0.0028249
enh77122     3  117612000  117613000      2       1  150064       3.2314   0.00061583
enh77144     3  119186500  119187500      4       2  150064       1.6637     0.048088
enh77147     3  119226000  119227000      4       2  150064        1.815     0.034761
enh77150     3  119277800  119278800      7       2  150064       1.7386     0.041049
enh77152     3  119288900  119289900      2       1  150064       2.0502     0.020173
enh77194     3  120063500  120064500      2       1  150064       1.8352     0.033241
enh77196     3  120069200  120070200      1       1  150064       1.7053      0.04407
enh77198     3  120137200  120138200      1       1  150064       1.8344       0.0333
enh77208     3  120286000  120287000      5       3  150064        2.852    0.0021725
enh77209     3  120287100  120288100      8       3  150064       2.2189     0.013247
enh77210     3  120314000  120315000      6       2  150064        2.292     0.010953
enh77222     3  121151100  121152100      2       1  150064       1.9809     0.023799
enh77241     3  121632000  121633000      6       2  150064       2.1712     0.014958
enh77245     3  121715400  121716400      6       2  150064        2.475    0.0066612
enh77281     3  122103700  122104700      2       1  150064       1.8218     0.034241
enh77311     3  122396900  122397900      8       3  150064       1.6724     0.047221
enh77314     3  122440000  122441000      7       4  150064       2.1225     0.016896
enh77315     3  122473500  122474500      2       1  150064       1.6602     0.048442
enh77317     3  122487000  122488000      1       1  150064        2.155      0.01558
enh77320     3  122508600  122509600      2       1  150064       2.1499     0.015783
enh77323     3  122519000  122520000      3       1  150064       2.0207     0.021657
enh77325     3  122608900  122609900      2       1  150064       2.9809    0.0014368
enh77337     3  122787200  122788200      2       1  150064       2.6726    0.0037634
enh77338     3  122790600  122791600      3       2  150064       2.2736     0.011494
enh77340     3  122799700  122800700      1       1  150064       2.5913     0.004781
enh77341     3  122802800  122803800      5       2  150064       2.4324    0.0074995
enh77356     3  123301700  123302700      1       1  150064       2.1419       0.0161
enh77369     3  123437600  123438600      3       1  150064       1.7083     0.043794
enh77370     3  123439100  123440100      1       1  150064       2.1504      0.01576
enh77379     3  123725400  123726400      2       1  150064       1.8253      0.03398
enh77380     3  123968100  123969100      4       2  150064       3.1738   0.00075217
enh77382     3  123981600  123982600      2       1  150064       3.0798    0.0010357
enh77383     3  124034500  124035500      4       2  150064       3.6635   0.00012439
enh77385     3  124147400  124148400      1       1  150064       2.9762     0.001459
enh77386     3  124156600  124157600      3       2  150064       3.0234    0.0012499
enh77415     3  124597800  124598800      3       1  150064        2.243     0.012449
enh77420     3  124693800  124694800     10       1  150064       1.8089     0.035235
enh77433     3  124839000  124840000      3       1  150064       1.8167     0.034631
enh77434     3  124844400  124845400      7       3  150064       2.9921    0.0013853
enh77435     3  124847600  124848600      4       2  150064       2.9011    0.0018595
enh77441     3  124873900  124874900      6       3  150064       2.0099     0.022223
enh77459     3  125236900  125237900      6       3  150064       1.7114     0.043499
enh77464     3  125309500  125310500      2       1  150064       2.4667     0.006818
enh77504     3  126400600  126401600      2       1  150064       1.6635     0.048106
enh77531     3  127389800  127390800      1       1  150064        1.789      0.03681
enh77552     3  127543900  127544900      3       2  150064       2.1528     0.015667
enh77558     3  127729900  127730900      4       2  150064       3.0073    0.0013178
enh77559     3  127769400  127770400      3       2  150064       1.7282     0.041973
enh77560     3  127773600  127774600      2       1  150064       2.6506    0.0040175
enh77568     3  127863600  127864600      1       1  150064       3.8908    4.996e-05
enh77570     3  127874000  127875000      2       1  150064       1.7007       0.0445
enh77571     3  127887100  127888100      1       1  150064       3.3736    0.0003709
enh77574     3  127901000  127902000      3       2  150064       3.6388   0.00013693
enh77578     3  128067400  128068400      2       1  150064       1.8786     0.030149
enh77580     3  128106200  128107200      6       2  150064       3.0056    0.0013255
enh77591     3  128242200  128243200      4       1  150064       2.2096     0.013568
enh77623     3  128454900  128455900      3       2  150064        2.149     0.015817
enh77633     3  128503700  128504700      2       1  150064       2.6181    0.0044207
enh77647     3  128590700  128591700      6       3  150064       1.7406     0.040879
enh77655     3  128711800  128712800      2       1  150064       2.5048    0.0061269
enh77671     3  128805700  128806700      1       1  150064       2.0976      0.01797
enh77674     3  128841600  128842600      2       1  150064       1.7523      0.03986
enh77681     3  128906100  128907100      1       1  150064       2.2691      0.01163
enh77684     3  128930300  128931300      1       1  150064        2.084      0.01858
enh77689     3  128966600  128967600      3       1  150064       2.7164    0.0033002
enh77691     3  128996100  128997100      3       2  150064        3.131   0.00087118
enh77692     3  128999000  129000000      4       1  150064       3.2928   0.00049596
enh77693     3  129000900  129001900      3       1  150064       3.2125   0.00065798
enh77698     3  129054900  129055900      1       1  150064       3.4786     0.000252
enh77701     3  129067900  129068900      2       1  150064       2.3862     0.008511
enh77718     3  129209000  129210000      3       1  150064       1.7024     0.044341
enh77719     3  129244500  129245500      2       1  150064       2.5855    0.0048625
enh77727     3  129317100  129318100      4       2  150064       1.8621     0.031294
enh77730     3  129334200  129335200      5       2  150064       1.7236     0.042386
enh77731     3  129341000  129342000      3       1  150064       2.1601     0.015384
enh77742     3  129511800  129512800      1       1  150064         1.87      0.03074
enh77754     3  129677100  129678100      8       1  150064       1.6665     0.047804
enh77775     3  130395500  130396500      1       1  150064       1.7156      0.04312
enh77776     3  130462600  130463600      1       1  150064       1.9919      0.02319
enh77777     3  130467000  130468000      2       1  150064       1.7932     0.036469
enh77780     3  130490800  130491800      1       1  150064       2.0131      0.02205
enh77794     3  130746000  130747000      3       2  150064       1.8342     0.033309
enh77815     3  131324500  131325500      4       2  150064       2.2097     0.013564
enh77816     3  131348800  131349800      3       1  150064       2.0259     0.021386
enh77823     3  131898700  131899700      5       2  150064       2.4066    0.0080499
enh77824     3  131908300  131909300      3       1  150064       2.2799     0.011307
enh77827     3  131961200  131962200      5       2  150064       2.0063     0.022412
enh77828     3  131964100  131965100      2       1  150064       2.4296    0.0075577
enh77871     3  133073900  133074900      7       3  150064       2.8186     0.002412
enh77872     3  133082600  133083600      3       2  150064       1.8017       0.0358
enh77876     3  133160300  133161300      2       1  150064       1.7137     0.043293
enh77906     3  133683400  133684400      3       2  150064       1.8209     0.034311
enh77907     3  133698100  133699100      3       2  150064       2.6293    0.0042781
enh77908     3  133705600  133706600      3       1  150064       1.8963     0.028962
enh77976     3  135683600  135684600      1       1  150064       3.4655    0.0002646
enh77977     3  135710100  135711100      3       1  150064       3.2944   0.00049319
enh77978     3  135768600  135769600      6       2  150064       3.1795   0.00073776
enh77987     3  135889300  135890300      2       1  150064        3.314   0.00045987
enh77988     3  135891500  135892500      1       1  150064       3.1545    0.0008038
enh77991     3  135907100  135908100      2       1  150064       3.4748   0.00025557
enh77992     3  135916700  135917700      2       1  150064       3.4912   0.00024044
enh77994     3  135968200  135969200      2       1  150064       3.6371   0.00013789
enh77997     3  136235000  136236000      3       2  150064       5.1467   1.3256e-07
enh77999     3  136264400  136265400      2       1  150064       1.9973     0.022896
enh78003     3  136314200  136315200      2       1  150064       1.6888     0.045632
enh78004     3  136335300  136336300      1       1  150064       2.6841     0.003636
enh78005     3  136338800  136339800      2       1  150064       2.6233     0.004354
enh78012     3  136426400  136427400      2       1  150064       4.6278   1.8479e-06
enh78014     3  136435000  136436000      3       2  150064       4.7931   8.2119e-07
enh78016     3  136449800  136450800      2       1  150064       2.5073    0.0060829
enh78018     3  136455300  136456300      3       1  150064        2.456    0.0070252
enh78019     3  136464300  136465300      2       1  150064         2.49     0.006388
enh78020     3  136465800  136466800      5       2  150064       3.7947   7.3912e-05
enh78021     3  136467600  136468600      3       2  150064       3.4121   0.00032226
enh78022     3  136472800  136473800      2       1  150064       5.1965   1.0152e-07
enh78027     3  136516800  136517800      5       2  150064       4.1002    2.064e-05
enh78028     3  136521100  136522100      2       1  150064       2.3337    0.0098062
enh78030     3  136539200  136540200      2       1  150064       2.7808    0.0027115
enh78031     3  136556200  136557200      1       1  150064       2.7071     0.003394
enh78032     3  136575000  136576000      2       1  150064       2.8816    0.0019781
enh78033     3  136577000  136578000      3       2  150064       4.0592   2.4621e-05
enh78034     3  136578000  136579000      1       1  150064       3.0867     0.001012
enh78035     3  136578700  136579700      2       1  150064       2.9288    0.0017013
enh78036     3  136601600  136602600      2       1  150064       2.8566     0.002141
enh78037     3  136603500  136604500      3       1  150064       2.9127    0.0017919
enh78038     3  136604800  136605800      1       1  150064       3.8221    6.617e-05
enh78039     3  136605800  136606800      3       1  150064       2.9182    0.0017602
enh78040     3  136612700  136613700      1       1  150064       3.0285     0.001229
enh78041     3  136615200  136616200      4       2  150064       3.9551   3.8256e-05
enh78042     3  136617500  136618500      2       1  150064       2.4929    0.0063349
enh78043     3  136620400  136621400      4       2  150064       2.7962    0.0025853
enh78044     3  136633300  136634300      2       1  150064       2.5043    0.0061353
enh78048     3  136643600  136644600      2       1  150064       2.0815     0.018694
enh78049     3  136648700  136649700      1       1  150064       3.0287     0.001228
enh78050     3  136651200  136652200      4       2  150064       3.1736   0.00075286
enh78052     3  136661500  136662500      2       1  150064       2.4908    0.0063731
enh78053     3  136668500  136669500      2       1  150064        2.893    0.0019076
enh78054     3  136671000  136672000      4       2  150064       3.7924   7.4608e-05
enh78068     3  137904700  137905700      2       1  150064       1.9238     0.027192
enh78070     3  137917100  137918100      1       1  150064       2.2731      0.01151
enh78073     3  137940500  137941500      1       1  150064       2.0349      0.02093
enh78094     3  138403700  138404700      1       1  150064       2.0058      0.02244
enh78103     3  138499700  138500700      2       1  150064       1.8633     0.031212
enh78105     3  138501800  138502800      4       2  150064       1.9116     0.027964
enh78107     3  138509700  138510700      1       1  150064       1.8289      0.03371
enh78108     3  138524800  138525800      2       1  150064       2.0458     0.020388
enh78111     3  138536500  138537500      1       1  150064       1.8135      0.03488
enh78112     3  138537500  138538500      1       1  150064       2.0092      0.02226
enh78118     3  138563800  138564800      1       1  150064       1.8789      0.03013
enh78123     3  138594200  138595200      2       1  150064       1.6938     0.045156
enh78158     3  140432200  140433200      5       1  150064       2.2369     0.012646
enh78159     3  140435100  140436100      7       2  150064       2.8616    0.0021077
enh78160     3  140473000  140474000      1       1  150064       2.2808      0.01128
enh78172     3  140794900  140795900      3       1  150064       1.9318     0.026695
enh78189     3  141022100  141023100      5       3  150064       1.7786     0.037652
enh78292     3  142722800  142723800      4       2  150064       1.7109     0.043548
enh78297     3  142842700  142843700      1       1  150064        1.767      0.03861
enh78306     3  142936400  142937400      2       1  150064         1.66     0.048454
enh78307     3  142996000  142997000      3       1  150064       1.8086     0.035258
enh78311     3  143021300  143022300      4       2  150064       2.0141     0.022001
enh78313     3  143049800  143050800      4       2  150064       1.6506     0.049412
enh78338     3  143470000  143471000      1       1  150064       1.6684      0.04762
enh78346     3  143549800  143550800      1       1  150064       2.0766      0.01892
enh78367     3  144220200  144221200      4       2  150064       2.7288    0.0031782
enh78372     3  144550300  144551300      1       1  150064       1.6647      0.04799
enh78381     3  145818600  145819600      3       2  150064       1.6869     0.045816
enh78412     3  148545800  148546800      5       3  150064       2.8309    0.0023209
enh78416     3  148596000  148597000      1       1  150064       2.2058       0.0137
enh78434     3  148916200  148917200      3       2  150064       2.0202     0.021681
enh78436     3  148921200  148922200      2       1  150064       1.9905     0.023267
enh78438     3  148939300  148940300      5       2  150064       2.1003      0.01785
enh78441     3  148961400  148962400      4       2  150064       2.3973    0.0082574
enh78446     3  148977200  148978200      3       2  150064       2.8453    0.0022184
enh78486     3  149368800  149369800      1       1  150064       1.8782      0.03018
enh78513     3  150099800  150100800      4       2  150064       1.9045     0.028425
enh78553     3  150616400  150617400      2       1  150064       2.0601     0.019694
enh78558     3  150702900  150703900      1       1  150064       1.9302      0.02679
enh78660     3  151999100  152000100      3       2  150064       2.4716    0.0067247
enh78669     3  152036300  152037300      5       3  150064       1.7468     0.040332
enh78674     3  152054500  152055500      4       2  150064       1.9495     0.025621
enh78679     3  152091900  152092900      2       1  150064       1.8112     0.035054
enh78690     3  152190100  152191100      3       2  150064       1.7883     0.036867
enh78691     3  152214600  152215600      3       1  150064       1.9367      0.02639
enh78692     3  152223300  152224300      8       3  150064       1.8313     0.033525
enh78694     3  152307100  152308100      1       1  150064       2.5977     0.004693
enh78695     3  152309000  152310000      2       1  150064       1.8382     0.033015
enh78696     3  152311000  152312000      3       2  150064       2.4228    0.0077008
enh78697     3  152313100  152314100      3       1  150064       2.0084       0.0223
enh78698     3  152314300  152315300      1       1  150064       2.1906      0.01424
enh78703     3  152367500  152368500      6       2  150064       1.9222     0.027292
enh78704     3  152373300  152374300      3       2  150064       2.2526     0.012143
enh78708     3  152398600  152399600      2       1  150064       1.8591     0.031505
enh78710     3  152436600  152437600      2       1  150064       2.0012     0.022687
enh78711     3  152456100  152457100      3       2  150064       2.0715     0.019155
enh78713     3  152542600  152543600      1       1  150064       2.6045       0.0046
enh78714     3  152551300  152552300      4       1  150064       2.9377    0.0016532
enh78715     3  152554700  152555700      1       1  150064       2.5405     0.005534
enh78717     3  152626800  152627800      3       1  150064       2.3437    0.0095463
enh78718     3  152627200  152628200      2       1  150064       2.3332    0.0098192
enh78730     3  152855700  152856700      1       1  150064       1.6826      0.04623
enh78749     3  153155300  153156300      3       1  150064       2.4859    0.0064616
enh78753     3  153339600  153340600      1       1  150064        1.663      0.04816
enh78755     3  153345800  153346800      3       1  150064        1.723     0.042441
enh78798     3  154811400  154812400      3       2  150064       1.7917     0.036593
enh78810     3  155266500  155267500      4       2  150064       2.6011    0.0046469
enh78815     3  155378400  155379400      1       1  150064       1.9121      0.02793
enh78816     3  155382100  155383100      1       1  150064       1.9564      0.02521
enh78820     3  155455300  155456300      1       1  150064        2.304      0.01061
enh78860     3  156353600  156354600      1       1  150064       2.2869       0.0111
enh78861     3  156360200  156361200      2       1  150064       1.7352      0.04135
enh78877     3  156438800  156439800      3       1  150064       1.8154     0.034729
enh78895     3  156808300  156809300      1       1  150064       1.7382      0.04109
enh78967     3  159563600  159564600      1       1  150064       2.0262      0.02137
enh78981     3  159620400  159621400      3       2  150064       2.0215     0.021616
enh78982     3  159622300  159623300      1       1  150064       2.5785     0.004961
enh79009     3  159825100  159826100      7       2  150064        1.665     0.047961
enh79022     3  160022600  160023600      4       2  150064       2.1229      0.01688
enh79031     3  160192500  160193500      2       1  150064       2.3161     0.010276
enh79044     3  160476000  160477000      1       1  150064       1.9845       0.0236
enh79045     3  160497700  160498700      5       2  150064       2.4402    0.0073397
enh79046     3  160518900  160519900      4       1  150064       1.9304     0.026781
enh79061     3  160820000  160821000      3       2  150064       2.0964     0.018022
enh79062     3  160823100  160824100      3       2  150064       2.1065     0.017582
enh79067     3  161028600  161029600      1       1  150064       3.4231    0.0003096
enh79070     3  161111900  161112900      1       1  150064       2.0585      0.01977
enh79072     3  161207000  161208000      8       1  150064       3.2659   0.00054567
enh79074     3  161277600  161278600      5       3  150064       1.6731      0.04715
enh79075     3  161400400  161401400      4       2  150064       2.5225    0.0058265
enh79077     3  161454600  161455600      8       3  150064       3.2243   0.00063149
enh79078     3  161463900  161464900      3       1  150064       4.1005   2.0611e-05
enh79079     3  161487900  161488900      3       1  150064       4.6148   1.9674e-06
enh79080     3  161498800  161499800      2       1  150064       1.8589      0.03152
enh79083     3  161577200  161578200      1       1  150064       1.8771      0.03025
enh79084     3  161657700  161658700      3       2  150064       3.8084   6.9938e-05
enh79086     3  161758800  161759800      5       2  150064       4.3683   6.2605e-06
enh79087     3  161812000  161813000     14       2  150064       1.9207     0.027384
enh79088     3  161852100  161853100      3       2  150064        4.311   8.1242e-06
enh79089     3  162056000  162057000      4       2  150064        1.645     0.049981
enh79090     3  162070900  162071900      4       2  150064       1.9375     0.026341
enh79097     3  165877500  165878500      7       3  150064       1.9879     0.023409
enh79098     3  165927000  165928000      3       2  150064       2.3747    0.0087823
enh79101     3  167036700  167037700      3       2  150064       1.8228     0.034169
enh79113     3  167375200  167376200      1       1  150064        2.879     0.001995
enh79118     3  167454300  167455300      1       1  150064       2.9064     0.001828
enh79119     3  167467800  167468800      2       1  150064       3.3527   0.00040014
enh79122     3  167546900  167547900      3       2  150064       3.0341    0.0012061
enh79123     3  167555100  167556100      6       2  150064       3.1589   0.00079188
enh79124     3  167561300  167562300      3       1  150064         3.27   0.00053765
enh79125     3  167577200  167578200      5       2  150064       2.3465    0.0094755
enh79126     3  167580400  167581400      4       2  150064       3.0986   0.00097221
enh79127     3  167584000  167585000      5       3  150064       3.2426   0.00059213
enh79128     3  167594300  167595300      3       2  150064        1.731      0.04173
enh79130     3  167616800  167617800      3       2  150064       1.7173     0.042959
enh79131     3  167658100  167659100      3       1  150064       1.8619     0.031307
enh79132     3  167659700  167660700      7       3  150064       3.0191    0.0012677
enh79143     3  167805800  167806800      4       1  150064       2.3456    0.0094992
enh79145     3  167807800  167808800      1       1  150064       2.0644      0.01949
enh79146     3  167809800  167810800      3       1  150064       1.9128     0.027889
enh79147     3  167814400  167815400      2       1  150064       2.0918      0.01823
enh79148     3  167838600  167839600      2       1  150064       1.7708     0.038295
enh79149     3  167859200  167860200      5       2  150064       1.7406     0.040874
enh79150     3  167873800  167874800      3       1  150064       1.8244     0.034043
enh79151     3  167879700  167880700      4       2  150064        1.961     0.024941
enh79160     3  168055000  168056000      4       2  150064       2.1179     0.017091
enh79175     3  168293700  168294700      4       2  150064       2.0795     0.018785
enh79177     3  168301200  168302200      6       2  150064       2.2338     0.012749
enh79189     3  168757700  168758700      1       1  150064       2.0958      0.01805
enh79192     3  168825100  168826100      5       3  150064       1.8251     0.033997
enh79199     3  168876600  168877600      5       2  150064       1.9453     0.025871
enh79203     3  168931000  168932000      3       2  150064        1.712     0.043447
enh79212     3  169040800  169041800      1       1  150064       2.0792       0.0188
enh79222     3  169080800  169081800      3       2  150064       1.6456     0.049924
enh79238     3  169464500  169465500      2       1  150064       2.4651    0.0068491
enh79239     3  169476700  169477700      1       1  150064       2.5392     0.005555
enh79240     3  169480800  169481800      1       1  150064       2.2445       0.0124
enh79241     3  169492900  169493900      1       1  150064       2.6313     0.004253
enh79244     3  169528400  169529400      3       1  150064       1.8795      0.03009
enh79247     3  169581600  169582600      2       1  150064       2.4271    0.0076103
enh79257     3  169689000  169690000      5       1  150064       2.1784     0.014687
enh79258     3  169701900  169702900      1       1  150064        2.197      0.01401
enh79259     3  169720300  169721300      2       1  150064       2.3225     0.010104
enh79264     3  169761900  169762900      1       1  150064       2.2286      0.01292
enh79265     3  169763100  169764100      1       1  150064       2.0343      0.02096
enh79270     3  169889000  169890000      4       2  150064       2.1034     0.017717
enh79280     3  170039200  170040200      1       1  150064       1.8439       0.0326
enh79297     3  170891400  170892400      2       1  150064       1.6851     0.045987
enh79311     3  170987100  170988100      2       1  150064       1.7063     0.043972
enh79313     3  171002000  171003000      5       1  150064       2.0436     0.020497
enh79330     3  171174400  171175400      1       1  150064       1.9072      0.02825
enh79342     3  171472400  171473400      3       1  150064       1.9209     0.027375
enh79345     3  171500000  171501000      6       2  150064       1.7712     0.038263
enh79425     3  172231700  172232700      4       2  150064       1.9782     0.023956
enh79440     3  172310700  172311700      4       1  150064       2.3875    0.0084821
enh79441     3  172313700  172314700      6       2  150064       2.8667    0.0020741
enh79458     3  172419200  172420200      5       2  150064       1.8783      0.03017
enh79459     3  172426600  172427600      1       1  150064       2.6366     0.004187
enh79475     3  173514200  173515200      7       3  150064       4.4037   5.3219e-06
enh79476     3  173534300  173535300      2       1  150064       1.8468      0.03239
enh79490     3  174160000  174161000      1       1  150064       1.8057      0.03548
enh79491     3  174161800  174162800      4       1  150064       1.7868     0.036981
enh79519     3  176758700  176759700      1       1  150064        2.666     0.003838
enh79520     3  176768700  176769700      3       1  150064       2.7462    0.0030147
enh79525     3  176779700  176780700      1       1  150064        2.688     0.003594
enh79528     3  176807100  176808100      5       2  150064       1.9272     0.026976
enh79531     3  176827300  176828300      3       2  150064       2.9074    0.0018222
enh79536     3  176851000  176852000      4       2  150064       1.6619     0.048266
enh79539     3  176858800  176859800      3       2  150064       1.9742     0.024181
enh79541     3  176866300  176867300      2       1  150064       2.4719    0.0067194
enh79566     3  177053700  177054700      1       1  150064        3.067     0.001081
enh79567     3  177059600  177060600      4       2  150064       2.1387     0.016229
enh79577     3  177143100  177144100      9       4  150064       1.7395     0.040971
enh79594     3  177317500  177318500      1       1  150064       2.6197       0.0044
enh79595     3  177332500  177333500      3       2  150064       1.6937     0.045156
enh79616     3  177553100  177554100      3       2  150064       1.6687     0.047587
enh79631     3  177733200  177734200      4       1  150064       1.8974     0.028888
enh79639     3  177873800  177874800      6       2  150064       2.3055     0.010569
enh79640     3  177877100  177878100      4       2  150064       1.9701     0.024416
enh79643     3  177919700  177920700      5       2  150064       2.8924    0.0019118
enh79646     3  177981200  177982200      1       1  150064       2.5026     0.006164
enh79705     3  180628900  180629900      2       1  150064       5.4446   2.5956e-08
enh79706     3  180632900  180633900      1       1  150064       6.2898    1.589e-10
enh79708     3  180708300  180709300      1       1  150064       5.9882    1.061e-09
enh79710     3  181252200  181253200      1       1  150064       2.0397      0.02069
enh79714     3  181723200  181724200      1       1  150064       1.8962      0.02897
enh79729     3  182528000  182529000      2       1  150064       1.7884      0.03686
enh79738     3  182695500  182696500      2       1  150064       2.5543      0.00532
enh79739     3  182698800  182699800      1       1  150064       1.6873      0.04577
enh79749     3  182903000  182904000      2       1  150064       2.0109     0.022167
enh79781     3  183098500  183099500      4       2  150064        2.111     0.017388
enh79817     3  183497900  183498900      2       1  150064       2.4411    0.0073214
enh79827     3  183599800  183600800      2       1  150064       2.0495     0.020209
enh79828     3  183602800  183603800      7       3  150064       1.8104     0.035115
enh79872     3  184243900  184244900      2       1  150064       1.7889     0.036814
enh79897     3  184474700  184475700      6       3  150064       2.0598     0.019708
enh79906     3  184531200  184532200      2       1  150064       2.2819     0.011248
enh79910     3  184699700  184700700      3       2  150064       1.8281     0.033766
enh79914     3  184810400  184811400      1       1  150064       2.3827     0.008593
enh79929     3  185216900  185217900      1       1  150064       1.9695      0.02445
enh79948     3  185426000  185427000      2       1  150064       2.3257     0.010018
enh79953     3  185446300  185447300      3       2  150064        2.646    0.0040721
enh79965     3  185483900  185484900      2       1  150064       2.0968     0.018005
enh79981     3  185660300  185661300      2       1  150064       2.0431      0.02052
enh79983     3  185676600  185677600      3       1  150064       2.4954    0.0062905
enh80003     3  186057200  186058200      2       1  150064        1.782     0.037377
enh80006     3  186076700  186077700      1       1  150064       2.5434     0.005489
enh80082     3  187087400  187088400      3       2  150064       1.9813     0.023779
enh80086     3  187453400  187454400      2       1  150064       1.9236     0.027202
enh80090     3  187491800  187492800      1       1  150064       1.7711      0.03827
enh80094     3  187529300  187530300      1       1  150064       1.6763      0.04684
enh80119     3  187841100  187842100      3       2  150064       1.8294     0.033672
enh80121     3  187865700  187866700      4       2  150064       2.0225     0.021561
enh80122     3  187870000  187871000      2       1  150064       1.7929     0.036493
enh80125     3  187875300  187876300      5       3  150064       1.8275     0.033815
enh80127     3  187881400  187882400      1       1  150064       2.4837     0.006501
enh80132     3  187911800  187912800      2       1  150064       1.6821     0.046271
enh80149     3  188079300  188080300     12       3  150064        1.983     0.023684
enh80155     3  188118000  188119000      4       1  150064       1.9962     0.022959
enh80156     3  188135200  188136200      2       1  150064       1.9766     0.024041
enh80189     3  188618800  188619800      4       2  150064       1.8019     0.035784
enh80194     3  188661800  188662800      1       1  150064       1.7079      0.04383
enh80224     3  189704200  189705200      4       2  150064       1.8084     0.035269
enh80225     3  189735000  189736000      5       2  150064       2.0192     0.021735
enh80251     3  190293000  190294000      7       3  150064       1.6997     0.044592
enh80252     3  190298600  190299600      3       2  150064       2.0301     0.021171
enh80286     3  193047800  193048800      1       1  150064       1.7905      0.03669
enh80288     3  193164700  193165700      4       2  150064        2.828    0.0023419
enh80304     3  193491100  193492100      4       2  150064       1.8157     0.034709
enh80305     3  193498600  193499600      2       1  150064       1.9502     0.025579
enh80306     3  193505700  193506700      6       2  150064       1.9465     0.025797
enh80312     3  193549400  193550400      2       1  150064       1.6609     0.048366
enh80314     3  193563500  193564500      3       1  150064       1.6958     0.044966
enh80340     3  193785500  193786500      3       2  150064       1.9036     0.028483
enh80342     3  193806500  193807500      4       2  150064       1.8489     0.032235
enh80344     3  193815900  193816900      3       2  150064       1.9177     0.027575
enh80388     3  194305600  194306600      2       1  150064       2.1376     0.016275
enh80456     3  194928200  194929200      1       1  150064       1.7171      0.04298
enh80467     3  194981700  194982700      1       1  150064       2.3337     0.009805
enh80477     3  195139400  195140400      2       1  150064         2.09      0.01831
enh80544     3  195922800  195923800      5       3  150064       2.0725      0.01911
enh80545     3  195929800  195930800      5       2  150064       2.2598     0.011916
enh80548     3  195945000  195946000      2       1  150064       3.1926   0.00070487
enh80551     3  196001100  196002100      2       1  150064       1.7184     0.042859
enh80552     3  196005300  196006300      5       3  150064       2.5131    0.0059845
enh80553     3  196006700  196007700      2       1  150064       1.6797      0.04651
enh80556     3  196015200  196016200      6       2  150064        2.365    0.0090155
enh80558     3  196065500  196066500      1       1  150064       3.1317    0.0008691
enh80560     3  196142800  196143800      4       2  150064       2.9565    0.0015558
enh80563     3  196156500  196157500      3       2  150064       1.8914     0.029284
enh80564     3  196160000  196161000      2       1  150064       3.1878   0.00071689
enh80565     3  196170900  196171900      2       1  150064       1.6772     0.046751
enh80596     3  196465400  196466400      2       1  150064       1.8384     0.033001
enh80598     3  196470300  196471300      3       2  150064       1.7564      0.03951
enh80599     3  196480800  196481800      3       1  150064       1.6564     0.048821
enh80617     3  196907900  196908900      2       1  150064       1.8588     0.031526
enh80619     3  196927200  196928200      1       1  150064       2.1357      0.01635
enh80623     3  196949600  196950600      1       1  150064        2.339     0.009667
enh80624     3  196980600  196981600      5       2  150064       1.7049      0.04411
enh80627     3  197020200  197021200      7       1  150064       2.6481     0.004047
enh80635     3  197183800  197184800      3       2  150064       1.9565     0.025205
enh80636     3  197210000  197211000      6       1  150064       1.9122     0.027923
enh80640     3  197247700  197248700      5       2  150064       1.7431     0.040657
enh80701     4     597700     598700      1       1  150064       2.0327      0.02104
enh80703     4     658200     659200      2       1  150064       1.9555     0.025263
enh80704     4     666400     667400      3       2  150064        2.863    0.0020979
enh80707     4     675000     676000      4       2  150064       2.3568    0.0092171
enh80708     4     676800     677800      4       2  150064       1.8507     0.032104
enh80710     4     683700     684700      3       2  150064       3.1472   0.00082408
enh80712     4     698400     699400      8       3  150064       1.7181     0.042889
enh80713     4     701900     702900      3       2  150064       3.1089   0.00093905
enh80714     4     714400     715400      2       1  150064       2.0964     0.018022
enh80715     4     718900     719900      3       1  150064       2.0285     0.021256
enh80717     4     726100     727100      4       2  150064        2.132     0.016505
enh80726     4     928500     929500      1       1  150064       1.9019      0.02859
enh80743     4    1160300    1161300      4       2  150064       1.7705     0.038321
enh80751     4    1201900    1202900      1       1  150064       2.8411     0.002248
enh80768     4    1338500    1339500      4       1  150064       2.2306     0.012855
enh80769     4    1342300    1343300      4       2  150064       1.9268     0.027005
enh80770     4    1345200    1346200      6       3  150064       2.5424    0.0055042
enh80771     4    1546100    1547100      6       2  150064       1.7186     0.042839
enh80798     4    1862900    1863900      1       1  150064       1.8425       0.0327
enh80806     4    1883300    1884300      2       1  150064       1.8136     0.034869
enh80821     4    2296900    2297900      3       2  150064       1.8353      0.03323
enh80837     4    2555100    2556100      1       1  150064       1.6737      0.04709
enh80838     4    2569100    2570100      2       1  150064        1.652     0.049268
enh80924     4    3343700    3344700      3       2  150064       1.9176      0.02758
enh80952     4    4541500    4542500      4       2  150064         2.95    0.0015887
enh80953     4    4544500    4545500      2       1  150064        1.997     0.022911
enh80960     4    4945200    4946200     15       4  150064       2.1516     0.015714
enh80982     4    5342300    5343300      7       3  150064       1.8766     0.030289
enh80986     4    5748900    5749900     11       4  150064        1.991     0.023241
enh81014     4    6691000    6692000      1       1  150064       1.8193      0.03443
enh81052     4    6939000    6940000      7       3  150064       1.6846      0.04603
enh81053     4    6941900    6942900      3       2  150064       2.2989     0.010754
enh81055     4    6953200    6954200      2       1  150064       1.8657     0.031045
enh81073     4    7170600    7171600      7       4  150064       1.9708     0.024375
enh81083     4    7745200    7746200      3       2  150064       3.3344   0.00042748
enh81111     4    8208800    8209800      4       1  150064       2.0146     0.021972
enh81131     4    8404500    8405500      6       3  150064       1.9542      0.02534
enh81134     4    8421200    8422200      7       3  150064       1.9039     0.028462
enh81137     4    8437800    8438800      1       1  150064       1.6643      0.04803
enh81139     4    8440700    8441700      3       2  150064       2.2818      0.01125
enh81178     4   10146200   10147200     10       2  150064       2.1432     0.016048
enh81183     4   10246800   10247800      6       2  150064       1.8394     0.032925
enh81184     4   10417800   10418800      5       2  150064       2.4399    0.0073464
enh81187     4   10478400   10479400      3       2  150064       1.6541     0.049058
enh81206     4   10717600   10718600      5       2  150064       1.6871     0.045791
enh81213     4   10956300   10957300      5       3  150064        1.924      0.02718
enh81214     4   10974800   10975800      4       2  150064       1.9772     0.024012
enh81241     4   12111800   12112800      3       1  150064       2.5283    0.0057304
enh81247     4   13090500   13091500      3       1  150064       1.8035     0.035655
enh81292     4   14347300   14348300      4       2  150064       2.7133    0.0033308
enh81402     4   16208100   16209100     10       4  150064       1.8707     0.030695
enh81403     4   16214300   16215300      2       1  150064       1.8259     0.033931
enh81404     4   16218400   16219400      5       2  150064       2.1306     0.016559
enh81410     4   16265800   16266800      2       1  150064       2.9793    0.0014445
enh81415     4   16599700   16600700      3       2  150064       1.7895     0.036765
enh81421     4   17329400   17330400      4       1  150064       2.2741     0.011479
enh81423     4   17449800   17450800      4       1  150064       1.7577       0.0394
enh81429     4   17577500   17578500      5       1  150064       2.1161      0.01717
enh81430     4   17581200   17582200      2       1  150064       2.1633     0.015257
enh81432     4   17614800   17615800      4       1  150064       2.2732     0.011506
enh81433     4   17618200   17619200      3       1  150064       2.3589    0.0091643
enh81434     4   17620000   17621000      3       1  150064       2.3302    0.0098975
enh81435     4   17664000   17665000      3       2  150064       2.2003     0.013891
enh81436     4   17666000   17667000      2       1  150064         2.36     0.009138
enh81439     4   17788200   17789200      2       1  150064       1.7006     0.044505
enh81440     4   17808100   17809100      1       1  150064       1.9182      0.02754
enh81442     4   17816000   17817000      1       1  150064        2.077       0.0189
enh81444     4   18020700   18021700      3       1  150064       2.2682     0.011659
enh81449     4   19695800   19696800      2       1  150064       2.8061    0.0025073
enh81450     4   19731500   19732500      2       1  150064        2.417    0.0078249
enh81458     4   20626300   20627300      1       1  150064       3.2885    0.0005037
enh81461     4   20702900   20703900      3       1  150064       1.6879     0.045719
enh81466     4   22239600   22240600      5       2  150064       1.7073     0.043885
enh81479     4   22704200   22705200      4       2  150064       2.0262     0.021371
enh81483     4   23292800   23293800      8       2  150064       2.2285     0.012925
enh81484     4   23293600   23294600     13       3  150064       2.4299    0.0075515
enh81486     4   23325500   23326500      4       1  150064       2.3645    0.0090262
enh81505     4   24807300   24808300      2       1  150064       2.0122     0.022102
enh81506     4   24913100   24914100      2       1  150064       1.7957     0.036271
enh81508     4   24929200   24930200      2       1  150064       2.2381     0.012606
enh81509     4   24931800   24932800      3       2  150064       3.6294   0.00014207
enh81532     4   25423400   25424400      1       1  150064       1.8773      0.03024
enh81540     4   25862000   25863000      1       1  150064        2.731     0.003157
enh81541     4   25865300   25866300      3       1  150064       2.9199    0.0017506
enh81547     4   25929700   25930700      3       2  150064       2.8159    0.0024318
enh81575     4   26319800   26320800      2       1  150064       2.0537     0.020002
enh81580     4   26335400   26336400      2       1  150064       1.6923     0.045293
enh81583     4   26357300   26358300      2       1  150064       2.2508       0.0122
enh81592     4   26624500   26625500      1       1  150064       3.4906     0.000241
enh81593     4   26710600   26711600      4       2  150064       2.8644     0.002089
enh81594     4   26725900   26726900      1       1  150064       3.1342    0.0008615
enh81595     4   26750500   26751500      2       1  150064       2.7641    0.0028541
enh81598     4   26783000   26784000      3       2  150064       4.2996   8.5547e-06
enh81600     4   26794100   26795100      1       1  150064        2.624     0.004345
enh81601     4   26813300   26814300      2       1  150064       2.4518    0.0071075
enh81613     4   26874600   26875600      2       1  150064       1.8768     0.030271
enh81620     4   26906100   26907100      2       1  150064       1.7489     0.040153
enh81623     4   26916300   26917300      4       2  150064        1.921     0.027364
enh81624     4   26917500   26918500      1       1  150064       2.1236      0.01685
enh81628     4   27004700   27005700      2       1  150064       1.7483     0.040209
enh81639     4   29338000   29339000      2       1  150064       2.0802     0.018752
enh81642     4   30762100   30763100      4       1  150064        2.497    0.0062621
enh81643     4   30766300   30767300      2       1  150064       1.8415     0.032777
enh81646     4   30878800   30879800      5       2  150064       3.1417   0.00083995
enh81651     4   33697700   33698700      3       1  150064       3.2367   0.00060456
enh81652     4   34503900   34504900      1       1  150064       1.6772      0.04675
enh81690     4   36349700   36350700      5       3  150064       2.0454     0.020408
enh81695     4   37141100   37142100      6       2  150064        2.269     0.011633
enh81696     4   37367100   37368100      1       1  150064       2.8253     0.002362
enh81724     4   37817500   37818500      1       1  150064       2.5094     0.006046
enh81725     4   37826300   37827300      2       1  150064       1.7997     0.035952
enh81728     4   37852400   37853400      9       1  150064       2.8317    0.0023152
enh81739     4   37947900   37948900      4       2  150064       2.2642      0.01178
enh81748     4   38004100   38005100      5       3  150064       1.6897     0.045545
enh81749     4   38006200   38007200      5       1  150064       2.1912      0.01422
enh81750     4   38024700   38025700      3       1  150064       1.9792     0.023896
enh81751     4   38025700   38026700      7       3  150064       1.9814     0.023774
enh81800     4   38612400   38613400      6       2  150064       2.0823     0.018658
enh81813     4   38684500   38685500      3       2  150064       1.8787     0.030144
enh81815     4   38725200   38726200      3       2  150064       1.6803      0.04645
enh81833     4   38821900   38822900      4       2  150064       1.9522     0.025459
enh81834     4   38846900   38847900      6       2  150064       1.6683     0.047629
enh81837     4   38860100   38861100      8       2  150064       2.2189     0.013245
enh81882     4   39503700   39504700      6       3  150064       1.7085     0.043775
enh81884     4   39599200   39600200      1       1  150064       2.9398     0.001642
enh81885     4   39625500   39626500      2       1  150064       2.1503     0.015766
enh81886     4   39627400   39628400      1       1  150064       2.2514      0.01218
enh81888     4   39637400   39638400      2       1  150064       2.5878    0.0048293
enh81889     4   39641500   39642500      1       1  150064       2.5731      0.00504
enh81914     4   40122800   40123800      1       1  150064       2.1998      0.01391
enh81920     4   40186100   40187100      1       1  150064       1.7087      0.04375
enh81932     4   40245400   40246400      2       1  150064       1.7507     0.039999
enh81974     4   40624100   40625100      1       1  150064       1.8493      0.03221
enh82043     4   42128900   42129900      3       2  150064       1.6855     0.045949
enh82044     4   42145700   42146700      2       1  150064       2.3142     0.010329
enh82045     4   42151400   42152400      1       1  150064       2.0187      0.02176
enh82046     4   42161100   42162100      6       2  150064       2.0282     0.021268
enh82051     4   42602400   42603400      1       1  150064       2.2828      0.01122
enh82102     4   47369800   47370800      2       1  150064       2.0369     0.020829
enh82104     4   47434400   47435400      3       2  150064       2.6604    0.0039023
enh82105     4   47443700   47444700      7       4  150064       1.9337     0.026572
enh82109     4   47475200   47476200      4       2  150064       1.9529     0.025417
enh82111     4   47488400   47489400      5       3  150064        2.309     0.010473
enh82112     4   47495400   47496400      1       1  150064       2.2414       0.0125
enh82118     4   47566600   47567600      7       3  150064       1.7189     0.042812
enh82165     4   48362800   48363800      3       2  150064       1.9401     0.026185
enh82166     4   48371300   48372300      4       2  150064       1.8141     0.034832
enh82167     4   48373200   48374200      4       2  150064        3.048    0.0011519
enh82171     4   48381800   48382800      1       1  150064       3.0226     0.001253
enh82173     4   48540200   48541200      1       1  150064       2.3947     0.008318
enh82174     4   48590600   48591600      3       1  150064       2.3563     0.009229
enh82178     4   48644700   48645700      2       1  150064       1.8341     0.033319
enh82187     4   48724400   48725400      1       1  150064       2.2173       0.0133
enh82189     4   48731000   48732000      4       2  150064       1.8904      0.02935
enh82190     4   48742500   48743500      2       1  150064       2.1288     0.016636
enh82191     4   48748600   48749600      1       1  150064       2.4588      0.00697
enh82196     4   48783200   48784200      1       1  150064        2.482     0.006533
enh82198     4   48817200   48818200      1       1  150064       1.8633      0.03121
enh82247     4   54413800   54414800      5       2  150064       1.6892      0.04559
enh82278     4   55010900   55011900      2       1  150064       2.3174     0.010242
enh82279     4   55037600   55038600      6       3  150064       1.7196     0.042757
enh82280     4   55083200   55084200      1       1  150064       2.3698       0.0089
enh82282     4   55143200   55144200      3       1  150064       1.8568     0.031667
enh82286     4   55250700   55251700      5       3  150064       2.8869    0.0019453
enh82291     4   55306300   55307300      2       1  150064       2.8683    0.0020632
enh82293     4   55312700   55313700      2       1  150064       3.1918   0.00070685
enh82302     4   55501100   55502100      4       1  150064       1.6917     0.045349
enh82304     4   55528200   55529200      5       3  150064       2.2753     0.011444
enh82306     4   55542800   55543800      7       1  150064        2.183     0.014517
enh82316     4   55684900   55685900      2       1  150064       1.9454     0.025864
enh82318     4   55707100   55708100      2       1  150064        1.784     0.037213
enh82323     4   55803700   55804700     11       3  150064       1.8451     0.032514
enh82342     4   56265400   56266400      2       1  150064       1.7153     0.043149
enh82344     4   56308700   56309700      1       1  150064       1.9233      0.02722
enh82345     4   56311800   56312800      4       2  150064       1.6956     0.044981
enh82346     4   56313300   56314300      3       2  150064       1.7534     0.039768
enh82353     4   56732100   56733100      2       1  150064       1.8645     0.031126
enh82354     4   56750300   56751300      3       2  150064       1.7907     0.036672
enh82381     4   57095400   57096400      5       2  150064       1.8827     0.029873
enh82393     4   57335700   57336700      3       2  150064       1.8242     0.034062
enh82395     4   57372600   57373600      5       2  150064       1.7336     0.041494
enh82415     4   57587200   57588200      3       1  150064       1.6971     0.044843
enh82418     4   57597800   57598800      2       1  150064        1.761     0.039122
enh82419     4   57605200   57606200      4       2  150064       1.6717      0.04729
enh82433     4   57688000   57689000     14       4  150064       1.7148     0.043192
enh82464     4   60419400   60420400      1       1  150064       1.6928      0.04525
enh82467     4   60431100   60432100      4       2  150064       1.9279     0.026935
enh82468     4   60437100   60438100      8       2  150064        2.056      0.01989
enh82469     4   60463100   60464100      5       2  150064       2.3245     0.010049
enh82481     4   62636600   62637600      2       1  150064       1.7458     0.040422
enh82503     4   68069600   68070600      3       2  150064       1.6629     0.048163
enh82519     4   68497800   68498800      3       1  150064       3.0117    0.0012991
enh82520     4   68499500   68500500      5       2  150064       3.0511      0.00114
enh82522     4   68563800   68564800      4       2  150064       2.8429     0.002235
enh82523     4   68564600   68565600      3       1  150064       2.7744    0.0027653
enh82524     4   68567700   68568700      4       2  150064       3.3077   0.00047037
enh82525     4   68578800   68579800      2       1  150064       2.9998    0.0013507
enh82637     4   73432400   73433400      2       1  150064       2.8718    0.0020405
enh82639     4   73840100   73841100      1       1  150064       2.2688      0.01164
enh82643     4   74043600   74044600      1       1  150064       2.1517      0.01571
enh82662     4   74486200   74487200      2       1  150064       2.1555     0.015562
enh82711     4   75022000   75023000      1       1  150064       2.1452      0.01597
enh82714     4   75071000   75072000      1       1  150064       1.7774      0.03775
enh82753     4   76435500   76436500      6       2  150064       1.8476     0.032332
enh82776     4   76829200   76830200      3       2  150064       1.6465     0.049836
enh82782     4   76932700   76933700      4       2  150064       2.0613     0.019638
enh82788     4   77007800   77008800      1       1  150064        1.962      0.02488
enh82798     4   77128500   77129500      1       1  150064       1.9197      0.02745
enh82806     4   77346800   77347800      1       1  150064       2.1612      0.01534
enh82808     4   77351500   77352500      2       1  150064       2.4122    0.0079277
enh82814     4   77522600   77523600      2       1  150064       2.2589     0.011945
enh82815     4   77528300   77529300      2       1  150064       1.8516     0.032039
enh82888     4   79087300   79088300      3       2  150064       2.3883    0.0084643
enh82889     4   79217900   79218900      2       1  150064       1.9539     0.025354
enh82905     4   79592800   79593800      2       1  150064       1.9845     0.023601
enh82912     4   79670900   79671900      1       1  150064       2.3241      0.01006
enh82913     4   79690400   79691400      1       1  150064       2.7371     0.003099
enh82937     4   80119900   80120900      1       1  150064       2.2949      0.01087
enh82946     4   80435200   80436200      2       1  150064       1.6734     0.047127
enh82969     4   80990100   80991100      1       1  150064       3.0418     0.001176
enh82976     4   81093500   81094500      3       2  150064       2.0269     0.021339
enh82977     4   81102800   81103800      4       2  150064       1.9053     0.028372
enh82978     4   81124600   81125600      5       2  150064       2.5745    0.0050198
enh82979     4   81137100   81138100      2       1  150064        2.789    0.0026439
enh82981     4   81255800   81256800      1       1  150064       2.4495     0.007152
enh83014     4   82403300   82404300      5       1  150064       1.7226     0.042484
enh83015     4   82413800   82414800      1       1  150064       1.8406      0.03284
enh83020     4   82439800   82440800      5       2  150064       1.7518     0.039902
enh83045     4   83150400   83151400      2       1  150064       3.1959   0.00069705
enh83047     4   83188800   83189800      5       2  150064       2.3598    0.0091436
enh83048     4   83192900   83193900      3       2  150064       1.9385     0.026284
enh83053     4   83284600   83285600      2       1  150064       2.0983     0.017941
enh83065     4   83732900   83733900      1       1  150064         1.89      0.02938
enh83075     4   83911000   83912000      2       1  150064       2.2414     0.012499
enh83076     4   83929400   83930400      1       1  150064       2.2292       0.0129
enh83092     4   84072600   84073600      5       2  150064       2.0811     0.018713
enh83095     4   84101200   84102200      1       1  150064       1.6485      0.04963
enh83137     4   84479200   84480200      6       2  150064       2.7951    0.0025938
enh83139     4   84490000   84491000      2       1  150064       1.8191     0.034449
enh83140     4   84503000   84504000      3       1  150064       2.7951     0.002594
enh83141     4   84520000   84521000      4       1  150064       2.8341    0.0022979
enh83142     4   84525300   84526300      4       2  150064       2.6747    0.0037398
enh83143     4   84539700   84540700      2       1  150064       2.2656     0.011738
enh83144     4   84548500   84549500      5       1  150064       2.7355     0.003114
enh83145     4   84551700   84552700      2       1  150064       1.8953     0.029027
enh83165     4   86289700   86290700      3       1  150064       2.1928     0.014162
enh83196     4   86850200   86851200      3       2  150064       2.2056     0.013707
enh83199     4   86945300   86946300      2       1  150064       1.7857     0.037076
enh83202     4   86964700   86965700      4       2  150064       2.7312    0.0031554
enh83203     4   87050900   87051900      3       1  150064       3.0679     0.001078
enh83218     4   87486100   87487100      5       3  150064       1.8549     0.031804
enh83223     4   87791500   87792500      3       1  150064       1.7438     0.040594
enh83224     4   87824600   87825600      4       2  150064       1.8194     0.034427
enh83225     4   87825400   87826400      5       2  150064       2.0871     0.018438
enh83227     4   87830900   87831900      2       1  150064       2.2453     0.012376
enh83234     4   87867300   87868300      2       1  150064       2.8693    0.0020568
enh83238     4   87884100   87885100      2       1  150064       2.5695    0.0050921
enh83239     4   87887200   87888200      3       2  150064       2.4889    0.0064068
enh83243     4   87898100   87899100      5       3  150064       2.1826     0.014531
enh83244     4   87899500   87900500      2       1  150064       1.6459     0.049892
enh83251     4   87944500   87945500      3       2  150064       1.6716     0.047306
enh83253     4   87952600   87953600      1       1  150064        2.715     0.003314
enh83255     4   87964000   87965000      1       1  150064       2.6265     0.004313
enh83257     4   87972000   87973000      6       2  150064       1.8762     0.030315
enh83269     4   88032800   88033800      1       1  150064       1.9804      0.02383
enh83273     4   88064800   88065800      1       1  150064        1.716      0.04308
enh83279     4   88156200   88157200      1       1  150064       1.7099      0.04364
enh83288     4   88348000   88349000      5       2  150064        1.826     0.033928
enh83316     4   88895600   88896600      2       1  150064       1.7708     0.038294
enh83334     4   89140000   89141000      3       2  150064        1.795      0.03633
enh83336     4   89152600   89153600      5       2  150064       1.9786     0.023933
enh83352     4   89448400   89449400      1       1  150064       2.1735      0.01487
enh83384     4   89874500   89875500      1       1  150064       1.8885      0.02948
enh83408     4   90252300   90253300      3       1  150064       1.7911      0.03664
enh83409     4   90255100   90256100      3       1  150064        2.709    0.0033747
enh83427     4   90759200   90760200      3       2  150064       1.8263     0.033904
enh83428     4   90776000   90777000      4       2  150064        1.709     0.043724
enh83433     4   90819000   90820000     11       2  150064       1.8685     0.030848
enh83441     4   90876000   90877000      3       1  150064       2.6282    0.0042925
enh83442     4   90877600   90878600      4       1  150064       2.9182      0.00176
enh83443     4   90943800   90944800      2       1  150064       2.1525     0.015681
enh83444     4   90947700   90948700      3       2  150064       2.9177     0.001763
enh83445     4   90992300   90993300      2       1  150064        2.378    0.0087045
enh83446     4   90993100   90994100      4       1  150064       2.9383      0.00165
enh83447     4   90995400   90996400      3       1  150064       2.9126    0.0017923
enh83473     4   95130500   95131500      1       1  150064       1.8048      0.03555
enh83476     4   95259600   95260600      1       1  150064       2.0099      0.02222
enh83477     4   95262100   95263100      1       1  150064       2.0772      0.01889
enh83480     4   95271000   95272000      3       1  150064       1.8246     0.034027
enh83518     4   96214000   96215000      1       1  150064       2.2517      0.01217
enh83523     4   96460400   96461400      3       2  150064       1.7131     0.043346
enh83534     4   97272800   97273800      4       2  150064       1.6488     0.049591
enh83537     4   97598300   97599300      2       1  150064       2.0538     0.019997
enh83538     4   97736600   97737600      4       2  150064       1.9794     0.023884
enh83539     4   97756600   97757600      2       1  150064       2.2238     0.013082
enh83549     4   99179600   99180600      1       1  150064       2.1978      0.01398
enh83560     4   99403700   99404700      2       1  150064       2.3598    0.0091432
enh83566     4   99492200   99493200      1       1  150064       1.8405      0.03285
enh83575     4   99584400   99585400      1       1  150064       3.2478    0.0005815
enh83607     4  100740900  100741900      5       2  150064       2.1344     0.016405
enh83609     4  100744400  100745400      4       2  150064       2.1414     0.016123
enh83610     4  100748600  100749600      6       3  150064       2.6919    0.0035527
enh83612     4  100767300  100768300      3       1  150064       1.6981     0.044747
enh83618     4  100815900  100816900      6       2  150064       1.7416     0.040791
enh83621     4  100872200  100873200      1       1  150064       3.0679     0.001078
enh83622     4  101014500  101015500      2       1  150064        2.258     0.011974
enh83636     4  101707600  101708600      1       1  150064       2.2368      0.01265
enh83641     4  101902600  101903600      1       1  150064       2.2511      0.01219
enh83644     4  102004000  102005000      2       1  150064       1.9804     0.023828
enh83646     4  102024100  102025100      1       1  150064         2.09      0.01831
enh83651     4  102119200  102120200      2       1  150064        1.864     0.031164
enh83655     4  102156900  102157900      1       1  150064       2.4857     0.006465
enh83656     4  102159800  102160800      3       1  150064       1.7503     0.040034
enh83685     4  102713300  102714300      1       1  150064       1.6861      0.04589
enh83686     4  102722700  102723700      6       2  150064       2.0072     0.022364
enh83688     4  102734600  102735600      3       2  150064       3.2963    0.0004899
enh83689     4  102739500  102740500      7       2  150064       1.9924     0.023162
enh83690     4  102754400  102755400      2       1  150064       1.8409     0.032817
enh83691     4  102756000  102757000      2       1  150064       1.9178     0.027569
enh83693     4  102783300  102784300      4       2  150064       3.3643   0.00038363
enh83694     4  102902600  102903600      1       1  150064       4.7338    1.102e-06
enh83697     4  103100800  103101800      6       1  150064       2.3412    0.0096112
enh83699     4  103180000  103181000      2       1  150064       2.1394       0.0162
enh83700     4  103219800  103220800      2       1  150064       3.2456   0.00058603
enh83722     4  103427100  103428100      2       1  150064       2.0235     0.021513
enh83738     4  103655900  103656900      2       1  150064       2.1671     0.015114
enh83740     4  103678600  103679600      2       1  150064       2.3234     0.010078
enh83741     4  103682800  103683800      2       1  150064       2.6844    0.0036333
enh83742     4  103700200  103701200      4       1  150064       3.6298   0.00014184
enh83743     4  103710000  103711000      3       1  150064       3.5414   0.00019902
enh83744     4  103730800  103731800      3       1  150064       3.6357   0.00013864
enh83745     4  103736400  103737400      4       1  150064       3.6665   0.00012295
enh83747     4  103750400  103751400      2       1  150064       3.4804   0.00025034
enh83748     4  103753100  103754100      2       1  150064       3.6335   0.00013978
enh83749     4  103782700  103783700      2       1  150064       2.9254    0.0017199
enh83750     4  103785400  103786400      5       1  150064       3.7567   8.6099e-05
enh83753     4  103939400  103940400      2       1  150064       3.5984   0.00016012
enh83754     4  103941300  103942300      3       2  150064       1.6808     0.046402
enh83793     4  106083100  106084100      2       1  150064       1.6467     0.049805
enh83795     4  106105200  106106200      3       2  150064       2.0231     0.021529
enh83818     4  106636500  106637500      1       1  150064       2.0523      0.02007
enh83850     4  108834000  108835000      1       1  150064       2.1253      0.01678
enh83851     4  108851400  108852400      3       1  150064        2.431    0.0075285
enh83852     4  108853400  108854400      4       1  150064       1.8969     0.028921
enh83869     4  109031000  109032000      2       1  150064       2.0822     0.018663
enh83879     4  109267100  109268100      4       2  150064       1.9632     0.024814
enh83887     4  109422900  109423900      1       1  150064       1.7172      0.04297
enh83894     4  109543800  109544800      1       1  150064       2.0204      0.02167
enh83932     4  110569400  110570400      7       1  150064       1.8304     0.033597
enh83933     4  110590100  110591100      3       1  150064       1.6558     0.048886
enh83934     4  110604500  110605500      1       1  150064         1.76       0.0392
enh83943     4  110833200  110834200      1       1  150064       3.3573    0.0003935
enh83945     4  110845600  110846600      4       1  150064       3.0699    0.0010708
enh83947     4  110899800  110900800      2       1  150064       2.7747     0.002763
enh83948     4  110910600  110911600      6       2  150064       2.8644    0.0020889
enh83949     4  110911500  110912500      2       1  150064       2.4565    0.0070154
enh83968     4  111120400  111121400      1       1  150064       1.6484      0.04964
enh83992     4  113077300  113078300      3       2  150064       2.2328     0.012782
enh84023     4  113729000  113730000      2       1  150064        1.881     0.029983
enh84038     4  114587500  114588500      5       2  150064       1.7596     0.039235
enh84043     4  114613700  114614700      2       1  150064       1.7332     0.041527
enh84069     4  116245300  116246300      5       2  150064       2.0559     0.019895
enh84074     4  116702000  116703000      2       1  150064       2.1495     0.015796
enh84080     4  117271200  117272200      2       1  150064       1.8943     0.029095
enh84082     4  118821200  118822200      2       1  150064       3.4939   0.00023801
enh84083     4  118822800  118823800      1       1  150064       3.5642    0.0001825
enh84085     4  118907800  118908800      1       1  150064       3.6148    0.0001503
enh84089     4  119198300  119199300      5       3  150064       1.6526     0.049202
enh84096     4  119604300  119605300      4       2  150064       1.8435     0.032626
enh84106     4  119909600  119910600      3       2  150064        1.804     0.035612
enh84109     4  119929700  119930700      1       1  150064       2.0589      0.01975
enh84123     4  120061000  120062000      1       1  150064       1.9698      0.02443
enh84124     4  120112900  120113900      1       1  150064       2.2374      0.01263
enh84142     4  120974300  120975300      3       2  150064       1.7692     0.038428
enh84147     4  121051500  121052500      2       1  150064       1.6529     0.049174
enh84151     4  121579600  121580600      6       1  150064       2.1599      0.01539
enh84152     4  121635900  121636900      2       1  150064       1.9946     0.023042
enh84156     4  121677200  121678200      4       2  150064       1.6845     0.046042
enh84158     4  121694200  121695200      1       1  150064       1.9491      0.02564
enh84160     4  121710800  121711800      5       3  150064       2.2272     0.012967
enh84172     4  122113000  122114000      2       1  150064       1.7234     0.042406
enh84185     4  122720500  122721500      3       1  150064       2.0174     0.021828
enh84191     4  122794300  122795300      2       1  150064       1.6911     0.045409
enh84194     4  122898600  122899600      1       1  150064       2.4591     0.006964
enh84195     4  123028200  123029200      4       1  150064       2.0284      0.02126
enh84198     4  123084600  123085600      1       1  150064       1.6831      0.04618
enh84204     4  123379700  123380700      2       1  150064       1.7955     0.036284
enh84208     4  123476000  123477000      4       2  150064       1.6951     0.045033
enh84211     4  123652500  123653500      1       1  150064       1.7892      0.03679
enh84215     4  123670700  123671700      7       2  150064       1.6885     0.045658
enh84221     4  123845300  123846300      9       4  150064       2.2489     0.012261
enh84222     4  123946900  123947900      3       1  150064       2.0419     0.020579
enh84223     4  123988800  123989800      7       2  150064       2.5972    0.0046998
enh84252     4  124363700  124364700      5       3  150064       1.9122     0.027923
enh84256     4  124373800  124374800      2       1  150064       1.6871      0.04579
enh84265     4  124514000  124515000      1       1  150064       1.7218      0.04255
enh84268     4  124523700  124524700      1       1  150064       2.1457      0.01595
enh84269     4  124527900  124528900      7       3  150064       1.9721     0.024298
enh84272     4  124552800  124553800      1       1  150064       1.9374      0.02635
enh84286     4  124777600  124778600      1       1  150064       1.6813      0.04635
enh84320     4  128421900  128422900      6       3  150064       1.9024     0.028561
enh84324     4  128619800  128620800      2       1  150064       2.1117     0.017356
enh84338     4  129210300  129211300      1       1  150064       1.9004      0.02869
enh84341     4  129243600  129244600      2       1  150064        1.865     0.031091
enh84342     4  129307200  129308200      5       3  150064       2.6322    0.0042423
enh84343     4  129389300  129390300      2       1  150064       1.8834     0.029823
enh84344     4  129404700  129405700      2       1  150064       1.9534     0.025388
enh84387     4  139327000  139328000      4       2  150064       2.2748     0.011459
enh84406     4  139938200  139939200      3       2  150064       2.7232     0.003233
enh84407     4  139940500  139941500      2       1  150064       2.5325    0.0056628
enh84408     4  139951200  139952200      2       1  150064        2.766    0.0028376
enh84419     4  140085100  140086100      1       1  150064       2.5525     0.005348
enh84421     4  140093100  140094100      3       2  150064       1.9157     0.027702
enh84423     4  140095200  140096200      6       3  150064       2.1262     0.016743
enh84424     4  140099800  140100800      4       2  150064       1.9009     0.028657
enh84426     4  140128900  140129900      2       1  150064       2.0973     0.017983
enh84427     4  140135200  140136200      2       1  150064       1.9669     0.024596
enh84431     4  140187900  140188900      2       1  150064       1.8131     0.034907
enh84450     4  140471700  140472700      1       1  150064       2.9567     0.001555
enh84453     4  140492400  140493400      1       1  150064       1.6597      0.04849
enh84463     4  140610000  140611000      1       1  150064       2.1735      0.01487
enh84476     4  140723800  140724800      3       2  150064       1.9842     0.023616
enh84478     4  140735800  140736800      4       1  150064       3.1349   0.00085947
enh84501     4  140891600  140892600      3       1  150064       1.7464     0.040368
enh84502     4  140894200  140895200      2       1  150064       1.7219     0.042543
enh84510     4  140958900  140959900      2       1  150064       1.7342     0.041446
enh84513     4  140976400  140977400      2       1  150064       1.7316      0.04167
enh84521     4  141014300  141015300      3       2  150064       1.7285     0.041948
enh84522     4  141023200  141024200     10       2  150064       2.1755     0.014795
enh84562     4  141444100  141445100      1       1  150064       1.7094      0.04369
enh84582     4  141855700  141856700      5       3  150064       2.4825     0.006524
enh84583     4  141879200  141880200      6       4  150064       1.6838     0.046107
enh84589     4  142143300  142144300      1       1  150064       2.2479      0.01229
enh84594     4  142232400  142233400      1       1  150064       1.7005      0.04452
enh84595     4  142233200  142234200      6       1  150064       1.7576     0.039404
enh84629     4  143204600  143205600      1       1  150064       1.9615      0.02491
enh84654     4  143477200  143478200      4       2  150064       1.9079     0.028202
enh84664     4  143606500  143607500      3       2  150064       1.9419     0.026076
enh84676     4  143732900  143733900      5       3  150064       1.8127     0.034938
enh84677     4  143736700  143737700      5       2  150064       2.0333      0.02101
enh84686     4  143882200  143883200      2       1  150064       2.8809    0.0019825
enh84703     4  144281600  144282600      8       3  150064       2.1037     0.017703
enh84705     4  144290600  144291600      2       1  150064       1.6468     0.049805
enh84706     4  144297700  144298700      5       2  150064       1.7068     0.043927
enh84709     4  144304200  144305200      1       1  150064       3.1299    0.0008742
enh84716     4  144437600  144438600      3       2  150064       2.2625     0.011832
enh84717     4  144479100  144480100      3       1  150064       2.1312     0.016538
enh84719     4  144539500  144540500      4       2  150064        1.884     0.029782
enh84755     4  145954400  145955400      1       1  150064       1.7179      0.04291
enh84772     4  146413800  146414800      1       1  150064       1.7686      0.03848
enh84774     4  146418300  146419300      1       1  150064       1.7146      0.04321
enh84790     4  146690300  146691300      3       2  150064       1.8333     0.033382
enh84841     4  148024200  148025200      5       2  150064       3.1704   0.00076123
enh84877     4  148975200  148976200      1       1  150064       2.3313     0.009868
enh84878     4  148977800  148978800      1       1  150064       2.1399      0.01618
enh84880     4  149117100  149118100      4       2  150064       1.6918     0.045342
enh84881     4  149137400  149138400      3       2  150064       1.8136     0.034867
enh84902     4  151157700  151158700      5       1  150064        1.741      0.04084
enh84903     4  151165500  151166500      4       2  150064       2.2945     0.010882
enh84917     4  151644200  151645200      3       2  150064        2.248     0.012287
enh84926     4  151871700  151872700      2       1  150064         1.79     0.036729
enh84937     4  151927800  151928800      1       1  150064       2.4163      0.00784
enh84945     4  152018400  152019400      1       1  150064       1.8068       0.0354
enh84948     4  152144300  152145300      5       2  150064       1.8532     0.031929
enh84950     4  152645400  152646400      2       1  150064       1.6804     0.046439
enh84960     4  153030000  153031000      5       3  150064       1.6842     0.046068
enh84963     4  153059400  153060400      3       1  150064       1.7803     0.037513
enh84974     4  153320200  153321200      1       1  150064       1.7942      0.03639
enh85047     4  154359500  154360500      2       1  150064       1.9025     0.028556
enh85083     4  154649200  154650200      1       1  150064       2.9363     0.001661
enh85085     4  154668400  154669400      2       1  150064       2.5382    0.0055718
enh85097     4  155797800  155798800      8       3  150064        2.164     0.015233
enh85119     4  156550300  156551300     10       2  150064       2.0854     0.018517
enh85129     4  156633100  156634100      5       2  150064       1.9699     0.024427
enh85138     4  156708500  156709500      1       1  150064       2.6208     0.004386
enh85145     4  157122200  157123200      2       1  150064       2.3997    0.0082034
enh85148     4  157218500  157219500      4       2  150064       2.1448     0.015986
enh85157     4  157515500  157516500      4       2  150064       1.7702     0.038347
enh85158     4  157517800  157518800      4       2  150064       2.3877    0.0084771
enh85252     4  159688100  159689100      1       1  150064       2.2991      0.01075
enh85253     4  159692300  159693300      2       1  150064       1.6637     0.048088
enh85256     4  159699600  159700600      3       1  150064        1.769     0.038449
enh85259     4  159705600  159706600      6       1  150064       2.0606     0.019672
enh85271     4  159778800  159779800      2       1  150064       2.1878     0.014342
enh85272     4  159791700  159792700      1       1  150064       2.1862       0.0144
enh85275     4  159826500  159827500      2       1  150064       2.2928      0.01093
enh85276     4  159850800  159851800      2       1  150064       1.8053     0.035514
enh85346     4  160321300  160322300      3       1  150064       1.7785     0.037658
enh85351     4  162340700  162341700      3       2  150064       2.2145     0.013398
enh85352     4  162344900  162345900      3       2  150064        1.906     0.028328
enh85370     4  164511100  164512100      1       1  150064       1.7651      0.03877
enh85392     4  165898800  165899800      2       1  150064       1.8408     0.032823
enh85397     4  166125300  166126300      1       1  150064       2.8207     0.002396
enh85402     4  166169200  166170200      6       3  150064       2.2874     0.011085
enh85404     4  166208200  166209200      4       2  150064       2.2957     0.010846
enh85406     4  166215200  166216200      3       2  150064       1.7398     0.040944
enh85425     4  167261800  167262800      1       1  150064       2.9948     0.001373
enh85450     4  169531900  169532900      3       1  150064       1.9776     0.023989
enh85474     4  169989200  169990200      8       3  150064       2.1235     0.016857
enh85478     4  170069600  170070600      3       1  150064       2.5478    0.0054206
enh85490     4  170165200  170166200      1       1  150064       2.3403     0.009635
enh85497     4  170184900  170185900      1       1  150064       1.7104       0.0436
enh85501     4  170208600  170209600      3       2  150064       4.5534   2.6392e-06
enh85503     4  170215200  170216200      3       2  150064        4.445    4.395e-06
enh85504     4  170216700  170217700      4       2  150064       2.5703    0.0050802
enh85505     4  170283600  170284600      1       1  150064       4.0093    3.045e-05
enh85506     4  170314300  170315300      3       1  150064       4.3798   5.9399e-06
enh85507     4  170318900  170319900      1       1  150064       4.6599    1.582e-06
enh85508     4  170332000  170333000      3       1  150064       4.1522   1.6463e-05
enh85510     4  170406700  170407700      3       1  150064       1.9236     0.027205
enh85511     4  170525600  170526600      3       2  150064       4.3039   8.3909e-06
enh85512     4  170531300  170532300      5       2  150064       1.6846     0.046029
enh85515     4  170543700  170544700      2       1  150064        3.486   0.00024516
enh85516     4  170579900  170580900      3       2  150064       3.9536    3.849e-05
enh85517     4  170584800  170585800      4       2  150064       4.0911   2.1465e-05
enh85518     4  170586900  170587900      1       1  150064       4.3031    8.421e-06
enh85523     4  170847300  170848300     12       2  150064       2.8367     0.002279
enh85528     4  170935600  170936600      3       1  150064       2.0702     0.019217
enh85529     4  171040800  171041800      7       3  150064       2.5878    0.0048299
enh85533     4  171593300  171594300      3       2  150064       1.6748      0.04699
enh85534     4  171595400  171596400     13       2  150064       1.9973     0.022899
enh85581     4  174042000  174043000      3       2  150064       1.6765     0.046823
enh85591     4  174112900  174113900      2       1  150064        2.285     0.011158
enh85625     4  174830700  174831700      5       2  150064       1.7959     0.036256
enh85628     4  175008200  175009200      2       1  150064       2.4577    0.0069909
enh85652     4  176333700  176334700      1       1  150064       1.8115      0.03503
enh85655     4  176867000  176868000      2       1  150064       3.8721   5.3961e-05
enh85656     4  176868300  176869300      4       2  150064        5.101   1.6895e-07
enh85657     4  176934700  176935700      4       2  150064       3.2968   0.00048899
enh85658     4  176973500  176974500      6       3  150064       4.0794   2.2575e-05
enh85690     4  178361200  178362200      4       2  150064       1.8573     0.031637
enh85707     4  180522500  180523500     10       4  150064       1.9144     0.027786
enh85731     4  183750700  183751700      5       2  150064       2.3758    0.0087549
enh85732     4  183757300  183758300      4       2  150064       1.9739     0.024196
enh85740     4  183859200  183860200      1       1  150064       2.6627     0.003876
enh85742     4  183896700  183897700      7       3  150064       1.9956     0.022991
enh85750     4  184183100  184184100      2       1  150064       1.7548     0.039651
enh85758     4  184327800  184328800      7       2  150064       2.1191     0.017041
enh85783     4  184796700  184797700      3       1  150064       2.4408    0.0073274
enh85797     4  185169000  185170000      3       2  150064       1.6714     0.047325
enh85798     4  185186500  185187500      2       1  150064       2.2319     0.012811
enh85806     4  185235000  185236000      1       1  150064       1.9182      0.02754
enh85814     4  185285200  185286200      6       3  150064       2.2132     0.013442
enh85820     4  185334100  185335100      2       1  150064       1.6822     0.046263
enh85821     4  185338300  185339300      7       3  150064       1.7993     0.035985
enh85832     4  185391500  185392500      3       1  150064        1.868      0.03088
enh85850     4  185566400  185567400      2       1  150064       1.8073     0.035355
enh85852     4  185572100  185573100      3       1  150064       1.7089     0.043735
enh85853     4  185573000  185574000      2       1  150064       2.0268     0.021342
enh85854     4  185577800  185578800      2       1  150064       1.9326     0.026645
enh85856     4  185585700  185586700      1       1  150064       2.3109      0.01042
enh85863     4  185652600  185653600      8       2  150064       1.6507     0.049404
enh85864     4  185655800  185656800      3       2  150064       1.9207     0.027383
enh85877     4  185739900  185740900      2       1  150064       1.9293     0.026849
enh85879     4  185754300  185755300      2       1  150064       1.7704     0.038327
enh85881     4  185778800  185779800      7       2  150064       1.6994     0.044622
enh85882     4  185782100  185783100      6       2  150064       1.7827     0.037321
enh85884     4  185788100  185789100      6       2  150064       1.6849        0.046
enh85885     4  185794800  185795800      4       2  150064       2.2026     0.013813
enh85904     4  186187000  186188000      3       1  150064       1.8555      0.03176
enh85905     4  186201500  186202500      1       1  150064       2.1615      0.01533
enh85906     4  186227400  186228400      1       1  150064       2.4069     0.008044
enh85931     4  186988700  186989700      3       2  150064       2.5305    0.0056955
enh85938     4  187765900  187766900      7       3  150064       1.6989     0.044666
enh85945     4  190220600  190221600      1       1  150064          2.4     0.008198
enh85946     4  190225700  190226700      1       1  150064       2.7313     0.003154
enh86013     5    1099500    1100500      5       2  150064       2.1931     0.014149
enh86014     5    1102700    1103700      6       2  150064       1.9927     0.023147
enh86015     5    1105900    1106900      3       1  150064       2.5392    0.0055551
enh86068     5    5420500    5421500      6       2  150064        2.805    0.0025157
enh86070     5    5431800    5432800      2       1  150064       2.7226    0.0032382
enh86071     5    5492300    5493300      1       1  150064       3.6504    0.0001309
enh86072     5    5493900    5494900      3       2  150064       2.4642    0.0068667
enh86073     5    5497500    5498500      3       2  150064       3.0244    0.0012457
enh86074     5    5505400    5506400      3       1  150064       2.2528     0.012136
enh86085     5    6634500    6635500      2       1  150064       1.7311     0.041719
enh86087     5    6704300    6705300      4       2  150064       2.4971    0.0062599
enh86090     5    6720300    6721300      6       2  150064       2.7104    0.0033599
enh86092     5    6728500    6729500      5       2  150064       1.9254     0.027087
enh86093     5    6732200    6733200      4       2  150064       2.7483    0.0029951
enh86094     5    6765400    6766400      3       2  150064       1.7152     0.043156
enh86095     5    6766700    6767700      3       1  150064       1.6875     0.045758
enh86102     5    7246900    7247900      2       1  150064       2.3702    0.0088884
enh86110     5    7815500    7816500      2       1  150064       2.4416    0.0073109
enh86134     5    9596400    9597400      1       1  150064       2.2987      0.01076
enh86192     5   10626200   10627200      1       1  150064       1.6877      0.04573
enh86195     5   10634100   10635100      5       2  150064       1.7042     0.044174
enh86196     5   10644300   10645300      8       1  150064       2.5604    0.0052274
enh86216     5   11025600   11026600      1       1  150064       1.7916       0.0366
enh86222     5   11224300   11225300      1       1  150064       1.8676      0.03091
enh86224     5   11243200   11244200      2       1  150064       1.8547     0.031817
enh86241     5   12910600   12911600      1       1  150064       2.0249      0.02144
enh86267     5   14200200   14201200      3       2  150064       1.8269     0.033859
enh86270     5   14209000   14210000      2       1  150064        2.095     0.018087
enh86300     5   14463900   14464900      3       2  150064       1.7929     0.036494
enh86301     5   14490400   14491400      1       1  150064       1.7976      0.03612
enh86317     5   14660200   14661200      1       1  150064       2.5045     0.006131
enh86344     5   16539000   16540000      2       1  150064       2.5106    0.0060262
enh86349     5   16713300   16714300      1       1  150064       2.8418     0.002243
enh86370     5   17213000   17214000      7       2  150064        2.035     0.020923
enh86371     5   17215200   17216200      2       1  150064       2.2676     0.011677
enh86382     5   17263200   17264200      2       1  150064       1.9874     0.023441
enh86410     5   18394600   18395600      3       2  150064       1.9127     0.027893
enh86416     5   18706200   18707200      2       1  150064       1.7475     0.040273
enh86436     5   24525300   24526300      3       2  150064       1.7752     0.037934
enh86504     5   31769400   31770400      3       2  150064       2.2018     0.013838
enh86525     5   32019800   32020800      5       3  150064       1.7374     0.041161
enh86529     5   32083800   32084800      1       1  150064       2.5151      0.00595
enh86543     5   32194400   32195400      2       1  150064       1.6838     0.046108
enh86546     5   32206800   32207800      1       1  150064       1.9061      0.02832
enh86586     5   32596800   32597800      4       2  150064       1.6836     0.046132
enh86616     5   33238800   33239800      2       1  150064       2.0015     0.022667
enh86617     5   33257800   33258800      2       1  150064       1.8786     0.030147
enh86620     5   33306500   33307500      4       1  150064       1.8112     0.035052
enh86621     5   33319500   33320500      5       3  150064       2.2028     0.013803
enh86622     5   33320600   33321600      2       1  150064       1.7875     0.036925
enh86623     5   33330200   33331200      7       2  150064       2.3161     0.010277
enh86627     5   33373000   33374000      3       2  150064       2.1172      0.01712
enh86653     5   34526600   34527600      9       4  150064       2.2125     0.013466
enh86678     5   35476400   35477400      4       2  150064       1.9093     0.028109
enh86679     5   35478600   35479600      2       1  150064       1.6872     0.045786
enh86689     5   35697200   35698200      2       1  150064        1.856      0.03173
enh86721     5   36303900   36304900      1       1  150064       2.3836     0.008573
enh86723     5   36357300   36358300      4       2  150064       1.9599     0.025004
enh86736     5   36528800   36529800      3       2  150064       1.9634     0.024801
enh86748     5   36677500   36678500      3       1  150064        1.745     0.040493
enh86758     5   36743700   36744700      4       2  150064        1.755     0.039629
enh86765     5   36881300   36882300      3       2  150064        1.863     0.031234
enh86796     5   37737800   37738800      1       1  150064       1.6496      0.04951
enh86805     5   39006800   39007800      2       1  150064       2.0961     0.018035
enh86807     5   39021200   39022200      2       1  150064       2.8522     0.002171
enh86813     5   39062300   39063300      4       2  150064       2.6778    0.0037057
enh86815     5   39077700   39078700      1       1  150064       2.0619      0.01961
enh86817     5   39080500   39081500      5       1  150064       1.9742     0.024177
enh86845     5   39271900   39272900      3       2  150064        2.069     0.019275
enh86847     5   39282900   39283900      5       2  150064       1.8298     0.033642
enh86848     5   39301200   39302200      3       2  150064       2.0615     0.019626
enh86851     5   39421100   39422100      3       1  150064       2.1267     0.016724
enh86852     5   39425800   39426800      8       3  150064       1.9242     0.027162
enh86900     5   40506800   40507800      1       1  150064        1.872       0.0306
enh86904     5   40591500   40592500      1       1  150064       2.1479      0.01586
enh86915     5   40672500   40673500      3       2  150064       1.7452     0.040472
enh86957     5   42812300   42813300      1       1  150064        1.685      0.04599
enh86994     5   43397300   43398300      1       1  150064       1.9824      0.02372
enh87005     5   44807900   44808900      3       1  150064        3.754   8.7012e-05
enh87006     5   44810700   44811700      2       1  150064       3.2993   0.00048464
enh87007     5   44827600   44828600      4       1  150064       3.8619   5.6247e-05
enh87008     5   49660000   49661000      5       2  150064       4.0186   2.9269e-05
enh87009     5   49680100   49681100      1       1  150064       3.3893    0.0003504
enh87010     5   49702500   49703500      1       1  150064       2.9702     0.001488
enh87012     5   49716000   49717000      2       1  150064       3.8362   6.2486e-05
enh87014     5   49719400   49720400      3       1  150064       3.8669   5.5112e-05
enh87017     5   49732200   49733200      2       1  150064       3.9241   4.3524e-05
enh87019     5   49734600   49735600      2       1  150064       4.0829    2.224e-05
enh87020     5   49738300   49739300      3       1  150064       4.0244   2.8561e-05
enh87021     5   49741000   49742000      2       1  150064       3.9237   4.3591e-05
enh87022     5   49797100   49798100      3       2  150064        2.697    0.0034985
enh87023     5   49808200   49809200      2       1  150064       3.0576    0.0011155
enh87025     5   49842800   49843800      2       1  150064       3.9143   4.5334e-05
enh87026     5   49849100   49850100      3       2  150064       1.9941     0.023072
enh87031     5   49930100   49931100      2       1  150064       2.0777     0.018868
enh87035     5   49949800   49950800      3       2  150064       2.6171    0.0044338
enh87036     5   49953600   49954600      1       1  150064        3.092    0.0009939
enh87042     5   49975000   49976000      1       1  150064         3.17    0.0007622
enh87043     5   49975700   49976700      2       1  150064       3.0057    0.0013248
enh87045     5   49998300   49999300      1       1  150064       1.6669      0.04777
enh87046     5   50004300   50005300      1       1  150064        2.074      0.01904
enh87079     5   52323400   52324400      3       2  150064       1.9176     0.027582
enh87081     5   52336700   52337700      8       2  150064       2.5712    0.0050671
enh87085     5   52590300   52591300      1       1  150064       1.9641      0.02476
enh87103     5   53545000   53546000      6       2  150064       1.7964     0.036215
enh87106     5   53604100   53605100      2       1  150064        1.966     0.024648
enh87107     5   53607600   53608600      2       1  150064        1.647     0.049777
enh87126     5   53886200   53887200      6       3  150064       1.7964     0.036213
enh87127     5   53897300   53898300      4       2  150064       2.3647    0.0090231
enh87130     5   53911700   53912700      4       2  150064       1.9067      0.02828
enh87134     5   53940300   53941300      5       1  150064       1.6629     0.048165
enh87148     5   54056500   54057500      1       1  150064       1.7038      0.04421
enh87149     5   54081900   54082900      3       2  150064       2.1013     0.017806
enh87153     5   54140400   54141400      6       2  150064       2.5919    0.0047731
enh87154     5   54162700   54163700      1       1  150064         1.97      0.02442
enh87191     5   55149100   55150100      2       1  150064       1.8506     0.032114
enh87194     5   55199100   55200100      1       1  150064       3.2814    0.0005164
enh87197     5   55219300   55220300      5       3  150064       2.6588    0.0039205
enh87226     5   55453900   55454900      1       1  150064       1.6549      0.04897
enh87227     5   55459800   55460800      3       1  150064       1.6582     0.048637
enh87229     5   55470000   55471000      3       1  150064       1.8177     0.034555
enh87303     5   56482400   56483400      4       2  150064        2.007     0.022377
enh87312     5   56594800   56595800      7       4  150064       2.5164    0.0059281
enh87338     5   57384500   57385500      7       2  150064       2.5294    0.0057132
enh87339     5   57389200   57390200      9       2  150064        2.104     0.017689
enh87340     5   57501000   57502000      4       2  150064       3.2134    0.0006558
enh87344     5   57570900   57571900      1       1  150064       1.8683      0.03086
enh87348     5   57762400   57763400      5       3  150064        2.527    0.0057515
enh87349     5   57765600   57766600      8       3  150064       2.1598     0.015394
enh87356     5   57840000   57841000      1       1  150064       1.7272      0.04207
enh87370     5   58207800   58208800      3       2  150064       1.8447     0.032538
enh87371     5   58218200   58219200      1       1  150064       1.9632      0.02481
enh87376     5   58329800   58330800      2       1  150064       2.2708     0.011579
enh87398     5   58816900   58817900      3       1  150064       2.5117    0.0060078
enh87400     5   58858300   58859300      3       1  150064       2.5678    0.0051172
enh87401     5   58883300   58884300      2       1  150064       1.6588     0.048579
enh87402     5   58886600   58887600      2       1  150064       1.8385     0.032995
enh87405     5   58904900   58905900      6       2  150064       1.7955     0.036284
enh87409     5   58955700   58956700      1       1  150064        1.657      0.04876
enh87415     5   59090800   59091800      1       1  150064       2.8243     0.002369
enh87418     5   59105600   59106600      3       1  150064       2.3249     0.010038
enh87422     5   59502800   59503800      1       1  150064       1.8249      0.03401
enh87428     5   59573600   59574600      1       1  150064       1.6657      0.04789
enh87436     5   59928500   59929500      2       1  150064       2.9442    0.0016188
enh87440     5   59941800   59942800      4       2  150064       3.3283    0.0004369
enh87442     5   59947400   59948400      3       1  150064       3.2962   0.00049005
enh87443     5   59968900   59969900      3       2  150064       2.5084    0.0060632
enh87444     5   59973400   59974400      3       2  150064       2.2769     0.011397
enh87448     5   60112800   60113800      3       2  150064       3.2617   0.00055366
enh87449     5   60114000   60115000      1       1  150064       2.9717     0.001481
enh87450     5   60116500   60117500      5       2  150064       3.8224    6.607e-05
enh87451     5   60122100   60123100      2       1  150064       2.1779     0.014708
enh87452     5   60126200   60127200      4       2  150064       2.7185    0.0032788
enh87454     5   60256700   60257700      3       2  150064       3.8841   5.1358e-05
enh87455     5   60315100   60316100      3       2  150064       2.7292     0.003174
enh87456     5   60359900   60360900      3       1  150064       1.9573     0.025158
enh87458     5   60372300   60373300      3       1  150064       2.5134    0.0059795
enh87462     5   60455600   60456600      3       2  150064       3.4759   0.00025456
enh87463     5   60459000   60460000      3       1  150064       1.7158     0.043097
enh87464     5   60476400   60477400      4       2  150064       2.3597    0.0091451
enh87465     5   60477900   60478900      4       2  150064       1.7333     0.041517
enh87466     5   60508000   60509000      5       2  150064       3.4338   0.00029763
enh87467     5   60525000   60526000      4       2  150064       4.2142   1.2535e-05
enh87468     5   60541100   60542100      1       1  150064       2.8933     0.001906
enh87469     5   60557400   60558400      3       1  150064       3.2688   0.00054005
enh87470     5   60559600   60560600      3       2  150064       2.7323    0.0031451
enh87471     5   60564600   60565600      2       1  150064       3.6913   0.00011157
enh87473     5   60575900   60576900      4       1  150064       3.9375   4.1163e-05
enh87474     5   60585200   60586200      2       1  150064       3.9038   4.7339e-05
enh87475     5   60586800   60587800      4       2  150064       1.6705     0.047407
enh87476     5   60598700   60599700      2       1  150064       3.8806   5.2107e-05
enh87478     5   60614200   60615200      3       2  150064       5.7393   4.7535e-09
enh87485     5   60642600   60643600      3       2  150064       5.4008   3.3169e-08
enh87488     5   60698100   60699100      2       1  150064       3.5854   0.00016831
enh87489     5   60703400   60704400      1       1  150064       2.5525     0.005347
enh87490     5   60705300   60706300      4       2  150064       2.4344     0.007458
enh87492     5   60830200   60831200      2       1  150064       1.9272     0.026977
enh87494     5   60893700   60894700      4       2  150064       3.1388   0.00084832
enh87505     5   61500300   61501300      2       1  150064        2.726    0.0032056
enh87506     5   61503500   61504500      1       1  150064       2.5255     0.005776
enh87510     5   61526100   61527100      1       1  150064       2.3964     0.008278
enh87512     5   61549800   61550800      1       1  150064       3.1007    0.0009653
enh87513     5   61552000   61553000      4       2  150064       3.3868   0.00035361
enh87514     5   61556300   61557300      5       2  150064       2.7748    0.0027615
enh87515     5   61561500   61562500      1       1  150064        3.225    0.0006299
enh87517     5   61569400   61570400      2       1  150064       2.7775    0.0027386
enh87518     5   61572600   61573600      2       1  150064       2.9984    0.0013569
enh87520     5   61582500   61583500      3       1  150064       3.1015   0.00096257
enh87521     5   61592400   61593400      4       2  150064       2.8789    0.0019953
enh87522     5   61600500   61601500      1       1  150064       2.9993     0.001353
enh87523     5   61606000   61607000      3       2  150064       2.1313     0.016532
enh87524     5   61609700   61610700      2       1  150064       1.7238     0.042374
enh87527     5   61615700   61616700      2       1  150064       1.6954     0.044997
enh87528     5   61621300   61622300      1       1  150064       1.8283      0.03375
enh87533     5   61628700   61629700      3       2  150064       3.9918   3.2792e-05
enh87539     5   61709600   61710600      2       1  150064       1.9192     0.027478
enh87546     5   61843900   61844900      1       1  150064       1.6778      0.04669
enh87547     5   61870800   61871800      1       1  150064       1.8184       0.0345
enh87553     5   61948900   61949900      1       1  150064       1.9829      0.02369
enh87571     5   64315900   64316900      4       2  150064        2.141     0.016136
enh87572     5   64322700   64323700      1       1  150064       2.7858      0.00267
enh87573     5   64330200   64331200      4       1  150064       2.6771    0.0037133
enh87582     5   64505200   64506200      5       2  150064       1.8028     0.035713
enh87585     5   64779200   64780200      4       2  150064       1.9537     0.025369
enh87587     5   64857000   64858000      1       1  150064       2.0131      0.02205
enh87588     5   64860400   64861400      3       2  150064       2.4384    0.0073765
enh87590     5   64917600   64918600      5       2  150064       2.1254     0.016777
enh87616     5   65264900   65265900      1       1  150064       1.6998      0.04458
enh87625     5   65916500   65917500      4       2  150064        2.452    0.0071032
enh87659     5   66356900   66357900      4       1  150064       2.5357    0.0056119
enh87664     5   66390700   66391700      1       1  150064       2.8054     0.002513
enh87687     5   66646600   66647600      2       1  150064        2.205     0.013726
enh87715     5   67489300   67490300      2       1  150064       2.0494     0.020211
enh87717     5   67509400   67510400      2       1  150064       2.2348     0.012715
enh87718     5   67515400   67516400      3       2  150064       1.7567     0.039487
enh87735     5   67626900   67627900      2       1  150064       1.9025     0.028553
enh87737     5   67643000   67644000      1       1  150064       1.8196      0.03441
enh87740     5   67667600   67668600      3       2  150064       2.3284     0.009946
enh87743     5   67680800   67681800      3       2  150064       2.7437    0.0030379
enh87744     5   67688300   67689300      2       1  150064       1.7965     0.036205
enh87745     5   67702700   67703700      2       1  150064       1.7568     0.039477
enh87746     5   67710800   67711800      2       1  150064        2.807    0.0025005
enh87747     5   67716200   67717200      3       1  150064       2.5658    0.0051472
enh87748     5   67720800   67721800      4       2  150064       1.9984     0.022835
enh87789     5   70753000   70754000      2       1  150064       1.6903     0.045488
enh87807     5   71577600   71578600      1       1  150064       1.6511      0.04936
enh87808     5   71578400   71579400      4       1  150064       1.9137     0.027828
enh87809     5   71589300   71590300      1       1  150064       1.9013      0.02863
enh87813     5   71602600   71603600      1       1  150064        2.217      0.01331
enh87815     5   71613400   71614400      3       1  150064       2.1266     0.016727
enh87819     5   71648200   71649200      1       1  150064       1.7963      0.03622
enh87840     5   71853200   71854200      1       1  150064       2.2165      0.01333
enh87870     5   73047300   73048300      3       2  150064        2.641     0.004133
enh87872     5   73079500   73080500      1       1  150064       1.6755      0.04692
enh87933     5   74344200   74345200      6       2  150064       1.7837     0.037235
enh87942     5   74620100   74621100      3       1  150064       2.8453    0.0022188
enh87948     5   74761400   74762400      1       1  150064       1.8882       0.0295
enh87949     5   74796500   74797500      4       2  150064       2.2525     0.012145
enh87951     5   74809500   74810500      4       2  150064       1.7841     0.037207
enh87955     5   74853800   74854800      1       1  150064       2.5172     0.005915
enh87960     5   74876700   74877700      1       1  150064         2.09      0.01831
enh87962     5   74903000   74904000      2       1  150064       2.0016     0.022663
enh87969     5   74965700   74966700      2       1  150064        1.994     0.023076
enh87970     5   74973800   74974800      6       1  150064       3.1254   0.00088772
enh87973     5   75001400   75002400      2       1  150064       2.2462     0.012347
enh87978     5   75016400   75017400      5       3  150064       2.0493     0.020218
enh88100     5   76240300   76241300      2       1  150064        1.823      0.03415
enh88112     5   76412700   76413700      3       2  150064       2.1813     0.014581
enh88132     5   77517600   77518600      4       2  150064       1.6508     0.049394
enh88134     5   77564400   77565400      3       1  150064       3.4448   0.00028571
enh88135     5   77579400   77580400      4       2  150064       3.6058   0.00015561
enh88136     5   77582000   77583000      8       3  150064       3.9171   4.4815e-05
enh88137     5   77585200   77586200      6       2  150064       3.1505   0.00081503
enh88138     5   77587900   77588900      4       1  150064       2.0921     0.018216
enh88139     5   77588600   77589600      4       2  150064       3.6686   0.00012193
enh88140     5   77591400   77592400      1       1  150064       2.6042     0.004604
enh88141     5   77654200   77655200      2       1  150064       1.9902     0.023287
enh88142     5   77657800   77658800      3       2  150064       1.6667     0.047784
enh88143     5   77768200   77769200      8       2  150064       2.8613    0.0021094
enh88144     5   77769400   77770400      2       1  150064       2.9674    0.0015015
enh88145     5   77782900   77783900      4       2  150064       2.1255     0.016773
enh88146     5   77792600   77793600      2       1  150064       2.1367      0.01631
enh88147     5   77798000   77799000      1       1  150064       2.3662     0.008986
enh88149     5   77801100   77802100      2       1  150064       1.8644      0.03113
enh88151     5   77807600   77808600      8       4  150064       1.7058     0.044022
enh88182     5   78365800   78366800      5       3  150064       2.2904     0.010999
enh88184     5   78402600   78403600      4       2  150064       2.1632     0.015263
enh88215     5   79445400   79446400      1       1  150064       2.7618     0.002874
enh88216     5   79447100   79448100      2       1  150064       1.7838     0.037225
enh88218     5   79476000   79477000      5       3  150064       1.9565       0.0252
enh88224     5   79500800   79501800      5       2  150064       2.1237     0.016846
[truncated: 871,095 more chars]
