# Supplementary material for: Identifying enhancer properties associated with genetic risk for complex traits using regulome-wide association studies
Source: PLoS Comput Biol. 2022 Sep 7;18(9):e1010430. doi: 10.1371/journal.pcbi.1010430 (PMC9484640; doi:10.1371/journal.pcbi.1010430)
Supplement: S3 Table — Sample names are as described in the ROADMAP epigenomics project integrative analysis portal: https://egg2.wustl.edu/roadmap/web_portal/meta.html. (ZIP) [file pcbi.1010430.s010.zip › supplemental_table3/E113spleen_sig_enhancers05.gcov.out]

GENE       CHR      START       STOP  NSNPS  NPARAM       N        ZSTAT            P
enh48784     1    1168800    1169800      4       1  150064       2.0071     0.022368
enh48829     1    1473800    1474800      1       1  150064       1.6972      0.04483
enh48831     1    1480800    1481800      2       1  150064       1.6625     0.048204
enh48837     1    1510900    1511900      4       1  150064       1.6881     0.045692
enh48864     1    1705900    1706900      5       3  150064       1.9829     0.023689
enh48882     1    1829800    1830800      1       1  150064       1.7657      0.03872
enh48884     1    1841000    1842000      3       1  150064       2.0797     0.018775
enh48888     1    1851500    1852500      3       2  150064       1.7158     0.043098
enh48893     1    1874100    1875100      3       1  150064       2.1129     0.017306
enh48911     1    2043400    2044400      4       1  150064       2.5425    0.0055028
enh48912     1    2058800    2059800      1       1  150064       3.2129    0.0006569
enh48914     1    2063300    2064300      1       1  150064       2.0727       0.0191
enh48916     1    2071000    2072000      5       2  150064       3.2169   0.00064792
enh48918     1    2077400    2078400      4       2  150064       3.2764   0.00052563
enh48919     1    2080500    2081500      1       1  150064       3.5192    0.0002164
enh48920     1    2083700    2084700      2       1  150064       2.1141     0.017254
enh48926     1    2126900    2127900      2       1  150064       2.5265    0.0057606
enh48930     1    2137500    2138500      2       1  150064       2.6153    0.0044576
enh48937     1    2173200    2174200      2       1  150064       3.3947   0.00034357
enh48945     1    2207800    2208800      2       1  150064       1.6578     0.048676
enh48946     1    2211000    2212000      3       1  150064       2.1734     0.014875
enh48947     1    2214800    2215800      6       3  150064       1.7659     0.038702
enh48951     1    2234000    2235000      3       2  150064       1.6627     0.048189
enh48979     1    2509800    2510800      5       2  150064       1.9065     0.028292
enh48981     1    2519800    2520800      3       1  150064       2.7174    0.0032897
enh48982     1    2524700    2525700      9       2  150064       2.9719    0.0014797
enh48983     1    2538600    2539600     11       2  150064       2.9535    0.0015711
enh48984     1    2542100    2543100      1       1  150064       2.6463     0.004069
enh49013     1    3129900    3130900      2       1  150064        2.435    0.0074452
enh49018     1    3229800    3230800      7       3  150064       1.7329     0.041557
enh49040     1    3400100    3401100      4       2  150064       1.9233     0.027219
enh49057     1    3538800    3539800      5       2  150064       1.6765     0.046825
enh49086     1    4856200    4857200      4       2  150064       2.4331    0.0074858
enh49092     1    5719800    5720800      2       1  150064       1.9831      0.02368
enh49105     1    6089600    6090600      2       1  150064       1.6494     0.049536
enh49114     1    6260200    6261200      1       1  150064       1.7453      0.04047
enh49115     1    6264200    6265200      3       2  150064         2.25     0.012223
enh49155     1    6526800    6527800      5       3  150064       2.9618    0.0015295
enh49164     1    6554800    6555800      3       1  150064       2.1548      0.01559
enh49167     1    6566700    6567700      2       1  150064       2.1841     0.014478
enh49168     1    6569200    6570200      4       1  150064       2.4525    0.0070927
enh49177     1    6644500    6645500      1       1  150064       3.4842    0.0002468
enh49182     1    6657200    6658200      6       2  150064       1.7669      0.03862
enh49183     1    6658400    6659400      6       3  150064       1.6901     0.045505
enh49185     1    6675600    6676600      3       1  150064       2.1533     0.015649
enh49186     1    6684200    6685200      2       1  150064       2.1264     0.016733
enh49188     1    6694400    6695400      8       2  150064        2.543    0.0054959
enh49190     1    6748800    6749800      2       1  150064       2.2099     0.013556
enh49191     1    6759800    6760800      2       1  150064       3.5669   0.00018061
enh49196     1    6847000    6848000      3       1  150064       1.7795     0.037581
enh49221     1    6976800    6977800      4       2  150064       1.6762     0.046847
enh49224     1    7020200    7021200      1       1  150064       1.9101      0.02806
enh49230     1    7208600    7209600      1       1  150064       1.6595      0.04851
enh49248     1    7542600    7543600      4       2  150064       1.9408     0.026143
enh49269     1    7800200    7801200      4       1  150064       1.7022      0.04436
enh49272     1    7830000    7831000      1       1  150064       1.8858      0.02966
enh49281     1    8002600    8003600      2       1  150064       2.0947     0.018098
enh49334     1    8373700    8374700      4       2  150064       4.3324   7.3757e-06
enh49335     1    8375200    8376200      4       1  150064       2.5823    0.0049077
enh49336     1    8403300    8404300      3       2  150064       2.8493    0.0021907
enh49340     1    8413600    8414600      1       1  150064       1.7445      0.04054
enh49341     1    8414900    8415900      4       2  150064       3.8114   6.9095e-05
enh49343     1    8423000    8424000      3       2  150064       4.7224   1.1653e-06
enh49345     1    8426200    8427200      1       1  150064       1.7279        0.042
enh49346     1    8427200    8428200      1       1  150064       2.9348     0.001669
enh49347     1    8430300    8431300      3       1  150064       2.6498    0.0040275
enh49348     1    8431400    8432400      4       2  150064       5.2959   5.9221e-08
enh49349     1    8432000    8433000      3       2  150064        4.388   5.7203e-06
enh49350     1    8433000    8434000      2       1  150064       3.1979   0.00069205
enh49352     1    8436000    8437000      3       2  150064       4.2536    1.052e-05
enh49353     1    8439400    8440400      2       1  150064       4.8415   6.4436e-07
enh49355     1    8444400    8445400      2       1  150064       4.8974   4.8548e-07
enh49357     1    8447600    8448600      2       1  150064       4.7983    8.002e-07
enh49358     1    8450400    8451400      4       2  150064       2.4961    0.0062787
enh49359     1    8452200    8453200      1       1  150064       5.5087    1.807e-08
enh49361     1    8454700    8455700      2       1  150064       3.3185   0.00045251
enh49362     1    8457200    8458200      1       1  150064       1.6541      0.04905
enh49363     1    8464300    8465300      2       1  150064       4.6602   1.5796e-06
enh49364     1    8466900    8467900      3       2  150064       4.5486   2.6996e-06
enh49365     1    8468000    8469000      2       1  150064       4.9569   3.5806e-07
enh49368     1    8473200    8474200      4       2  150064       5.1209   1.5201e-07
enh49372     1    8488400    8489400      2       1  150064       5.4703   2.2466e-08
enh49373     1    8495400    8496400      2       1  150064       5.0697   1.9924e-07
enh49375     1    8500900    8501900      2       1  150064       4.5893   2.2235e-06
enh49377     1    8510100    8511100      2       1  150064       3.3195   0.00045086
enh49378     1    8516000    8517000      2       1  150064       3.2735   0.00053114
enh49380     1    8524000    8525000      5       3  150064       2.7613    0.0028785
enh49382     1    8535900    8536900      1       1  150064       4.4399    4.499e-06
enh49383     1    8538300    8539300      4       2  150064       2.7333    0.0031349
enh49384     1    8556700    8557700      3       1  150064       2.7352    0.0031169
enh49385     1    8566700    8567700      2       1  150064       3.8356   6.2631e-05
enh49386     1    8569900    8570900      2       1  150064        2.394    0.0083322
enh49390     1    8576500    8577500      2       1  150064       2.4796     0.006576
enh49393     1    8586000    8587000      3       1  150064        2.376    0.0087516
enh49395     1    8592800    8593800      1       1  150064       2.5418     0.005514
enh49396     1    8614800    8615800      2       1  150064       3.0698    0.0010711
enh49397     1    8623100    8624100      3       2  150064       2.3761    0.0087482
enh49399     1    8654600    8655600      4       2  150064       2.2861     0.011123
enh49400     1    8658300    8659300      6       2  150064       2.9781    0.0014503
enh49401     1    8659700    8660700      1       1  150064       3.0959    0.0009812
enh49402     1    8663300    8664300      1       1  150064       2.8826     0.001972
enh49403     1    8685200    8686200      2       1  150064       1.6667     0.047782
enh49404     1    8686400    8687400      1       1  150064       2.9013     0.001858
enh49407     1    8690200    8691200      1       1  150064       3.1268    0.0008837
enh49408     1    8702600    8703600      1       1  150064       3.0783     0.001041
enh49409     1    8703200    8704200      1       1  150064       2.8288     0.002336
enh49410     1    8703800    8704800      1       1  150064       2.8288     0.002336
enh49413     1    8712400    8713400      2       1  150064       2.6253    0.0043289
enh49414     1    8719000    8720000      1       1  150064       2.4949       0.0063
enh49416     1    8721900    8722900      1       1  150064       2.2886      0.01105
enh49418     1    8724500    8725500      3       2  150064       2.1065     0.017579
enh49419     1    8725900    8726900      2       1  150064        2.806    0.0025081
enh49421     1    8728900    8729900      1       1  150064       1.9571      0.02517
enh49422     1    8730200    8731200      3       2  150064       2.5074    0.0060804
enh49423     1    8733400    8734400      1       1  150064       2.1292      0.01662
enh49425     1    8737600    8738600      1       1  150064       2.9436     0.001622
enh49426     1    8739800    8740800      2       1  150064       2.1019     0.017779
enh49427     1    8744500    8745500      2       1  150064       2.1884     0.014321
enh49432     1    8767600    8768600      3       1  150064       2.0719     0.019135
enh49433     1    8772200    8773200      1       1  150064       1.7195      0.04276
enh49435     1    8814800    8815800      1       1  150064       1.9749      0.02414
enh49437     1    8843600    8844600      2       1  150064       2.4847    0.0064836
enh49440     1    8871100    8872100      5       3  150064       2.2859     0.011131
enh49450     1    8932000    8933000      2       1  150064       1.6928     0.045245
enh49453     1    8949700    8950700      1       1  150064       2.1693      0.01503
enh49456     1    8959500    8960500      4       2  150064       2.2143     0.013406
enh49457     1    8963200    8964200      5       2  150064        2.408    0.0080203
enh49459     1    8968400    8969400      3       1  150064       1.7289     0.041911
enh49460     1    8985400    8986400      2       1  150064       2.1125     0.017322
enh49461     1    8998500    8999500      4       2  150064       2.2003     0.013894
enh49510     1    9327000    9328000      7       3  150064       1.9552     0.025281
enh49511     1    9330300    9331300      4       2  150064       1.9758     0.024088
enh49527     1    9409500    9410500      1       1  150064       1.7885      0.03685
enh49531     1    9422500    9423500      4       2  150064       1.7315     0.041684
enh49532     1    9427900    9428900      3       2  150064       2.2137     0.013426
enh49571     1    9698900    9699900      4       2  150064       1.8653     0.031072
enh49616     1    9923400    9924400      3       2  150064        2.006      0.02243
enh49620     1    9937300    9938300      1       1  150064        1.953      0.02541
enh49625     1    9959800    9960800      2       1  150064       1.7542     0.039694
enh49666     1   10367800   10368800      3       1  150064       1.7143     0.043237
enh49720     1   10777600   10778600      1       1  150064       1.7086      0.04376
enh49721     1   10783700   10784700      1       1  150064       2.0569      0.01985
enh49739     1   10880000   10881000      6       3  150064        1.691      0.04542
enh49744     1   10960800   10961800      1       1  150064        2.658      0.00393
enh49790     1   11767500   11768500      4       2  150064       1.7161     0.043076
enh49824     1   11990200   11991200      2       1  150064       1.7587     0.039313
enh49827     1   11998500   11999500      2       1  150064       1.9438      0.02596
enh49828     1   12000300   12001300      4       1  150064       2.0448     0.020437
enh49845     1   12112500   12113500      5       2  150064       1.7028     0.044306
enh49848     1   12135100   12136100      6       2  150064       2.3073      0.01052
enh49849     1   12136200   12137200      1       1  150064       2.6343     0.004216
enh49854     1   12190200   12191200      3       1  150064       1.6689     0.047567
enh49938     1   14039200   14040200      7       3  150064       1.7085      0.04377
enh49941     1   14050500   14051500      4       2  150064       1.7843     0.037188
enh49946     1   14057800   14058800      2       1  150064       1.7371     0.041187
enh49948     1   14074400   14075400      2       1  150064       1.6562     0.048838
enh49994     1   15207400   15208400      4       2  150064       1.9605     0.024968
enh50071     1   15522700   15523700      5       1  150064       1.7537     0.039737
enh50075     1   15533400   15534400      2       1  150064       1.9332     0.026606
enh50095     1   15691000   15692000      2       1  150064       1.6764     0.046832
enh50096     1   15692600   15693600      2       1  150064       2.5178    0.0059043
enh50163     1   16152000   16153000      7       2  150064       2.0326     0.021046
enh50203     1   16353000   16354000      4       2  150064       2.2654     0.011743
enh50241     1   16537600   16538600      6       3  150064       2.4817    0.0065374
enh50244     1   16564000   16565000      2       1  150064       2.7283    0.0031827
enh50245     1   16570400   16571400      1       1  150064        2.126      0.01675
enh50246     1   16574600   16575600      1       1  150064       2.3933     0.008348
enh50247     1   16577000   16578000      2       1  150064       1.8597     0.031464
enh50248     1   16592500   16593500      3       1  150064       2.1759      0.01478
enh50249     1   16620100   16621100      3       2  150064       1.8576     0.031611
enh50250     1   16643500   16644500      4       1  150064       1.9899     0.023302
enh50251     1   16644800   16645800      3       1  150064       2.0685     0.019295
enh50257     1   16679200   16680200      1       1  150064       2.0801      0.01876
enh50258     1   16691300   16692300      1       1  150064       2.0558       0.0199
enh50261     1   16698400   16699400      2       1  150064       1.7669     0.038622
enh50265     1   16711600   16712600      2       1  150064       1.7801     0.037533
enh50266     1   16713900   16714900      2       1  150064       1.8111     0.035064
enh50268     1   16722600   16723600      5       2  150064       2.0027     0.022605
enh50273     1   16824300   16825300      3       1  150064       1.8836     0.029809
enh50274     1   16827200   16828200      1       1  150064       2.4556     0.007032
enh50308     1   17287400   17288400      4       2  150064       2.8364    0.0022815
enh50312     1   17310900   17311900      2       1  150064       2.5752    0.0050092
enh50317     1   17342100   17343100      5       1  150064       2.0792     0.018802
enh50318     1   17349700   17350700      6       3  150064       1.9207     0.027385
enh50319     1   17371400   17372400      7       2  150064        2.316      0.01028
enh50320     1   17371900   17372900      6       1  150064       2.4293    0.0075639
enh50321     1   17378600   17379600      2       1  150064       2.7791    0.0027255
enh50324     1   17394000   17395000      7       2  150064       2.8418    0.0022429
enh50325     1   17407300   17408300      6       2  150064        2.559    0.0052481
enh50326     1   17408500   17409500      4       2  150064       2.0374     0.020806
enh50327     1   17409600   17410600      3       1  150064       2.4036    0.0081171
enh50357     1   17640800   17641800      4       2  150064       1.8257     0.033945
enh50419     1   19218400   19219400      2       1  150064       1.6971     0.044838
enh50428     1   19256600   19257600      4       2  150064       1.7413     0.040819
enh50469     1   19641600   19642600      4       2  150064       1.8414     0.032783
enh50512     1   19821500   19822500      3       2  150064       2.7532    0.0029511
enh50514     1   19835300   19836300      5       2  150064       1.8503     0.032138
enh50524     1   19930900   19931900      3       2  150064       2.4057    0.0080702
enh50526     1   19939200   19940200      1       1  150064       1.7696       0.0384
enh50531     1   19967000   19968000      2       1  150064       1.6743     0.047036
enh50575     1   20732600   20733600      4       2  150064       2.0437     0.020491
enh50578     1   20819900   20820900      1       1  150064       1.7361      0.04127
enh50605     1   21059800   21060800      2       1  150064       2.8097    0.0024792
enh50609     1   21114600   21115600      2       1  150064       2.4415    0.0073133
enh50611     1   21339600   21340600      2       1  150064       2.6501    0.0040235
enh50613     1   21361300   21362300      2       1  150064       2.2974     0.010797
enh50614     1   21377700   21378700      3       2  150064        3.157   0.00079714
enh50615     1   21403200   21404200      4       2  150064       2.5195    0.0058759
enh50616     1   21415600   21416600      3       1  150064       2.7094    0.0033702
enh50617     1   21417200   21418200      2       1  150064       2.9799    0.0014419
enh50622     1   21475900   21476900      1       1  150064       3.0309     0.001219
enh50623     1   21499900   21500900      1       1  150064       2.4774     0.006618
enh50626     1   21518500   21519500      1       1  150064        1.794      0.03641
enh50627     1   21521100   21522100      1       1  150064       1.7381       0.0411
enh50696     1   21940800   21941800      4       1  150064       1.9238     0.027187
enh50710     1   22048400   22049400      4       2  150064       2.5255    0.0057773
enh50712     1   22092200   22093200      7       2  150064       2.2272     0.012965
enh50713     1   22095700   22096700      2       1  150064        2.546    0.0054488
enh50714     1   22097000   22098000      7       3  150064       2.3658    0.0089957
enh50757     1   22350100   22351100      5       2  150064       2.2927     0.010933
enh50758     1   22352800   22353800      5       2  150064       2.4891    0.0064031
enh50759     1   22356700   22357700      7       2  150064       2.7491    0.0029883
enh50762     1   22369200   22370200      1       1  150064       3.2129     0.000657
enh50764     1   22374600   22375600      4       2  150064       3.2881   0.00050426
enh50768     1   22386100   22387100      5       2  150064       2.2699     0.011607
enh50772     1   22398700   22399700      1       1  150064       3.3647    0.0003831
enh50780     1   22448800   22449800      7       4  150064       1.7571     0.039447
enh50781     1   22458300   22459300      5       3  150064       2.6627    0.0038753
enh50837     1   23155800   23156800      5       3  150064       1.9602     0.024988
enh50855     1   23438100   23439100      1       1  150064       2.0492      0.02022
enh50913     1   23888900   23889900      2       1  150064       1.9327     0.026637
enh50924     1   23936800   23937800      4       1  150064       2.2008     0.013875
enh50925     1   23939700   23940700      2       1  150064       1.8664     0.030996
enh50969     1   24372900   24373900      4       2  150064       2.5537      0.00533
enh50983     1   24501200   24502200      3       1  150064       2.1797     0.014642
enh50984     1   24505600   24506600      9       2  150064       1.6766     0.046809
enh50992     1   24575400   24576400      2       1  150064       2.7662    0.0028357
enh51005     1   24691400   24692400      3       2  150064       1.7634     0.038918
enh51009     1   24711600   24712600      3       1  150064       1.7244     0.042314
enh51013     1   24745100   24746100      3       2  150064       2.0608      0.01966
enh51017     1   24812800   24813800      4       1  150064       2.3417    0.0095974
enh51020     1   24831700   24832700      1       1  150064       2.1151      0.01721
enh51021     1   24833900   24834900      1       1  150064       2.5335     0.005646
enh51022     1   24862100   24863100      4       2  150064       2.4306    0.0075369
enh51023     1   24867600   24868600      7       3  150064       2.6794    0.0036878
enh51029     1   24967400   24968400      2       1  150064       2.5702    0.0050815
enh51076     1   25311000   25312000      1       1  150064       2.2718      0.01155
enh51077     1   25316100   25317100      2       1  150064       2.2872     0.011092
enh51079     1   25323100   25324100      1       1  150064       1.6834      0.04615
enh51084     1   25348200   25349200      3       2  150064       1.8001     0.035924
enh51230     1   26481200   26482200      1       1  150064       1.7446      0.04053
enh51236     1   26508200   26509200      3       1  150064       2.4224    0.0077088
enh51261     1   26712100   26713100      2       1  150064       2.0498      0.02019
enh51262     1   26757600   26758600      1       1  150064       1.8722      0.03059
enh51271     1   26865100   26866100      3       2  150064       2.1925     0.014172
enh51284     1   27003400   27004400      2       1  150064       1.8661     0.031012
enh51287     1   27017000   27018000      1       1  150064       2.4913     0.006363
enh51290     1   27038300   27039300      2       1  150064        2.036     0.020876
enh51291     1   27040700   27041700      1       1  150064       2.7246     0.003219
enh51292     1   27041700   27042700      2       1  150064       1.8757     0.030351
enh51294     1   27047700   27048700      2       1  150064       2.6519    0.0040023
enh51295     1   27051800   27052800      4       1  150064       2.7077    0.0033878
enh51296     1   27069100   27070100      1       1  150064       2.7484     0.002994
enh51299     1   27079000   27080000      3       1  150064       2.5696    0.0050905
enh51300     1   27094500   27095500      1       1  150064       2.7557     0.002928
enh51301     1   27098000   27099000      1       1  150064       2.7473     0.003004
enh51309     1   27157500   27158500      1       1  150064        2.646     0.004073
enh51312     1   27175400   27176400      1       1  150064       2.4217     0.007724
enh51313     1   27179400   27180400      1       1  150064       3.8436    6.061e-05
enh51318     1   27204000   27205000      1       1  150064       2.0777      0.01887
enh51319     1   27214700   27215700      1       1  150064       2.4794      0.00658
enh51322     1   27233200   27234200      2       1  150064       2.1236     0.016853
enh51325     1   27247000   27248000      2       1  150064       2.7103    0.0033606
enh51326     1   27249400   27250400      1       1  150064        2.512     0.006003
enh51330     1   27274600   27275600      1       1  150064       2.5097     0.006041
enh51333     1   27298400   27299400      2       1  150064       2.1812     0.014585
enh51351     1   27397100   27398100      4       1  150064        1.756     0.039544
enh51353     1   27412600   27413600      1       1  150064       2.0484      0.02026
enh51357     1   27433000   27434000      1       1  150064       1.8883      0.02949
enh51363     1   27451000   27452000      1       1  150064       3.3091    0.0004679
enh51393     1   27666300   27667300      5       3  150064       2.5568    0.0052827
enh51478     1   27941900   27942900      3       1  150064       1.7467     0.040346
enh51479     1   27944700   27945700      1       1  150064       1.8623      0.03128
enh51480     1   27945800   27946800      2       1  150064       1.7194     0.042767
enh51481     1   27947400   27948400      2       1  150064       1.6501     0.049462
enh51483     1   27948800   27949800      4       2  150064       2.0423     0.020559
enh51485     1   27954000   27955000      3       1  150064       1.7172     0.042971
enh51486     1   27955200   27956200      2       1  150064        1.664     0.048061
enh51488     1   27958200   27959200      4       2  150064        2.328    0.0099565
enh51490     1   27970100   27971100      2       1  150064       1.7707     0.038307
enh51537     1   28258200   28259200      3       2  150064       2.4384    0.0073766
enh51561     1   28462000   28463000      2       1  150064       3.3469   0.00040867
enh51587     1   28575200   28576200      3       2  150064       2.1177     0.017102
enh51590     1   28588200   28589200      3       1  150064        2.265     0.011756
enh51596     1   28623000   28624000      3       2  150064       2.0438     0.020484
enh51602     1   28695200   28696200      2       1  150064       1.9333     0.026598
enh51603     1   28697200   28698200      2       1  150064         3.39   0.00034946
enh51605     1   28736100   28737100      8       3  150064       2.2663     0.011716
enh51606     1   28743400   28744400      2       1  150064       2.0408     0.020638
enh51610     1   28782200   28783200      1       1  150064       2.4036     0.008118
enh51613     1   28837000   28838000      7       3  150064       2.5351    0.0056213
enh51615     1   28845500   28846500      1       1  150064       2.4689     0.006776
enh51617     1   28847800   28848800      1       1  150064       2.8219     0.002387
enh51618     1   28853300   28854300      4       1  150064       2.7444    0.0030313
enh51621     1   28967600   28968600      2       1  150064       2.2942     0.010889
enh51622     1   28970800   28971800      1       1  150064       2.3123      0.01038
enh51623     1   28973700   28974700      2       1  150064       2.0484     0.020261
enh51624     1   28975100   28976100      6       3  150064       2.0779     0.018857
enh51629     1   29082800   29083800      2       1  150064       3.3866   0.00035378
enh51633     1   29186900   29187900      1       1  150064       1.7425      0.04071
enh51634     1   29198400   29199400      3       1  150064        1.739     0.041021
enh51636     1   29211100   29212100      3       1  150064       2.0323     0.021064
enh51640     1   29219700   29220700      6       2  150064       2.2925     0.010939
enh51643     1   29251600   29252600      1       1  150064       2.0678      0.01933
enh51644     1   29253500   29254500      3       2  150064       2.9096    0.0018097
enh51645     1   29266000   29267000      3       1  150064       2.6893    0.0035799
enh51649     1   29446700   29447700      3       2  150064       2.3875    0.0084812
enh51650     1   29459900   29460900      2       1  150064       1.7028     0.044305
enh51651     1   29472200   29473200      2       1  150064       2.2445     0.012401
enh51656     1   29498600   29499600      3       2  150064       2.5666    0.0051352
enh51658     1   29505100   29506100      2       1  150064       2.4541    0.0070626
enh51660     1   29528300   29529300      2       1  150064       2.3593    0.0091552
enh51661     1   29555900   29556900      3       1  150064       2.0326     0.021045
enh51664     1   29572200   29573200      5       2  150064        1.794     0.036405
enh51667     1   29575200   29576200      3       2  150064       2.6613    0.0038925
enh51679     1   30457200   30458200      2       1  150064       4.2256   1.1917e-05
enh51680     1   30458000   30459000      4       2  150064       4.7295   1.1251e-06
enh51683     1   30600200   30601200      4       2  150064       2.1462      0.01593
enh51686     1   30852400   30853400      4       2  150064       2.1621     0.015304
enh51689     1   31141600   31142600      2       1  150064       1.8753     0.030377
enh51694     1   31194500   31195500      2       1  150064       1.7602     0.039185
enh51698     1   31214600   31215600      3       1  150064       2.6617    0.0038868
enh51700     1   31221700   31222700      1       1  150064       1.9067      0.02828
enh51745     1   31449600   31450600      1       1  150064       1.7721      0.03819
enh51772     1   31672400   31673400      9       1  150064       2.0026     0.022611
enh51773     1   31688200   31689200     10       2  150064       2.9815    0.0014344
enh51775     1   31770800   31771800      2       1  150064       3.3482   0.00040666
enh51776     1   31841200   31842200      2       1  150064       1.6729     0.047174
enh51777     1   31844000   31845000      1       1  150064        3.082     0.001028
enh51778     1   31844700   31845700      3       2  150064       2.0867     0.018456
enh51779     1   31847000   31848000      2       1  150064       2.7671    0.0028278
enh51780     1   31854300   31855300      4       2  150064       4.6026   2.0864e-06
enh51781     1   31856000   31857000      2       1  150064       3.6586   0.00012681
enh51782     1   31866800   31867800      4       1  150064       2.8658    0.0020799
enh51783     1   31867600   31868600      2       1  150064       2.8315    0.0023167
enh51784     1   31869700   31870700      2       1  150064       3.7043   0.00010597
enh51786     1   31888600   31889600      2       1  150064        2.709    0.0033745
enh51787     1   31893800   31894800      3       1  150064       2.0048      0.02249
enh51788     1   31895200   31896200      5       2  150064       2.0482     0.020269
enh51789     1   31898300   31899300      4       2  150064       3.1645   0.00077677
enh51801     1   32029700   32030700      1       1  150064       2.3782     0.008699
enh51902     1   32592600   32593600      3       2  150064       1.6917     0.045349
enh51908     1   32616600   32617600      1       1  150064       2.0177      0.02181
enh51918     1   32700100   32701100      3       2  150064        2.196     0.014044
enh51921     1   32707900   32708900      2       1  150064       1.8096     0.035178
enh51922     1   32712600   32713600      1       1  150064       1.6948      0.04506
enh51942     1   32811100   32812100      1       1  150064        2.932     0.001684
enh51952     1   32879000   32880000      2       1  150064       1.6773     0.046739
enh51980     1   33280100   33281100      2       1  150064        1.684      0.04609
enh52019     1   33564800   33565800      1       1  150064       2.2931      0.01092
enh52026     1   33618600   33619600      2       1  150064       1.9122     0.027923
enh52042     1   33733900   33734900      1       1  150064       1.7148      0.04319
enh52045     1   33760800   33761800      3       1  150064       1.8874     0.029554
enh52048     1   33769400   33770400      3       2  150064        2.017     0.021847
enh52057     1   33811200   33812200      1       1  150064       1.7861      0.03704
enh52072     1   33921400   33922400      1       1  150064        1.962      0.02488
enh52074     1   33931500   33932500      1       1  150064       1.8325      0.03344
enh52104     1   35318200   35319200      4       2  150064       1.8872     0.029566
enh52105     1   35323000   35324000      4       2  150064        1.898     0.028849
enh52106     1   35325400   35326400      1       1  150064       2.2918      0.01096
enh52119     1   35585800   35586800      2       1  150064       1.7055      0.04405
enh52120     1   35611500   35612500      2       1  150064       1.8724     0.030576
enh52122     1   35688700   35689700      2       1  150064       2.0213     0.021625
enh52140     1   36002000   36003000      2       1  150064       3.0799    0.0010355
enh52151     1   36102400   36103400      2       1  150064       3.6011   0.00015847
enh52157     1   36184600   36185600      3       1  150064       3.8464    5.994e-05
enh52158     1   36265700   36266700      1       1  150064       1.8066      0.03541
enh52161     1   36275300   36276300      3       2  150064       4.1596    1.594e-05
enh52163     1   36326000   36327000      2       1  150064        2.732    0.0031477
enh52169     1   36397700   36398700      1       1  150064        3.492    0.0002397
enh52171     1   36488400   36489400      2       1  150064       3.3305   0.00043337
enh52172     1   36500200   36501200      1       1  150064       4.0461    2.604e-05
enh52173     1   36553100   36554100      1       1  150064       3.1405    0.0008432
enh52174     1   36555500   36556500      3       2  150064        3.192   0.00070642
enh52177     1   36565300   36566300      6       2  150064       2.5158     0.005938
enh52178     1   36574300   36575300      2       1  150064         1.76     0.039204
enh52179     1   36580900   36581900      2       1  150064       1.8026     0.035725
enh52180     1   36584400   36585400      2       1  150064       1.8279     0.033785
enh52181     1   36587700   36588700      4       2  150064       2.3105      0.01043
enh52182     1   36588700   36589700      2       1  150064       3.7128   0.00010249
enh52183     1   36600500   36601500      2       1  150064       3.3181   0.00045322
enh52185     1   36606600   36607600      2       1  150064       2.4713    0.0067318
enh52186     1   36607600   36608600      2       1  150064       3.3975   0.00034006
enh52187     1   36610600   36611600      4       2  150064       3.2803    0.0005184
enh52188     1   36613100   36614100      3       1  150064       3.8801   5.2202e-05
enh52194     1   36631300   36632300      2       1  150064       3.9408   4.0604e-05
enh52196     1   36633600   36634600      2       1  150064       3.8296   6.4181e-05
enh52202     1   36653100   36654100      3       1  150064       2.6234    0.0043531
enh52266     1   37952100   37953100      4       2  150064       1.6898     0.045537
enh52285     1   38272000   38273000      3       2  150064       2.5568    0.0052817
enh52287     1   38290700   38291700      3       2  150064       2.1134     0.017282
enh52288     1   38306400   38307400      1       1  150064       3.2754    0.0005275
enh52289     1   38309400   38310400      3       2  150064        2.687     0.003605
enh52293     1   38315500   38316500      1       1  150064        3.465    0.0002651
enh52294     1   38318200   38319200      2       1  150064       3.0089    0.0013111
enh52296     1   38323500   38324500      1       1  150064       3.1702    0.0007616
enh52298     1   38327800   38328800      1       1  150064        2.751     0.002971
enh52299     1   38331100   38332100      2       1  150064       2.4932    0.0063296
enh52302     1   38388300   38389300      2       1  150064       1.9326     0.026641
enh52306     1   38395600   38396600      3       1  150064       2.8765    0.0020106
enh52307     1   38406000   38407000      3       2  150064       1.8369     0.033112
enh52330     1   38921600   38922600      2       1  150064       1.6536     0.049106
enh52331     1   38939600   38940600      5       2  150064       2.2074     0.013644
enh52337     1   39206300   39207300      1       1  150064       1.9001      0.02871
enh52341     1   39333000   39334000      1       1  150064       1.8278      0.03379
enh52351     1   39468500   39469500      1       1  150064       2.3639     0.009042
enh52353     1   39490800   39491800      2       1  150064       1.8507     0.032107
enh52354     1   39492800   39493800      5       2  150064       1.7435     0.040624
enh52356     1   39528700   39529700      2       1  150064       1.7903       0.0367
enh52357     1   39541800   39542800      2       1  150064       2.9168    0.0017683
enh52362     1   39568500   39569500      1       1  150064        1.984      0.02363
enh52365     1   39581900   39582900      3       1  150064       2.2439     0.012419
enh52385     1   39650600   39651600      1       1  150064       1.7696       0.0384
enh52386     1   39651100   39652100      2       1  150064       2.1225     0.016899
enh52392     1   39671600   39672600      3       2  150064       2.0739     0.019046
enh52397     1   39696400   39697400      1       1  150064       1.7105      0.04359
enh52406     1   39863100   39864100      3       2  150064       1.9366     0.026394
enh52418     1   39974600   39975600      4       2  150064       2.3427    0.0095713
enh52420     1   39990900   39991900      4       2  150064       2.5017    0.0061795
enh52445     1   40347200   40348200      3       2  150064       2.0052     0.022472
enh52494     1   40842000   40843000      4       2  150064       2.5546     0.005315
enh52504     1   40863400   40864400      2       1  150064       2.7456    0.0030201
enh52527     1   41156000   41157000      2       1  150064       2.4813    0.0065445
enh52529     1   41159400   41160400      4       2  150064       2.4007     0.008182
enh52531     1   41164100   41165100      2       1  150064       2.6446    0.0040899
enh52532     1   41165300   41166300      4       2  150064       2.4477    0.0071893
enh52534     1   41169400   41170400      6       2  150064       2.6329    0.0042328
enh52536     1   41176400   41177400      1       1  150064       3.0342     0.001206
enh52538     1   41178500   41179500      2       1  150064        2.522    0.0058352
enh52542     1   41205100   41206100      5       3  150064       3.2739   0.00053034
enh52543     1   41206000   41207000      2       1  150064       2.3034     0.010628
enh52544     1   41208000   41209000      2       1  150064       2.7376    0.0030948
enh52545     1   41220200   41221200      3       1  150064        2.345    0.0095134
enh52548     1   41239100   41240100      4       2  150064       1.6712     0.047345
enh52555     1   41270800   41271800      7       2  150064       1.9479     0.025714
enh52582     1   41447000   41448000      2       1  150064       2.1477     0.015868
enh52583     1   41468900   41469900      5       2  150064        2.221     0.013176
enh52586     1   41509600   41510600      3       2  150064       2.1487     0.015829
enh52590     1   41574600   41575600      4       2  150064       2.1731     0.014886
enh52591     1   41617400   41618400      1       1  150064       2.6113      0.00451
enh52593     1   41701600   41702600      2       1  150064       1.8849     0.029721
enh52606     1   41837100   41838100      3       2  150064       2.5112     0.006016
enh52607     1   41853200   41854200      2       1  150064       1.9565     0.025206
enh52611     1   41878100   41879100      7       2  150064       1.8742     0.030451
enh52613     1   41888900   41889900      3       1  150064       2.1375      0.01628
enh52616     1   41898000   41899000      6       3  150064       2.2582     0.011965
enh52617     1   41901400   41902400      5       3  150064       1.8623     0.031282
enh52621     1   41931500   41932500      2       1  150064       1.7805     0.037494
enh52625     1   41950200   41951200      7       4  150064       2.8808    0.0019834
enh52628     1   41960700   41961700      5       2  150064       3.6371   0.00013785
enh52630     1   41968100   41969100      5       1  150064       2.2117     0.013495
enh52631     1   41969700   41970700      3       2  150064       2.3629    0.0090673
enh52682     1   42317400   42318400      2       1  150064       1.8417     0.032759
enh52703     1   42547000   42548000      3       1  150064       1.9943     0.023061
enh52730     1   42845200   42846200      1       1  150064       2.2319      0.01281
enh52760     1   43412400   43413400     10       2  150064       1.7257     0.042201
enh52761     1   43415100   43416100      7       2  150064       1.9365     0.026402
enh52764     1   43420400   43421400      2       1  150064       2.2412     0.012506
enh52766     1   43427200   43428200      6       2  150064       2.5213    0.0058457
enh52767     1   43432200   43433200      6       3  150064       1.6904     0.045479
enh52786     1   43721100   43722100      3       2  150064       1.7727     0.038137
enh52791     1   43739800   43740800      4       2  150064       1.8094     0.035197
enh52792     1   43749000   43750000      1       1  150064       1.8866      0.02961
enh52795     1   43760000   43761000      2       1  150064        2.976    0.0014603
enh52797     1   43765500   43766500      1       1  150064       3.1944    0.0007005
enh52798     1   43769200   43770200      2       1  150064       2.6374    0.0041776
enh52799     1   43772200   43773200      1       1  150064       3.2927    0.0004961
enh52800     1   43775000   43776000      1       1  150064       1.6966      0.04489
enh52801     1   43779000   43780000      2       1  150064       2.9815    0.0014343
enh52809     1   43825100   43826100      2       1  150064        3.146   0.00082763
enh52810     1   43826000   43827000      2       1  150064       2.9374     0.001655
enh52811     1   43830800   43831800      2       1  150064       1.9653     0.024692
enh52815     1   43856300   43857300      4       2  150064       4.1648   1.5578e-05
enh52817     1   43901000   43902000      3       1  150064       3.4623   0.00026778
enh52818     1   43917700   43918700      2       1  150064       2.3167     0.010261
enh52819     1   43920400   43921400      4       2  150064       4.1611   1.5834e-05
enh52822     1   43938300   43939300      1       1  150064       3.0047     0.001329
enh52823     1   43941200   43942200      3       1  150064       3.6843   0.00011465
enh52826     1   43998400   43999400      3       2  150064       2.5678    0.0051167
enh52828     1   44001700   44002700      1       1  150064        1.985      0.02357
enh52829     1   44006100   44007100      1       1  150064       2.9099     0.001808
enh52830     1   44013300   44014300      5       2  150064       2.8382    0.0022687
enh52831     1   44019600   44020600      2       1  150064       3.1776   0.00074247
enh52832     1   44023700   44024700      1       1  150064       3.1078    0.0009423
enh52834     1   44031700   44032700      2       1  150064       2.2048     0.013733
enh52835     1   44042800   44043800      4       2  150064       3.9293   4.2603e-05
enh52836     1   44047700   44048700      5       2  150064       2.8226    0.0023819
enh52837     1   44052300   44053300      6       1  150064       2.3714    0.0088605
enh52838     1   44114200   44115200      5       2  150064       4.0012   3.1507e-05
enh52840     1   44229000   44230000      1       1  150064       3.2448    0.0005877
enh52841     1   44232400   44233400      1       1  150064       3.2827     0.000514
enh52842     1   44248700   44249700      3       2  150064       4.2994   8.5643e-06
enh52843     1   44252000   44253000      3       2  150064       1.9596     0.025019
enh52849     1   44300500   44301500      1       1  150064        2.945     0.001615
enh52852     1   44315000   44316000      2       1  150064       4.0137   2.9891e-05
enh52853     1   44318900   44319900      3       1  150064       3.9946   3.2404e-05
enh52858     1   44345400   44346400      1       1  150064       3.8293    6.425e-05
enh52859     1   44346700   44347700      4       2  150064       3.7858   7.6597e-05
enh52861     1   44378500   44379500      4       2  150064       2.2522     0.012154
enh52862     1   44394900   44395900      4       2  150064       2.8137     0.002449
enh52863     1   44398200   44399200      1       1  150064       1.6986       0.0447
enh52864     1   44400100   44401100      2       1  150064       2.2372     0.012635
enh52865     1   44402400   44403400      4       2  150064        2.011      0.02216
enh52867     1   44414100   44415100      4       2  150064       3.6117   0.00015211
enh52869     1   44439100   44440100      2       1  150064       1.9816     0.023762
enh52870     1   44442800   44443800      5       2  150064       2.5588    0.0052521
enh52872     1   44452700   44453700      1       1  150064       2.2904        0.011
enh52873     1   44455800   44456800      2       1  150064       2.0308     0.021137
enh52874     1   44458000   44459000      1       1  150064       2.9213     0.001743
enh52879     1   44481000   44482000      1       1  150064       1.7054      0.04406
enh52890     1   44677700   44678700      1       1  150064       2.7892     0.002642
enh52891     1   44679800   44680800      1       1  150064       2.3252      0.01003
enh52893     1   44685700   44686700      2       1  150064       2.0377     0.020791
enh52896     1   44702300   44703300      1       1  150064       1.9217      0.02732
enh52898     1   44705300   44706300      2       1  150064       2.2454      0.01237
enh52900     1   44725600   44726600      5       3  150064       1.9201     0.027423
enh52913     1   44820900   44821900      2       1  150064       1.9614     0.024916
enh53069     1   46764600   46765600      1       1  150064       2.5042     0.006137
enh53084     1   46987500   46988500      1       1  150064       1.7331      0.04154
enh53085     1   46998100   46999100      1       1  150064       2.0505      0.02016
enh53123     1   47640600   47641600      4       2  150064       1.8457     0.032464
enh53132     1   47763000   47764000      5       2  150064       1.6794      0.04654
enh53161     1   48274300   48275300      4       2  150064        2.135     0.016379
enh53162     1   48275900   48276900      1       1  150064        2.217      0.01331
enh53166     1   48303800   48304800      2       1  150064       1.7708     0.038297
enh53167     1   48324400   48325400      2       1  150064       2.1084       0.0175
enh53169     1   48337400   48338400      5       3  150064       2.6703    0.0037895
enh53174     1   48399800   48400800      5       2  150064       1.7379     0.041113
enh53203     1   49240500   49241500      4       2  150064       1.9819     0.023747
enh53224     1   51733000   51734000      2       1  150064       1.7671     0.038602
enh53226     1   51761600   51762600      4       2  150064       1.7318     0.041651
enh53248     1   51981800   51982800      5       2  150064       1.6827      0.04622
enh53305     1   52988600   52989600      1       1  150064       1.8582      0.03157
enh53349     1   53641100   53642100      3       2  150064       1.8103     0.035121
enh53350     1   53642200   53643200      4       2  150064       1.9477     0.025723
enh53352     1   53661000   53662000      1       1  150064       2.0792       0.0188
enh53354     1   53684200   53685200      2       1  150064       2.1388     0.016228
enh53356     1   53702200   53703200      4       2  150064       2.5829    0.0048987
enh53358     1   53751400   53752400      2       1  150064       2.4234    0.0076881
enh53359     1   53759600   53760600      1       1  150064         2.26      0.01191
enh53363     1   53772100   53773100      4       2  150064       2.7235      0.00323
enh53394     1   54447400   54448400      1       1  150064       2.3782     0.008699
enh53395     1   54448000   54449000      1       1  150064       2.3145      0.01032
enh53410     1   54623400   54624400      1       1  150064       2.1553      0.01557
enh53414     1   54685200   54686200      3       2  150064       2.1506     0.015755
enh53415     1   54687600   54688600      3       2  150064        2.643     0.004109
enh53416     1   54689200   54690200      6       2  150064       2.4008    0.0081794
enh53418     1   54694800   54695800      1       1  150064       2.0633      0.01954
enh53452     1   54787900   54788900      1       1  150064       2.0393      0.02071
enh53460     1   54807400   54808400      2       1  150064       1.8867     0.029599
enh53462     1   54815700   54816700      1       1  150064       1.7965      0.03621
enh53464     1   54820800   54821800      3       1  150064       1.8066     0.035413
enh53469     1   54837000   54838000      1       1  150064       2.1367      0.01631
enh53470     1   54840600   54841600      4       2  150064       1.7428     0.040682
enh53472     1   54844200   54845200      4       1  150064       1.9154     0.027723
enh53473     1   54845800   54846800      4       2  150064       1.7313     0.041702
enh53474     1   54849700   54850700      3       2  150064       2.3026     0.010649
enh53524     1   55323000   55324000      3       2  150064       1.7845     0.037169
enh53526     1   55327000   55328000      7       3  150064       1.6762     0.046849
enh53581     1   56184400   56185400      2       1  150064       1.7767      0.03781
enh53651     1   59165600   59166600      2       1  150064       2.3789    0.0086815
enh53652     1   59183800   59184800      1       1  150064       1.8184       0.0345
enh53671     1   59323300   59324300      3       2  150064       2.1509     0.015741
enh53716     1   59622000   59623000      8       1  150064       1.6942     0.045117
enh53771     1   60217800   60218800      4       2  150064        2.363    0.0090627
enh53782     1   61039400   61040400      1       1  150064       3.0103     0.001305
enh53785     1   61062400   61063400      5       2  150064       3.7122   0.00010274
enh53786     1   61085700   61086700      5       2  150064       3.2515   0.00057402
enh53787     1   61087600   61088600      5       2  150064       3.5133   0.00022131
enh53791     1   61377300   61378300      4       2  150064        1.968     0.024537
enh53795     1   61449100   61450100      2       1  150064        1.737     0.041192
enh53796     1   61455100   61456100      4       2  150064       1.7392     0.041002
enh53827     1   61696000   61697000      3       1  150064       1.8764     0.030301
enh53829     1   61709500   61710500      3       1  150064       2.0719     0.019136
enh53842     1   61869000   61870000      3       1  150064       2.1261     0.016747
enh53853     1   62071000   62072000      4       2  150064       1.8539     0.031874
enh53887     1   64105900   64106900      3       2  150064       1.7723     0.038176
enh53935     1   64504600   64505600      1       1  150064       2.6022     0.004631
enh53953     1   64947600   64948600      1       1  150064       1.7013      0.04444
enh53971     1   65294500   65295500      2       1  150064       2.7477    0.0030003
enh53974     1   65341200   65342200      1       1  150064       3.2325    0.0006135
enh53979     1   65359400   65360400      3       1  150064       2.8452    0.0022195
enh53980     1   65360200   65361200      3       1  150064       1.8943     0.029093
enh53983     1   65368000   65369000      5       2  150064       1.7699     0.038372
enh53986     1   65376600   65377600      3       1  150064       2.6756    0.0037299
enh53988     1   65379300   65380300      2       1  150064        1.913     0.027875
enh53992     1   65388400   65389400      4       2  150064       2.0678     0.019328
enh53993     1   65390200   65391200      3       1  150064       2.5278    0.0057395
enh53994     1   65391600   65392600      2       1  150064       2.7824     0.002698
enh53995     1   65393400   65394400      1       1  150064       2.9146     0.001781
enh53997     1   65399200   65400200      3       2  150064       2.5166    0.0059254
enh53998     1   65401000   65402000      2       1  150064       2.5757    0.0050017
enh53999     1   65401800   65402800      4       2  150064       1.7347     0.041401
enh54000     1   65402400   65403400      3       2  150064       3.1377   0.00085137
enh54001     1   65404400   65405400      2       1  150064       1.8888     0.029458
enh54002     1   65405400   65406400      3       2  150064        3.289   0.00050272
enh54005     1   65412600   65413600      2       1  150064       2.8544    0.0021562
enh54007     1   65415700   65416700      2       1  150064       2.2473     0.012311
enh54008     1   65416500   65417500      1       1  150064       3.1234    0.0008938
enh54009     1   65417300   65418300      4       2  150064       2.9826    0.0014292
enh54011     1   65419600   65420600      2       1  150064       1.9861     0.023509
enh54012     1   65421600   65422600      2       1  150064       2.4354    0.0074375
enh54013     1   65423300   65424300      7       2  150064       2.4477    0.0071881
enh54014     1   65427200   65428200      3       1  150064       2.7477    0.0030003
enh54028     1   65530200   65531200      1       1  150064       1.8622      0.03129
enh54031     1   65579800   65580800      3       1  150064        2.237     0.012642
enh54032     1   65619200   65620200      3       2  150064       2.0383     0.020759
enh54038     1   65640800   65641800      2       1  150064        2.027     0.021333
enh54049     1   65932900   65933900      8       3  150064       1.8564     0.031702
enh54050     1   65934400   65935400      4       1  150064       1.8777     0.030211
enh54052     1   66153300   66154300      5       2  150064       2.7778    0.0027366
enh54054     1   66277500   66278500      2       1  150064       2.2327     0.012785
enh54056     1   66731600   66732600      3       1  150064       2.5618    0.0052059
enh54057     1   66735700   66736700      6       3  150064       2.7852     0.002675
enh54062     1   66766200   66767200      8       2  150064       2.2508     0.012198
enh54112     1   68003100   68004100      2       1  150064       2.2326     0.012789
enh54122     1   68078400   68079400      2       1  150064       1.6808     0.046401
enh54123     1   68084100   68085100      3       2  150064       2.2176     0.013291
enh54130     1   68154200   68155200      5       2  150064       2.2997     0.010733
enh54131     1   68174800   68175800      2       1  150064       1.8513     0.032063
enh54149     1   68227000   68228000      1       1  150064       2.2956      0.01085
enh54155     1   68257400   68258400      3       1  150064       3.6703   0.00012111
enh54156     1   68259700   68260700      2       1  150064       2.3229     0.010092
enh54157     1   68268000   68269000      6       3  150064        1.801      0.03585
enh54158     1   68269200   68270200      3       2  150064       2.5673    0.0051245
enh54160     1   68278100   68279100      5       2  150064       2.6452    0.0040827
enh54161     1   68280700   68281700      3       2  150064       3.1099   0.00093561
enh54162     1   68282700   68283700      5       3  150064       3.6275   0.00014308
enh54163     1   68284300   68285300      1       1  150064       1.8032      0.03568
enh54164     1   68285000   68286000      3       2  150064       2.6741    0.0037461
enh54165     1   68291100   68292100      3       1  150064        1.756     0.039541
enh54166     1   68296000   68297000      3       2  150064       3.3379   0.00042212
enh54167     1   68299500   68300500      3       1  150064       3.7181   0.00010036
enh54168     1   68305100   68306100      2       1  150064       2.2469     0.012322
enh54169     1   68362800   68363800      6       2  150064       2.9791    0.0014456
enh54206     1   74058700   74059700      3       1  150064       2.6569    0.0039432
enh54211     1   76193100   76194100      5       3  150064       1.6523     0.049241
enh54228     1   76976600   76977600      4       2  150064       1.6841     0.046078
enh54248     1   78298700   78299700      1       1  150064       2.6962     0.003507
enh54250     1   78446000   78447000      3       2  150064       1.9066     0.028289
enh54251     1   78446600   78447600      1       1  150064        2.645     0.004084
enh54254     1   78510300   78511300      2       1  150064       1.6581      0.04865
enh54261     1   78561400   78562400      2       1  150064       1.7587     0.039313
enh54281     1   81943500   81944500      6       4  150064        1.674     0.047063
enh54283     1   82145300   82146300      3       2  150064       2.2103     0.013542
enh54284     1   82146500   82147500      4       2  150064       1.8182     0.034516
enh54285     1   82164600   82165600      4       2  150064       2.7781    0.0027337
enh54299     1   84284800   84285800      4       2  150064       4.0614   2.4386e-05
enh54305     1   84628500   84629500      2       1  150064       1.9878     0.023417
enh54306     1   84639400   84640400      1       1  150064        1.923      0.02724
enh54318     1   84945800   84946800      2       1  150064       2.3296     0.009913
enh54333     1   85319600   85320600      4       1  150064       2.4091    0.0079965
enh54347     1   85761000   85762000      3       1  150064       1.8796     0.030081
enh54350     1   85779700   85780700      1       1  150064       2.0292      0.02122
enh54355     1   85863800   85864800      4       2  150064       2.0858     0.018498
enh54359     1   85906300   85907300      3       1  150064       1.7187     0.042831
enh54361     1   85914700   85915700      8       3  150064       2.0648     0.019472
enh54362     1   85916800   85917800      1       1  150064       2.6717     0.003773
enh54363     1   85919400   85920400      3       1  150064       2.4418    0.0073069
enh54383     1   86969500   86970500      2       1  150064       2.1501     0.015774
enh54493     1   90132900   90133900      2       1  150064         2.09     0.018307
enh54499     1   90184200   90185200      1       1  150064       1.6991      0.04465
enh54500     1   90185100   90186100      1       1  150064       1.6991      0.04465
enh54510     1   90273400   90274400      1       1  150064       2.1474      0.01588
enh54521     1   90307600   90308600      3       2  150064       2.4101    0.0079752
enh54550     1   91390200   91391200      1       1  150064       2.5134     0.005979
enh54551     1   91449100   91450100      1       1  150064       1.7466      0.04035
enh54554     1   91481400   91482400      2       1  150064       1.7401      0.04092
enh54555     1   91483000   91484000      1       1  150064       2.3451      0.00951
enh54556     1   91484800   91485800      5       2  150064       1.8113     0.035044
enh54557     1   91485600   91486600      2       1  150064       1.9499     0.025594
enh54562     1   91965200   91966200      3       2  150064       2.3068     0.010532
enh54575     1   92102900   92103900      4       2  150064       3.3842   0.00035695
enh54604     1   92242800   92243800      5       2  150064       2.3494     0.009401
enh54605     1   92244500   92245500      4       1  150064       2.2105     0.013536
enh54607     1   92249600   92250600      4       2  150064       2.8221    0.0023856
enh54608     1   92254000   92255000      3       2  150064       2.0991     0.017904
enh54635     1   92765200   92766200      2       1  150064        2.813     0.002454
enh54636     1   92781000   92782000      1       1  150064       1.7483      0.04021
enh54640     1   92929900   92930900      3       1  150064       3.0893    0.0010033
enh54641     1   93003800   93004800      2       1  150064       3.2544   0.00056808
enh54653     1   93343000   93344000      2       1  150064       1.6554     0.048926
enh54654     1   93367000   93368000      2       1  150064       1.6776     0.046711
enh54656     1   93400100   93401100      2       1  150064       2.8424    0.0022386
enh54659     1   93415900   93416900      3       1  150064       1.8399     0.032888
enh54663     1   93438100   93439100      1       1  150064       1.6825      0.04624
enh54665     1   93440500   93441500      3       2  150064       1.8648     0.031102
enh54667     1   93455700   93456700      1       1  150064       2.1102      0.01742
enh54672     1   93507300   93508300      3       2  150064       2.0066     0.022395
enh54766     1   94528300   94529300      3       2  150064       1.9738     0.024204
enh54805     1   94992700   94993700      1       1  150064       2.1873      0.01436
enh54852     1   95319500   95320500      2       1  150064        1.685     0.045994
enh54857     1   95349000   95350000      3       2  150064       2.5628    0.0051921
enh54870     1   95412200   95413200      5       3  150064       2.2806     0.011286
enh54877     1   95437100   95438100      2       1  150064       2.2949      0.01087
enh54883     1   95459400   95460400      1       1  150064       1.9374      0.02635
enh54886     1   95507400   95508400      2       1  150064       2.0905     0.018287
enh54887     1   95532600   95533600      2       1  150064       2.3697    0.0089024
enh54889     1   95552600   95553600      4       2  150064            2     0.022752
enh54895     1   97148700   97149700      2       1  150064        3.092   0.00099393
enh54896     1   97188800   97189800      4       2  150064       3.5504   0.00019229
enh54897     1   97189500   97190500      5       2  150064       3.8273   6.4774e-05
enh54900     1   98096200   98097200      1       1  150064       2.5085     0.006062
enh54902     1   98351400   98352400      2       1  150064       4.9823   3.1417e-07
enh54904     1   98369300   98370300      2       1  150064       5.3934   3.4576e-08
enh54905     1   98371000   98372000      4       2  150064       5.4629   2.3425e-08
enh54909     1   98377000   98378000      1       1  150064       6.0414    7.639e-10
enh54910     1   98383300   98384300      3       2  150064       5.4966   1.9356e-08
enh54911     1   98386900   98387900      1       1  150064       6.1265    4.493e-10
enh54916     1   98869600   98870600      1       1  150064       3.1958    0.0006971
enh55005     1  101918200  101919200      6       3  150064       2.5781    0.0049671
enh55009     1  107598300  107599300      2       1  150064       1.7809     0.037464
enh55015     1  108348200  108349200      5       2  150064       1.8692     0.030799
enh55026     1  108438200  108439200      4       1  150064       2.0387     0.020739
enh55027     1  108439400  108440400      6       2  150064       1.7419     0.040764
enh55036     1  108492700  108493700      4       2  150064       2.1863     0.014395
enh55051     1  108660400  108661400      6       3  150064       1.9794     0.023886
enh55052     1  108661800  108662800     10       4  150064       2.0106     0.022184
enh55054     1  108669000  108670000      5       2  150064       2.8524    0.0021695
enh55056     1  108740300  108741300      7       3  150064       2.7227    0.0032374
enh55157     1  110088600  110089600      3       2  150064       1.7333     0.041525
enh55173     1  110178500  110179500      3       2  150064       1.7713     0.038254
enh55178     1  110199400  110200400      4       2  150064        1.982     0.023742
enh55209     1  110446700  110447700      1       1  150064       1.7552      0.03961
enh55237     1  110575900  110576900      2       1  150064       1.8614     0.031341
enh55241     1  110599700  110600700      1       1  150064       2.2328      0.01278
enh55246     1  110745400  110746400      3       1  150064       1.7137      0.04329
enh55260     1  110851800  110852800      2       1  150064       2.2333     0.012764
enh55262     1  110861600  110862600      5       2  150064       3.0956   0.00098215
enh55266     1  110892700  110893700      2       1  150064       2.1775     0.014723
enh55268     1  110926400  110927400      3       1  150064       2.6083     0.004549
enh55274     1  111005600  111006600      1       1  150064       2.4417      0.00731
enh55276     1  111019600  111020600      1       1  150064       2.4479     0.007185
enh55290     1  111323000  111324000      4       2  150064       2.3344    0.0097885
enh55291     1  111329600  111330600      6       2  150064       2.6356    0.0041997
enh55298     1  111430100  111431100      5       1  150064       1.6761      0.04686
enh55307     1  111732600  111733600      2       1  150064       1.8848     0.029726
enh55322     1  111994700  111995700      2       1  150064       1.8799     0.030059
enh55343     1  112164300  112165300      7       4  150064       2.0755     0.018972
enh55344     1  112166000  112167000      8       4  150064       2.2978     0.010786
enh55354     1  112202900  112203900      5       3  150064        2.294     0.010897
enh55373     1  112423600  112424600      4       2  150064       2.6988    0.0034797
enh55375     1  112436800  112437800      6       2  150064        2.457    0.0070049
enh55377     1  112447000  112448000      3       1  150064       2.1347     0.016393
enh55378     1  112462600  112463600      3       1  150064       2.4432    0.0072786
enh55379     1  112490700  112491700      5       2  150064       1.6947     0.045069
enh55380     1  112506400  112507400      4       2  150064       2.1583     0.015451
enh55391     1  112933900  112934900      2       1  150064       1.8858     0.029664
enh55392     1  112936600  112937600      4       1  150064       1.8506     0.032113
enh55393     1  112940000  112941000      1       1  150064       2.4403     0.007338
enh55394     1  112944200  112945200      2       1  150064       2.2625     0.011834
enh55395     1  112972900  112973900      3       1  150064       2.3372    0.0097143
enh55396     1  112981400  112982400      3       2  150064       2.1976     0.013988
enh55399     1  113007300  113008300      1       1  150064       2.0222      0.02158
enh55402     1  113086600  113087600      4       1  150064       3.1044   0.00095343
enh55403     1  113159600  113160600      4       2  150064       3.9287   4.2698e-05
enh55407     1  113174600  113175600      1       1  150064       3.2443    0.0005886
enh55411     1  113188600  113189600      2       1  150064       2.7473    0.0030041
enh55412     1  113215800  113216800      2       1  150064       3.0364    0.0011973
enh55413     1  113218700  113219700      2       1  150064       2.7755    0.0027562
enh55415     1  113230600  113231600      4       2  150064       2.9565    0.0015556
enh55417     1  113240100  113241100      4       1  150064        3.272   0.00053393
enh55418     1  113241300  113242300      2       1  150064       3.6366   0.00013811
enh55420     1  113245900  113246900      4       2  150064       2.5308    0.0056894
enh55446     1  113683300  113684300      1       1  150064       1.6575      0.04871
enh55449     1  113734400  113735400      2       1  150064       2.0063     0.022412
enh55451     1  113749400  113750400      1       1  150064       2.1367      0.01631
enh55452     1  113751800  113752800      1       1  150064       2.0814       0.0187
enh55506     1  114525700  114526700      4       2  150064         2.22      0.01321
enh55519     1  114884000  114885000      3       2  150064       1.7262     0.042155
enh55524     1  115025100  115026100      5       3  150064       1.9799     0.023858
enh55526     1  115050200  115051200      1       1  150064       2.5298     0.005706
enh55531     1  115259400  115260400      2       1  150064       1.9462     0.025816
enh55532     1  115293200  115294200      2       1  150064        2.687    0.0036045
enh55533     1  115296400  115297400      7       3  150064       3.0456    0.0011612
enh55537     1  115604600  115605600      3       1  150064       2.1682     0.015072
enh55538     1  115606400  115607400      5       3  150064       2.7831    0.0026919
enh55539     1  115610900  115611900      2       1  150064        2.335    0.0097708
enh55540     1  115627600  115628600      3       2  150064         3.46   0.00027013
enh55544     1  115642300  115643300      6       2  150064       3.8735   5.3648e-05
enh55548     1  115676900  115677900      3       2  150064       3.6199   0.00014736
enh55554     1  115856400  115857400      2       1  150064       2.8495    0.0021896
enh55556     1  115868800  115869800      5       2  150064       2.9758    0.0014612
enh55558     1  115875000  115876000      2       1  150064       2.5023    0.0061698
enh55559     1  115878200  115879200      4       2  150064       1.9246     0.027141
enh55561     1  115906500  115907500      5       2  150064       2.6172    0.0044323
enh55563     1  115974300  115975300      5       2  150064       1.7641     0.038861
enh55567     1  116186000  116187000      1       1  150064       2.1895      0.01428
enh55568     1  116188400  116189400      6       2  150064       1.8477     0.032325
enh55590     1  116353800  116354800      4       2  150064       1.9645     0.024736
enh55671     1  117305500  117306500      2       1  150064       2.5856    0.0048606
enh55672     1  117307900  117308900      2       1  150064        2.712    0.0033437
enh55673     1  117312100  117313100      2       1  150064       2.7437     0.003038
enh55674     1  117337300  117338300      6       1  150064       2.8743    0.0020249
enh55675     1  117341200  117342200      4       1  150064       3.0804    0.0010337
enh55676     1  117347100  117348100      1       1  150064        3.049     0.001148
enh55677     1  117349800  117350800      1       1  150064       3.2432    0.0005909
enh55678     1  117352600  117353600      2       1  150064       3.4129    0.0003214
enh55679     1  117368200  117369200      1       1  150064       3.0317     0.001216
enh55720     1  118083500  118084500      5       2  150064       1.9427     0.026028
enh55723     1  118113000  118114000      1       1  150064       2.1917       0.0142
enh55735     1  118188600  118189600      3       1  150064       1.9446     0.025913
enh55758     1  118837500  118838500      1       1  150064        1.886      0.02965
enh55778     1  120188200  120189200      1       1  150064       1.9527      0.02543
enh55928     1  145588000  145589000      3       1  150064       1.9471     0.025762
enh55930     1  145609300  145610300      1       1  150064       1.8132       0.0349
enh55937     1  145727000  145728000      1       1  150064        1.699      0.04466
enh55939     1  146639000  146640000      4       2  150064         2.43    0.0075503
enh55940     1  146640000  146641000      1       1  150064       2.1682      0.01507
enh55941     1  146641000  146642000      5       1  150064         2.07     0.019226
enh55942     1  146641700  146642700      5       2  150064       2.3164     0.010268
enh55944     1  146695000  146696000      4       2  150064       2.9635    0.0015207
enh55945     1  146697400  146698400      6       3  150064       2.6682    0.0038132
enh55946     1  146708000  146709000      8       3  150064       2.1972     0.014002
enh55948     1  146716900  146717900     11       2  150064       2.3102      0.01044
enh55949     1  146718700  146719700      5       3  150064       1.7537     0.039744
enh55966     1  147191000  147192000      3       1  150064       2.3783    0.0086963
enh55969     1  147230700  147231700      1       1  150064       2.2721      0.01154
enh55971     1  147234200  147235200      2       1  150064       1.7329     0.041556
enh55995     1  149887700  149888700      1       1  150064       1.7468      0.04034
enh55996     1  149889400  149890400      1       1  150064       1.7202       0.0427
enh55997     1  149897400  149898400      4       2  150064       1.7368     0.041216
enh55999     1  149903300  149904300      1       1  150064       1.6977      0.04478
enh56012     1  149992800  149993800      2       1  150064       1.9875     0.023433
enh56013     1  149993800  149994800      3       1  150064       1.7071     0.043906
enh56014     1  150025700  150026700      5       2  150064       5.5329   1.5753e-08
enh56015     1  150036800  150037800      1       1  150064       5.5334     1.57e-08
enh56017     1  150081400  150082400      1       1  150064       5.9023    1.792e-09
enh56020     1  150124400  150125400      4       2  150064       4.5844    2.276e-06
enh56022     1  150127500  150128500      2       1  150064       4.7497   1.0188e-06
enh56023     1  150128900  150129900      1       1  150064       5.5996    1.074e-08
enh56024     1  150130400  150131400      3       2  150064        4.487   3.6125e-06
enh56025     1  150132200  150133200      4       1  150064       5.4742   2.1975e-08
enh56026     1  150133300  150134300      4       1  150064       5.5692   1.2793e-08
enh56030     1  150152200  150153200      2       1  150064       4.6663    1.533e-06
enh56031     1  150158500  150159500      3       2  150064       4.7642   9.4794e-07
enh56032     1  150159000  150160000      1       1  150064       5.4736    2.205e-08
enh56033     1  150159400  150160400      1       1  150064       5.4736    2.205e-08
enh56034     1  150185000  150186000      3       2  150064       4.6806   1.4303e-06
enh56037     1  150208900  150209900      2       1  150064       1.9992     0.022793
enh56038     1  150228600  150229600      1       1  150064        2.696     0.003509
enh56041     1  150241900  150242900      3       1  150064       4.9797   3.1842e-07
enh56043     1  150245400  150246400      2       1  150064       4.3458   6.9391e-06
enh56047     1  150266800  150267800      1       1  150064       1.7334      0.04151
enh56048     1  150295100  150296100      6       2  150064       5.1608   1.2293e-07
enh56049     1  150334800  150335800      5       2  150064       4.6395   1.7465e-06
enh56052     1  150343600  150344600      4       2  150064       1.8538     0.031883
enh56055     1  150359300  150360300      2       1  150064       4.2877   9.0281e-06
enh56056     1  150361200  150362200      3       1  150064       3.6115   0.00015222
enh56057     1  150378600  150379600      7       2  150064       2.9725     0.001477
enh56059     1  150382800  150383800      3       1  150064       4.4268   4.7811e-06
enh56061     1  150449500  150450500      6       3  150064       4.1928   1.3775e-05
enh56062     1  150460400  150461400      3       1  150064       4.5462   2.7315e-06
enh56063     1  150479900  150480900      5       2  150064       1.8588      0.03153
enh56064     1  150482000  150483000      3       2  150064       4.0632   2.4203e-05
enh56066     1  150486600  150487600      1       1  150064       5.0598    2.098e-07
enh56067     1  150488600  150489600      1       1  150064       2.0011      0.02269
enh56071     1  150510300  150511300      5       2  150064       3.3805   0.00036178
enh56074     1  150525700  150526700      1       1  150064       2.5871      0.00484
enh56079     1  150546200  150547200      3       1  150064       1.8757     0.030351
enh56089     1  150738200  150739200      6       2  150064       1.6908     0.045442
enh56095     1  150778700  150779700      2       1  150064       1.7807     0.037479
enh56097     1  150842600  150843600      1       1  150064       2.8772     0.002006
enh56103     1  150948000  150949000      1       1  150064       1.9752      0.02412
enh56111     1  150973800  150974800      4       2  150064       4.2005   1.3315e-05
enh56120     1  151021400  151022400      1       1  150064       3.8789    5.247e-05
enh56123     1  151041800  151042800      2       1  150064       3.0844    0.0010198
enh56125     1  151116300  151117300      4       2  150064       3.3482   0.00040662
enh56126     1  151119600  151120600      3       2  150064       2.7149    0.0033143
enh56137     1  151228000  151229000      2       1  150064       3.4523   0.00027791
enh56150     1  151370800  151371800      5       2  150064       2.6861    0.0036141
enh56151     1  151373100  151374100      1       1  150064       3.3175    0.0004542
enh56152     1  151417100  151418100      2       1  150064        2.118     0.017088
enh56153     1  151428900  151429900      4       2  150064       2.1558     0.015551
enh56154     1  151431500  151432500      1       1  150064       3.1032    0.0009573
enh56156     1  151444800  151445800      1       1  150064       2.5897     0.004803
enh56177     1  151675400  151676400      2       1  150064       1.7804     0.037503
enh56179     1  151684900  151685900      2       1  150064       1.9792     0.023895
enh56198     1  151877800  151878800      2       1  150064       1.9296      0.02683
enh56222     1  152414900  152415900      5       1  150064       1.7114     0.043502
enh56226     1  152731700  152732700      3       1  150064       1.7117     0.043479
enh56251     1  153498300  153499300      1       1  150064       2.0546      0.01996
enh56288     1  153702400  153703400      2       1  150064       1.9206     0.027394
enh56296     1  153751200  153752200      2       1  150064       1.6646     0.047997
enh56298     1  153756200  153757200      1       1  150064       2.9848     0.001419
enh56299     1  153761400  153762400      1       1  150064       2.5081     0.006069
enh56301     1  153769300  153770300      2       1  150064       3.2724   0.00053311
enh56302     1  153777000  153778000      2       1  150064       3.3589   0.00039121
enh56303     1  153821800  153822800      2       1  150064       3.0358    0.0011996
enh56304     1  153826000  153827000      2       1  150064        2.106     0.017602
enh56305     1  153832400  153833400      4       2  150064       3.3021   0.00047982
enh56306     1  153845700  153846700      5       2  150064       2.1642     0.015225
enh56307     1  153853100  153854100      3       2  150064       3.1039   0.00095481
enh56308     1  153854200  153855200      2       1  150064       1.8961     0.028974
enh56309     1  153859800  153860800      5       2  150064       2.6466    0.0040657
enh56310     1  153877000  153878000      1       1  150064       2.1651      0.01519
enh56311     1  153890000  153891000      2       1  150064       2.0632     0.019546
enh56312     1  153892100  153893100      2       1  150064       2.2218     0.013148
enh56313     1  153901200  153902200      2       1  150064       1.8265      0.03389
enh56316     1  153931800  153932800      4       2  150064       1.9594     0.025031
enh56317     1  153933500  153934500      2       1  150064       2.7014    0.0034523
enh56318     1  153936800  153937800      2       1  150064       2.0757     0.018962
enh56320     1  153941100  153942100      2       1  150064       2.3994    0.0082099
enh56321     1  153948100  153949100      2       1  150064       2.2278     0.012946
enh56328     1  153966000  153967000      5       2  150064       2.8872    0.0019437
enh56329     1  154126700  154127700      2       1  150064         2.75    0.0029799
enh56331     1  154149200  154150200      3       2  150064       2.3831    0.0085848
enh56335     1  154194800  154195800      1       1  150064       1.9978      0.02287
enh56337     1  154245800  154246800      1       1  150064       2.0864      0.01847
enh56342     1  154309300  154310300      4       2  150064       2.3792    0.0086762
enh56344     1  154318800  154319800      2       1  150064       2.6006    0.0046532
enh56345     1  154320800  154321800      4       2  150064       1.8588     0.031528
enh56346     1  154323900  154324900      3       2  150064       2.1166     0.017146
enh56349     1  154358000  154359000      1       1  150064       1.6588      0.04858
enh56359     1  154395000  154396000      6       2  150064       1.9575     0.025144
enh56363     1  154407000  154408000      2       1  150064       2.6222    0.0043686
enh56364     1  154410700  154411700      4       2  150064       2.0647     0.019477
enh56366     1  154414100  154415100      2       1  150064       2.7097    0.0033674
enh56367     1  154417200  154418200      2       1  150064       2.0852     0.018525
enh56372     1  154457300  154458300      1       1  150064       1.6633      0.04813
enh56378     1  154528100  154529100      1       1  150064       2.2665      0.01171
enh56383     1  154595400  154596400      3       2  150064       1.7237      0.04238
enh56397     1  154779700  154780700      4       2  150064        2.401    0.0081754
enh56400     1  154792100  154793100      4       2  150064       4.1155    1.932e-05
enh56401     1  154806000  154807000      1       1  150064       2.9939     0.001377
enh56407     1  154832200  154833200      6       2  150064        3.068    0.0010777
enh56409     1  154842800  154843800      1       1  150064       3.8504    5.896e-05
enh56410     1  154849800  154850800      2       1  150064       3.2677   0.00054205
enh56411     1  154857200  154858200      1       1  150064       3.8497    5.914e-05
enh56412     1  154883700  154884700      2       1  150064       3.1711   0.00075942
enh56416     1  154911400  154912400      6       1  150064       3.7012   0.00010727
enh56417     1  154915800  154916800      5       2  150064       4.0097   3.0401e-05
enh56418     1  154918500  154919500      2       1  150064       3.1326   0.00086643
enh56419     1  154923100  154924100      1       1  150064       2.0133      0.02204
enh56420     1  154925400  154926400      1       1  150064       2.1154       0.0172
enh56433     1  154987100  154988100      1       1  150064       3.9339    4.179e-05
enh56434     1  154990800  154991800      1       1  150064       2.3559      0.00924
enh56436     1  154994900  154995900      2       1  150064       3.5902   0.00016524
enh56438     1  155008900  155009900      4       1  150064       3.2453   0.00058655
enh56441     1  155020800  155021800      1       1  150064       3.3362    0.0004246
enh56445     1  155033500  155034500      2       1  150064       2.2043     0.013751
enh56447     1  155038500  155039500      1       1  150064        1.916      0.02768
enh56448     1  155042000  155043000      1       1  150064       1.8595      0.03148
enh56449     1  155043900  155044900      1       1  150064       2.5649     0.005161
enh56464     1  155111100  155112100      2       1  150064       1.7452     0.040475
enh56483     1  155214800  155215800      1       1  150064       2.2046      0.01374
enh56484     1  155219600  155220600      2       1  150064       2.0696     0.019246
enh56486     1  155222900  155223900      1       1  150064       2.1998      0.01391
enh56488     1  155230000  155231000      1       1  150064       2.0678      0.01933
enh56490     1  155241400  155242400      1       1  150064       1.9162      0.02767
enh56492     1  155248100  155249100      2       1  150064       2.2396     0.012558
enh56493     1  155277300  155278300      1       1  150064        2.564     0.005174
enh56494     1  155279800  155280800      1       1  150064       2.7019     0.003447
enh56496     1  155289300  155290300      2       1  150064       1.8741      0.03046
enh56499     1  155473200  155474200      2       1  150064       1.7828     0.037306
enh56500     1  155477100  155478100      1       1  150064       2.3163      0.01027
enh56506     1  155505700  155506700      1       1  150064        2.431     0.007528
enh56508     1  155513800  155514800      1       1  150064       2.6225     0.004365
enh56514     1  155605800  155606800      1       1  150064       2.7108     0.003356
enh56516     1  155617800  155618800      2       1  150064       2.5713    0.0050652
enh56517     1  155618400  155619400      2       1  150064       1.8937     0.029134
enh56521     1  155656300  155657300      1       1  150064       3.3819    0.0003599
enh56531     1  155827000  155828000      1       1  150064       2.1047      0.01766
enh56534     1  155862800  155863800      1       1  150064       3.1041    0.0009543
enh56535     1  155879000  155880000      1       1  150064       1.9714      0.02434
enh56538     1  155904700  155905700      1       1  150064       2.0349      0.02093
enh56540     1  155914900  155915900      1       1  150064         1.85      0.03216
enh56542     1  155930500  155931500      2       1  150064       2.8968    0.0018848
enh56545     1  155940900  155941900      2       1  150064       2.3704    0.0088844
enh56548     1  155958200  155959200      1       1  150064       2.4907     0.006375
enh56549     1  155960000  155961000      2       1  150064       2.8238    0.0023733
enh56551     1  155974300  155975300      3       2  150064       3.7577   8.5757e-05
enh56555     1  156027300  156028300      1       1  150064       1.7744        0.038
enh56556     1  156033100  156034100      1       1  150064       1.7568      0.03948
enh56560     1  156059700  156060700      3       1  150064       1.9285     0.026897
enh56561     1  156066300  156067300      1       1  150064       1.6961      0.04493
enh56568     1  156088500  156089500      2       1  150064       1.6726     0.047208
enh56575     1  156110000  156111000      3       1  150064        1.917     0.027618
enh56577     1  156117200  156118200      1       1  150064       2.4498     0.007147
enh56580     1  156129300  156130300      4       2  150064       2.4699     0.006758
enh56581     1  156131300  156132300      3       1  150064       3.3314   0.00043213
enh56622     1  156551700  156552700      1       1  150064       1.7418      0.04077
enh56639     1  156711400  156712400      4       2  150064       2.4346    0.0074544
enh56687     1  157961800  157962800      2       1  150064       1.7104     0.043598
enh56691     1  157970900  157971900      1       1  150064       1.7935      0.03645
enh56713     1  158067800  158068800      2       1  150064       1.8332     0.033386
enh56727     1  158770300  158771300      3       1  150064       1.8923     0.029222
enh56734     1  158921600  158922600      8       3  150064       1.7384     0.041068
enh56748     1  159083500  159084500      2       1  150064       2.6704    0.0037886
enh56787     1  159993000  159994000      2       1  150064       1.9775     0.023994
enh56788     1  159994000  159995000      3       2  150064       1.9199     0.027435
enh56791     1  160046600  160047600      4       2  150064       2.0923     0.018205
enh56792     1  160063800  160064800      2       1  150064        2.272     0.011542
enh56802     1  160162900  160163900      7       2  150064       2.2854     0.011146
enh56803     1  160173700  160174700      1       1  150064       3.0586     0.001112
enh56804     1  160177200  160178200      1       1  150064       2.3579     0.009189
enh56807     1  160229900  160230900      1       1  150064       2.8501     0.002185
enh56808     1  160232800  160233800      2       1  150064       2.3101     0.010442
enh56811     1  160314000  160315000      1       1  150064       2.4281     0.007589
enh56812     1  160315900  160316900      1       1  150064       2.4925     0.006342
enh56813     1  160345000  160346000      2       1  150064       1.9713     0.024342
enh56816     1  160377400  160378400      6       1  150064       1.9513     0.025512
enh56819     1  160398800  160399800      3       2  150064       2.2241     0.013071
enh56826     1  160458600  160459600      3       1  150064       2.8612    0.0021105
enh56858     1  160654400  160655400      2       1  150064       2.3982    0.0082382
enh56887     1  160848600  160849600      6       1  150064       1.9055     0.028356
enh56888     1  160850200  160851200      3       1  150064       2.3456    0.0094992
enh56890     1  160875400  160876400      5       2  150064       1.9209     0.027371
enh56935     1  161154400  161155400      1       1  150064        2.099      0.01791
enh56940     1  161179100  161180100      1       1  150064       2.1338      0.01643
enh56945     1  161195000  161196000      1       1  150064        1.863      0.03123
enh56946     1  161197500  161198500      1       1  150064       1.9315      0.02671
enh56947     1  161211400  161212400      4       2  150064       2.0573     0.019828
enh56965     1  161469200  161470200      2       1  150064       2.0258     0.021395
enh56970     1  161482200  161483200      1       1  150064       2.1487      0.01583
enh57009     1  161979900  161980900      3       2  150064       1.8779     0.030197
enh57024     1  162176600  162177600      4       2  150064        1.833     0.033404
enh57049     1  162534300  162535300      1       1  150064       2.6076     0.004559
enh57050     1  162535000  162536000      3       2  150064       1.8788     0.030133
enh57064     1  162679400  162680400      3       2  150064       1.9737     0.024207
enh57070     1  163137000  163138000      2       1  150064       2.6326    0.0042369
enh57071     1  163141200  163142200      5       2  150064       2.3108     0.010423
enh57072     1  163292200  163293200      5       2  150064       2.8822    0.0019748
enh57134     1  164763400  164764400      2       1  150064       1.8374     0.033078
enh57136     1  164770000  164771000      4       2  150064       1.9239     0.027183
enh57138     1  164774400  164775400      3       1  150064       2.1139     0.017262
enh57140     1  164811800  164812800      3       1  150064       1.7358     0.041301
enh57150     1  165598800  165599800      8       2  150064       1.7086     0.043758
enh57154     1  165611000  165612000      4       1  150064        2.027     0.021334
enh57157     1  165616800  165617800      5       3  150064       1.6932     0.045208
enh57161     1  165721200  165722200      4       2  150064       2.4999    0.0062122
enh57163     1  165739000  165740000      2       1  150064       2.3176     0.010235
enh57168     1  165811200  165812200      6       2  150064       2.0958     0.018051
enh57170     1  165813400  165814400      2       1  150064       2.1728     0.014896
enh57172     1  165818200  165819200      1       1  150064       2.3829     0.008588
enh57173     1  165820100  165821100      2       1  150064       1.7741      0.03802
enh57174     1  165823000  165824000      1       1  150064       2.4075     0.008032
enh57176     1  165826500  165827500      2       1  150064       2.5516    0.0053621
enh57177     1  165828700  165829700      2       1  150064       2.7052    0.0034133
enh57198     1  166813400  166814400      2       1  150064       2.0991     0.017905
enh57201     1  166843400  166844400      2       1  150064       3.4847   0.00024635
enh57225     1  167393400  167394400      3       2  150064       2.0935     0.018154
enh57247     1  167479000  167480000      4       2  150064       2.0315     0.021102
enh57313     1  168054000  168055000      1       1  150064       2.2271      0.01297
enh57326     1  168356200  168357200      3       2  150064       2.2226     0.013122
enh57369     1  169087200  169088200      6       2  150064       1.7479     0.040239
enh57370     1  169088200  169089200      7       3  150064       2.7534    0.0029491
enh57373     1  169429000  169430000      1       1  150064       1.9559      0.02524
enh57388     1  169649900  169650900      5       2  150064       2.1775     0.014722
enh57393     1  169671400  169672400      5       2  150064       1.7695     0.038404
enh57394     1  169673300  169674300      2       1  150064       2.2086     0.013602
enh57395     1  169675600  169676600      5       2  150064       1.8661     0.031014
enh57396     1  169680600  169681600      2       1  150064       1.9602     0.024988
enh57402     1  170036200  170037200      3       1  150064       1.6511     0.049358
enh57403     1  170042200  170043200      3       1  150064       2.0649     0.019466
enh57433     1  171712300  171713300      3       1  150064       1.8565     0.031693
enh57436     1  171751600  171752600      6       2  150064        2.082     0.018673
enh57454     1  172312000  172313000      2       1  150064       1.8722     0.030589
enh57457     1  172351100  172352100      2       1  150064       2.7009     0.003458
enh57458     1  172351700  172352700      1       1  150064       2.5383      0.00557
enh57459     1  172359500  172360500      6       2  150064       2.4499    0.0071439
enh57460     1  172362800  172363800      5       2  150064       1.6454      0.04994
enh57461     1  172368000  172369000      3       2  150064       1.9916     0.023205
enh57464     1  172396000  172397000      3       1  150064       1.6752     0.046947
enh57472     1  172500200  172501200      4       2  150064       1.8567     0.031675
enh57500     1  172929300  172930300      1       1  150064       2.6738      0.00375
enh57514     1  173389000  173390000      5       2  150064       2.6576    0.0039345
enh57515     1  173399700  173400700      1       1  150064        2.312      0.01039
enh57517     1  173686100  173687100      1       1  150064       3.4989    0.0002336
enh57519     1  173821900  173822900      1       1  150064        3.358    0.0003926
enh57521     1  173838400  173839400      2       1  150064       3.0471    0.0011552
enh57523     1  173854900  173855900      2       1  150064       3.8852   5.1115e-05
enh57525     1  173970200  173971200      2       1  150064       3.2422   0.00059298
enh57526     1  173973700  173974700      3       2  150064       2.6899    0.0035733
enh57527     1  173974600  173975600      1       1  150064       3.4302    0.0003016
enh57528     1  173976200  173977200      3       1  150064       3.1941    0.0007014
enh57529     1  173977700  173978700      7       1  150064       3.3508   0.00040295
enh57530     1  173980800  173981800      2       1  150064       3.1683   0.00076659
enh57531     1  173986800  173987800      4       2  150064       3.6234   0.00014539
enh57532     1  173988900  173989900      2       1  150064       3.3167   0.00045536
enh57533     1  173992100  173993100      2       1  150064       2.9267    0.0017129
enh57534     1  174127200  174128200      1       1  150064       2.8206     0.002397
enh57535     1  174129400  174130400      1       1  150064       3.2625    0.0005521
enh57536     1  174130400  174131400      3       1  150064       2.9874    0.0014067
enh57537     1  174134400  174135400      2       1  150064       2.1375     0.016277
enh57538     1  174173400  174174400      1       1  150064       2.4562     0.007021
enh57541     1  174768000  174769000      1       1  150064       3.2494    0.0005783
enh57542     1  174840200  174841200      2       1  150064       2.1345       0.0164
enh57544     1  174871200  174872200      3       2  150064       2.3534    0.0093019
enh57549     1  174935900  174936900      1       1  150064       2.9175     0.001764
enh57552     1  174945400  174946400      1       1  150064       2.8844     0.001961
enh57553     1  174958600  174959600      2       1  150064       1.7845     0.037175
enh57556     1  174998300  174999300      2       1  150064       1.9851     0.023567
enh57563     1  175124400  175125400      7       2  150064        3.608   0.00015426
enh57564     1  175138900  175139900      3       1  150064       3.2591   0.00055889
enh57565     1  175139600  175140600      1       1  150064       3.4842    0.0002468
enh57568     1  175151400  175152400      4       2  150064       3.7674   8.2469e-05
enh57569     1  175153100  175154100      3       1  150064        3.839   6.1762e-05
enh57570     1  175156100  175157100      5       2  150064       3.3594   0.00039057
enh57571     1  175158800  175159800      3       1  150064        3.323   0.00044526
enh57572     1  175162500  175163500      4       1  150064       3.3679   0.00037868
enh57581     1  175287200  175288200      1       1  150064       2.0206      0.02166
enh57582     1  175288200  175289200      3       1  150064       1.6749     0.046977
enh57589     1  176177400  176178400      1       1  150064       2.2069      0.01366
enh57590     1  176179700  176180700      3       2  150064       2.6875    0.0035995
enh57593     1  176625700  176626700      3       2  150064       1.8445     0.032556
enh57594     1  176662800  176663800      2       1  150064        1.793     0.036485
enh57595     1  176798200  176799200      7       2  150064       2.5417    0.0055155
enh57602     1  177320100  177321100      2       1  150064       1.8755     0.030364
enh57614     1  178026100  178027100      2       1  150064       2.0695     0.019247
enh57615     1  178029800  178030800      6       3  150064       2.1663     0.015143
enh57625     1  178455600  178456600      3       2  150064        2.969    0.0014937
enh57665     1  179098200  179099200      4       1  150064       1.6833     0.046155
enh57669     1  179138600  179139600      3       2  150064       1.8469     0.032378
enh57677     1  179258000  179259000      5       1  150064       1.7673     0.038588
enh57679     1  179261800  179262800      1       1  150064       1.7587      0.03931
enh57683     1  179333800  179334800      5       3  150064       2.8804    0.0019862
enh57686     1  179783000  179784000      2       1  150064       1.8026     0.035728
enh57692     1  179845000  179846000      1       1  150064       1.9217      0.02732
enh57714     1  180370900  180371900      3       2  150064       2.2616     0.011861
enh57721     1  180498300  180499300      5       3  150064       2.3872    0.0084898
enh57727     1  180586500  180587500      1       1  150064       1.9612      0.02493
enh57729     1  180603000  180604000      3       2  150064       2.4954    0.0062902
enh57730     1  180612600  180613600      2       1  150064       2.1936     0.014133
enh57732     1  180887100  180888100      5       2  150064       1.9226     0.027264
enh57733     1  180892300  180893300      6       2  150064       2.1044     0.017671
enh57734     1  180895700  180896700      3       2  150064       1.8117     0.035014
enh57797     1  182115500  182116500      6       3  150064       2.6885    0.0035882
enh57811     1  182247400  182248400      2       1  150064       1.8012     0.035832
enh57817     1  182306800  182307800      1       1  150064       2.1135      0.01728
enh57823     1  182362700  182363700      2       1  150064       1.9988     0.022814
enh57838     1  182601400  182602400      3       1  150064       1.9619     0.024889
enh57840     1  182643600  182644600      5       2  150064        2.867    0.0020718
enh57842     1  182745700  182746700      4       2  150064       3.4512   0.00027904
enh57884     1  183256000  183257000      2       1  150064       1.8527     0.031966
enh57886     1  183285000  183286000      1       1  150064       2.3343     0.009789
enh57898     1  183449500  183450500      1       1  150064       3.0575     0.001116
enh57908     1  183551900  183552900      1       1  150064       2.2594      0.01193
enh57909     1  183553900  183554900      5       3  150064        2.219     0.013242
enh57926     1  183783000  183784000      1       1  150064       1.9374      0.02635
enh57961     1  184120200  184121200      1       1  150064       2.2839      0.01119
enh57965     1  184133500  184134500      2       1  150064       1.7684     0.038496
enh57967     1  184191000  184192000      4       2  150064       2.4655    0.0068409
enh57968     1  184227500  184228500      3       1  150064       2.1257     0.016765
enh57970     1  184266400  184267400      3       1  150064       1.8519     0.032018
enh57984     1  184452700  184453700      5       2  150064       2.3151     0.010303
enh57985     1  184458800  184459800      2       1  150064       2.3194     0.010188
enh57986     1  184460700  184461700      4       2  150064       2.2105     0.013535
enh57987     1  184463400  184464400      3       2  150064       2.9608    0.0015343
enh57991     1  184504300  184505300      2       1  150064       2.7738      0.00277
enh57993     1  184516500  184517500      3       2  150064        2.328    0.0099567
enh57994     1  184524800  184525800      3       2  150064       2.2077     0.013634
enh58009     1  184715200  184716200      5       3  150064       2.2621     0.011844
enh58026     1  184897100  184898100      4       2  150064       1.7964     0.036217
enh58030     1  184939800  184940800      1       1  150064       2.8973     0.001882
enh58036     1  185127600  185128600      2       1  150064       2.1308     0.016552
enh58060     1  185506000  185507000      1       1  150064       1.7943      0.03638
enh58085     1  186345600  186346600      1       1  150064       1.7256      0.04221
enh58112     1  192843000  192844000      1       1  150064        2.983     0.001427
enh58121     1  193032600  193033600      2       1  150064       2.2957     0.010847
enh58123     1  193072300  193073300      1       1  150064       3.0838     0.001022
enh58124     1  193074600  193075600      6       2  150064       2.6346    0.0042121
enh58127     1  193089800  193090800      2       1  150064       3.0646    0.0010898
enh58128     1  193092500  193093500      4       2  150064       3.2555    0.0005659
enh58136     1  193558400  193559400      4       1  150064       1.7019     0.044389
enh58141     1  196149600  196150600      5       2  150064       2.8325     0.002309
enh58149     1  197740000  197741000      2       1  150064       1.8132     0.034902
enh58150     1  197741300  197742300      1       1  150064       2.5419     0.005513
enh58153     1  197747100  197748100      1       1  150064        2.516     0.005934
enh58154     1  197751800  197752800      1       1  150064        2.368     0.008942
enh58179     1  198574600  198575600      4       2  150064        1.812     0.034995
enh58195     1  198637100  198638100      2       1  150064       1.8331     0.033396
enh58197     1  198645200  198646200      3       2  150064       2.0607     0.019666
enh58200     1  198649200  198650200      1       1  150064       2.0325      0.02105
enh58201     1  198650600  198651600      2       1  150064       2.0886     0.018371
enh58212     1  198891700  198892700      1       1  150064       1.6523      0.04924
enh58226     1  200270400  200271400      4       2  150064       2.3615    0.0091014
enh58229     1  200322800  200323800      3       1  150064        2.769    0.0028118
enh58230     1  200328800  200329800      6       1  150064       2.8948    0.0018972
enh58231     1  200331600  200332600      3       1  150064         3.28   0.00051904
enh58232     1  200333300  200334300      1       1  150064       2.9197     0.001752
enh58233     1  200336800  200337800      1       1  150064       2.8341     0.002298
enh58235     1  200363900  200364900      4       2  150064       3.3574   0.00039339
enh58236     1  200374500  200375500      1       1  150064       2.4823     0.006527
enh58237     1  200375000  200376000      1       1  150064       2.4823     0.006527
enh58240     1  200379400  200380400      2       1  150064         2.31     0.010443
enh58242     1  200452600  200453600      4       1  150064       2.1779     0.014706
enh58243     1  200457200  200458200      4       2  150064       2.7451    0.0030243
enh58267     1  200870500  200871500      3       2  150064       2.6554    0.0039606
enh58268     1  200874000  200875000      7       3  150064       3.2698   0.00053804
enh58269     1  200877000  200878000      3       1  150064       3.5225   0.00021377
enh58270     1  200884900  200885900      4       2  150064        3.617   0.00014902
enh58271     1  200939000  200940000      2       1  150064       3.5174   0.00021793
enh58272     1  200941000  200942000      8       3  150064       1.9368     0.026382
enh58273     1  200961500  200962500      2       1  150064        4.149     1.67e-05
enh58275     1  200976300  200977300      1       1  150064       2.1898      0.01427
enh58276     1  200977800  200978800      2       1  150064        2.105     0.017644
enh58278     1  200980200  200981200      5       2  150064       2.0632     0.019546
enh58280     1  200984000  200985000      2       1  150064       3.6222   0.00014604
enh58282     1  200995300  200996300      1       1  150064       2.3237      0.01007
enh58283     1  201011500  201012500      6       3  150064       2.6968    0.0035006
enh58284     1  201023000  201024000      5       1  150064       2.9686    0.0014956
enh58285     1  201025000  201026000      3       1  150064       2.0282     0.021271
enh58290     1  201093900  201094900      2       1  150064       1.7862     0.037037
enh58292     1  201106400  201107400      2       1  150064       1.7983     0.036062
enh58311     1  201361900  201362900      4       2  150064        2.698    0.0034882
enh58319     1  201434400  201435400      4       2  150064         1.72     0.042714
enh58322     1  201451100  201452100      7       2  150064       2.0246     0.021452
enh58389     1  201726500  201727500      2       1  150064       2.4865    0.0064499
enh58393     1  201797000  201798000      3       2  150064       2.6745    0.0037417
enh58395     1  201811100  201812100      5       3  150064       2.6875    0.0035994
enh58398     1  201856800  201857800      2       1  150064       2.2893     0.011031
enh58400     1  201867600  201868600      2       1  150064       2.0084     0.022303
enh58401     1  201873700  201874700      2       1  150064       2.1693     0.015029
enh58431     1  202111100  202112100      5       2  150064       2.1389      0.01622
enh58432     1  202114400  202115400      1       1  150064         1.77      0.03836
enh58508     1  203015600  203016600      1       1  150064       2.0533      0.02002
enh58513     1  203051400  203052400      2       1  150064       1.7998     0.035948
enh58516     1  203098600  203099600      1       1  150064       1.8161      0.03468
enh58553     1  203318600  203319600      2       1  150064       1.7053     0.044068
enh58596     1  203593800  203594800      2       1  150064       1.7098     0.043649
enh58618     1  203651100  203652100      4       1  150064         1.92     0.027429
enh58637     1  204010300  204011300      3       2  150064       2.0032     0.022576
enh58638     1  204012900  204013900      3       2  150064       1.7729     0.038125
enh58641     1  204041300  204042300      3       2  150064       3.7423   9.1186e-05
enh58642     1  204045200  204046200      1       1  150064       2.6213      0.00438
enh58645     1  204052400  204053400      4       2  150064        2.647      0.00406
enh58652     1  204065800  204066800      2       1  150064       1.6759     0.046877
enh58654     1  204069500  204070500      5       2  150064       3.2139    0.0006548
enh58656     1  204076300  204077300      1       1  150064         2.48      0.00657
enh58671     1  204195100  204196100      4       1  150064       1.9709     0.024366
enh58672     1  204222800  204223800      1       1  150064       2.5598     0.005237
enh58673     1  204230100  204231100      2       1  150064       1.9453     0.025871
enh58675     1  204241800  204242800      4       2  150064       1.6923     0.045294
enh58677     1  204249400  204250400      5       3  150064       2.3009     0.010697
enh58679     1  204254700  204255700      4       1  150064       2.6986    0.0034813
enh58711     1  204411500  204412500      1       1  150064       2.1158      0.01718
enh58712     1  204415400  204416400      2       1  150064       1.9149     0.027755
enh58714     1  204423600  204424600      3       1  150064       2.9259    0.0017172
enh58716     1  204434800  204435800      2       1  150064       1.7308     0.041745
enh58719     1  204452400  204453400      2       1  150064       1.8526      0.03197
enh58720     1  204452800  204453800      3       1  150064       3.3686    0.0003778
enh58722     1  204455600  204456600      1       1  150064       3.1125    0.0009276
enh58723     1  204460500  204461500      1       1  150064       3.1976     0.000693
enh58725     1  204474600  204475600      1       1  150064       3.2309    0.0006169
enh58727     1  204481600  204482600      2       1  150064       3.1888   0.00071438
enh58729     1  204484200  204485200      4       2  150064       3.1615   0.00078491
enh58730     1  204487400  204488400      1       1  150064       3.3525    0.0004004
enh58731     1  204488400  204489400      2       1  150064       3.3959   0.00034197
enh58732     1  204489800  204490800      2       1  150064       2.1818     0.014561
enh58735     1  204515100  204516100      4       1  150064       3.3659   0.00038145
enh58738     1  204543400  204544400      3       2  150064       3.2053   0.00067472
enh58740     1  204547000  204548000      1       1  150064       3.4754     0.000255
enh58741     1  204548500  204549500      5       2  150064       2.8774    0.0020045
enh58742     1  204558000  204559000      3       1  150064       3.2708   0.00053617
enh58743     1  204561000  204562000      4       2  150064       2.4815     0.006541
enh58744     1  204590800  204591800      1       1  150064       2.5047     0.006128
enh58768     1  204928000  204929000      7       4  150064       3.3852   0.00035561
enh58770     1  204940000  204941000      2       1  150064        2.686    0.0036155
enh58773     1  204966400  204967400      5       3  150064         3.26   0.00055709
enh58774     1  204972600  204973600      4       2  150064       2.0254     0.021411
enh58776     1  205030300  205031300      4       2  150064       3.9784   3.4688e-05
enh58777     1  205088200  205089200      1       1  150064         1.98      0.02385
enh58778     1  205089100  205090100      5       1  150064       2.1342     0.016412
enh58780     1  205110200  205111200      4       1  150064       3.5775   0.00017346
enh58781     1  205110900  205111900      5       2  150064       3.9274   4.2929e-05
enh58782     1  205139800  205140800      4       2  150064       4.0947   2.1138e-05
enh58783     1  205144200  205145200      2       1  150064       4.1479   1.6775e-05
enh58784     1  205152900  205153900      6       2  150064       4.5969   2.1439e-06
enh58785     1  205156300  205157300      2       1  150064       3.8869   5.0768e-05
enh58786     1  205158100  205159100      3       2  150064       4.1558   1.6206e-05
enh58788     1  205161000  205162000      4       2  150064       3.4903   0.00024123
enh58789     1  205172700  205173700      3       1  150064       3.7427   9.1036e-05
enh58790     1  205178700  205179700      4       2  150064       4.4417   4.4622e-06
enh58791     1  205181300  205182300      2       1  150064       3.1831   0.00072844
enh58793     1  205198900  205199900      6       3  150064       2.5449    0.0054647
enh58794     1  205206000  205207000      5       2  150064       2.8765    0.0020109
enh58795     1  205208000  205209000      3       2  150064       2.3735    0.0088104
enh58797     1  205225200  205226200      4       2  150064        2.585    0.0048691
enh58801     1  205240300  205241300      2       1  150064       1.9732     0.024237
enh58802     1  205243900  205244900      1       1  150064       1.7506      0.04001
enh58804     1  205251400  205252400      3       1  150064       1.9535     0.025381
enh58806     1  205260800  205261800      6       2  150064       2.0618     0.019613
enh58817     1  205325400  205326400      2       1  150064        1.846     0.032445
enh58820     1  205344400  205345400      2       1  150064       2.3517    0.0093442
enh58830     1  205461800  205462800      4       2  150064       2.3781    0.0087014
enh58838     1  205490600  205491600      4       2  150064       2.2843     0.011177
enh58846     1  205544200  205545200      5       3  150064       2.2067     0.013668
enh58847     1  205551300  205552300      4       2  150064       1.6664     0.047813
enh58852     1  205567700  205568700      8       3  150064        2.364    0.0090405
enh58858     1  205629400  205630400      1       1  150064       1.7395      0.04097
enh58863     1  205649800  205650800      2       1  150064       2.2197     0.013221
enh58864     1  205662300  205663300      4       2  150064       2.2843     0.011176
enh58884     1  205774900  205775900      2       1  150064       2.0576     0.019814
enh58917     1  206588800  206589800      3       1  150064       1.7445     0.040532
enh58923     1  206645600  206646600      5       2  150064       1.6572     0.048743
enh58924     1  206652700  206653700      2       1  150064       1.9277     0.026945
enh58939     1  206713300  206714300      1       1  150064       1.7644      0.03883
enh59015     1  207207200  207208200      1       1  150064       2.3083      0.01049
enh59017     1  207225000  207226000      2       1  150064       2.7994    0.0025596
enh59021     1  207243100  207244100      2       1  150064       3.0753    0.0010514
enh59046     1  207921200  207922200      1       1  150064       2.8594     0.002122
enh59047     1  207922200  207923200      3       2  150064        3.773   8.0646e-05
enh59048     1  207923800  207924800      2       1  150064       3.7753   7.9905e-05
enh59049     1  207926800  207927800      8       3  150064        2.091     0.018266
enh59050     1  207928300  207929300      1       1  150064       3.3754    0.0003685
enh59051     1  207971200  207972200      3       2  150064       3.8717   5.4031e-05
enh59052     1  207974800  207975800      1       1  150064       2.3208      0.01015
enh59053     1  207978300  207979300      3       1  150064       4.2002   1.3332e-05
enh59054     1  207982900  207983900      4       2  150064       2.9729    0.0014748
enh59055     1  207988200  207989200      3       2  150064       2.0122     0.022101
enh59057     1  207992500  207993500      5       3  150064       3.9551   3.8248e-05
enh59059     1  208001600  208002600      1       1  150064       4.9466    3.777e-07
enh59061     1  208008000  208009000      3       2  150064       1.7097     0.043665
enh59062     1  208013200  208014200      2       1  150064       3.8955   4.8994e-05
enh59063     1  208014200  208015200      3       2  150064       3.7764   7.9544e-05
enh59064     1  208014800  208015800      3       2  150064       3.7542    8.695e-05
enh59065     1  208017600  208018600      7       3  150064       4.6778   1.4502e-06
enh59066     1  208020500  208021500      4       2  150064       2.8247    0.0023664
enh59067     1  208021900  208022900      4       2  150064       1.7699     0.038369
enh59068     1  208024800  208025800      3       2  150064       1.8867       0.0296
enh59069     1  208028000  208029000      4       2  150064       2.8054    0.0025128
enh59070     1  208029300  208030300      2       1  150064       3.2371   0.00060376
enh59071     1  208030500  208031500      5       2  150064       4.1601   1.5908e-05
enh59072     1  208032100  208033100     10       4  150064       3.1087    0.0009395
enh59073     1  208033600  208034600      4       2  150064       3.5683   0.00017964
enh59074     1  208034700  208035700      6       2  150064       3.2288   0.00062155
enh59075     1  208036400  208037400      6       3  150064       3.2735   0.00053106
enh59078     1  208048600  208049600      2       1  150064       2.5735    0.0050343
enh59103     1  208263400  208264400      3       1  150064       2.8185    0.0024121
enh59105     1  208276100  208277100      1       1  150064       2.2931      0.01092
enh59106     1  208278600  208279600      4       1  150064       2.3049     0.010587
enh59107     1  208281000  208282000      4       2  150064       1.8807     0.030007
enh59109     1  208292900  208293900      3       1  150064       2.2577     0.011982
enh59110     1  208305200  208306200      3       2  150064       2.9641    0.0015178
enh59129     1  208392600  208393600      2       1  150064       2.4943    0.0063098
enh59134     1  208409100  208410100      5       2  150064        2.023     0.021538
enh59147     1  209572400  209573400      1       1  150064       2.1746      0.01483
enh59155     1  209799600  209800600      4       2  150064       1.7928     0.036499
enh59189     1  210410000  210411000      2       1  150064       1.8007     0.035876
enh59208     1  211402600  211403600      2       1  150064       2.8065    0.0025041
enh59209     1  211421000  211422000      3       2  150064       2.3593    0.0091543
enh59210     1  211430400  211431400      6       2  150064       1.6817     0.046317
enh59211     1  211434400  211435400      6       4  150064       2.5508    0.0053739
enh59213     1  211503500  211504500      2       1  150064       1.6755     0.046916
enh59215     1  211507100  211508100      5       2  150064       2.0906     0.018284
enh59219     1  211514100  211515100      2       1  150064       1.8677     0.030902
enh59230     1  211715500  211716500      2       1  150064        1.735     0.041372
enh59232     1  211748800  211749800      1       1  150064       2.2159      0.01335
enh59236     1  211762400  211763400      4       2  150064       1.7313     0.041698
enh59240     1  211781000  211782000      5       3  150064       2.2041     0.013757
enh59257     1  211912300  211913300      1       1  150064        1.815      0.03476
enh59308     1  212420300  212421300      2       1  150064       1.9187     0.027512
enh59309     1  212428700  212429700      7       2  150064       2.3348    0.0097762
enh59317     1  212469000  212470000      2       1  150064       1.8091     0.035215
enh59319     1  212474000  212475000      3       2  150064       1.8158     0.034698
enh59320     1  212483600  212484600      1       1  150064       2.2238      0.01308
enh59325     1  212607300  212608300      1       1  150064       2.1962      0.01404
enh59343     1  212769500  212770500      6       3  150064       1.9121      0.02793
enh59382     1  214078200  214079200      1       1  150064       2.6749     0.003738
enh59384     1  214186800  214187800      2       1  150064       3.0792    0.0010377
enh59398     1  214482800  214483800      2       1  150064       2.7445    0.0030302
enh59401     1  214500600  214501600      5       2  150064       2.2221     0.013137
enh59406     1  214524500  214525500      5       2  150064       1.7606     0.039156
enh59418     1  214645200  214646200     11       2  150064       1.6832     0.046173
enh59424     1  214678200  214679200      7       3  150064       2.4687    0.0067796
enh59425     1  214687600  214688600      2       1  150064       2.1348     0.016389
enh59428     1  214715300  214716300      5       2  150064       1.8872     0.029567
enh59430     1  214721000  214722000      1       1  150064       2.3529     0.009314
enh59431     1  214721800  214722800      2       1  150064        2.346    0.0094877
enh59463     1  218721400  218722400      4       2  150064       2.1668     0.015125
enh59481     1  220217700  220218700      2       1  150064       2.0112     0.022151
enh59484     1  220266500  220267500      2       1  150064        2.041     0.020624
enh59489     1  220442100  220443100      2       1  150064       1.7508      0.03999
enh59503     1  220905300  220906300      2       1  150064        1.773     0.038112
enh59512     1  220950600  220951600      2       1  150064       1.6529      0.04918
enh59529     1  221242100  221243100      1       1  150064        1.732      0.04164
enh59557     1  221912300  221913300      2       1  150064       2.8608     0.002113
enh59558     1  221916800  221917800      5       2  150064       3.1988   0.00068992
enh59573     1  222593700  222594700      9       2  150064       1.7287     0.041928
enh59574     1  222628000  222629000      3       1  150064       2.8637    0.0020939
enh59581     1  222816200  222817200      1       1  150064       2.1669      0.01512
enh59582     1  222828000  222829000      2       1  150064       2.3402    0.0096374
enh59586     1  222945300  222946300      1       1  150064       2.4887     0.006411
enh59611     1  223373400  223374400      3       2  150064       1.8852     0.029705
enh59613     1  223421200  223422200      1       1  150064       1.8133      0.03489
enh59622     1  223855700  223856700      2       1  150064       1.7682     0.038512
enh59624     1  223888100  223889100      1       1  150064       1.9712      0.02435
enh59626     1  223896400  223897400      3       1  150064       1.8715     0.030636
enh59627     1  223898400  223899400      5       2  150064       3.5449    0.0001964
enh59628     1  223899000  223900000      5       2  150064       3.3426   0.00041503
enh59629     1  223903200  223904200      3       2  150064       3.1691   0.00076461
enh59630     1  223905100  223906100      2       1  150064       3.0337    0.0012079
enh59631     1  223908400  223909400      6       2  150064       3.0468    0.0011563
enh59632     1  223910100  223911100      3       1  150064       3.0929   0.00099121
enh59633     1  223913000  223914000      1       1  150064       2.8498     0.002187
enh59634     1  223915100  223916100      3       1  150064       2.7735    0.0027725
enh59636     1  223921200  223922200      2       1  150064       2.6168    0.0044382
enh59637     1  223923500  223924500      3       2  150064       3.4294   0.00030247
enh59640     1  223929200  223930200      2       1  150064       1.6798     0.046502
enh59641     1  223930300  223931300      9       2  150064        1.693     0.045231
enh59643     1  223936500  223937500      2       1  150064       2.4244     0.007667
enh59644     1  223959100  223960100      4       2  150064       3.7196   9.9754e-05
enh59647     1  224010500  224011500      4       1  150064       3.4388   0.00029213
enh59649     1  224018400  224019400      6       3  150064       2.7035    0.0034309
enh59650     1  224019900  224020900      3       2  150064       2.6515    0.0040064
enh59651     1  224021800  224022800      7       2  150064       2.0495     0.020205
enh59652     1  224023500  224024500      1       1  150064       3.4465     0.000284
enh59653     1  224025200  224026200      2       1  150064       2.0076     0.022345
enh59654     1  224029600  224030600      2       1  150064       2.9574    0.0015512
enh59679     1  224547100  224548100      5       2  150064       2.8665    0.0020749
enh59680     1  224564700  224565700      2       1  150064       2.4366    0.0074134
enh59684     1  224623400  224624400      2       1  150064       2.0591     0.019744
enh59685     1  224624200  224625200      2       1  150064       2.4151    0.0078663
enh59686     1  224626400  224627400      2       1  150064       2.3043     0.010602
enh59703     1  224837800  224838800      3       1  150064       2.1216     0.016936
enh59738     1  225880200  225881200      2       1  150064       2.2068     0.013665
enh59744     1  225934500  225935500      4       2  150064       2.2475     0.012304
enh59758     1  226035300  226036300      1       1  150064       2.0775      0.01888
enh59764     1  226054000  226055000      4       2  150064       2.1141     0.017252
enh59765     1  226064800  226065800      5       2  150064       2.3973    0.0082577
enh59767     1  226077600  226078600      4       2  150064       1.7634     0.038913
enh59769     1  226097000  226098000      1       1  150064       2.2805      0.01129
enh59783     1  226184900  226185900      2       1  150064       1.8909     0.029316
enh59802     1  226311800  226312800      3       2  150064       2.8807    0.0019837
enh59806     1  226372100  226373100      3       2  150064       1.9477     0.025725
enh59813     1  226591000  226592000      4       2  150064       1.8355     0.033217
enh59814     1  226595800  226596800      7       3  150064       2.1342     0.016412
enh59822     1  226775500  226776500      3       2  150064       2.0078     0.022333
enh59826     1  226825300  226826300      1       1  150064       2.5273     0.005747
enh59827     1  226827600  226828600      4       2  150064       2.0122     0.022102
enh59828     1  226830000  226831000      2       1  150064       2.0489     0.020236
enh59829     1  226833100  226834100      3       2  150064       3.0417    0.0011762
enh59839     1  226872100  226873100      4       2  150064       2.9496     0.001591
enh59846     1  226900700  226901700      1       1  150064       1.9876      0.02343
enh59850     1  226914900  226915900      2       1  150064       2.3349    0.0097731
enh59851     1  226917500  226918500      1       1  150064       2.6623     0.003881
enh59852     1  226918800  226919800      2       1  150064       1.8456     0.032478
enh59853     1  226919700  226920700      4       2  150064        2.983    0.0014273
enh59856     1  226927400  226928400      2       1  150064       2.0898     0.018317
enh59857     1  226928400  226929400      4       2  150064       2.5752    0.0050089
enh59859     1  226952000  226953000      1       1  150064       2.1459      0.01594
enh59864     1  227014900  227015900      3       1  150064       2.1328     0.016472
enh59867     1  227071500  227072500      5       2  150064       2.2744      0.01147
enh59868     1  227079500  227080500      7       2  150064       2.3018     0.010672
enh59892     1  227544600  227545600      5       2  150064        2.537    0.0055896
enh59967     1  228460500  228461500      3       2  150064       1.7658     0.038716
enh59990     1  228873800  228874800      8       4  150064        1.893     0.029178
enh60010     1  229034000  229035000      5       2  150064       1.9226     0.027266
enh60011     1  229036100  229037100      2       1  150064       1.7754     0.037917
enh60057     1  229412800  229413800      1       1  150064       1.6464      0.04984
enh60111     1  230231200  230232200      6       3  150064       3.4957   0.00023644
enh60113     1  230239000  230240000      3       1  150064       3.5544   0.00018939
enh60114     1  230242300  230243300      9       4  150064       3.5317   0.00020642
enh60115     1  230244600  230245600      6       2  150064       3.9115   4.5865e-05
enh60116     1  230247200  230248200      3       2  150064       4.1071   2.0034e-05
enh60117     1  230249900  230250900      3       1  150064       3.5765   0.00017411
enh60118     1  230252800  230253800      6       1  150064       3.6529   0.00012965
enh60119     1  230256100  230257100      3       2  150064       2.5537    0.0053289
enh60121     1  230260800  230261800      1       1  150064       2.6648     0.003852
enh60122     1  230263400  230264400      9       3  150064       3.2828   0.00051388
enh60125     1  230272200  230273200     11       5  150064       3.1965   0.00069557
enh60126     1  230275300  230276300     10       4  150064        3.624   0.00014503
enh60135     1  230301000  230302000      5       2  150064       1.7598     0.039222
enh60142     1  230310300  230311300      8       2  150064       1.9515     0.025501
enh60143     1  230311600  230312600      5       2  150064       1.6509     0.049378
enh60144     1  230321200  230322200      3       2  150064       1.7254     0.042229
enh60146     1  230324200  230325200      4       2  150064       1.8146      0.03479
enh60148     1  230328600  230329600      4       2  150064       1.6655     0.047909
enh60171     1  230439000  230440000      3       2  150064       2.5746    0.0050182
enh60189     1  230843900  230844900      6       2  150064       1.9855     0.023544
enh60276     1  232053700  232054700      5       2  150064       1.8771     0.030254
enh60304     1  232571600  232572600      6       4  150064       1.7061     0.043999
enh60305     1  232608700  232609700      1       1  150064        2.439     0.007363
enh60306     1  232621400  232622400      3       2  150064       1.9499     0.025593
enh60371     1  233426300  233427300      3       1  150064       1.6804     0.046444
enh60380     1  234449800  234450800      7       3  150064       1.8168     0.034624
enh60382     1  234462000  234463000      3       2  150064       2.1089     0.017476
enh60383     1  234466400  234467400      2       1  150064       1.9629     0.024831
enh60389     1  234610700  234611700     10       2  150064       2.0555     0.019916
enh60390     1  234611600  234612600      7       3  150064       2.2207     0.013185
enh60392     1  234622800  234623800      4       2  150064       1.7362     0.041268
enh60393     1  234630500  234631500      5       2  150064       1.9164     0.027658
enh60394     1  234635300  234636300      5       2  150064       2.8585    0.0021283
enh60395     1  234638600  234639600      3       1  150064       2.2505      0.01221
enh60396     1  234640800  234641800      3       2  150064       2.0464     0.020359
enh60398     1  234651000  234652000      2       1  150064       2.7282    0.0031841
enh60399     1  234653000  234654000      9       2  150064       2.8448     0.002222
enh60411     1  234697800  234698800      2       1  150064       1.9754     0.024111
enh60443     1  234895600  234896600      3       2  150064       1.7982     0.036074
enh60459     1  235010900  235011900      3       1  150064       1.9239     0.027182
enh60460     1  235014900  235015900      4       1  150064       2.5034    0.0061504
enh60473     1  235095100  235096100      6       2  150064        1.916     0.027685
enh60475     1  235108100  235109100      4       1  150064       1.6533     0.049134
enh60540     1  235804800  235805800      1       1  150064       2.3335      0.00981
enh60541     1  235805700  235806700      5       2  150064       2.0067     0.022393
enh60601     1  236445600  236446600      1       1  150064       2.1571       0.0155
enh60610     1  236665700  236666700      1       1  150064       1.7372      0.04118
enh60630     1  237258500  237259500      4       2  150064       2.1808     0.014598
enh60631     1  237263800  237264800      1       1  150064       1.8375      0.03307
enh60650     1  241767200  241768200      4       2  150064       1.7101     0.043626
enh60652     1  241790900  241791900      5       2  150064       2.6692    0.0038018
enh60653     1  241800800  241801800      9       4  150064       1.9708     0.024373
enh60660     1  243407400  243408400      1       1  150064       3.8631    5.598e-05
enh60661     1  243410000  243411000      2       1  150064       2.6922    0.0035494
enh60663     1  243420100  243421100      1       1  150064       4.8412    6.453e-07
enh60665     1  243427600  243428600      2       1  150064       3.9425   4.0322e-05
enh60666     1  243430100  243431100      1       1  150064       4.4273    4.771e-06
enh60667     1  243432300  243433300      1       1  150064       4.8999    4.794e-07
enh60668     1  243447600  243448600      3       2  150064       2.8128    0.0024559
enh60669     1  243449500  243450500      1       1  150064       4.8785    5.346e-07
enh60670     1  243451000  243452000      3       1  150064       5.2784   6.5146e-08
enh60674     1  243603400  243604400      2       1  150064       2.6914    0.0035571
enh60680     1  243645300  243646300      1       1  150064       3.8909    4.993e-05
enh60681     1  243646400  243647400      2       1  150064       3.7261   9.7221e-05
enh60684     1  243761400  243762400      3       1  150064       4.7549   9.9264e-07
enh60686     1  243891100  243892100      2       1  150064       4.1132   1.9514e-05
enh60688     1  243894800  243895800      1       1  150064       3.8931    4.948e-05
enh60689     1  243914600  243915600      2       1  150064        3.559   0.00018614
enh60691     1  243954600  243955600      3       2  150064       2.0206     0.021663
enh60692     1  243966800  243967800      1       1  150064       4.7773    8.883e-07
enh60694     1  244014400  244015400      3       2  150064       4.1088   1.9883e-05
enh60695     1  244087500  244088500      1       1  150064       4.2458    1.089e-05
enh60707     1  244374000  244375000      5       2  150064       3.3086   0.00046887
enh60709     1  244377300  244378300      6       2  150064       2.5072    0.0060851
enh60711     1  244416500  244417500      4       2  150064       1.9635     0.024792
enh60726     1  244602500  244603500      4       2  150064       2.1017     0.017792
enh60729     1  244607900  244608900      1       1  150064       2.2307      0.01285
enh60730     1  244608700  244609700      2       1  150064       2.3236     0.010074
enh60731     1  244611600  244612600      2       1  150064       1.7693     0.038418
enh60732     1  244612700  244613700      1       1  150064       2.4323     0.007502
enh60733     1  244623400  244624400      3       2  150064       1.7861     0.037045
enh60739     1  244827400  244828400      3       1  150064       2.1247     0.016805
enh60740     1  244828700  244829700      6       2  150064       2.0592     0.019736
enh60777     1  245761600  245762600      9       2  150064        2.331    0.0098775
enh60791     1  246149500  246150500      3       2  150064       2.1807     0.014603
enh60792     1  246160500  246161500     11       2  150064       1.9683     0.024514
enh60802     1  246382600  246383600     10       3  150064       2.6579    0.0039311
enh60813     1  246746700  246747700      3       2  150064         1.74     0.040928
enh60815     1  246760300  246761300      2       1  150064       1.7267     0.042114
enh60817     1  246770400  246771400      2       1  150064       1.8193     0.034432
enh60818     1  246771900  246772900      2       1  150064       2.2501      0.01222
enh60823     1  246859700  246860700      2       1  150064       2.1614     0.015334
enh60824     1  246861600  246862600      6       3  150064        1.869     0.030814
enh60825     1  246862300  246863300      5       3  150064       1.6525     0.049218
enh60826     1  246866600  246867600      5       1  150064       2.6397    0.0041486
enh60897     1  249134200  249135200      1       1  150064       2.4173     0.007817
enh60902     1  249156400  249157400      1       1  150064       1.8718      0.03062
enh69669     2     826300     827300      4       2  150064        2.329    0.0099282
enh69671     2     969900     970900      5       2  150064        1.811     0.035071
enh69709     2    1654800    1655800      1       1  150064       1.7368      0.04121
enh69721     2    1732300    1733300      2       1  150064       1.8546     0.031828
enh69722     2    1734600    1735600      6       3  150064       2.0286     0.021248
enh69724     2    1743800    1744800      4       2  150064        1.974     0.024191
enh69725     2    1745400    1746400      5       2  150064       2.5343     0.005634
enh69740     2    2527400    2528400      7       2  150064       2.4396    0.0073509
enh69745     2    2685000    2686000      3       2  150064       1.9542     0.025338
enh69762     2    3198300    3199300      3       1  150064        1.701     0.044473
enh69763     2    3203000    3204000      3       1  150064       2.1825     0.014537
enh69764     2    3226800    3227800      4       1  150064       2.5833    0.0048931
enh69765     2    3239800    3240800      3       1  150064       2.6483    0.0040451
enh69766     2    3241000    3242000      4       1  150064       2.5753     0.005008
enh69767     2    3245500    3246500      8       2  150064       1.8292     0.033686
enh69768     2    3267800    3268800      2       1  150064       2.4762    0.0066389
enh69769     2    3286600    3287600      4       2  150064       2.0602     0.019688
enh69771     2    3292000    3293000      4       2  150064        2.049     0.020233
enh69772     2    3297800    3298800      2       1  150064       1.8354     0.033221
enh69775     2    3307400    3308400      4       1  150064       2.7783    0.0027318
enh69802     2    3621800    3622800      1       1  150064       2.0286      0.02125
enh69803     2    3624900    3625900      7       2  150064       1.7682     0.038515
enh69805     2    3642400    3643400      3       2  150064         1.74     0.040934
enh69836     2    7050100    7051100      6       3  150064       3.0305    0.0012209
enh69838     2    7053800    7054800      4       2  150064       3.9046   4.7186e-05
enh69839     2    7054600    7055600      1       1  150064       2.1003      0.01785
enh69840     2    7056400    7057400      3       2  150064       2.8319    0.0023136
enh69841     2    7059700    7060700      4       2  150064        2.114     0.017259
enh69842     2    7060900    7061900      6       2  150064       1.7447      0.04052
enh69843     2    7062200    7063200      4       2  150064       3.0894    0.0010026
enh69844     2    7062900    7063900      9       2  150064        3.055    0.0011254
enh69845     2    7064700    7065700      2       1  150064       1.6485     0.049629
enh69847     2    7070700    7071700      4       2  150064       1.9314     0.026716
enh69880     2    7197200    7198200      4       2  150064       1.7088     0.043744
enh69889     2    7590000    7591000      1       1  150064       3.4536    0.0002766
enh69890     2    7591900    7592900      3       1  150064       3.3375   0.00042262
enh69933     2    8543700    8544700      7       3  150064       1.7001     0.044555
enh69939     2    8580200    8581200      1       1  150064       2.3299     0.009907
enh69940     2    8581500    8582500      2       1  150064       1.7458     0.040426
enh69945     2    8621400    8622400      2       1  150064       1.7478     0.040253
enh69954     2    8652200    8653200      2       1  150064       1.7975      0.03613
enh69956     2    8658500    8659500      1       1  150064       1.6802      0.04646
enh69961     2    8680300    8681300      2       1  150064       2.4112    0.0079491
enh69978     2    8784400    8785400      4       2  150064        1.822     0.034225
enh69979     2    8797400    8798400      4       2  150064       1.7153     0.043146
enh69985     2    8825800    8826800      3       1  150064       1.8469     0.032377
enh70020     2    9331300    9332300      3       2  150064       1.7224     0.042501
enh70022     2    9352500    9353500      5       3  150064       1.9588     0.025067
enh70023     2    9355600    9356600      3       1  150064       2.9002    0.0018646
enh70027     2    9370400    9371400      2       1  150064       1.9918     0.023194
enh70028     2    9374800    9375800      3       2  150064       2.6613    0.0038922
enh70034     2    9384200    9385200      2       1  150064       3.0992   0.00097013
enh70039     2    9391400    9392400      7       2  150064        3.044    0.0011674
enh70043     2    9404100    9405100      1       1  150064        3.188    0.0007163
enh70045     2    9408600    9409600      5       2  150064       2.7128     0.003336
enh70046     2    9409100    9410100      4       2  150064       2.6832    0.0036459
enh70062     2    9471600    9472600      2       1  150064       2.5718    0.0050588
enh70141     2   10133900   10134900      9       2  150064       2.0241     0.021481
enh70144     2   10159700   10160700      6       2  150064       2.2067     0.013667
enh70208     2   10541700   10542700      5       2  150064         1.94     0.026189
enh70209     2   10547400   10548400      5       2  150064       1.8294     0.033672
enh70234     2   10953200   10954200      6       3  150064       2.0708     0.019191
enh70235     2   10954300   10955300      4       2  150064       2.5586    0.0052546
enh70242     2   11004700   11005700      6       3  150064        1.671     0.047362
enh70286     2   11533500   11534500      2       1  150064       2.2141     0.013412
enh70292     2   11560500   11561500     11       3  150064       1.6866     0.045837
enh70293     2   11586500   11587500      4       1  150064       1.8761     0.030323
enh70294     2   11595600   11596600      4       1  150064       1.7408     0.040859
enh70297     2   11602400   11603400      4       1  150064       1.8165     0.034648
enh70317     2   11892900   11893900      4       2  150064       1.7322     0.041615
enh70324     2   11904100   11905100      4       2  150064       2.0433     0.020511
enh70325     2   11904800   11905800      1       1  150064       2.2185      0.01326
enh70327     2   11918800   11919800      2       1  150064        1.751      0.03997
enh70328     2   11924700   11925700      2       1  150064       2.6214     0.004379
enh70336     2   12085200   12086200      5       2  150064       2.1879     0.014339
enh70342     2   12249400   12250400      5       2  150064       1.6559     0.048875
enh70343     2   12272100   12273100      4       2  150064       1.6938     0.045149
enh70347     2   12332800   12333800      3       2  150064       2.1241     0.016831
enh70352     2   12427300   12428300      7       2  150064       1.6758      0.04689
enh70355     2   12454000   12455000      1       1  150064       1.9468      0.02578
enh70370     2   12654800   12655800      4       2  150064       2.4517    0.0071088
enh70371     2   12677600   12678600      1       1  150064       1.7193      0.04278
enh70372     2   12695100   12696100      2       1  150064       1.8598     0.031459
enh70373     2   12696600   12697600      2       1  150064       1.9724     0.024281
enh70415     2   15698600   15699600      2       1  150064       1.7773     0.037757
enh70416     2   15699500   15700500      2       1  150064       1.8953     0.029027
enh70437     2   16105600   16106600      2       1  150064       2.2496     0.012237
enh70475     2   17932000   17933000      3       1  150064       2.4595    0.0069562
enh70476     2   17933300   17934300      1       1  150064       2.1042      0.01768
enh70479     2   17985600   17986600      5       2  150064       1.7924     0.036535
enh70481     2   17997400   17998400      5       2  150064       2.8093    0.0024823
enh70482     2   18002700   18003700      2       1  150064       1.7553     0.039602
enh70483     2   18011200   18012200      3       2  150064       2.0112      0.02215
enh70484     2   18073900   18074900      6       3  150064       3.1105   0.00093398
enh70485     2   18082400   18083400      1       1  150064       3.5084    0.0002254
enh70504     2   19387000   19388000      3       2  150064       2.1594     0.015411
enh70507     2   19548100   19549100      2       1  150064        2.264     0.011786
enh70534     2   20261800   20262800      4       2  150064       2.4096    0.0079844
enh70551     2   20365700   20366700      1       1  150064       1.7425      0.04071
enh70552     2   20369400   20370400      6       3  150064       1.8979     0.028855
enh70556     2   20389600   20390600      1       1  150064       2.0629      0.01956
enh70567     2   20541200   20542200      1       1  150064       1.6584      0.04862
enh70585     2   20673900   20674900      6       3  150064       1.6585     0.048607
enh70603     2   20768100   20769100      7       3  150064       2.3394    0.0096584
enh70604     2   20774900   20775900      7       2  150064       2.7326    0.0031419
enh70605     2   20780200   20781200      2       1  150064       2.7559    0.0029265
enh70608     2   20788600   20789600      2       1  150064       2.3741    0.0087967
enh70613     2   20815100   20816100      9       2  150064       1.9707      0.02438
enh70614     2   20819200   20820200      3       2  150064       1.9571     0.025165
enh70662     2   23735700   23736700      6       2  150064       3.4318   0.00029983
enh70690     2   23920400   23921400     11       3  150064       1.9402     0.026177
enh70694     2   24123200   24124200      3       2  150064       1.7043     0.044158
enh70695     2   24125200   24126200      2       1  150064       1.7552     0.039614
enh70696     2   24127800   24128800      1       1  150064        2.071      0.01918
enh70699     2   24161600   24162600      1       1  150064       2.2362      0.01267
enh70728     2   24658000   24659000      3       2  150064       3.2274   0.00062465
enh70734     2   24728300   24729300      2       1  150064       2.0495     0.020206
enh70742     2   24782100   24783100      2       1  150064       1.7998     0.035949
enh70745     2   24836000   24837000      2       1  150064       1.8495     0.032195
enh70785     2   25320900   25321900      2       1  150064       1.9089     0.028136
enh70787     2   25351500   25352500      6       3  150064        4.357    6.593e-06
enh70789     2   25426600   25427600      4       1  150064       3.5761   0.00017437
enh70791     2   25432200   25433200      3       1  150064       3.5467   0.00019504
enh70792     2   25437800   25438800      2       1  150064       3.3209   0.00044866
enh70793     2   25439200   25440200      3       1  150064       3.3274   0.00043832
enh70794     2   25452400   25453400      4       2  150064       3.9435   4.0149e-05
enh70799     2   25479500   25480500      3       1  150064       1.8737     0.030485
enh70805     2   25508400   25509400      2       1  150064       1.9292     0.026854
enh70806     2   25512100   25513100      4       2  150064       2.7444    0.0030312
enh70807     2   25513700   25514700      2       1  150064       2.3426    0.0095756
enh70811     2   25526700   25527700      3       2  150064       1.7129      0.04337
enh70814     2   25539200   25540200      2       1  150064        2.055      0.01994
enh70815     2   25546300   25547300      2       1  150064       1.7595     0.039251
enh70816     2   25551300   25552300      2       1  150064       2.5484    0.0054113
enh70819     2   25554900   25555900      1       1  150064       2.0902       0.0183
enh70829     2   25598700   25599700      2       1  150064        4.143   1.7136e-05
enh70835     2   25676200   25677200      2       1  150064       1.6521     0.049258
enh70841     2   25781500   25782500      1       1  150064       3.2057    0.0006736
enh70846     2   25840600   25841600      1       1  150064       2.0558       0.0199
enh70847     2   25872000   25873000      5       2  150064       1.7409     0.040852
enh70860     2   26075900   26076900      2       1  150064       2.3922    0.0083738
enh70864     2   26161800   26162800      1       1  150064       1.9976      0.02288
enh70868     2   26202900   26203900      1       1  150064       2.0723      0.01912
enh70869     2   26214000   26215000      2       1  150064        4.174   1.4965e-05
enh70870     2   26214700   26215700      4       2  150064       3.7867   7.6332e-05
enh70871     2   26220100   26221100      7       3  150064       2.8477    0.0022021
enh70874     2   26231300   26232300      5       1  150064         1.72     0.042716
enh70878     2   26249400   26250400      3       2  150064        2.245     0.012384
enh70879     2   26255100   26256100      2       1  150064        2.286     0.011128
enh70881     2   26261000   26262000      4       2  150064       2.8396    0.0022588
enh70882     2   26262800   26263800      2       1  150064       2.6277    0.0042987
enh70892     2   26308700   26309700      4       2  150064       2.0709     0.019183
enh70893     2   26320800   26321800      2       1  150064       2.9095      0.00181
enh70896     2   26402200   26403200      3       1  150064        1.709     0.043728
enh70904     2   26491700   26492700      2       1  150064       2.1871     0.014367
enh70916     2   26700300   26701300      5       2  150064       2.1119     0.017347
enh70918     2   26828900   26829900      3       2  150064       1.9089      0.02814
enh70927     2   26929500   26930500      1       1  150064       2.0956      0.01806
enh70928     2   26933100   26934100      1       1  150064       2.1227      0.01689
enh70937     2   26963400   26964400      3       1  150064        3.665   0.00012365
enh70938     2   26979000   26980000      1       1  150064       3.3366    0.0004241
enh70940     2   26985900   26986900      2       1  150064       3.1708   0.00076023
enh70942     2   26989800   26990800      4       2  150064       3.0451     0.001163
enh70943     2   26991200   26992200      1       1  150064       3.3193    0.0004512
enh70945     2   26994400   26995400      3       1  150064        3.144   0.00083325
enh70946     2   27002900   27003900      1       1  150064       3.2379     0.000602
enh70950     2   27169700   27170700      2       1  150064       3.2823   0.00051484
enh70951     2   27184200   27185200      3       2  150064       2.1409     0.016141
enh70955     2   27202100   27203100      1       1  150064       3.2649    0.0005475
enh70956     2   27204500   27205500      2       1  150064       2.6912    0.0035593
enh70958     2   27213800   27214800      1       1  150064       2.5416     0.005518
enh70959     2   27224200   27225200      2       1  150064       3.1109   0.00093271
enh70964     2   27254300   27255300      1       1  150064       3.0193     0.001267
enh70966     2   27271800   27272800      2       1  150064       3.4335   0.00029787
enh70969     2   27286100   27287100      2       1  150064       3.9856    3.366e-05
enh70970     2   27292000   27293000      1       1  150064       2.9839     0.001423
enh70971     2   27298000   27299000      2       1  150064       2.0918     0.018229
enh70973     2   27310000   27311000      2       1  150064       2.2794     0.011321
enh70975     2   27314800   27315800      5       1  150064        2.942    0.0016307
enh70979     2   27345300   27346300      2       1  150064       2.6162    0.0044459
enh70980     2   27355100   27356100      2       1  150064       2.4193    0.0077762
enh70987     2   27440800   27441800      8       2  150064       2.0127     0.022073
enh70992     2   27543700   27544700      2       1  150064       1.9898     0.023304
enh71000     2   27604000   27605000      1       1  150064       3.0578     0.001115
enh71001     2   27630300   27631300      1       1  150064       3.1035    0.0009562
enh71002     2   27632800   27633800      2       1  150064       2.0799     0.018769
enh71003     2   27650100   27651100      1       1  150064       3.1686     0.000766
enh71005     2   27664400   27665400      1       1  150064       3.1687    0.0007655
enh71007     2   27668300   27669300      2       1  150064        1.806     0.035459
enh71008     2   27711300   27712300      4       2  150064       3.6298   0.00014183
enh71009     2   27712800   27713800      2       1  150064        2.505    0.0061232
enh71013     2   27852400   27853400      3       2  150064       1.6838     0.046106
enh71015     2   27888400   27889400      2       1  150064        1.985     0.023573
enh71020     2   27934600   27935600      3       2  150064       3.2979   0.00048704
enh71021     2   27937100   27938100      1       1  150064       2.8369     0.002278
enh71025     2   27951800   27952800      3       1  150064       3.8446   6.0373e-05
enh71028     2   27975300   27976300      1       1  150064       4.5947    2.167e-06
enh71029     2   27977300   27978300      1       1  150064       2.4741     0.006678
enh71031     2   27986100   27987100      1       1  150064       4.0247    2.852e-05
enh71032     2   27988000   27989000      1       1  150064       4.1169     1.92e-05
enh71033     2   27988800   27989800      3       2  150064       4.4211   4.9099e-06
enh71034     2   27993400   27994400      1       1  150064       3.8587      5.7e-05
enh71035     2   28001600   28002600      2       1  150064       3.3491   0.00040542
enh71038     2   28020600   28021600      3       1  150064       4.2568   1.0368e-05
enh71039     2   28031500   28032500      2       1  150064       4.1818   1.4459e-05
enh71040     2   28032600   28033600      1       1  150064       5.1968    1.014e-07
enh71044     2   28106800   28107800      2       1  150064       2.9952    0.0013714
enh71046     2   28114200   28115200      1       1  150064       1.9473      0.02575
enh71047     2   28129000   28130000      2       1  150064       3.5374   0.00020207
enh71049     2   28137400   28138400      2       1  150064       1.9275     0.026958
enh71050     2   28139000   28140000      1       1  150064       2.2514      0.01218
enh71051     2   28142700   28143700      1       1  150064       3.6355    0.0001387
enh71054     2   28175800   28176800      4       2  150064       3.6496   0.00013132
enh71056     2   28179900   28180900      2       1  150064       2.8508    0.0021806
enh71058     2   28189100   28190100      3       2  150064       2.8324    0.0023101
enh71062     2   28303700   28304700      4       2  150064       1.8579     0.031589
enh71095     2   28601100   28602100      3       2  150064       2.6305    0.0042631
enh71096     2   28604000   28605000      2       1  150064       2.2766     0.011404
enh71098     2   28611900   28612900      1       1  150064        2.969     0.001494
enh71099     2   28623000   28624000      3       1  150064        2.608    0.0045542
enh71100     2   28627200   28628200      1       1  150064       2.7405     0.003067
enh71101     2   28628800   28629800      3       1  150064       2.4675    0.0068037
enh71104     2   28635600   28636600      1       1  150064       2.5742     0.005024
enh71105     2   28646700   28647700      7       3  150064       3.4769   0.00025358
enh71106     2   28653600   28654600      3       1  150064       2.1719      0.01493
enh71108     2   28659600   28660600      1       1  150064       3.5496    0.0001929
enh71109     2   28660500   28661500      4       2  150064       2.5494    0.0053949
enh71110     2   28668100   28669100      4       2  150064        2.542    0.0055112
enh71153     2   28981100   28982100      3       1  150064       2.4682    0.0067891
enh71156     2   28992500   28993500      3       2  150064       2.3535    0.0092993
enh71157     2   28994600   28995600      2       1  150064        2.601    0.0046479
enh71158     2   28997800   28998800      4       2  150064       2.6867     0.003608
enh71159     2   29032500   29033500      2       1  150064        3.181   0.00073373
enh71162     2   29093600   29094600      6       3  150064         1.99     0.023295
enh71177     2   29275400   29276400      6       3  150064        2.765    0.0028457
enh71190     2   30368200   30369200      2       1  150064       1.8372     0.033087
enh71198     2   30446100   30447100      1       1  150064       2.1201        0.017
enh71233     2   30588900   30589900      1       1  150064       1.8188      0.03447
enh71296     2   32183200   32184200      2       1  150064       1.9374     0.026349
enh71305     2   32236500   32237500      3       2  150064       2.2825     0.011229
enh71384     2   36600200   36601200      1       1  150064       2.1792      0.01466
enh71387     2   36615300   36616300      9       3  150064       1.6885     0.045659
enh71393     2   36632100   36633100      5       3  150064       1.7881     0.036876
enh71397     2   36636200   36637200      1       1  150064       1.8342      0.03331
enh71401     2   36641600   36642600      4       2  150064       2.2387     0.012587
enh71404     2   36647300   36648300      1       1  150064       2.3588     0.009167
enh71405     2   36654400   36655400      8       3  150064       2.3854    0.0085301
enh71414     2   36687900   36688900      2       1  150064       1.8887     0.029466
enh71418     2   36712400   36713400      4       1  150064       1.8349     0.033259
enh71419     2   36717300   36718300      4       1  150064       1.7384     0.041067
enh71423     2   36768900   36769900      3       1  150064       1.6648     0.047981
enh71427     2   36791400   36792400      4       2  150064       2.0243      0.02147
enh71428     2   36822200   36823200      6       2  150064       1.7792     0.037606
enh71429     2   36823000   36824000      2       1  150064       1.7264     0.042141
enh71430     2   37154000   37155000      5       3  150064       2.3421    0.0095886
enh71433     2   37178300   37179300      4       2  150064        1.784     0.037209
enh71434     2   37179400   37180400      2       1  150064       2.8784    0.0019983
enh71437     2   37194500   37195500      1       1  150064       2.9809     0.001437
enh71439     2   37240200   37241200      2       1  150064       2.7251    0.0032146
enh71446     2   37384400   37385400      3       1  150064       1.8706     0.030697
enh71450     2   37424500   37425500      3       2  150064       1.7105      0.04359
enh71451     2   37425600   37426600      2       1  150064       2.8072    0.0024987
enh71452     2   37456200   37457200      3       2  150064       2.2591     0.011938
enh71454     2   37460000   37461000      5       2  150064        3.157   0.00079709
enh71455     2   37533400   37534400      5       3  150064       3.1934   0.00070297
enh71456     2   37543000   37544000      7       2  150064       3.4551   0.00027501
enh71457     2   37545100   37546100      2       1  150064       3.1965   0.00069552
enh71458     2   37548300   37549300      4       1  150064       3.5043   0.00022889
enh71459     2   37549200   37550200      3       2  150064       4.5438    2.763e-06
enh71460     2   37549800   37550800      3       1  150064       4.5739   2.3942e-06
enh71461     2   37570100   37571100      5       2  150064       3.8456   6.0128e-05
enh71462     2   37576700   37577700      2       1  150064       2.7638    0.0028562
enh71464     2   37603500   37604500      6       4  150064        1.682     0.046287
enh71512     2   38020600   38021600      3       1  150064       1.8912     0.029298
enh71513     2   38022200   38023200      3       1  150064       2.0831     0.018622
enh71531     2   38150900   38151900      4       2  150064       1.9939     0.023079
enh71571     2   38605000   38606000      5       3  150064       1.8909     0.029318
enh71574     2   38633200   38634200      1       1  150064       2.1375      0.01628
enh71577     2   38645600   38646600      2       1  150064       2.4327    0.0074931
enh71578     2   38665400   38666400      3       2  150064       2.0174     0.021826
enh71580     2   38670100   38671100      2       1  150064       2.1099     0.017433
enh71614     2   38948400   38949400      5       2  150064       2.5385    0.0055665
enh71616     2   38964300   38965300      3       1  150064       2.2612     0.011875
enh71620     2   39057500   39058500      1       1  150064       2.1365      0.01632
enh71621     2   39058600   39059600      5       2  150064        2.141     0.016137
enh71628     2   39320400   39321400      3       1  150064       1.6751     0.046955
enh71629     2   39322000   39323000      1       1  150064       1.6606       0.0484
enh71633     2   39345200   39346200      3       1  150064       1.7073     0.043887
enh71640     2   39443200   39444200      2       1  150064        2.362    0.0090875
enh71642     2   39608500   39609500      1       1  150064        2.056      0.01989
enh71664     2   39721500   39722500      1       1  150064       1.7686      0.03848
enh71671     2   39795600   39796600      2       1  150064       2.4136    0.0078969
enh71679     2   39999400   40000400      4       2  150064       2.0368     0.020835
enh71680     2   40000700   40001700      1       1  150064       2.0746      0.01901
enh71683     2   40006400   40007400      2       1  150064       2.0011      0.02269
enh71685     2   40009900   40010900      1       1  150064       1.6763      0.04684
enh71691     2   40467000   40468000      5       2  150064       2.5466    0.0054393
enh71694     2   40500700   40501700      4       1  150064       1.6571     0.048748
enh71696     2   40558800   40559800      4       2  150064       2.3806    0.0086431
enh71697     2   40573000   40574000      6       3  150064       1.9061     0.028321
enh71698     2   40573900   40574900      8       4  150064       1.9006     0.028677
enh71699     2   40610800   40611800      6       2  150064       1.8852     0.029698
enh71705     2   40661900   40662900      6       2  150064       2.2156     0.013361
enh71706     2   40663000   40664000      5       1  150064       2.0845      0.01856
enh71712     2   40715100   40716100      4       2  150064       1.9466     0.025791
enh71713     2   40715800   40716800      3       2  150064       1.7946      0.03636
enh71715     2   42067200   42068200      2       1  150064        2.308       0.0105
enh71716     2   42068500   42069500      5       1  150064       2.4789    0.0065887
enh71721     2   42133000   42134000      8       2  150064       1.8191     0.034449
enh71801     2   42952400   42953400      8       2  150064       1.8589      0.03152
enh71805     2   43013200   43014200      5       2  150064        2.311     0.010417
enh71816     2   43072100   43073100      4       2  150064       1.9494     0.025626
enh71831     2   43173400   43174400      4       2  150064       2.1788     0.014672
enh71836     2   43183300   43184300      6       3  150064       2.1706     0.014981
enh71873     2   43379800   43380800      5       2  150064       1.9536     0.025374
enh71876     2   43391200   43392200      2       1  150064       1.8419     0.032746
enh71877     2   43392400   43393400      1       1  150064       1.8068       0.0354
enh71963     2   44410300   44411300      4       1  150064       1.8272     0.033834
enh71965     2   44415500   44416500      4       2  150064       1.6708     0.047376
enh71966     2   44418000   44419000      1       1  150064       1.7877      0.03691
enh71993     2   45881000   45882000      3       1  150064       1.6803     0.046453
enh71994     2   45896000   45897000      4       2  150064        2.375    0.0087753
enh71996     2   45902100   45903100      3       2  150064       1.9215     0.027334
enh72016     2   45981400   45982400      3       2  150064       1.7562     0.039524
enh72017     2   45986300   45987300      2       1  150064       2.3983    0.0082368
enh72033     2   46063500   46064500      6       2  150064       2.3969    0.0082667
enh72037     2   46077600   46078600      4       2  150064       1.8967     0.028931
enh72059     2   46187300   46188300      4       2  150064       1.6761     0.046855
enh72061     2   46196000   46197000      8       3  150064         2.29     0.011011
enh72063     2   46219700   46220700      3       2  150064       2.4645    0.0068611
enh72069     2   46267100   46268100      1       1  150064       1.6664      0.04782
enh72070     2   46274000   46275000      5       3  150064       1.9727     0.024267
enh72071     2   46284900   46285900      5       3  150064        2.454    0.0070639
enh72072     2   46290200   46291200      4       2  150064         3.29    0.0005009
enh72162     2   46791800   46792800      2       1  150064       1.7534      0.03977
enh72215     2   47212100   47213100      1       1  150064       1.7302       0.0418
enh72242     2   47398700   47399700      3       2  150064       1.8549     0.031806
enh72248     2   47445200   47446200      6       3  150064       2.2028     0.013804
enh72266     2   47563600   47564600      3       1  150064       1.6973     0.044819
enh72277     2   47881100   47882100      4       2  150064       1.7596     0.039241
enh72278     2   47978800   47979800      3       2  150064       1.6925     0.045279
enh72279     2   47994600   47995600      3       2  150064        2.471    0.0067377
enh72280     2   48012100   48013100      6       3  150064       2.3277    0.0099645
enh72281     2   48013000   48014000      3       1  150064       2.0429     0.020533
enh72282     2   48069600   48070600      1       1  150064       2.0264      0.02136
enh72283     2   48092800   48093800      5       3  150064       2.5108    0.0060233
enh72284     2   48095400   48096400      2       1  150064        1.951     0.025531
enh72285     2   48097800   48098800      5       3  150064       2.7425    0.0030486
enh72286     2   48119600   48120600      2       1  150064        2.299     0.010752
enh72289     2   48128800   48129800      1       1  150064       2.9361     0.001662
enh72295     2   48340600   48341600      1       1  150064       2.0415       0.0206
enh72296     2   48347500   48348500      3       1  150064       1.6978     0.044773
enh72300     2   48401500   48402500      3       2  150064       1.9352     0.026483
enh72302     2   48425500   48426500      5       3  150064       1.8569     0.031661
enh72305     2   48447300   48448300      3       2  150064       2.8733    0.0020308
enh72308     2   48462900   48463900      4       2  150064       2.0048     0.022492
enh72314     2   48533400   48534400      2       1  150064        2.354    0.0092865
enh72315     2   48539900   48540900      5       2  150064       2.7155    0.0033084
enh72316     2   48543600   48544600      1       1  150064       2.8941     0.001901
enh72317     2   48547000   48548000      4       2  150064       2.0054     0.022463
enh72318     2   48552700   48553700      5       2  150064       2.6788    0.0036946
enh72319     2   48555700   48556700      3       2  150064       2.9422    0.0016293
enh72321     2   48566000   48567000      4       2  150064        3.441   0.00028981
enh72322     2   48568400   48569400      5       2  150064       3.3176   0.00045403
enh72324     2   48571300   48572300      5       2  150064       1.9774     0.024001
enh72325     2   48573100   48574100      2       1  150064        3.744   9.0567e-05
enh72327     2   48579900   48580900      2       1  150064       1.9463     0.025807
enh72328     2   48580900   48581900      3       2  150064       1.7895     0.036764
enh72329     2   48583800   48584800      6       3  150064       2.2021     0.013828
enh72331     2   48622500   48623500      3       2  150064       1.8845     0.029748
enh72334     2   48642400   48643400      6       4  150064       2.5081    0.0060695
enh72338     2   48671100   48672100      4       2  150064        2.113       0.0173
enh72340     2   48674200   48675200      3       2  150064        2.315     0.010305
enh72346     2   48736600   48737600      4       2  150064       2.7045    0.0034209
enh72355     2   48787400   48788400      4       2  150064       1.7311     0.041714
enh72358     2   48942200   48943200      5       3  150064       2.6766     0.003719
enh72359     2   50719000   50720000      1       1  150064       3.0002     0.001349
enh72366     2   54008800   54009800      4       2  150064       1.7559     0.039551
enh72368     2   54015800   54016800      3       1  150064       2.7678    0.0028214
enh72370     2   54176800   54177800      4       2  150064       2.6881    0.0035929
enh72372     2   54184200   54185200      2       1  150064       2.3289    0.0099325
enh72373     2   54187600   54188600      4       2  150064       2.1225     0.016899
enh72374     2   54188300   54189300      2       1  150064       2.4166    0.0078321
enh72378     2   54221200   54222200      3       2  150064       1.7087     0.043754
enh72379     2   54226000   54227000      1       1  150064       2.2411      0.01251
enh72380     2   54242800   54243800      1       1  150064       2.2655      0.01174
enh72382     2   54280000   54281000      4       2  150064       2.8099    0.0024776
enh72383     2   54291000   54292000      2       1  150064       3.1703   0.00076139
enh72384     2   54315100   54316100      2       1  150064       1.8354     0.033224
enh72387     2   54330700   54331700      4       2  150064       2.5832    0.0048945
enh72388     2   54341300   54342300      5       2  150064        2.161     0.015346
enh72396     2   54629100   54630100      5       2  150064        2.144     0.016017
enh72400     2   54648800   54649800      2       1  150064        2.967    0.0015036
enh72401     2   54650200   54651200      2       1  150064       2.7509    0.0029718
enh72403     2   54659400   54660400      4       2  150064       2.5311    0.0056859
enh72404     2   54661000   54662000      3       1  150064       2.3559     0.009239
enh72406     2   54666400   54667400      2       1  150064       3.4344   0.00029699
enh72407     2   54667000   54668000      1       1  150064       2.5264     0.005762
enh72408     2   54687400   54688400      5       2  150064       1.9035     0.028486
enh72413     2   54700800   54701800      6       4  150064       1.7264      0.04214
enh72423     2   54721800   54722800      1       1  150064       3.9814    3.425e-05
enh72425     2   54727600   54728600      8       2  150064       1.6689     0.047572
enh72434     2   54746000   54747000      5       2  150064       3.2437   0.00058984
enh72435     2   54746600   54747600      2       1  150064       3.2837   0.00051231
enh72437     2   54750300   54751300      3       2  150064       2.1909     0.014229
enh72439     2   54757600   54758600      4       2  150064       1.7197     0.042741
enh72444     2   54775100   54776100      2       1  150064       1.9466     0.025793
enh72446     2   54779700   54780700      2       1  150064       1.8259     0.033934
enh72450     2   54790000   54791000      3       2  150064        1.831      0.03355
enh72452     2   54793800   54794800      2       1  150064       2.2905     0.010997
enh72454     2   54796000   54797000      5       2  150064       1.7598     0.039218
enh72457     2   54799000   54800000      9       4  150064       1.8721     0.030594
enh72460     2   54817000   54818000      6       3  150064       1.6763     0.046837
enh72461     2   54818400   54819400      3       1  150064        1.707     0.043912
enh72462     2   54819900   54820900      2       1  150064       2.1912     0.014219
enh72463     2   54820800   54821800      3       1  150064       2.0824     0.018652
enh72464     2   54822200   54823200      5       3  150064       2.3515     0.009349
enh72467     2   54832600   54833600      4       2  150064       1.9923      0.02317
enh72469     2   54837100   54838100      2       1  150064       1.8933     0.029157
enh72471     2   54840000   54841000      5       2  150064       2.4294    0.0075625
enh72474     2   54852100   54853100      2       1  150064       2.8326    0.0023083
enh72478     2   54863400   54864400      3       2  150064       2.2396      0.01256
enh72479     2   54866600   54867600      5       3  150064       2.8802    0.0019872
enh72482     2   54885200   54886200      4       2  150064       2.9491    0.0015937
enh72483     2   54894200   54895200      1       1  150064       2.4722     0.006714
enh72487     2   54906700   54907700      5       3  150064       3.1415    0.0008405
enh72488     2   54907400   54908400      8       4  150064       2.6705    0.0037871
enh72494     2   55172800   55173800      5       2  150064       2.3761    0.0087491
enh72497     2   55190000   55191000      3       1  150064         1.66     0.048462
enh72501     2   55222400   55223400      5       2  150064       2.7688     0.002813
enh72506     2   55240000   55241000      2       1  150064       1.9898     0.023304
enh72507     2   55241600   55242600      3       1  150064       2.3019     0.010671
enh72508     2   55246600   55247600      5       2  150064       2.5528    0.0053429
enh72513     2   55272300   55273300      3       2  150064       1.9593     0.025037
enh72514     2   55273100   55274100      2       1  150064         2.21     0.013552
enh72515     2   55273900   55274900      1       1  150064       1.7422      0.04074
enh72516     2   55278900   55279900      3       2  150064        1.742     0.040758
enh72523     2   55346600   55347600     10       5  150064       1.7942     0.036395
enh72528     2   55380000   55381000      3       2  150064       3.5668   0.00018068
enh72557     2   56098200   56099200      2       1  150064       1.7475     0.040274
enh72559     2   56110600   56111600      3       2  150064        1.845     0.032518
enh72562     2   56193300   56194300      5       2  150064       1.9158     0.027693
enh72564     2   57986500   57987500      1       1  150064       4.5121     3.21e-06
enh72565     2   58272200   58273200      3       1  150064       3.1905   0.00071004
enh72566     2   58274800   58275800      1       1  150064       4.4393    4.513e-06
enh72568     2   58335100   58336100      3       2  150064       4.7541   9.9663e-07
enh72571     2   59127000   59128000      1       1  150064       2.4003      0.00819
enh72574     2   60323400   60324400      2       1  150064       2.6757    0.0037283
enh72575     2   60440700   60441700      3       2  150064        2.635    0.0042066
enh72578     2   60512800   60513800      5       1  150064       2.3127     0.010369
enh72585     2   60578900   60579900      5       2  150064         2.02      0.02169
enh72587     2   60583000   60584000      6       3  150064       3.2289   0.00062125
enh72593     2   60638900   60639900      3       1  150064       2.0238     0.021493
enh72601     2   60704400   60705400      3       2  150064       3.5687    0.0001794
enh72602     2   60707200   60708200      5       3  150064       2.3095     0.010459
enh72605     2   60723200   60724200      5       2  150064       3.3545   0.00039751
enh72606     2   60725000   60726000      1       1  150064       4.0529    2.529e-05
enh72607     2   60726400   60727400      1       1  150064       3.8466    5.988e-05
enh72609     2   60730800   60731800      3       2  150064       2.7966    0.0025825
enh72611     2   60735100   60736100      2       1  150064       1.6603     0.048424
enh72612     2   60736800   60737800      5       2  150064       3.3072    0.0004711
enh72613     2   60737800   60738800      7       3  150064       3.3177   0.00045388
enh72614     2   60738900   60739900      2       1  150064       2.3596    0.0091477
enh72615     2   60740200   60741200      3       1  150064        3.185   0.00072371
enh72616     2   60742800   60743800      2       1  150064       2.0799     0.018768
enh72628     2   60889000   60890000      3       1  150064       2.3906    0.0084099
enh72631     2   60982400   60983400      4       2  150064       2.3444    0.0095296
enh72648     2   61206000   61207000      1       1  150064       1.7754      0.03792
enh72653     2   61406500   61407500      5       3  150064       1.6566     0.048799
enh72656     2   61583100   61584100      3       2  150064       2.6574     0.003937
enh72657     2   61583800   61584800      3       2  150064       2.0802     0.018755
enh72663     2   61666400   61667400      1       1  150064       3.3974    0.0003401
enh72665     2   61670600   61671600      4       2  150064       2.3138     0.010341
enh72668     2   61686200   61687200      2       1  150064       2.2514      0.01218
enh72673     2   61699400   61700400      1       1  150064        1.971      0.02436
enh72704     2   62432200   62433200      1       1  150064       2.6856      0.00362
enh72713     2   62536100   62537100      1       1  150064       2.1125      0.01732
enh72723     2   62651100   62652100      2       1  150064       2.1317     0.016515
enh72724     2   62677400   62678400      4       2  150064       4.2936    8.789e-06
enh72726     2   62683400   62684400      1       1  150064       1.9283      0.02691
enh72727     2   62684400   62685400      1       1  150064       1.9612      0.02493
enh72730     2   62696800   62697800      1       1  150064       1.7781      0.03769
enh72733     2   62712900   62713900      2       1  150064       2.3474     0.009452
enh72734     2   62886800   62887800      2       1  150064       1.6574     0.048718
enh72736     2   62889200   62890200      3       2  150064       2.9105    0.0018042
enh72737     2   62891100   62892100      3       1  150064       2.3306    0.0098876
enh72738     2   62898600   62899600      1       1  150064       1.6916      0.04536
enh72740     2   62926600   62927600      4       2  150064       3.2986   0.00048583
enh72742     2   62934200   62935200      1       1  150064       3.1879    0.0007165
enh72744     2   62952300   62953300      1       1  150064       2.6627     0.003876
enh72768     2   64291400   64292400      5       3  150064       2.1085     0.017493
enh72785     2   64429000   64430000      1       1  150064       1.6741      0.04706
enh72821     2   64826300   64827300      7       2  150064       2.5498    0.0053895
enh72861     2   65023800   65024800      2       1  150064       1.8218     0.034244
enh72961     2   65630400   65631400      1       1  150064       2.0333      0.02101
enh72963     2   65634400   65635400      3       1  150064       1.6661     0.047848
enh72974     2   65772700   65773700      1       1  150064       3.1367    0.0008544
enh72998     2   66743000   66744000      1       1  150064        2.156      0.01554
enh72999     2   66752500   66753500      2       1  150064       2.0728     0.019095
enh73001     2   66763900   66764900      2       1  150064       2.1276     0.016683
enh73022     2   68288600   68289600      2       1  150064       1.8862     0.029632
enh73025     2   68362200   68363200      2       1  150064       1.9944     0.023054
enh73028     2   68386000   68387000      5       2  150064       2.8937    0.0019034
enh73030     2   68422100   68423100      3       2  150064       2.0024      0.02262
enh73041     2   68473700   68474700      1       1  150064        2.958     0.001548
enh73042     2   68482800   68483800      1       1  150064       2.8455     0.002217
enh73060     2   68661700   68662700      1       1  150064       1.7723      0.03817
enh73080     2   68992700   68993700      2       1  150064       1.7172     0.042969
enh73134     2   69423400   69424400      2       1  150064       2.1456     0.015953
enh73141     2   69525900   69526900      7       1  150064       2.2163     0.013335
enh73150     2   69662600   69663600      1       1  150064       2.0166      0.02187
enh73211     2   69971200   69972200      3       1  150064        1.813     0.034918
enh73224     2   70016600   70017600      4       2  150064       1.7944     0.036376
enh73226     2   70031100   70032100      2       1  150064       2.2369     0.012646
enh73231     2   70128300   70129300      2       1  150064       1.9686       0.0245
enh73234     2   70145400   70146400      6       1  150064       1.8593     0.031492
enh73235     2   70153900   70154900      3       1  150064       1.7061     0.043991
enh73238     2   70163700   70164700      1       1  150064        1.687       0.0458
enh73240     2   70179500   70180500      3       1  150064       2.0795     0.018786
enh73242     2   70191100   70192100      1       1  150064       2.1937      0.01413
enh73243     2   70200200   70201200      1       1  150064       1.9103      0.02805
enh73250     2   70229300   70230300      1       1  150064       1.7059      0.04401
enh73254     2   70244900   70245900      2       1  150064       1.6666     0.047793
enh73258     2   70261800   70262800      2       1  150064       1.6648     0.047979
enh73259     2   70266200   70267200      2       1  150064       1.7002     0.044545
enh73260     2   70271400   70272400      4       1  150064       1.6878     0.045722
enh73261     2   70296300   70297300      2       1  150064       2.1038       0.0177
enh73281     2   70439400   70440400      3       2  150064       1.9916     0.023209
enh73286     2   70486000   70487000      1       1  150064       1.7425      0.04071
enh73287     2   70487100   70488100      2       1  150064       1.6595     0.048504
enh73290     2   70518900   70519900      1       1  150064       1.7556      0.03958
enh73291     2   70521200   70522200      3       1  150064       1.7808      0.03747
enh73292     2   70527400   70528400      2       1  150064       2.0229     0.021543
enh73295     2   70584600   70585600      2       1  150064       2.0984     0.017934
enh73329     2   71299800   71300800      3       2  150064       1.7936     0.036439
enh73338     2   71561000   71562000      3       2  150064       1.6505     0.049422
enh73339     2   71561800   71562800      3       1  150064       2.2041     0.013757
enh73340     2   71563200   71564200      2       1  150064        2.399    0.0082196
enh73342     2   71567000   71568000      6       3  150064        2.399      0.00822
enh73344     2   71676700   71677700      4       2  150064       2.1933     0.014143
enh73347     2   71684900   71685900      2       1  150064       1.9128     0.027889
enh73394     2   72028600   72029600      2       1  150064       2.1933     0.014142
enh73399     2   72060800   72061800      2       1  150064         2.26     0.011911
enh73413     2   72365000   72366000      1       1  150064        2.597     0.004702
enh73414     2   72367000   72368000      1       1  150064       2.5243     0.005796
enh73423     2   72905000   72906000      2       1  150064       2.0716     0.019151
enh73433     2   73207200   73208200      1       1  150064       4.2077     1.29e-05
enh73434     2   73210300   73211300      1       1  150064       4.2718    9.693e-06
enh73435     2   73227100   73228100      2       1  150064        3.489   0.00024239
enh73436     2   73248700   73249700      1       1  150064       4.0252    2.846e-05
enh73438     2   73258000   73259000      1       1  150064       4.0558    2.498e-05
enh73439     2   73261200   73262200      2       1  150064       4.7225    1.165e-06
enh73440     2   73271000   73272000      4       2  150064       3.9549   3.8288e-05
enh73442     2   73295500   73296500      2       1  150064       3.0522     0.001136
enh73446     2   73313100   73314100      2       1  150064       2.7668    0.0028306
enh73447     2   73315800   73316800      1       1  150064       3.3194    0.0004511
enh73448     2   73319200   73320200      1       1  150064       3.3252    0.0004417
enh73449     2   73321400   73322400      5       2  150064        3.603   0.00015731
enh73452     2   73329200   73330200      5       2  150064        3.643   0.00013476
enh73453     2   73333300   73334300      2       1  150064       3.1442   0.00083265
enh73454     2   73336200   73337200      5       2  150064       2.2832     0.011209
enh73455     2   73360500   73361500      5       2  150064       3.0821    0.0010277
enh73456     2   73439900   73440900      2       1  150064       2.4099    0.0079777
enh73457     2   73442000   73443000      4       2  150064       2.4479     0.007184
enh73459     2   73462700   73463700      3       1  150064       3.7782   7.8976e-05
enh73465     2   73852400   73853400      3       1  150064       2.8526    0.0021682
enh73466     2   73867700   73868700      3       1  150064       4.0881   2.1749e-05
enh73467     2   73869400   73870400      6       1  150064       1.8767     0.030276
enh73473     2   73973200   73974200      1       1  150064       1.6516      0.04931
enh73474     2   73986300   73987300      3       1  150064       2.8224    0.0023835
enh73491     2   74196500   74197500      2       1  150064       2.1182     0.017078
enh73503     2   74253100   74254100      4       1  150064        3.009    0.0013105
enh73504     2   74255800   74256800      2       1  150064       1.8502     0.032142
enh73505     2   74258100   74259100      3       1  150064       2.0401     0.020671
enh73506     2   74259600   74260600      2       1  150064       2.6726    0.0037635
enh73507     2   74262600   74263600      3       1  150064       2.2928      0.01093
enh73508     2   74265800   74266800      2       1  150064       2.5673    0.0051242
enh73509     2   74269700   74270700      2       1  150064       2.0478     0.020291
enh73510     2   74277800   74278800      3       1  150064       2.7165    0.0032987
enh73511     2   74294600   74295600      2       1  150064       1.8848      0.02973
enh73513     2   74304400   74305400      1       1  150064       2.7498     0.002982
enh73514     2   74306900   74307900      1       1  150064       2.8324      0.00231
enh73515     2   74326900   74327900      3       2  150064       2.1253     0.016781
enh73520     2   74408500   74409500      1       1  150064       2.1993      0.01393
enh73521     2   74412900   74413900      2       1  150064        1.979     0.023908
enh73569     2   74789000   74790000      3       2  150064        1.786     0.037053
enh73577     2   74967600   74968600      4       1  150064       2.1729     0.014896
enh73610     2   75601400   75602400      4       1  150064        2.253      0.01213
enh73669     2   85219600   85220600      3       2  150064       2.1701     0.014998
enh73683     2   85384500   85385500      2       1  150064       1.8849     0.029719
enh73712     2   85518000   85519000      2       1  150064       1.8685     0.030843
enh73719     2   85619200   85620200      4       2  150064       2.0482     0.020271
enh73720     2   85623500   85624500      2       1  150064       1.6886     0.045644
enh73721     2   85628900   85629900      6       3  150064        2.237     0.012644
enh73723     2   85634100   85635100      6       3  150064       2.1475     0.015875
enh73725     2   85637800   85638800      3       1  150064       3.2094   0.00066513
enh73726     2   85639600   85640600      3       2  150064       1.7379     0.041116
enh73728     2   85644600   85645600      5       2  150064       3.2498   0.00057749
enh73732     2   85657300   85658300      4       2  150064       2.3091     0.010469
enh73769     2   85844400   85845400      1       1  150064       2.0794      0.01879
enh73776     2   85907500   85908500      2       1  150064       2.2377     0.012621
enh73779     2   85921200   85922200      6       2  150064       1.8578     0.031599
enh73798     2   85998000   85999000      2       1  150064        2.375    0.0087748
enh73800     2   86000400   86001400      2       1  150064       2.3264    0.0099981
enh73801     2   86001400   86002400      4       1  150064       1.8896     0.029408
enh73850     2   86295200   86296200      5       2  150064       2.1538      0.01563
enh73897     2   86858600   86859600      3       2  150064       2.2344     0.012729
enh73903     2   87008100   87009100      1       1  150064       2.1343      0.01641
enh73949     2   88903400   88904400      1       1  150064       1.9455      0.02586
enh73979     2   95699300   95700300      1       1  150064       2.4341     0.007464
enh74009     2   96194000   96195000      2       1  150064       2.0633     0.019543
enh74012     2   96336000   96337000      1       1  150064       1.7518       0.0399
enh74015     2   96352200   96353200      1       1  150064       1.7291       0.0419
enh74027     2   96807600   96808600      1       1  150064       1.7112      0.04352
enh74028     2   96813300   96814300      2       1  150064       1.8367     0.033126
enh74035     2   96871900   96872900      2       1  150064       2.6324    0.0042391
enh74036     2   96875500   96876500      1       1  150064       3.9123    4.571e-05
enh74041     2   96914100   96915100      3       2  150064       2.6579    0.0039319
enh74045     2   96920800   96921800      2       1  150064       3.7326   9.4746e-05
enh74047     2   96927600   96928600      1       1  150064        3.299    0.0004851
enh74054     2   96999000   97000000      3       1  150064       3.1685   0.00076621
enh74061     2   97063200   97064200      2       1  150064       2.5724      0.00505
enh74064     2   97096800   97097800      2       1  150064       2.6512    0.0040106
enh74068     2   97171200   97172200      1       1  150064       2.7435     0.003039
enh74075     2   97205300   97206300      1       1  150064       1.9382       0.0263
enh74077     2   97215300   97216300      1       1  150064        1.664      0.04806
enh74078     2   97219000   97220000      3       2  150064       2.3978     0.008247
enh74079     2   97219700   97220700      2       1  150064       2.6151    0.0044602
enh74081     2   97260000   97261000      1       1  150064       1.6771      0.04676
enh74086     2   97288100   97289100      1       1  150064       1.9919      0.02319
enh74092     2   97350900   97351900      2       1  150064       2.5752    0.0050088
enh74093     2   97353200   97354200      1       1  150064       3.4182    0.0003152
enh74094     2   97359200   97360200      4       2  150064       3.5356   0.00020343
enh74097     2   97406000   97407000      1       1  150064       1.9779      0.02397
enh74098     2   97413000   97414000      2       1  150064       3.9458   3.9765e-05
enh74099     2   97425000   97426000      2       1  150064       1.9136     0.027833
enh74100     2   97430800   97431800      1       1  150064        2.061      0.01965
enh74103     2   97433900   97434900      1       1  150064       2.3494     0.009401
enh74105     2   97438200   97439200      2       1  150064       2.9396    0.0016433
enh74106     2   97439900   97440900      2       1  150064       2.1376     0.016273
enh74108     2   97458600   97459600      2       1  150064       2.1956      0.01406
enh74111     2   97473500   97474500      1       1  150064       2.3171      0.01025
enh74112     2   97475700   97476700      1       1  150064       1.9413      0.02611
enh74113     2   97483700   97484700      1       1  150064       2.1714      0.01495
enh74114     2   97484400   97485400      3       1  150064       1.9841     0.023623
enh74115     2   97485500   97486500      1       1  150064       1.7377      0.04113
enh74116     2   97498100   97499100      1       1  150064       2.0026      0.02261
enh74119     2   97521700   97522700      1       1  150064       2.0007      0.02271
enh74122     2   97541100   97542100      1       1  150064       3.2988    0.0004855
enh74127     2   97558900   97559900      4       2  150064       2.7063    0.0034016
enh74129     2   97564000   97565000      2       1  150064        2.942    0.0016304
enh74130     2   97569100   97570100      4       2  150064       3.6646   0.00012388
enh74131     2   97572500   97573500      4       1  150064       3.6494   0.00013143
enh74133     2   97578800   97579800      2       1  150064       3.5059   0.00022755
enh74138     2   97593600   97594600      3       2  150064       4.4539   4.2162e-06
enh74141     2   97622700   97623700      5       2  150064       1.7894     0.036779
enh74146     2   97761000   97762000      5       1  150064       2.6068      0.00457
enh74147     2   98260800   98261800      2       1  150064       2.3703    0.0088868
enh74149     2   98277000   98278000      3       2  150064       2.5713    0.0050661
enh74153     2   98333200   98334200      2       1  150064       2.6124    0.0044949
enh74167     2   98567400   98568400      3       2  150064       2.3493    0.0094037
enh74169     2   98582800   98583800      1       1  150064       2.9781      0.00145
enh74170     2   98585600   98586600      2       1  150064       2.8731    0.0020326
enh74171     2   98596000   98597000      4       2  150064       2.0347     0.020938
enh74177     2   98626800   98627800      2       1  150064       2.6621    0.0038827
enh74188     2   98704100   98705100      2       1  150064       1.6794     0.046533
enh74197     2   99062800   99063800      5       2  150064       2.1669     0.015122
enh74198     2   99064900   99065900      2       1  150064       1.6915     0.045375
enh74199     2   99068500   99069500      1       1  150064         1.78      0.03754
enh74202     2   99074800   99075800      1       1  150064        1.831      0.03355
enh74205     2   99079100   99080100      1       1  150064         1.86      0.03144
enh74208     2   99084900   99085900      2       1  150064        1.699     0.044663
enh74210     2   99088900   99089900      1       1  150064       1.8722      0.03059
enh74214     2   99099900   99100900      2       1  150064       1.7708     0.038301
enh74219     2   99107400   99108400      2       1  150064       1.8631     0.031224
enh74220     2   99108800   99109800      2       1  150064       1.7642     0.038849
enh74230     2   99132900   99133900      2       1  150064       1.8211     0.034297
enh74232     2   99163900   99164900      3       1  150064       1.6565     0.048812
enh74236     2   99179000   99180000      1       1  150064       1.8114      0.03504
enh74237     2   99222600   99223600      3       1  150064       1.6702     0.047443
enh74244     2   99280200   99281200      1       1  150064       2.0208      0.02165
enh74277     2   99421900   99422900      3       1  150064       1.7118      0.04347
enh74283     2   99449700   99450700      3       1  150064       1.7629     0.038962
enh74311     2  100252500  100253500      2       1  150064       3.1745   0.00075046
enh74314     2  100308300  100309300      3       2  150064       1.8918     0.029256
enh74320     2  100403400  100404400      1       1  150064       2.0112      0.02215
enh74321     2  100443300  100444300      4       1  150064       2.0377     0.020792
enh74356     2  101349400  101350400      6       2  150064       2.5376      0.00558
enh74360     2  101396600  101397600      3       2  150064        2.002     0.022641
enh74428     2  101916500  101917500      4       2  150064       2.3721     0.008843
enh74429     2  101918600  101919600      2       1  150064       1.6736     0.047109
enh74432     2  101943700  101944700      1       1  150064       1.7071       0.0439
enh74433     2  101946000  101947000      1       1  150064       1.7149      0.04318
enh74533     2  102711100  102712100      2       1  150064       2.2969     0.010812
enh74536     2  102722200  102723200      5       2  150064       3.8689   5.4669e-05
enh74537     2  102726900  102727900     10       2  150064        2.932    0.0016842
enh74538     2  102728200  102729200      3       2  150064       1.8882     0.029497
enh74543     2  102743000  102744000      1       1  150064       1.8217      0.03425
enh74544     2  102745600  102746600      4       2  150064       2.7921    0.0026187
enh74545     2  102754200  102755200      1       1  150064       2.8171     0.002423
enh74547     2  102757300  102758300      4       2  150064       2.2424     0.012468
enh74552     2  102771200  102772200      5       2  150064        1.968     0.024532
enh74554     2  102777700  102778700      5       3  150064       1.8146     0.034791
enh74555     2  102782600  102783600      2       1  150064       1.7915     0.036605
enh74556     2  102806600  102807600      2       1  150064       1.8839     0.029792
enh74557     2  102822900  102823900     11       2  150064       1.6999     0.044576
enh74589     2  103342500  103343500      2       1  150064       2.5383    0.0055693
enh74590     2  103351100  103352100      3       1  150064       2.6778    0.0037058
enh74595     2  104995300  104996300      3       2  150064       1.8521     0.032007
enh74614     2  105994400  105995400      2       1  150064       1.8562     0.031715
enh74617     2  106002300  106003300      1       1  150064       1.7877      0.03691
enh74638     2  106084600  106085600      2       1  150064       1.6794     0.046533
enh74657     2  106289500  106290500      2       1  150064       1.7119     0.043458
enh74660     2  106328000  106329000      1       1  150064       2.6493     0.004033
enh74662     2  106349900  106350900      6       3  150064       1.8671     0.030942
enh74664     2  106359700  106360700      2       1  150064       2.2947     0.010874
enh74666     2  106371400  106372400      4       1  150064       1.8943      0.02909
enh74668     2  106380200  106381200      7       2  150064       1.6886     0.045649
enh74732     2  106552400  106553400      5       2  150064       2.2768     0.011399
enh74817     2  109200300  109201300      5       3  150064       1.8489     0.032238
enh74826     2  109228300  109229300      2       1  150064       1.8527     0.031962
enh74828     2  109231600  109232600      3       1  150064       1.8293     0.033678
enh74942     2  110271200  110272200      2       1  150064       4.2551   1.0449e-05
enh74945     2  110317800  110318800      2       1  150064       2.9339    0.0016739
enh74946     2  110351800  110352800      3       2  150064        3.831   6.3821e-05
enh74948     2  110364000  110365000      2       1  150064       3.9318   4.2148e-05
enh74949     2  110366500  110367500      4       2  150064       2.8395    0.0022591
enh74950     2  110367000  110368000      4       2  150064       2.2476     0.012302
enh74951     2  110369200  110370200      5       3  150064       3.4337   0.00029767
enh74952     2  110387600  110388600      4       2  150064       2.5813    0.0049212
enh74953     2  110389400  110390400      5       2  150064       3.5119   0.00022247
enh74954     2  110390600  110391600      5       3  150064       4.0214   2.8921e-05
enh74955     2  110393600  110394600      4       2  150064       2.3462    0.0094821
enh74956     2  110395300  110396300      3       1  150064        2.386    0.0085156
enh74957     2  110401900  110402900      3       2  150064       2.6335    0.0042256
enh74959     2  110420200  110421200      5       2  150064       2.0228     0.021549
enh74969     2  110906600  110907600      2       1  150064        2.578    0.0049685
enh74999     2  111935900  111936900      3       1  150064       2.2108     0.013525
enh75000     2  111942000  111943000      1       1  150064       2.3272     0.009977
enh75008     2  112252800  112253800      1       1  150064        2.238      0.01261
enh75036     2  112670000  112671000      6       2  150064       2.0021     0.022638
enh75038     2  112677100  112678100      3       2  150064       2.0374     0.020804
enh75039     2  112679200  112680200      3       1  150064       2.1012     0.017812
enh75040     2  112680200  112681200      3       1  150064        1.951      0.02553
enh75044     2  112702900  112703900      1       1  150064       2.4448     0.007247
enh75045     2  112704600  112705600      6       2  150064       1.9846     0.023597
enh75048     2  112722400  112723400      4       2  150064       1.6468     0.049801
enh75057     2  112782400  112783400      3       2  150064       2.0742     0.019028
enh75070     2  112944900  112945900      2       1  150064        1.705       0.0441
enh75096     2  113432100  113433100      1       1  150064       2.4515     0.007114
enh75156     2  113943400  113944400      2       1  150064        2.212     0.013483
enh75175     2  114081700  114082700      4       2  150064        1.824     0.034076
enh75187     2  114634400  114635400      4       2  150064       2.8604    0.0021153
enh75195     2  114667700  114668700      5       2  150064       2.1569     0.015506
enh75206     2  118813400  118814400      4       2  150064       2.0859     0.018493
enh75211     2  118861300  118862300      3       2  150064       1.8536     0.031898
enh75212     2  118871400  118872400      6       3  150064       2.8275    0.0023454
enh75213     2  118874800  118875800      4       1  150064       2.7926    0.0026139
enh75217     2  118926500  118927500      3       1  150064       1.9362     0.026422
enh75232     2  119982900  119983900      6       3  150064       1.7663     0.038673
enh75284     2  120933900  120934900      1       1  150064       1.7135      0.04331
enh75291     2  120984500  120985500      2       1  150064       1.6772     0.046754
enh75292     2  120987200  120988200      1       1  150064       1.6605      0.04841
enh75305     2  121030400  121031400      2       1  150064        1.915     0.027746
enh75312     2  121076000  121077000      1       1  150064        2.012      0.02211
enh75393     2  122061000  122062000      1       1  150064       1.8367      0.03313
enh75394     2  122120700  122121700      1       1  150064       2.0078      0.02233
enh75408     2  122289500  122290500      6       2  150064       1.8393     0.032938
enh75409     2  122290300  122291300      2       1  150064        2.287     0.011099
enh75431     2  122453900  122454900      2       1  150064       1.9531     0.025406
enh75437     2  122494900  122495900      2       1  150064       2.3082     0.010494
enh75439     2  122511700  122512700      1       1  150064       1.8269      0.03386
enh75441     2  122529200  122530200      1       1  150064       1.9179      0.02756
enh75442     2  122534300  122535300      4       2  150064       1.9518     0.025483
enh75443     2  122568900  122569900      3       2  150064       2.1401     0.016174
enh75449     2  122766800  122767800      1       1  150064       2.9712     0.001483
enh75462     2  127427700  127428700      1       1  150064       1.8963      0.02896
enh75473     2  127533600  127534600      4       2  150064       2.4173    0.0078178
enh75486     2  127841100  127842100      5       3  150064       2.4838    0.0064992
enh75487     2  127843700  127844700      6       2  150064       2.3336    0.0098085
enh75488     2  127845800  127846800      5       2  150064       2.7014    0.0034526
enh75490     2  127848500  127849500      3       2  150064       2.2095      0.01357
enh75491     2  127850300  127851300      2       1  150064       1.8863      0.02963
enh75492     2  127854200  127855200      7       4  150064       2.9824    0.0014298
enh75496     2  127885800  127886800      5       1  150064       2.0111     0.022158
enh75498     2  127902900  127903900      6       3  150064       1.9852     0.023563
enh75503     2  127942400  127943400      2       1  150064       1.8874     0.029551
enh75572     2  128586900  128587900      5       3  150064       1.6929     0.045242
enh75575     2  128612900  128613900      2       1  150064       1.9235     0.027207
enh75585     2  128786200  128787200      2       1  150064       1.7097     0.043657
enh75619     2  129153300  129154300      9       1  150064       1.9092     0.028119
enh75620     2  129165700  129166700      6       3  150064       2.2666     0.011708
enh75675     2  131131700  131132700      3       1  150064       2.1006     0.017839
enh75676     2  131134100  131135100      3       2  150064       1.7561     0.039535
enh75681     2  131149500  131150500      1       1  150064       2.1072      0.01755
enh75691     2  131650600  131651600      2       1  150064       2.2811     0.011272
enh75693     2  131799500  131800500      1       1  150064       3.4002    0.0003367
enh75694     2  131834600  131835600      1       1  150064       3.3548    0.0003971
enh75695     2  131849000  131850000      1       1  150064       2.5573     0.005274
enh75697     2  131861300  131862300      4       2  150064        3.335   0.00042656
enh75698     2  131864400  131865400      2       1  150064        2.684    0.0036368
enh75699     2  131867600  131868600      3       1  150064        3.016    0.0012808
enh75702     2  131913700  131914700      2       1  150064        3.269   0.00053969
enh75708     2  133165800  133166800      2       1  150064       1.8131     0.034911
enh75730     2  134880700  134881700      2       1  150064       2.8151    0.0024384
enh75734     2  134891600  134892600      3       2  150064       3.2345   0.00060923
enh75735     2  134893200  134894200      1       1  150064       2.5116     0.006009
enh75737     2  134895300  134896300      3       1  150064       3.9695   3.6018e-05
enh75738     2  134897400  134898400      1       1  150064       4.2027    1.319e-05
enh75739     2  134899700  134900700      3       1  150064        2.675    0.0037366
enh75747     2  134921000  134922000      1       1  150064       2.4341     0.007465
enh75756     2  134945400  134946400      7       3  150064       1.6896     0.045554
enh75821     2  135674200  135675200      1       1  150064       3.0217     0.001257
enh75823     2  135678800  135679800      2       1  150064         2.09      0.01831
enh75865     2  136897600  136898600      2       1  150064       2.1677     0.015092
enh75866     2  136899100  136900100      2       1  150064       1.6819     0.046293
enh75900     2  139465200  139466200      5       3  150064       2.3918    0.0083829
enh75916     2  143902600  143903600      1       1  150064       1.7459      0.04041
enh75921     2  143909500  143910500      1       1  150064       2.1282      0.01666
enh75922     2  143911600  143912600      1       1  150064       1.7942      0.03639
enh75935     2  144232700  144233700      1       1  150064       2.5366     0.005597
enh75936     2  144235200  144236200      1       1  150064       1.7305      0.04177
enh75950     2  144712900  144713900      1       1  150064       2.9506     0.001586
enh75955     2  144995000  144996000      1       1  150064       2.0335        0.021
enh75962     2  145116300  145117300      1       1  150064       3.3639    0.0003842
enh75963     2  145129900  145130900      1       1  150064       2.7902     0.002634
enh75965     2  145137300  145138300      2       1  150064       3.5341    0.0002046
enh75966     2  145140600  145141600      1       1  150064       4.6394    1.747e-06
enh75968     2  145161100  145162100      2       1  150064       4.2078   1.2891e-05
enh75970     2  145170500  145171500      3       1  150064       3.1929   0.00070419
enh75971     2  145171000  145172000      4       2  150064        3.185   0.00072385
enh75973     2  145184400  145185400      2       1  150064       3.1832   0.00072837
enh75974     2  145187000  145188000      1       1  150064        3.432    0.0002996
enh75976     2  145192000  145193000      1       1  150064        2.707     0.003395
enh75977     2  145195800  145196800      1       1  150064       4.5173    3.132e-06
enh75978     2  145198100  145199100      6       3  150064       2.3436    0.0095487
enh75979     2  145201400  145202400      1       1  150064       4.3878    5.724e-06
enh75981     2  145204800  145205800      2       1  150064       1.7417      0.04078
enh75986     2  145214200  145215200      3       1  150064       4.0622   2.4309e-05
enh75988     2  145218800  145219800      2       1  150064       3.4822   0.00024867
enh76005     2  145259400  145260400      1       1  150064       1.9658      0.02466
enh76038     2  148612400  148613400      2       1  150064       2.1293     0.016614
enh76042     2  148734800  148735800      1       1  150064        1.891      0.02931
enh76046     2  149258800  149259800      1       1  150064       2.4484     0.007175
enh76050     2  149303200  149304200      3       2  150064       1.6852     0.045979
enh76051     2  149309800  149310800      2       1  150064       2.9679     0.001499
enh76052     2  149310800  149311800      3       1  150064       2.2658     0.011732
enh76055     2  149403900  149404900      3       1  150064       1.7192     0.042789
enh76072     2  149861200  149862200      2       1  150064       2.1946     0.014098
enh76073     2  149862200  149863200      1       1  150064       2.6678     0.003817
enh76074     2  149875400  149876400      2       1  150064       2.2297     0.012884
enh76076     2  149878000  149879000      1       1  150064       2.1362      0.01633
enh76082     2  149986000  149987000      5       2  150064        2.063     0.019554
enh76089     2  150453900  150454900      3       2  150064       2.2572     0.011997
enh76093     2  150982800  150983800      2       1  150064       1.7862     0.037035
enh76095     2  151138600  151139600      2       1  150064       2.4112    0.0079509
enh76096     2  151165800  151166800      4       2  150064          2.1     0.017866
enh76139     2  152953400  152954400      2       1  150064       2.0321      0.02107
enh76142     2  153023300  153024300      2       1  150064       2.3393    0.0096609
enh76143     2  153025400  153026400      2       1  150064       2.4332     0.007482
enh76146     2  153030000  153031000      2       1  150064       2.0004     0.022726
enh76147     2  153056800  153057800      2       1  150064       3.3625   0.00038614
enh76148     2  153079400  153080400      2       1  150064       2.7181    0.0032833
enh76149     2  153080200  153081200      1       1  150064       3.0527     0.001134
enh76151     2  153232600  153233600      6       3  150064       2.4765    0.0066346
enh76153     2  153236600  153237600      6       2  150064       1.7094     0.043691
enh76158     2  153263800  153264800      3       2  150064       1.6451     0.049974
enh76162     2  153277600  153278600      2       1  150064       2.4095    0.0079867
enh76164     2  153287900  153288900      1       1  150064       1.9508      0.02554
enh76170     2  153325400  153326400      1       1  150064        2.779     0.002726
enh76187     2  153468500  153469500      4       1  150064       2.1423     0.016087
enh76188     2  153470000  153471000      4       2  150064       2.9133    0.0017881
enh76189     2  153479400  153480400      3       1  150064       4.3007   8.5135e-06
enh76190     2  153503800  153504800      1       1  150064       2.9765     0.001458
enh76192     2  153586800  153587800      4       2  150064       2.7664    0.0028339
enh76193     2  153683800  153684800      2       1  150064       2.4695    0.0067642
enh76200     2  157196700  157197700      1       1  150064       2.1873      0.01436
enh76202     2  157254600  157255600      1       1  150064       2.2442      0.01241
enh76258     2  158865800  158866800      2       1  150064       1.9687     0.024493
enh76262     2  158972000  158973000      1       1  150064       2.3109      0.01042
enh76265     2  159315400  159316400      2       1  150064        2.915    0.0017787
enh76267     2  159349600  159350600      6       2  150064       2.8574    0.0021356
enh76271     2  159366600  159367600      3       2  150064       2.1495     0.015796
enh76274     2  159493500  159494500      4       2  150064       3.4109   0.00032376
enh76353     2  160448600  160449600      5       2  150064       2.7421     0.003052
enh76354     2  160461100  160462100      8       2  150064       2.6222    0.0043678
enh76355     2  160462200  160463200      5       2  150064       2.5663    0.0051388
enh76359     2  160476800  160477800      3       2  150064       1.8384     0.033002
enh76361     2  160572100  160573100      4       1  150064       2.5412    0.0055233
enh76362     2  160578300  160579300      5       3  150064        1.766     0.038694
enh76364     2  160595100  160596100      6       2  150064       2.7881    0.0026505
enh76366     2  160640600  160641600      2       1  150064       2.6008    0.0046505
enh76369     2  160649000  160650000      1       1  150064       3.0243     0.001246
enh76371     2  160651400  160652400      4       2  150064       2.2215      0.01316
enh76372     2  160655000  160656000      3       1  150064       2.7305    0.0031624
enh76373     2  160657800  160658800      4       2  150064       2.4114    0.0079461
enh76389     2  161021800  161022800      2       1  150064       2.4418    0.0073079
enh76402     2  161138400  161139400      1       1  150064       1.6973      0.04482
enh76417     2  161201200  161202200      2       1  150064       1.8038     0.035628
enh76451     2  161284500  161285500      6       2  150064       2.2613     0.011869
enh76459     2  161320200  161321200      2       1  150064       2.3861    0.0085146
enh76479     2  161508500  161509500      2       1  150064       1.7171     0.042984
enh76481     2  161560600  161561600      5       3  150064       1.8777     0.030209
enh76500     2  162022600  162023600      2       1  150064       1.8588     0.031525
enh76510     2  162810400  162811400      3       1  150064       3.2781    0.0005226
enh76512     2  162831900  162832900      1       1  150064       2.3775     0.008716
enh76514     2  162851600  162852600      1       1  150064       3.3511    0.0004025
enh76516     2  162867400  162868400      3       1  150064       3.2388   0.00060024
enh76517     2  162868800  162869800      3       1  150064       4.3699   6.2163e-06
enh76518     2  162870000  162871000      2       1  150064       1.6887     0.045639
enh76520     2  162885600  162886600      1       1  150064       3.3731    0.0003716
enh76570     2  166734000  166735000      4       2  150064       1.6601     0.048445
enh76572     2  166753900  166754900      2       1  150064       1.9638     0.024775
enh76574     2  166806700  166807700      4       2  150064       1.8817     0.029935
enh76619     2  169315400  169316400      3       2  150064       2.2001     0.013901
enh76628     2  169374800  169375800      3       1  150064       2.1259     0.016756
enh76629     2  169377600  169378600      2       1  150064       1.8727     0.030553
enh76633     2  169385000  169386000      4       2  150064       3.1486   0.00082041
enh76634     2  169386100  169387100      3       1  150064       1.7742     0.038014
enh76635     2  169387400  169388400      2       1  150064       2.0834     0.018607
enh76638     2  169406900  169407900      4       2  150064       2.4677    0.0067991
enh76644     2  169438000  169439000      2       1  150064       2.5969    0.0047033
enh76648     2  169482600  169483600      5       2  150064       3.3347   0.00042701
enh76649     2  169489200  169490200      4       2  150064       2.4168     0.007829
enh76650     2  169491400  169492400      3       1  150064       3.4519   0.00027834
enh76651     2  169495700  169496700      4       2  150064       2.8634    0.0020954
enh76653     2  169555200  169556200      6       2  150064       1.8284     0.033746
enh76703     2  171787000  171788000      2       1  150064       1.8832     0.029834
enh76712     2  171993200  171994200      3       2  150064       2.1576     0.015481
enh76714     2  171999000  172000000      2       1  150064       1.7314     0.041692
enh76716     2  172002600  172003600      3       1  150064       2.1945       0.0141
enh76720     2  172014700  172015700      2       1  150064       2.3051     0.010581
enh76731     2  172543200  172544200      4       2  150064       3.5842   0.00016909
enh76733     2  172655000  172656000      1       1  150064       4.1125    1.957e-05
enh76737     2  172780100  172781100      4       2  150064       3.6262   0.00014382
enh76738     2  172812100  172813100      6       3  150064       2.5539    0.0053257
enh76741     2  172876700  172877700      2       1  150064       3.7264   9.7134e-05
enh76756     2  173138400  173139400      3       2  150064       2.3827    0.0085926
enh76757     2  173149300  173150300      6       2  150064       2.1033     0.017718
enh76758     2  173158400  173159400      5       2  150064       2.2216     0.013155
enh76810     2  173921200  173922200      2       1  150064       1.9619     0.024888
enh76813     2  173955600  173956600      3       2  150064       1.6887     0.045641
enh76815     2  173988800  173989800      2       1  150064       3.1026   0.00095925
enh76816     2  173998800  173999800      3       1  150064        2.073     0.019086
enh76818     2  174052800  174053800      4       2  150064       2.7049    0.0034158
enh76820     2  174082800  174083800      4       2  150064         1.95     0.025587
enh76834     2  174763000  174764000      4       2  150064       1.8982     0.028836
enh76835     2  174786000  174787000      4       2  150064       1.9108     0.028015
enh76841     2  174805400  174806400      5       3  150064       2.2863     0.011119
enh76843     2  174811200  174812200      3       2  150064       1.8972     0.028902
enh76844     2  174814600  174815600      5       1  150064       2.0835     0.018605
enh76846     2  174824100  174825100      4       2  150064       1.6724     0.047225
enh76859     2  174896400  174897400      7       2  150064       2.5773    0.0049786
enh76864     2  175018300  175019300      4       2  150064       2.5044    0.0061327
enh76866     2  175111500  175112500      2       1  150064       2.6259    0.0043211
enh76871     2  175388000  175389000      2       1  150064       1.6889     0.045619
enh76872     2  175389500  175390500      1       1  150064       2.5303     0.005699
enh76877     2  175450500  175451500      2       1  150064        1.709     0.043724
enh76880     2  175456500  175457500      4       2  150064       1.8431     0.032658
enh76882     2  175463500  175464500      1       1  150064       2.3746     0.008783
enh76883     2  175465300  175466300      2       1  150064        2.032     0.021077
enh76884     2  175467400  175468400      3       1  150064       2.0291     0.021226
enh76885     2  175471000  175472000      2       1  150064       2.0666     0.019385
enh76888     2  175474200  175475200      1       1  150064       2.4213     0.007733
enh76889     2  175475400  175476400      2       1  150064       2.4378    0.0073886
enh76901     2  175545000  175546000      2       1  150064       2.6965    0.0035033
enh76963     2  178215300  178216300      1       1  150064       1.7727      0.03814
enh76978     2  178976200  178977200      2       1  150064       1.9619     0.024889
enh76979     2  178978000  178979000      1       1  150064       2.1118      0.01735
enh77013     2  180870000  180871000      2       1  150064       2.6466    0.0040648
enh77044     2  182655200  182656200      4       2  150064       1.7244     0.042318
enh77055     2  183579300  183580300      2       1  150064       2.4001    0.0081953
enh77062     2  183874500  183875500      2       1  150064       3.0777     0.001043
enh77064     2  183893900  183894900      4       2  150064       2.0579     0.019801
enh77069     2  183990100  183991100      9       4  150064       1.8524     0.031986
enh77077     2  187408200  187409200      4       2  150064       2.0068     0.022388
enh77097     2  189198200  189199200      2       1  150064        2.091     0.018266
enh77100     2  189651100  189652100      2       1  150064       2.6071    0.0045662
enh77150     2  191210000  191211000      1       1  150064       2.5887     0.004817
enh77151     2  191217000  191218000      2       1  150064       1.8244     0.034047
enh77152     2  191218900  191219900      5       1  150064       1.9129     0.027881
enh77153     2  191220600  191221600      1       1  150064       1.7229      0.04245
enh77155     2  191274200  191275200      1       1  150064       2.8772     0.002006
enh77156     2  191277900  191278900      1       1  150064       1.8367      0.03313
enh77158     2  191281600  191282600      3       2  150064       1.8238     0.034087
enh77166     2  191328800  191329800      3       2  150064       2.6303    0.0042649
enh77170     2  191364500  191365500      4       2  150064        1.799     0.036008
enh77171     2  191367200  191368200      3       2  150064       1.8169     0.034612
enh77176     2  191394100  191395100      7       3  150064       1.9352     0.026481
enh77178     2  191400500  191401500      3       2  150064       1.7662     0.038684
enh77182     2  191492900  191493900      2       1  150064       2.4091    0.0079953
enh77184     2  191511900  191512900      7       2  150064       1.7545     0.039669
enh77196     2  191723900  191724900      3       1  150064       1.6957      0.04497
enh77198     2  191740200  191741200      3       2  150064       2.0909      0.01827
enh77210     2  191886700  191887700      5       3  150064       2.0585     0.019771
enh77214     2  191906100  191907100      1       1  150064       2.1558      0.01555
enh77215     2  191915700  191916700      2       1  150064       1.7647     0.038805
enh77256     2  192331500  192332500      2       1  150064       2.2975     0.010794
enh77291     2  196400700  196401700      4       2  150064       2.8262    0.0023549
enh77292     2  196408200  196409200      2       1  150064       3.3262   0.00044018
enh77293     2  196424900  196425900      4       2  150064       1.9604     0.024976
enh77304     2  196944300  196945300      1       1  150064       1.8707      0.03069
enh77305     2  196965700  196966700      3       1  150064       1.9611     0.024932
enh77306     2  197023200  197024200      6       2  150064       1.8215     0.034265
enh77309     2  197026800  197027800      2       1  150064        1.849     0.032229
enh77311     2  197039100  197040100      2       1  150064        1.817     0.034609
enh77312     2  197047400  197048400      1       1  150064       2.1038       0.0177
enh77313     2  197048600  197049600      4       2  150064       1.7982     0.036069
enh77314     2  197065500  197066500      3       1  150064       2.7123    0.0033407
enh77316     2  197071100  197072100      3       2  150064       1.6588     0.048578
enh77333     2  197140600  197141600      2       1  150064       2.9749    0.0014653
enh77334     2  197156400  197157400      3       1  150064       3.1197   0.00090516
enh77339     2  197346800  197347800      1       1  150064       2.8523      0.00217
enh77340     2  197379300  197380300      4       2  150064        3.435   0.00029628
enh77343     2  197789400  197790400      1       1  150064       2.0893      0.01834
enh77345     2  197852800  197853800      1       1  150064       2.8627       0.0021
enh77346     2  197936200  197937200      2       1  150064       2.0929     0.018181
enh77350     2  197995300  197996300      1       1  150064       2.5018     0.006178
enh77354     2  198006100  198007100      3       1  150064       2.0145      0.02198
enh77358     2  198016600  198017600      3       1  150064       2.2758     0.011429
enh77362     2  198026300  198027300      2       1  150064       2.2899     0.011013
enh77364     2  198028900  198029900      2       1  150064       2.3458    0.0094928
enh77388     2  198107000  198108000      1       1  150064        1.867      0.03095
enh77390     2  198113200  198114200      3       1  150064       2.5013    0.0061868
enh77391     2  198114500  198115500      3       1  150064       2.5013     0.006186
enh77393     2  198123100  198124100      1       1  150064       2.6007     0.004652
enh77396     2  198130400  198131400      4       2  150064       1.8806     0.030011
enh77402     2  198144000  198145000      5       2  150064       5.1584   1.2456e-07
enh77403     2  198145600  198146600      2       1  150064       4.6083   2.0299e-06
enh77406     2  198155200  198156200      1       1  150064       5.4047    3.246e-08
enh77409     2  198160200  198161200      2       1  150064       4.8318   6.7653e-07
enh77410     2  198162200  198163200      1       1  150064       5.4332    2.767e-08
enh77411     2  198166300  198167300      2       1  150064       4.9679   3.3832e-07
enh77413     2  198168600  198169600      3       2  150064       4.4432   4.4314e-06
enh77414     2  198169200  198170200      3       1  150064       5.0748   1.9391e-07
enh77415     2  198170200  198171200      5       1  150064       5.0369   2.3653e-07
enh77417     2  198187500  198188500      1       1  150064       5.5826    1.185e-08
enh77419     2  198234500  198235500      2       1  150064       4.4628   4.0443e-06
enh77420     2  198243200  198244200      1       1  150064       4.7819    8.681e-07
enh77422     2  198294800  198295800      2       1  150064       1.7139     0.043274
enh77427     2  198361200  198362200      1       1  150064       6.2257    2.397e-10
enh77428     2  198362000  198363000      3       1  150064       5.8574   2.3511e-09
enh77431     2  198402800  198403800      2       1  150064       5.4894   2.0166e-08
enh77432     2  198456000  198457000      3       2  150064       3.9163   4.4962e-05
enh77433     2  198478800  198479800      1       1  150064       1.9758      0.02409
enh77434     2  198492500  198493500      4       1  150064       2.0871      0.01844
enh77436     2  198573400  198574400      2       1  150064        4.101   2.0565e-05
enh77438     2  198668200  198669200      5       3  150064       4.8872    5.114e-07
enh77440     2  198737700  198738700      2       1  150064       3.7759   7.9729e-05
enh77441     2  198756600  198757600      1       1  150064       4.2046    1.308e-05
enh77442     2  198758600  198759600      2       1  150064       4.0666   2.3857e-05
enh77443     2  198858200  198859200      4       2  150064       3.9207   4.4154e-05
enh77444     2  198860100  198861100      2       1  150064       4.9664   3.4099e-07
enh77453     2  200683800  200684800      1       1  150064       4.3977     5.47e-06
enh77454     2  200774900  200775900      3       2  150064       5.8052   3.2138e-09
enh77455     2  200777100  200778100      2       1  150064       5.9365    1.456e-09
enh77457     2  200810100  200811100      1       1  150064        6.981    1.465e-12
enh77459     2  200822300  200823300      5       2  150064       3.5162   0.00021886
enh77464     2  200995200  200996200      3       2  150064       2.3616    0.0090976
enh77465     2  201042700  201043700      2       1  150064       2.8592    0.0021238
enh77467     2  201172800  201173800      5       2  150064       5.7983   3.3493e-09
enh77468     2  201173300  201174300      1       1  150064       4.7124    1.224e-06
enh77469     2  201176500  201177500      4       2  150064       2.4416    0.0073108
enh77470     2  201179600  201180600      3       2  150064       2.5797     0.004945
enh77471     2  201180900  201181900      1       1  150064       2.5725     0.005049
enh77472     2  201183200  201184200      3       1  150064       2.5508    0.0053739
enh77473     2  201184000  201185000      2       1  150064       1.8411     0.032803
enh77475     2  201192400  201193400      4       2  150064       3.9877   3.3361e-05
enh77476     2  201193800  201194800      3       2  150064       3.5441   0.00019701
enh77481     2  201212700  201213700      4       2  150064        1.711     0.043541
enh77482     2  201215400  201216400      6       4  150064       1.7277     0.042018
enh77485     2  201224800  201225800      1       1  150064       3.5893    0.0001658
enh77486     2  201229000  201230000      3       1  150064       4.8925   4.9787e-07
enh77487     2  201229600  201230600      4       2  150064       5.7961   3.3934e-09
enh77489     2  201237200  201238200      2       1  150064       2.5634    0.0051829
enh77490     2  201238600  201239600      2       1  150064       4.4098   5.1728e-06
enh77491     2  201239400  201240400      7       3  150064       4.5765   2.3643e-06
enh77494     2  201247400  201248400      5       2  150064       4.4118   5.1248e-06
enh77496     2  201309000  201310000      2       1  150064       3.2876   0.00050519
enh77497     2  201320300  201321300      3       1  150064       3.6447   0.00013385
enh77498     2  201331900  201332900      2       1  150064       3.1392   0.00084705
enh77500     2  201373100  201374100      4       2  150064        1.978     0.023962
enh77501     2  201391400  201392400      1       1  150064       2.5776     0.004974
enh77504     2  201500000  201501000      4       2  150064        1.781     0.037459
enh77508     2  201559500  201560500      4       2  150064       2.2416     0.012495
enh77510     2  201607000  201608000      7       2  150064       2.1796     0.014645
enh77543     2  202046800  202047800      1       1  150064       1.8405      0.03285
enh77549     2  202060500  202061500      2       1  150064       1.8034      0.03566
enh77564     2  202119200  202120200      7       3  150064       2.9018    0.0018548
enh77565     2  202127000  202128000      8       4  150064       2.3391     0.009666
enh77566     2  202128200  202129200      1       1  150064       1.6548      0.04898
enh77589     2  202829300  202830300      5       3  150064       2.4252    0.0076495
enh77615     2  203453200  203454200      2       1  150064       1.7147     0.043196
enh77624     2  203530700  203531700      1       1  150064       2.8442     0.002226
enh77625     2  203537200  203538200      1       1  150064       2.8652     0.002084
enh77626     2  203539200  203540200      3       2  150064       1.6824     0.046249
enh77628     2  203582400  203583400      2       1  150064       2.0271     0.021326
enh77633     2  203878000  203879000      1       1  150064       2.9017     0.001856
enh77634     2  203902000  203903000      1       1  150064       2.9995     0.001352
enh77635     2  203905000  203906000      3       2  150064       2.6044    0.0046021
enh77637     2  204104800  204105800      2       1  150064       2.6149    0.0044624
enh77642     2  204366200  204367200      4       2  150064       1.6829     0.046198
enh77658     2  204520900  204521900      2       1  150064       1.8384     0.033003
enh77688     2  204761900  204762900      1       1  150064       1.8551      0.03179
enh77689     2  204772600  204773600      2       1  150064       1.7097     0.043664
enh77720     2  205837300  205838300      1       1  150064       2.1553      0.01557
enh77755     2  206714000  206715000      1       1  150064       1.7774      0.03775
enh77786     2  207911100  207912100      2       1  150064        1.793      0.03649
enh77812     2  208089200  208090200      3       2  150064       2.3638    0.0090448
enh77830     2  208345500  208346500      3       1  150064       2.1836     0.014497
enh77831     2  208346200  208347200      5       2  150064       2.3361    0.0097426
enh77832     2  208364000  208365000      2       1  150064       2.7784    0.0027312
enh77834     2  208369400  208370400      2       1  150064       2.6081    0.0045524
enh77839     2  208398300  208399300      2       1  150064       3.6579   0.00012715
enh77843     2  208412400  208413400      2       1  150064        3.581   0.00017111
enh77845     2  208481600  208482600      3       1  150064       3.7659    8.296e-05
enh77846     2  208483800  208484800      3       1  150064       3.8769   5.2892e-05
enh77851     2  208497600  208498600      1       1  150064       4.1488    1.671e-05
enh77946     2  216880200  216881200      2       1  150064       1.7857     0.037073
enh77963     2  217087300  217088300      1       1  150064       1.9552      0.02528
enh77966     2  217205100  217206100      4       2  150064       1.8539      0.03188
enh77972     2  217277600  217278600      2       1  150064       3.6258   0.00014403
enh77973     2  217278000  217279000      3       1  150064       2.8614    0.0021086
enh77977     2  217360200  217361200      4       2  150064       1.8798     0.030068
enh77980     2  217404300  217405300      2       1  150064       1.9987     0.022821
enh77984     2  217417900  217418900      5       3  150064       1.7594     0.039251
enh77985     2  217419300  217420300      4       2  150064       1.8559     0.031731
enh77987     2  217427400  217428400      3       2  150064       1.6557     0.048887
enh77989     2  217447700  217448700      3       2  150064       2.7106    0.0033585
enh77995     2  217504800  217505800      1       1  150064       1.8572      0.03164
enh78000     2  217521400  217522400      2       1  150064       2.1203      0.01699
enh78002     2  217526100  217527100      2       1  150064       1.8677     0.030903
enh78003     2  217529600  217530600      2       1  150064       2.1836     0.014494
enh78026     2  217901600  217902600      9       4  150064       1.9389     0.026255
enh78031     2  217939500  217940500     10       3  150064       1.8883     0.029496
enh78033     2  218025400  218026400      2       1  150064       2.3866    0.0085019
enh78082     2  218653600  218654600      7       3  150064       2.2382     0.012605
enh78083     2  218655200  218656200      2       1  150064       2.4467    0.0072085
enh78117     2  218774500  218775500      3       1  150064       3.5978   0.00016045
enh78118     2  218776000  218777000      3       2  150064       2.3245      0.01005
enh78122     2  218782500  218783500     10       4  150064       2.7216    0.0032481
enh78124     2  218788400  218789400      5       2  150064       1.9002     0.028701
enh78133     2  218813000  218814000      1       1  150064       1.7665      0.03866
enh78180     2  219140200  219141200      1       1  150064       1.8132       0.0349
enh78238     2  219935800  219936800      2       1  150064         2.01     0.022218
enh78239     2  219945400  219946400      1       1  150064       2.3588     0.009166
enh78240     2  219946700  219947700      4       2  150064       1.8473     0.032355
enh78245     2  219981500  219982500      1       1  150064        2.351     0.009361
enh78248     2  219992900  219993900      1       1  150064       2.9174     0.001765
enh78249     2  220024000  220025000      2       1  150064       2.6937    0.0035333
enh78250     2  220025600  220026600      2       1  150064       2.6891    0.0035818
enh78253     2  220039800  220040800      2       1  150064       3.3886   0.00035125
enh78254     2  220044200  220045200      2       1  150064       3.8727   5.3813e-05
enh78255     2  220046700  220047700      3       1  150064       4.0379    2.697e-05
enh78263     2  220091900  220092900      2       1  150064       1.9286     0.026889
enh78265     2  220107700  220108700      2       1  150064       1.7459     0.040414
enh78321     2  222308600  222309600      4       1  150064       1.6987     0.044684
enh78326     2  222391800  222392800      3       2  150064       3.3528   0.00039999
enh78327     2  222393600  222394600      4       2  150064       2.8771     0.002007
enh78328     2  222394900  222395900      4       2  150064        2.334    0.0097972
enh78361     2  223728200  223729200      4       2  150064       1.9622     0.024867
enh78370     2  223771400  223772400      2       1  150064       1.7092     0.043711
enh78426     2  225260500  225261500      4       1  150064       2.4275     0.007602
enh78427     2  225269900  225270900      3       2  150064       1.8579     0.031593
enh78428     2  225349700  225350700      2       1  150064       1.9061     0.028321
enh78429     2  225381800  225382800      1       1  150064       2.3599     0.009139
enh78431     2  225384700  225385700      3       2  150064       3.6737   0.00011953
enh78434     2  225390400  225391400      3       1  150064       5.0926   1.7657e-07
enh78436     2  225426700  225427700      4       2  150064       2.1672     0.015109
enh78437     2  225428400  225429400      3       2  150064       1.7376      0.04114
enh78438     2  225434600  225435600      1       1  150064       1.6773      0.04674
enh78439     2  225436900  225437900      4       2  150064        4.282   9.2614e-06
enh78440     2  225439800  225440800      8       3  150064        3.204   0.00067765
enh78447     2  225759100  225760100      4       2  150064       2.1264     0.016733
enh78448     2  225774400  225775400      8       3  150064       2.0747     0.019006
enh78518     2  227702000  227703000      3       1  150064       1.9066     0.028286
enh78519     2  227703800  227704800      3       1  150064       1.8996      0.02874
enh78520     2  227727000  227728000      4       1  150064       2.3948    0.0083141
enh78522     2  227766600  227767600      3       1  150064       1.7185     0.042851
enh78527     2  227841400  227842400      2       1  150064       2.0638      0.01952
enh78537     2  228262000  228263000      6       2  150064       2.7527    0.0029553
enh78538     2  228262600  228263600      5       2  150064       2.7514     0.002967
enh78541     2  228280300  228281300      4       2  150064       2.6493    0.0040327
enh78543     2  228301400  228302400      5       2  150064       1.6456     0.049924
enh78545     2  228324700  228325700      1       1  150064       2.7341     0.003128
enh78546     2  228329000  228330000      9       4  150064       2.2791     0.011329
enh78550     2  228347200  228348200      2       1  150064       2.2438     0.012421
enh78559     2  228383200  228384200      8       4  150064       2.3467    0.0094713
enh78566     2  228646000  228647000     12       4  150064       2.2228     0.013115
enh78577     2  230195900  230196900      4       2  150064       1.7808     0.037471
enh78586     2  230717800  230718800      1       1  150064       1.8142      0.03482
enh78591     2  230844900  230845900      1       1  150064        2.353     0.009312
enh78603     2  231074100  231075100      3       1  150064       1.7516     0.039924
enh78604     2  231082000  231083000      2       1  150064       1.6688     0.047582
enh78607     2  231091200  231092200      5       1  150064       1.7624        0.039
enh78608     2  231094400  231095400      1       1  150064       2.4535     0.007073
enh78611     2  231190200  231191200      6       2  150064       1.9679     0.024542
enh78629     2  231355700  231356700      5       2  150064       1.9995     0.022778
enh78633     2  231466200  231467200      4       2  150064       2.7809    0.0027101
enh78703     2  232134300  232135300      1       1  150064       1.6987      0.04469
enh78724     2  232263700  232264700      3       2  150064       1.7419      0.04076
enh78730     2  232326200  232327200      2       1  150064       1.9244     0.027151
enh78731     2  232333900  232334900      9       4  150064       2.1134     0.017282
enh78751     2  232470200  232471200      2       1  150064       1.7846      0.03716
enh78762     2  232528600  232529600      3       1  150064       2.1975     0.013994
enh78763     2  232532000  232533000      2       1  150064       2.2746     0.011466
enh78766     2  232542000  232543000      5       3  150064       1.8461     0.032437
enh78789     2  232984800  232985800      4       2  150064       1.7169     0.042995
enh78790     2  233003600  233004600      2       1  150064       2.5532    0.0053371
enh78795     2  233102200  233103200      1       1  150064       1.6755      0.04692
enh78805     2  233174300  233175300      3       2  150064       2.1342     0.016413
enh78811     2  233304300  233305300     18       4  150064       2.4363    0.0074197
enh78813     2  233308500  233309500      3       2  150064       1.9571     0.025168
enh78816     2  233416400  233417400      1       1  150064       1.6581      0.04865
enh78819     2  233451400  233452400      2       1  150064        1.735     0.041372
enh78820     2  233453000  233454000      4       1  150064       1.7787     0.037648
enh78821     2  233457500  233458500      2       1  150064        1.959     0.025056
enh78832     2  233554000  233555000      6       3  150064       4.4505   4.2842e-06
enh78835     2  233702700  233703700      1       1  150064       3.5443    0.0001968
enh78836     2  233718000  233719000      3       2  150064       5.9004    1.813e-09
enh78837     2  233738400  233739400      2       1  150064       2.3585    0.0091752
enh78838     2  233752600  233753600      6       2  150064        6.244   2.1324e-10
enh78846     2  233913400  233914400      2       1  150064       2.4535    0.0070742
enh78847     2  233916000  233917000      3       2  150064       2.1693      0.01503
enh78849     2  233923400  233924400      3       1  150064       2.3692    0.0089144
enh78972     2  235354000  235355000      6       2  150064        1.992     0.023188
enh78992     2  235781800  235782800      4       2  150064       1.9651     0.024701
enh79049     2  236420000  236421000      2       1  150064       2.6068    0.0045697
enh79071     2  236471700  236472700      1       1  150064       2.0511      0.02013
enh79082     2  236492800  236493800      4       2  150064       1.7145     0.043219
enh79085     2  236514000  236515000      1       1  150064       1.8251      0.03399
enh79086     2  236516500  236517500      3       2  150064       1.9775     0.023993
enh79092     2  236543300  236544300      2       1  150064       1.8264     0.033891
enh79094     2  236550500  236551500      4       2  150064        1.965     0.024708
enh79095     2  236552200  236553200      5       2  150064       1.6555     0.048915
enh79113     2  236616800  236617800      7       2  150064       1.9494     0.025623
enh79117     2  236677400  236678400      2       1  150064       1.7603     0.039178
enh79130     2  237245600  237246600      7       2  150064       2.6382    0.0041673
enh79131     2  237247200  237248200      4       2  150064       2.0592     0.019738
enh79145     2  237463800  237464800      3       1  150064       1.7943     0.036387
enh79157     2  237551200  237552200      4       2  150064       2.2128     0.013457
enh79188     2  237896900  237897900      3       1  150064       1.6607     0.048387
enh79219     2  238161800  238162800      1       1  150064       1.6558      0.04888
enh79258     2  238483400  238484400      8       3  150064       1.6707     0.047388
enh79301     2  238647800  238648800      6       2  150064       2.3151     0.010303
enh79302     2  238651800  238652800      9       2  150064       1.8231     0.034142
enh79350     2  239169500  239170500      2       1  150064       1.6853     0.045966
enh79352     2  239175900  239176900      1       1  150064       1.7618      0.03905
enh79395     2  239850800  239851800      3       2  150064       1.6723      0.04723
enh79508     2  240430600  240431600      5       3  150064       1.9883      0.02339
enh79564     2  241328900  241329900      8       4  150064       1.7769     0.037791
enh79565     2  241331700  241332700      6       2  150064       2.1182     0.017078
enh79570     2  241386800  241387800     12       3  150064        1.722     0.042537
enh79590     2  241563100  241564100      4       2  150064       1.7718     0.038218
enh79625     2  242027600  242028600      4       2  150064       1.9927     0.023146
enh79630     2  242049900  242050900     13       2  150064        1.833     0.033399
enh79666     2  242317600  242318600      5       3  150064       2.5228    0.0058207
enh79668     2  242320100  242321100      3       2  150064       2.6115    0.0045079
enh79669     2  242320800  242321800      5       3  150064       1.9771     0.024017
enh79670     2  242325600  242326600      4       2  150064       2.6583    0.0039269
enh79686     2  242504600  242505600      1       1  150064       3.0935    0.0009892
enh79696     2  242579700  242580700      2       1  150064        2.187     0.014372
enh79704     2  242669900  242670900      2       1  150064       1.6689     0.047569
enh79716     2  242785600  242786600      1       1  150064       1.8505      0.03212
enh79722     2  242820100  242821100      2       1  150064       1.9287     0.026884
enh79727     2  242841500  242842500      6       2  150064        1.655     0.048964
enh79744     3     525200     526200      1       1  150064       1.6813      0.04635
enh79753     3    4025400    4026400      5       2  150064       2.0887     0.018368
enh79756     3    4348400    4349400      2       1  150064       2.5024    0.0061681
enh79777     3    4574800    4575800      5       2  150064       1.7767      0.03781
enh79791     3    4772000    4773000      3       2  150064       1.6856      0.04594
enh79814     3    4890600    4891600      3       1  150064       2.2764     0.011412
enh79815     3    4894800    4895800      1       1  150064       2.3182      0.01022
enh79822     3    4947800    4948800      3       1  150064       1.7699     0.038374
enh79849     3    5174200    5175200      4       2  150064       1.7617     0.039062
enh79859     3    5209400    5210400      2       1  150064        1.761     0.039116
enh79864     3    5238200    5239200      1       1  150064       2.1472      0.01589
enh79866     3    5259200    5260200      5       1  150064       2.0245     0.021459
enh79869     3    7347800    7348800      5       1  150064       1.9131     0.027865
enh79870     3    7349000    7350000      6       2  150064       2.2209     0.013179
enh79881     3    8497900    8498900      1       1  150064       1.9572      0.02516
enh79883     3    8512200    8513200      3       2  150064       2.3128     0.010366
enh79924     3    9069400    9070400      7       3  150064        2.941    0.0016359
enh79928     3    9182400    9183400      1       1  150064       2.2035      0.01378
enh79944     3    9395200    9396200      4       1  150064       1.8091     0.035218
enh79946     3    9442000    9443000      1       1  150064       2.1246      0.01681
enh79949     3    9448300    9449300      3       1  150064       2.2227     0.013119
enh79950     3    9451600    9452600      1       1  150064       2.0714      0.01916
enh79953     3    9460600    9461600      1       1  150064       2.5563     0.005289
enh79954     3    9462600    9463600      3       2  150064       2.2163     0.013337
enh79955     3    9463800    9464800      4       2  150064       2.3925    0.0083674
enh79956     3    9464600    9465600      3       2  150064       1.6735     0.047116
enh79960     3    9757000    9758000      5       2  150064       1.9452     0.025878
enh80037     3   10437200   10438200      3       1  150064       3.3372   0.00042317
enh80038     3   10478000   10479000      5       2  150064        2.524    0.0058011
enh80039     3   10498600   10499600      1       1  150064       1.9841      0.02362
enh80042     3   10593200   10594200      3       1  150064       2.3492     0.009407
enh80083     3   11412500   11413500      7       2  150064       1.8872     0.029568
enh80091     3   11521700   11522700      2       1  150064       1.7186     0.042843
enh80110     3   11595800   11596800      4       2  150064       1.9959      0.02297
enh80112     3   11601200   11602200      5       2  150064       1.6926     0.045262
enh80113     3   11603800   11604800      1       1  150064       2.5596     0.005239
enh80115     3   11608900   11609900      3       1  150064       1.9176      0.02758
enh80139     3   11672600   11673600      4       1  150064       2.5373    0.0055861
enh80144     3   11680900   11681900      4       2  150064        2.301     0.010695
enh80147     3   11702700   11703700      4       2  150064       3.4378   0.00029328
enh80158     3   11886200   11887200      8       1  150064       2.3888    0.0084513
enh80159     3   11888700   11889700      1       1  150064       2.3023      0.01066
enh80163     3   12185300   12186300      3       2  150064       2.8109    0.0024698
enh80170     3   12232000   12233000      2       1  150064       2.9607    0.0015346
enh80177     3   12344600   12345600      2       1  150064          1.7     0.044561
enh80180     3   12391500   12392500      4       1  150064       1.9562      0.02522
enh80181     3   12392800   12393800      2       1  150064        2.105     0.017646
enh80182     3   12398300   12399300      1       1  150064       2.0875      0.01842
enh80195     3   12485800   12486800      3       2  150064       3.6089   0.00015378
enh80197     3   12512400   12513400      3       2  150064       2.5137    0.0059735
enh80199     3   12521000   12522000      3       1  150064       2.2586     0.011955
enh80201     3   12524100   12525100      2       1  150064       1.9554     0.025269
enh80204     3   12558800   12559800      4       2  150064       2.1019     0.017779
enh80207     3   12599800   12600800      3       2  150064        2.173     0.014889
enh80208     3   12601300   12602300      2       1  150064       2.4155    0.0078571
enh80209     3   12603600   12604600      4       1  150064       2.3425    0.0095783
enh80219     3   12690600   12691600      4       2  150064       2.1735     0.014872
enh80220     3   12694500   12695500      2       1  150064       1.7605     0.039158
enh80221     3   12699400   12700400      2       1  150064       2.2026     0.013811
enh80224     3   12717700   12718700      3       2  150064       1.7119     0.043457
enh80225     3   12723000   12724000      1       1  150064       2.3974     0.008255
enh80227     3   12744600   12745600      4       2  150064       2.2744     0.011472
enh80229     3   12761000   12762000      2       1  150064       1.7552      0.03961
enh80252     3   12960500   12961500      3       2  150064       2.0383     0.020759
enh80256     3   12973600   12974600      1       1  150064       1.6512      0.04935
enh80267     3   13011700   13012700      1       1  150064       1.6955      0.04499
enh80272     3   13026400   13027400      4       1  150064       1.7152     0.043158
enh80273     3   13027800   13028800      3       1  150064        2.488    0.0064226
enh80285     3   13081500   13082500      5       2  150064       1.9808     0.023806
enh80286     3   13087300   13088300      3       2  150064       1.7512     0.039954
enh80289     3   13110800   13111800      9       3  150064       2.3205     0.010156
enh80291     3   13123100   13124100      4       2  150064       2.9498    0.0015901
enh80292     3   13124800   13125800      8       2  150064       2.9459      0.00161
enh80299     3   13190900   13191900      2       1  150064       1.7917     0.036588
enh80306     3   13304600   13305600      3       2  150064       2.0662     0.019403
enh80308     3   13342800   13343800      1       1  150064       1.7837      0.03724
enh80309     3   13373700   13374700      3       2  150064       2.4453    0.0072364
enh80311     3   13390600   13391600      4       2  150064       2.0088     0.022279
enh80313     3   13412900   13413900      3       2  150064       1.7358     0.041304
enh80320     3   13462700   13463700      1       1  150064       1.9767      0.02404
enh80386     3   14419000   14420000     10       2  150064       2.5294    0.0057131
enh80387     3   14425400   14426400      8       3  150064       2.8756    0.0020165
enh80393     3   14442800   14443800      1       1  150064       1.7653      0.03876
enh80416     3   14550200   14551200      5       3  150064       1.7129     0.043363
enh80417     3   14565300   14566300      5       2  150064       1.8904     0.029356
enh80423     3   14596600   14597600      5       2  150064       2.8078    0.0024943
enh80426     3   14690000   14691000      3       1  150064       1.7374     0.041157
enh80429     3   14731800   14732800      4       2  150064       1.6495     0.049525
enh80437     3   14845500   14846500      2       1  150064       1.8175     0.034573
enh80448     3   14901200   14902200      5       3  150064       2.4506    0.0071318
enh80462     3   14962300   14963300      2       1  150064       2.6052    0.0045911
enh80551     3   16024200   16025200      3       1  150064       2.0693     0.019259
enh80581     3   16351800   16352800      4       1  150064       1.9545     0.025323
enh80593     3   16417200   16418200      4       2  150064       1.6925     0.045274
enh80599     3   16440900   16441900      5       2  150064       2.0809      0.01872
enh80605     3   16455800   16456800      6       2  150064       2.2068     0.013666
enh80641     3   16842700   16843700      1       1  150064       2.6594     0.003914
enh80642     3   16852200   16853200      6       3  150064       3.2394   0.00059899
enh80645     3   16891000   16892000      5       3  150064       1.8073     0.035355
enh80661     3   16946800   16947800      2       1  150064       2.0614     0.019632
enh80662     3   16948200   16949200      2       1  150064       2.0693     0.019258
enh80664     3   16954000   16955000      2       1  150064       2.9331    0.0016779
enh80665     3   16956900   16957900      3       1  150064       3.5601   0.00018534
enh80666     3   16958400   16959400      4       1  150064       3.3791   0.00036362
enh80667     3   16964300   16965300      2       1  150064       3.2495   0.00057798
enh80669     3   16970400   16971400      6       2  150064       2.8087     0.002487
enh80670     3   16974200   16975200      4       2  150064       1.7915     0.036606
enh80672     3   16977400   16978400      3       1  150064       1.7499     0.040067
enh80676     3   17036200   17037200      8       4  150064       1.6567     0.048792
enh80679     3   17047500   17048500      2       1  150064       2.2391     0.012573
enh80681     3   17070800   17071800      2       1  150064       1.8342     0.033311
enh80682     3   17075200   17076200      2       1  150064        1.952     0.025467
enh80683     3   17080300   17081300      2       1  150064       2.3698    0.0088991
enh80685     3   17130200   17131200      3       2  150064       2.8742    0.0020252
enh80687     3   17193100   17194100      5       2  150064       2.7512    0.0029687
enh80688     3   17200100   17201100      1       1  150064       1.8064      0.03543
enh80690     3   17236500   17237500      2       1  150064       3.8841   5.1359e-05
enh80691     3   17237200   17238200      1       1  150064       4.7199     1.18e-06
enh80693     3   17774300   17775300      1       1  150064        4.382     5.88e-06
enh80694     3   17777600   17778600      2       1  150064       3.7628   8.4011e-05
enh80695     3   17779800   17780800      3       1  150064       4.2815   9.2812e-06
enh80696     3   17784600   17785600      5       1  150064       2.6322    0.0042412
enh80697     3   17788400   17789400      3       1  150064        4.218   1.2322e-05
enh80698     3   17789000   17790000      3       2  150064       3.9934   3.2568e-05
enh80699     3   17790700   17791700      1       1  150064       3.0272     0.001234
enh80700     3   17794600   17795600      1       1  150064       4.6398    1.744e-06
enh80716     3   19942700   19943700      1       1  150064       2.6904     0.003568
enh80717     3   19943200   19944200      1       1  150064       2.7473     0.003004
enh80720     3   19990400   19991400      3       2  150064       1.8339     0.033334
enh80741     3   21686400   21687400      5       2  150064       1.9394     0.026225
enh80754     3   23444000   23445000      1       1  150064       1.9392      0.02624
enh80764     3   23768400   23769400      5       3  150064       2.4113     0.007947
enh80774     3   23850600   23851600      1       1  150064       2.4976     0.006252
enh80777     3   23870600   23871600      4       2  150064       2.3215      0.01013
enh80781     3   23902500   23903500      2       1  150064       2.4615    0.0069175
enh80797     3   24160600   24161600      1       1  150064       3.2787    0.0005214
enh80798     3   24169200   24170200      4       2  150064       3.6972   0.00010899
enh80799     3   24179200   24180200      1       1  150064       2.9301     0.001694
enh80802     3   24201800   24202800      5       2  150064       2.5124    0.0059964
enh80803     3   24226900   24227900      4       2  150064       2.5787    0.0049592
enh80821     3   24527000   24528000      4       2  150064       2.1869     0.014376
enh80822     3   24531500   24532500      5       2  150064        3.236   0.00060598
enh80823     3   24532900   24533900      5       3  150064       2.2592     0.011936
enh80830     3   25421300   25422300      4       1  150064       1.7061     0.043994
enh80843     3   25634100   25635100      2       1  150064       1.7533     0.039775
enh80849     3   25703500   25704500      1       1  150064       1.6667      0.04779
enh80851     3   25822300   25823300      1       1  150064       2.0353      0.02091
enh80901     3   29451400   29452400      4       2  150064       3.0084     0.001313
enh80907     3   29736700   29737700      4       1  150064       1.7659     0.038705
enh80908     3   29800100   29801100      2       1  150064       3.1553   0.00080157
enh80910     3   30272700   30273700      3       2  150064       3.1731   0.00075415
enh80911     3   30304300   30305300      2       1  150064       2.2289     0.012911
enh80914     3   30331500   30332500      6       3  150064       3.0713    0.0010658
enh80915     3   30373700   30374700      3       2  150064        2.272     0.011544
enh80916     3   30390800   30391800      5       2  150064       1.8535     0.031905
enh80922     3   30514700   30515700      3       2  150064       1.7238     0.042375
enh80956     3   30705900   30706900      2       1  150064       2.5237    0.0058069
enh80960     3   30721800   30722800      4       2  150064         1.81     0.035146
enh80978     3   31489700   31490700      2       1  150064        1.684     0.046087
enh80979     3   31503600   31504600      5       2  150064       2.5007    0.0061967
enh80986     3   31588600   31589600      2       1  150064       2.6997    0.0034698
enh80992     3   31637400   31638400      3       2  150064       2.2756     0.011434
enh80993     3   31706500   31707500      1       1  150064        2.377     0.008726
enh81006     3   31976100   31977100      4       2  150064       2.6016    0.0046399
enh81007     3   31979000   31980000      7       2  150064        1.755     0.039633
enh81008     3   31980600   31981600      5       2  150064       2.3113     0.010408
enh81019     3   32012000   32013000      6       2  150064       3.2501   0.00057673
enh81021     3   32018300   32019300      5       1  150064       2.3242     0.010058
enh81022     3   32023200   32024200      7       2  150064       2.1443     0.016005
enh81023     3   32027200   32028200      3       2  150064       1.9509     0.025535
enh81024     3   32045100   32046100      1       1  150064       2.3933     0.008348
enh81032     3   32153000   32154000      4       1  150064       1.6956     0.044978
enh81046     3   32345200   32346200      3       1  150064       2.1335     0.016442
enh81100     3   32744700   32745700      5       3  150064       1.6734     0.047124
enh81111     3   33015000   33016000      5       2  150064        1.945      0.02589
enh81117     3   33125200   33126200      1       1  150064       2.0718      0.01914
enh81124     3   33413900   33414900      1       1  150064       3.0412     0.001178
enh81125     3   33461300   33462300      3       1  150064       2.2706     0.011586
enh81126     3   33466600   33467600      5       3  150064       2.7032    0.0034338
enh81127     3   33467200   33468200      4       2  150064        2.981    0.0014365
enh81128     3   33468900   33469900      7       3  150064       3.1247    0.0008899
enh81129     3   33470000   33471000      2       1  150064       2.8559    0.0021457
enh81130     3   33471600   33472600      3       1  150064       2.4046    0.0080951
enh81131     3   33473100   33474100      3       2  150064       3.3894   0.00035028
enh81132     3   33475100   33476100      3       2  150064       2.8522    0.0021708
enh81134     3   33478200   33479200      5       2  150064       3.1502   0.00081588
enh81135     3   33483000   33484000      6       3  150064       2.7076    0.0033882
enh81142     3   33843200   33844200      5       2  150064       1.7755      0.03791
enh81156     3   36905600   36906600      1       1  150064       2.9618     0.001529
enh81157     3   36917400   36918400      2       1  150064       3.0167    0.0012778
enh81158     3   36918000   36919000      3       1  150064       3.1373   0.00085264
enh81159     3   36935300   36936300      3       1  150064       2.8818    0.0019771
enh81163     3   36952900   36953900      4       2  150064       4.1104   1.9746e-05
enh81168     3   36984600   36985600      2       1  150064       2.7253    0.0032117
enh81169     3   36986400   36987400      4       2  150064       2.6413    0.0041289
enh81170     3   37010700   37011700      2       1  150064       2.8671     0.002071
enh81173     3   37066100   37067100      4       1  150064       2.9204    0.0017478
enh81174     3   37069800   37070800      3       1  150064       2.2659     0.011729
enh81176     3   37073900   37074900      3       2  150064       2.4249    0.0076563
enh81177     3   37091300   37092300      2       1  150064       2.7781    0.0027341
enh81178     3   37095700   37096700      3       2  150064       2.6262    0.0043168
enh81179     3   37102300   37103300      4       2  150064       1.8424     0.032706
enh81181     3   37144600   37145600      1       1  150064       2.9363     0.001661
enh81187     3   37175700   37176700      4       1  150064       2.8885    0.0019354
enh81190     3   37178200   37179200      1       1  150064       3.0538      0.00113
enh81191     3   37180700   37181700      2       1  150064       2.7607    0.0028837
enh81192     3   37186600   37187600      2       1  150064       2.9092    0.0018118
enh81196     3   37204500   37205500      3       1  150064       3.0441    0.0011669
enh81199     3   37214300   37215300      2       1  150064       2.0011     0.022689
enh81202     3   37219700   37220700      1       1  150064        2.948     0.001599
enh81203     3   37223000   37224000      1       1  150064       2.2626      0.01183
enh81204     3   37224600   37225600      4       2  150064       2.4973    0.0062576
enh81205     3   37258500   37259500      5       2  150064       2.4625    0.0068994
enh81213     3   37312800   37313800      2       1  150064       2.0703      0.01921
enh81227     3   37551500   37552500      1       1  150064       2.5706     0.005076
enh81228     3   37552500   37553500      2       1  150064       2.0508     0.020145
enh81231     3   37571800   37572800      9       1  150064       2.3457    0.0094965
enh81232     3   37577300   37578300      9       2  150064       2.2621     0.011845
enh81233     3   37578900   37579900      4       1  150064       2.6172    0.0044327
enh81234     3   37581200   37582200      5       3  150064       1.9108     0.028013
enh81241     3   37603000   37604000      6       4  150064        2.383     0.008585
enh81253     3   37686400   37687400      1       1  150064       2.0513      0.02012
enh81254     3   37687300   37688300      4       2  150064        1.982     0.023742
enh81255     3   37694000   37695000      6       1  150064       2.1961     0.014044
enh81256     3   37703300   37704300      5       2  150064       1.7472     0.040303
enh81257     3   37709800   37710800      1       1  150064       2.3815      0.00862
enh81259     3   37716200   37717200      2       1  150064       2.0647     0.019474
enh81263     3   37731100   37732100      4       2  150064       2.7581    0.0029067
enh81267     3   37749100   37750100      5       2  150064       2.3711    0.0088677
enh81268     3   37750600   37751600      5       2  150064       2.3661    0.0089875
enh81269     3   37751200   37752200      2       1  150064         2.38    0.0086556
enh81273     3   37771800   37772800      4       2  150064       1.7547     0.039658
enh81274     3   37781100   37782100      3       2  150064       1.8155     0.034725
enh81277     3   37823500   37824500      2       1  150064       3.6248   0.00014461
enh81278     3   37827000   37828000      5       2  150064       2.3613    0.0091047
enh81284     3   37894000   37895000      1       1  150064       3.1088    0.0009394
enh81285     3   37894600   37895600      2       1  150064       2.4824    0.0065249
enh81299     3   37940400   37941400      3       2  150064       3.3878   0.00035229
enh81301     3   37950600   37951600      2       1  150064       3.6389   0.00013692
enh81302     3   37952700   37953700      3       1  150064       3.3409   0.00041755
enh81303     3   37959400   37960400      5       3  150064       2.6845     0.003632
enh81304     3   37962600   37963600      3       1  150064       2.8319    0.0023137
enh81305     3   37966300   37967300      4       2  150064       2.8943    0.0019001
enh81308     3   37977700   37978700      3       2  150064       3.4565    0.0002736
enh81310     3   37991100   37992100      2       1  150064       2.6342    0.0042167
enh81318     3   38015600   38016600      2       1  150064       1.8799     0.030058
enh81322     3   38031500   38032500      1       1  150064       1.7108      0.04356
enh81371     3   38467900   38468900      3       1  150064        3.113   0.00092601
enh81372     3   38494000   38495000      3       1  150064       3.1473   0.00082402
enh81373     3   38497500   38498500      4       1  150064       3.1134   0.00092479
enh81374     3   38499500   38500500      2       1  150064       2.9328    0.0016794
enh81375     3   38501700   38502700      1       1  150064       3.2383    0.0006013
enh81376     3   38513900   38514900      2       1  150064       3.2491    0.0005789
enh81377     3   38520900   38521900      4       2  150064       3.2937   0.00049431
enh81378     3   38574800   38575800      1       1  150064       3.3708    0.0003748
enh81381     3   38589700   38590700      1       1  150064       3.2215    0.0006375
enh81382     3   38621100   38622100      2       1  150064       1.8995     0.028748
enh81385     3   38686300   38687300      4       2  150064       2.6397    0.0041495
enh81386     3   38759200   38760200      5       2  150064       1.8228      0.03417
enh81387     3   38764200   38765200      3       2  150064       1.7305     0.041771
enh81396     3   39149800   39150800      8       4  150064       2.0115     0.022138
enh81432     3   39331200   39332200      2       1  150064       1.7522     0.039871
enh81448     3   40002400   40003400      2       1  150064       2.2238     0.013081
enh81449     3   40019400   40020400      4       2  150064       1.6751     0.046958
enh81468     3   40732300   40733300      3       1  150064       1.8355     0.033214
enh81471     3   40759400   40760400      1       1  150064       2.1459      0.01594
enh81472     3   40783200   40784200      1       1  150064       1.9651       0.0247
enh81566     3   42189200   42190200      1       1  150064       2.5325     0.005663
enh81567     3   42190600   42191600      1       1  150064       3.0188     0.001269
enh81571     3   42201600   42202600      2       1  150064       1.8176     0.034561
enh81572     3   42202400   42203400      1       1  150064       1.7506      0.04001
enh81573     3   42202900   42203900      1       1  150064       1.7506      0.04001
enh81574     3   42205800   42206800      2       1  150064       2.1357     0.016353
enh81575     3   42207900   42208900      1       1  150064       1.8153      0.03474
enh81578     3   42214600   42215600      1       1  150064         2.26      0.01191
enh81579     3   42217600   42218600      3       2  150064       2.5686    0.0051049
enh81580     3   42219900   42220900      6       2  150064        2.181     0.014592
enh81581     3   42222100   42223100      5       3  150064       2.7753    0.0027579
enh81582     3   42223600   42224600      6       2  150064       2.5029    0.0061595
enh81583     3   42226100   42227100      7       2  150064       2.2189     0.013248
enh81584     3   42229700   42230700      5       1  150064       2.2657     0.011734
enh81585     3   42231400   42232400      7       2  150064        2.219     0.013244
enh81586     3   42232400   42233400      5       2  150064       3.0545    0.0011273
enh81587     3   42234000   42235000      6       2  150064       2.4974    0.0062562
enh81588     3   42237000   42238000      3       1  150064       2.5243    0.0057956
enh81635     3   42790800   42791800      2       1  150064        1.707      0.04391
enh81678     3   43332800   43333800      1       1  150064       2.1077      0.01753
enh81686     3   43358500   43359500      2       1  150064       1.7782     0.037685
enh81694     3   43404000   43405000      1       1  150064       1.8612      0.03136
enh81695     3   43404900   43405900      4       2  150064       1.9069     0.028268
enh81700     3   43432700   43433700      3       2  150064       2.4738    0.0066849
enh81701     3   43435000   43436000      3       2  150064       2.4605    0.0069373
enh81703     3   43455000   43456000      2       1  150064       1.8782     0.030177
enh81705     3   43464500   43465500      2       1  150064       1.8625     0.031267
enh81720     3   43680000   43681000      1       1  150064       1.7368      0.04121
enh81726     3   43736100   43737100      4       2  150064       1.7293     0.041875
enh81727     3   43737700   43738700      3       1  150064       2.7653    0.0028431
enh81729     3   43778200   43779200      1       1  150064       3.6714    0.0001206
enh81731     3   43795200   43796200      4       2  150064       3.3299   0.00043445
enh81733     3   43800400   43801400      3       2  150064       2.8163    0.0024292
enh81739     3   43914200   43915200      1       1  150064       1.8833      0.02983
enh81746     3   44225600   44226600      5       3  150064       2.1993     0.013929
enh81748     3   44360000   44361000      2       1  150064       2.2485     0.012274
enh81752     3   44388400   44389400      3       2  150064       2.9162    0.0017716
enh81753     3   44397200   44398200      6       2  150064       2.7852    0.0026748
enh81760     3   44597200   44598200      1       1  150064       3.0287     0.001228
enh81765     3   44711000   44712000      2       1  150064       2.1461     0.015931
enh81812     3   45154900   45155900      6       3  150064       2.3941    0.0083298
enh81815     3   45165200   45166200      1       1  150064       1.7014      0.04443
enh81820     3   45180800   45181800      5       3  150064       1.9082     0.028182
enh81824     3   45219400   45220400     10       4  150064       1.8367     0.033125
enh81832     3   45414400   45415400      4       2  150064       1.7833     0.037269
enh81917     3   46104200   46105200      2       1  150064       1.8849     0.029721
enh81918     3   46106300   46107300      7       3  150064       1.8552     0.031782
enh82139     3   48105400   48106400      1       1  150064        1.977      0.02402
enh82142     3   48130900   48131900      1       1  150064       1.7805       0.0375
enh82143     3   48153700   48154700      1       1  150064       1.8158       0.0347
enh82144     3   48160400   48161400      1       1  150064       1.8275      0.03381
enh82145     3   48171700   48172700      2       1  150064       1.9356      0.02646
enh82146     3   48182600   48183600      1       1  150064       2.1227      0.01689
enh82147     3   48185100   48186100      2       1  150064       1.7377     0.041129
enh82148     3   48192400   48193400      3       1  150064        1.899     0.028779
enh82149     3   48193200   48194200      2       1  150064       2.1947     0.014092
enh82153     3   48258800   48259800      4       2  150064        1.913     0.027875
enh82156     3   48273900   48274900      2       1  150064       2.8184    0.0024135
enh82158     3   48281500   48282500      3       1  150064       2.1688     0.015048
enh82163     3   48338400   48339400      2       1  150064       1.9814     0.023775
enh82165     3   48362000   48363000      4       1  150064       2.0024     0.022619
enh82166     3   48375000   48376000      5       2  150064       2.0788      0.01882
enh82211     3   48661400   48662400      1       1  150064        2.289      0.01104
enh82212     3   48670900   48671900      2       1  150064       2.3372    0.0097139
enh82216     3   48720300   48721300      2       1  150064       1.9742      0.02418
enh82217     3   48724200   48725200      2       1  150064       2.5576    0.0052695
enh82218     3   48731300   48732300      4       2  150064       2.1394       0.0162
enh82220     3   48733400   48734400      2       1  150064       1.9281     0.026919
enh82221     3   48746000   48747000      2       1  150064       1.6997     0.044593
enh82222     3   48750100   48751100      1       1  150064       2.0126      0.02208
enh82223     3   48751700   48752700      2       1  150064       2.1101     0.017423
enh82225     3   48754800   48755800      1       1  150064       2.1125      0.01732
enh82228     3   48777700   48778700      1       1  150064        1.712      0.04345
enh82232     3   48849900   48850900      2       1  150064        1.655     0.048962
enh82237     3   48883400   48884400      1       1  150064       1.9677      0.02455
enh82250     3   49035400   49036400      1       1  150064        1.878      0.03019
enh82266     3   49156100   49157100      2       1  150064       2.1108     0.017397
enh82271     3   49200000   49201000      3       1  150064       2.4053    0.0080805
enh82275     3   49211200   49212200      2       1  150064       2.1347     0.016391
enh82278     3   49275800   49276800      5       2  150064       1.7737     0.038055
enh82283     3   49303600   49304600      2       1  150064       1.8698     0.030754
enh82287     3   49334200   49335200      4       2  150064       1.8961     0.028972
enh82294     3   49415000   49416000      2       1  150064       1.9668     0.024604
enh82296     3   49422200   49423200      1       1  150064       2.3101      0.01044
enh82297     3   49425700   49426700      2       1  150064       2.6292    0.0042788
enh82300     3   49437400   49438400      5       2  150064       2.2242     0.013066
enh82309     3   49458000   49459000      2       1  150064       1.8726     0.030559
enh82311     3   49465200   49466200      2       1  150064       2.3632    0.0090586
enh82312     3   49467200   49468200      1       1  150064        2.313      0.01036
enh82315     3   49497700   49498700      1       1  150064       2.1711      0.01496
enh82316     3   49503000   49504000      2       1  150064        1.769     0.038446
enh82344     3   49740700   49741700      1       1  150064       1.8435      0.03263
enh82346     3   49749800   49750800      3       2  150064       2.0667     0.019383
enh82356     3   49818600   49819600      1       1  150064       1.7784      0.03767
enh82358     3   49836600   49837600      1       1  150064       1.7144      0.04323
enh82360     3   49843500   49844500      1       1  150064       2.0166      0.02187
enh82361     3   49847200   49848200      2       1  150064       1.7568     0.039476
enh82362     3   49851500   49852500      1       1  150064       2.2098      0.01356
enh82363     3   49876600   49877600      1       1  150064       1.9625      0.02485
enh82364     3   49892600   49893600      2       1  150064       2.2205     0.013191
enh82365     3   49910300   49911300      3       2  150064       1.9178     0.027566
enh82367     3   49937300   49938300      2       1  150064       2.3419    0.0095922
enh82368     3   49939000   49940000      3       1  150064       2.0912     0.018256
enh82369     3   49942600   49943600      2       1  150064       1.6838     0.046107
enh82370     3   49965200   49966200      3       2  150064       1.7315      0.04168
enh82372     3   49970700   49971700      1       1  150064       2.7136     0.003328
enh82373     3   49976400   49977400      2       1  150064       1.7141     0.043251
enh82374     3   49978600   49979600      2       1  150064        2.531    0.0056873
enh82376     3   49997000   49998000      2       1  150064       2.9313    0.0016877
enh82377     3   50003800   50004800      1       1  150064       3.0519     0.001137
enh82379     3   50112300   50113300      4       2  150064       3.0641    0.0010915
enh82380     3   50119600   50120600      3       1  150064       1.7884     0.036859
enh82381     3   50161400   50162400      4       2  150064       2.9686     0.001496
enh82385     3   50196800   50197800      2       1  150064       2.4213    0.0077316
enh82388     3   50202000   50203000      5       3  150064       2.7117     0.003347
enh82390     3   50207100   50208100      3       2  150064       1.7141     0.043258
enh82391     3   50207800   50208800      3       2  150064       1.8383     0.033008
enh82398     3   50247600   50248600      2       1  150064         2.54    0.0055431
enh82399     3   50249400   50250400      1       1  150064        3.317     0.000455
enh82411     3   50286600   50287600      3       1  150064       2.5802    0.0049365
enh82412     3   50287800   50288800      2       1  150064       2.1402     0.016169
enh82415     3   50294400   50295400      1       1  150064       2.3417     0.009598
enh82426     3   50352300   50353300      1       1  150064       1.8585      0.03155
enh82443     3   50409600   50410600      3       2  150064       3.0316    0.0012165
enh82452     3   50512000   50513000      2       1  150064       2.1402     0.016169
enh82453     3   50518900   50519900      4       2  150064       2.7236    0.0032291
enh82456     3   50552200   50553200      2       1  150064        2.688    0.0035943
enh82483     3   51279400   51280400      4       1  150064       2.0501     0.020176
enh82486     3   51392900   51393900      2       1  150064       2.1008     0.017827
enh82490     3   51425500   51426500      2       1  150064       2.0594     0.019727
enh82495     3   51535500   51536500      1       1  150064       2.2004      0.01389
enh82498     3   51593500   51594500      3       1  150064       2.5281    0.0057334
enh82502     3   51655800   51656800      3       1  150064       1.8953     0.029025
enh82504     3   51707900   51708900      2       1  150064       1.8649     0.031095
enh82507     3   51721500   51722500      1       1  150064       2.6726     0.003763
enh82535     3   52083600   52084600      1       1  150064       1.8409      0.03282
enh82546     3   52143000   52144000      3       1  150064       2.0685     0.019296
enh82554     3   52219700   52220700      2       1  150064       3.1391   0.00084731
enh82555     3   52223800   52224800      1       1  150064       3.4801    0.0002506
enh82557     3   52228000   52229000      3       1  150064       3.6779    0.0001176
enh82558     3   52229900   52230900      2       1  150064       3.5017   0.00023113
enh82559     3   52233200   52234200      1       1  150064       3.9421    4.039e-05
enh82560     3   52234100   52235100      1       1  150064       3.8338    6.309e-05
enh82561     3   52235500   52236500      1       1  150064       3.8792    5.239e-05
enh82562     3   52237200   52238200      1       1  150064       3.8591    5.691e-05
enh82564     3   52252700   52253700      2       1  150064       3.3917   0.00034733
enh82567     3   52268100   52269100      5       1  150064       2.6249    0.0043343
enh82568     3   52269300   52270300      4       2  150064         2.35    0.0093863
enh82573     3   52286400   52287400      4       2  150064       2.9787    0.0014472
enh82576     3   52304700   52305700      2       1  150064         4.45   4.2937e-06
enh82580     3   52317800   52318800      4       2  150064       2.1864     0.014392
enh82583     3   52332600   52333600      1       1  150064       3.7971     7.32e-05
enh82585     3   52341000   52342000      2       1  150064       4.0216   2.8898e-05
enh82587     3   52347400   52348400      2       1  150064       2.8812     0.001981
enh82592     3   52406500   52407500      3       2  150064       4.0901   2.1562e-05
enh82603     3   52487700   52488700      3       2  150064       3.1092   0.00093793
enh82604     3   52490900   52491900      3       1  150064       3.8496   5.9145e-05
enh82612     3   52531800   52532800      2       1  150064       2.9165    0.0017697
enh82614     3   52541200   52542200      2       1  150064       4.3487   6.8486e-06
enh82616     3   52546100   52547100      3       1  150064       3.0671    0.0010807
enh82618     3   52556600   52557600      2       1  150064       3.7041   0.00010607
enh82619     3   52558700   52559700      2       1  150064       3.3604    0.0003892
enh82620     3   52562600   52563600      4       2  150064       3.5317   0.00020643
enh82622     3   52572500   52573500      4       2  150064       3.1443   0.00083228
enh82623     3   52573600   52574600      3       1  150064       3.1335   0.00086361
enh82624     3   52640400   52641400      1       1  150064        4.617    1.947e-06
enh82625     3   52682800   52683800      1       1  150064       5.1073    1.634e-07
enh82629     3   52717400   52718400      2       1  150064       4.4416   4.4639e-06
enh82630     3   52718200   52719200      2       1  150064       4.1583   1.6032e-05
enh82631     3   52720900   52721900      1       1  150064       4.9238    4.245e-07
enh82632     3   52737700   52738700      1       1  150064       4.5918    2.197e-06
enh82633     3   52741200   52742200      1       1  150064       3.4679    0.0002623
enh82634     3   52748400   52749400      2       1  150064       4.2773   9.4603e-06
enh82635     3   52755200   52756200      4       2  150064       4.3469   6.9045e-06
enh82636     3   52796900   52797900      1       1  150064       5.0263      2.5e-07
enh82637     3   52803200   52804200      1       1  150064       5.0609    2.086e-07
enh82639     3   52809200   52810200      1       1  150064       4.9788    3.199e-07
enh82641     3   52828200   52829200      1       1  150064       5.0643    2.049e-07
enh82644     3   52869000   52870000      2       1  150064       4.8526   6.0923e-07
enh82647     3   52877900   52878900      1       1  150064       5.6423    8.392e-09
enh82648     3   52907400   52908400      1       1  150064       5.6131    9.939e-09
enh82649     3   52909200   52910200      1       1  150064       5.0388    2.342e-07
enh82652     3   52923600   52924600      2       1  150064       4.7464   1.0355e-06
enh82653     3   52924400   52925400      1       1  150064       1.7474      0.04028
enh82654     3   52926300   52927300      3       1  150064       1.6979     0.044759
enh82655     3   52929000   52930000      2       1  150064       2.3767     0.008734
enh82656     3   52931700   52932700      1       1  150064       4.8693      5.6e-07
enh82657     3   52948600   52949600      3       1  150064       4.0519     2.54e-05
enh82659     3   52957800   52958800      3       1  150064       3.6791   0.00011702
enh82660     3   52960400   52961400      1       1  150064       4.7127    1.222e-06
enh82665     3   53069500   53070500      3       2  150064       2.1356     0.016357
enh82666     3   53077400   53078400      2       1  150064       4.0936   2.1237e-05
enh82667     3   53105700   53106700      2       1  150064       2.1692     0.015032
enh82669     3   53117400   53118400      3       1  150064       2.7505    0.0029753
enh82671     3   53137300   53138300      2       1  150064       2.2295     0.012891
enh82673     3   53148300   53149300      3       2  150064       1.7711     0.038274
enh82685     3   53209100   53210100      4       2  150064       1.6499     0.049486
enh82686     3   53213800   53214800      1       1  150064       1.9227      0.02726
enh82688     3   53229900   53230900      4       2  150064       3.2444    0.0005884
enh82689     3   53251600   53252600      2       1  150064       2.2329     0.012779
enh82690     3   53256600   53257600      5       2  150064        1.858     0.031582
enh82691     3   53258500   53259500      2       1  150064       2.6959    0.0035103
enh82692     3   53260400   53261400      6       2  150064       1.7221     0.042528
enh82693     3   53269100   53270100      9       2  150064       2.4404    0.0073348
enh82694     3   53270500   53271500      8       2  150064       1.8191     0.034449
enh82695     3   53272100   53273100      4       2  150064       2.9854    0.0014158
enh82696     3   53276100   53277100      6       2  150064       2.9045    0.0018391
enh82697     3   53281900   53282900      4       2  150064       3.3454   0.00041082
enh82698     3   53290000   53291000      4       2  150064       2.6459    0.0040737
enh82699     3   53293500   53294500      4       1  150064       3.4535   0.00027669
enh82701     3   53303900   53304900      1       1  150064       1.9089      0.02814
enh82704     3   53357800   53358800      3       1  150064       1.8416     0.032765
enh82705     3   53362400   53363400      2       1  150064       3.4599   0.00027018
enh82707     3   53532400   53533400      1       1  150064       3.5172    0.0002181
enh82732     3   53923600   53924600      2       1  150064       1.9728     0.024257
enh82733     3   54030100   54031100      1       1  150064       2.7552     0.002933
enh82734     3   54079400   54080400      2       1  150064       1.6581     0.048646
enh82764     3   56644600   56645600      7       3  150064       1.9478      0.02572
enh82766     3   56712400   56713400      4       2  150064       1.9439     0.025955
enh82791     3   56889700   56890700      2       1  150064         1.66     0.048452
enh82828     3   57263300   57264300      1       1  150064       1.7645      0.03882
enh82887     3   58022700   58023700      1       1  150064       1.7185      0.04285
enh82913     3   58149600   58150600      2       1  150064       1.8904      0.02935
enh82917     3   58164000   58165000      5       2  150064       1.7836     0.037246
enh82918     3   58174400   58175400      2       1  150064       1.7697     0.038385
enh82920     3   58184500   58185500      3       2  150064       2.2361     0.012672
enh82933     3   58273200   58274200      2       1  150064        2.578    0.0049682
enh82934     3   58282000   58283000      9       2  150064       2.0846     0.018554
enh82936     3   58303200   58304200      1       1  150064       1.8874      0.02955
enh82939     3   58331600   58332600      8       3  150064       2.1828     0.014526
enh82940     3   58333400   58334400      2       1  150064        1.751     0.039974
enh82944     3   58337600   58338600      2       1  150064       1.8801     0.030046
enh82950     3   58369700   58370700      4       1  150064       2.1043     0.017677
enh82951     3   58373000   58374000      5       2  150064       2.2083     0.013612
enh82952     3   58383800   58384800      5       1  150064       2.5839    0.0048844
enh82953     3   58405100   58406100      8       2  150064       2.2777     0.011373
enh82954     3   58417600   58418600      2       1  150064       2.2582     0.011967
enh82956     3   58420300   58421300      6       3  150064       1.8137     0.034862
enh82959     3   58456800   58457800      3       2  150064        1.946     0.025828
enh82963     3   58469600   58470600      1       1  150064       2.4373     0.007399
enh82966     3   58479000   58480000      1       1  150064       1.9106      0.02803
enh83016     3   61222000   61223000      2       1  150064       1.7241     0.042347
enh83017     3   61225400   61226400      4       2  150064       2.1778     0.014709
enh83019     3   61237400   61238400      1       1  150064       2.1375      0.01628
enh83043     3   61833400   61834400      3       1  150064       2.2755     0.011438
enh83058     3   63850600   63851600      5       2  150064       2.7717    0.0027884
enh83059     3   63857700   63858700      2       1  150064       2.8442     0.002226
enh83062     3   63896200   63897200      4       2  150064       2.3692    0.0089141
enh83066     3   63912600   63913600      3       2  150064       2.7253    0.0032117
enh83067     3   63913000   63914000      2       1  150064       3.1341   0.00086204
enh83068     3   63913600   63914600      2       1  150064       2.7777    0.0027373
enh83069     3   63916800   63917800      3       2  150064       4.0164   2.9551e-05
enh83073     3   63925200   63926200      1       1  150064       1.6676       0.0477
enh83078     3   63941800   63942800      6       2  150064       3.1359   0.00085651
enh83079     3   63950100   63951100      4       2  150064       2.9428    0.0016261
enh83084     3   63958500   63959500      2       1  150064       2.9836    0.0014242
enh83085     3   63959600   63960600      3       2  150064       3.6189   0.00014794
enh83088     3   63965200   63966200      4       2  150064        1.687     0.045802
enh83090     3   63993900   63994900      7       4  150064       5.2784   6.5174e-08
enh83091     3   64006400   64007400      4       2  150064       1.9426     0.026032
enh83092     3   64007000   64008000      3       2  150064       2.3156     0.010291
enh83098     3   64135800   64136800      5       3  150064       2.9951     0.001372
enh83099     3   64142800   64143800      2       1  150064       2.1274     0.016694
enh83100     3   64148800   64149800      5       2  150064       1.8892     0.029435
enh83101     3   64172500   64173500      7       2  150064       3.6994   0.00010805
enh83107     3   64204200   64205200      4       2  150064       1.7169     0.042998
enh83108     3   64205900   64206900      4       2  150064       2.4391    0.0073619
enh83109     3   64207800   64208800      3       2  150064       1.9626     0.024847
enh83112     3   64242600   64243600      3       2  150064       2.8856    0.0019532
enh83123     3   64354000   64355000      4       2  150064       2.0589     0.019751
enh83137     3   64747000   64748000      1       1  150064       1.8382      0.03302
enh83177     3   65869100   65870100      8       2  150064       1.9126     0.027897
enh83183     3   65901400   65902400      1       1  150064       2.5223      0.00583
enh83267     3   67047500   67048500      1       1  150064       2.2613      0.01187
enh83272     3   67644000   67645000      3       1  150064       2.5176    0.0059074
enh83273     3   67650800   67651800      1       1  150064       2.4551     0.007043
enh83274     3   67688400   67689400      2       1  150064       1.7652     0.038767
enh83276     3   67692800   67693800      3       1  150064       1.8759     0.030337
enh83277     3   67699100   67700100      5       2  150064       2.3192     0.010192
enh83278     3   67703200   67704200      5       1  150064       2.1378     0.016268
enh83307     3   69297400   69298400      3       2  150064       2.5685    0.0051066
enh83311     3   69355600   69356600      5       3  150064       1.9529     0.025413
enh83315     3   69375200   69376200      2       1  150064       2.6991    0.0034768
enh83318     3   69388200   69389200      5       2  150064       1.7133     0.043326
enh83320     3   69413000   69414000      9       2  150064       2.5659    0.0051455
enh83321     3   69417200   69418200     11       1  150064       2.9979    0.0013593
enh83322     3   69418800   69419800      5       2  150064       3.0807    0.0010326
enh83324     3   69435300   69436300      4       2  150064       2.3103     0.010435
enh83327     3   69469800   69470800      3       2  150064       2.3952    0.0083052
enh83328     3   69482200   69483200      3       1  150064       2.2339     0.012744
enh83336     3   69794200   69795200      4       1  150064       3.4025   0.00033391
enh83337     3   69795800   69796800      1       1  150064       3.1258    0.0008866
enh83338     3   69797100   69798100      2       1  150064       2.7238    0.0032266
enh83339     3   69800300   69801300      2       1  150064       3.6982   0.00010856
enh83343     3   69823400   69824400      3       2  150064       3.0826    0.0010261
enh83345     3   69840500   69841500      2       1  150064       3.6867   0.00011358
enh83346     3   69860500   69861500      6       1  150064       3.1552   0.00080191
enh83354     3   71033100   71034100      1       1  150064       1.8091      0.03522
enh83364     3   71099400   71100400      1       1  150064       1.9498       0.0256
enh83365     3   71102900   71103900      1       1  150064       1.8667      0.03097
enh83366     3   71105700   71106700      2       1  150064       1.7902     0.036712
enh83369     3   71115400   71116400      2       1  150064       1.7472     0.040304
enh83370     3   71117100   71118100      1       1  150064       1.7854       0.0371
enh83372     3   71126100   71127100      3       2  150064       3.0428    0.0011718
enh83373     3   71128000   71129000      2       1  150064       1.9833     0.023669
enh83375     3   71148800   71149800      1       1  150064       1.7816      0.03741
enh83379     3   71156700   71157700      1       1  150064       2.2562      0.01203
enh83381     3   71161500   71162500      3       2  150064       3.5233   0.00021307
enh83382     3   71166700   71167700      1       1  150064       3.1354    0.0008581
enh83383     3   71168100   71169100      1       1  150064       1.7172      0.04297
enh83384     3   71169400   71170400      4       2  150064        2.694    0.0035296
enh83385     3   71169800   71170800      5       2  150064       2.4283    0.0075859
enh83386     3   71175400   71176400      8       2  150064       2.2052     0.013719
enh83388     3   71180600   71181600      1       1  150064       1.7229      0.04245
enh83389     3   71182700   71183700      1       1  150064       1.6936      0.04517
enh83392     3   71193000   71194000      2       1  150064        1.735     0.041373
enh83397     3   71254400   71255400      1       1  150064       5.1579    1.249e-07
enh83398     3   71256000   71257000      4       2  150064       3.9136   4.5465e-05
enh83402     3   71276000   71277000      1       1  150064       2.5692     0.005097
enh83403     3   71288800   71289800      2       1  150064       3.6057   0.00015566
enh83404     3   71294200   71295200      3       1  150064       1.9355     0.026462
enh83405     3   71296300   71297300      4       1  150064       2.2356     0.012688
enh83407     3   71301600   71302600      2       1  150064       4.3596   6.5151e-06
enh83411     3   71354800   71355800      2       1  150064       3.3036   0.00047728
enh83413     3   71364700   71365700      3       1  150064       1.7128     0.043375
enh83414     3   71368400   71369400      4       2  150064       2.8338    0.0022999
enh83415     3   71397300   71398300      2       1  150064       4.5228    3.051e-06
enh83431     3   71471700   71472700      2       1  150064        1.939     0.026248
enh83432     3   71474600   71475600      2       1  150064       1.7318     0.041655
enh83435     3   71481000   71482000      4       2  150064       2.2854     0.011144
enh83440     3   71492400   71493400      3       1  150064       2.5434    0.0054886
enh83441     3   71497900   71498900      1       1  150064       4.5516    2.662e-06
enh83442     3   71499200   71500200      1       1  150064       2.3185      0.01021
enh83443     3   71499800   71500800      1       1  150064       2.3986     0.008229
enh83444     3   71502600   71503600      1       1  150064       4.6339    1.794e-06
enh83445     3   71504500   71505500      1       1  150064       3.2727    0.0005326
enh83446     3   71505500   71506500      3       1  150064       2.4465    0.0072122
enh83447     3   71506600   71507600      2       1  150064       2.6267    0.0043104
enh83448     3   71513300   71514300      4       2  150064        2.565    0.0051585
enh83449     3   71515100   71516100      3       1  150064       2.1307     0.016557
enh83450     3   71517600   71518600      2       1  150064       3.1919    0.0007068
enh83451     3   71533400   71534400      2       1  150064       2.0476       0.0203
enh83452     3   71536100   71537100      3       1  150064       2.4017    0.0081595
enh83453     3   71543100   71544100      2       1  150064       4.1547   1.6286e-05
enh83454     3   71545100   71546100      4       2  150064       3.9227   4.3781e-05
enh83455     3   71546300   71547300      5       1  150064       2.7416    0.0030572
enh83456     3   71546900   71547900      2       1  150064       4.1833   1.4364e-05
enh83457     3   71547600   71548600      2       1  150064       2.5321    0.0056698
enh83461     3   71561700   71562700      3       2  150064        2.298     0.010781
enh83462     3   71562400   71563400      1       1  150064       2.1213      0.01695
enh83463     3   71564200   71565200      2       1  150064       4.1978   1.3478e-05
enh83464     3   71569700   71570700      2       1  150064        2.915    0.0017785
enh83466     3   71585600   71586600      2       1  150064       3.1861   0.00072098
enh83468     3   71592200   71593200      1       1  150064       3.4803    0.0002504
enh83470     3   71598900   71599900      1       1  150064       3.4666    0.0002635
enh83471     3   71611900   71612900      2       1  150064       2.4623    0.0069027
enh83477     3   71678400   71679400      4       2  150064       4.3117   8.1018e-06
enh83496     3   71778500   71779500      6       2  150064       2.4784    0.0065989
enh83497     3   71829400   71830400      5       2  150064       2.7707    0.0027972
enh83531     3   72235000   72236000      5       2  150064       2.0673     0.019352
enh83541     3   72323200   72324200      3       2  150064       1.9179     0.027564
enh83545     3   72345200   72346200      5       3  150064       2.3868    0.0084989
enh83546     3   72347600   72348600      4       2  150064       2.2237     0.013086
enh83551     3   72378300   72379300      2       1  150064       2.3925    0.0083672
enh83580     3   72531300   72532300      4       1  150064       1.9651     0.024701
enh83583     3   72540900   72541900      5       2  150064       1.7452     0.040473
enh83584     3   72568900   72569900      3       1  150064        2.895    0.0018958
enh83585     3   72571900   72572900      1       1  150064       2.6395     0.004152
enh83586     3   72598500   72599500      1       1  150064       2.2517      0.01217
enh83619     3   73057600   73058600      6       1  150064        2.187     0.014371
enh83620     3   73058800   73059800      4       2  150064       1.6903     0.045489
enh83621     3   73066000   73067000      1       1  150064        1.967      0.02459
enh83622     3   73069800   73070800      2       1  150064       2.2792     0.011327
enh83627     3   73086500   73087500      2       1  150064       1.9033     0.028498
enh83628     3   73090400   73091400      4       2  150064        1.948     0.025707
enh83629     3   73093500   73094500      7       2  150064       1.9529     0.025415
enh83647     3   73565700   73566700      1       1  150064       1.9348      0.02651
enh83657     3   73671000   73672000      4       2  150064       1.7814     0.037427
enh83679     3   81792200   81793200      4       2  150064       1.8977     0.028867
enh83696     3   89156100   89157100      2       1  150064       1.9681     0.024529
enh83705     3   93798900   93799900      2       1  150064       2.0702     0.019216
enh83712     3   97620300   97621300      2       1  150064       1.6937      0.04516
enh83715     3   97676100   97677100      2       1  150064       1.9477     0.025724
enh83875     3  104859800  104860800      3       1  150064       1.9827       0.0237
enh83877     3  105088600  105089600      2       1  150064       2.3358    0.0097504
enh83886     3  105504800  105505800      2       1  150064       1.6825     0.046234
enh83887     3  105509200  105510200      3       2  150064       1.7655     0.038743
enh83888     3  105511200  105512200      2       1  150064        1.791     0.036649
enh83890     3  105520100  105521100      6       3  150064       1.9951     0.023018
enh83891     3  105527800  105528800      3       2  150064       2.0647     0.019475
enh83892     3  105542200  105543200      1       1  150064       1.7223      0.04251
enh83897     3  105582800  105583800      5       3  150064       1.7373     0.041169
enh83902     3  105656700  105657700      2       1  150064       1.8676     0.030909
enh83910     3  106982200  106983200      4       2  150064       1.9792     0.023894
enh83912     3  107244800  107245800      3       2  150064       2.0587     0.019761
enh83915     3  107310000  107311000      1       1  150064       2.4843      0.00649
enh83917     3  107339600  107340600      5       2  150064       1.9535     0.025381
enh83918     3  107380400  107381400      1       1  150064       2.2708      0.01158
enh83919     3  107402900  107403900      1       1  150064       2.6608     0.003898
enh83940     3  107806800  107807800      4       2  150064       2.1767     0.014752
enh83941     3  107810800  107811800      3       2  150064       2.6597    0.0039109
enh83942     3  107818600  107819600      3       2  150064        1.923     0.027243
enh83947     3  107843900  107844900      3       2  150064       2.8475    0.0022029
enh83948     3  107845500  107846500      3       2  150064        3.438   0.00029303
enh83952     3  107942400  107943400      3       2  150064       1.9197     0.027449
enh84016     3  111845700  111846700      2       1  150064       1.9087     0.028152
enh84017     3  111847400  111848400      8       3  150064        1.656     0.048856
enh84074     3  112966600  112967600      6       3  150064       1.7387     0.041046
enh84099     3  113467400  113468400      2       1  150064       2.1893     0.014287
enh84119     3  114026600  114027600      1       1  150064       1.8097      0.03517
enh84122     3  114057500  114058500      1       1  150064       2.6984     0.003484
enh84129     3  114173600  114174600      1       1  150064       3.2368    0.0006044
enh84130     3  114174100  114175100      3       1  150064       2.7301    0.0031653
enh84133     3  114284700  114285700      1       1  150064       2.8465      0.00221
enh84140     3  114341500  114342500      4       2  150064       2.8304    0.0023242
enh84165     3  116582700  116583700      4       1  150064       1.7704      0.03833
enh84193     3  119048700  119049700      5       3  150064       1.6895     0.045564
enh84205     3  119186700  119187700      4       2  150064       1.6637     0.048088
enh84212     3  119274100  119275100      6       3  150064       1.7389     0.041026
enh84213     3  119278300  119279300      9       2  150064       1.7161     0.043072
enh84220     3  119314100  119315100      2       1  150064       2.1319      0.01651
enh84267     3  120142700  120143700      7       3  150064       2.1161     0.017167
enh84268     3  120144700  120145700      1       1  150064       1.7654      0.03875
enh84285     3  120316200  120317200      9       3  150064       2.5555    0.0053016
enh84308     3  121631800  121632800      8       3  150064       2.1556     0.015559
enh84310     3  121713400  121714400      4       2  150064       1.9338     0.026568
enh84311     3  121716000  121717000      3       2  150064        2.659    0.0039186
enh84312     3  121717200  121718200      2       1  150064       2.1789     0.014668
enh84338     3  122135800  122136800      4       2  150064       1.6534     0.049123
enh84356     3  122402500  122403500      3       2  150064        1.844     0.032591
enh84361     3  122486300  122487300      5       2  150064       1.9829     0.023687
enh84363     3  122493000  122494000      3       1  150064       1.7403     0.040902
enh84366     3  122511000  122512000      5       3  150064       1.6935     0.045178
enh84368     3  122608900  122609900      2       1  150064       2.9809    0.0014368
enh84369     3  122612000  122613000      6       3  150064       2.6235    0.0043515
enh84383     3  122787600  122788600      5       2  150064       2.9058    0.0018317
enh84384     3  122789100  122790100      4       1  150064       2.8865     0.001948
enh84385     3  122790600  122791600      3       2  150064       2.2736     0.011494
enh84387     3  122799400  122800400      3       2  150064       1.9501      0.02558
enh84418     3  123148000  123149000      1       1  150064       2.1024      0.01776
enh84427     3  123324200  123325200      3       2  150064       1.7576     0.039407
enh84456     3  123440900  123441900      1       1  150064       2.0736      0.01906
enh84488     3  123921300  123922300      2       1  150064       2.0292     0.021217
enh84490     3  123953500  123954500      2       1  150064       2.1526     0.015675
enh84491     3  123967900  123968900      6       3  150064       3.9376    4.115e-05
enh84493     3  123978900  123979900      4       1  150064       3.3847    0.0003563
enh84494     3  123989800  123990800      2       1  150064       3.2861   0.00050793
enh84495     3  123995000  123996000      1       1  150064       3.8505    5.893e-05
enh84496     3  123999800  124000800      3       2  150064       4.1122   1.9593e-05
enh84499     3  124015700  124016700      4       1  150064       1.8971     0.028905
enh84501     3  124034600  124035600      4       2  150064       3.6635   0.00012439
enh84504     3  124231600  124232600      4       2  150064       2.1287      0.01664
enh84527     3  124449900  124450900      6       3  150064       2.1201     0.017001
enh84543     3  124545600  124546600      4       1  150064       1.9968     0.022925
enh84549     3  124568400  124569400      2       1  150064       1.7478     0.040248
enh84551     3  124570200  124571200      3       1  150064       1.8537     0.031891
enh84553     3  124577700  124578700      3       2  150064       2.3357    0.0097542
enh84559     3  124602300  124603300      7       2  150064       2.1001     0.017862
enh84560     3  124603200  124604200      6       1  150064       2.0389     0.020728
enh84564     3  124693200  124694200      8       1  150064       1.7354     0.041339
enh84565     3  124701200  124702200      2       1  150064       1.7429     0.040677
enh84567     3  124704300  124705300      4       1  150064       1.6788       0.0466
enh84573     3  124724300  124725300      3       2  150064       2.0054     0.022459
enh84591     3  124838300  124839300      5       2  150064       2.5925    0.0047644
enh84594     3  124844400  124845400      7       3  150064       2.9921    0.0013853
enh84596     3  124854800  124855800      2       1  150064       1.9399     0.026198
enh84601     3  124873400  124874400      2       1  150064       2.5739    0.0050273
enh84605     3  124927200  124928200      8       2  150064       2.4612    0.0069231
enh84612     3  125078200  125079200      1       1  150064       2.6884      0.00359
enh84626     3  125314900  125315900      5       3  150064       1.9109     0.028007
enh84634     3  125745000  125746000      2       1  150064       1.7924     0.036531
enh84635     3  125759000  125760000      3       1  150064       2.0199     0.021699
enh84671     3  126373800  126374800      4       1  150064       1.6997     0.044589
enh84687     3  126627500  126628500      2       1  150064       2.0806     0.018735
enh84690     3  126644400  126645400     10       3  150064       1.6701     0.047446
enh84696     3  126667800  126668800      8       4  150064       1.7272     0.042065
enh84726     3  127389800  127390800      1       1  150064        1.789      0.03681
enh84782     3  127887700  127888700      6       3  150064       3.8746   5.3403e-05
enh84785     3  127897800  127898800      3       2  150064       3.9156   4.5091e-05
enh84786     3  127899200  127900200      2       1  150064       3.2432   0.00059092
enh84787     3  127912600  127913600      2       1  150064       2.6484    0.0040443
enh84788     3  127914200  127915200      3       1  150064       3.4563   0.00027381
enh84790     3  127923800  127924800      1       1  150064       3.7091     0.000104
enh84791     3  127926500  127927500      1       1  150064       3.6789    0.0001171
enh84792     3  127928600  127929600      3       2  150064       3.1417   0.00083977
enh84793     3  127934900  127935900      4       2  150064       4.2966    8.671e-06
enh84794     3  127944800  127945800      3       2  150064       3.2226   0.00063518
enh84813     3  128067700  128068700      1       1  150064       2.0585      0.01977
enh84814     3  128072800  128073800      3       1  150064       2.0288     0.021241
enh84821     3  128107700  128108700      1       1  150064       2.4389     0.007367
enh84823     3  128120400  128121400      2       1  150064       2.1683     0.015069
enh84824     3  128121900  128122900      4       2  150064       2.6575    0.0039356
enh84829     3  128242200  128243200      4       1  150064       2.2096     0.013568
enh84830     3  128242800  128243800      5       2  150064       2.0232     0.021525
enh84887     3  128689400  128690400      1       1  150064       3.2968     0.000489
enh84890     3  128725100  128726100      2       1  150064        2.497    0.0062617
enh84906     3  128805400  128806400      1       1  150064       2.0976      0.01797
enh84912     3  128841600  128842600      2       1  150064       1.7523      0.03986
enh84914     3  128877800  128878800      2       1  150064       1.6767     0.046798
enh84924     3  128930200  128931200      1       1  150064        2.084      0.01858
enh84928     3  128966600  128967600      3       1  150064       2.7164    0.0033002
enh84930     3  128996300  128997300      3       2  150064        3.131   0.00087118
enh84931     3  129001100  129002100      3       1  150064       3.2125   0.00065798
enh84932     3  129023800  129024800      1       1  150064       3.6939    0.0001104
enh84934     3  129031700  129032700      1       1  150064       3.4849    0.0002462
enh84938     3  129066800  129067800      2       1  150064       2.0931      0.01817
enh84956     3  129209100  129210100      3       1  150064       1.7024     0.044341
enh84966     3  129267600  129268600      2       1  150064       1.7853     0.037108
enh84973     3  129305800  129306800      5       2  150064       1.7562     0.039524
enh84976     3  129317100  129318100      4       2  150064       1.8621     0.031294
enh84980     3  129335700  129336700      3       1  150064       2.1413     0.016125
enh85026     3  130745900  130746900      4       2  150064        2.082     0.018671
enh85039     3  131960600  131961600      3       1  150064       2.2882     0.011063
enh85060     3  133160300  133161300      2       1  150064       1.7137     0.043293
enh85075     3  133259600  133260600      3       1  150064       1.8878     0.029523
enh85086     3  133606400  133607400      4       2  150064       1.9653     0.024692
enh85091     3  133656200  133657200      2       1  150064       2.7084    0.0033802
enh85095     3  133681600  133682600      6       2  150064       2.3791    0.0086782
enh85096     3  133683200  133684200      4       2  150064       2.0005     0.022726
enh85138     3  134052100  134053100      1       1  150064       1.8294      0.03367
enh85186     3  135626800  135627800      1       1  150064       4.1707    1.518e-05
enh85187     3  135691800  135692800      1       1  150064       3.8522    5.852e-05
enh85188     3  135693500  135694500      2       1  150064       3.7148   0.00010169
enh85194     3  135875700  135876700      2       1  150064       3.4455   0.00028497
enh85202     3  135907200  135908200      3       2  150064       3.4055   0.00033025
enh85203     3  135916400  135917400      2       1  150064       2.8409    0.0022496
enh85204     3  135968200  135969200      2       1  150064       3.6371   0.00013789
enh85207     3  136069000  136070000      4       2  150064       3.9783   3.4701e-05
enh85208     3  136262500  136263500      1       1  150064       1.6815      0.04633
enh85209     3  136315200  136316200      3       2  150064       2.1021     0.017772
enh85210     3  136335600  136336600      1       1  150064       2.6841     0.003636
enh85212     3  136344500  136345500      2       1  150064       2.8073    0.0024978
enh85213     3  136350900  136351900      4       2  150064        1.773     0.038114
enh85216     3  136376000  136377000      3       2  150064       2.2826     0.011226
enh85219     3  136410300  136411300      1       1  150064       2.5084     0.006064
enh85223     3  136444700  136445700      1       1  150064       3.1766    0.0007451
enh85229     3  136454400  136455400      1       1  150064       2.9758     0.001461
enh85230     3  136455300  136456300      3       1  150064        2.456    0.0070252
enh85231     3  136464000  136465000      2       1  150064         2.49     0.006388
enh85232     3  136465700  136466700      5       2  150064       3.7947   7.3912e-05
enh85233     3  136468000  136469000      3       2  150064       3.8258    6.517e-05
enh85234     3  136472400  136473400      3       2  150064       3.2031   0.00067987
enh85235     3  136505300  136506300      2       1  150064        3.281   0.00051724
enh85236     3  136554200  136555200      1       1  150064       3.0806     0.001033
enh85237     3  136579000  136580000      1       1  150064       3.0474     0.001154
enh85238     3  136582200  136583200      3       1  150064       2.8193    0.0024062
enh85239     3  136601300  136602300      3       1  150064       2.8713    0.0020436
enh85240     3  136603900  136604900      3       1  150064       3.1109   0.00093257
enh85241     3  136605600  136606600      4       1  150064          3.1   0.00096775
enh85242     3  136612600  136613600      1       1  150064       3.0285     0.001229
enh85243     3  136617400  136618400      2       1  150064       2.4929    0.0063349
enh85245     3  136625400  136626400      2       1  150064       2.5703    0.0050805
enh85248     3  136643200  136644200      2       1  150064       1.8349      0.03326
enh85249     3  136650300  136651300      2       1  150064       2.6076    0.0045595
enh85250     3  136651600  136652600      3       2  150064       2.9111    0.0018007
enh85251     3  136659600  136660600      5       2  150064       3.0903   0.00099972
enh85252     3  136661400  136662400      2       1  150064       2.4908    0.0063731
enh85253     3  136673500  136674500      3       2  150064       3.5259     0.000211
enh85254     3  136703300  136704300      4       1  150064       3.8156   6.7914e-05
enh85255     3  136708400  136709400      2       1  150064       3.1077   0.00094271
enh85256     3  136713800  136714800      1       1  150064       1.7135      0.04331
enh85258     3  136784600  136785600      1       1  150064       2.2963      0.01083
enh85276     3  137923800  137924800      1       1  150064       2.1035      0.01771
enh85277     3  137939200  137940200      1       1  150064       2.2316      0.01282
enh85282     3  138070800  138071800      6       2  150064        1.701     0.044473
enh85296     3  138118200  138119200      1       1  150064       2.0893      0.01834
enh85306     3  138495000  138496000      3       1  150064       1.8714     0.030646
enh85307     3  138499500  138500500      1       1  150064       1.9213      0.02735
enh85311     3  138536600  138537600      1       1  150064       1.8135      0.03488
enh85312     3  138537600  138538600      1       1  150064       2.0092      0.02226
enh85316     3  138554400  138555400      1       1  150064       1.9341      0.02655
enh85317     3  138563700  138564700      1       1  150064       1.8789      0.03013
enh85323     3  138620600  138621600      4       2  150064       1.7896     0.036756
enh85348     3  139482600  139483600      7       2  150064       1.9634     0.024801
enh85350     3  139740900  139741900      4       2  150064       1.7487     0.040172
enh85351     3  139742200  139743200      3       2  150064       1.7441     0.040575
enh85362     3  140794900  140795900      3       1  150064       1.9318     0.026695
enh85384     3  141022200  141023200      5       3  150064       1.7786     0.037652
enh85405     3  141138500  141139500      6       3  150064       2.3723    0.0088393
enh85443     3  141571500  141572500      4       2  150064       1.6643     0.048031
enh85469     3  142569300  142570300      1       1  150064       1.7897      0.03675
enh85472     3  142721600  142722600      2       1  150064       2.4692    0.0067709
enh85477     3  142837100  142838100      3       1  150064       2.4642    0.0068664
enh85478     3  142840900  142841900      1       1  150064       1.7389      0.04103
enh85486     3  143021100  143022100      5       3  150064       2.1562     0.015535
enh85489     3  143049800  143050800      4       2  150064       1.6506     0.049412
enh85492     3  143148500  143149500      2       1  150064       2.6181    0.0044217
enh85503     3  143469700  143470700      2       1  150064       1.7099     0.043645
enh85511     3  143550000  143551000      2       1  150064       2.3039     0.010615
enh85516     3  144362400  144363400      2       1  150064       2.1401     0.016174
enh85565     3  148961400  148962400      4       2  150064       2.3973    0.0082574
enh85677     3  150067200  150068200      3       2  150064        1.648     0.049676
enh85697     3  150323300  150324300      4       2  150064       1.7415     0.040795
enh85712     3  150457300  150458300      3       1  150064       1.9566       0.0252
enh85730     3  150616700  150617700      2       1  150064       1.9337     0.026577
enh85796     3  152024500  152025500      1       1  150064       2.1079      0.01752
enh85797     3  152025800  152026800      1       1  150064       1.9048       0.0284
enh85814     3  152092100  152093100      2       1  150064       1.8112     0.035054
enh85832     3  152217400  152218400      2       1  150064       3.0754    0.0010511
enh85847     3  153346200  153347200      2       1  150064       2.0304     0.021156
enh85853     3  153942000  153943000      2       1  150064       1.6774     0.046735
enh85870     3  155455400  155456400      1       1  150064        2.304      0.01061
enh85900     3  156395100  156396100      2       1  150064       1.8562      0.03171
enh85915     3  156793600  156794600      3       2  150064       2.1932     0.014147
enh85919     3  156815800  156816800      1       1  150064       2.6597     0.003911
enh85920     3  156817300  156818300      4       1  150064       2.1878     0.014341
enh85923     3  156827000  156828000      5       2  150064       1.7411     0.040834
enh85926     3  156833400  156834400      2       1  150064       2.4107     0.007961
enh85963     3  158494000  158495000      2       1  150064       1.7285     0.041954
enh85996     3  159554900  159555900      2       1  150064       1.6544     0.049027
enh85998     3  159562400  159563400      3       1  150064       1.7571     0.039448
enh85999     3  159563200  159564200      3       1  150064       2.2407     0.012523
enh86015     3  159620400  159621400      3       2  150064       2.0215     0.021616
enh86044     3  160497400  160498400      4       2  150064       2.3717    0.0088541
enh86045     3  160519200  160520200      3       1  150064       2.0256     0.021403
enh86059     3  160823000  160824000      3       2  150064       2.1065     0.017582
enh86060     3  161033600  161034600      1       1  150064       3.1483    0.0008211
enh86063     3  161133500  161134500      1       1  150064       2.3963      0.00828
enh86067     3  167453700  167454700      4       2  150064       3.3812   0.00036082
enh86068     3  167531300  167532300      2       1  150064        1.852     0.032015
enh86071     3  167588600  167589600      1       1  150064       3.3841    0.0003571
enh86072     3  167594300  167595300      3       2  150064        1.731      0.04173
enh86082     3  167814000  167815000      2       1  150064       1.9648     0.024721
enh86083     3  167833800  167834800      7       1  150064       2.1306     0.016563
enh86084     3  167835400  167836400      1       1  150064       2.2505      0.01221
enh86088     3  168876300  168877300      5       2  150064       1.7291     0.041894
enh86094     3  169013600  169014600      3       2  150064        2.333    0.0098232
enh86097     3  169040800  169041800      1       1  150064       2.0792       0.0188
enh86103     3  169107500  169108500      1       1  150064       2.0636      0.01953
enh86112     3  169347200  169348200      4       2  150064       1.9737     0.024206
enh86113     3  169351200  169352200      1       1  150064       1.7068      0.04393
enh86115     3  169480600  169481600      1       1  150064       2.2445       0.0124
enh86117     3  169491800  169492800      1       1  150064       2.6075      0.00456
enh86120     3  169546600  169547600      1       1  150064       2.5463     0.005443
enh86121     3  169558600  169559600      5       2  150064       1.8889     0.029453
enh86130     3  169688600  169689600      2       1  150064       2.0416     0.020596
enh86131     3  169689800  169690800      1       1  150064       2.1659      0.01516
enh86132     3  169716300  169717300      3       1  150064       1.9151     0.027738
enh86133     3  169719300  169720300      2       1  150064       2.1937     0.014128
enh86139     3  169763200  169764200      1       1  150064       2.0343      0.02096
enh86145     3  169871200  169872200      3       1  150064       2.1271     0.016706
enh86162     3  170584500  170585500      1       1  150064       1.8869      0.02959
enh86163     3  170585100  170586100      3       1  150064        2.065      0.01946
enh86166     3  170715700  170716700      2       1  150064       3.1957    0.0006974
enh86169     3  170891400  170892400      2       1  150064       1.6851     0.045987
enh86171     3  170893900  170894900      5       2  150064       1.7852     0.037112
enh86175     3  170983600  170984600      1       1  150064       2.2536      0.01211
enh86205     3  171472400  171473400      3       1  150064       1.9209     0.027375
enh86217     3  171516200  171517200      3       2  150064       1.7381     0.041098
enh86218     3  171518500  171519500      3       2  150064       1.8639     0.031166
enh86219     3  171519700  171520700      3       1  150064         2.18     0.014629
enh86323     3  172231400  172232400      5       2  150064        2.203     0.013797
enh86341     3  172312400  172313400      8       2  150064       2.7023    0.0034428
enh86360     3  172419300  172420300      5       2  150064       1.8783      0.03017
enh86361     3  172426500  172427500      1       1  150064       2.6366     0.004187
enh86369     3  176638100  176639100      7       2  150064       2.3057     0.010563
enh86370     3  176758800  176759800      1       1  150064        2.666     0.003838
enh86376     3  176806600  176807600      4       2  150064        1.838     0.033032
enh86384     3  176845800  176846800      5       2  150064       2.1246     0.016809
enh86385     3  176847200  176848200      5       2  150064       2.5699    0.0050865
enh86387     3  176853800  176854800      5       2  150064       1.9299      0.02681
enh86394     3  176870200  176871200      1       1  150064       1.8315      0.03351
enh86419     3  177051400  177052400      1       1  150064       2.2524      0.01215
enh86422     3  177057800  177058800      1       1  150064       2.6273     0.004303
enh86423     3  177062500  177063500      3       2  150064       1.7049     0.044104
enh86449     3  177231700  177232700      2       1  150064       1.9927     0.023149
enh86459     3  177314100  177315100      2       1  150064        2.111     0.017387
enh86463     3  177332700  177333700      4       2  150064       2.7936    0.0026061
enh86468     3  177359800  177360800      3       2  150064       2.1722     0.014922
enh86469     3  177365200  177366200      3       1  150064       2.7483    0.0029952
enh86484     3  177552200  177553200      4       2  150064       2.1394     0.016203
enh86494     3  178038300  178039300      5       2  150064       1.7882     0.036871
enh86544     3  180629200  180630200      3       1  150064       5.7266   5.1235e-09
enh86545     3  180632000  180633000      4       2  150064       5.8872   1.9634e-09
enh86546     3  180638000  180639000      4       2  150064       3.8483   5.9477e-05
enh86547     3  180648700  180649700      4       2  150064       5.4646   2.3201e-08
enh86550     3  182355100  182356100      2       1  150064       1.8186     0.034487
enh86555     3  182456300  182457300      7       3  150064       1.9043     0.028435
enh86556     3  182507000  182508000      2       1  150064       2.5008    0.0061962
enh86559     3  182515400  182516400      1       1  150064        1.855       0.0318
enh86575     3  182903100  182904100      1       1  150064       2.4024     0.008144
enh86633     3  183497600  183498600      3       2  150064       2.7989     0.002564
enh86639     3  183544400  183545400      3       1  150064       2.2147     0.013392
enh86645     3  183600300  183601300      4       2  150064       1.9349       0.0265
enh86646     3  183602800  183603800      7       3  150064       1.8104     0.035115
enh86725     3  184444900  184445900      7       3  150064        1.646     0.049881
enh86729     3  184473900  184474900      5       2  150064       2.5502    0.0053834
enh86738     3  184531700  184532700      2       1  150064       2.2819     0.011248
enh86739     3  184532700  184533700      3       1  150064       1.6878     0.045722
enh86740     3  184534600  184535600      3       2  150064       1.7067     0.043941
enh86746     3  184871000  184872000      3       1  150064       1.9197     0.027448
enh86747     3  184892900  184893900      1       1  150064       1.9491      0.02564
enh86774     3  185419700  185420700      1       1  150064       1.8946      0.02907
enh86776     3  185426000  185427000      2       1  150064       2.3257     0.010018
enh86777     3  185426600  185427600      1       1  150064       2.6721     0.003769
enh86782     3  185446000  185447000      3       2  150064       1.8033     0.035669
enh86789     3  185482300  185483300      1       1  150064       2.1268      0.01672
enh86792     3  185514600  185515600      2       1  150064       2.4146    0.0078752
enh86798     3  185645400  185646400      2       1  150064       2.1223     0.016905
enh86802     3  185650100  185651100      1       1  150064       3.3611    0.0003882
enh86803     3  185650900  185651900      3       1  150064       3.4275   0.00030463
enh86808     3  185811200  185812200      3       1  150064       1.7306     0.041762
enh86809     3  185814100  185815100      2       1  150064       2.3921    0.0083766
enh86811     3  185824900  185825900      2       1  150064       2.6046     0.004599
enh86850     3  186504100  186505100      2       1  150064       1.7939     0.036412
enh86875     3  186692700  186693700      2       1  150064       1.7404      0.04089
enh86906     3  186904400  186905400      2       1  150064       1.8023     0.035749
enh86912     3  187087400  187088400      3       2  150064       1.9813     0.023779
enh86918     3  187453200  187454200      2       1  150064       1.9236     0.027202
enh86929     3  187529300  187530300      1       1  150064       1.6763      0.04684
enh86959     3  187769300  187770300      1       1  150064       1.7117      0.04348
enh86965     3  187869800  187870800      2       1  150064       1.7929     0.036493
enh86970     3  187880700  187881700      2       1  150064       3.0138    0.0012898
enh86971     3  187881900  187882900      2       1  150064       1.6832      0.04617
enh86972     3  187884600  187885600      6       2  150064       1.8134     0.034884
enh86973     3  187887600  187888600      8       4  150064       3.2988   0.00048545
enh86974     3  187889300  187890300      4       2  150064        3.141   0.00084172
enh86982     3  187907800  187908800      7       3  150064       2.0306     0.021147
enh86983     3  187914300  187915300      5       2  150064       2.2199     0.013211
enh86995     3  187945500  187946500      2       1  150064       2.1644     0.015215
enh87029     3  188079700  188080700     10       3  150064       2.0514     0.020113
enh87032     3  188102700  188103700      1       1  150064       1.6734      0.04712
enh87035     3  188117700  188118700      3       1  150064       1.9363     0.026416
enh87036     3  188118600  188119600      3       1  150064       1.9731     0.024241
enh87037     3  188134700  188135700      1       1  150064       2.4189     0.007783
enh87043     3  188186100  188187100      2       1  150064       3.0045    0.0013302
enh87044     3  188194400  188195400      3       2  150064       2.3207     0.010151
enh87046     3  188225000  188226000      2       1  150064       1.7455     0.040453
enh87052     3  188341200  188342200      5       3  150064       2.3943    0.0083251
enh87053     3  188364400  188365400      4       2  150064       2.1003     0.017852
enh87071     3  188550200  188551200      2       1  150064       1.6838     0.046108
enh87080     3  188662100  188663100      1       1  150064       1.7079      0.04383
enh87112     3  189839700  189840700      6       2  150064       2.1578     0.015471
enh87128     3  190579800  190580800      1       1  150064       1.8106       0.0351
enh87171     3  193506300  193507300      7       3  150064       2.2062     0.013686
enh87180     3  193563400  193564400      3       1  150064       1.6958     0.044966
enh87214     3  193789200  193790200      3       1  150064       1.9691     0.024473
enh87216     3  193799500  193800500      4       1  150064       2.6839    0.0036387
enh87218     3  193801800  193802800      1       1  150064       2.2764      0.01141
enh87220     3  193806700  193807700      5       2  150064        2.324     0.010063
enh87230     3  193866000  193867000      7       2  150064       2.7371    0.0030991
enh87285     3  194341600  194342600      4       2  150064         2.12     0.017004
enh87300     3  194461600  194462600      3       2  150064       1.8006     0.035882
enh87370     3  194928300  194929300      1       1  150064       1.7171      0.04298
enh87392     3  195147200  195148200      4       1  150064       1.7091     0.043719
enh87405     3  195271000  195272000      2       1  150064       1.7566     0.039491
enh87470     3  195928900  195929900      8       3  150064       2.9195    0.0017532
enh87471     3  195929900  195930900      4       2  150064       2.7089    0.0033758
enh87474     3  195944900  195945900      1       1  150064       1.9815      0.02377
enh87478     3  195973700  195974700      3       2  150064       2.9408    0.0016366
enh87481     3  196005400  196006400      6       3  150064       2.4685    0.0067847
enh87482     3  196006600  196007600      2       1  150064       1.6797      0.04651
enh87484     3  196010200  196011200      1       1  150064       1.8952      0.02903
enh87485     3  196012000  196013000      2       1  150064       2.7924     0.002616
enh87486     3  196045600  196046600      5       2  150064       3.0608    0.0011037
enh87487     3  196046800  196047800      5       2  150064       2.8801    0.0019877
enh87488     3  196054000  196055000      7       2  150064       2.2808     0.011281
enh87491     3  196142600  196143600      4       2  150064       2.9565    0.0015558
enh87494     3  196157000  196158000      3       2  150064       1.8914     0.029284
enh87534     3  196465800  196466800      4       2  150064       1.7618     0.039056
enh87536     3  196474700  196475700      7       2  150064       1.8716     0.030629
enh87538     3  196481000  196482000      4       2  150064       2.5822     0.004909
enh87539     3  196499200  196500200      2       1  150064       1.9046     0.028414
enh87543     3  196519500  196520500      5       2  150064       2.5748    0.0050152
enh87546     3  196670400  196671400      1       1  150064       2.0387      0.02074
enh87553     3  196930400  196931400      2       1  150064       1.6528     0.049188
enh87554     3  196931200  196932200      6       3  150064       1.7827     0.037321
enh87557     3  196961600  196962600      1       1  150064       2.0492      0.02022
enh87558     3  196964200  196965200      5       3  150064       2.0702     0.019215
enh87559     3  196997600  196998600      1       1  150064        2.408      0.00802
enh87561     3  197023000  197024000      2       1  150064       2.2341     0.012737
enh87578     3  197193300  197194300      2       1  150064       1.8761      0.03032
enh87579     3  197195000  197196000      3       1  150064        2.345    0.0095129
enh87581     3  197221500  197222500      4       2  150064       3.4503   0.00027995
enh87582     3  197228900  197229900      2       1  150064       1.6638     0.048078
enh87589     3  197247800  197248800      7       2  150064       1.7502     0.040039
enh87591     3  197268000  197269000      4       2  150064       1.8659     0.031024
enh87631     4     656400     657400      3       1  150064       2.1924     0.014177
enh87633     4     670500     671500      2       1  150064       2.8569    0.0021387
enh87636     4     676100     677100      1       1  150064       2.4692      0.00677
enh87637     4     677600     678600      2       1  150064       1.6613     0.048326
enh87638     4     678600     679600      2       1  150064       2.3756    0.0087608
enh87640     4     683700     684700      3       2  150064       3.1472   0.00082408
enh87643     4     698200     699200      6       3  150064       2.0344     0.020955
enh87644     4     702200     703200      3       1  150064       2.8527    0.0021678
enh87645     4     704200     705200      2       1  150064       2.0196     0.021712
enh87646     4     713100     714100      4       2  150064        2.641    0.0041328
enh87647     4     719500     720500      3       1  150064       2.3163      0.01027
enh87651     4     766700     767700      6       3  150064       1.7752     0.037929
enh87691     4    1160300    1161300      4       2  150064       1.7705     0.038321
enh87700     4    1202400    1203400      3       1  150064       2.1162     0.017166
enh87701     4    1204500    1205500      7       3  150064       2.5835    0.0048901
enh87704     4    1212400    1213400      1       1  150064       3.4926    0.0002392
enh87708     4    1236100    1237100     10       5  150064       1.8992     0.028766
enh87720     4    1312300    1313300      6       3  150064       2.7527    0.0029552
enh87723     4    1327900    1328900      6       3  150064       3.1049   0.00095182
enh87724     4    1330700    1331700      7       2  150064       1.7697     0.038389
enh87725     4    1338400    1339400      5       2  150064       2.1289     0.016632
enh87726     4    1342300    1343300      4       2  150064       1.9268     0.027005
enh87727     4    1345400    1346400      6       3  150064       2.5447    0.0054684
enh87729     4    1546100    1547100      6       2  150064       1.7186     0.042839
enh87759     4    1814000    1815000      1       1  150064       2.8159     0.002432
enh87761     4    1851600    1852600      2       1  150064       1.8622     0.031285
enh87772     4    1883300    1884300      2       1  150064       1.8136     0.034869
enh87798     4    2267300    2268300      3       2  150064        2.015     0.021952
enh87803     4    2331700    2332700      3       2  150064       2.1925     0.014172
enh87831     4    2544000    2545000      1       1  150064       1.6818       0.0463
enh87833     4    2569100    2570100      2       1  150064        1.652     0.049268
enh87885     4    2860400    2861400      3       2  150064       2.2617     0.011859
enh87900     4    2960000    2961000      1       1  150064        1.876      0.03033
enh87947     4    3343400    3344400      3       2  150064       1.9386     0.026278
enh87996     4    4428000    4429000     11       3  150064       2.3085     0.010485
enh87998     4    4475200    4476200      7       3  150064       3.0729      0.00106
enh87999     4    4481600    4482600      1       1  150064       2.1617      0.01532
enh88001     4    4504000    4505000      1       1  150064         2.41     0.007977
enh88003     4    4541300    4542300      5       2  150064       2.5781    0.0049674
enh88006     4    4642000    4643000      6       3  150064       2.1718     0.014937
enh88010     4    4945400    4946400     15       5  150064       2.0045     0.022507
enh88020     4    5708300    5709300      4       2  150064       2.6819    0.0036599
enh88022     4    5748400    5749400      9       3  150064       2.0727     0.019102
enh88027     4    5841600    5842600      5       2  150064       1.7403     0.040907
enh88033     4    6073800    6074800      2       1  150064       2.1702     0.014994
enh88044     4    6328600    6329600      2       1  150064       2.3104     0.010434
enh88057     4    6689700    6690700     10       4  150064       2.2895     0.011024
enh88099     4    6915800    6916800      2       1  150064       1.8666     0.030981
enh88113     4    6942200    6943200      3       2  150064       3.0836    0.0010227
enh88116     4    6953600    6954600      3       1  150064       2.0532     0.020026
enh88117     4    6955000    6956000      5       2  150064       1.8782     0.030178
enh88118     4    6955600    6956600      7       2  150064       1.8253     0.033977
enh88119     4    6956700    6957700      4       2  150064        1.741     0.040845
enh88150     4    7136300    7137300      6       2  150064       2.2416     0.012495
enh88183     4    7745800    7746800      5       2  150064       1.9954     0.023001
enh88191     4    7807500    7808500      4       2  150064        1.968     0.024531
enh88267     4    8157600    8158600      3       1  150064       2.8597    0.0021204
enh88310     4    8395600    8396600      1       1  150064       1.6801      0.04647
enh88311     4    8404000    8405000      8       4  150064       1.9625     0.024851
enh88314     4    8421100    8422100      5       2  150064        1.717     0.042993
enh88316     4    8428300    8429300      3       2  150064       2.0252     0.021422
enh88317     4    8430300    8431300      3       1  150064         1.77     0.038365
enh88319     4    8437600    8438600      1       1  150064       1.6643      0.04803
enh88320     4    8439200    8440200      3       2  150064       1.6647     0.047987
enh88321     4    8440400    8441400      5       3  150064       2.1675     0.015099
enh88323     4    8452900    8453900      3       1  150064       2.2274     0.012959
enh88327     4    8508200    8509200     12       4  150064       1.6808     0.046398
enh88328     4    8517100    8518100      5       2  150064       2.4805    0.0065593
enh88333     4    8538300    8539300      4       2  150064       1.7989     0.036018
enh88358     4   10079700   10080700      1       1  150064       1.6876      0.04574
enh88371     4   10174700   10175700      7       2  150064       1.7318     0.041658
enh88395     4   12488300   12489300      4       2  150064       1.9062     0.028313
enh88399     4   13431800   13432800      2       1  150064       2.2423     0.012472
enh88402     4   13627300   13628300      2       1  150064       1.7364     0.041251
enh88406     4   14027000   14028000      2       1  150064       1.7698     0.038379
enh88418     4   15033200   15034200      5       2  150064       1.7776     0.037735
enh88476     4   15907200   15908200      3       1  150064       1.7644     0.038833
enh88485     4   16057800   16058800      3       2  150064       1.6783     0.046642
enh88496     4   16207700   16208700      7       3  150064       2.0126      0.02208
enh88497     4   16208200   16209200     11       4  150064       2.1296       0.0166
enh88499     4   16215900   16216900      3       2  150064       1.6958     0.044958
enh88500     4   16219000   16220000      4       2  150064       2.5969    0.0047028
enh88505     4   16609600   16610600      5       2  150064       2.3415    0.0096042
enh88506     4   16669000   16670000      1       1  150064       2.9861     0.001413
enh88508     4   16672800   16673800      4       2  150064       2.6539    0.0039787
enh88527     4   17325300   17326300      8       3  150064       2.1933     0.014144
enh88533     4   17577600   17578600      5       1  150064       2.1161      0.01717
enh88534     4   17581700   17582700      2       1  150064       2.1565     0.015523
enh88535     4   17617700   17618700      4       1  150064        2.304      0.01061
enh88538     4   17809400   17810400      4       1  150064       1.9515     0.025501
enh88541     4   18013400   18014400      1       1  150064       2.2473      0.01231
enh88542     4   18021200   18022200      3       1  150064       2.2472     0.012315
enh88545     4   19731500   19732500      2       1  150064        2.417    0.0078249
enh88546     4   19947100   19948100      4       2  150064       2.2323     0.012797
enh88549     4   20702700   20703700      5       2  150064       1.9287     0.026885
enh88550     4   22239600   22240600      5       2  150064       1.7073     0.043885
enh88569     4   24474800   24475800      2       1  150064       2.1131     0.017294
enh88584     4   24806000   24807000      3       2  150064       2.2575      0.01199
enh88611     4   25423300   25424300      1       1  150064       1.8773      0.03024
enh88613     4   25449800   25450800      4       1  150064       1.9258     0.027064
enh88626     4   25865700   25866700      1       1  150064       2.5369     0.005592
enh88633     4   25930000   25931000      4       2  150064       2.1861     0.014405
enh88634     4   25939600   25940600      1       1  150064        2.215      0.01338
enh88652     4   26133600   26134600      3       1  150064       2.9272      0.00171
enh88658     4   26240300   26241300      3       2  150064       2.0644     0.019489
enh88666     4   26319800   26320800      2       1  150064       2.0537     0.020002
enh88674     4   26356900   26357900      2       1  150064       2.2508       0.0122
enh88685     4   26750000   26751000      2       1  150064       2.7641    0.0028541
enh88688     4   26804800   26805800      2       1  150064        3.133   0.00086519
enh88689     4   26813400   26814400      2       1  150064       2.4518    0.0071075
enh88697     4   26866400   26867400      4       2  150064       1.7861     0.037042
enh88699     4   26869400   26870400      1       1  150064       1.6794      0.04654
enh88701     4   26875100   26876100      2       1  150064       1.8768     0.030271
enh88707     4   26888200   26889200      3       2  150064       1.8306     0.033582
enh88712     4   26906000   26907000      2       1  150064       1.7489     0.040153
enh88715     4   26938000   26939000      3       1  150064       1.8588     0.031529
enh88720     4   27005000   27006000      1       1  150064       2.0792       0.0188
enh88726     4   30766000   30767000      2       1  150064       1.8415     0.032777
enh88727     4   30803900   30804900      2       1  150064       2.3696    0.0089047
enh88748     4   37465400   37466400      5       3  150064       1.7737     0.038054
enh88773     4   37817700   37818700      2       1  150064       1.7824     0.037343
enh88774     4   37826600   37827600      2       1  150064       1.8273     0.033828
enh88777     4   37852300   37853300     10       2  150064       2.8924    0.0019116
enh88780     4   37886200   37887200      2       1  150064       2.3995     0.008209
enh88787     4   37947900   37948900      4       2  150064       2.2642      0.01178
enh88801     4   38006600   38007600      6       2  150064       1.7735     0.038076
enh88812     4   38073200   38074200      5       3  150064         1.89     0.029376
enh88821     4   38107800   38108800      3       1  150064       1.7436     0.040611
enh88824     4   38114000   38115000      4       2  150064       2.1479     0.015862
enh88875     4   38565000   38566000      2       1  150064       1.9341     0.026552
enh88880     4   38607300   38608300      3       2  150064       1.8594     0.031488
enh88882     4   38612400   38613400      6       2  150064       2.0823     0.018658
enh88883     4   38614900   38615900      2       1  150064       1.7722     0.038177
enh88886     4   38620900   38621900      4       2  150064       1.8148     0.034777
enh88895     4   38684600   38685600      3       2  150064       1.8787     0.030144
enh88896     4   38686600   38687600      1       1  150064       2.0313      0.02111
enh88898     4   38693100   38694100      2       1  150064       2.3979    0.0082436
enh88899     4   38725600   38726600      3       2  150064       1.6803      0.04645
enh88917     4   38822000   38823000      3       1  150064       1.6667     0.047784
enh88920     4   38859500   38860500      4       1  150064       1.6666       0.0478
enh88961     4   39637000   39638000      2       1  150064       2.5878    0.0048293
enh88982     4   40066500   40067500      2       1  150064       1.6894      0.04557
enh88984     4   40185100   40186100      3       1  150064       1.7107     0.043572
enh88985     4   40187700   40188700      2       1  150064       2.0343      0.02096
enh89048     4   40601800   40602800      6       3  150064       1.7584     0.039344
enh89050     4   40605600   40606600      5       2  150064       1.8964     0.028951
enh89051     4   40608100   40609100      1       1  150064       1.9533      0.02539
enh89053     4   40619600   40620600      3       2  150064       2.0374     0.020807
enh89054     4   40623900   40624900      3       1  150064       2.0578     0.019803
enh89063     4   40806500   40807500      3       2  150064       1.8504     0.032129
enh89127     4   41383100   41384100      1       1  150064       2.5044     0.006133
enh89128     4   41385600   41386600      3       2  150064       2.2629     0.011822
enh89158     4   41657400   41658400      4       2  150064       1.7809     0.037468
enh89188     4   47488400   47489400      5       3  150064        2.309     0.010473
enh89191     4   47495400   47496400      1       1  150064       2.2414       0.0125
enh89204     4   48131500   48132500      6       2  150064       1.8992     0.028767
enh89215     4   48341800   48342800      3       2  150064       3.6778   0.00011763
enh89218     4   48348800   48349800      4       1  150064       2.8059    0.0025091
enh89222     4   48605400   48606400      2       1  150064       2.1294     0.016612
enh89225     4   48644700   48645700      2       1  150064       1.8341     0.033319
enh89226     4   48655500   48656500      1       1  150064       1.7022      0.04436
enh89236     4   48742600   48743600      2       1  150064       2.1288     0.016636
enh89237     4   48748400   48749400      1       1  150064       2.4588      0.00697
enh89240     4   48763600   48764600      1       1  150064       2.3984     0.008233
enh89243     4   48769400   48770400      1       1  150064       2.1182      0.01708
enh89245     4   48783000   48784000      1       1  150064        2.482     0.006533
enh89316     4   54515800   54516800      6       2  150064       2.0505     0.020158
enh89317     4   54517300   54518300      6       2  150064       2.3597    0.0091448
enh89385     4   56406400   56407400      6       2  150064       1.7993     0.035988
enh89451     4   57967700   57968700      1       1  150064       1.6622      0.04824
enh89466     4   68564700   68565700      4       2  150064       2.7657    0.0028397
enh89467     4   68567400   68568400      4       2  150064       3.3077   0.00047037
enh89468     4   68578900   68579900      2       1  150064       2.9998    0.0013507
enh89531     4   73862800   73863800      8       1  150064       2.2503     0.012213
enh89577     4   75071600   75072600      1       1  150064       1.7774      0.03775
enh89587     4   75680600   75681600      4       2  150064       2.0556      0.01991
enh89588     4   75718200   75719200      8       3  150064        1.866     0.031024
enh89597     4   76434800   76435800      3       1  150064        1.756      0.03954
enh89618     4   76841000   76842000      1       1  150064       2.0895      0.01833
enh89622     4   76932500   76933500      3       2  150064       1.9335     0.026585
enh89635     4   77128500   77129500      1       1  150064       1.9197      0.02745
enh89644     4   77298200   77299200      2       1  150064       1.7072     0.043889
enh89650     4   77512800   77513800      4       2  150064       1.6523     0.049234
enh89653     4   77529000   77530000      7       3  150064       2.3083      0.01049
enh89654     4   77532200   77533200      2       1  150064       2.2832      0.01121
enh89665     4   77627400   77628400      4       1  150064       1.7341     0.041451
enh89717     4   78485700   78486700      2       1  150064       2.0838     0.018588
enh89759     4   79563900   79564900      2       1  150064       1.8125     0.034958
enh89774     4   79690400   79691400      1       1  150064       2.7371     0.003099
enh89787     4   80991100   80992100      1       1  150064       1.7049      0.04411
enh89791     4   81093800   81094800      2       1  150064       1.9017     0.028607
enh89793     4   81256200   81257200      1       1  150064       2.4495     0.007152
enh89807     4   82471100   82472100      1       1  150064       2.4857     0.006464
enh89808     4   82472000   82473000      3       2  150064       1.9231     0.027232
enh89815     4   82645800   82646800      2       1  150064       2.0791     0.018804
enh89819     4   83189000   83190000      3       1  150064        2.799    0.0025631
enh89820     4   83193100   83194100      3       2  150064       1.9385     0.026284
enh89825     4   83284700   83285700      2       1  150064       2.0983     0.017941
enh89840     4   83631600   83632600      8       3  150064       1.7339     0.041463
enh89845     4   83705700   83706700      1       1  150064        2.357     0.009212
enh89852     4   83818600   83819600      1       1  150064       1.7584      0.03934
enh89854     4   83910500   83911500      3       1  150064        2.409    0.0079978
enh89857     4   83957100   83958100      3       1  150064       2.2133     0.013438
enh89902     4   84469100   84470100      2       1  150064       2.1792     0.014659
enh89905     4   84490300   84491300      3       1  150064       1.8023     0.035752
enh89906     4   84502900   84503900      3       1  150064       2.7951     0.002594
enh89907     4   84539800   84540800      1       1  150064       2.8245     0.002368
enh89908     4   84551100   84552100      1       1  150064       1.9612      0.02493
enh89915     4   85674600   85675600      1       1  150064       1.9128      0.02789
enh89964     4   86850600   86851600      5       3  150064       1.8481     0.032295
enh89966     4   86858800   86859800      1       1  150064       2.0716      0.01915
enh89984     4   87867600   87868600      2       1  150064       2.8693    0.0020568
enh89987     4   87888200   87889200      5       2  150064       2.5699    0.0050857
enh89989     4   87891600   87892600      4       2  150064       2.7116    0.0033478
enh89990     4   87892600   87893600      1       1  150064       3.5507    0.0001921
enh89992     4   87895000   87896000      1       1  150064       2.7898     0.002637
enh89994     4   87898400   87899400      5       2  150064       2.8232    0.0023776
enh89996     4   87915300   87916300      3       2  150064       2.7723    0.0027827
enh90002     4   87931400   87932400      5       2  150064       2.3837    0.0085696
enh90007     4   87940300   87941300      3       2  150064       2.7115    0.0033494
enh90009     4   87946800   87947800      3       1  150064       2.5648    0.0051625
enh90011     4   87950500   87951500      3       2  150064       2.6331    0.0042302
enh90012     4   87953500   87954500      1       1  150064       2.7191     0.003273
enh90013     4   87955800   87956800      2       1  150064       1.7688      0.03846
enh90015     4   87959600   87960600      4       2  150064        2.444    0.0072626
enh90017     4   87963500   87964500      3       1  150064       2.5445     0.005472
enh90018     4   87965200   87966200      4       2  150064       2.2129     0.013453
enh90021     4   87972000   87973000      6       2  150064       1.8762     0.030315
enh90022     4   87972400   87973400      7       3  150064       1.7916       0.0366
enh90023     4   87974900   87975900      1       1  150064       2.2748      0.01146
enh90025     4   87979200   87980200      4       1  150064       1.9778     0.023976
enh90042     4   88041900   88042900      2       1  150064       1.8055     0.035501
enh90081     4   89152600   89153600      5       2  150064       1.9786     0.023933
enh90106     4   89726400   89727400      1       1  150064       1.8716      0.03063
enh90116     4   90031100   90032100      5       3  150064       1.7354     0.041338
enh90136     4   90674200   90675200      3       2  150064       1.9803     0.023833
enh90137     4   90995400   90996400      3       1  150064       2.9126    0.0017923
enh90167     4   96459800   96460800      2       1  150064       2.2132     0.013443
enh90184     4   99465000   99466000      8       4  150064        1.982      0.02374
enh90185     4   99465600   99466600      3       1  150064       2.5684    0.0051083
enh90186     4   99467600   99468600      7       3  150064       2.0675     0.019343
enh90190     4   99489900   99490900      3       2  150064       1.8183      0.03451
enh90191     4   99492200   99493200      1       1  150064       1.8405      0.03285
enh90233     4  100244600  100245600      3       2  150064       2.3579    0.0091905
enh90235     4  100304200  100305200      8       4  150064       1.7658     0.038711
enh90248     4  100741900  100742900      4       2  150064       2.4745    0.0066703
enh90251     4  100768000  100769000      3       1  150064       2.7163    0.0033004
enh90255     4  100815800  100816800      6       2  150064       1.7416     0.040791
enh90256     4  100865700  100866700      5       3  150064       2.4061    0.0080626
enh90260     4  101902700  101903700      1       1  150064       2.2511      0.01219
enh90262     4  101940300  101941300      1       1  150064       2.8544     0.002156
enh90264     4  101957800  101958800      3       1  150064        2.272     0.011542
enh90266     4  102024000  102025000      1       1  150064         2.09      0.01831
enh90268     4  102058200  102059200      3       2  150064       2.1628      0.01528
enh90271     4  102112500  102113500      3       1  150064       1.9254     0.027088
enh90273     4  102145600  102146600      5       1  150064       2.2946     0.010877
enh90284     4  102256200  102257200      1       1  150064       1.7044      0.04415
enh90291     4  102756200  102757200      2       1  150064       1.8821      0.02991
enh90305     4  103480400  103481400      3       2  150064       1.6981     0.044745
enh90315     4  103655500  103656500      1       1  150064        2.895     0.001896
enh90317     4  103678500  103679500      2       1  150064       2.3234     0.010078
enh90319     4  103699600  103700600      2       1  150064       3.3075   0.00047064
enh90320     4  103700000  103701000      3       1  150064       3.5593   0.00018593
enh90321     4  103730000  103731000      1       1  150064       3.7385    9.257e-05
enh90322     4  103732600  103733600      4       2  150064       3.5712    0.0001777
enh90323     4  103738800  103739800      2       1  150064       2.4408    0.0073274
enh90324     4  103743100  103744100      1       1  150064       3.7205     9.94e-05
enh90325     4  103750200  103751200      3       1  150064       3.5009   0.00023181
enh90327     4  103799300  103800300      3       1  150064       3.6459   0.00013324
enh90328     4  103932300  103933300      3       2  150064       3.2745   0.00052919
enh90329     4  103939400  103940400      2       1  150064       3.5984   0.00016012
enh90335     4  105512300  105513300      2       1  150064         1.84     0.032881
enh90363     4  106603700  106604700      2       1  150064       1.9437     0.025968
enh90389     4  108853300  108854300      5       2  150064        2.503    0.0061571
enh90396     4  108926800  108927800      2       1  150064       2.7387    0.0030843
enh90402     4  109060200  109061200      2       1  150064       1.8816     0.029947
enh90405     4  109259400  109260400      3       1  150064       1.9302     0.026792
enh90415     4  109480800  109481800      2       1  150064       2.1548      0.01559
enh90444     4  110909600  110910600      1       1  150064       2.8272     0.002348
enh90445     4  110941000  110942000      3       1  150064       2.3359    0.0097476
enh90452     4  111285700  111286700      1       1  150064       1.6798       0.0465
enh90476     4  114037700  114038700      2       1  150064       3.3597   0.00039017
enh90477     4  114066500  114067500      6       2  150064       2.3667    0.0089726
enh90482     4  114357200  114358200      3       2  150064       1.8809      0.02999
enh90498     4  114587200  114588200      3       1  150064       2.2112     0.013512
enh90503     4  114616600  114617600      2       1  150064       2.1916     0.014206
enh90504     4  114621400  114622400      3       1  150064       2.2875     0.011084
enh90512     4  118908600  118909600      1       1  150064       3.7842    7.709e-05
enh90517     4  119677200  119678200      1       1  150064       1.8357       0.0332
enh90518     4  119677900  119678900      2       1  150064       2.3007     0.010705
enh90561     4  120974000  120975000      4       2  150064        1.946     0.025825
enh90584     4  122706000  122707000      2       1  150064       1.9627      0.02484
enh90586     4  122722900  122723900      1       1  150064       2.0458      0.02039
enh90590     4  122898300  122899300      1       1  150064       2.4591     0.006964
enh90592     4  123084200  123085200      1       1  150064       1.6831      0.04618
enh90606     4  123845200  123846200      8       4  150064       2.2575     0.011988
enh90627     4  124523900  124524900      1       1  150064       2.1457      0.01595
enh90628     4  124528000  124529000      6       3  150064       1.9699     0.024426
enh90638     4  124778000  124779000      1       1  150064       1.6813      0.04635
enh90647     4  125869800  125870800      2       1  150064       2.1213     0.016948
enh90661     4  129162200  129163200      3       1  150064       2.0241     0.021479
enh90662     4  129216100  129217100      2       1  150064       1.7122     0.043427
enh90668     4  129305400  129306400      2       1  150064       2.7674    0.0028249
enh90669     4  129307700  129308700      2       1  150064       1.8326     0.033428
enh90670     4  129314200  129315200      6       3  150064       2.0561     0.019886
enh90673     4  129389200  129390200      2       1  150064       1.8834     0.029823
enh90674     4  129438800  129439800      4       2  150064       1.9323      0.02666
enh90675     4  129441800  129442800      5       2  150064       1.8219     0.034239
enh90719     4  139326100  139327100      4       2  150064       2.5925    0.0047642
enh90720     4  139327600  139328600      2       1  150064       2.6741     0.003746
enh90735     4  139937800  139938800      3       1  150064       3.2198   0.00064145
enh90736     4  139939100  139940100      3       2  150064       2.0663       0.0194
enh90737     4  139941200  139942200      2       1  150064       2.8693     0.002057
enh90738     4  139949200  139950200      1       1  150064       2.7598     0.002892
enh90743     4  140065500  140066500      4       2  150064       2.3645    0.0090284
enh90744     4  140084400  140085400      1       1  150064       2.5525     0.005348
enh90748     4  140099800  140100800      4       2  150064       1.9009     0.028657
enh90750     4  140128400  140129400      3       1  150064       2.2708     0.011579
enh90751     4  140130200  140131200      3       1  150064       3.3796   0.00036293
enh90752     4  140134800  140135800      2       1  150064       1.7963     0.036224
enh90754     4  140187700  140188700      2       1  150064       1.8131     0.034907
enh90774     4  140472000  140473000      1       1  150064       2.9567     0.001555
enh90777     4  140480200  140481200      1       1  150064       1.9643      0.02475
enh90778     4  140489400  140490400      5       2  150064       3.5675   0.00018021
enh90792     4  140603400  140604400      2       1  150064        2.045     0.020428
enh90794     4  140610100  140611100      1       1  150064       2.1735      0.01487
enh90807     4  140728200  140729200      2       1  150064       2.5954    0.0047246
enh90809     4  140735900  140736900      4       1  150064       3.1349   0.00085947
enh90834     4  140888200  140889200      4       1  150064       1.6666     0.047795
enh90836     4  140891500  140892500      2       1  150064       1.7517      0.03991
enh90863     4  141014800  141015800      2       1  150064       2.1537     0.015631
enh90865     4  141019000  141020000      3       2  150064       2.0461     0.020375
enh90867     4  141023300  141024300     11       2  150064        2.154      0.01562
enh90868     4  141024500  141025500      3       1  150064       1.6972     0.044829
enh90892     4  141444100  141445100      1       1  150064       1.7094      0.04369
enh90927     4  141942600  141943600      1       1  150064        1.953      0.02541
enh90934     4  142143200  142144200      2       1  150064       2.3606    0.0091234
enh90966     4  143882300  143883300      2       1  150064       2.8809    0.0019825
enh90983     4  144282300  144283300      4       2  150064       1.9994      0.02278
enh90985     4  144290700  144291700      2       1  150064       1.6468     0.049805
enh90986     4  144295900  144296900      6       2  150064        1.969     0.024477
enh90990     4  144304600  144305600      4       2  150064        2.385      0.00854
enh90992     4  144308400  144309400      5       2  150064       1.8432     0.032651
enh90995     4  144316600  144317600      5       2  150064       1.9001      0.02871
enh91001     4  144436400  144437400      1       1  150064       1.7812      0.03744
enh91003     4  144479600  144480600      4       2  150064        2.364    0.0090384
enh91020     4  146413300  146414300      1       1  150064       1.7686      0.03848
enh91021     4  146413800  146414800      1       1  150064       1.7686      0.03848
enh91074     4  148024200  148025200      5       2  150064       3.1704   0.00076123
enh91134     4  148978000  148979000      1       1  150064       2.1399      0.01618
enh91149     4  149317900  149318900      1       1  150064       4.0893    2.163e-05
enh91151     4  149332800  149333800      3       2  150064       3.2344   0.00060952
enh91163     4  151088200  151089200      7       3  150064       1.6726     0.047208
enh91173     4  151871700  151872700      2       1  150064         1.79     0.036729
enh91283     4  153916700  153917700      6       2  150064       1.8109     0.035075
enh91299     4  154055900  154056900      4       2  150064        1.682     0.046282
enh91381     4  154649500  154650500      3       1  150064       2.5012    0.0061888
enh91382     4  154650900  154651900      3       1  150064       1.7035     0.044241
enh91383     4  154669400  154670400      5       3  150064        2.319     0.010197
enh91407     4  156693200  156694200      3       1  150064       2.2334     0.012761
enh91440     4  159688700  159689700      1       1  150064       1.8692       0.0308
enh91441     4  159692000  159693000      1       1  150064       1.9175      0.02759
enh91444     4  159696900  159697900      8       3  150064       1.9235     0.027209
enh91446     4  159702900  159703900      1       1  150064       1.9214      0.02734
enh91447     4  159704100  159705100      3       1  150064       2.1406     0.016154
enh91448     4  159705400  159706400      5       1  150064       1.9199     0.027437
enh91463     4  159791700  159792700      1       1  150064       2.1862       0.0144
enh91465     4  159823500  159824500      2       1  150064       1.8648     0.031107
enh91470     4  160037600  160038600      1       1  150064       1.7265      0.04213
enh91529     4  166125400  166126400      1       1  150064       2.8207     0.002396
enh91533     4  166142100  166143100      2       1  150064       1.9883     0.023388
enh91535     4  166168900  166169900      5       3  150064       2.5502    0.0053826
enh91538     4  166178100  166179100      4       2  150064       1.7383     0.041079
enh91539     4  166215700  166216700      2       1  150064       2.2098     0.013559
enh91542     4  166247400  166248400      1       1  150064       2.1987      0.01395
enh91552     4  169240400  169241400      2       1  150064       1.7671     0.038602
enh91622     4  169989200  169990200      8       3  150064       2.1235     0.016857
enh91623     4  169991300  169992300      5       2  150064       2.4822    0.0065291
enh91624     4  170000300  170001300      2       1  150064       1.9724     0.024281
enh91626     4  170020400  170021400      2       1  150064       2.7468    0.0030094
enh91628     4  170036000  170037000      1       1  150064       2.2591      0.01194
enh91629     4  170036900  170037900      2       1  150064       2.9329    0.0016788
enh91631     4  170054700  170055700      2       1  150064       2.3723     0.008839
enh91634     4  170086000  170087000      2       1  150064       2.2185     0.013259
enh91635     4  170093400  170094400      3       1  150064       2.0667     0.019379
enh91651     4  170162300  170163300      4       2  150064       1.7415     0.040796
enh91660     4  170184900  170185900      1       1  150064       1.7104       0.0436
enh91662     4  170331700  170332700      5       2  150064       4.4231   4.8648e-06
enh91664     4  170532100  170533100      4       2  150064       3.3157   0.00045711
enh91665     4  170534100  170535100      2       1  150064       2.5609    0.0052194
enh91666     4  170540100  170541100      3       2  150064       4.9558   3.6015e-07
enh91668     4  170570600  170571600      4       2  150064       2.0193     0.021727
enh91672     4  170874000  170875000      4       2  150064       1.7434     0.040635
enh91673     4  170929200  170930200      3       1  150064       1.7631     0.038941
enh91674     4  170933100  170934100      6       2  150064       2.3206     0.010154
enh91680     4  174041800  174042800      3       2  150064       1.6765     0.046823
enh91683     4  174094600  174095600      3       2  150064       1.8127      0.03494
enh91694     4  174185700  174186700      4       2  150064       1.7445     0.040533
enh91701     4  174337500  174338500      1       1  150064       2.7241     0.003224
enh91716     4  176592400  176593400      4       2  150064        2.847    0.0022068
enh91719     4  176964700  176965700      4       1  150064       2.1287     0.016641
enh91725     4  177556300  177557300      1       1  150064       1.9669       0.0246
enh91734     4  181709400  181710400      5       3  150064       2.5226    0.0058251
enh91737     4  182741800  182742800      2       1  150064       2.7118    0.0033462
enh91758     4  184046600  184047600      1       1  150064       2.2688      0.01164
enh91776     4  184183100  184184100      2       1  150064       1.7548     0.039651
enh91785     4  184327800  184328800      7       2  150064       2.1191     0.017041
enh91798     4  184492200  184493200      8       2  150064       2.2386      0.01259
enh91820     4  184796600  184797600      4       1  150064       2.5569    0.0052811
enh91838     4  185184900  185185900      4       2  150064       1.8425     0.032699
enh91845     4  185234800  185235800      1       1  150064       1.9182      0.02754
enh91856     4  185285300  185286300      5       2  150064       2.3427    0.0095727
enh91860     4  185312000  185313000      6       3  150064       2.3356    0.0097563
enh91863     4  185320600  185321600      5       3  150064       1.8103     0.035128
enh91866     4  185334100  185335100      2       1  150064       1.6822     0.046263
enh91870     4  185342600  185343600      3       2  150064       1.9515       0.0255
enh91871     4  185344100  185345100      4       2  150064       1.8811     0.029981
enh91892     4  185390600  185391600      4       2  150064       1.9131     0.027866
enh91893     4  185392500  185393500      3       1  150064       2.0966     0.018017
enh91903     4  185565800  185566800      2       1  150064       1.8297     0.033651
enh91904     4  185566400  185567400      2       1  150064       1.8073     0.035355
enh91905     4  185567600  185568600      3       1  150064       1.8044     0.035584
enh91910     4  185668200  185669200      3       1  150064       1.9627     0.024843
enh91929     4  185754300  185755300      2       1  150064       1.7704     0.038327
enh91933     4  185781400  185782400      4       2  150064       1.7167     0.043016
enh91964     4  186220000  186221000      3       1  150064       2.0655      0.01944
enh91965     4  186223400  186224400      2       1  150064       2.1884     0.014319
enh92026     4  186988900  186989900      2       1  150064        2.154      0.01562
enh92047     4  187624100  187625100      1       1  150064       2.5473     0.005428
enh92054     4  187766100  187767100      8       3  150064       1.9588     0.025071
enh92058     4  187856600  187857600      4       2  150064       2.0212     0.021631
enh92132     5    1097200    1098200      8       4  150064       2.0965     0.018021
enh92133     5    1098500    1099500      4       2  150064       1.9901      0.02329
enh92134     5    1100500    1101500      4       2  150064       1.6579     0.048669
enh92135     5    1106000    1107000      2       1  150064       2.5355    0.0056151
enh92136     5    1112600    1113600      8       2  150064       2.1887     0.014309
enh92149     5    1185300    1186300      7       3  150064       1.6955     0.044988
enh92150     5    1204500    1205500     13       3  150064       1.7517     0.039915
enh92176     5    1516500    1517500      4       2  150064       2.4959    0.0062821
enh92177     5    1517400    1518400      8       3  150064       2.3309    0.0098789
enh92179     5    1520000    1521000      2       1  150064       2.2663     0.011716
enh92182     5    1536800    1537800      1       1  150064       1.6978      0.04477
enh92215     5    5419000    5420000      7       2  150064       2.7739    0.0027693
enh92218     5    5427800    5428800      1       1  150064       3.0103     0.001305
enh92219     5    5429400    5430400      1       1  150064        3.608    0.0001543
enh92220     5    5432600    5433600      3       2  150064       2.7274    0.0031922
enh92221     5    5494500    5495500      4       2  150064       2.5949    0.0047313
enh92222     5    5573000    5574000      4       2  150064       2.3346    0.0097827
enh92223     5    5688200    5689200      2       1  150064       1.7948     0.036344
enh92230     5    6631300    6632300      2       1  150064       2.4161    0.0078449
enh92231     5    6634800    6635800      5       2  150064       2.0923     0.018206
enh92233     5    6660100    6661100      7       4  150064       2.4897    0.0063918
enh92234     5    6704400    6705400      4       2  150064       2.4971    0.0062599
enh92238     5    6720300    6721300      6       2  150064       2.7104    0.0033599
enh92239     5    6723000    6724000     10       4  150064       2.0833     0.018611
enh92240     5    6728400    6729400      4       2  150064       2.3417    0.0095985
enh92241     5    6731800    6732800      7       3  150064       2.9876    0.0014058
enh92242     5    6734000    6735000      7       2  150064       3.3528   0.00040005
enh92243     5    6736600    6737600      5       2  150064       3.0069    0.0013198
enh92246     5    6766100    6767100      4       2  150064        1.781     0.037453
enh92250     5    7816000    7817000      1       1  150064       2.3398     0.009647
enh92251     5    7851200    7852200      2       1  150064       1.6458     0.049907
enh92252     5    7852000    7853000      4       2  150064       1.7768       0.0378
enh92338     5   10626300   10627300      1       1  150064       1.6877      0.04573
enh92339     5   10631700   10632700     10       2  150064        2.081     0.018716
enh92340     5   10634200   10635200      6       2  150064        1.935     0.026496
enh92341     5   10637400   10638400      6       1  150064       2.3639    0.0090424
enh92342     5   10663500   10664500      2       1  150064       1.6642     0.048033
enh92369     5   11322600   11323600      2       1  150064       2.8334    0.0023029
enh92415     5   14242700   14243700      1       1  150064       1.6453      0.04995
enh92427     5   14325900   14326900      6       3  150064       1.6993      0.04463
enh92448     5   14463900   14464900      3       2  150064       1.7929     0.036494
enh92449     5   14490400   14491400      1       1  150064       1.7976      0.03612
enh92464     5   14597500   14598500      1       1  150064       2.0122       0.0221
enh92465     5   14660400   14661400      1       1  150064       2.5045     0.006131
enh92468     5   14672000   14673000      1       1  150064       2.0484      0.02026
enh92474     5   14702400   14703400      1       1  150064       1.8943      0.02909
enh92510     5   15937600   15938600      3       1  150064       2.5888    0.0048153
enh92516     5   16505300   16506300      3       1  150064       1.9501     0.025581
enh92520     5   16539100   16540100      2       1  150064       2.5106    0.0060262
enh92521     5   16540400   16541400      2       1  150064       2.4877    0.0064293
enh92526     5   16713100   16714100      1       1  150064       2.8418     0.002243
enh92527     5   16721500   16722500      2       1  150064       2.4475    0.0071929
enh92592     5   17251600   17252600      1       1  150064       1.8555      0.03176
enh92624     5   31680600   31681600      7       3  150064        1.692     0.045326
enh92639     5   31936400   31937400      1       1  150064       2.1479      0.01586
enh92671     5   32206900   32207900      1       1  150064       1.9061      0.02832
enh92703     5   32331100   32332100      3       2  150064       1.6509     0.049376
enh92716     5   32539900   32540900      1       1  150064        2.225      0.01304
enh92717     5   32542200   32543200      2       1  150064       2.1437     0.016029
enh92731     5   33320000   33321000      5       2  150064       2.3209     0.010147
enh92755     5   34526600   34527600      9       4  150064       2.2125     0.013466
enh92814     5   35484200   35485200      1       1  150064       2.1573      0.01549
enh92817     5   35672900   35673900      1       1  150064       1.7337      0.04149
enh92848     5   36652000   36653000      1       1  150064       1.7148      0.04319
enh92860     5   36743600   36744600      2       1  150064       2.1859     0.014412
enh92883     5   37738000   37739000      1       1  150064       1.6496      0.04951
enh92914     5   38808800   38809800      1       1  150064       2.0195      0.02172
enh92924     5   38923400   38924400      4       2  150064       2.0714     0.019162
enh92926     5   39021200   39022200      2       1  150064       2.8522     0.002171
enh92929     5   39057400   39058400      3       1  150064       2.1993     0.013928
enh92931     5   39072400   39073400      3       2  150064       2.2534     0.012116
enh92932     5   39075200   39076200      4       1  150064       1.9925      0.02316
enh92949     5   39195200   39196200      2       1  150064       1.7652     0.038764
enh92964     5   39231400   39232400      3       2  150064       1.9878     0.023418
enh92982     5   39420700   39421700      1       1  150064       1.9815      0.02377
enh92983     5   39425900   39426900      7       2  150064       1.9951     0.023015
enh92984     5   39427200   39428200      5       1  150064       1.9207     0.027383
enh92996     5   40364800   40365800      2       1  150064       2.1708     0.014973
enh93046     5   42812000   42813000      1       1  150064        1.685      0.04599
enh93065     5   43120000   43121000      2       1  150064       1.7263     0.042146
enh93081     5   43421200   43422200      4       2  150064       2.0103     0.022201
enh93091     5   49726300   49727300      3       1  150064       4.2499   1.0694e-05
enh93093     5   49732000   49733000      2       1  150064       3.9241   4.3524e-05
enh93094     5   49735000   49736000      2       1  150064       4.0829    2.224e-05
enh93095     5   49737800   49738800      2       1  150064       4.1089   1.9878e-05
enh93096     5   49740900   49741900      2       1  150064       3.9237   4.3591e-05
enh93099     5   49931000   49932000      4       2  150064       1.7198     0.042735
enh93100     5   49943600   49944600      7       2  150064       1.7048     0.044116
enh93101     5   49949500   49950500      4       2  150064       2.6279    0.0042953
enh93106     5   49974200   49975200      1       1  150064       1.7192      0.04279
enh93107     5   49975000   49976000      1       1  150064         3.17    0.0007622
enh93109     5   49998300   49999300      1       1  150064       1.6669      0.04777
enh93164     5   52323100   52324100      3       2  150064       1.9176     0.027582
enh93167     5   52333600   52334600      4       2  150064       2.5515    0.0053631
enh93171     5   52619500   52620500      1       1  150064       2.2675      0.01168
enh93185     5   53569400   53570400      6       2  150064       1.6596     0.048493
enh93188     5   53597500   53598500      2       1  150064       2.6232    0.0043557
enh93206     5   53886200   53887200      6       3  150064       1.7964     0.036213
enh93207     5   53897400   53898400      5       2  150064       2.6336    0.0042244
enh93212     5   53927800   53928800      6       4  150064        1.682     0.046284
enh93213     5   53940400   53941400      5       1  150064       1.6629     0.048165
enh93230     5   54081900   54082900      3       2  150064       2.1013     0.017806
enh93232     5   54140500   54141500      6       2  150064       2.5919    0.0047731
enh93244     5   54608600   54609600      1       1  150064       1.8258      0.03394
enh93279     5   55199100   55200100      1       1  150064       3.2814    0.0005164
enh93281     5   55219300   55220300      5       3  150064       2.6588    0.0039205
enh93313     5   55453900   55454900      1       1  150064       1.6549      0.04897
enh93314     5   55459800   55460800      3       1  150064       1.6582     0.048637
enh93315     5   55461700   55462700      1       1  150064        1.818      0.03453
enh93318     5   55465300   55466300      5       2  150064       1.7006     0.044507
enh93360     5   55919800   55920800      3       2  150064       1.8982     0.028837
enh93398     5   56482400   56483400      4       2  150064        2.007     0.022377
enh93416     5   56797200   56798200      3       2  150064       1.9657     0.024666
enh93423     5   57137400   57138400      2       1  150064         1.93     0.026806
enh93427     5   57367000   57368000      2       1  150064       1.8094     0.035193
enh93428     5   57452400   57453400      1       1  150064       2.8545     0.002155
enh93433     5   57569400   57570400      2       1  150064        3.589   0.00016596
enh93447     5   58217800   58218800      2       1  150064       1.8599     0.031452
enh93448     5   58218400   58219400      2       1  150064       2.0766     0.018919
enh93449     5   58298000   58299000     10       3  150064       2.4339    0.0074683
enh93452     5   58331800   58332800      3       1  150064       1.9358     0.026449
enh93477     5   58858600   58859600      3       2  150064       2.7821    0.0027005
enh93498     5   59759000   59760000      3       2  150064       1.7056     0.044045
enh93502     5   59836600   59837600      3       2  150064       2.8591    0.0021241
enh93505     5   60455400   60456400      3       2  150064       3.4759   0.00025456
enh93508     5   60524300   60525300      5       3  150064       5.3722   3.8897e-08
enh93509     5   60541100   60542100      1       1  150064       2.8933     0.001906
enh93510     5   60559300   60560300      3       2  150064       2.7323    0.0031451
enh93511     5   60566000   60567000      8       3  150064        3.602   0.00015789
enh93513     5   60576100   60577100      3       1  150064       3.7649   8.3299e-05
enh93514     5   60585100   60586100      2       1  150064       3.9038   4.7339e-05
enh93515     5   60586800   60587800      4       2  150064       1.6705     0.047407
enh93516     5   60588500   60589500      2       1  150064       4.2904   8.9184e-06
enh93517     5   60594500   60595500      2       1  150064       3.7055   0.00010547
enh93518     5   60597300   60598300      1       1  150064       1.6491      0.04956
enh93520     5   60614200   60615200      3       2  150064       5.7393   4.7535e-09
enh93523     5   60624400   60625400      1       1  150064       6.6855    1.151e-11
enh93525     5   60636600   60637600      2       1  150064       2.5333    0.0056494
enh93528     5   60642700   60643700      4       2  150064       6.1307   4.3741e-10
enh93533     5   60705100   60706100      3       2  150064       2.8612    0.0021103
enh93534     5   60706400   60707400      1       1  150064       5.0554    2.147e-07
enh93536     5   60712100   60713100      1       1  150064       5.0953    1.741e-07
enh93538     5   60725200   60726200      1       1  150064       4.6812    1.426e-06
enh93539     5   60727800   60728800      2       1  150064       5.8212   2.9217e-09
enh93540     5   60732400   60733400      4       2  150064        3.468   0.00026213
enh93542     5   60746400   60747400      1       1  150064       4.7675    9.324e-07
enh93543     5   60760100   60761100      1       1  150064       4.6098    2.015e-06
enh93551     5   60922400   60923400      2       1  150064       1.8152     0.034744
enh93554     5   60963400   60964400      4       2  150064       1.6535     0.049118
enh93561     5   61551900   61552900      4       2  150064       3.0729    0.0010599
enh93562     5   61555200   61556200      2       1  150064       2.4109    0.0079565
enh93563     5   61600600   61601600      1       1  150064       2.9993     0.001353
enh93564     5   61603600   61604600      2       1  150064       1.7886     0.036841
enh93565     5   61609700   61610700      2       1  150064       1.7238     0.042374
enh93567     5   61628900   61629900      4       2  150064       3.8507   5.8899e-05
enh93570     5   61707400   61708400      1       1  150064       1.9596      0.02502
enh93585     5   64322700   64323700      1       1  150064       2.7858      0.00267
enh93586     5   64330000   64331000      4       1  150064       2.6771    0.0037133
enh93594     5   64860200   64861200      2       1  150064       2.2465     0.012337
enh93596     5   64917800   64918800      2       1  150064       1.8092     0.035211
enh93620     5   65912900   65913900      6       3  150064       1.6962     0.044921
enh93655     5   66390500   66391500      1       1  150064       2.8054     0.002513
enh93707     5   67515000   67516000      4       2  150064       1.6454     0.049943
enh93714     5   67527900   67528900      2       1  150064        2.198     0.013976
enh93716     5   67534800   67535800      1       1  150064       2.3374     0.009709
enh93723     5   67546200   67547200      3       2  150064       2.6378    0.0041723
enh93744     5   67639800   67640800      3       2  150064       3.0335    0.0012087
enh93747     5   67688300   67689300      2       1  150064       1.7965     0.036205
enh93750     5   67710900   67711900      2       1  150064        2.807    0.0025005
enh93752     5   67717400   67718400      3       2  150064       3.2334   0.00061164
enh93753     5   67720700   67721700      5       3  150064       2.1041     0.017687
enh93755     5   67730500   67731500      3       2  150064       2.8964    0.0018875
enh93760     5   67773900   67774900      3       2  150064       1.7132     0.043339
enh93788     5   70752600   70753600      2       1  150064        1.686       0.0459
enh93817     5   71602600   71603600      1       1  150064        2.217      0.01331
enh93826     5   71698600   71699600      3       1  150064       1.6774     0.046728
enh93847     5   71853100   71854100      1       1  150064       2.2165      0.01333
enh93877     5   72433700   72434700      5       1  150064       2.2129     0.013454
enh93878     5   72446000   72447000      8       1  150064       1.6712     0.047338
enh93888     5   72913400   72914400      4       2  150064       2.1238     0.016843
enh93900     5   73044900   73045900      3       1  150064       1.9262      0.02704
enh93901     5   73079000   73080000      1       1  150064       1.6755      0.04692
enh93902     5   73081800   73082800      4       2  150064       1.8445     0.032554
enh93977     5   74631400   74632400      4       2  150064       1.8005     0.035893
enh93981     5   74663700   74664700      1       1  150064       2.5934     0.004751
enh93982     5   74731200   74732200      4       2  150064       2.3752    0.0087687
enh93991     5   74814400   74815400      2       1  150064        1.701     0.044474
enh93993     5   74822200   74823200      2       1  150064        1.972     0.024304
enh94043     5   75834900   75835900      1       1  150064       3.1679    0.0007676
enh94068     5   76083900   76084900      1       1  150064        1.839      0.03296
enh94085     5   76441600   76442600      3       2  150064       2.3163     0.010272
enh94092     5   77039000   77040000      3       2  150064       1.7637      0.03889
enh94098     5   77069200   77070200      3       1  150064       1.9461      0.02582
enh94100     5   77160900   77161900      2       1  150064       2.2658     0.011732
enh94107     5   77517600   77518600      4       2  150064       1.6508     0.049394
enh94108     5   77539000   77540000      3       2  150064       1.7975      0.03613
enh94109     5   77588800   77589800      4       2  150064       3.6686   0.00012193
enh94110     5   77591400   77592400      1       1  150064       2.6042     0.004604
enh94111     5   77654300   77655300      2       1  150064       1.9902     0.023287
enh94112     5   77657400   77658400      2       1  150064       1.6495      0.04952
enh94113     5   77665200   77666200      3       2  150064       2.6046    0.0045993
enh94114     5   77779300   77780300      2       1  150064        1.983     0.023683
enh94115     5   77786800   77787800      1       1  150064       2.8627       0.0021
enh94117     5   77792100   77793100      2       1  150064       1.9786     0.023933
enh94119     5   77796900   77797900      4       2  150064       2.2196     0.013222
enh94120     5   77800800   77801800      2       1  150064       1.7956     0.036283
enh94124     5   77817200   77818200      1       1  150064        2.755     0.002935
enh94126     5   77820400   77821400      1       1  150064       1.8966      0.02894
enh94145     5   77900700   77901700      3       2  150064       1.7102      0.04361
enh94146     5   77905400   77906400      1       1  150064       1.7238      0.04237
enh94147     5   77906700   77907700      2       1  150064       1.7723      0.03817
enh94178     5   78364900   78365900      3       2  150064       1.6665     0.047805
enh94190     5   78886400   78887400      2       1  150064       2.0194     0.021723
enh94217     5   79500600   79501600      4       2  150064       2.0721      0.01913
enh94220     5   79506100   79507100      1       1  150064       1.7312      0.04171
enh94221     5   79507600   79508600      5       3  150064       1.9571     0.025165
enh94224     5   79512800   79513800      2       1  150064       1.8464     0.032419
enh94226     5   79516100   79517100      4       2  150064       2.0573     0.019829
enh94271     5   81073800   81074800      4       2  150064       2.2007     0.013878
enh94272     5   81075400   81076400      2       1  150064       1.8606     0.031401
enh94273     5   81078800   81079800      5       3  150064       2.7483     0.002995
enh94276     5   81115100   81116100      3       2  150064       2.4719    0.0067198
enh94281     5   81152900   81153900      2       1  150064       3.1561   0.00079939
enh94285     5   81521000   81522000      1       1  150064       2.6016      0.00464
enh94286     5   81572300   81573300      1       1  150064       2.5124     0.005996
enh94301     5   82602200   82603200      3       1  150064       1.8634     0.031205
enh94307     5   82674000   82675000      1       1  150064        1.748      0.04023
enh94314     5   85756200   85757200      3       1  150064       1.8846     0.029743
enh94315     5   85757000   85758000      2       1  150064       1.7085     0.043772
enh94336     5   87546200   87547200      1       1  150064       2.7381      0.00309
enh94337     5   87552400   87553400      1       1  150064       3.0454     0.001162
enh94338     5   87563000   87564000      2       1  150064       2.8901    0.0019257
enh94339     5   87565900   87566900      1       1  150064       2.5414      0.00552
enh94341     5   88030500   88031500      2       1  150064       2.9246    0.0017247
enh94345     5   88120800   88121800      1       1  150064       1.8627      0.03125
enh94346     5   88122600   88123600      1       1  150064       3.5875    0.0001669
enh94351     5   88136600   88137600      3       2  150064       2.8842    0.0019619
enh94355     5   88237300   88238300      3       1  150064       2.5526    0.0053455
enh94356     5   88238400   88239400      2       1  150064       2.4301    0.0075464
enh94363     5   90167300   90168300      1       1  150064       4.3032    8.416e-06
enh94364     5   90168400   90169400      3       2  150064       2.0401     0.020671
enh94368     5   90263400   90264400      6       2  150064       2.5983    0.0046839
enh94371     5   90357800   90358800      1       1  150064       1.9888      0.02336
enh94372     5   90390600   90391600      2       1  150064        2.267     0.011696
enh94373     5   90410000   90411000      3       1  150064       2.5203    0.0058632
enh94375     5   90418400   90419400      4       2  150064       1.8943     0.029091
enh94376     5   90420400   90421400      2       1  150064       2.2459     0.012355
enh94378     5   90431400   90432400      5       2  150064       2.0328     0.021036
enh94385     5   90485900   90486900      2       1  150064       2.9127    0.0017915
enh94394     5   92413900   92414900      2       1  150064       1.8438     0.032609
enh94403     5   93367800   93368800      1       1  150064       2.0492      0.02022
enh94406     5   93768300   93769300      3       1  150064       2.0127     0.022075
enh94454     5   95198500   95199500      2       1  150064       2.4584    0.0069775
enh94456     5   95217200   95218200      1       1  150064       1.8723      0.03058
enh94457     5   95237000   95238000      6       2  150064       1.7079      0.04383
enh94470     5   95403400   95404400      3       1  150064       1.8395      0.03292
enh94477     5   95492800   95493800      1       1  150064       1.8842      0.02977
enh94478     5   95532700   95533700      3       1  150064       3.1111   0.00093208
enh94479     5   95563000   95564000      2       1  150064        3.061    0.0011031
enh94480     5   95571600   95572600      2       1  150064       3.2145   0.00065329
enh94484     5   95672800   95673800      3       2  150064       2.7115    0.0033492
enh94491     5   95984400   95985400      3       2  150064       1.7315     0.041678
enh94493     5   95990600   95991600      3       1  150064        1.807     0.035378
enh94494     5   95991800   95992800      3       2  150064       2.0584     0.019778
enh94495     5   95995700   95996700      3       2  150064       1.7955     0.036286
enh94496     5   95999500   96000500      1       1  150064       2.2133      0.01344
enh94497     5   96001800   96002800      2       1  150064        2.213     0.013449
enh94498     5   96004300   96005300      4       2  150064       2.4169     0.007827
enh94499     5   96006500   96007500      2       1  150064       1.8735     0.030497
enh94502     5   96034800   96035800      1       1  150064        2.464     0.006869
enh94520     5   96220900   96221900      6       1  150064       2.0213     0.021625
enh94526     5   96279000   96280000      3       1  150064       2.3738    0.0088028
enh94527     5   96292900   96293900      6       2  150064       2.6278    0.0042974
enh94530     5   96303400   96304400      1       1  150064       2.3999     0.008199
enh94535     5   96344500   96345500      2       1  150064        1.676     0.046866
enh94540     5   96883400   96884400      4       2  150064       1.8758     0.030339
enh94546     5   98122700   98123700      2       1  150064       1.8729     0.030543
enh94548     5   98246700   98247700      2       1  150064       2.1203     0.016991
enh94549     5   98251200   98252200      3       2  150064       1.8893     0.029427
enh94552     5   98269200   98270200      3       1  150064       2.0025     0.022618
enh94555     5   98325400   98326400     18       1  150064       1.9493     0.025632
enh94556     5   98355800   98356800      3       1  150064       1.8829      0.02986
enh94562     5   98373100   98374100      3       2  150064       1.8359     0.033187
enh94579     5  101632300  101633300      4       2  150064       3.3781   0.00036497
enh94603     5  106697500  106698500      6       2  150064       2.7581    0.0029065
enh94604     5  106701000  106702000      5       2  150064       2.5908    0.0047883
enh94606     5  106724100  106725100      2       1  150064         2.26     0.011912
enh94616     5  106848400  106849400      8       3  150064        1.832     0.033473
enh94617     5  106855200  106856200      2       1  150064       2.7102     0.003362
enh94618     5  106878100  106879100      2       1  150064       3.1787    0.0007396
enh94619     5  106879200  106880200      3       2  150064       3.3616   0.00038744
enh94628     5  107715000  107716000      1       1  150064       1.8957        0.029
enh94636     5  108658200  108659200      3       1  150064         2.77    0.0028029
enh94637     5  108659200  108660200      2       1  150064       3.2678   0.00054196
enh94638     5  108721600  108722600      3       2  150064       2.9925    0.0013835
enh94639     5  108723500  108724500      3       1  150064       2.1118      0.01735
enh94640     5  108730700  108731700      6       1  150064       1.7055     0.044054
enh94641     5  108734500  108735500      2       1  150064       2.4148    0.0078729
enh94642     5  108736400  108737400      2       1  150064       1.6687     0.047589
enh94643     5  108742900  108743900      4       2  150064       3.2021   0.00068211
enh94644     5  108748500  108749500      2       1  150064       2.2662      0.01172
enh94645     5  108790700  108791700      3       1  150064       2.5516    0.0053619
enh94647     5  108820400  108821400      3       2  150064        3.241   0.00059564
enh94650     5  108992100  108993100      5       2  150064       4.2386   1.1248e-05
enh94654     5  109039600  109040600      3       1  150064       4.6116   1.9983e-06
enh94655     5  109043800  109044800      6       3  150064       2.6102    0.0045249
enh94656     5  109050000  109051000      4       2  150064       4.1506   1.6582e-05
enh94657     5  109075400  109076400      3       2  150064       4.0192   2.9202e-05
enh94658     5  109078600  109079600      7       3  150064       2.5345    0.0056299
enh94659     5  109201100  109202100      6       3  150064       4.3082   8.2284e-06
enh94672     5  111016500  111017500      7       2  150064       1.8769     0.030267
enh94679     5  111084900  111085900      2       1  150064       1.8817     0.029937
enh94701     5  112042200  112043200      3       2  150064       2.0532     0.020025
enh94717     5  112314000  112315000      3       1  150064         2.09     0.018307
enh94728     5  112457900  112458900      3       2  150064       1.8158     0.034704
enh94729     5  112460200  112461200      6       1  150064       2.7939    0.0026039
enh94731     5  112500200  112501200      2       1  150064       1.7334     0.041512
enh94754     5  114759100  114760100      7       2  150064       1.6797     0.046512
enh94755     5  114766400  114767400      1       1  150064       1.9674      0.02457
enh94759     5  114793400  114794400      7       2  150064       2.2708     0.011579
enh94760     5  114795500  114796500      3       1  150064       2.0419     0.020579
enh94761     5  114819500  114820500      3       2  150064       1.6877     0.045738
enh94765     5  114892600  114893600      5       2  150064       1.7258     0.042191
enh94777     5  115560800  115561800      4       1  150064       2.5592    0.0052464
enh94779     5  115707500  115708500      3       2  150064        1.705     0.044101
enh94780     5  115713800  115714800      3       2  150064       2.0167     0.021866
enh94797     5  115879400  115880400      1       1  150064       2.4024     0.008145
enh94849     5  118677400  118678400      3       1  150064       2.5192    0.0058817
enh94850     5  118679400  118680400      4       2  150064       2.1244     0.016817
enh94863     5  118735100  118736100      1       1  150064       2.2649      0.01176
enh94874     5  119724100  119725100      1       1  150064        1.645      0.04998
enh94876     5  119799000  119800000      3       1  150064       1.6819     0.046299
enh94885     5  121698600  121699600      1       1  150064       1.8826      0.02988
enh94921     5  123934700  123935700      4       2  150064       1.9146     0.027773
enh94922     5  123940900  123941900      4       2  150064       2.7943    0.0026007
enh94925     5  123976600  123977600      3       1  150064       1.6625     0.048207
enh94926     5  123977600  123978600      4       2  150064            2      0.02275
enh94935     5  124004600  124005600      4       2  150064       1.8705     0.030704
enh94953     5  124178200  124179200      1       1  150064       1.7394      0.04098
enh94975     5  124884800  124885800      2       1  150064       1.9556     0.025253
enh94976     5  125337800  125338800      6       2  150064       3.2834   0.00051284
enh94977     5  125338800  125339800      3       1  150064       2.0069     0.022378
enh94981     5  125750100  125751100      2       1  150064        1.927     0.026988
enh94982     5  125757900  125758900      3       2  150064       1.7156     0.043121
enh94983     5  125760800  125761800      2       1  150064       1.6474     0.049743
enh95024     5  126192700  126193700      3       1  150064       1.9836     0.023648
enh95025     5  126204300  126205300      6       3  150064       3.4166   0.00031705
enh95033     5  126307200  126308200      2       1  150064       3.5356   0.00020346
enh95034     5  126317500  126318500      3       1  150064       2.2795     0.011318
enh95047     5  127148400  127149400      3       1  150064       2.1041     0.017686
enh95048     5  127149400  127150400      3       2  150064       3.0831    0.0010242
[truncated: 948,151 more chars]
