# Supplementary material for: Identifying enhancer properties associated with genetic risk for complex traits using regulome-wide association studies
Source: PLoS Comput Biol. 2022 Sep 7;18(9):e1010430. doi: 10.1371/journal.pcbi.1010430 (PMC9484640; doi:10.1371/journal.pcbi.1010430)
Supplement: S3 Table — Sample names are as described in the ROADMAP epigenomics project integrative analysis portal: https://egg2.wustl.edu/roadmap/web_portal/meta.html. (ZIP) [file pcbi.1010430.s010.zip › supplemental_table3/E037blood_sig_enhancers05.gcov.out]

GENE      CHR      START       STOP  NSNPS  NPARAM       N        ZSTAT            P
enh35633    1    1168900    1169900      3       1  150064       2.0145     0.021981
enh35635    1    1205200    1206200      2       1  150064       1.6686     0.047598
enh35689    1    1706200    1707200      2       1  150064       2.8494    0.0021899
enh35709    1    1837400    1838400      2       1  150064       1.7009     0.044484
enh35711    1    1841200    1842200      3       1  150064       2.0797     0.018775
enh35722    1    2046300    2047300      3       1  150064       1.7997     0.035957
enh35723    1    2057900    2058900      2       1  150064       2.6994    0.0034735
enh35724    1    2063200    2064200      1       1  150064       2.0727       0.0191
enh35725    1    2070900    2071900      5       2  150064       3.2169   0.00064792
enh35726    1    2078800    2079800      2       1  150064        3.129   0.00087706
enh35727    1    2084100    2085100      2       1  150064       2.5889    0.0048143
enh35733    1    2126900    2127900      2       1  150064       2.5265    0.0057606
enh35737    1    2137300    2138300      3       1  150064       2.6996    0.0034707
enh35742    1    2170500    2171500      1       1  150064       2.2839      0.01119
enh35754    1    2233600    2234600      2       1  150064       2.0543     0.019974
enh35764    1    2398800    2399800      7       3  150064        4.987   3.0655e-07
enh35766    1    2427300    2428300      3       1  150064       1.7051     0.044086
enh35776    1    2519400    2520400      1       1  150064       2.8421     0.002241
enh35777    1    2524000    2525000      7       1  150064       3.0401    0.0011826
enh35778    1    2542200    2543200      1       1  150064       2.6463     0.004069
enh35779    1    2554000    2555000      4       2  150064       3.0552    0.0011244
enh35839    1    5453700    5454700      4       2  150064       1.9181     0.027551
enh35840    1    5459400    5460400      1       1  150064       1.6715      0.04731
enh35867    1    6260400    6261400      1       1  150064       1.7453      0.04047
enh35881    1    6519000    6520000      1       1  150064       2.8837     0.001965
enh35883    1    6525000    6526000      2       1  150064        2.451     0.007124
enh35887    1    6551600    6552600      4       2  150064       1.7381     0.041093
enh35890    1    6556800    6557800      3       2  150064       2.1485     0.015838
enh35899    1    6644600    6645600      1       1  150064       3.4842    0.0002468
enh35901    1    6657300    6658300      5       2  150064       1.6938     0.045156
enh35904    1    6676000    6677000      3       1  150064       2.1533     0.015649
enh35905    1    6684200    6685200      2       1  150064       2.1264     0.016733
enh35908    1    6716700    6717700      4       2  150064       2.8901    0.0019255
enh35909    1    6759800    6760800      2       1  150064       3.5669   0.00018061
enh35911    1    6847100    6848100      3       1  150064       1.7795     0.037581
enh35913    1    6851100    6852100      5       2  150064       1.8482     0.032285
enh35917    1    6862800    6863800      2       1  150064       1.7132     0.043342
enh35940    1    7830000    7831000      1       1  150064       1.8858      0.02966
enh35942    1    7841800    7842800      3       2  150064       1.7482     0.040219
enh35953    1    8002700    8003700      2       1  150064       2.0947     0.018098
enh35971    1    8374000    8375000      3       2  150064        4.624   1.8821e-06
enh35972    1    8377200    8378200      1       1  150064       3.5064    0.0002271
enh35974    1    8427100    8428100      1       1  150064       2.9348     0.001669
enh35976    1    8429900    8430900      3       1  150064       2.7711    0.0027935
enh35977    1    8432800    8433800      3       2  150064       3.3035   0.00047739
enh35978    1    8436100    8437100      4       2  150064       4.3432   7.0227e-06
enh35979    1    8439500    8440500      2       1  150064       4.8415   6.4436e-07
enh35981    1    8444400    8445400      2       1  150064       4.8974   4.8548e-07
enh35982    1    8446900    8447900      3       1  150064       5.1215   1.5158e-07
enh35986    1    8464500    8465500      2       1  150064       4.6602   1.5796e-06
enh35987    1    8466100    8467100      4       2  150064       5.0461   2.2541e-07
enh35991    1    8488600    8489600      1       1  150064       4.7418    1.059e-06
enh35997    1    8537100    8538100      1       1  150064       3.4961    0.0002361
enh35998    1    8555900    8556900      2       1  150064       2.0148     0.021962
enh35999    1    8569100    8570100      2       1  150064       2.9289    0.0017009
enh36002    1    8574800    8575800      2       1  150064       2.9651     0.001513
enh36003    1    8579200    8580200      2       1  150064       2.4006    0.0081847
enh36004    1    8586300    8587300      2       1  150064       2.4268    0.0076165
enh36007    1    8600200    8601200      3       2  150064       3.6892    0.0001125
enh36008    1    8607800    8608800      2       1  150064       2.3958    0.0082926
enh36010    1    8615000    8616000      1       1  150064        3.125    0.0008889
enh36011    1    8621000    8622000      1       1  150064       2.5716     0.005062
enh36012    1    8663000    8664000      3       1  150064       2.8042    0.0025223
enh36013    1    8686400    8687400      1       1  150064       2.9013     0.001858
enh36015    1    8690000    8691000      1       1  150064       3.1268    0.0008837
enh36016    1    8691800    8692800      1       1  150064        2.875      0.00202
enh36019    1    8730100    8731100      3       2  150064       2.5074    0.0060804
enh36020    1    8739900    8740900      2       1  150064       2.1019     0.017779
enh36023    1    8772500    8773500      1       1  150064       1.7195      0.04276
enh36029    1    8888800    8889800      3       2  150064       1.9344     0.026533
enh36033    1    8931600    8932600      1       1  150064       1.8274      0.03382
enh36035    1    8959400    8960400      4       2  150064       2.2143     0.013406
enh36051    1    9201900    9202900      1       1  150064       1.7824      0.03734
enh36070    1    9422200    9423200      7       4  150064       1.7535     0.039756
enh36087    1    9651300    9652300      1       1  150064       1.8634       0.0312
enh36148    1    9960200    9961200      1       1  150064       1.9806      0.02382
enh36165    1   10367700   10368700      3       1  150064       1.7143     0.043237
enh36209    1   11118000   11119000      2       1  150064       1.7327     0.041571
enh36221    1   11339300   11340300      1       1  150064       3.0899     0.001001
enh36224    1   11351700   11352700      1       1  150064        2.372     0.008847
enh36242    1   11716500   11717500      6       2  150064       1.6739     0.047073
enh36247    1   11778300   11779300      1       1  150064       1.7455      0.04045
enh36258    1   11846400   11847400      2       1  150064       1.7339     0.041465
enh36283    1   12107000   12108000      1       1  150064       3.1955    0.0006979
enh36286    1   12128400   12129400      3       2  150064       2.2248     0.013046
enh36287    1   12129400   12130400      2       1  150064       2.6422     0.004118
enh36290    1   12141500   12142500      4       1  150064       1.7593     0.039261
enh36291    1   12147200   12148200      3       2  150064       2.2788     0.011338
enh36363    1   14034600   14035600      4       2  150064       1.9076     0.028222
enh36366    1   14039500   14040500      6       3  150064       1.8599     0.031447
enh36368    1   14051400   14052400      2       1  150064       1.7969     0.036178
enh36373    1   14074300   14075300      2       1  150064       1.6562     0.048838
enh36479    1   16352900   16353900      5       3  150064       2.0835     0.018603
enh36501    1   16542000   16543000      5       2  150064       1.9718     0.024318
enh36503    1   16556400   16557400      4       1  150064       2.2833     0.011207
enh36506    1   16564200   16565200      2       1  150064       2.7283    0.0031827
enh36507    1   16570400   16571400      1       1  150064        2.126      0.01675
enh36508    1   16574500   16575500      1       1  150064       2.3933     0.008348
enh36510    1   16592600   16593600      3       1  150064       2.1759      0.01478
enh36511    1   16594400   16595400      2       1  150064       1.6956     0.044977
enh36512    1   16597000   16598000      1       1  150064       1.7263      0.04215
enh36515    1   16662400   16663400      1       1  150064       2.0898      0.01832
enh36518    1   16673500   16674500      4       1  150064       1.9569      0.02518
enh36520    1   16679500   16680500      1       1  150064       2.0801      0.01876
enh36522    1   16699200   16700200      2       1  150064       1.7932     0.036468
enh36525    1   16711100   16712100      3       1  150064       1.7799     0.037547
enh36533    1   16824200   16825200      3       1  150064       1.8836     0.029809
enh36534    1   16826200   16827200      4       2  150064       2.0605     0.019675
enh36561    1   17287700   17288700      3       2  150064       1.8156     0.034716
enh36564    1   17372000   17373000      6       1  150064       2.4293    0.0075639
enh36565    1   17378000   17379000      2       1  150064       2.7509    0.0029714
enh36586    1   19234300   19235300      2       1  150064       1.6468       0.0498
enh36590    1   19263000   19264000      2       1  150064        1.845     0.032521
enh36611    1   19641000   19642000      3       1  150064       2.1377     0.016271
enh36616    1   19695700   19696700      4       2  150064       1.8083      0.03528
enh36651    1   19835200   19836200      4       2  150064        2.021     0.021641
enh36652    1   19845000   19846000      4       2  150064       1.8828     0.029861
enh36659    1   19939400   19940400      1       1  150064       1.7696       0.0384
enh36663    1   19973700   19974700      7       4  150064       1.6458     0.049899
enh36691    1   20647100   20648100      2       1  150064       1.7385     0.041061
enh36694    1   20819900   20820900      1       1  150064       1.7361      0.04127
enh36706    1   21059900   21060900      1       1  150064       2.8655     0.002082
enh36709    1   21114500   21115500      2       1  150064       2.4415    0.0073133
enh36714    1   21416600   21417600      2       1  150064       2.7388    0.0030831
enh36716    1   21476000   21477000      1       1  150064       3.0309     0.001219
enh36717    1   21497800   21498800      3       1  150064        2.972    0.0014791
enh36718    1   21500400   21501400      2       1  150064       2.3653    0.0090067
enh36764    1   22029800   22030800      1       1  150064       2.4769     0.006627
enh36766    1   22087800   22088800      4       2  150064       2.1282     0.016662
enh36767    1   22089200   22090200      5       2  150064       1.7174     0.042958
enh36770    1   22100600   22101600      4       2  150064       3.1731   0.00075412
enh36772    1   22104700   22105700      7       3  150064       1.9024     0.028559
enh36773    1   22105600   22106600      2       1  150064       2.5484    0.0054109
enh36793    1   22349300   22350300      3       2  150064       2.4102    0.0079729
enh36794    1   22353200   22354200     10       3  150064       2.8679    0.0020663
enh36795    1   22353800   22354800     14       3  150064       2.9712     0.001483
enh36797    1   22361200   22362200     10       3  150064       1.6488     0.049599
enh36799    1   22369400   22370400      2       1  150064       2.5031    0.0061555
enh36800    1   22375000   22376000      3       2  150064        3.234   0.00061028
enh36801    1   22377900   22378900      4       2  150064       2.2292     0.012899
enh36803    1   22386200   22387200      4       2  150064       2.7621    0.0028718
enh36808    1   22412000   22413000      2       1  150064       2.6649     0.003851
enh36812    1   22429300   22430300      1       1  150064       3.5485    0.0001937
enh36813    1   22431100   22432100      3       2  150064       2.6425    0.0041152
enh36835    1   23437600   23438600      2       1  150064       1.9202     0.027415
enh36868    1   23889000   23890000      2       1  150064       1.9327     0.026637
enh36889    1   24073900   24074900      1       1  150064       2.1532      0.01565
enh36892    1   24106300   24107300      1       1  150064       1.6674      0.04772
enh36922    1   24677700   24678700      2       1  150064       1.6658     0.047881
enh36924    1   24717300   24718300      5       2  150064       1.7514     0.039939
enh36925    1   24719400   24720400      3       1  150064       2.3825    0.0085973
enh36928    1   24744100   24745100      1       1  150064       2.1576      0.01548
enh36939    1   24810500   24811500      3       1  150064       2.4448    0.0072467
enh36941    1   24826000   24827000      1       1  150064       2.3138      0.01034
enh36943    1   24841400   24842400      3       2  150064       2.8761    0.0020134
enh36945    1   24853400   24854400      3       1  150064       2.5922    0.0047685
enh36950    1   24871400   24872400      4       1  150064       3.1935   0.00070269
enh37162    1   26874500   26875500      1       1  150064        1.665      0.04796
enh37170    1   27011000   27012000      2       1  150064       1.6456     0.049922
enh37171    1   27012000   27013000      1       1  150064       2.0399      0.02068
enh37172    1   27017200   27018200      1       1  150064       2.4913     0.006363
enh37174    1   27033600   27034600      2       1  150064       2.6037    0.0046111
enh37175    1   27035400   27036400      2       1  150064       3.7368   9.3202e-05
enh37176    1   27041100   27042100      2       1  150064       1.8779     0.030197
enh37177    1   27047500   27048500      3       1  150064         2.63    0.0042697
enh37178    1   27053200   27054200      2       1  150064        1.943      0.02601
enh37180    1   27061800   27062800      1       1  150064       2.7143     0.003321
enh37181    1   27064500   27065500      1       1  150064       2.7089     0.003375
enh37182    1   27067900   27068900      2       1  150064       2.3583    0.0091803
enh37183    1   27069700   27070700      2       1  150064       2.0605     0.019674
enh37184    1   27073300   27074300      1       1  150064       2.7082     0.003382
enh37185    1   27078500   27079500      1       1  150064       2.7031     0.003435
enh37186    1   27097600   27098600      1       1  150064       2.7473     0.003004
enh37188    1   27117200   27118200      1       1  150064       2.6875     0.003599
enh37193    1   27146600   27147600      1       1  150064       2.1783      0.01469
enh37197    1   27161500   27162500      1       1  150064       1.8565      0.03169
enh37202    1   27204000   27205000      1       1  150064       2.0777      0.01887
enh37203    1   27214400   27215400      1       1  150064       2.4794      0.00658
enh37206    1   27246800   27247800      1       1  150064       2.5268     0.005756
enh37207    1   27249600   27250600      1       1  150064        2.512     0.006003
enh37208    1   27287000   27288000      2       1  150064       2.4071      0.00804
enh37216    1   27425300   27426300      1       1  150064         2.29      0.01101
enh37245    1   27666200   27667200      5       3  150064        2.244     0.012418
enh37253    1   27685000   27686000      1       1  150064       1.7819      0.03738
enh37257    1   27695500   27696500      1       1  150064       2.9448     0.001616
enh37312    1   27924100   27925100      2       1  150064       1.7612     0.039101
enh37316    1   27944400   27945400      1       1  150064       1.8623      0.03128
enh37318    1   27947700   27948700      2       1  150064       1.6501     0.049462
enh37319    1   27949000   27950000      3       2  150064       2.0594     0.019727
enh37320    1   27952800   27953800      3       1  150064       1.6959     0.044949
enh37324    1   27957700   27958700      7       3  150064       1.8081     0.035298
enh37328    1   27970300   27971300      2       1  150064       1.7707     0.038307
enh37388    1   28524700   28525700      1       1  150064        2.929       0.0017
enh37395    1   28575800   28576800      2       1  150064       1.7769     0.037792
enh37397    1   28588100   28589100      3       1  150064        2.265     0.011756
enh37403    1   28658000   28659000      1       1  150064       3.0428     0.001172
enh37406    1   28697800   28698800      2       1  150064       1.9834     0.023663
enh37409    1   28721400   28722400      5       1  150064       1.7638     0.038882
enh37410    1   28736000   28737000      8       3  150064       2.2663     0.011716
enh37411    1   28743600   28744600      3       1  150064       2.0259     0.021387
enh37413    1   28765200   28766200      1       1  150064       2.3988     0.008225
enh37415    1   28782100   28783100      2       1  150064       1.8159     0.034693
enh37418    1   28837800   28838800      5       2  150064       2.5671    0.0051283
enh37423    1   28877900   28878900      1       1  150064       2.8194     0.002406
enh37425    1   28905100   28906100      2       1  150064       2.7673    0.0028261
enh37427    1   28918100   28919100      1       1  150064       1.8519      0.03202
enh37428    1   28966700   28967700      2       1  150064       1.8343     0.033303
enh37429    1   28970900   28971900      1       1  150064       2.3123      0.01038
enh37430    1   28973500   28974500      2       1  150064       2.0484     0.020261
enh37438    1   29069900   29070900      2       1  150064       3.3538   0.00039852
enh37443    1   29111200   29112200      1       1  150064       2.4417      0.00731
enh37449    1   29219800   29220800      5       2  150064       1.9931     0.023123
enh37454    1   29248600   29249600      2       1  150064       2.7158    0.0033057
enh37455    1   29250500   29251500      3       1  150064       3.3757   0.00036809
enh37459    1   29266600   29267600      4       2  150064        3.476   0.00025447
enh37462    1   29272400   29273400      2       1  150064       3.3085   0.00046903
enh37470    1   29304900   29305900      1       1  150064       4.1181     1.91e-05
enh37485    1   29555800   29556800      3       1  150064       2.0326     0.021045
enh37486    1   29557600   29558600      3       1  150064       2.1232     0.016867
enh37488    1   30516600   30517600      1       1  150064       4.0932    2.127e-05
enh37494    1   31194600   31195600      3       2  150064       1.7283     0.041964
enh37497    1   31214600   31215600      3       1  150064       2.6617    0.0038868
enh37506    1   31341600   31342600      1       1  150064       1.8475      0.03234
enh37512    1   31449400   31450400      1       1  150064       1.7721      0.03819
enh37532    1   31771800   31772800      5       2  150064       3.9229   4.3737e-05
enh37534    1   31846500   31847500      2       1  150064        1.886     0.029645
enh37535    1   31867600   31868600      2       1  150064       2.8315    0.0023167
enh37550    1   32230000   32231000      3       2  150064       1.9655     0.024676
enh37576    1   32391200   32392200      2       1  150064       2.0527      0.02005
enh37579    1   32411300   32412300      1       1  150064       1.6861      0.04589
enh37590    1   32489500   32490500      2       1  150064       2.1063     0.017589
enh37615    1   32616800   32617800      1       1  150064       2.0177      0.02181
enh37629    1   32707600   32708600      3       1  150064       1.7063     0.043974
enh37630    1   32711800   32712800      3       1  150064       1.7052     0.044077
enh37651    1   32810800   32811800      1       1  150064        2.932     0.001684
enh37658    1   32856600   32857600      1       1  150064       2.0082      0.02231
enh37683    1   33267500   33268500      3       2  150064       1.8228      0.03417
enh37704    1   33502600   33503600      2       1  150064       1.8687     0.030829
enh37722    1   33760700   33761700      4       2  150064       1.8675     0.030913
enh37727    1   33811400   33812400      1       1  150064       1.7861      0.03704
enh37735    1   33936300   33937300      3       1  150064       1.7455     0.040446
enh37739    1   35318300   35319300      4       2  150064       1.8872     0.029566
enh37740    1   35322600   35323600      3       2  150064       1.9557     0.025248
enh37756    1   35585900   35586900      2       1  150064       1.7055      0.04405
enh37757    1   35648000   35649000      2       1  150064       3.4701   0.00026011
enh37789    1   36038500   36039500      1       1  150064       3.8032    7.142e-05
enh37793    1   36101800   36102800      2       1  150064       3.6011   0.00015847
enh37800    1   36242400   36243400      2       1  150064       3.2726   0.00053288
enh37803    1   36269800   36270800      2       1  150064       3.7614    8.448e-05
enh37810    1   36400900   36401900      1       1  150064       3.4205    0.0003125
enh37811    1   36407400   36408400      1       1  150064       3.3364    0.0004243
enh37812    1   36410800   36411800      1       1  150064       3.2418    0.0005938
enh37813    1   36412800   36413800      3       1  150064       3.2844   0.00051102
enh37814    1   36553200   36554200      1       1  150064       3.1405    0.0008432
enh37815    1   36556100   36557100      1       1  150064       3.6172    0.0001489
enh37816    1   36565000   36566000      6       2  150064       2.3137     0.010343
enh37817    1   36574200   36575200      2       1  150064         1.76     0.039204
enh37819    1   36592000   36593000      4       2  150064       3.5271   0.00021004
enh37820    1   36607600   36608600      2       1  150064       3.3975   0.00034006
enh37822    1   36613000   36614000      3       1  150064       3.8801   5.2202e-05
enh37825    1   36631200   36632200      2       1  150064       3.9408   4.0604e-05
enh37826    1   36634800   36635800      2       1  150064       3.7511   8.8027e-05
enh37828    1   36653200   36654200      4       2  150064       2.5472    0.0054291
enh37875    1   37169000   37170000      2       1  150064       2.1878     0.014341
enh37898    1   38271300   38272300      4       1  150064       2.2458     0.012358
enh37900    1   38275200   38276200      1       1  150064        3.469    0.0002612
enh37906    1   38322800   38323800      1       1  150064       3.1702    0.0007616
enh37907    1   38348800   38349800      2       1  150064       2.6212    0.0043812
enh37908    1   38355900   38356900      4       2  150064       3.1962   0.00069617
enh37910    1   38388500   38389500      2       1  150064       1.9326     0.026641
enh37911    1   38389800   38390800      3       2  150064        2.572    0.0050559
enh37915    1   38395000   38396000      4       2  150064       2.5493    0.0053965
enh37919    1   38453300   38454300      1       1  150064        2.104      0.01769
enh37945    1   39464200   39465200      6       2  150064       1.8299     0.033634
enh37947    1   39468500   39469500      1       1  150064       2.3639     0.009042
enh37949    1   39490500   39491500      1       1  150064       2.2168      0.01332
enh37950    1   39493000   39494000      5       2  150064       1.7435     0.040624
enh37951    1   39493800   39494800      4       1  150064       2.0431      0.02052
enh37954    1   39505100   39506100      5       1  150064       2.1919     0.014192
enh37955    1   39516300   39517300      5       2  150064       1.9697     0.024437
enh37958    1   39568600   39569600      2       1  150064       1.8402     0.032873
enh37960    1   39582100   39583100      3       1  150064       2.0265     0.021356
enh37965    1   39648400   39649400      2       1  150064       1.8156     0.034712
enh37966    1   39651100   39652100      2       1  150064       2.1225     0.016899
enh37973    1   39668800   39669800      2       1  150064       1.7404     0.040897
enh37975    1   39673600   39674600      2       1  150064       2.1629     0.015274
enh38008    1   39974700   39975700      5       3  150064       2.0765     0.018926
enh38009    1   39991100   39992100      4       2  150064       2.5017    0.0061795
enh38017    1   40119000   40120000      3       2  150064       2.0009     0.022701
enh38030    1   40317400   40318400      3       2  150064       1.9928      0.02314
enh38031    1   40341400   40342400      1       1  150064       1.8639      0.03117
enh38033    1   40346400   40347400      4       2  150064       2.1626     0.015285
enh38083    1   40864100   40865100      3       2  150064        2.095     0.018086
enh38091    1   40973100   40974100      3       2  150064       1.7554     0.039594
enh38094    1   40998200   40999200      3       2  150064       1.9022     0.028572
enh38100    1   41155400   41156400      3       2  150064       3.1215   0.00089971
enh38101    1   41160500   41161500      2       1  150064       2.7493    0.0029861
enh38104    1   41169600   41170600      6       2  150064       2.6329    0.0042328
enh38107    1   41179200   41180200      3       2  150064       2.5635    0.0051813
enh38111    1   41188200   41189200      3       2  150064       2.6826    0.0036529
enh38122    1   41274600   41275600      4       2  150064       3.0359    0.0011992
enh38136    1   41447100   41448100      2       1  150064       2.1477     0.015868
enh38137    1   41449100   41450100      5       2  150064       1.8721     0.030596
enh38139    1   41468800   41469800      5       2  150064        2.221     0.013176
enh38150    1   41897800   41898800      7       3  150064       1.6957     0.044969
enh38265    1   43416100   43417100      5       2  150064       2.8117    0.0024641
enh38266    1   43419600   43420600      3       2  150064       2.1424      0.01608
enh38268    1   43427600   43428600      4       2  150064       2.0961     0.018037
enh38269    1   43432500   43433500      7       3  150064       2.1356     0.016354
enh38279    1   43739400   43740400      2       1  150064        2.174     0.014854
enh38281    1   43760700   43761700      1       1  150064       2.8936     0.001904
enh38282    1   43792600   43793600      2       1  150064       4.2796   9.3599e-06
enh38286    1   43825600   43826600      3       2  150064       3.7678   8.2356e-05
enh38287    1   43830800   43831800      2       1  150064       1.9653     0.024692
enh38289    1   43856400   43857400      4       2  150064       4.1648   1.5578e-05
enh38291    1   43920200   43921200      3       2  150064       4.1734   1.5006e-05
enh38293    1   44015600   44016600      3       1  150064       2.0885     0.018378
enh38294    1   44030500   44031500      1       1  150064       3.1202    0.0009035
enh38295    1   44031000   44032000      4       2  150064         3.44   0.00029085
enh38296    1   44031500   44032500      3       2  150064       3.2668   0.00054392
enh38297    1   44047700   44048700      5       2  150064       2.8226    0.0023819
enh38298    1   44114300   44115300      5       2  150064       4.0012   3.1507e-05
enh38299    1   44117600   44118600      3       2  150064       4.0608   2.4453e-05
enh38303    1   44228700   44229700      1       1  150064       3.2448    0.0005877
enh38304    1   44255100   44256100      3       1  150064       2.7864    0.0026647
enh38306    1   44318700   44319700      2       1  150064        3.435   0.00029627
enh38308    1   44344400   44345400      2       1  150064       3.9801   3.4443e-05
enh38309    1   44402200   44403200      4       2  150064        2.011      0.02216
enh38311    1   44413900   44414900      5       2  150064       3.6271    0.0001433
enh38314    1   44439100   44440100      2       1  150064       1.9816     0.023762
enh38315    1   44442800   44443800      5       2  150064       2.5588    0.0052521
enh38316    1   44445900   44446900      4       2  150064       1.9799      0.02386
enh38317    1   44456000   44457000      1       1  150064       2.0898      0.01832
enh38324    1   44677600   44678600      1       1  150064       2.7892     0.002642
enh38325    1   44680000   44681000      1       1  150064       2.3252      0.01003
enh38334    1   44821000   44822000      2       1  150064       1.9614     0.024916
enh38344    1   45184700   45185700      1       1  150064       1.8209      0.03431
enh38445    1   46770900   46771900      1       1  150064       2.3141      0.01033
enh38457    1   46982200   46983200      7       3  150064       2.2428     0.012455
enh38458    1   46985600   46986600      2       1  150064       2.3716     0.008855
enh38460    1   46993000   46994000      1       1  150064       1.7653      0.03876
enh38461    1   46998100   46999100      1       1  150064       2.0505      0.02016
enh38464    1   47015100   47016100      3       2  150064       1.9002     0.028706
enh38467    1   47063400   47064400      1       1  150064       2.1873      0.01436
enh38500    1   49240500   49241500      4       2  150064       1.9819     0.023747
enh38503    1   50916900   50917900      4       2  150064       1.9096     0.028095
enh38510    1   51382600   51383600      2       1  150064       2.0839     0.018585
enh38516    1   51439800   51440800      2       1  150064       1.9673     0.024574
enh38530    1   51761600   51762600      4       2  150064       1.7318     0.041651
enh38551    1   51985800   51986800      3       1  150064       1.9132     0.027861
enh38646    1   53661100   53662100      1       1  150064       2.0792       0.0188
enh38647    1   53664000   53665000      1       1  150064       2.8243     0.002369
enh38648    1   53684400   53685400      1       1  150064       2.2179      0.01328
enh38652    1   53758600   53759600      1       1  150064       1.8966      0.02894
enh38654    1   53771700   53772700      4       2  150064       2.1252     0.016783
enh38682    1   54422500   54423500      3       1  150064       1.7584     0.039338
enh38683    1   54451700   54452700      2       1  150064       2.2225     0.013124
enh38690    1   54667600   54668600      4       2  150064       2.4067    0.0080495
enh38692    1   54695500   54696500      1       1  150064       2.1102      0.01742
enh38711    1   54800900   54801900      1       1  150064       2.3764     0.008741
enh38717    1   54819200   54820200      3       2  150064       1.8771     0.030252
enh38719    1   54825300   54826300      3       1  150064       1.7609     0.039126
enh38720    1   54827700   54828700      2       1  150064       1.7732     0.038097
enh38722    1   54839600   54840600      4       2  150064       1.9022     0.028575
enh38723    1   54845000   54846000      5       2  150064       1.7599     0.039209
enh38748    1   55326700   55327700      7       2  150064       2.0501     0.020179
enh38762    1   55612200   55613200      1       1  150064       2.1827      0.01453
enh38793    1   59165700   59166700      2       1  150064       2.3789    0.0086815
enh38795    1   59184400   59185400      1       1  150064       1.8184       0.0345
enh38796    1   59202400   59203400      2       1  150064       1.7999     0.035935
enh38805    1   59324000   59325000      4       2  150064       1.9851     0.023568
enh38829    1   59612600   59613600      3       1  150064       1.7397     0.040958
enh38867    1   62010400   62011400      1       1  150064       2.3614     0.009103
enh38917    1   65341300   65342300      1       1  150064       3.2325    0.0006135
enh38918    1   65344600   65345600      1       1  150064       1.9643      0.02475
enh38925    1   65383500   65384500      3       2  150064       2.4738    0.0066834
enh38927    1   65390200   65391200      3       1  150064       2.5278    0.0057395
enh38928    1   65398600   65399600      4       2  150064       2.4436    0.0072702
enh38931    1   65412200   65413200      3       2  150064       2.4095    0.0079872
enh38933    1   65424000   65425000      3       1  150064       2.3492     0.009407
enh38942    1   65520900   65521900      5       2  150064       1.9944     0.023054
enh38943    1   65525400   65526400      2       1  150064       2.2948     0.010872
enh38962    1   66152800   66153800      5       2  150064       1.6468       0.0498
enh38963    1   66153300   66154300      5       2  150064       2.7778    0.0027366
enh38964    1   66277600   66278600      1       1  150064       1.6821      0.04627
enh38973    1   66731200   66732200      1       1  150064       2.4844     0.006489
enh38974    1   66744300   66745300      2       1  150064       2.1222     0.016911
enh38976    1   66765600   66766600      5       1  150064       2.1653     0.015182
enh38981    1   66794800   66795800      1       1  150064       2.9779     0.001451
enh38994    1   66910100   66911100      3       2  150064         1.89     0.029382
enh39029    1   67801800   67802800      3       1  150064       1.6764     0.046831
enh39044    1   68154200   68155200      5       2  150064       2.2997     0.010733
enh39045    1   68165900   68166900      4       2  150064       1.9657     0.024668
enh39048    1   68189000   68190000      2       1  150064       1.9157     0.027699
enh39051    1   68213900   68214900      2       1  150064       2.0104     0.022192
enh39099    1   76976700   76977700      2       1  150064       2.1659     0.015161
enh39156    1   78353200   78354200      9       4  150064       2.5601    0.0052325
enh39157    1   78393000   78394000      1       1  150064       1.8534      0.03191
enh39161    1   78446700   78447700      1       1  150064        2.645     0.004084
enh39163    1   78474900   78475900      1       1  150064       2.0598      0.01971
enh39181    1   83975300   83976300      3       2  150064       2.0188     0.021753
enh39182    1   84048800   84049800      4       2  150064       2.5368     0.005594
enh39188    1   84556800   84557800      1       1  150064       1.8547      0.03182
enh39190    1   84600700   84601700      1       1  150064       1.9241      0.02717
enh39194    1   84621800   84622800      2       1  150064       2.1147     0.017226
enh39195    1   84622400   84623400      2       1  150064       2.0788     0.018818
enh39196    1   84624300   84625300      2       1  150064       1.7474     0.040288
enh39198    1   84627400   84628400      1       1  150064       1.8787      0.03014
enh39238    1   85319800   85320800      3       1  150064       2.2982     0.010774
enh39245    1   85439100   85440100      7       2  150064       2.1951     0.014079
enh39248    1   85460600   85461600      5       1  150064       2.2045     0.013743
enh39252    1   85528000   85529000      3       2  150064       2.2418     0.012488
enh39261    1   85710100   85711100      4       2  150064       1.7827     0.037317
enh39262    1   85719700   85720700      5       2  150064       1.8536     0.031896
enh39387    1   89777100   89778100      2       1  150064       2.6612    0.0038928
enh39388    1   89790700   89791700      4       2  150064       1.9262     0.027043
enh39391    1   89828600   89829600      2       1  150064       1.8371     0.033094
enh39401    1   90001400   90002400      5       2  150064       1.7217     0.042559
enh39429    1   90132900   90133900      2       1  150064         2.09     0.018307
enh39433    1   90158600   90159600      1       1  150064       1.7242      0.04234
enh39439    1   90184600   90185600      1       1  150064       1.6991      0.04465
enh39442    1   90203900   90204900      1       1  150064       1.7364      0.04125
enh39451    1   90270100   90271100      5       2  150064       1.9993     0.022786
enh39460    1   90322000   90323000      3       2  150064       1.9575     0.025147
enh39466    1   90342400   90343400      2       1  150064       1.8484     0.032275
enh39489    1   91388400   91389400      1       1  150064       2.1654      0.01518
enh39491    1   91393800   91394800      3       1  150064       2.1257     0.016763
enh39493    1   91410700   91411700      1       1  150064       2.1571       0.0155
enh39497    1   91417800   91418800      1       1  150064       2.1335      0.01644
enh39498    1   91423000   91424000      2       1  150064       1.9565     0.025204
enh39500    1   91428000   91429000      2       1  150064       1.7325     0.041589
enh39501    1   91436200   91437200      4       2  150064       2.5366    0.0055963
enh39502    1   91439900   91440900      1       1  150064       2.1706      0.01498
enh39503    1   91448400   91449400      2       1  150064       2.4807    0.0065562
enh39507    1   91460200   91461200      4       1  150064        2.174     0.014853
enh39510    1   91489000   91490000      1       1  150064        2.873     0.002033
enh39514    1   91965200   91966200      3       2  150064       2.3068     0.010532
enh39529    1   92098600   92099600      3       2  150064       2.8397    0.0022578
enh39530    1   92112300   92113300      3       2  150064       1.9386     0.026274
enh39579    1   92766000   92767000      4       2  150064       3.0186    0.0012699
enh39580    1   92766700   92767700      2       1  150064       2.9554    0.0015614
enh39585    1   92831500   92832500      4       2  150064       2.5807    0.0049295
enh39589    1   92930400   92931400      4       2  150064       2.9861    0.0014128
enh39590    1   92941900   92942900      2       1  150064       3.1959   0.00069705
enh39591    1   92953100   92954100      1       1  150064       2.0676      0.01934
enh39592    1   92955800   92956800      2       1  150064       1.6579     0.048666
enh39593    1   92960600   92961600      2       1  150064       1.8883     0.029496
enh39594    1   92969800   92970800      2       1  150064       3.2028   0.00068054
enh39595    1   93002600   93003600      2       1  150064        2.821    0.0023936
enh39605    1   93319700   93320700      2       1  150064       2.1632     0.015261
enh39609    1   93343200   93344200      2       1  150064       1.6554     0.048926
enh39611    1   93369000   93370000      1       1  150064       1.7266      0.04212
enh39612    1   93395100   93396100      1       1  150064       1.6959      0.04495
enh39613    1   93400700   93401700      3       1  150064        1.798     0.036085
enh39614    1   93405500   93406500      1       1  150064       1.7733      0.03809
enh39618    1   93415400   93416400      1       1  150064       1.8858      0.02966
enh39619    1   93417600   93418600      1       1  150064       2.1765      0.01476
enh39622    1   93421100   93422100      3       1  150064       2.2737     0.011491
enh39623    1   93423900   93424900      1       1  150064       1.7987      0.03603
enh39633    1   93508400   93509400      3       2  150064       2.1797     0.014638
enh39701    1   94896300   94897300      3       2  150064       1.6553     0.048935
enh39704    1   95319500   95320500      2       1  150064        1.685     0.045994
enh39707    1   95349300   95350300      3       2  150064       2.2582     0.011965
enh39714    1   95460000   95461000      2       1  150064       1.8498     0.032171
enh39716    1   95681400   95682400      8       4  150064        1.767     0.038611
enh39717    1   95698200   95699200      5       3  150064       1.8727     0.030558
enh39719    1   97186000   97187000      2       1  150064       1.7221     0.042524
enh39720    1   97189300   97190300      3       1  150064       3.8876   5.0622e-05
enh39721    1   97194600   97195600      2       1  150064        2.404    0.0081076
enh39722    1   97205400   97206400      5       1  150064       2.4433    0.0072767
enh39723    1   97206800   97207800      2       1  150064       2.4725    0.0067082
enh39724    1   97209000   97210000      2       1  150064       2.3336     0.009809
enh39726    1   97212200   97213200      2       1  150064       1.8213      0.03428
enh39727    1   97213200   97214200      2       1  150064       2.1013     0.017805
enh39729    1   98330000   98331000      2       1  150064        5.147   1.3237e-07
enh39730    1   98351700   98352700      2       1  150064       4.9823   3.1417e-07
enh39731    1   98359400   98360400      2       1  150064       5.2104   9.4198e-08
enh39733    1   98366000   98367000      2       1  150064       2.4364     0.007418
enh39735    1   98369400   98370400      3       1  150064       5.6293   9.0464e-09
enh39736    1   98370900   98371900      4       2  150064       5.4629   2.3425e-08
enh39738    1   98376600   98377600      1       1  150064       6.0414    7.639e-10
enh39739    1   98377700   98378700      2       1  150064       5.3665   4.0146e-08
enh39740    1   98382600   98383600      1       1  150064       6.4573    5.331e-11
enh39743    1   98399700   98400700      4       2  150064       6.6415   1.5521e-11
enh39745    1   98698200   98699200      2       1  150064       3.0845    0.0010196
enh39747    1   98853500   98854500      3       2  150064        1.968     0.024534
enh39748    1   98871100   98872100      4       1  150064       3.0149    0.0012854
enh39817    1  100892900  100893900      1       1  150064       1.8105      0.03511
enh39840    1  101395700  101396700      3       2  150064       1.7905     0.036689
enh39847    1  101434500  101435500      2       1  150064       1.6689     0.047566
enh39901    1  101918100  101919100      9       5  150064       2.1945       0.0141
enh39917    1  108337600  108338600     11       4  150064       1.8343     0.033304
enh39918    1  108346800  108347800      8       3  150064       2.5453    0.0054585
enh39922    1  108374400  108375400      4       1  150064       2.1863     0.014398
enh39929    1  108439400  108440400      6       2  150064       1.7419     0.040764
enh39930    1  108442200  108443200      2       1  150064        2.171     0.014964
enh39931    1  108462500  108463500      4       2  150064       1.8569      0.03166
enh39934    1  108484200  108485200      7       3  150064       1.6525     0.049215
enh39936    1  108492200  108493200      4       2  150064       2.1863     0.014395
enh39952    1  108719500  108720500      2       1  150064       2.3475    0.0094507
enh39953    1  108740500  108741500      5       2  150064       2.2112     0.013513
enh40025    1  110088300  110089300      3       2  150064       1.7333     0.041525
enh40036    1  110182600  110183600      1       1  150064       1.8088      0.03524
enh40038    1  110186100  110187100      2       1  150064       2.0658     0.019423
enh40040    1  110199200  110200200      3       2  150064       2.2718     0.011549
enh40056    1  110438100  110439100      5       2  150064       1.9161     0.027674
enh40069    1  110545300  110546300      1       1  150064        1.927      0.02699
enh40075    1  110575700  110576700      2       1  150064       1.8614     0.031341
enh40078    1  110745700  110746700      1       1  150064       2.2414       0.0125
enh40085    1  110888700  110889700      2       1  150064       1.9859     0.023522
enh40086    1  110892700  110893700      2       1  150064       2.1775     0.014723
enh40089    1  110926100  110927100      4       2  150064         2.06     0.019699
enh40109    1  111323200  111324200      4       2  150064       2.3344    0.0097885
enh40110    1  111326900  111327900      8       4  150064       2.7223    0.0032413
enh40112    1  111401200  111402200      4       1  150064       2.3897    0.0084309
enh40175    1  112134200  112135200      3       2  150064       2.8477     0.002202
enh40180    1  112174000  112175000      6       4  150064       1.6867     0.045831
enh40182    1  112183400  112184400      4       2  150064       1.9741     0.024184
enh40185    1  112196400  112197400      6       4  150064       1.6884     0.045671
enh40186    1  112199900  112200900      1       1  150064       1.6791      0.04657
enh40191    1  112229900  112230900      5       3  150064       1.6634     0.048117
enh40197    1  112283000  112284000      5       2  150064       1.8296     0.033655
enh40203    1  112936800  112937800      3       1  150064       1.8802     0.030041
enh40207    1  113159100  113160100      3       2  150064       2.4232     0.007692
enh40208    1  113168900  113169900      3       2  150064       2.2809     0.011278
enh40209    1  113174900  113175900      1       1  150064       3.2443    0.0005886
enh40210    1  113179200  113180200      1       1  150064       3.2955    0.0004912
enh40211    1  113181500  113182500      2       1  150064       4.2597   1.0237e-05
enh40212    1  113186600  113187600      2       1  150064       2.5408    0.0055297
enh40213    1  113210100  113211100      1       1  150064       3.1915    0.0007076
enh40215    1  113215700  113216700      4       2  150064       3.9815   3.4237e-05
enh40217    1  113243500  113244500      2       1  150064        1.977     0.024023
enh40243    1  113675500  113676500      3       1  150064       1.7474     0.040282
enh40244    1  113682800  113683800      1       1  150064       1.6575      0.04871
enh40290    1  114874600  114875600      2       1  150064       1.6684     0.047614
enh40291    1  114883500  114884500      2       1  150064       2.1314     0.016528
enh40292    1  114886900  114887900      3       2  150064       1.7633     0.038923
enh40296    1  115009200  115010200      1       1  150064       2.3746     0.008785
enh40303    1  115024900  115025900      4       2  150064       1.7484     0.040195
enh40304    1  115028600  115029600      1       1  150064       2.4976     0.006251
enh40305    1  115031900  115032900      7       2  150064       1.9976      0.02288
enh40306    1  115034000  115035000      3       1  150064       1.6855     0.045946
enh40307    1  115039100  115040100      4       2  150064       2.1748     0.014821
enh40308    1  115041800  115042800      4       1  150064       1.8763     0.030306
enh40314    1  115212800  115213800      1       1  150064       1.8603      0.03142
enh40315    1  115257400  115258400      2       1  150064       1.7788     0.037633
enh40316    1  115259800  115260800      1       1  150064       1.8554      0.03177
enh40319    1  115293500  115294500      1       1  150064       3.3551    0.0003967
enh40320    1  115295100  115296100      3       2  150064       2.2466     0.012332
enh40322    1  115321300  115322300      1       1  150064       1.8218      0.03424
enh40324    1  115605100  115606100      3       1  150064       2.0133     0.022039
enh40326    1  115627600  115628600      3       2  150064         3.46   0.00027013
enh40328    1  115632700  115633700      5       2  150064       1.8358     0.033193
enh40330    1  115643000  115644000      4       2  150064       3.7716   8.1087e-05
enh40332    1  115655100  115656100      7       4  150064       3.7919   7.4742e-05
enh40335    1  116004600  116005600      4       1  150064       2.9715    0.0014816
enh40336    1  116185800  116186800      1       1  150064       2.1895      0.01428
enh40359    1  116859300  116860300      2       1  150064       2.2212     0.013169
enh40405    1  117320400  117321400      3       1  150064       3.3991   0.00033806
enh40407    1  117343200  117344200      3       2  150064       2.4287    0.0075769
enh40408    1  117349400  117350400      1       1  150064       3.2432    0.0005909
enh40410    1  117353900  117354900      1       1  150064       3.5434    0.0001975
enh40430    1  117551100  117552100      6       4  150064       1.7985     0.036048
enh40452    1  117934500  117935500      1       1  150064        1.911        0.028
enh40491    1  119840900  119841900      1       1  150064       1.9752      0.02412
enh40654    1  145588000  145589000      3       1  150064       1.9471     0.025762
enh40669    1  146640200  146641200      1       1  150064       2.1682      0.01507
enh40670    1  146641300  146642300      7       2  150064       2.1667      0.01513
enh40671    1  146697500  146698500      5       3  150064       2.3168     0.010258
enh40673    1  146717800  146718800      6       3  150064       2.4568    0.0070099
enh40674    1  146721700  146722700      4       1  150064       2.1444        0.016
enh40675    1  146745100  146746100      6       3  150064       2.5136    0.0059761
enh40676    1  146848900  146849900      3       1  150064       2.2209     0.013177
enh40677    1  146966600  146967600      2       1  150064       2.1904     0.014247
enh40692    1  147234400  147235400      2       1  150064       1.7329     0.041556
enh40748    1  149897200  149898200      3       1  150064       1.6494     0.049531
enh40759    1  150048000  150049000      1       1  150064       5.7603    4.197e-09
enh40760    1  150064600  150065600      3       1  150064       4.9923    2.983e-07
enh40761    1  150066400  150067400      1       1  150064       5.9354    1.466e-09
enh40763    1  150071600  150072600      1       1  150064       5.8809     2.04e-09
enh40766    1  150090600  150091600      1       1  150064       5.7411    4.702e-09
enh40768    1  150118800  150119800      3       1  150064       5.2081   9.5414e-08
enh40771    1  150132500  150133500      2       1  150064       5.1203   1.5251e-07
enh40772    1  150137500  150138500      3       1  150064       5.1269   1.4729e-07
enh40773    1  150158600  150159600      3       2  150064       4.7642   9.4794e-07
enh40774    1  150159200  150160200      1       1  150064       5.4736    2.205e-08
enh40776    1  150204800  150205800      2       1  150064       4.2775   9.4514e-06
enh40777    1  150209000  150210000      2       1  150064       1.9992     0.022793
enh40781    1  150241800  150242800      3       1  150064       4.9797   3.1842e-07
enh40784    1  150264800  150265800      5       2  150064       4.0209   2.8991e-05
enh40785    1  150267300  150268300      2       1  150064       1.9883     0.023391
enh40786    1  150295900  150296900      5       2  150064       3.2884   0.00050376
enh40787    1  150334800  150335800      5       2  150064       4.6395   1.7465e-06
enh40788    1  150339800  150340800      2       1  150064       1.7546     0.039661
enh40790    1  150345100  150346100      3       2  150064       5.3554   4.2673e-08
enh40791    1  150354900  150355900      6       3  150064       4.5799   2.3258e-06
enh40792    1  150356200  150357200      4       2  150064       4.4328   4.6508e-06
enh40794    1  150361500  150362500      3       2  150064       4.0914   2.1441e-05
enh40795    1  150364600  150365600      3       1  150064       4.8597   5.8793e-07
enh40796    1  150375500  150376500      2       1  150064       4.1925   1.3795e-05
enh40797    1  150377400  150378400      3       2  150064       1.8845     0.029749
enh40799    1  150381100  150382100      2       1  150064       3.9694   3.6027e-05
enh40800    1  150382100  150383100      2       1  150064       3.9829   3.4041e-05
enh40801    1  150382800  150383800      3       1  150064       4.4268   4.7811e-06
enh40802    1  150387600  150388600      8       3  150064       4.9398   3.9109e-07
enh40803    1  150436600  150437600      3       2  150064       4.9256   4.2054e-07
enh40804    1  150460800  150461800      3       1  150064       4.5462   2.7315e-06
enh40805    1  150479900  150480900      5       2  150064       1.8588      0.03153
enh40807    1  150486800  150487800      2       1  150064       4.1525   1.6446e-05
enh40808    1  150488900  150489900      2       1  150064       4.4767   3.7907e-06
enh40812    1  150546200  150547200      3       1  150064       1.8757     0.030351
enh40813    1  150553200  150554200      1       1  150064       1.7288      0.04192
enh40818    1  150586800  150587800      6       3  150064       2.3667    0.0089736
enh40836    1  150811700  150812700      2       1  150064        1.793      0.03649
enh40837    1  150813700  150814700      1       1  150064       1.6587      0.04859
enh40838    1  150824800  150825800      2       1  150064       1.8476     0.032332
enh40841    1  150842200  150843200      2       1  150064       2.3228     0.010094
enh40852    1  150967900  150968900      3       2  150064       3.7924     7.46e-05
enh40855    1  150985700  150986700      2       1  150064       3.5318   0.00020636
enh40857    1  151015300  151016300      2       1  150064       3.2311   0.00061648
enh40861    1  151035000  151036000      2       1  150064       1.8598     0.031455
enh40862    1  151041000  151042000      3       2  150064       3.2117   0.00065987
enh40863    1  151041800  151042800      2       1  150064       3.0844    0.0010198
enh40864    1  151044400  151045400      6       4  150064       2.3316    0.0098612
enh40868    1  151117200  151118200      3       2  150064       3.6025   0.00015761
enh40872    1  151134900  151135900      2       1  150064       3.3683   0.00037817
enh40873    1  151135700  151136700      1       1  150064       2.9771     0.001455
enh40877    1  151168400  151169400      4       2  150064       1.8421     0.032727
enh40886    1  151228200  151229200      2       1  150064       3.4523   0.00027791
enh40899    1  151370600  151371600      4       2  150064       2.5627    0.0051925
enh40900    1  151373500  151374500      1       1  150064       3.3175    0.0004542
enh40902    1  151411200  151412200      2       1  150064       2.9299    0.0016954
enh40903    1  151417100  151418100      2       1  150064        2.118     0.017088
enh40905    1  151427700  151428700      1       1  150064       3.2691    0.0005394
enh40906    1  151444900  151445900      1       1  150064       2.5897     0.004803
enh40924    1  151675600  151676600      1       1  150064       2.5736     0.005032
enh40976    1  153583600  153584600      2       1  150064       2.4537    0.0070704
enh40986    1  153640900  153641900      1       1  150064       2.2344      0.01273
enh40988    1  153670100  153671100      1       1  150064       2.0054      0.02246
enh40990    1  153702300  153703300      2       1  150064       1.9206     0.027394
enh40998    1  153768500  153769500      5       2  150064        3.378   0.00036509
enh40999    1  153777400  153778400      3       1  150064       3.8478   5.9588e-05
enh41000    1  153805600  153806600      3       2  150064        3.258   0.00056092
enh41001    1  153822100  153823100      1       1  150064       2.1923      0.01418
enh41002    1  153838900  153839900      1       1  150064       2.2649      0.01176
enh41003    1  153845400  153846400      6       2  150064       1.6544     0.049022
enh41004    1  153847100  153848100      2       1  150064       1.8111     0.035064
enh41005    1  153848500  153849500      3       2  150064       3.3643   0.00038366
enh41006    1  153850200  153851200      1       1  150064       2.2464      0.01234
enh41010    1  153859600  153860600      4       2  150064       2.9433    0.0016238
enh41012    1  153868000  153869000      2       1  150064       2.0912     0.018253
enh41014    1  153876700  153877700      1       1  150064       3.5105    0.0002236
enh41018    1  153886600  153887600      3       1  150064       2.1027     0.017744
enh41020    1  153890400  153891400      1       1  150064       2.1213      0.01695
enh41022    1  153900500  153901500      4       1  150064       3.2653   0.00054669
enh41024    1  153919400  153920400      2       1  150064       2.1054     0.017629
enh41025    1  153926900  153927900      2       1  150064       2.1156     0.017188
enh41026    1  153931300  153932300      5       3  150064       2.2696     0.011615
enh41027    1  153933600  153934600      2       1  150064       2.7014    0.0034523
enh41028    1  153937000  153938000      3       1  150064       2.1985     0.013955
enh41029    1  153937500  153938500      4       2  150064       2.0088     0.022277
enh41035    1  153965900  153966900      5       2  150064       2.8872    0.0019437
enh41036    1  154087000  154088000      1       1  150064       1.8501      0.03215
enh41037    1  154120900  154121900      2       1  150064       3.0302    0.0012219
enh41041    1  154148300  154149300      3       2  150064       3.1236   0.00089326
enh41045    1  154187000  154188000      1       1  150064       2.0458      0.02039
enh41048    1  154212700  154213700      1       1  150064       2.7173     0.003291
enh41052    1  154243300  154244300      1       1  150064       1.8912       0.0293
enh41054    1  154280000  154281000      1       1  150064       2.8761     0.002013
enh41057    1  154306100  154307100      1       1  150064       1.8576      0.03161
enh41058    1  154308400  154309400      4       1  150064       1.9962     0.022959
enh41059    1  154310700  154311700      3       2  150064       2.5002    0.0062056
enh41062    1  154320700  154321700      4       2  150064       1.8588     0.031528
enh41063    1  154323800  154324800      2       1  150064         1.93     0.026801
enh41073    1  154395500  154396500      4       2  150064       2.1786      0.01468
enh41075    1  154405000  154406000      3       2  150064       1.8075     0.035343
enh41076    1  154406600  154407600      2       1  150064       2.6175    0.0044295
enh41077    1  154410900  154411900      6       3  150064       1.7521     0.039882
enh41079    1  154416500  154417500      5       2  150064       2.4765    0.0066341
enh41089    1  154528100  154529100      1       1  150064       2.2665      0.01171
enh41090    1  154571800  154572800      3       2  150064       1.7237     0.042382
enh41103    1  154733000  154734000      2       1  150064       2.2439      0.01242
enh41107    1  154898000  154899000      1       1  150064       2.2952      0.01086
enh41108    1  154911600  154912600      7       2  150064       3.7827   7.7572e-05
enh41109    1  154916500  154917500      2       1  150064       3.2273    0.0006248
enh41116    1  154940800  154941800      1       1  150064        2.829     0.002335
enh41123    1  154987100  154988100      1       1  150064       3.9339    4.179e-05
enh41124    1  154991300  154992300      1       1  150064       2.3559      0.00924
enh41126    1  155017200  155018200      2       1  150064       2.4019    0.0081556
enh41131    1  155042100  155043100      1       1  150064       1.8595      0.03148
enh41132    1  155043900  155044900      1       1  150064       2.5649     0.005161
enh41140    1  155111100  155112100      2       1  150064       1.7452     0.040475
enh41144    1  155148300  155149300      3       2  150064       1.8078     0.035319
enh41148    1  155184500  155185500      1       1  150064       1.8644      0.03113
enh41150    1  155193400  155194400      3       2  150064       1.6693     0.047528
enh41151    1  155194400  155195400      3       1  150064       1.9033     0.028501
enh41156    1  155214800  155215800      1       1  150064       2.2046      0.01374
enh41157    1  155219500  155220500      2       1  150064       2.0696     0.019246
enh41159    1  155223200  155224200      1       1  150064       2.2083      0.01361
enh41161    1  155229700  155230700      3       1  150064       2.0072     0.022363
enh41163    1  155241100  155242100      3       1  150064       2.1903     0.014251
enh41166    1  155247900  155248900      2       1  150064       2.2396     0.012558
enh41168    1  155277100  155278100      2       1  150064       2.5297     0.005708
enh41169    1  155280000  155281000      1       1  150064       2.7019     0.003447
enh41173    1  155433400  155434400      1       1  150064        2.346     0.009487
enh41175    1  155436900  155437900      2       1  150064       1.7855      0.03709
enh41186    1  155477500  155478500      1       1  150064       2.3163      0.01027
enh41197    1  155500900  155501900      2       1  150064       1.9459     0.025832
enh41199    1  155507900  155508900      2       1  150064        1.645     0.049983
enh41201    1  155513200  155514200      2       1  150064       2.3933    0.0083496
enh41210    1  155605800  155606800      1       1  150064       2.7108     0.003356
enh41213    1  155661200  155662200      2       1  150064       2.6601    0.0039058
enh41230    1  155878800  155879800      1       1  150064       1.9714      0.02434
enh41232    1  155899600  155900600      2       1  150064       1.7528     0.039814
enh41233    1  155904600  155905600      1       1  150064       2.0349      0.02093
enh41234    1  155907800  155908800      2       1  150064       2.6992    0.0034752
enh41236    1  155914400  155915400      2       1  150064        1.843     0.032664
enh41243    1  155959100  155960100      1       1  150064       2.1154       0.0172
enh41245    1  155974300  155975300      3       2  150064       3.7577   8.5757e-05
enh41246    1  155976200  155977200      1       1  150064       3.3362    0.0004246
enh41253    1  156060100  156061100      2       1  150064       1.8362     0.033167
enh41254    1  156066500  156067500      1       1  150064       1.6961      0.04493
enh41265    1  156116200  156117200      2       1  150064       2.6298    0.0042723
enh41269    1  156129300  156130300      4       2  150064       2.4699     0.006758
enh41270    1  156131500  156132500      3       1  150064       3.3314   0.00043213
enh41320    1  156709000  156710000      3       2  150064        1.714     0.043261
enh41321    1  156711600  156712600      4       2  150064       2.4346    0.0074544
enh41324    1  156724700  156725700      4       2  150064       1.8307     0.033574
enh41328    1  156770800  156771800      2       1  150064       1.8357     0.033201
enh41378    1  158921800  158922800      7       2  150064       1.6736     0.047102
enh41407    1  159878900  159879900      1       1  150064       2.4956     0.006287
enh41415    1  159998700  159999700      1       1  150064       1.9906      0.02326
enh41418    1  160053000  160054000      3       2  150064       2.6924    0.0035467
enh41422    1  160069800  160070800      1       1  150064       2.4918     0.006355
enh41426    1  160162400  160163400      4       2  150064       1.6516     0.049309
enh41427    1  160173800  160174800      1       1  150064       3.0586     0.001112
enh41428    1  160176300  160177300      1       1  150064       2.5915     0.004778
enh41431    1  160215900  160216900      4       1  150064       2.5834    0.0048914
enh41434    1  160233200  160234200      4       1  150064       2.4289    0.0075727
enh41436    1  160255100  160256100      2       1  150064       2.1817     0.014567
enh41438    1  160310100  160311100      1       1  150064       2.7614     0.002878
enh41439    1  160314100  160315100      1       1  150064       2.4281     0.007589
enh41440    1  160315000  160316000      2       1  150064       1.9329     0.026622
enh41441    1  160316200  160317200      3       1  150064       2.5981    0.0046871
enh41442    1  160345300  160346300      4       1  150064       2.9251    0.0017217
enh41444    1  160401100  160402100      4       2  150064       2.0087     0.022285
enh41449    1  160422600  160423600      6       3  150064       2.2523     0.012151
enh41450    1  160428900  160429900      1       1  150064       2.2479      0.01229
enh41452    1  160432700  160433700      2       1  150064       3.0556    0.0011231
enh41453    1  160436400  160437400      1       1  150064       3.0082     0.001314
enh41454    1  160440600  160441600      2       1  150064       3.3307   0.00043317
enh41456    1  160450500  160451500      1       1  150064       3.0858     0.001015
enh41457    1  160453100  160454100      3       1  150064       1.8653     0.031068
enh41458    1  160458700  160459700      2       1  150064       2.4059    0.0080671
enh41460    1  160463900  160464900      2       1  150064       2.7531    0.0029518
enh41530    1  160846500  160847500      3       1  150064       1.8965     0.028947
enh41531    1  160848800  160849800      6       1  150064       1.9055     0.028356
enh41569    1  161168500  161169500      1       1  150064       1.8317       0.0335
enh41574    1  161179100  161180100      1       1  150064       2.1338      0.01643
enh41630    1  161898700  161899700      3       2  150064       1.7199     0.042723
enh41639    1  162529800  162530800      2       1  150064       1.9254      0.02709
enh41643    1  163289800  163290800      2       1  150064       1.8664     0.030993
enh41657    1  165570400  165571400      6       3  150064       1.8958     0.028994
enh41661    1  165611000  165612000      4       1  150064        2.027     0.021334
enh41670    1  165721100  165722100      3       2  150064       2.7885    0.0026476
enh41672    1  165739500  165740500      4       2  150064       1.8215     0.034264
enh41677    1  165811500  165812500      5       2  150064       1.9816     0.023764
enh41679    1  165815500  165816500      2       1  150064       1.8912     0.029301
enh41680    1  165820200  165821200      2       1  150064       1.7741      0.03802
enh41681    1  165823000  165824000      1       1  150064       2.4075     0.008032
enh41714    1  167132000  167133000      7       3  150064        1.965     0.024706
enh41788    1  168053900  168054900      1       1  150064       2.2271      0.01297
enh41804    1  168355800  168356800      1       1  150064       2.0929      0.01818
enh41805    1  168357000  168358000      2       1  150064       2.1514     0.015723
enh41839    1  169339700  169340700      1       1  150064        1.799      0.03601
enh41851    1  169608400  169609400      2       1  150064       1.6666     0.047795
enh41872    1  170036000  170037000      4       1  150064       1.6496     0.049507
enh41875    1  170039700  170040700      3       1  150064       1.6749      0.04698
enh41876    1  170041700  170042700      5       2  150064       1.6629     0.048167
enh41882    1  170503000  170504000      1       1  150064       2.1321       0.0165
enh41887    1  171403700  171404700     11       2  150064       1.7213     0.042595
enh41900    1  171763000  171764000      2       1  150064       1.7148     0.043193
enh41911    1  172307100  172308100      3       2  150064       1.8067     0.035402
enh41912    1  172312200  172313200      2       1  150064       1.8722     0.030589
enh41915    1  172325900  172326900      3       2  150064       1.7834     0.037264
enh41918    1  172348600  172349600      2       1  150064       2.0178     0.021807
enh41920    1  172359700  172360700      6       2  150064       2.3786    0.0086901
enh41931    1  172500000  172501000      3       2  150064       1.6888     0.045631
enh41983    1  172916000  172917000      2       1  150064       1.7733     0.038087
enh41996    1  173389200  173390200      3       1  150064       2.0669     0.019374
enh41997    1  173398000  173399000      4       2  150064       2.3375    0.0097071
enh41998    1  173399700  173400700      1       1  150064        2.312      0.01039
enh42002    1  173448800  173449800      2       1  150064       2.3269    0.0099847
enh42004    1  173497400  173498400      4       2  150064       1.6652     0.047932
enh42008    1  173657300  173658300      2       1  150064       2.6819    0.0036601
enh42009    1  173683000  173684000      1       1  150064       3.4023    0.0003341
enh42012    1  173714400  173715400      1       1  150064       3.4282    0.0003038
enh42014    1  173790700  173791700      1       1  150064       3.4953    0.0002368
enh42015    1  173794700  173795700      1       1  150064       3.4042    0.0003318
enh42016    1  173831900  173832900      6       3  150064       1.6501     0.049457
enh42017    1  173841200  173842200      3       2  150064       3.9485   3.9318e-05
enh42020    1  173974500  173975500      1       1  150064       3.4302    0.0003016
enh42021    1  173977400  173978400      7       1  150064       3.3508   0.00040295
enh42022    1  173979800  173980800      3       1  150064       3.2074    0.0006697
enh42023    1  173983100  173984100      3       2  150064       2.3355    0.0097578
enh42024    1  173984600  173985600      1       1  150064       3.1996    0.0006881
enh42025    1  173986400  173987400      3       1  150064       3.3591   0.00039099
enh42026    1  173987700  173988700      3       2  150064       3.4074   0.00032796
enh42027    1  173988300  173989300      1       1  150064       3.5227    0.0002136
enh42030    1  174121900  174122900      2       1  150064       3.8232   6.5877e-05
enh42032    1  174130500  174131500      2       1  150064       2.4974    0.0062558
enh42034    1  174134600  174135600      2       1  150064       2.7675    0.0028248
enh42035    1  174136000  174137000      2       1  150064       2.7357    0.0031123
enh42036    1  174137800  174138800      1       1  150064       2.9525     0.001576
enh42039    1  174148200  174149200      1       1  150064        2.937     0.001657
enh42043    1  174172800  174173800      1       1  150064       3.3874    0.0003528
enh42044    1  174175700  174176700      3       2  150064        2.147     0.015895
enh42048    1  174766200  174767200      2       1  150064       2.5735    0.0050342
enh42049    1  174767700  174768700      1       1  150064       3.2494    0.0005783
enh42055    1  174862600  174863600      1       1  150064         1.71      0.04363
enh42058    1  174885400  174886400      3       2  150064       2.4054    0.0080766
enh42065    1  174938400  174939400      3       2  150064       2.9005    0.0018629
enh42073    1  174959900  174960900      1       1  150064       2.5691     0.005098
enh42078    1  174998200  174999200      1       1  150064       2.4331     0.007486
enh42082    1  175124000  175125000      4       2  150064       2.9003     0.001864
enh42083    1  175139100  175140100      3       1  150064       3.2591   0.00055889
enh42084    1  175143400  175144400      3       1  150064       2.5197    0.0058735
enh42086    1  175162400  175163400      5       1  150064       3.3626   0.00038601
enh42091    1  175265100  175266100      2       1  150064        1.716     0.043078
enh42092    1  175288200  175289200      3       1  150064       1.6749     0.046977
enh42096    1  176111200  176112200      3       2  150064       1.7278     0.042013
enh42100    1  176156400  176157400      3       2  150064       2.1309     0.016549
enh42101    1  176159000  176160000      2       1  150064        2.259     0.011942
enh42105    1  176177500  176178500      1       1  150064       2.2069      0.01366
enh42124    1  179096000  179097000      2       1  150064       1.6824      0.04625
enh42125    1  179097500  179098500      2       1  150064       1.8925     0.029213
enh42126    1  179099200  179100200      3       1  150064       1.6662     0.047834
enh42130    1  179122200  179123200      5       3  150064       2.0903     0.018296
enh42132    1  179174300  179175300      2       1  150064       1.7559     0.039553
enh42135    1  179199400  179200400      1       1  150064       1.8435      0.03263
enh42141    1  179333600  179334600      4       2  150064         2.81    0.0024768
enh42145    1  179782900  179783900      1       1  150064        2.367     0.008966
enh42149    1  179844300  179845300      1       1  150064       1.9217      0.02732
enh42156    1  179932800  179933800      1       1  150064       1.8921      0.02924
enh42157    1  179938300  179939300      3       1  150064       1.7133     0.043328
enh42174    1  180466800  180467800      1       1  150064       2.0321      0.02107
enh42188    1  180862500  180863500      3       1  150064       2.3148     0.010311
enh42189    1  180895500  180896500      5       3  150064       2.2974     0.010799
enh42231    1  181393000  181394000      4       1  150064       2.0623     0.019592
enh42232    1  181905900  181906900      3       2  150064       2.0606     0.019672
enh42245    1  182306500  182307500      4       2  150064       2.3977    0.0082496
enh42247    1  182363000  182364000      2       1  150064       1.9988     0.022814
enh42264    1  182619500  182620500      3       1  150064       1.7712     0.038261
enh42315    1  184191500  184192500      5       2  150064       2.3228     0.010096
enh42316    1  184460700  184461700      4       2  150064       2.2105     0.013535
enh42318    1  184707300  184708300      4       2  150064       2.6631    0.0038711
enh42320    1  184713000  184714000      2       1  150064       2.0962     0.018031
enh42321    1  184716100  184717100      3       1  150064       2.0913     0.018248
enh42335    1  184864100  184865100      4       2  150064       2.1865      0.01439
enh42337    1  184923000  184924000      2       1  150064        2.332    0.0098514
enh42339    1  184937800  184938800      4       1  150064       2.5454    0.0054571
enh42340    1  184939700  184940700      1       1  150064       2.8973     0.001882
enh42341    1  184944300  184945300      2       1  150064       2.4802     0.006566
enh42342    1  184950800  184951800      3       1  150064        2.411    0.0079547
enh42372    1  185508100  185509100      6       1  150064       1.6836     0.046132
enh42387    1  186251400  186252400      2       1  150064       2.1886     0.014315
enh42390    1  186273600  186274600      5       1  150064       1.6661     0.047848
enh42391    1  186290100  186291100      3       1  150064       1.6621     0.048246
enh42393    1  186346000  186347000      1       1  150064       1.7256      0.04221
enh42411    1  192520100  192521100      1       1  150064       2.2984      0.01077
enh42426    1  193032700  193033700      1       1  150064       2.7888     0.002645
enh42427    1  193035000  193036000      2       1  150064       3.5098   0.00022425
enh42428    1  193036900  193037900      4       2  150064       2.4109    0.0079566
enh42430    1  193071900  193072900      2       1  150064       3.3456   0.00041054
enh42431    1  193094000  193095000      1       1  150064       3.2099     0.000664
enh42432    1  193095700  193096700      3       2  150064       2.2278     0.012945
enh42437    1  193141200  193142200      3       2  150064       2.2479     0.012292
enh42439    1  193147300  193148300      3       1  150064       2.9891     0.001399
enh42441    1  193151700  193152700      3       1  150064       3.0302    0.0012219
enh42442    1  193157700  193158700      4       2  150064       2.9851    0.0014173
enh42443    1  193161900  193162900      3       2  150064       2.2289     0.012911
enh42445    1  193209500  193210500      3       2  150064       2.4746     0.006669
enh42446    1  193253100  193254100      3       2  150064       2.6975    0.0034934
enh42447    1  193279800  193280800      1       1  150064       3.0684     0.001076
enh42449    1  193337800  193338800      5       3  150064       2.7873    0.0026573
enh42460    1  193426500  193427500      3       2  150064       1.7848     0.037149
enh42463    1  193447300  193448300      1       1  150064       2.1402      0.01617
enh42466    1  193462400  193463400      4       2  150064        2.329    0.0099303
enh42473    1  193537900  193538900      4       1  150064       1.7171      0.04298
enh42476    1  193578200  193579200      1       1  150064       2.3065      0.01054
enh42496    1  197071600  197072600      1       1  150064       1.9892      0.02334
enh42505    1  197166100  197167100      1       1  150064       3.8365     6.24e-05
enh42514    1  197663700  197664700      1       1  150064       2.6255     0.004326
enh42528    1  197738100  197739100      3       1  150064       2.4005    0.0081861
enh42531    1  197746600  197747600      3       1  150064       2.3095     0.010459
enh42533    1  197918700  197919700      3       1  150064        2.212     0.013482
enh42546    1  198165300  198166300      6       3  150064       1.6452     0.049961
enh42582    1  198585000  198586000      1       1  150064       1.6688      0.04758
enh42586    1  198606600  198607600      3       2  150064       1.6768     0.046788
enh42591    1  198639400  198640400      5       3  150064       2.7242    0.0032232
enh42593    1  198650600  198651600      2       1  150064       2.0886     0.018371
enh42604    1  198700900  198701900      3       1  150064       1.7528      0.03982
enh42605    1  198706400  198707400      4       1  150064       1.8153     0.034739
enh42607    1  198719400  198720400      1       1  150064       2.2559      0.01204
enh42608    1  198730700  198731700      5       2  150064       3.0143    0.0012877
enh42645    1  200143400  200144400      3       1  150064       2.4196    0.0077679
enh42648    1  200270000  200271000      2       1  150064       1.8872     0.029566
enh42652    1  200320100  200321100      1       1  150064       2.8818     0.001977
enh42653    1  200322000  200323000      4       1  150064       2.8377    0.0022719
enh42654    1  200369400  200370400      3       2  150064       2.8092    0.0024833
enh42655    1  200371500  200372500      2       1  150064       1.8647     0.031113
enh42659    1  200379600  200380600      2       1  150064         2.31     0.010443
enh42660    1  200406200  200407200      1       1  150064       3.4739    0.0002565
enh42661    1  200441900  200442900      2       1  150064       2.9849    0.0014184
enh42663    1  200500600  200501600      5       3  150064       1.9833      0.02367
enh42691    1  200874500  200875500      5       2  150064       3.5071   0.00022653
enh42693    1  200979900  200980900      3       2  150064        2.052     0.020083
enh42695    1  200988000  200989000      3       2  150064       1.7939     0.036411
enh42698    1  201083600  201084600      4       2  150064       2.2325     0.012792
enh42699    1  201084300  201085300      3       2  150064       2.1248     0.016802
enh42707    1  201435600  201436600      2       1  150064       2.0657      0.01943
enh42709    1  201451000  201452000      6       2  150064       2.1066     0.017578
enh42724    1  201806000  201807000      1       1  150064       1.6947      0.04507
enh42725    1  201809000  201810000      1       1  150064        1.668      0.04766
enh42729    1  201864800  201865800      1       1  150064       1.6949      0.04505
enh42740    1  202110900  202111900      5       2  150064       1.9607      0.02496
enh42823    1  203594100  203595100      1       1  150064       1.7035      0.04424
enh42886    1  204415300  204416300      2       1  150064       1.9149     0.027755
enh42887    1  204420900  204421900      5       1  150064       2.1705     0.014986
enh42888    1  204432000  204433000      4       1  150064        2.094      0.01813
enh42891    1  204457500  204458500      2       1  150064       3.0471    0.0011554
enh42893    1  204460100  204461100      1       1  150064       3.1976     0.000693
enh42894    1  204464800  204465800      4       2  150064       3.3404   0.00041835
enh42898    1  204480800  204481800      3       1  150064       3.3557   0.00039586
enh42900    1  204488500  204489500      2       1  150064       3.3959   0.00034197
enh42901    1  204491300  204492300      7       2  150064       3.2303   0.00061832
enh42902    1  204493500  204494500      3       1  150064       2.0129     0.022063
enh42905    1  204515200  204516200      4       1  150064       3.3659   0.00038145
enh42908    1  204547000  204548000      1       1  150064       3.4754     0.000255
enh42909    1  204548900  204549900      4       1  150064       3.5749   0.00017516
enh42910    1  204553300  204554300      2       1  150064        2.446    0.0072218
enh42917    1  205030300  205031300      4       2  150064       3.9784   3.4688e-05
enh42920    1  205110200  205111200      4       1  150064       3.5775   0.00017346
enh42921    1  205110800  205111800      5       2  150064       3.9274   4.2929e-05
enh42923    1  205140600  205141600      2       1  150064       3.8321    6.354e-05
enh42924    1  205152800  205153800      6       2  150064       4.5969   2.1439e-06
enh42925    1  205158400  205159400      1       1  150064       3.7135    0.0001022
enh42926    1  205159900  205160900      1       1  150064       3.9929    3.264e-05
enh42927    1  205160900  205161900      3       1  150064       3.1872   0.00071833
enh42928    1  205161600  205162600      4       2  150064       3.9772   3.4866e-05
enh42929    1  205168600  205169600      4       2  150064       3.8386   6.1877e-05
enh42930    1  205173200  205174200      2       1  150064       4.3115   8.1069e-06
enh42932    1  205177200  205178200      1       1  150064       4.0021    3.139e-05
enh42933    1  205178400  205179400      2       1  150064       3.9688   3.6121e-05
enh42934    1  205181400  205182400      2       1  150064       3.1831   0.00072844
enh42935    1  205183800  205184800      2       1  150064       1.7782     0.037686
enh42936    1  205198900  205199900      6       3  150064       2.5449    0.0054647
enh42937    1  205206500  205207500      3       2  150064       2.5443    0.0054754
enh42940    1  205243700  205244700      1       1  150064       1.7506      0.04001
enh42941    1  205249400  205250400      4       2  150064       2.0954     0.018067
enh42944    1  205269000  205270000      1       1  150064       2.0397      0.02069
enh42947    1  205280100  205281100      1       1  150064       1.9549       0.0253
enh42965    1  205569300  205570300      2       1  150064       1.7401      0.04092
enh43008    1  206646400  206647400      5       2  150064        3.047    0.0011555
enh43010    1  206652400  206653400      4       2  150064            2     0.022752
enh43054    1  207038000  207039000      3       2  150064       3.4827   0.00024819
enh43069    1  207221300  207222300      5       3  150064       2.7362     0.003108
enh43070    1  207224800  207225800      3       1  150064       3.1904    0.0007105
enh43071    1  207243600  207244600      2       1  150064       2.9267    0.0017129
enh43105    1  207903000  207904000      2       1  150064       2.7375    0.0030958
enh43106    1  207911100  207912100      3       2  150064       1.8372     0.033088
enh43109    1  207928500  207929500      2       1  150064       2.8744    0.0020239
enh43111    1  207971500  207972500      2       1  150064       3.4269   0.00030525
enh43112    1  207978800  207979800      3       2  150064       4.2584   1.0295e-05
enh43116    1  207992800  207993800      6       3  150064       4.3047   8.3618e-06
enh43118    1  208009700  208010700      1       1  150064       1.8747      0.03042
enh43119    1  208014200  208015200      3       2  150064       3.7764   7.9544e-05
enh43120    1  208017000  208018000      7       3  150064       4.8428      6.4e-07
enh43121    1  208020500  208021500      4       2  150064       2.8247    0.0023664
enh43122    1  208023900  208024900      3       2  150064       3.5796   0.00017208
enh43123    1  208026900  208027900      6       2  150064       2.2329     0.012778
enh43124    1  208027900  208028900      3       2  150064       2.7525    0.0029569
enh43125    1  208030800  208031800      5       2  150064       4.1601   1.5908e-05
enh43126    1  208033700  208034700      4       2  150064       3.5683   0.00017964
enh43127    1  208035600  208036600      4       2  150064       3.0236    0.0012488
enh43128    1  208036400  208037400      6       3  150064       3.2735   0.00053106
enh43129    1  208038700  208039700      4       2  150064       3.6523   0.00012997
enh43130    1  208044300  208045300      4       2  150064       2.4614    0.0069188
enh43131    1  208048300  208049300      4       2  150064       2.0981     0.017949
enh43132    1  208055200  208056200      4       2  150064       2.3794    0.0086709
enh43133    1  208057800  208058800      6       2  150064       2.1977     0.013984
enh43137    1  208260300  208261300      5       2  150064       1.8178     0.034549
enh43138    1  208305100  208306100      3       2  150064       2.9641    0.0015178
enh43139    1  208393100  208394100      2       1  150064       2.9953    0.0013711
enh43181    1  211402000  211403000      2       1  150064       1.8533      0.03192
enh43182    1  211421000  211422000      3       2  150064       2.3593    0.0091543
enh43183    1  211434600  211435600      6       3  150064       3.0256    0.0012408
enh43184    1  211435400  211436400      4       2  150064       2.0044     0.022516
enh43190    1  211498600  211499600      1       1  150064       2.8602     0.002117
enh43194    1  211514400  211515400      1       1  150064       2.4261     0.007632
enh43196    1  211524800  211525800      1       1  150064        2.402     0.008153
enh43197    1  211528600  211529600      3       2  150064       2.2666     0.011709
enh43209    1  211715200  211716200      1       1  150064       1.8722      0.03059
enh43212    1  211747900  211748900      2       1  150064       1.9267     0.027006
enh43215    1  211780600  211781600      6       3  150064       1.9049     0.028393
enh43226    1  211911900  211912900      1       1  150064        1.815      0.03476
enh43257    1  212420300  212421300      2       1  150064       1.9187     0.027512
enh43258    1  212425600  212426600      7       3  150064       1.6464     0.049842
enh43265    1  212472700  212473700      2       1  150064       1.9167     0.027639
enh43268    1  212479000  212480000      3       2  150064       2.2631     0.011814
enh43279    1  212607300  212608300      1       1  150064       2.1962      0.01404
enh43288    1  212769900  212770900      7       4  150064       1.6967     0.044873
enh43328    1  213843300  213844300     12       3  150064       2.0116      0.02213
enh43332    1  214022000  214023000      1       1  150064       2.0693      0.01926
enh43333    1  214025500  214026500      2       1  150064       1.6726     0.047199
enh43335    1  214049700  214050700      4       2  150064       2.0004     0.022727
enh43343    1  214470400  214471400      2       1  150064       1.6482     0.049656
enh43344    1  214475600  214476600      5       2  150064        2.074     0.019038
enh43349    1  214601300  214602300      7       3  150064        1.918     0.027558
enh43352    1  214687600  214688600      2       1  150064       2.1348     0.016389
enh43354    1  214721800  214722800      2       1  150064        2.346    0.0094877
enh43357    1  214786400  214787400      6       3  150064       1.8005     0.035894
enh43358    1  214790400  214791400      3       1  150064       1.8882     0.029497
enh43364    1  217800800  217801800      3       2  150064       1.7332     0.041531
enh43395    1  220286400  220287400     10       5  150064       2.0318     0.021089
enh43399    1  220392100  220393100      4       2  150064       2.8033    0.0025288
enh43408    1  220442300  220443300      3       1  150064       1.7655     0.038736
enh43409    1  220905500  220906500      1       1  150064        1.955      0.02529
enh43424    1  221916800  221917800      5       2  150064       3.1988   0.00068992
enh43436    1  222577700  222578700      6       2  150064       2.2564     0.012022
enh43439    1  222627900  222628900      3       1  150064       2.8637    0.0020939
enh43445    1  222763800  222764800      2       1  150064       1.9374     0.026347
enh43446    1  222793200  222794200      4       1  150064       1.8306     0.033577
enh43448    1  222816000  222817000      1       1  150064       2.1669      0.01512
enh43449    1  222819400  222820400      2       1  150064       1.7015     0.044428
enh43451    1  222828800  222829800      2       1  150064       1.8815     0.029951
enh43457    1  222878800  222879800      3       2  150064       1.8223     0.034205
enh43458    1  222880400  222881400      1       1  150064       2.3633     0.009057
enh43463    1  222945700  222946700      4       1  150064       2.4529     0.007086
enh43483    1  223421700  223422700      1       1  150064       1.8133      0.03489
enh43497    1  223894900  223895900      3       1  150064       1.6618     0.048278
enh43498    1  223898400  223899400      5       2  150064       3.5449    0.0001964
enh43499    1  223906300  223907300      8       2  150064       3.1628    0.0007813
enh43500    1  223908600  223909600      6       2  150064       3.0468    0.0011563
enh43502    1  223915200  223916200      3       1  150064       2.7735    0.0027725
enh43504    1  223921100  223922100      2       1  150064       2.6168    0.0044382
enh43506    1  223935500  223936500      1       1  150064       1.9807      0.02381
enh43507    1  223936700  223937700      3       1  150064       2.5361    0.0056044
enh43508    1  223958500  223959500      3       1  150064       3.7086   0.00010419
enh43509    1  223960200  223961200      7       2  150064       2.6818    0.0036616
enh43510    1  223962600  223963600      2       1  150064       3.5699   0.00017853
enh43513    1  224000700  224001700      2       1  150064       3.2094   0.00066507
enh43514    1  224010600  224011600      4       1  150064       3.4388   0.00029213
enh43516    1  224016900  224017900      2       1  150064       2.7647    0.0028489
enh43517    1  224018800  224019800      7       3  150064       3.2545   0.00056798
enh43518    1  224021100  224022100      6       2  150064       2.6392    0.0041545
enh43519    1  224025200  224026200      2       1  150064       2.0076     0.022345
enh43520    1  224027900  224028900      3       1  150064       2.8672    0.0020706
enh43547    1  224546900  224547900      4       2  150064        2.912    0.0017959
enh43548    1  224549000  224550000      3       2  150064       2.8597      0.00212
enh43550    1  224552200  224553200      1       1  150064       2.8208     0.002395
enh43554    1  224589700  224590700      2       1  150064       2.4166    0.0078336
enh43556    1  224615100  224616100      1       1  150064       2.2869       0.0111
enh43557    1  224616700  224617700      4       2  150064       2.5101    0.0060348
enh43558    1  224617400  224618400      2       1  150064       1.9301       0.0268
enh43559    1  224624200  224625200      2       1  150064       2.4151    0.0078663
enh43560    1  224637600  224638600      1       1  150064       2.2089      0.01359
enh43561    1  224644200  224645200      4       2  150064       1.9456     0.025854
enh43562    1  224653100  224654100      3       1  150064       2.3639    0.0090409
enh43564    1  224690700  224691700      2       1  150064       2.2192     0.013236
enh43566    1  224810600  224811600      4       2  150064       1.7083      0.04379
enh43567    1  224812700  224813700      6       2  150064       1.7649     0.038791
enh43569    1  224922400  224923400      3       2  150064        2.023     0.021536
enh43572    1  225628700  225629700      1       1  150064       1.9171      0.02761
enh43586    1  225969400  225970400      2       1  150064       1.8323     0.033456
enh43589    1  226001000  226002000      1       1  150064       1.9914      0.02322
enh43593    1  226041700  226042700      3       2  150064        1.658     0.048655
enh43595    1  226052500  226053500      2       1  150064       2.2461      0.01235
enh43596    1  226055400  226056400      1       1  150064        2.326      0.01001
enh43597    1  226060800  226061800      4       2  150064       2.1041     0.017684
enh43598    1  226064700  226065700      6       2  150064       2.5546    0.0053157
enh43602    1  226085100  226086100      5       2  150064       1.6593     0.048525
enh43610    1  226145700  226146700      2       1  150064       2.3785    0.0086909
enh43621    1  226269800  226270800      2       1  150064       2.3561    0.0092342
enh43627    1  226310600  226311600      1       1  150064       2.5982     0.004686
enh43628    1  226312400  226313400      3       2  150064       2.0554     0.019921
enh43637    1  226591000  226592000      4       2  150064       1.8355     0.033217
enh43638    1  226596000  226597000      5       2  150064       1.6976     0.044794
enh43644    1  226644300  226645300      2       1  150064        1.995      0.02302
enh43646    1  226673700  226674700      1       1  150064       2.5454     0.005457
enh43650    1  226828800  226829800      1       1  150064       2.8036     0.002527
enh43651    1  226831200  226832200      2       1  150064        1.786     0.037052
enh43653    1  226846200  226847200      3       2  150064       2.4745    0.0066706
enh43666    1  226895800  226896800      2       1  150064       2.5553    0.0053049
enh43669    1  226908500  226909500      5       3  150064       1.8933     0.029156
enh43670    1  226928500  226929500      4       2  150064       2.5752    0.0050089
enh43671    1  226935600  226936600      1       1  150064       2.4835     0.006505
enh43673    1  226951800  226952800      1       1  150064       2.1459      0.01594
enh43677    1  227014600  227015600      5       2  150064       2.1254     0.016775
enh43679    1  227069100  227070100      3       1  150064       2.1711     0.014964
enh43764    1  228870000  228871000      2       1  150064       1.8273     0.033824
enh43765    1  228873900  228874900      7       3  150064       1.7094     0.043689
enh43781    1  229056800  229057800      5       3  150064       1.6806     0.046416
enh43785    1  229162500  229163500      4       2  150064       1.8643     0.031138
enh43786    1  229163900  229164900      1       1  150064       1.8152      0.03475
enh43853    1  230239100  230240100      3       1  150064       3.5544   0.00018939
enh43854    1  230241400  230242400      6       3  150064       3.9093   4.6281e-05
enh43855    1  230243200  230244200      5       3  150064       3.2921    0.0004972
enh43856    1  230245100  230246100      5       2  150064        3.781   7.8086e-05
enh43857    1  230247400  230248400      3       2  150064       4.1016   2.0518e-05
enh43861    1  230263000  230264000      9       2  150064       3.1663   0.00077198
enh43863    1  230275700  230276700      5       3  150064       2.1215     0.016938
enh43874    1  230310500  230311500      7       2  150064       1.9523     0.025453
enh43876    1  230321700  230322700      3       2  150064       1.7646     0.038818
enh43881    1  230405900  230406900      2       1  150064       2.0144     0.021985
enh43922    1  231558800  231559800      2       1  150064       2.0492     0.020222
enh43949    1  232593500  232594500      3       2  150064       2.6925    0.0035457
enh43976    1  233426300  233427300      3       1  150064       1.6804     0.046444
enh43983    1  234306100  234307100      1       1  150064       1.9483      0.02569
enh44003    1  234610800  234611800     11       2  150064       1.8984      0.02882
enh44006    1  234623200  234624200      2       1  150064       1.9415     0.026101
enh44007    1  234626400  234627400      8       4  150064       2.4821    0.0065312
enh44008    1  234635200  234636200      4       2  150064        3.127   0.00088305
enh44050    1  235109500  235110500      4       2  150064        2.249     0.012255
enh44115    1  235805900  235806900      7       2  150064       1.9266     0.027012
enh44117    1  236000700  236001700      1       1  150064        2.169      0.01504
enh44121    1  236020000  236021000      2       1  150064        2.232     0.012809
enh44151    1  236446000  236447000      1       1  150064       2.1571       0.0155
enh44158    1  236665600  236666600      1       1  150064       1.7372      0.04118
enh44182    1  237574700  237575700      8       3  150064       1.7612     0.039102
enh44188    1  239711500  239712500      4       2  150064       2.6604    0.0039025
enh44209    1  241790800  241791800      6       2  150064       2.5618    0.0052061
enh44219    1  243277100  243278100      2       1  150064       2.1798     0.014634
enh44220    1  243407500  243408500      1       1  150064       3.8631    5.598e-05
enh44221    1  243409900  243410900      2       1  150064       2.6922    0.0035494
enh44223    1  243414400  243415400      2       1  150064        3.639   0.00013685
enh44224    1  243420600  243421600      2       1  150064       4.0095   3.0424e-05
enh44225    1  243427700  243428700      2       1  150064       3.9425   4.0322e-05
enh44227    1  243431500  243432500      1       1  150064       4.8918    4.997e-07
enh44228    1  243432900  243433900      2       1  150064       4.4701   3.9099e-06
enh44230    1  243450100  243451100      1       1  150064       4.8728    5.502e-07
enh44233    1  243579000  243580000      1       1  150064       3.9443    4.001e-05
enh44237    1  243645000  243646000      2       1  150064       4.1066   2.0075e-05
enh44238    1  243646400  243647400      2       1  150064       3.7261   9.7221e-05
enh44239    1  243671200  243672200      3       1  150064       4.6735   1.4802e-06
enh44240    1  243760300  243761300      1       1  150064       1.9669       0.0246
enh44242    1  243876800  243877800      1       1  150064       2.1802      0.01462
enh44245    1  243893800  243894800      1       1  150064       2.1786      0.01468
enh44249    1  243914600  243915600      2       1  150064        3.559   0.00018614
enh44251    1  243919800  243920800      2       1  150064       1.6573     0.048729
enh44253    1  243953100  243954100      1       1  150064       4.7062    1.262e-06
enh44254    1  243955500  243956500      2       1  150064       4.2876   9.0309e-06
enh44257    1  243986200  243987200      1       1  150064       3.3556     0.000396
enh44258    1  243990000  243991000      3       1  150064       4.3839   5.8276e-06
enh44259    1  243994300  243995300      2       1  150064       4.3574   6.5813e-06
enh44264    1  244008600  244009600      1       1  150064         3.42    0.0003131
enh44265    1  244010400  244011400      1       1  150064        4.007    3.075e-05
enh44266    1  244014700  244015700      1       1  150064       3.3251     0.000442
enh44270    1  244237000  244238000      3       2  150064       1.9286     0.026888
enh44274    1  244402500  244403500      1       1  150064       2.0913      0.01825
enh44290    1  244602500  244603500      4       2  150064       2.1017     0.017792
enh44295    1  244623200  244624200      1       1  150064       1.7102      0.04361
enh44326    1  246149600  246150600      3       2  150064       2.1807     0.014603
enh44339    1  246377500  246378500      7       1  150064       1.8631     0.031225
enh44340    1  246378300  246379300     12       2  150064       2.2565     0.012019
enh44345    1  246660500  246661500      2       1  150064        2.001     0.022697
enh44347    1  246670900  246671900     14       5  150064       2.0698     0.019234
enh44349    1  246690500  246691500      8       4  150064       1.8793     0.030102
enh44355    1  246742900  246743900      1       1  150064       1.7143      0.04324
enh44357    1  246747100  246748100      3       2  150064       1.8515     0.032047
enh44359    1  246749800  246750800      1       1  150064       1.7767      0.03781
enh44361    1  246753700  246754700      3       2  150064       1.8314     0.033524
enh44367    1  246770600  246771600      2       1  150064       1.8193     0.034432
enh44368    1  246772000  246773000      2       1  150064       2.2501      0.01222
enh44369    1  246774100  246775100      4       2  150064       2.0913      0.01825
enh44370    1  246776000  246777000      4       2  150064       1.7275     0.042042
enh44376    1  246862400  246863400      5       3  150064       1.6525     0.049218
enh44433    1  249148100  249149100      2       1  150064       1.8529     0.031946
enh50066    2     766500     767500      1       1  150064        1.716      0.04308
enh50069    2     969800     970800      6       2  150064       1.9771     0.024014
enh50090    2    2685500    2686500      3       1  150064       2.3556    0.0092472
enh50094    2    3095000    3096000      2       1  150064       2.5652    0.0051556
enh50096    2    3220800    3221800      3       1  150064       2.0537     0.020003
enh50097    2    3226700    3227700      4       1  150064       2.5833    0.0048931
enh50098    2    3244600    3245600      6       2  150064       1.8705      0.03071
enh50099    2    3307000    3308000      3       1  150064       2.8667     0.002074
enh50110    2    3621600    3622600      1       1  150064       2.0286      0.02125
enh50129    2    7050600    7051600      5       2  150064       3.1018   0.00096177
enh50130    2    7060800    7061800      7       3  150064       1.9392     0.026238
enh50131    2    7066200    7067200      5       3  150064       2.2311     0.012837
enh50132    2    7070800    7071800      4       2  150064       1.9314     0.026716
enh50149    2    7197400    7198400      2       1  150064       1.8773      0.03024
enh50153    2    7571500    7572500      1       1  150064       1.9847      0.02359
enh50155    2    7582600    7583600      3       2  150064        3.048    0.0011517
enh50157    2    7591400    7592400      2       1  150064       2.5784    0.0049632
enh50158    2    7608200    7609200      6       2  150064       3.0468    0.0011564
enh50159    2    7638800    7639800      4       2  150064       2.0583     0.019781
enh50160    2    7656300    7657300      2       1  150064       2.6777    0.0037061
enh50168    2    7796800    7797800      1       1  150064        2.009      0.02227
enh50170    2    7832200    7833200      1       1  150064       2.0731      0.01908
enh50175    2    7883900    7884900      2       1  150064       2.3309    0.0098806
enh50202    2    8549000    8550000      8       5  150064        1.647     0.049783
enh50214    2    8665500    8666500      2       1  150064       1.6534     0.049129
enh50216    2    8680800    8681800      1       1  150064       2.2897      0.01102
enh50225    2    8797000    8798000      5       2  150064        2.271     0.011575
enh50243    2    9400900    9401900      3       2  150064       2.3721    0.0088434
enh50259    2    9737000    9738000      4       2  150064       1.7737      0.03806
enh50261    2    9749300    9750300      2       1  150064       2.0939     0.018135
enh50268    2    9788800    9789800      1       1  150064       1.8615      0.03134
enh50269    2    9795200    9796200      7       2  150064       2.5362    0.0056031
enh50296    2   10106500   10107500      2       1  150064       1.9095     0.028099
enh50353    2   10547500   10548500      5       2  150064       1.8294     0.033672
enh50377    2   10953200   10954200      6       3  150064       2.0708     0.019191
enh50381    2   11004500   11005500      6       3  150064       1.7829     0.037303
enh50406    2   11596000   11597000      3       1  150064       1.6591     0.048552
enh50407    2   11597900   11598900      2       1  150064       1.8317     0.033495
enh50415    2   11883300   11884300      5       3  150064       1.7708     0.038296
enh50417    2   11891500   11892500      1       1  150064       2.1268      0.01672
enh50423    2   11918800   11919800      2       1  150064        1.751      0.03997
enh50431    2   12084800   12085800      7       3  150064       2.1826     0.014533
enh50432    2   12085600   12086600      5       2  150064       2.1659     0.015158
enh50459    2   12450200   12451200      3       2  150064       1.6636     0.048098
enh50465    2   12559500   12560500      1       1  150064        2.065      0.01946
enh50467    2   12571200   12572200      4       2  150064        1.771      0.03828
enh50485    2   12654700   12655700      4       2  150064       2.4754    0.0066548
enh50487    2   12687500   12688500      4       2  150064       1.8833      0.02983
enh50488    2   12695500   12696500      2       1  150064       1.8598     0.031459
enh50492    2   12765100   12766100      2       1  150064       2.7038    0.0034275
enh50493    2   12773600   12774600      2       1  150064       2.5566    0.0052857
enh50494    2   12776800   12777800      1       1  150064       3.2707    0.0005364
enh50519    2   15441200   15442200      3       1  150064       2.0644     0.019492
enh50524    2   15698300   15699300      2       1  150064       1.7773     0.037757
enh50548    2   17824500   17825500      3       2  150064       1.7718     0.038217
enh50550    2   17932700   17933700      3       1  150064       1.9908     0.023252
enh50551    2   17936700   17937700      1       1  150064       2.1711      0.01496
enh50552    2   17938500   17939500      1       1  150064       2.0909      0.01827
enh50556    2   19673300   19674300      3       2  150064       1.8886      0.02947
enh50567    2   20241900   20242900      4       2  150064       1.9159     0.027689
enh50580    2   20533000   20534000      1       1  150064       1.9423      0.02605
enh50587    2   20775500   20776500      4       2  150064       2.6957    0.0035118
enh50588    2   20776900   20777900      7       2  150064       2.0754     0.018975
enh50589    2   20778300   20779300      4       2  150064       2.1941     0.014115
enh50590    2   20779000   20780000      5       2  150064        2.807    0.0025006
enh50594    2   20841800   20842800      2       1  150064       2.2271      0.01297
enh50613    2   23984200   23985200      5       3  150064       2.0232     0.021528
enh50615    2   24114500   24115500      6       3  150064       1.9138     0.027824
enh50617    2   24124800   24125800      1       1  150064       2.0809      0.01872
enh50618    2   24126600   24127600      3       2  150064       1.6499     0.049485
enh50619    2   24127700   24128700      1       1  150064        2.071      0.01918
enh50624    2   24151200   24152200      2       1  150064       1.9116     0.027966
enh50625    2   24161500   24162500      1       1  150064       2.2362      0.01267
enh50659    2   24766700   24767700      2       1  150064        2.093     0.018176
enh50662    2   24791100   24792100      2       1  150064       1.6719     0.047272
enh50665    2   24809200   24810200      1       1  150064       2.3914     0.008392
enh50666    2   24836200   24837200      1       1  150064       2.4708      0.00674
enh50683    2   25351500   25352500      6       3  150064        4.357    6.593e-06
enh50685    2   25384400   25385400      3       1  150064       4.1609   1.5851e-05
enh50687    2   25424800   25425800      2       1  150064       3.2021   0.00068214
enh50689    2   25432900   25433900      4       2  150064       3.6585   0.00012683
enh50690    2   25437900   25438900      1       1  150064       3.4723     0.000258
enh50691    2   25439600   25440600      4       1  150064       3.3602   0.00038943
enh50697    2   25495200   25496200      2       1  150064        2.054     0.019988
enh50698    2   25497700   25498700      1       1  150064       2.1462      0.01593
enh50701    2   25509500   25510500      2       1  150064       2.1409      0.01614
enh50702    2   25512200   25513200      4       2  150064       2.7444    0.0030312
enh50703    2   25514900   25515900      1       1  150064       2.9953     0.001371
enh50705    2   25525700   25526700      2       1  150064       2.2775     0.011379
enh50706    2   25529000   25530000      1       1  150064       3.7197    9.974e-05
enh50707    2   25533500   25534500      1       1  150064       2.3123      0.01038
enh50708    2   25539100   25540100      2       1  150064        2.055      0.01994
enh50709    2   25542600   25543600      4       2  150064       1.9663     0.024633
enh50710    2   25546000   25547000      2       1  150064       1.7595     0.039251
enh50711    2   25553400   25554400      1       1  150064       1.9943      0.02306
enh50713    2   25559500   25560500      1       1  150064       1.7268       0.0421
enh50720    2   25598700   25599700      2       1  150064        4.143   1.7136e-05
enh50724    2   25676000   25677000      2       1  150064       1.6521     0.049258
enh50730    2   25887100   25888100      2       1  150064       1.8753     0.030376
enh50736    2   25989900   25990900      2       1  150064       2.3221     0.010113
enh50737    2   26013100   26014100      4       2  150064        1.714     0.043269
enh50739    2   26021200   26022200      1       1  150064       1.7956      0.03628
enh50748    2   26054200   26055200      3       2  150064        1.725     0.042263
enh50751    2   26075500   26076500      4       2  150064       2.4398    0.0073475
enh50761    2   26213600   26214600      2       1  150064       2.3868    0.0084985
enh50762    2   26214300   26215300      3       1  150064        3.715   0.00010161
enh50763    2   26260600   26261600      3       2  150064       3.1612   0.00078567
enh50765    2   26267700   26268700      2       1  150064       3.1104   0.00093416
enh50769    2   26277500   26278500      2       1  150064       1.9301     0.026799
enh50775    2   26304000   26305000      3       2  150064       2.3001     0.010722
enh50777    2   26309000   26310000      5       2  150064       1.9481       0.0257
enh50780    2   26320700   26321700      2       1  150064       2.9095      0.00181
enh50792    2   26523500   26524500      4       2  150064       2.0879     0.018405
enh50794    2   26566000   26567000      1       1  150064        2.839     0.002263
enh50808    2   26700000   26701000      6       3  150064       2.3582    0.0091824
enh50815    2   26963400   26964400      3       1  150064        3.665   0.00012365
enh50818    2   26985700   26986700      1       1  150064       3.3455    0.0004106
enh50820    2   26989800   26990800      4       2  150064       3.0451     0.001163
enh50821    2   26991400   26992400      2       1  150064       3.1258   0.00088647
enh50824    2   26995200   26996200      1       1  150064       3.3202    0.0004497
enh50828    2   27033200   27034200      2       1  150064       3.5217   0.00021442
enh50831    2   27197500   27198500      1       1  150064       3.3102    0.0004662
enh50832    2   27229800   27230800      2       1  150064         2.87    0.0020526
enh50833    2   27233000   27234000      3       1  150064       3.1054   0.00095019
enh50835    2   27242600   27243600      4       2  150064       2.9606    0.0015351
enh50836    2   27254100   27255100      1       1  150064       3.0193     0.001267
enh50838    2   27271800   27272800      2       1  150064       3.4335   0.00029787
enh50840    2   27292000   27293000      1       1  150064       2.9839     0.001423
enh50841    2   27296900   27297900      2       1  150064        2.323     0.010089
enh50844    2   27307600   27308600      2       1  150064       2.5213    0.0058457
enh50845    2   27310200   27311200      2       1  150064       2.2794     0.011321
enh50848    2   27345300   27346300      2       1  150064       2.6162    0.0044459
enh50853    2   27432200   27433200      5       3  150064       2.1164     0.017157
enh50856    2   27441200   27442200      7       2  150064       2.4696    0.0067624
enh50859    2   27525400   27526400      1       1  150064       2.1382      0.01625
enh50860    2   27543800   27544800      2       1  150064       1.9898     0.023304
enh50865    2   27595300   27596300      2       1  150064       2.3713    0.0088636
enh50867    2   27604000   27605000      1       1  150064       3.0578     0.001115
enh50869    2   27615000   27616000      2       1  150064       3.0097    0.0013077
enh50870    2   27620400   27621400      2       1  150064       4.2295   1.1708e-05
enh50872    2   27624700   27625700      1       1  150064       3.0009     0.001346
enh50873    2   27626400   27627400      3       1  150064       3.1508   0.00081421
enh50875    2   27632800   27633800      2       1  150064       2.0799     0.018769
enh50878    2   27664400   27665400      1       1  150064       3.1687    0.0007655
enh50879    2   27668600   27669600      2       1  150064        1.806     0.035459
enh50880    2   27711200   27712200      4       2  150064       3.6298   0.00014183
enh50881    2   27713000   27714000      1       1  150064       3.1201     0.000904
enh50886    2   27821600   27822600      1       1  150064       2.1959      0.01405
enh50887    2   27850300   27851300      2       1  150064       1.8163      0.03466
enh50888    2   27852600   27853600      4       2  150064       1.6601     0.048445
enh50895    2   27937800   27938800      2       1  150064       2.0899     0.018314
enh50896    2   27938500   27939500      2       1  150064       3.5124   0.00022205
enh50898    2   27958800   27959800      2       1  150064       3.4552   0.00027493
enh50899    2   27988300   27989300      2       1  150064       4.7245   1.1536e-06
enh50900    2   27993400   27994400      1       1  150064       3.8587      5.7e-05
enh50902    2   28000400   28001400      2       1  150064       3.7777   7.9155e-05
enh50903    2   28022100   28023100      3       2  150064        3.992   3.2759e-05
enh50904    2   28115400   28116400      3       1  150064       1.7546     0.039666
enh50907    2   28143000   28144000      1       1  150064       3.6355    0.0001387
enh50912    2   28188200   28189200      3       2  150064       1.6933     0.045203
enh50913    2   28202700   28203700      2       1  150064         4.51   3.2416e-06
enh50931    2   28601500   28602500      4       2  150064       2.2538     0.012105
enh50933    2   28612000   28613000      1       1  150064        2.969     0.001494
enh50934    2   28622200   28623200      4       2  150064       2.2102     0.013544
enh50937    2   28633900   28634900      3       2  150064       2.4714    0.0067293
enh50938    2   28645500   28646500      2       1  150064       1.8966     0.028941
enh50939    2   28647600   28648600      4       2  150064       3.4242    0.0003083
enh50940    2   28653000   28654000      1       1  150064       2.2089      0.01359
enh50941    2   28656900   28657900      2       1  150064       2.5168    0.0059216
enh50942    2   28668200   28669200      3       2  150064       2.0575      0.01982
enh50964    2   28906000   28907000      1       1  150064       1.8321      0.03347
enh50970    2   29032300   29033300      3       1  150064       3.1758   0.00074719
enh50972    2   29044000   29045000      4       2  150064       3.1709   0.00075972
enh50973    2   29087200   29088200      3       1  150064        3.061    0.0011028
enh50975    2   29093800   29094800      4       2  150064       1.9209      0.02737
enh50991    2   29411800   29412800      4       2  150064       3.0628    0.0010964
enh51000    2   30447100   30448100      4       1  150064       2.0073      0.02236
enh51001    2   30450200   30451200      1       1  150064       2.0427      0.02054
enh51022    2   30583700   30584700      3       1  150064       1.8711     0.030665
enh51023    2   30588900   30589900      1       1  150064       1.8188      0.03447
enh51064    2   31547400   31548400      2       1  150064       1.6604     0.048421
enh51073    2   32161200   32162200      2       1  150064       2.4539    0.0070662
enh51075    2   32183000   32184000      2       1  150064       1.9374     0.026349
enh51084    2   32236600   32237600      3       2  150064       2.2825     0.011229
enh51125    2   33546800   33547800      2       1  150064       1.8257     0.033946
enh51149    2   36688000   36689000      2       1  150064       2.0103     0.022198
enh51152    2   36822200   36823200      6       2  150064       1.7792     0.037606
enh51153    2   36823000   36824000      2       1  150064       1.7264     0.042141
enh51156    2   37025900   37026900      2       1  150064        1.936     0.026436
enh51158    2   37116700   37117700      2       1  150064       2.0112     0.022153
enh51162    2   37178300   37179300      4       2  150064        1.784     0.037209
enh51163    2   37179400   37180400      2       1  150064       2.8784    0.0019983
enh51165    2   37185200   37186200      3       2  150064       2.0464     0.020361
enh51169    2   37194600   37195600      1       1  150064       2.9809     0.001437
enh51170    2   37232100   37233100      3       2  150064       1.9022     0.028573
enh51171    2   37238100   37239100      5       2  150064       2.4336    0.0074752
enh51173    2   37299200   37300200      1       1  150064         2.22      0.01321
enh51174    2   37303100   37304100      1       1  150064       2.4823     0.006526
enh51179    2   37376300   37377300      3       1  150064       1.9765     0.024048
enh51183    2   37422600   37423600      1       1  150064       3.5202    0.0002156
enh51184    2   37425400   37426400      3       2  150064       3.0176    0.0012741
enh51187    2   37453500   37454500      6       3  150064       3.1935   0.00070269
enh51188    2   37460000   37461000      5       2  150064        3.157   0.00079709
enh51189    2   37470600   37471600      1       1  150064       3.2918    0.0004978
enh51190    2   37526800   37527800      4       2  150064       4.1221   1.8773e-05
enh51191    2   37532300   37533300      4       2  150064       2.8422    0.0022401
enh51192    2   37534400   37535400      3       2  150064       3.0357    0.0011999
enh51193    2   37537700   37538700      3       2  150064       2.4842    0.0064929
enh51194    2   37538900   37539900      4       2  150064       4.2399   1.1183e-05
enh51195    2   37539900   37540900      3       2  150064       3.2762   0.00052607
enh51196    2   37543000   37544000      7       2  150064       3.4551   0.00027501
enh51197    2   37544400   37545400      4       2  150064       3.9477   3.9447e-05
enh51199    2   37548400   37549400      4       1  150064       3.5043   0.00022889
enh51200    2   37571000   37572000      5       3  150064       2.4303    0.0075439
enh51201    2   37572500   37573500      7       4  150064       2.4225    0.0077074
enh51204    2   37616100   37617100      1       1  150064       1.6582      0.04864
enh51206    2   37641400   37642400      4       2  150064       2.1762      0.01477
enh51242    2   38151000   38152000      4       2  150064       1.9939     0.023079
enh51244    2   38209100   38210100      2       1  150064        1.731     0.041726
enh51252    2   38529400   38530400      4       2  150064       1.9843     0.023612
enh51301    2   38931600   38932600      1       1  150064       2.2063      0.01368
enh51303    2   38942200   38943200      3       2  150064       3.2629   0.00055142
enh51305    2   38967800   38968800      1       1  150064       2.2486      0.01227
enh51309    2   38980600   38981600      3       1  150064       1.8303     0.033603
enh51310    2   38981700   38982700      5       3  150064       2.2255     0.013022
enh51311    2   39004300   39005300      3       1  150064       2.0829     0.018631
enh51320    2   39299800   39300800      3       2  150064       1.7475     0.040276
enh51348    2   39366900   39367900      3       2  150064       2.1444     0.016001
enh51351    2   39445600   39446600      6       2  150064       2.3812    0.0086277
enh51352    2   39454700   39455700      3       2  150064       1.8022     0.035754
enh51372    2   39652400   39653400      1       1  150064       2.7394     0.003078
enh51382    2   40003400   40004400      1       1  150064       2.1843      0.01447
enh51384    2   40466600   40467600      2       1  150064       2.2639      0.01179
enh51389    2   42068600   42069600      5       1  150064       2.4789    0.0065887
enh51465    2   43133300   43134300      3       2  150064        2.377    0.0087282
enh51494    2   43389400   43390400      6       2  150064       1.7241     0.042346
enh51509    2   43542800   43543800      1       1  150064       1.7262      0.04216
enh51523    2   43789100   43790100      4       2  150064       1.6827     0.046216
enh51524    2   43792900   43793900      3       1  150064       1.6593     0.048524
enh51551    2   44410200   44411200      5       1  150064        1.691     0.045419
enh51552    2   44415600   44416600      4       2  150064       1.6708     0.047376
enh51553    2   44422600   44423600      2       1  150064        1.687     0.045799
enh51556    2   44426800   44427800      2       1  150064       1.9294      0.02684
enh51557    2   44431900   44432900      2       1  150064       1.7452     0.040476
enh51563    2   44466400   44467400      4       1  150064       1.7909     0.036658
enh51564    2   44470700   44471700      1       1  150064       2.2331      0.01277
enh51624    2   46704400   46705400      6       3  150064       1.7424     0.040721
enh51626    2   46727500   46728500      2       1  150064       2.1232     0.016868
enh51633    2   46791800   46792800      2       1  150064       1.7534      0.03977
enh51638    2   46848200   46849200      1       1  150064       2.2001       0.0139
enh51679    2   47563700   47564700      3       1  150064       1.6973     0.044819
enh51687    2   47994800   47995800      2       1  150064       2.2832     0.011209
enh51689    2   48013100   48014100      2       1  150064       1.7933     0.036465
enh51690    2   48017000   48018000      4       2  150064        2.657    0.0039419
enh51692    2   48073600   48074600      3       2  150064       2.2793     0.011326
enh51694    2   48078100   48079100      6       3  150064       2.6157    0.0044517
enh51696    2   48088200   48089200      3       1  150064       1.6619     0.048267
enh51698    2   48097200   48098200      3       1  150064        2.669    0.0038038
enh51701    2   48104900   48105900      4       2  150064         1.99     0.023295
enh51702    2   48106100   48107100      4       2  150064       2.1358     0.016347
enh51703    2   48112000   48113000      2       1  150064       2.1082     0.017507
enh51704    2   48119400   48120400      4       2  150064       2.5831    0.0048954
enh51705    2   48126300   48127300      5       2  150064       1.8647     0.031109
enh51707    2   48128400   48129400      1       1  150064       2.6035     0.004614
enh51709    2   48144500   48145500      2       1  150064       2.6178    0.0044254
enh51714    2   48340800   48341800      1       1  150064       2.0415       0.0206
enh51715    2   48348500   48349500      1       1  150064       2.6391     0.004156
enh51717    2   48372200   48373200      1       1  150064       1.9537      0.02537
enh51719    2   48448000   48449000      3       2  150064       1.7069     0.043918
enh51721    2   48492500   48493500      2       1  150064       2.9028    0.0018494
enh51723    2   48539200   48540200      3       1  150064       2.7455    0.0030207
enh51724    2   48544900   48545900      4       2  150064       2.1057     0.017614
enh51725    2   48547000   48548000      4       2  150064       2.0054     0.022463
enh51727    2   48554800   48555800      4       2  150064       3.2699   0.00053797
enh51728    2   48560400   48561400      3       2  150064       1.6561     0.048846
enh51730    2   48568000   48569000      4       2  150064       2.3079     0.010502
enh51732    2   48572900   48573900      5       3  150064       4.3652   6.3512e-06
enh51734    2   48581700   48582700      2       1  150064       1.8453     0.032498
enh51736    2   48587600   48588600      5       3  150064       2.0192     0.021731
enh51737    2   48589000   48590000      2       1  150064        2.646    0.0040726
enh51739    2   48622800   48623800      4       2  150064       2.1457     0.015947
enh51740    2   48642400   48643400      6       4  150064       2.5081    0.0060695
enh51742    2   48646900   48647900      5       3  150064       1.6782      0.04665
enh51743    2   48647700   48648700      3       2  150064       2.8124    0.0024586
enh51745    2   48671000   48672000      6       2  150064        1.709     0.043722
enh51746    2   48674500   48675500      3       2  150064       2.2722     0.011538
enh51748    2   48688500   48689500      5       2  150064       1.7908     0.036665
enh51749    2   48736200   48737200      2       1  150064       2.8269      0.00235
enh51751    2   48801700   48802700      6       3  150064       1.8939     0.029118
enh51753    2   50719000   50720000      1       1  150064       3.0002     0.001349
enh51756    2   53969400   53970400      4       2  150064       3.2064   0.00067215
enh51757    2   53993400   53994400      4       2  150064       2.2791      0.01133
enh51758    2   53996000   53997000      3       2  150064       2.2672      0.01169
enh51759    2   54003900   54004900      1       1  150064       1.6788       0.0466
enh51760    2   54010700   54011700      2       1  150064        3.487   0.00024424
enh51761    2   54016000   54017000      1       1  150064       2.1432      0.01605
enh51762    2   54017400   54018400      1       1  150064       2.8188      0.00241
enh51765    2   54172100   54173100      2       1  150064       1.7235     0.042399
enh51766    2   54176400   54177400      4       2  150064       2.1102     0.017419
enh51768    2   54184300   54185300      2       1  150064       2.3289    0.0099325
enh51769    2   54185200   54186200      4       2  150064       1.7495     0.040102
enh51770    2   54186100   54187100      2       1  150064       2.8725    0.0020362
enh51771    2   54188300   54189300      2       1  150064       2.4166    0.0078321
enh51775    2   54221200   54222200      3       2  150064       1.7087     0.043754
enh51777    2   54240700   54241700      3       1  150064       2.3212     0.010139
enh51778    2   54268000   54269000      1       1  150064       3.6393    0.0001367
enh51780    2   54280700   54281700      2       1  150064       2.1753     0.014802
enh51781    2   54320000   54321000      5       2  150064       2.1878     0.014341
enh51783    2   54330800   54331800      4       2  150064       2.5832    0.0048945
enh51784    2   54341200   54342200      5       2  150064        2.161     0.015346
enh51790    2   54648800   54649800      2       1  150064        2.967    0.0015036
enh51793    2   54749500   54750500      4       2  150064       2.0293     0.021213
enh51794    2   54756700   54757700      5       3  150064       2.1516     0.015715
enh51800    2   54807600   54808600     11       2  150064       2.2459     0.012354
enh51803    2   54819400   54820400      3       2  150064       1.7639     0.038876
enh51804    2   54822200   54823200      5       3  150064       2.3515     0.009349
enh51808    2   54838600   54839600     11       5  150064        1.975     0.024136
enh51810    2   54861300   54862300      6       3  150064       2.3214     0.010132
enh51811    2   54893000   54894000      1       1  150064       2.0337      0.02099
enh51813    2   54907400   54908400      8       4  150064       2.6705    0.0037871
enh51817    2   55172400   55173400      5       2  150064       3.4998    0.0002328
enh51829    2   55259900   55260900      3       2  150064       1.6851     0.045988
enh51830    2   55264200   55265200      3       2  150064       1.7492     0.040128
enh51831    2   55265700   55266700      3       2  150064       1.7458     0.040427
enh51832    2   55267200   55268200      3       2  150064       2.0004     0.022729
enh51840    2   55346500   55347500     10       5  150064       1.7942     0.036395
enh51872    2   57947800   57948800      2       1  150064       3.8989   4.8315e-05
enh51873    2   57986600   57987600      2       1  150064       5.8555    2.378e-09
enh51874    2   58115200   58116200      1       1  150064       2.6913     0.003559
enh51875    2   58135400   58136400      3       2  150064       5.3793   3.7379e-08
enh51876    2   58249900   58250900      4       1  150064       2.5523      0.00535
enh51878    2   58269300   58270300      2       1  150064       3.1586   0.00079263
enh51880    2   58275600   58276600      2       1  150064       3.6076   0.00015451
enh51882    2   58465100   58466100      2       1  150064       3.0863    0.0010133
enh51883    2   58466400   58467400      3       2  150064       4.0369   2.7085e-05
enh51885    2   60113800   60114800      4       2  150064       1.7552      0.03961
enh51888    2   60754900   60755900      3       2  150064       2.0133      0.02204
enh51890    2   60901300   60902300      4       2  150064       3.1649   0.00077568
enh51919    2   61372800   61373800      2       1  150064       1.6976     0.044788
enh51921    2   61408600   61409600      1       1  150064       2.4981     0.006243
enh51925    2   61465400   61466400      2       1  150064       2.3692    0.0089127
enh51926    2   61516500   61517500      1       1  150064       2.6331     0.004231
enh51929    2   61583200   61584200      3       2  150064       2.0802     0.018755
enh51930    2   61583800   61584800      3       2  150064       2.0802     0.018755
enh51932    2   61592100   61593100      3       2  150064       1.6989     0.044671
enh51935    2   61641600   61642600      2       1  150064       3.2804   0.00051833
enh51939    2   61658100   61659100      1       1  150064       3.1069    0.0009454
enh51944    2   61675600   61676600      1       1  150064       3.4712    0.0002591
enh51946    2   61687700   61688700      3       2  150064       1.7032     0.044268
enh51947    2   61699400   61700400      1       1  150064        1.971      0.02436
enh51978    2   62534300   62535300      3       1  150064       1.8191      0.03445
enh51983    2   62638600   62639600      2       1  150064       1.9074     0.028233
enh51985    2   62684400   62685400      1       1  150064       1.9612      0.02493
enh51986    2   62702200   62703200      2       1  150064       2.1779     0.014706
enh51987    2   62733600   62734600      4       2  150064        2.598    0.0046888
enh51993    2   63027600   63028600      1       1  150064       2.4351     0.007443
enh52020    2   64291100   64292100      2       1  150064       1.9995     0.022775
enh52063    2   64826300   64827300      7       2  150064       2.5498    0.0053895
enh52151    2   67623400   67624400      1       1  150064       1.8751      0.03039
enh52167    2   68415200   68416200      1       1  150064       2.8012     0.002546
enh52169    2   68422900   68423900      7       3  150064       2.1992     0.013933
enh52170    2   68427500   68428500      2       1  150064       2.7095    0.0033691
enh52172    2   68431900   68432900      1       1  150064        2.837     0.002277
enh52174    2   68436600   68437600      2       1  150064       2.6633    0.0038691
enh52178    2   68453800   68454800      2       1  150064       2.9208    0.0017455
enh52179    2   68459400   68460400      2       1  150064       2.3978    0.0082472
enh52180    2   68463000   68464000      3       1  150064       2.2667     0.011704
enh52181    2   68470700   68471700      1       1  150064       2.8782        0.002
enh52182    2   68482100   68483100      5       3  150064       2.0079     0.022329
enh52236    2   69534400   69535400      1       1  150064       2.2815      0.01126
enh52279    2   69909300   69910300      5       2  150064       1.8634     0.031206
enh52287    2   69969800   69970800      3       1  150064        2.275     0.011453
enh52296    2   70031200   70032200      2       1  150064       2.2369     0.012646
enh52297    2   70055200   70056200      5       3  150064       2.4311    0.0075272
enh52300    2   70120000   70121000      3       1  150064       1.6926     0.045261
enh52302    2   70124600   70125600      1       1  150064       1.9816      0.02376
enh52303    2   70127700   70128700      2       1  150064       2.7291    0.0031757
enh52307    2   70145200   70146200      5       1  150064       1.7903     0.036703
enh52308    2   70150100   70151100      2       1  150064       1.6862      0.04588
enh52313    2   70191300   70192300      1       1  150064       2.1937      0.01413
enh52314    2   70200200   70201200      1       1  150064       1.9103      0.02805
enh52317    2   70229200   70230200      1       1  150064       1.7059      0.04401
enh52351    2   70487200   70488200      2       1  150064       1.6595     0.048504
enh52352    2   70491600   70492600      1       1  150064       1.7083      0.04379
enh52353    2   70510600   70511600      2       1  150064       1.7105     0.043586
enh52358    2   70527400   70528400      2       1  150064       2.0229     0.021543
enh52370    2   70883600   70884600      6       3  150064       2.3448    0.0095191
enh52397    2   71564400   71565400      3       2  150064       1.7109     0.043547
enh52398    2   71569300   71570300      4       2  150064       2.3705    0.0088826
enh52400    2   71579900   71580900      1       1  150064       3.1556    0.0008008
enh52401    2   71645100   71646100      6       2  150064       3.1964   0.00069578
enh52403    2   71647000   71648000      6       2  150064       1.8407     0.032834
enh52404    2   71676800   71677800      5       2  150064       1.9916     0.023207
enh52417    2   73295800   73296800      1       1  150064       3.5033    0.0002298
enh52418    2   73329900   73330900      4       2  150064       2.8765    0.0020107
enh52419    2   73334100   73335100      2       1  150064       3.4372   0.00029392
enh52420    2   73336800   73337800      3       1  150064       3.0143    0.0012878
enh52421    2   73439400   73440400      2       1  150064       3.9133   4.5522e-05
enh52429    2   73611600   73612600      2       1  150064       3.7349   9.3901e-05
enh52430    2   73614700   73615700      1       1  150064       3.1555    0.0008012
enh52431    2   73815000   73816000      2       1  150064       3.7373   9.3018e-05
enh52437    2   74058000   74059000      3       2  150064       2.4619    0.0069097
enh52438    2   74059500   74060500      1       1  150064       2.7245      0.00322
enh52450    2   74196500   74197500      2       1  150064       2.1182     0.017078
enh52463    2   74243900   74244900      1       1  150064        2.156      0.01554
enh52464    2   74247600   74248600      1       1  150064       2.1868      0.01438
enh52466    2   74252500   74253500      5       2  150064       3.2561   0.00056485
enh52468    2   74256600   74257600      2       1  150064       2.1161     0.017167
enh52470    2   74263100   74264100      3       1  150064       2.2928      0.01093
enh52471    2   74267300   74268300      1       1  150064       3.1088    0.0009394
enh52472    2   74272200   74273200      2       1  150064       2.4259    0.0076357
enh52476    2   74304000   74305000      1       1  150064        2.801     0.002547
enh52477    2   74306700   74307700      1       1  150064       2.8324      0.00231
enh52483    2   74408500   74409500      1       1  150064       2.1993      0.01393
enh52484    2   74412900   74413900      2       1  150064        1.979     0.023908
enh52485    2   74428700   74429700      3       2  150064       2.0551     0.019935
enh52505    2   74697500   74698500      1       1  150064       2.0558       0.0199
enh52559    2   84877600   84878600      2       1  150064        2.002      0.02264
enh52568    2   84984200   84985200      1       1  150064       1.6735      0.04711
enh52579    2   85056600   85057600      3       1  150064       2.3129     0.010363
enh52648    2   85633600   85634600      4       2  150064       1.9157       0.0277
enh52650    2   85637800   85638800      3       1  150064       3.2094   0.00066513
enh52651    2   85639600   85640600      3       2  150064       1.7379     0.041116
enh52653    2   85644600   85645600      5       2  150064       3.2498   0.00057749
enh52654    2   85646700   85647700      5       3  150064       1.9963     0.022953
enh52670    2   85828100   85829100      1       1  150064       1.6695      0.04751
enh52673    2   85839500   85840500      1       1  150064       1.8344       0.0333
enh52680    2   85921300   85922300      6       2  150064       1.8578     0.031599
enh52683    2   85941500   85942500      2       1  150064       1.9572     0.025163
enh52691    2   86082200   86083200      4       2  150064       2.4448    0.0072458
enh52711    2   86295100   86296100      4       2  150064       2.1463     0.015923
enh52748    2   86973400   86974400      2       1  150064       3.8222   6.6125e-05
enh52749    2   86974700   86975700      2       1  150064       2.5472    0.0054289
enh52753    2   87021600   87022600      4       1  150064       1.7121     0.043443
enh52761    2   87053700   87054700      5       1  150064       2.4276    0.0075997
enh52762    2   87058600   87059600      6       2  150064       2.2873     0.011089
enh52824    2   88917400   88918400      2       1  150064       1.7497     0.040086
enh52827    2   88922800   88923800      1       1  150064       1.8843      0.02976
enh52861    2   96334500   96335500      1       1  150064       2.1301      0.01658
enh52872    2   96821900   96822900      1       1  150064       1.9965      0.02294
enh52873    2   96824700   96825700      2       1  150064       1.6976      0.04479
enh52875    2   96830700   96831700      1       1  150064        1.833       0.0334
enh52881    2   96872000   96873000      2       1  150064       2.6324    0.0042391
enh52882    2   96875500   96876500      1       1  150064       3.9123    4.571e-05
enh52887    2   96920900   96921900      1       1  150064       4.0239    2.862e-05
enh52889    2   96924600   96925600      3       2  150064       3.7121   0.00010279
enh52890    2   96927100   96928100      1       1  150064        3.299    0.0004851
enh52896    2   96988000   96989000      1       1  150064       2.8722     0.002038
enh52899    2   96999100   97000100      2       1  150064       2.6866    0.0036093
enh52902    2   97006300   97007300      2       1  150064       2.5722    0.0050534
enh52916    2   97198600   97199600      3       2  150064       1.9101      0.02806
enh52918    2   97206100   97207100      3       2  150064       2.0361     0.020869
enh52921    2   97219100   97220100      2       1  150064       2.1345     0.016403
enh52923    2   97259800   97260800      1       1  150064       1.6771      0.04676
enh52927    2   97403100   97404100      1       1  150064       3.8682    5.483e-05
enh52928    2   97404200   97405200      1       1  150064       1.9779      0.02397
enh52929    2   97406100   97407100      1       1  150064       1.9779      0.02397
enh52930    2   97408200   97409200      2       1  150064       2.0371     0.020821
enh52931    2   97424800   97425800      3       1  150064        2.197     0.014011
enh52932    2   97430400   97431400      1       1  150064        2.061      0.01965
enh52934    2   97433800   97434800      1       1  150064       2.3494     0.009401
enh52935    2   97438900   97439900      1       1  150064       2.4574     0.006998
enh52940    2   97478400   97479400      1       1  150064        1.928      0.02693
enh52942    2   97504800   97505800      1       1  150064       2.0077      0.02234
enh52943    2   97520500   97521500      3       1  150064       2.1065     0.017579
enh52944    2   97521400   97522400      3       1  150064       1.8823     0.029896
enh52947    2   97536800   97537800      2       1  150064       1.9317     0.026699
enh52948    2   97539900   97540900      2       1  150064        2.489    0.0064044
enh52951    2   97558800   97559800      4       2  150064       2.7063    0.0034016
enh52953    2   97564400   97565400      1       1  150064        3.734    9.424e-05
enh52954    2   97569400   97570400      3       1  150064       3.6699   0.00012132
enh52955    2   97572300   97573300      4       1  150064       3.6518   0.00013019
enh52956    2   97573000   97574000      4       1  150064         3.47   0.00026018
enh52958    2   97577300   97578300      4       1  150064       3.7098   0.00010373
enh52960    2   97606200   97607200      2       1  150064       3.1987   0.00069024
enh52971    2   97761100   97762100      5       1  150064       2.6068      0.00457
enh52972    2   98260800   98261800      2       1  150064       2.3703    0.0088868
enh52977    2   98327200   98328200      3       1  150064       1.6724     0.047225
enh52978    2   98340700   98341700      2       1  150064        2.889    0.0019321
enh52979    2   98347500   98348500      2       1  150064       1.9532     0.025396
enh52984    2   98423000   98424000      2       1  150064       2.0199     0.021697
enh52988    2   98547000   98548000      1       1  150064       2.0043      0.02252
enh52994    2   98569900   98570900      1       1  150064       2.0478      0.02029
enh52997    2   98575800   98576800      2       1  150064       1.8797     0.030072
enh52998    2   98576400   98577400      2       1  150064       1.8986     0.028811
enh52999    2   98579300   98580300      4       1  150064       1.8022     0.035761
enh53000    2   98585000   98586000      2       1  150064        2.231     0.012841
enh53001    2   98596300   98597300      4       2  150064       2.0347     0.020938
enh53004    2   98612900   98613900      3       1  150064       2.9854     0.001416
enh53009    2   99029000   99030000      1       1  150064        1.811      0.03507
enh53010    2   99064000   99065000      1       1  150064       1.8569      0.03166
enh53011    2   99067800   99068800      1       1  150064        1.848       0.0323
enh53013    2   99074300   99075300      3       1  150064       1.8605     0.031409
enh53014    2   99078500   99079500      1       1  150064         1.86      0.03144
enh53017    2   99092200   99093200      2       1  150064       1.7027      0.04431
enh53028    2   99205100   99206100      1       1  150064       1.8569      0.03166
enh53030    2   99227200   99228200      1       1  150064       1.8062      0.03544
enh53035    2   99280300   99281300      1       1  150064       2.0208      0.02165
enh53061    2   99390400   99391400      4       2  150064       1.6503     0.049436
enh53065    2   99449700   99450700      3       1  150064       1.7629     0.038962
enh53135    2  101364200  101365200      4       2  150064       2.3063     0.010548
enh53139    2  101541500  101542500      6       2  150064        1.864     0.031159
enh53148    2  101867700  101868700      3       2  150064       1.9112     0.027987
enh53154    2  101918500  101919500      1       1  150064       2.3392     0.009663
enh53163    2  101966500  101967500      1       1  150064       1.6514      0.04933
enh53225    2  102698100  102699100      4       2  150064       1.8707     0.030694
enh53226    2  102720200  102721200      4       2  150064       2.0418     0.020585
enh53227    2  102721000  102722000      6       3  150064       3.5859   0.00016796
enh53228    2  102731400  102732400      6       3  150064       2.0973     0.017986
enh53229    2  102754400  102755400      1       1  150064       2.8171     0.002423
enh53231    2  102801400  102802400      6       2  150064       2.1637     0.015243
enh53232    2  102804200  102805200      4       2  150064       1.8226     0.034185
enh53233    2  102813800  102814800      6       2  150064       1.9777     0.023982
enh53261    2  103351000  103352000      3       1  150064       2.6778    0.0037058
enh53262    2  103354000  103355000      2       1  150064       1.7864     0.037021
enh53265    2  104995700  104996700      2       1  150064       2.1938     0.014123
enh53266    2  105050600  105051600      1       1  150064       1.7408      0.04086
enh53287    2  105977200  105978200      4       2  150064        1.759     0.039292
enh53303    2  106350200  106351200      5       3  150064       1.9054     0.028365
enh53335    2  106478800  106479800      1       1  150064       1.6642      0.04804
enh53398    2  109147100  109148100      4       2  150064       1.9365     0.026404
enh53399    2  109149100  109150100      1       1  150064        1.995      0.02302
enh53405    2  109200300  109201300      5       3  150064       1.8489     0.032238
enh53413    2  109227900  109228900      4       2  150064       1.7673     0.038585
enh53443    2  109645100  109646100      1       1  150064       2.0359      0.02088
enh53450    2  109703800  109704800      1       1  150064       1.9216      0.02733
enh53453    2  109751000  109752000      2       1  150064       1.8365     0.033142
enh53467    2  110271000  110272000      2       1  150064       4.2551   1.0449e-05
enh53468    2  110366500  110367500      4       2  150064       2.8395    0.0022591
enh53469    2  110369100  110370100      5       3  150064       3.4337   0.00029767
enh53470    2  110395300  110396300      3       1  150064        2.386    0.0085156
enh53483    2  111584600  111585600      2       1  150064       2.1063     0.017591
enh53484    2  111600900  111601900      6       3  150064       1.6819     0.046296
enh53489    2  111630800  111631800      1       1  150064       1.8392      0.03294
enh53497    2  111905900  111906900      4       2  150064       2.3252     0.010032
enh53500    2  111919900  111920900      1       1  150064       1.6997      0.04459
enh53515    2  112252700  112253700      1       1  150064        2.238      0.01261
enh53535    2  112925800  112926800      1       1  150064       2.0466      0.02035
enh53536    2  112931700  112932700      1       1  150064       1.6661      0.04785
enh53538    2  112942200  112943200      1       1  150064       1.6686       0.0476
enh53542    2  113009000  113010000      1       1  150064       2.5044     0.006133
enh53564    2  113431700  113432700      1       1  150064       2.4515     0.007114
enh53638    2  114634500  114635500      4       2  150064       2.8604    0.0021153
enh53662    2  118926500  118927500      3       1  150064       1.9362     0.026422
enh53667    2  119066400  119067400      1       1  150064       2.1578      0.01547
enh53668    2  119068200  119069200      3       2  150064       3.8082   6.9992e-05
enh53737    2  120985800  120986800      2       1  150064       1.8105      0.03511
enh53761    2  122290300  122291300      2       1  150064        2.287     0.011099
enh53791    2  122511600  122512600      1       1  150064       1.8269      0.03386
enh53801    2  127428200  127429200      2       1  150064       1.8366     0.033137
enh53811    2  127533600  127534600      4       2  150064       2.4173    0.0078178
enh53817    2  127825200  127826200      1       1  150064        1.886      0.02965
enh53821    2  127942400  127943400      2       1  150064       1.8874     0.029551
enh53841    2  128222200  128223200      2       1  150064       1.7947     0.036347
enh53877    2  128782800  128783800      1       1  150064         1.67      0.04746
enh53878    2  128786400  128787400      2       1  150064       1.7097     0.043657
enh53908    2  131134400  131135400      2       1  150064        1.841     0.032808
enh53910    2  131149300  131150300      1       1  150064       2.1072      0.01755
enh53919    2  131798100  131799100      1       1  150064        3.423    0.0003097
enh53923    2  131848200  131849200      3       2  150064       3.0545    0.0011272
enh53925    2  131858800  131859800      1       1  150064       3.3626    0.0003861
enh53926    2  131860900  131861900      3       2  150064        2.808    0.0024925
enh53928    2  131867800  131868800      2       1  150064       3.1026   0.00095926
enh53930    2  131872700  131873700      1       1  150064       3.2685    0.0005406
enh53932    2  131913800  131914800      2       1  150064        3.269   0.00053969
enh53944    2  134861800  134862800      1       1  150064       2.7339     0.003129
enh53947    2  134885600  134886600      1       1  150064       3.1698    0.0007627
enh53948    2  134889000  134890000      1       1  150064       2.7632     0.002862
enh53949    2  134889800  134890800      2       1  150064       1.8367     0.033124
enh53951    2  134893100  134894100      3       2  150064       1.7024     0.044336
enh53954    2  134900400  134901400      2       1  150064       3.3207   0.00044901
enh53955    2  134905100  134906100      1       1  150064       1.8191      0.03445
enh54015    2  135674100  135675100      1       1  150064       3.0217     0.001257
enh54017    2  135706400  135707400      2       1  150064       2.8294    0.0023318
enh54071    2  136929400  136930400      4       2  150064       2.3631    0.0090609
enh54074    2  136969500  136970500      3       2  150064       1.8839     0.029787
enh54106    2  143908500  143909500      4       2  150064       1.7781     0.037693
enh54109    2  143916800  143917800      1       1  150064       1.9852      0.02356
enh54110    2  143921900  143922900      4       2  150064       2.1165     0.017151
enh54132    2  144015700  144016700      6       3  150064       2.3198     0.010175
enh54135    2  144034700  144035700      1       1  150064       1.7915      0.03661
enh54144    2  144088400  144089400      3       2  150064       1.8093     0.035205
enh54149    2  144101900  144102900      2       1  150064       1.9167     0.027636
enh54168    2  144242800  144243800      3       1  150064        1.973     0.024249
enh54170    2  144250500  144251500      3       1  150064       1.7644     0.038835
enh54184    2  144559900  144560900      1       1  150064       2.3746     0.008784
enh54190    2  144987900  144988900      1       1  150064       2.6821     0.003658
enh54192    2  144995100  144996100      2       1  150064       1.7785     0.037657
enh54201    2  145090800  145091800      1       1  150064       3.2093    0.0006652
enh54205    2  145129700  145130700      1       1  150064       3.0087     0.001312
enh54206    2  145139600  145140600      1       1  150064       4.5198    3.095e-06
enh54207    2  145171400  145172400      2       1  150064       2.9452    0.0016138
enh54211    2  145198500  145199500      6       3  150064       2.3436    0.0095487
enh54212    2  145199200  145200200      1       1  150064       2.5062     0.006102
enh54213    2  145199800  145200800      1       1  150064       2.5062     0.006102
enh54219    2  145214700  145215700      3       2  150064       2.2097     0.013563
enh54250    2  148248100  148249100      3       2  150064       2.7064    0.0034005
enh54251    2  148257500  148258500      2       1  150064       2.0445     0.020451
enh54256    2  148418900  148419900      3       1  150064       1.6476     0.049718
enh54262    2  148607200  148608200      4       2  150064       3.0923   0.00099306
enh54264    2  148616600  148617600      2       1  150064       2.2004     0.013891
enh54265    2  148620000  148621000      2       1  150064       1.6453     0.049952
enh54270    2  148735200  148736200      2       1  150064       2.6293     0.004278
enh54273    2  148747300  148748300      2       1  150064        1.652     0.049272
enh54275    2  148757800  148758800      3       1  150064       1.9071     0.028251
enh54280    2  148775400  148776400      1       1  150064       2.3974     0.008257
enh54288    2  149291300  149292300      2       1  150064       2.8176    0.0024192
enh54291    2  149309500  149310500      2       1  150064       2.9679     0.001499
enh54293    2  149325200  149326200      8       4  150064       2.9033    0.0018464
enh54320    2  149521400  149522400      2       1  150064       2.2395     0.012561
enh54322    2  149632200  149633200      1       1  150064       2.3019      0.01067
enh54324    2  149684800  149685800      2       1  150064        2.635    0.0042066
enh54328    2  150393100  150394100      3       1  150064       2.0073     0.022357
enh54331    2  150435900  150436900      1       1  150064       2.1749      0.01482
enh54335    2  150453500  150454500      3       2  150064       2.2572     0.011997
enh54336    2  150454100  150455100      2       1  150064       1.8433     0.032646
enh54353    2  152489500  152490500      2       1  150064       1.6527     0.049198
enh54368    2  153022500  153023500      1       1  150064        3.211    0.0006614
enh54369    2  153023600  153024600      2       1  150064       2.3393    0.0096609
enh54370    2  153024400  153025400      3       2  150064       2.4514    0.0071142
enh54373    2  153029800  153030800      3       2  150064       3.2124   0.00065821
enh54375    2  153468400  153469400      4       1  150064       2.1423     0.016087
enh54376    2  153549600  153550600      3       1  150064       2.0183     0.021779
enh54377    2  153551500  153552500      2       1  150064        2.609    0.0045403
enh54379    2  153555000  153556000      5       3  150064        3.915   4.5199e-05
enh54380    2  153561500  153562500      3       2  150064       2.6646    0.0038543
enh54382    2  153577300  153578300      2       1  150064       3.6058   0.00015559
enh54383    2  153586500  153587500      4       2  150064       2.7664    0.0028339
enh54387    2  157200300  157201300      1       1  150064       2.1432      0.01605
enh54388    2  157254600  157255600      1       1  150064       2.2442      0.01241
enh54454    2  158695400  158696400      1       1  150064       1.7127      0.04338
enh54473    2  159315400  159316400      2       1  150064        2.915    0.0017787
enh54474    2  159321000  159322000      2       1  150064       2.4319    0.0075102
enh54475    2  159333200  159334200      1       1  150064       3.0841     0.001021
enh54476    2  159343300  159344300      5       2  150064        2.627    0.0043076
enh54477    2  159402700  159403700      5       3  150064       3.2124   0.00065824
enh54500    2  160373200  160374200      3       1  150064       3.2503   0.00057649
enh54501    2  160462200  160463200      5       2  150064       2.5663    0.0051388
enh54502    2  160468700  160469700      1       1  150064       2.9459      0.00161
enh54504    2  160575800  160576800      6       3  150064       1.7778      0.03772
enh54505    2  160583600  160584600      5       2  150064       2.5796    0.0049456
enh54506    2  160596600  160597600      3       1  150064       2.6406    0.0041377
enh54508    2  160649000  160650000      1       1  150064       3.0243     0.001246
enh54510    2  160654900  160655900      3       1  150064       2.7305    0.0031624
enh54512    2  160752200  160753200      4       2  150064       1.8617     0.031321
enh54519    2  161064100  161065100      2       1  150064       2.0777     0.018867
enh54545    2  161236100  161237100      5       2  150064       1.6895     0.045564
enh54564    2  161318300  161319300      2       1  150064       2.6589    0.0039201
enh54566    2  161321000  161322000      4       2  150064       2.2968     0.010815
enh54572    2  161333700  161334700      5       3  150064       2.0388     0.020734
enh54579    2  161373000  161374000      4       2  150064       2.1235     0.016855
enh54583    2  161508500  161509500      2       1  150064       1.7171     0.042984
enh54585    2  161560200  161561200      4       2  150064       1.6628     0.048171
enh54601    2  162015300  162016300      3       2  150064       3.6754   0.00011873
enh54605    2  162031600  162032600      2       1  150064       1.6828     0.046208
enh54625    2  162810600  162811600      2       1  150064       4.2023    1.321e-05
enh54627    2  162831800  162832800      2       1  150064       2.4165    0.0078348
enh54628    2  162835500  162836500      1       1  150064       4.8645    5.737e-07
enh54631    2  162866600  162867600      1       1  150064       1.8512      0.03207
enh54633    2  162873700  162874700      1       1  150064       3.3378    0.0004222
enh54639    2  162917300  162918300      5       3  150064       2.1194     0.017029
enh54662    2  166733600  166734600      5       3  150064       2.0492     0.020222
enh54663    2  166754100  166755100      2       1  150064       1.9638     0.024775
enh54667    2  166811400  166812400      3       1  150064       1.7245     0.042305
enh54710    2  169289400  169290400      3       1  150064         1.85      0.03216
enh54716    2  169315100  169316100      3       2  150064       2.2001     0.013901
enh54728    2  169352000  169353000      3       2  150064       1.6794     0.046535
enh54730    2  169377700  169378700      2       1  150064       1.8727     0.030553
enh54732    2  169381400  169382400      3       1  150064       2.4077    0.0080276
enh54733    2  169386000  169387000      2       1  150064       1.8604     0.031415
enh54734    2  169386800  169387800      5       3  150064       1.9246     0.027143
enh54736    2  169399000  169400000      1       1  150064       3.4662    0.0002639
enh54749    2  169482100  169483100      4       2  150064       3.0976   0.00097563
enh54803    2  171508100  171509100      2       1  150064       1.9028     0.028532
enh54811    2  171796200  171797200      2       1  150064       1.7361     0.041271
enh54822    2  171944200  171945200      3       1  150064       2.1465     0.015916
enh54824    2  171951700  171952700      4       2  150064        1.851     0.032086
enh54826    2  171960800  171961800      2       1  150064        1.931      0.02674
enh54827    2  171963300  171964300      2       1  150064       2.3019      0.01067
enh54830    2  171976800  171977800      3       2  150064       2.9183    0.0017597
enh54831    2  171980400  171981400      2       1  150064       2.0638     0.019518
enh54837    2  171990500  171991500      5       1  150064       1.8592     0.031502
enh54849    2  172105700  172106700      2       1  150064       1.9844     0.023605
enh54865    2  172543200  172544200      4       2  150064       3.5842   0.00016909
enh54869    2  172568600  172569600      2       1  150064       4.0196   2.9148e-05
enh54870    2  172651000  172652000      1       1  150064       3.1278    0.0008806
enh54873    2  172734900  172735900      1       1  150064       4.1989    1.341e-05
enh54880    2  172784200  172785200      6       3  150064       4.3043   8.3767e-06
enh54886    2  172837900  172838900      5       2  150064       3.3918   0.00034715
enh54888    2  172865500  172866500      7       2  150064       3.5524   0.00019089
enh54889    2  172876600  172877600      2       1  150064       3.7264   9.7134e-05
enh54891    2  172910400  172911400      2       1  150064       3.8556    5.773e-05
enh54906    2  173138500  173139500      4       2  150064       2.4307    0.0075348
enh54907    2  173150100  173151100      7       2  150064       1.7886      0.03684
enh54946    2  173942300  173943300      3       2  150064       2.7189    0.0032748
enh54948    2  173967800  173968800      3       2  150064       2.8157    0.0024336
enh54949    2  173999100  174000100      4       2  150064       1.8704     0.030713
enh54950    2  174001200  174002200      4       2  150064       2.7933    0.0026083
enh54951    2  174014000  174015000      5       1  150064       1.9248      0.02713
enh54961    2  174763100  174764100      4       2  150064       1.8616     0.031328
enh54963    2  174788600  174789600      3       1  150064       2.2628     0.011823
enh54964    2  174793600  174794600      5       2  150064       1.8754     0.030368
enh54970    2  175037300  175038300      6       3  150064       2.2454      0.01237
enh54972    2  175075400  175076400      3       1  150064       3.1456   0.00082863
enh54974    2  175100200  175101200      2       1  150064       1.9439     0.025956
enh54975    2  175100900  175101900      5       2  150064       1.8899     0.029386
enh54977    2  175111100  175112100      2       1  150064       2.6259    0.0043211
enh54978    2  175113800  175114800      1       1  150064       2.3959     0.008289
enh54987    2  175387200  175388200      2       1  150064        2.145     0.015976
enh54991    2  175429800  175430800      1       1  150064       1.7249      0.04227
enh54994    2  175449200  175450200      5       2  150064       2.1565     0.015523
enh54997    2  175465200  175466200      2       1  150064        2.032     0.021077
enh54998    2  175467400  175468400      3       1  150064       2.0291     0.021226
enh54999    2  175470100  175471100      2       1  150064        1.961      0.02494
enh55000    2  175471500  175472500      3       2  150064       2.1201     0.016998
enh55001    2  175474200  175475200      1       1  150064       2.4213     0.007733
enh55002    2  175476000  175477000      1       1  150064       2.5245     0.005793
enh55022    2  175644000  175645000      1       1  150064       3.0873      0.00101
enh55025    2  175698400  175699400      1       1  150064       1.9179      0.02756
enh55031    2  175900900  175901900      4       2  150064       2.0455     0.020405
enh55050    2  177147700  177148700      1       1  150064       1.9747      0.02415
enh55099    2  178978600  178979600      4       2  150064       1.9436     0.025972
enh55115    2  179694100  179695100      2       1  150064       2.0022     0.022631
enh55136    2  180859600  180860600      4       1  150064       1.9568     0.025188
enh55137    2  180862100  180863100      7       2  150064        4.386   5.7716e-06
enh55139    2  180866200  180867200      1       1  150064       4.0898    2.159e-05
enh55140    2  180868200  180869200      9       4  150064       2.3082     0.010493
enh55142    2  180872000  180873000      7       3  150064       3.1971    0.0006941
enh55143    2  180990100  180991100      1       1  150064       3.4796    0.0002511
enh55144    2  181455500  181456500      2       1  150064       1.7404     0.040897
enh55207    2  182655400  182656400      3       2  150064       2.0075     0.022346
enh55215    2  183579200  183580200      2       1  150064       2.4001    0.0081953
enh55218    2  183891600  183892600      5       2  150064       2.1572     0.015493
enh55237    2  188419300  188420300      2       1  150064       1.9497     0.025604
enh55291    2  191220600  191221600      1       1  150064       1.7229      0.04245
enh55293    2  191225700  191226700      4       1  150064       2.1581     0.015459
enh55294    2  191271200  191272200      5       2  150064       2.4158    0.0078514
enh55296    2  191279500  191280500      2       1  150064        1.876     0.030327
enh55297    2  191281900  191282900      3       2  150064       1.8238     0.034087
enh55298    2  191284700  191285700      4       2  150064       2.6109    0.0045147
enh55299    2  191286500  191287500      5       2  150064       2.2778      0.01137
enh55305    2  191309500  191310500      4       2  150064       2.3808    0.0086385
enh55307    2  191315600  191316600      3       1  150064       2.0715     0.019155
enh55308    2  191321500  191322500      4       1  150064       2.0104     0.022194
enh55311    2  191348400  191349400      3       2  150064       2.4532    0.0070796
enh55317    2  191400800  191401800      3       2  150064       1.7662     0.038684
enh55321    2  191463500  191464500      4       2  150064       2.4188    0.0077868
enh55322    2  191488400  191489400      1       1  150064       2.8485     0.002196
enh55324    2  191492800  191493800      2       1  150064       2.4091    0.0079953
enh55345    2  191741700  191742700      3       1  150064       1.8173     0.034586
enh55348    2  191756100  191757100      2       1  150064       1.8837     0.029805
enh55353    2  191806800  191807800      4       2  150064       1.7238      0.04237
enh55356    2  191828800  191829800      3       1  150064       1.8804     0.030025
enh55362    2  191850300  191851300      2       1  150064       1.8195     0.034415
enh55370    2  191883800  191884800      2       1  150064       2.0985     0.017931
enh55374    2  191906100  191907100      1       1  150064       2.1558      0.01555
enh55375    2  191915700  191916700      2       1  150064       1.7647     0.038805
enh55376    2  191916700  191917700      2       1  150064       1.6677     0.047691
enh55377    2  191918900  191919900      1       1  150064       1.7824      0.03734
enh55388    2  191967800  191968800      1       1  150064       2.8146     0.002442
enh55446    2  196395600  196396600      2       1  150064        3.614   0.00015078
enh55447    2  196402900  196403900      1       1  150064       2.3019      0.01067
enh55448    2  196408500  196409500      2       1  150064       3.3192   0.00045145
enh55449    2  196412600  196413600      4       1  150064       3.5549   0.00018909
enh55451    2  196422600  196423600      1       1  150064        3.813    6.865e-05
enh55454    2  196434300  196435300      1       1  150064       2.4217     0.007723
enh55455    2  196436400  196437400      3       2  150064       1.8756     0.030354
enh55456    2  196438800  196439800      5       3  150064       2.4217    0.0077233
enh55457    2  196442300  196443300      4       2  150064        3.323   0.00044531
enh55458    2  196445300  196446300      1       1  150064       3.8165    6.768e-05
enh55460    2  196460600  196461600      5       2  150064       1.7747     0.037972
enh55461    2  196477400  196478400      3       1  150064        1.873     0.030532
enh55463    2  196513100  196514100      2       1  150064       1.6552     0.048937
enh55473    2  196561900  196562900      2       1  150064       2.0509     0.020136
enh55474    2  196707200  196708200      2       1  150064       2.1338     0.016428
enh55475    2  196931700  196932700      4       2  150064       1.7793     0.037596
enh55479    2  196953300  196954300      4       2  150064       1.8798      0.03007
enh55480    2  196965700  196966700      3       1  150064       1.9611     0.024932
enh55482    2  196977600  196978600      3       2  150064       2.2846     0.011167
enh55483    2  196996500  196997500      5       2  150064       2.0586     0.019764
enh55484    2  197001800  197002800      1       1  150064       1.9742      0.02418
enh55485    2  197002900  197003900      4       1  150064       2.4572    0.0070012
enh55488    2  197009600  197010600      3       1  150064       2.3431    0.0095618
enh55490    2  197013500  197014500      7       3  150064       1.6793     0.046547
enh55491    2  197016600  197017600      4       1  150064       1.7848      0.03715
enh55492    2  197018900  197019900      6       2  150064       2.2147     0.013391
enh55493    2  197025800  197026800      2       1  150064       1.8671     0.030943
enh55494    2  197040200  197041200      2       1  150064       2.1481     0.015852
enh55495    2  197044000  197045000      1       1  150064       2.3551      0.00926
enh55497    2  197054400  197055400      1       1  150064        1.724      0.04235
enh55498    2  197059000  197060000      3       2  150064       2.3378    0.0096989
enh55512    2  197141200  197142200      2       1  150064       2.8795    0.0019915
enh55513    2  197143000  197144000     10       3  150064       2.7254    0.0032113
enh55515    2  197149600  197150600      1       1  150064        2.547     0.005433
enh55516    2  197153200  197154200      6       2  150064       3.4206   0.00031241
enh55517    2  197156400  197157400      3       1  150064       3.1197   0.00090516
enh55520    2  197647900  197648900      2       1  150064       1.6848     0.046012
enh55521    2  197662500  197663500      1       1  150064       2.2505      0.01221
enh55523    2  197778900  197779900      3       2  150064       2.5595     0.005241
enh55526    2  197792600  197793600      2       1  150064       1.7068     0.043934
enh55529    2  197853600  197854600      1       1  150064       2.8042     0.002522
enh55530    2  197897700  197898700      2       1  150064        2.408     0.008021
enh55533    2  197917000  197918000      3       2  150064       2.3097     0.010453
enh55534    2  197927100  197928100      6       2  150064       2.5424    0.0055044
enh55535    2  197936700  197937700      2       1  150064       2.7508    0.0029725
enh55538    2  197980100  197981100      3       2  150064       2.1945       0.0141
enh55540    2  197995000  197996000      1       1  150064       2.5018     0.006178
enh55541    2  198000300  198001300      1       1  150064       2.0579       0.0198
enh55545    2  198029100  198030100      2       1  150064       2.3458    0.0094928
enh55546    2  198037400  198038400      3       2  150064       2.9771    0.0014552
enh55562    2  198115500  198116500      3       1  150064       2.6266    0.0043118
enh55563    2  198118000  198119000      2       1  150064         2.67    0.0037921
enh55564    2  198122100  198123100      7       3  150064       1.7909     0.036651
enh55565    2  198124200  198125200      4       2  150064       2.2357     0.012684
enh55569    2  198136400  198137400      5       3  150064       1.7307     0.041749
enh55572    2  198146400  198147400      1       1  150064       4.5234    3.043e-06
enh55573    2  198148600  198149600      3       1  150064       4.0908   2.1497e-05
enh55576    2  198154300  198155300      2       1  150064       5.3195   5.2021e-08
enh55577    2  198163400  198164400      3       1  150064        4.938   3.9465e-07
enh55578    2  198165100  198166100      2       1  150064       5.2651   7.0043e-08
enh55586    2  198223300  198224300      1       1  150064       4.2718    9.697e-06
enh55588    2  198242600  198243600      1       1  150064       6.0861    5.786e-10
enh55589    2  198243000  198244000      1       1  150064       4.7819    8.681e-07
enh55600    2  198369000  198370000      1       1  150064       6.2826    1.665e-10
enh55602    2  198382300  198383300      1       1  150064       5.6548      7.8e-09
enh55604    2  198394900  198395900      3       1  150064       5.5296   1.6047e-08
enh55607    2  198398800  198399800      2       1  150064       4.9014   4.7569e-07
enh55608    2  198402800  198403800      2       1  150064       5.4894   2.0166e-08
enh55610    2  198479100  198480100      1       1  150064         5.97    1.186e-09
enh55611    2  198568600  198569600      1       1  150064       4.1225    1.874e-05
enh55612    2  198573300  198574300      2       1  150064        4.101   2.0565e-05
enh55614    2  198577500  198578500      2       1  150064       4.5378    2.842e-06
enh55615    2  198667300  198668300      2       1  150064       4.1812   1.4498e-05
enh55616    2  198667900  198668900      3       2  150064       5.3473   4.4647e-08
enh55617    2  198673200  198674200      4       2  150064       5.0638   2.0547e-07
enh55620    2  198686400  198687400      1       1  150064       5.2235    8.778e-08
enh55621    2  198701500  198702500      2       1  150064       2.3539    0.0092895
enh55622    2  198704100  198705100      1       1  150064       5.1701     1.17e-07
enh55623    2  198707000  198708000      4       2  150064       4.0702   2.3491e-05
enh55624    2  198712100  198713100      4       1  150064        4.907   4.6243e-07
enh55626    2  198721300  198722300      4       2  150064       5.0414   2.3109e-07
enh55627    2  198727500  198728500      5       2  150064       5.2853   6.2753e-08
enh55628    2  198734500  198735500      1       1  150064        4.283    9.218e-06
enh55630    2  198743300  198744300      1       1  150064       5.1723    1.156e-07
enh55632    2  198754000  198755000      2       1  150064       4.2409   1.1133e-05
enh55633    2  198758100  198759100      1       1  150064       5.0337    2.405e-07
enh55635    2  198768600  198769600      1       1  150064       5.6761     6.89e-09
enh55637    2  198779800  198780800      4       2  150064       4.8745   5.4533e-07
enh55639    2  198791500  198792500      2       1  150064       4.2593   1.0255e-05
enh55642    2  198804800  198805800      3       2  150064       4.0315   2.7711e-05
enh55643    2  198807800  198808800      2       1  150064       3.9716   3.5694e-05
enh55645    2  198813800  198814800      1       1  150064       5.2839    6.324e-08
enh55646    2  198814600  198815600      2       1  150064       4.2573   1.0345e-05
enh55647    2  198816600  198817600      2       1  150064       4.2706    9.746e-06
enh55648    2  198818500  198819500      2       1  150064       4.5688   2.4524e-06
enh55651    2  198860500  198861500      2       1  150064       4.6088   2.0249e-06
enh55654    2  198880300  198881300      5       1  150064       4.8979   4.8434e-07
enh55655    2  198893300  198894300      8       2  150064       3.6705   0.00012103
enh55657    2  198896400  198897400      3       1  150064       2.4865    0.0064498
enh55658    2  198901000  198902000      4       2  150064       4.5479   2.7087e-06
enh55659    2  198907000  198908000      3       2  150064       5.1652   1.2008e-07
enh55660    2  198911000  198912000      3       1  150064       5.0383    2.348e-07
enh55668    2  200774700  200775700      2       1  150064       5.8473   2.4979e-09
enh55669    2  200777200  200778200      3       2  150064        5.733   4.9335e-09
enh55670    2  200778600  200779600      2       1  150064        3.754   8.7032e-05
enh55671    2  200787100  200788100      6       2  150064       5.9093   1.7179e-09
enh55672    2  200817200  200818200      2       1  150064       2.4493    0.0071569
enh55675    2  200850100  200851100      4       2  150064       4.2116   1.2676e-05
enh55677    2  201172900  201173900      5       2  150064       5.7983   3.3493e-09
enh55678    2  201237000  201238000      2       1  150064       2.5634    0.0051829
enh55680    2  201247400  201248400      5       2  150064       4.4118   5.1248e-06
enh55681    2  201269900  201270900      3       1  150064       3.3255   0.00044135
enh55685    2  201320100  201321100      1       1  150064       3.8819    5.182e-05
enh55687    2  201331700  201332700      3       1  150064       2.2803     0.011295
enh55693    2  201449700  201450700      1       1  150064       1.9686       0.0245
enh55710    2  201886500  201887500      1       1  150064       2.4643     0.006865
enh55719    2  201998200  201999200      1       1  150064       2.0298      0.02119
enh55743    2  202119900  202120900      1       1  150064       3.2319    0.0006148
enh55744    2  202129900  202130900      5       3  150064       2.3297    0.0099103
enh55745    2  202134200  202135200      2       1  150064        2.558    0.0052639
enh55746    2  202137700  202138700      5       2  150064       2.0227      0.02155
enh55776    2  202829200  202830200      6       3  150064       2.2654     0.011743
enh55791    2  203453100  203454100      2       1  150064       1.7147     0.043196
enh55797    2  203510700  203511700      1       1  150064       1.7649      0.03879
enh55804    2  203530400  203531400      1       1  150064       2.8442     0.002226
enh55814    2  203587400  203588400      1       1  150064       2.7709     0.002795
enh55815    2  203600400  203601400      1       1  150064       1.7657      0.03872
enh55817    2  203627300  203628300      4       2  150064       2.3414    0.0096055
enh55818    2  203632500  203633500      2       1  150064       2.1823     0.014543
enh55825    2  203830200  203831200      6       3  150064        2.341    0.0096165
enh55826    2  203877800  203878800      1       1  150064       2.9017     0.001856
enh55828    2  203882000  203883000      3       2  150064       3.0312    0.0012177
enh55830    2  204019700  204020700      2       1  150064        2.261      0.01188
enh55833    2  204105500  204106500      2       1  150064       2.5793    0.0049506
enh55836    2  204348900  204349900      2       1  150064       2.4373    0.0073984
enh55842    2  204411800  204412800      2       1  150064       2.0237     0.021501
enh55847    2  204521200  204522200      6       2  150064       1.6772     0.046752
enh55851    2  204554600  204555600      1       1  150064       1.9738       0.0242
enh55883    2  204761600  204762600      1       1  150064       1.8551      0.03179
enh55898    2  204872400  204873400      3       2  150064       1.8233     0.034131
enh55901    2  204884300  204885300      5       2  150064       1.7042     0.044172
enh55928    2  205830300  205831300      2       1  150064       2.2231     0.013105
enh55946    2  206571100  206572100      1       1  150064       2.3354     0.009761
enh55962    2  207027600  207028600      4       2  150064       2.0237     0.021501
enh55964    2  207401500  207402500      1       1  150064       1.8454      0.03249
enh55975    2  207911300  207912300      3       2  150064       1.8611     0.031363
enh55991    2  208090000  208091000      2       1  150064       2.8246     0.002367
enh56000    2  208217500  208218500      2       1  150064       1.8105     0.035107
enh56002    2  208339300  208340300      5       2  150064       3.0452    0.0011627
enh56003    2  208343500  208344500      4       1  150064       1.8783     0.030167
enh56004    2  208345900  208346900      3       1  150064       2.3708    0.0088748
enh56007    2  208385800  208386800      4       1  150064       3.7824   7.7671e-05
enh56012    2  208417500  208418500      6       2  150064       3.8213   6.6374e-05
enh56015    2  208467200  208468200      3       2  150064       2.7626    0.0028669
enh56055    2  213550800  213551800      7       4  150064       2.1618     0.015318
enh56056    2  213641500  213642500      4       1  150064       1.8196     0.034408
enh56060    2  213844300  213845300      2       1  150064       1.8471     0.032364
enh56085    2  213986500  213987500      1       1  150064       2.0575      0.01982
enh56103    2  215547600  215548600      2       1  150064       2.1708     0.014972
enh56117    2  216636200  216637200      4       2  150064       1.6582     0.048642
enh56131    2  216876200  216877200      7       3  150064       2.1159     0.017175
enh56151    2  217041800  217042800      4       2  150064       2.2373     0.012632
enh56155    2  217086900  217087900      2       1  150064          1.7     0.044565
enh56164    2  217278000  217279000      3       1  150064       2.8614    0.0021086
enh56170    2  217419200  217420200      4       2  150064       1.8559     0.031731
enh56172    2  217501000  217502000      1       1  150064       2.6239     0.004346
enh56182    2  218025700  218026700      1       1  150064        2.421     0.007738
enh56193    2  218645100  218646100      2       1  150064       1.8048     0.035556
enh56196    2  218655000  218656000      2       1  150064       2.4467    0.0072085
enh56259    2  220024000  220025000      2       1  150064       2.6937    0.0035333
enh56260    2  220025600  220026600      2       1  150064       2.6891    0.0035818
enh56262    2  220036800  220037800      5       2  150064       4.2072   1.2926e-05
enh56263    2  220038600  220039600      1       1  150064       4.2093    1.281e-05
enh56264    2  220045800  220046800      2       1  150064       2.9592    0.0015421
enh56271    2  220091700  220092700      3       2  150064       1.6513      0.04934
enh56290    2  220340700  220341700      1       1  150064       2.6716     0.003774
enh56307    2  222384200  222385200      4       2  150064       1.7407     0.040868
enh56308    2  222392000  222393000      2       1  150064        2.968    0.0014987
enh56309    2  222395400  222396400      3       2  150064       1.6453     0.049958
enh56310    2  222397000  222398000      3       2  150064       2.0497     0.020198
enh56328    2  223728300  223729300      3       1  150064       1.8497     0.032177
enh56366    2  225264200  225265200      3       1  150064       2.6498    0.0040264
enh56367    2  225267100  225268100      4       2  150064       2.4554    0.0070366
enh56368    2  225383900  225384900      3       2  150064       3.6455   0.00013343
enh56369    2  225387100  225388100      4       2  150064       3.3889   0.00035092
enh56370    2  225391200  225392200      2       1  150064       4.9536   3.6421e-07
enh56371    2  225394000  225395000      4       2  150064       3.4131   0.00032117
enh56373    2  225403000  225404000      4       2  150064       3.6805   0.00011638
enh56374    2  225405700  225406700      1       1  150064       2.2675      0.01168
enh56376    2  225407800  225408800      2       1  150064       4.8576   5.9409e-07
enh56377    2  225410300  225411300      1       1  150064       2.3812     0.008627
enh56378    2  225412400  225413400      3       2  150064        4.235   1.1426e-05
enh56381    2  225427000  225428000      3       2  150064       2.5162     0.005931
enh56383    2  225442100  225443100      4       2  150064       3.4885   0.00024284
enh56384    2  225445600  225446600      1       1  150064       2.4706     0.006744
enh56386    2  225467000  225468000      6       3  150064        4.554   2.6316e-06
enh56390    2  225759000  225760000      4       2  150064       2.1264     0.016733
enh56391    2  225774900  225775900      6       2  150064       1.8325     0.033441
enh56392    2  225779800  225780800      4       2  150064       1.8599      0.03145
enh56421    2  225889900  225890900      4       2  150064       1.6587     0.048585
enh56444    2  227698100  227699100      1       1  150064       2.0759      0.01895
enh56448    2  227726900  227727900      2       1  150064       1.8164     0.034652
enh56450    2  227770000  227771000      3       1  150064       1.9244     0.027153
enh56451    2  227780800  227781800      2       1  150064       2.1147     0.017227
enh56454    2  227841900  227842900      1       1  150064       1.8402      0.03287
enh56458    2  228262000  228263000      6       2  150064       2.7527    0.0029553
enh56460    2  228275800  228276800      3       2  150064       2.1261     0.016749
enh56472    2  228382600  228383600      7       3  150064        2.076     0.018949
enh56475    2  228647100  228648100      7       3  150064       3.1985   0.00069061
enh56476    2  228648400  228649400      3       1  150064       2.5928    0.0047604
enh56496    2  230732600  230733600      1       1  150064        1.876      0.03033
enh56498    2  230747700  230748700      2       1  150064       1.9332     0.026609
enh56505    2  230845200  230846200      1       1  150064        2.353     0.009312
enh56517    2  231091500  231092500      2       1  150064        2.481    0.0065505
enh56519    2  231096200  231097200      3       2  150064       2.4634    0.0068815
enh56528    2  231190000  231191000      6       2  150064       1.9679     0.024542
enh56619    2  231845700  231846700      4       2  150064       1.8302     0.033609
enh56639    2  232325800  232326800      1       1  150064       2.7003     0.003464
enh56640    2  232330200  232331200      2       1  150064       2.7802    0.0027166
enh56659    2  232527400  232528400      1       1  150064       2.3914     0.008391
enh56661    2  232531500  232532500      3       1  150064       2.6122    0.0044974
enh56663    2  232539300  232540300      3       1  150064       2.0666     0.019387
enh56664    2  232542000  232543000      5       3  150064       1.8461     0.032437
enh56686    2  232988200  232989200      4       2  150064       2.3755     0.008763
enh56687    2  233003300  233004300      2       1  150064       2.5532    0.0053371
enh56689    2  233101600  233102600      1       1  150064       2.2107      0.01353
enh56693    2  233174900  233175900      2       1  150064       2.3064     0.010543
enh56704    2  233565700  233566700      3       2  150064        5.358   4.2063e-08
enh56705    2  233580600  233581600      3       2  150064       3.1587   0.00079242
enh56706    2  233585800  233586800      3       2  150064       5.7821   3.6876e-09
enh56707    2  233622200  233623200      1       1  150064       3.0501     0.001144
enh56708    2  233635500  233636500      2       1  150064       5.1831   1.0914e-07
enh56709    2  233636700  233637700      1       1  150064       6.1794    3.218e-10
enh56711    2  233703700  233704700      2       1  150064       6.0443   7.5018e-10
enh56712    2  233913600  233914600      3       1  150064       2.5327    0.0056589
enh56713    2  233918500  233919500      1       1  150064       2.5708     0.005073
enh56714    2  233923400  233924400      3       1  150064       2.3692    0.0089144
enh56758    2  234267700  234268700      3       2  150064       1.8842     0.029772
enh56783    2  234900200  234901200      5       3  150064       1.7388     0.041034
enh56789    2  234970200  234971200      3       1  150064       2.5763    0.0049937
enh56828    2  235354000  235355000      6       2  150064        1.992     0.023188
enh56829    2  235358700  235359700      4       1  150064       1.7671     0.038607
enh56855    2  237273800  237274800      4       2  150064       1.9402      0.02618
enh56901    2  238648800  238649800      5       1  150064       1.8088     0.035242
enh56902    2  238651900  238652900      8       2  150064       1.8747     0.030416
enh56932    2  239104000  239105000      4       2  150064        1.719     0.042806
enh56933    2  239107200  239108200      3       2  150064       1.8415     0.032777
enh57029    2  240884800  240885800      7       3  150064       1.7081     0.043805
enh57037    2  241329400  241330400      2       1  150064       2.4127    0.0079175
enh57038    2  241331700  241332700      6       2  150064       2.1182     0.017078
enh57039    2  241342200  241343200      7       1  150064        2.541    0.0055276
enh57054    2  241562300  241563300     10       6  150064       1.9084     0.028171
enh57077    2  242037600  242038600      1       1  150064       1.7538      0.03973
enh57087    2  242209500  242210500      1       1  150064       2.0942      0.01812
enh57101    2  242279400  242280400      2       1  150064       1.9294     0.026838
enh57106    2  242445300  242446300      2       1  150064       1.8714     0.030647
enh57111    2  242558900  242559900      3       1  150064       1.6852     0.045976
enh57112    2  242574300  242575300      3       2  150064       1.8432     0.032647
enh57115    2  242604400  242605400      2       1  150064       1.8155      0.03472
enh57121    2  242670000  242671000      2       1  150064       1.6689     0.047569
enh57141    2  242820100  242821100      2       1  150064       1.9287     0.026884
enh57150    2  242907300  242908300      2       1  150064       1.7049     0.044102
enh57171    3    3221400    3222400      4       2  150064       1.7359     0.041293
enh57198    3    4575100    4576100      3       1  150064       1.7872     0.036951
enh57212    3    4846200    4847200      1       1  150064       1.6881       0.0457
enh57218    3    4888200    4889200      3       1  150064       1.9561     0.025227
enh57219    3    4896900    4897900      7       2  150064       1.8235     0.034115
enh57220    3    4907400    4908400      2       1  150064       2.0226     0.021559
enh57225    3    4948200    4949200      3       1  150064       1.6583     0.048631
enh57238    3    5061300    5062300      3       2  150064       2.8895    0.0019292
enh57240    3    5068600    5069600      7       2  150064       2.3887    0.0084543
enh57258    3    5209400    5210400      2       1  150064        1.761     0.039116
enh57291    3    9053600    9054600      2       1  150064       1.7075     0.043866
enh57293    3    9220800    9221800      1       1  150064       1.6988      0.04468
enh57294    3    9222400    9223400      3       2  150064        2.042     0.020577
enh57298    3    9403200    9404200      2       1  150064       2.4557    0.0070301
enh57300    3    9406000    9407000      4       2  150064       2.0666     0.019388
enh57301    3    9414500    9415500      2       1  150064       2.3867    0.0084996
enh57304    3    9451200    9452200      3       2  150064       2.2399      0.01255
enh57306    3    9462300    9463300      2       1  150064       2.5539    0.0053266
enh57307    3    9464900    9465900      3       2  150064       1.6915     0.045367
enh57308    3    9493500    9494500      3       2  150064       2.1722     0.014919
enh57317    3    9777900    9778900      3       1  150064       1.6684     0.047614
enh57387    3   10431200   10432200      2       1  150064       2.8256    0.0023597
enh57388    3   10436400   10437400      4       2  150064       2.9216    0.0017412
enh57393    3   10599000   10600000      3       2  150064       3.6693    0.0001216
enh57406    3   11433200   11434200      1       1  150064       2.2728      0.01152
enh57420    3   11664500   11665500      6       3  150064       1.9559     0.025236
enh57422    3   11672900   11673900      3       1  150064       2.4641    0.0068679
enh57423    3   11674100   11675100      2       1  150064       2.6237    0.0043495
enh57425    3   11685400   11686400      1       1  150064       4.0817    2.235e-05
enh57431    3   11826100   11827100      1       1  150064       1.9874      0.02344
enh57432    3   11885900   11886900      4       1  150064       2.4412    0.0073193
enh57439    3   12436300   12437300      1       1  150064       3.5333    0.0002052
enh57440    3   12503700   12504700      3       1  150064       2.0879     0.018405
enh57441    3   12512400   12513400      3       2  150064       2.5137    0.0059735
enh57442    3   12521000   12522000      3       1  150064       2.2586     0.011955
enh57443    3   12524300   12525300      3       1  150064       1.9132     0.027863
enh57445    3   12549400   12550400      4       2  150064       2.2149     0.013384
enh57446    3   12601900   12602900      3       1  150064       2.3248     0.010042
enh57447    3   12604100   12605100      3       1  150064       2.3623    0.0090812
enh57450    3   12662800   12663800      3       2  150064       2.3272    0.0099767
enh57451    3   12665800   12666800      3       2  150064       2.2475     0.012306
enh57460    3   12689600   12690600      3       1  150064       1.8254      0.03397
enh57462    3   12694300   12695300      2       1  150064       1.7605     0.039158
enh57464    3   12761500   12762500      6       1  150064       2.3696    0.0089049
enh57472    3   12919500   12920500      2       1  150064       1.6711     0.047353
enh57493    3   13087500   13088500      6       3  150064       2.6935    0.0035351
enh57499    3   13191000   13192000      1       1  150064       2.3537     0.009295
enh57504    3   13378100   13379100      3       1  150064       2.0201     0.021688
enh57508    3   13428200   13429200      5       2  150064        1.736     0.041279
enh57509    3   13432900   13433900      2       1  150064       2.0531     0.020033
enh57521    3   13494000   13495000      3       2  150064        2.009     0.022266
enh57557    3   14418600   14419600     10       2  150064        2.414    0.0078903
enh57559    3   14442800   14443800      1       1  150064       1.7653      0.03876
enh57573    3   14691500   14692500      1       1  150064       1.7781      0.03769
enh57577    3   14962300   14963300      2       1  150064       2.6052    0.0045911
enh57592    3   15138600   15139600      2       1  150064       1.7907     0.036672
enh57609    3   15346300   15347300      5       2  150064       1.7294      0.04187
enh57661    3   15832400   15833400      2       1  150064       2.1659     0.015161
enh57681    3   16327000   16328000      6       3  150064       1.7488     0.040159
enh57689    3   16352500   16353500      2       1  150064       2.0218     0.021599
enh57701    3   16441000   16442000      5       2  150064       2.0809      0.01872
enh57717    3   16842200   16843200      4       2  150064        2.586    0.0048554
enh57718    3   16852300   16853300      6       3  150064       3.2394   0.00059899
enh57719    3   16865300   16866300      3       1  150064       3.3366   0.00042409
enh57720    3   16870200   16871200      6       3  150064       2.5502    0.0053827
enh57724    3   16891400   16892400      6       2  150064       2.1343      0.01641
enh57733    3   16955100   16956100      3       2  150064       3.0528    0.0011336
enh57734    3   16957900   16958900      6       3  150064       4.1108   1.9714e-05
enh57735    3   16960700   16961700      3       2  150064       2.9651    0.0015131
enh57738    3   16964300   16965300      2       1  150064       3.2495   0.00057798
enh57739    3   16966600   16967600      3       1  150064        3.677     0.000118
enh57740    3   16970100   16971100      5       2  150064       2.4467    0.0072078
enh57741    3   16973800   16974800      3       1  150064       2.0337      0.02099
enh57745    3   16990000   16991000      4       2  150064       1.7951     0.036316
enh57749    3   17000000   17001000      2       1  150064       2.0347     0.020943
enh57752    3   17014800   17015800      4       2  150064       2.1659     0.015161
enh57756    3   17027000   17028000      1       1  150064       1.9738       0.0242
enh57770    3   17078200   17079200      4       2  150064       2.0882     0.018388
enh57771    3   17080500   17081500      3       1  150064       2.1731     0.014887
enh57772    3   17085300   17086300      3       2  150064       1.9608     0.024949
enh57778    3   17193900   17194900      2       1  150064       3.0444    0.0011658
enh57779    3   17220900   17221900      3       1  150064       4.2715   9.7099e-06
enh57781    3   17275900   17276900      3       1  150064       4.2376   1.1297e-05
enh57783    3   17364000   17365000      1       1  150064       3.4059    0.0003297
enh57784    3   17443200   17444200      5       1  150064       2.8105    0.0024729
enh57785    3   17465400   17466400      2       1  150064        3.761   8.4606e-05
enh57786    3   17607300   17608300      4       2  150064       4.3812   5.9027e-06
enh57789    3   17734100   17735100      3       2  150064       4.1317   1.8008e-05
enh57790    3   17734700   17735700      3       1  150064       4.4484   4.3257e-06
enh57791    3   17749100   17750100      5       1  150064       4.5813   2.3106e-06
enh57793    3   17774100   17775100      1       1  150064        4.382     5.88e-06
enh57794    3   17774800   17775800      3       2  150064       3.2869   0.00050644
enh57795    3   17778200   17779200      2       1  150064       3.8711   5.4179e-05
enh57796    3   17779500   17780500      3       1  150064       4.2815   9.2812e-06
enh57797    3   17784800   17785800      4       1  150064         2.91     0.001807
enh57798    3   17788800   17789800      3       1  150064       4.4783    3.762e-06
enh57799    3   17790400   17791400      1       1  150064       3.0272     0.001234
enh57800    3   17791200   17792200      2       1  150064       3.8504    5.896e-05
enh57801    3   17797100   17798100      1       1  150064       5.1533     1.28e-07
enh57802    3   17816100   17817100      1       1  150064       4.8777    5.367e-07
enh57803    3   17847700   17848700     13       3  150064       2.2212     0.013168
enh57805    3   18256800   18257800      2       1  150064       2.7986    0.0025662
enh57809    3   18403300   18404300      6       3  150064       1.6628     0.048178
enh57817    3   18437600   18438600      2       1  150064       1.9407     0.026146
enh57818    3   18450800   18451800      4       2  150064       2.0077     0.022339
enh57850    3   19930000   19931000      6       2  150064        1.725     0.042268
enh57855    3   19998200   19999200      3       1  150064       1.9189     0.027496
enh57887    3   23443900   23444900      2       1  150064       1.8741     0.030459
enh57893    3   23768300   23769300      5       3  150064       2.4113     0.007947
enh57896    3   23853400   23854400      1       1  150064       2.4984     0.006238
enh57933    3   25821400   25822400      4       1  150064       1.7056     0.044038
enh57936    3   25833400   25834400      1       1  150064        2.117      0.01713
enh57968    3   27811800   27812800      6       2  150064        2.048     0.020281
enh57976    3   27941600   27942600      3       2  150064       2.1848     0.014452
enh58004    3   30304400   30305400      2       1  150064       2.2289     0.012911
enh58006    3   30361100   30362100      2       1  150064       2.1714     0.014952
enh58007    3   30373000   30374000      2       1  150064       1.6481     0.049664
enh58008    3   30389000   30390000      3       1  150064       1.6587     0.048593
enh58061    3   31402600   31403600      4       1  150064       2.0865     0.018467
enh58065    3   31450000   31451000      2       1  150064       2.4642     0.006866
enh58067    3   31485000   31486000      8       2  150064       2.0676     0.019341
enh58068    3   31489800   31490800      2       1  150064        1.684     0.046087
enh58070    3   31506600   31507600      3       1  150064       2.3531    0.0093095
enh58089    3   31649200   31650200      3       2  150064       2.1816      0.01457
enh58091    3   31654700   31655700      3       1  150064       1.7368     0.041211
enh58094    3   31677100   31678100      2       1  150064       1.6942     0.045115
enh58102    3   32132600   32133600      6       2  150064       2.0718      0.01914
enh58108    3   32155300   32156300      9       1  150064       1.8971     0.028908
enh58109    3   32157300   32158300      7       1  150064       1.7065     0.043955
enh58122    3   32326600   32327600      7       3  150064       1.7843     0.037187
enh58126    3   32345600   32346600      4       2  150064        1.963     0.024824
enh58180    3   32744700   32745700      5       3  150064       1.6734     0.047124
enh58192    3   33015600   33016600      4       2  150064         1.81     0.035151
enh58208    3   33139300   33140300      2       1  150064       2.0427     0.020542
enh58213    3   33414000   33415000      2       1  150064       2.7776    0.0027379
enh58214    3   33426800   33427800      3       2  150064       2.6673    0.0038233
enh58215    3   33472100   33473100      3       1  150064       3.1141   0.00092256
enh58217    3   33483300   33484300      4       2  150064       2.8006    0.0025503
enh58218    3   33488100   33489100      8       3  150064       2.3511    0.0093602
enh58225    3   33739300   33740300      1       1  150064       1.8086      0.03526
enh58226    3   33748600   33749600      1       1  150064       2.1704      0.01499
enh58227    3   33753200   33754200      1       1  150064       1.9564      0.02521
enh58237    3   33844100   33845100      3       1  150064       1.9979     0.022861
enh58249    3   36884500   36885500      2       1  150064       5.3195   5.2032e-08
enh58250    3   36905300   36906300      1       1  150064       2.9618     0.001529
enh58251    3   36910100   36911100      2       1  150064       2.9065    0.0018277
enh58252    3   36916100   36917100      1       1  150064       3.2064     0.000672
enh58253    3   36919400   36920400      4       2  150064        5.249   7.6482e-08
enh58255    3   36935100   36936100      3       1  150064       3.0269    0.0012354
enh58256    3   36942300   36943300      2       1  150064       2.6908    0.0035639
enh58257    3   36945700   36946700      1       1  150064       5.8352    2.686e-09
enh58258    3   36948200   36949200      1       1  150064       2.9594     0.001541
enh58261    3   36959200   36960200      4       2  150064       5.3805   3.7134e-08
enh58262    3   36965500   36966500      3       2  150064       3.4386   0.00029233
enh58265    3   36984600   36985600      2       1  150064       2.7253    0.0032117
enh58266    3   36986600   36987600      4       2  150064       3.3887   0.00035117
enh58267    3   36998900   36999900      3       2  150064       2.8052    0.0025142
enh58268    3   37011000   37012000      2       1  150064       2.8671     0.002071
enh58271    3   37036100   37037100      2       1  150064       1.8574      0.03163
enh58274    3   37186400   37187400      1       1  150064       3.0522     0.001136
enh58275    3   37196400   37197400      2       1  150064       2.8978    0.0018791
enh58276    3   37204400   37205400      3       1  150064       3.0441    0.0011669
enh58277    3   37210800   37211800      3       1  150064       2.9165      0.00177
enh58278    3   37212300   37213300      1       1  150064       2.9258     0.001718
enh58281    3   37220600   37221600      5       3  150064       2.2979     0.010784
enh58282    3   37254500   37255500      2       1  150064       2.1823     0.014545
enh58283    3   37258600   37259600      5       2  150064       2.4625    0.0068994
enh58286    3   37270400   37271400      1       1  150064       2.2127      0.01346
enh58291    3   37328800   37329800      4       2  150064       1.8577     0.031607
enh58292    3   37332200   37333200      4       2  150064       2.0734     0.019068
enh58293    3   37344000   37345000      1       1  150064       1.8619      0.03131
enh58297    3   37828600   37829600      2       1  150064       2.2195     0.013226
enh58301    3   37948300   37949300      5       2  150064       1.9275     0.026959
enh58302    3   37997800   37998800      2       1  150064       2.0516     0.020107
enh58319    3   38190800   38191800      1       1  150064       1.7923      0.03654
enh58337    3   38462300   38463300      2       1  150064       3.2344    0.0006095
enh58338    3   38468700   38469700      1       1  150064       2.4316     0.007516
enh58339    3   38479400   38480400      2       1  150064       3.1451   0.00083004
enh58340    3   38494000   38495000      3       1  150064       3.1473   0.00082402
enh58341    3   38499600   38500600      2       1  150064       2.9328    0.0016794
enh58342    3   38513800   38514800      2       1  150064       3.2491    0.0005789
enh58343    3   38536900   38537900      4       2  150064       2.8552    0.0021503
enh58344    3   38539300   38540300      1       1  150064       3.5016    0.0002312
enh58379    3   39369100   39370100      6       2  150064       2.0521     0.020082
enh58447    3   42189500   42190500      3       1  150064       2.5561    0.0052933
enh58449    3   42202300   42203300      1       1  150064       2.3561     0.009233
enh58451    3   42205200   42206200      3       2  150064        1.876      0.03033
enh58452    3   42213900   42214900      3       1  150064       2.0205     0.021668
enh58453    3   42220400   42221400      5       2  150064       2.7289    0.0031772
enh58454    3   42233300   42234300      7       2  150064       2.0992     0.017902
enh58455    3   42256600   42257600      4       2  150064       1.9369     0.026381
enh58461    3   42551700   42552700      2       1  150064       1.9125     0.027903
enh58466    3   42570500   42571500      1       1  150064       2.8961     0.001889
enh58476    3   42644200   42645200      3       2  150064       1.7247     0.042289
enh58515    3   43223200   43224200      9       4  150064       1.8169     0.034617
enh58527    3   43346900   43347900      2       1  150064       1.9683     0.024515
enh58537    3   43428800   43429800      2       1  150064       1.8826     0.029876
enh58539    3   43435200   43436200      3       2  150064       2.4605    0.0069373
enh58550    3   43680100   43681100      1       1  150064       1.7368      0.04121
enh58555    3   43798200   43799200      6       3  150064       2.5986    0.0046807
enh58561    3   44249300   44250300      2       1  150064       3.1165    0.0009151
enh58576    3   44597600   44598600      1       1  150064       3.0287     0.001228
enh58605    3   45154300   45155300      4       2  150064       2.5462    0.0054453
enh58609    3   45179800   45180800      7       4  150064       2.5554    0.0053033
enh58615    3   45314400   45315400      3       2  150064       3.7064   0.00010511
enh58683    3   46131600   46132600      2       1  150064       1.9312     0.026727
enh58686    3   46143900   46144900      5       1  150064       1.8661     0.031012
enh58691    3   46196000   46197000      1       1  150064       1.7337      0.04149
enh58831    3   47938800   47939800      3       2  150064       2.6887    0.0035864
enh58839    3   48099600   48100600      1       1  150064        1.666      0.04786
enh58846    3   48153700   48154700      1       1  150064       1.8158       0.0347
enh58847    3   48211300   48212300      2       1  150064        1.689     0.045613
enh58850    3   48273900   48274900      2       1  150064       2.8184    0.0024135
enh58851    3   48281400   48282400      2       1  150064       1.7938     0.036423
enh58856    3   48340000   48341000      1       1  150064       2.0385      0.02075
enh58858    3   48343600   48344600      4       1  150064        1.983     0.023681
enh58859    3   48362000   48363000      4       1  150064       2.0024     0.022619
enh58860    3   48469100   48470100      1       1  150064       1.8731      0.03053
enh58885    3   48661300   48662300      1       1  150064        2.289      0.01104
enh58886    3   48670900   48671900      2       1  150064       2.3372    0.0097139
enh58895    3   48735000   48736000      4       2  150064       2.0676     0.019339
enh58896    3   48737700   48738700      3       1  150064       2.1449      0.01598
enh58899    3   48745300   48746300      1       1  150064       2.0145      0.02198
enh58900    3   48750300   48751300      1       1  150064       2.0126      0.02208
enh58901    3   48754800   48755800      1       1  150064       2.1125      0.01732
enh58902    3   48777100   48778100      1       1  150064        1.712      0.04345
enh58906    3   48849500   48850500      2       1  150064        1.655     0.048962
enh58911    3   48933600   48934600      1       1  150064       1.8011      0.03584
enh58922    3   49004000   49005000      1       1  150064       1.8945      0.02908
enh58931    3   49067000   49068000      1       1  150064       1.6834      0.04615
enh58948    3   49275500   49276500      5       2  150064       1.7737     0.038055
enh58954    3   49375000   49376000      1       1  150064       1.7766      0.03782
enh58957    3   49386200   49387200      1       1  150064       1.8532      0.03193
enh58963    3   49426100   49427100      1       1  150064        1.854      0.03187
enh58966    3   49437000   49438000      3       2  150064       2.1673     0.015107
enh58973    3   49459100   49460100      3       1  150064       2.1882     0.014328
enh58975    3   49465400   49466400      2       1  150064       2.3632    0.0090586
enh58976    3   49467200   49468200      1       1  150064        2.313      0.01036
enh58983    3   49535100   49536100      1       1  150064        2.107      0.01756
enh58995    3   49740700   49741700      1       1  150064       1.8435      0.03263
enh58996    3   49750100   49751100      1       1  150064       1.8367      0.03313
enh58999    3   49759500   49760500      2       1  150064       1.7308     0.041743
enh59001    3   49791900   49792900      2       1  150064       1.7357     0.041312
enh59006    3   49807800   49808800      5       2  150064       2.3276    0.0099655
enh59008    3   49812100   49813100      3       1  150064       2.0139     0.022008
enh59010    3   49819500   49820500      4       2  150064       2.0121     0.022104
enh59012    3   49821500   49822500      3       2  150064        2.037     0.020826
enh59016    3   49843600   49844600      1       1  150064       2.0166      0.02187
enh59017    3   49848800   49849800      1       1  150064       2.3804     0.008648
enh59018    3   49852000   49853000      2       1  150064       2.4112      0.00795
enh59019    3   49894200   49895200      2       1  150064       2.0486     0.020249
enh59020    3   49910000   49911000      4       2  150064       3.2529   0.00057118
enh59023    3   49965300   49966300      3       2  150064       1.7315      0.04168
enh59024    3   49967900   49968900      1       1  150064       3.0538      0.00113
enh59025    3   49976600   49977600      2       1  150064       1.7141     0.043251
enh59026    3   49979200   49980200      3       2  150064       2.5741    0.0050254
enh59027    3   49980500   49981500      2       1  150064       2.2917     0.010962
enh59031    3   49997200   49998200      2       1  150064       2.9361    0.0016618
enh59032    3   50078400   50079400      1       1  150064       2.9568     0.001554
enh59033    3   50112300   50113300      4       2  150064       3.0641    0.0010915
enh59035    3   50128500   50129500      2       1  150064       2.5338    0.0056422
enh59040    3   50231800   50232800      1       1  150064       3.4946    0.0002374
enh59049    3   50287600   50288600      2       1  150064       2.1402     0.016169
enh59050    3   50291800   50292800      3       2  150064       2.9169    0.0017674
enh59051    3   50296700   50297700      1       1  150064       2.6618     0.003886
enh59074    3   50409800   50410800      2       1  150064       3.3548   0.00039713
enh59082    3   50519000   50520000      3       2  150064       2.4225    0.0077069
enh59092    3   50615300   50616300      2       1  150064       1.8094     0.035191
enh59105    3   51008900   51009900      2       1  150064       2.0342     0.020965
enh59112    3   51311800   51312800      1       1  150064       1.9982      0.02285
enh59114    3   51425700   51426700      1       1  150064        2.068      0.01932
enh59117    3   51475400   51476400      1       1  150064       1.8262      0.03391
enh59121    3   51531900   51532900      2       1  150064       1.8601     0.031432
enh59123    3   51535500   51536500      1       1  150064       2.2004      0.01389
enh59130    3   51707700   51708700      2       1  150064       1.8649     0.031095
enh59138    3   51754100   51755100      6       4  150064       2.0985     0.017932
enh59139    3   51768300   51769300      5       2  150064       2.2642     0.011782
enh59169    3   52236400   52237400      1       1  150064        3.771    8.131e-05
enh59172    3   52268600   52269600      5       2  150064       4.5627   2.5246e-06
enh59174    3   52277200   52278200      2       1  150064       4.1743   1.4945e-05
enh59177    3   52288700   52289700      1       1  150064       5.5327    1.577e-08
enh59183    3   52308600   52309600      3       2  150064       5.0398   2.3298e-07
enh59185    3   52319600   52320600      2       1  150064        3.233    0.0006125
enh59187    3   52332800   52333800      2       1  150064       5.6228   9.3969e-09
enh59188    3   52341200   52342200      1       1  150064        4.945    3.807e-07
enh59192    3   52406800   52407800      4       2  150064       3.6841   0.00011474
enh59195    3   52466700   52467700      4       2  150064       3.9566   3.8006e-05
enh59196    3   52478500   52479500      2       1  150064       2.5522    0.0053525
enh59199    3   52491100   52492100      3       2  150064       3.2098   0.00066409
enh59201    3   52565700   52566700      3       1  150064       4.5675   2.4684e-06
enh59202    3   52568900   52569900      2       1  150064       3.3737   0.00037085
enh59203    3   52572100   52573100      3       1  150064       3.9099   4.6163e-05
enh59204    3   52573500   52574500      3       1  150064       3.1335   0.00086361
enh59210    3   52717500   52718500      2       1  150064       4.4416   4.4639e-06
enh59211    3   52722100   52723100      2       1  150064       4.9234   4.2524e-07
enh59212    3   52737500   52738500      1       1  150064       4.5918    2.197e-06
enh59213    3   52741600   52742600      3       1  150064       5.1293   1.4544e-07
enh59214    3   52754900   52755900      3       1  150064       3.5828   0.00016997
enh59215    3   52796800   52797800      1       1  150064       5.0263      2.5e-07
enh59216    3   52803000   52804000      1       1  150064       5.0609    2.086e-07
enh59219    3   52908900   52909900      1       1  150064       5.0388    2.342e-07
enh59220    3   52924300   52925300      1       1  150064       1.7474      0.04028
enh59221    3   52924800   52925800      2       1  150064       4.5315   2.9289e-06
enh59223    3   52928300   52929300      4       2  150064       5.2742   6.6653e-08
enh59224    3   52931800   52932800      2       1  150064        4.483   3.6795e-06
enh59225    3   52968300   52969300      2       1  150064       5.4771   2.1615e-08
enh59226    3   52991300   52992300      4       2  150064       5.0397   2.3314e-07
enh59227    3   53007400   53008400      2       1  150064       5.2566   7.3354e-08
enh59228    3   53016100   53017100      4       2  150064       5.1778   1.1223e-07
enh59230    3   53021000   53022000      2       1  150064       4.3654   6.3435e-06
enh59231    3   53023900   53024900      2       1  150064       3.3831   0.00035843
enh59236    3   53053300   53054300      3       2  150064       4.3146   7.9964e-06
enh59238    3   53059400   53060400      1       1  150064       3.6619    0.0001252
enh59239    3   53060300   53061300      3       2  150064       5.2966   5.9004e-08
enh59240    3   53063600   53064600      4       2  150064       2.9668    0.0015048
enh59241    3   53065800   53066800      1       1  150064       2.9818     0.001433
enh59242    3   53069600   53070600      3       2  150064       2.1356     0.016357
enh59243    3   53073300   53074300      2       1  150064       2.8035    0.0025277
enh59244    3   53075900   53076900      2       1  150064       4.8934   4.9565e-07
enh59246    3   53105500   53106500      2       1  150064       2.1692     0.015032
enh59260    3   53230500   53231500      4       2  150064       2.8982    0.0018767
enh59261    3   53277800   53278800      7       3  150064       3.0421    0.0011748
enh59262    3   53282400   53283400      2       1  150064       2.4855     0.006469
enh59263    3   53284900   53285900      3       2  150064       3.1891    0.0007136
enh59265    3   53290000   53291000      4       2  150064       2.6459    0.0040737
enh59266    3   53303800   53304800      1       1  150064       1.9089      0.02814
enh59268    3   53357900   53358900      2       1  150064       1.8425     0.032701
enh59270    3   53363600   53364600      3       2  150064       3.3767   0.00036674
enh59275    3   53913900   53914900      1       1  150064       2.2603       0.0119
enh59280    3   56592800   56593800      6       2  150064       1.7516     0.039923
enh59281    3   56609400   56610400      3       2  150064       2.1292      0.01662
enh59288    3   56698100   56699100      5       2  150064        2.137     0.016299
enh59290    3   56707400   56708400      3       2  150064       2.5733    0.0050371
enh59291    3   56711900   56712900      1       1  150064       2.3784     0.008693
enh59295    3   56751600   56752600      3       1  150064       1.9995     0.022779
enh59296    3   56760000   56761000      8       2  150064       1.8173     0.034587
enh59298    3   56769200   56770200      3       1  150064       1.9887     0.023368
enh59299    3   56777600   56778600      1       1  150064       1.9896      0.02332
enh59315    3   56871400   56872400      2       1  150064       2.6131    0.0044857
enh59316    3   56873600   56874600      3       1  150064       2.7889    0.0026446
enh59317    3   56881400   56882400      1       1  150064       1.6898      0.04553
enh59320    3   56899300   56900300      2       1  150064       2.2749     0.011455
enh59349    3   57572600   57573600      3       2  150064       1.7503     0.040037
enh59374    3   57790500   57791500      2       1  150064       1.6791     0.046565
enh59409    3   58160900   58161900      4       2  150064       2.6702    0.0037904
enh59417    3   58294700   58295700      3       2  150064       2.0731     0.019083
enh59420    3   58320800   58321800      4       2  150064       2.8257    0.0023589
enh59426    3   58417600   58418600      2       1  150064       2.2582     0.011967
enh59427    3   58419800   58420800      7       3  150064       2.2351     0.012706
enh59430    3   58456800   58457800      3       2  150064        1.946     0.025828
enh59446    3   59411100   59412100      6       2  150064       1.9188     0.027506
enh59449    3   59438600   59439600      9       3  150064        1.679     0.046579
enh59457    3   59745000   59746000      7       3  150064       2.6709    0.0037819
enh59461    3   59776100   59777100      4       2  150064        1.671     0.047359
enh59464    3   59853600   59854600      2       1  150064       1.9658     0.024661
enh59469    3   59892700   59893700      5       3  150064       1.7362      0.04126
enh59471    3   59909100   59910100      3       2  150064       1.6542     0.049039
enh59482    3   59980700   59981700      4       2  150064        1.708     0.043817
enh59488    3   60018000   60019000      5       2  150064       2.0894     0.018337
enh59491    3   60026600   60027600      3       2  150064       2.2568     0.012009
enh59495    3   60044800   60045800      4       2  150064       2.6641      0.00386
enh59498    3   60056700   60057700     14       3  150064       1.7229     0.042458
enh59502    3   60076100   60077100      6       4  150064       1.9464     0.025802
enh59503    3   60080400   60081400      4       2  150064       1.9336      0.02658
enh59509    3   60288600   60289600      4       2  150064       3.9514   3.8847e-05
enh59517    3   63840900   63841900      2       1  150064       3.5977   0.00016054
enh59518    3   63844300   63845300      2       1  150064       2.4633    0.0068825
enh59520    3   63850800   63851800      4       2  150064       2.2454      0.01237
enh59522    3   63853400   63854400      1       1  150064       3.9522    3.872e-05
enh59523    3   63854300   63855300      1       1  150064       3.7895    7.549e-05
enh59524    3   63855800   63856800      1       1  150064       2.5298     0.005706
enh59525    3   63857700   63858700      2       1  150064       2.8442     0.002226
enh59527    3   63862500   63863500      2       1  150064       4.7223   1.1659e-06
enh59528    3   63866200   63867200      2       1  150064       2.5427    0.0054999
enh59530    3   63880700   63881700      2       1  150064       3.4688   0.00026138
enh59531    3   63895600   63896600      4       2  150064       2.3692    0.0089141
enh59532    3   63899700   63900700      1       1  150064       5.1478    1.318e-07
enh59534    3   63912900   63913900      3       1  150064       3.1973   0.00069368
enh59539    3   63937500   63938500      1       1  150064       1.7284      0.04196
enh59541    3   63947300   63948300      4       2  150064       4.3393   7.1459e-06
enh59542    3   63950700   63951700      2       1  150064       2.0097     0.022229
enh59544    3   63958000   63959000      2       1  150064       1.9866     0.023486
enh59545    3   63959700   63960700      3       2  150064       3.6189   0.00014794
enh59546    3   63967500   63968500      3       2  150064       2.2201     0.013207
enh59547    3   63969700   63970700      4       2  150064       4.8091   7.5806e-07
enh59549    3   63977700   63978700      1       1  150064       2.7813     0.002707
enh59552    3   63996200   63997200      1       1  150064       2.7882      0.00265
enh59553    3   63997000   63998000      4       2  150064       3.2143   0.00065381
enh59554    3   64006400   64007400      4       2  150064       1.9426     0.026032
enh59556    3   64015700   64016700      4       2  150064       1.6919     0.045328
enh59572    3   66427900   66428900      3       1  150064       1.8044     0.035581
enh59599    3   67047400   67048400      2       1  150064       1.8736     0.030492
enh59610    3   67586600   67587600      3       1  150064       1.9192      0.02748
enh59612    3   67634000   67635000      2       1  150064       2.8852     0.001956
enh59614    3   67645500   67646500      5       2  150064       2.1891     0.014295
enh59615    3   67652700   67653700      3       1  150064       2.6431    0.0041071
enh59620    3   67685400   67686400      4       1  150064       1.8647     0.031114
enh59621    3   67688200   67689200      2       1  150064       1.7652     0.038767
enh59623    3   67693700   67694700      2       1  150064        1.897     0.028914
enh59624    3   67695600   67696600      3       1  150064       1.9603     0.024982
enh59625    3   67696900   67697900      3       1  150064       1.9435     0.025976
enh59626    3   67699900   67700900      4       2  150064        3.489   0.00024246
enh59631    3   67733600   67734600      2       1  150064       2.0356     0.020896
enh59633    3   67736300   67737300      2       1  150064       1.8153     0.034737
enh59639    3   67997000   67998000      3       1  150064       2.4718    0.0067208
enh59664    3   69246900   69247900      4       1  150064       1.6578     0.048676
enh59670    3   69298200   69299200      1       1  150064       3.0456     0.001161
enh59671    3   69299000   69300000      2       1  150064        3.491   0.00024064
enh59674    3   69355000   69356000      2       1  150064       2.7099    0.0033647
enh59675    3   69375000   69376000      3       2  150064       2.8601    0.0021175
enh59677    3   69401000   69402000      8       2  150064       2.1879      0.01434
enh59678    3   69418200   69419200      4       1  150064       2.9448    0.0016157
enh59680    3   69841800   69842800      4       1  150064       2.9031    0.0018472
enh59681    3   70889300   70890300      5       1  150064        1.675     0.046965
enh59699    3   71102600   71103600      1       1  150064       1.8667      0.03097
enh59702    3   71125600   71126600      3       1  150064       2.8853    0.0019552
enh59703    3   71129100   71130100      3       1  150064       2.1907     0.014236
enh59708    3   71140700   71141700      3       1  150064       1.6688     0.047583
enh59712    3   71163400   71164400      2       1  150064       2.8482    0.0021984
enh59713    3   71169900   71170900      5       2  150064       2.4283    0.0075859
enh59717    3   71193000   71194000      2       1  150064        1.735     0.041373
enh59719    3   71205200   71206200      2       1  150064       1.6692     0.047543
enh59728    3   71254400   71255400      1       1  150064       5.1579    1.249e-07
enh59730    3   71262800   71263800      2       1  150064        2.873    0.0020327
enh59731    3   71268800   71269800      3       2  150064       1.7065     0.043954
enh59732    3   71274700   71275700      4       2  150064       3.4814   0.00024942
enh59735    3   71289000   71290000      5       1  150064       3.7249   9.7678e-05
enh59737    3   71294900   71295900      1       1  150064       2.5053     0.006117
enh59739    3   71300100   71301100      2       1  150064       1.7004      0.04453
enh59740    3   71301700   71302700      3       2  150064       4.2488   1.0746e-05
enh59744    3   71308500   71309500      1       1  150064       3.4259    0.0003064
enh59745    3   71309600   71310600      3       2  150064       4.2315   1.1608e-05
enh59746    3   71312600   71313600      2       1  150064       3.6781   0.00011747
enh59747    3   71318900   71319900      7       3  150064       2.3719    0.0088473
enh59748    3   71322400   71323400      5       2  150064       4.3695   6.2278e-06
enh59749    3   71324600   71325600      3       1  150064       1.8193     0.034429
enh59750    3   71326200   71327200      5       3  150064       4.7699   9.2141e-07
enh59751    3   71327000   71328000      5       3  150064       3.8313   6.3739e-05
enh59752    3   71330200   71331200      8       3  150064       2.0969     0.018001
enh59753    3   71332400   71333400      3       2  150064       3.6504   0.00013092
enh59754    3   71334200   71335200      2       1  150064       3.6357   0.00013862
enh59756    3   71339400   71340400      4       2  150064       4.4272   4.7727e-06
enh59757    3   71341900   71342900      3       1  150064       1.9223     0.027283
enh59759    3   71345000   71346000      3       2  150064       3.3261   0.00044032
enh59761    3   71353500   71354500      2       1  150064       2.6003    0.0046568
enh59763    3   71365900   71366900      4       2  150064       3.4888   0.00024257
enh59764    3   71368500   71369500      4       2  150064       2.8338    0.0022999
enh59765    3   71386200   71387200      2       1  150064       2.6497    0.0040278
enh59766    3   71388600   71389600      3       2  150064       3.8643   5.5708e-05
enh59767    3   71395000   71396000      3       2  150064       2.9057     0.001832
enh59768    3   71397200   71398200      2       1  150064       4.5228    3.051e-06
enh59769    3   71399100   71400100      3       2  150064       3.0373    0.0011936
enh59772    3   71413200   71414200      2       1  150064       1.8311     0.033542
enh59774    3   71424000   71425000      2       1  150064       2.9417    0.0016321
enh59775    3   71432900   71433900      4       2  150064       1.9642     0.024756
enh59776    3   71437100   71438100      5       2  150064       2.7276    0.0031897
enh59786    3   71469600   71470600      1       1  150064       2.3373     0.009712
enh59787    3   71473600   71474600      5       2  150064       2.0455     0.020401
enh59790    3   71482700   71483700      8       3  150064       2.1356     0.016357
enh59794    3   71494400   71495400      5       3  150064       3.9054    4.704e-05
enh59795    3   71498500   71499500      3       1  150064       3.6275   0.00014311
enh59798    3   71514300   71515300      1       1  150064       2.4369     0.007406
enh59800    3   71521500   71522500      3       2  150064       3.2125   0.00065789
enh59801    3   71523600   71524600      3       1  150064       1.6903     0.045483
enh59802    3   71530400   71531400      1       1  150064       4.0117    3.014e-05
enh59803    3   71536800   71537800      2       1  150064       2.4005    0.0081865
enh59804    3   71539400   71540400      1       1  150064       4.7694    9.238e-07
enh59806    3   71547400   71548400      3       1  150064       3.5275   0.00020978
enh59807    3   71549100   71550100      3       1  150064       4.3552   6.6463e-06
enh59808    3   71551900   71552900      3       1  150064       4.3878   5.7265e-06
enh59811    3   71591600   71592600      1       1  150064       3.4803    0.0002504
enh59824    3   71770600   71771600      3       2  150064       2.5376    0.0055813
enh59825    3   71775500   71776500      1       1  150064       1.7146      0.04321
enh59826    3   71778100   71779100      4       1  150064       2.4847    0.0064834
enh59827    3   71828700   71829700      4       2  150064       1.8585     0.031547
enh59843    3   72238000   72239000      3       1  150064       1.7316     0.041668
enh59846    3   72323200   72324200      3       2  150064       1.9179     0.027564
enh59865    3   72486600   72487600      1       1  150064       1.8821      0.02991
enh59869    3   72531200   72532200      4       1  150064       1.9651     0.024701
enh59873    3   72572100   72573100      3       1  150064       2.2693     0.011625
enh59874    3   72598300   72599300      1       1  150064       2.2517      0.01217
enh59875    3   72599000   72600000      2       1  150064       2.3116       0.0104
enh59886    3   72894100   72895100      1       1  150064       1.8205      0.03434
enh59892    3   73044800   73045800      2       1  150064       2.0258     0.021392
enh59893    3   73050500   73051500      6       1  150064       2.0366     0.020845
enh59894    3   73052700   73053700      9       2  150064       2.0324     0.021054
enh59896    3   73068400   73069400      1       1  150064       2.0109      0.02217
enh59897    3   73079900   73080900      1       1  150064       1.9126       0.0279
enh59898    3   73091900   73092900      1       1  150064       1.8662      0.03101
enh59901    3   73104800   73105800      1       1  150064       1.6871      0.04579
enh59903    3   73134900   73135900      1       1  150064       2.1323      0.01649
enh59952    3   93779800   93780800      2       1  150064       2.5093    0.0060483
enh59955    3   93799000   93800000      2       1  150064       2.0702     0.019216
enh59959    3   97484300   97485300      1       1  150064       2.5832     0.004895
enh59977    3   98235500   98236500      1       1  150064       2.0274      0.02131
enh60129    3  101779400  101780400      6       3  150064       2.1128     0.017308
enh60142    3  102251300  102252300      1       1  150064       1.7462      0.04039
enh60147    3  105237200  105238200      4       2  150064       2.0079     0.022328
enh60159    3  105495600  105496600      3       1  150064       2.4741    0.0066784
enh60161    3  105498500  105499500      2       1  150064       2.1538      0.01563
enh60163    3  105502100  105503100      2       1  150064       2.3491    0.0094087
enh60165    3  105505300  105506300      2       1  150064       1.6825     0.046234
enh60167    3  105512800  105513800      5       3  150064       2.5902    0.0047965
enh60168    3  105514600  105515600      2       1  150064       1.6574     0.048723
enh60169    3  105516000  105517000      6       2  150064       2.1772     0.014731
enh60170    3  105516800  105517800      4       2  150064       2.0511     0.020127
enh60173    3  105522400  105523400      2       1  150064       1.8185     0.034491
enh60174    3  105524900  105525900      3       1  150064       2.5405    0.0055352
enh60176    3  105527700  105528700      3       2  150064       2.0647     0.019475
enh60177    3  105529800  105530800      2       1  150064       1.6827     0.046218
enh60179    3  105541600  105542600      1       1  150064       1.7223      0.04251
enh60180    3  105546600  105547600      5       3  150064       1.8907     0.029334
enh60184    3  105567800  105568800      5       2  150064       1.6878     0.045724
enh60192    3  105601700  105602700      3       2  150064       1.7162     0.043065
enh60193    3  105609500  105610500      2       1  150064       1.9478     0.025718
enh60207    3  105893900  105894900      2       1  150064       2.2513     0.012185
enh60217    3  105949400  105950400      7       1  150064       1.9104     0.028041
enh60225    3  106143000  106144000      6       2  150064       2.1369     0.016301
enh60236    3  107245300  107246300      1       1  150064       2.1432      0.01605
enh60238    3  107258400  107259400      1       1  150064       2.0936      0.01815
enh60239    3  107259500  107260500      1       1  150064       2.0484      0.02026
enh60240    3  107261100  107262100      4       2  150064       2.4664    0.0068234
enh60241    3  107275000  107276000      1       1  150064       2.0454      0.02041
enh60244    3  107281400  107282400      1       1  150064       1.7343      0.04143
enh60245    3  107296500  107297500      4       1  150064       2.0645     0.019487
enh60249    3  107322800  107323800      2       1  150064       1.6703     0.047434
enh60252    3  107339400  107340400      5       3  150064        2.413    0.0079099
enh60256    3  107369400  107370400      3       2  150064       1.6742     0.047048
enh60257    3  107370100  107371100      1       1  150064       1.6673      0.04773
enh60258    3  107379800  107380800      2       1  150064         2.44    0.0073433
enh60261    3  107402900  107403900      1       1  150064       2.6608     0.003898
enh60274    3  107771800  107772800      1       1  150064       2.9289     0.001701
enh60280    3  107784900  107785900      5       2  150064       1.9284     0.026903
enh60283    3  107799000  107800000      2       1  150064       2.2335     0.012757
enh60284    3  107801800  107802800      1       1  150064       3.2007    0.0006854
enh60285    3  107810700  107811700      2       1  150064       1.8906     0.029342
enh60286    3  107812000  107813000      3       1  150064        2.369     0.008919
enh60295    3  107856400  107857400      3       1  150064       2.2373     0.012632
enh60296    3  107871800  107872800      6       1  150064       3.5017   0.00023117
enh60297    3  107919600  107920600      3       1  150064       3.4252   0.00030713
enh60298    3  107934700  107935700      8       3  150064       3.0147    0.0012861
enh60299    3  107938100  107939100      3       1  150064       2.5401    0.0055418
enh60375    3  111685900  111686900      2       1  150064        2.109     0.017473
enh60391    3  111853900  111854900      4       2  150064       1.9413     0.026114
enh60416    3  112209000  112210000      1       1  150064       1.8154      0.03473
enh60417    3  112218900  112219900      4       1  150064        1.978     0.023963
enh60447    3  112668900  112669900      4       2  150064       2.4014    0.0081654
enh60471    3  113264900  113265900      5       2  150064        1.748      0.04023
enh60492    3  113631300  113632300      6       3  150064       1.8725     0.030566
enh60509    3  114026300  114027300      1       1  150064       1.8097      0.03517
enh60514    3  114054400  114055400      5       2  150064       1.9674     0.024566
enh60522    3  114173800  114174800      1       1  150064       3.2368    0.0006044
enh60551    3  115137000  115138000      3       1  150064       3.3057   0.00047374
enh60584    3  119186600  119187600      4       2  150064       1.6637     0.048088
enh60590    3  119278200  119279200      7       2  150064       1.7751     0.037944
enh60634    3  120055500  120056500      2       1  150064       1.9465     0.025794
enh60637    3  120068800  120069800      1       1  150064       1.7053      0.04407
enh60643    3  120285900  120286900      5       3  150064       2.2948     0.010871
enh60644    3  120313800  120314800      4       2  150064       2.3116     0.010399
enh60661    3  121151100  121152100      2       1  150064       1.9809     0.023799
enh60677    3  121714000  121715000      3       1  150064        2.163     0.015272
enh60702    3  122222400  122223400      2       1  150064       1.7032     0.044266
enh60717    3  122397000  122398000      8       3  150064       1.6724     0.047221
enh60721    3  122486400  122487400      5       2  150064       1.9829     0.023687
enh60725    3  122508600  122509600      2       1  150064       2.1499     0.015783
enh60729    3  122608700  122609700      2       1  150064       2.9809    0.0014368
enh60730    3  122611800  122612800      7       4  150064       2.4694    0.0067662
enh60735    3  122787200  122788200      2       1  150064       2.6726    0.0037634
enh60737    3  122799000  122800000      4       2  150064       2.8452    0.0022194
enh60739    3  122803300  122804300      4       2  150064       2.1681     0.015076
enh60740    3  122809500  122810500      3       2  150064       1.9898     0.023309
enh60749    3  123301300  123302300      2       1  150064       2.8251    0.0023635
enh60751    3  123324400  123325400      5       2  150064        1.714     0.043265
enh60768    3  124595000  124596000      4       2  150064       1.7681     0.038524
enh60769    3  124597300  124598300      2       1  150064       1.8847     0.029737
enh60786    3  124838700  124839700      5       2  150064       2.5925    0.0047644
enh60787    3  124844300  124845300      7       3  150064       2.2885     0.011054
enh60788    3  124847300  124848300      4       2  150064       2.6189    0.0044107
enh60790    3  124854900  124855900      2       1  150064       1.9399     0.026198
enh60793    3  124865100  124866100      7       4  150064       1.7365     0.041238
enh60796    3  124873700  124874700      3       2  150064       2.2224     0.013127
enh60803    3  125049900  125050900      1       1  150064       2.7366     0.003104
enh60812    3  125077700  125078700      1       1  150064       2.6884      0.00359
enh60814    3  125082500  125083500      3       1  150064       1.7705     0.038324
enh60823    3  125236600  125237600      2       1  150064       1.9042     0.028439
enh60826    3  125309700  125310700      2       1  150064       2.4667     0.006818
enh60827    3  125315000  125316000      5       3  150064       1.9109     0.028007
enh60828    3  125485500  125486500      9       2  150064       1.9262     0.027039
enh60832    3  125708100  125709100      3       1  150064       1.6931     0.045215
enh60834    3  125744900  125745900      2       1  150064       1.7924     0.036531
enh60840    3  126107800  126108800      2       1  150064        2.122      0.01692
enh60846    3  126373800  126374800      4       1  150064       1.6997     0.044589
enh60862    3  127306000  127307000      1       1  150064       1.9075      0.02823
enh60869    3  127389800  127390800      1       1  150064        1.789      0.03681
enh60876    3  127729900  127730900      4       2  150064       3.0073    0.0013178
enh60877    3  127769400  127770400      3       2  150064       1.7282     0.041973
enh60887    3  127873400  127874400      1       1  150064       1.6719      0.04727
enh60888    3  127874200  127875200      2       1  150064       1.7007       0.0445
enh60890    3  127894800  127895800      2       1  150064       3.3146   0.00045882
enh60892    3  127958000  127959000      4       1  150064       1.9951     0.023018
enh60898    3  128036200  128037200      2       1  150064       2.7039    0.0034266
enh60921    3  128417400  128418400      1       1  150064       1.7012      0.04445
enh60950    3  128711800  128712800      2       1  150064       2.5048    0.0061269
enh60964    3  128800500  128801500      5       2  150064       2.3759    0.0087525
enh60966    3  128818800  128819800      1       1  150064        3.657    0.0001276
enh60973    3  128841600  128842600      2       1  150064       1.7523      0.03986
enh60985    3  128947300  128948300      3       2  150064       1.6516     0.049308
enh60988    3  128970100  128971100      3       1  150064       2.9405    0.0016385
enh60989    3  128996300  128997300      3       2  150064        3.131   0.00087118
enh60990    3  128999500  129000500      4       1  150064       3.2987    0.0004857
enh60991    3  129001800  129002800      2       1  150064       2.8918    0.0019149
enh60992    3  129023700  129024700      1       1  150064       3.6939    0.0001104
enh60993    3  129031300  129032300      1       1  150064       3.4849    0.0002462
enh61006    3  129209000  129210000      3       1  150064       1.7024     0.044341
enh61011    3  129310400  129311400      4       2  150064       2.1257     0.016764
enh61040    3  130462000  130463000      3       1  150064       1.6826     0.046222
enh61041    3  130467000  130468000      2       1  150064       1.7932     0.036469
enh61054    3  130741700  130742700      3       1  150064        1.677     0.046771
enh61055    3  130746000  130747000      3       2  150064       1.8342     0.033309
enh61085    3  133159800  133160800      1       1  150064       2.3398     0.009648
enh61104    3  133537300  133538300      2       1  150064       2.6357    0.0041987
enh61105    3  133600700  133601700      3       2  150064       3.1014    0.0009631
enh61127    3  135683700  135684700      1       1  150064       3.4655    0.0002646
enh61138    3  135916800  135917800      2       1  150064       3.4912   0.00024044
enh61140    3  136000500  136001500      2       1  150064       4.8233   7.0616e-07
enh61142    3  136315100  136316100      3       2  150064       2.1021     0.017772
enh61143    3  136335700  136336700      1       1  150064       2.6841     0.003636
enh61145    3  136351000  136352000      4       2  150064        1.773     0.038114
enh61150    3  136379100  136380100      2       1  150064       3.4849   0.00024616
enh61152    3  136391000  136392000      2       1  150064       3.2731   0.00053179
enh61156    3  136395900  136396900      2       1  150064       2.0704     0.019205
enh61157    3  136408200  136409200      2       1  150064       2.0036     0.022557
enh61159    3  136412000  136413000      1       1  150064        1.693      0.04523
enh61164    3  136435500  136436500      2       1  150064        2.745    0.0030257
enh61169    3  136455300  136456300      3       1  150064        2.456    0.0070252
enh61171    3  136460700  136461700      2       1  150064       2.6653    0.0038455
enh61172    3  136464500  136465500      2       1  150064         2.49     0.006388
enh61173    3  136465800  136466800      5       2  150064       3.7947   7.3912e-05
enh61174    3  136467200  136468200      4       2  150064        2.843    0.0022346
enh61175    3  136472800  136473800      2       1  150064       5.1965   1.0152e-07
enh61176    3  136505400  136506400      2       1  150064        3.281   0.00051724
enh61177    3  136539000  136540000      3       1  150064       2.9199    0.0017506
enh61178    3  136558100  136559100      4       2  150064       4.1781   1.4697e-05
enh61179    3  136578000  136579000      1       1  150064       3.0867     0.001012
enh61180    3  136582600  136583600      6       2  150064       2.9535    0.0015711
enh61181    3  136584300  136585300      1       1  150064       3.0133     0.001292
enh61183    3  136592100  136593100      3       1  150064       2.8814    0.0019798
enh61184    3  136595100  136596100      2       1  150064       2.5465    0.0054397
enh61186    3  136596800  136597800      1       1  150064       4.0538     2.52e-05
enh61187    3  136601200  136602200      3       1  150064       2.8713    0.0020436
enh61188    3  136605700  136606700      4       1  150064          3.1   0.00096775
enh61189    3  136607000  136608000      3       2  150064       2.7011    0.0034553
enh61190    3  136611500  136612500      3       2  150064       3.7389   9.2399e-05
enh61191    3  136617400  136618400      2       1  150064       2.4929    0.0063349
enh61192    3  136621000  136622000      8       2  150064        3.072    0.0010632
enh61195    3  136635000  136636000      3       2  150064       2.5181    0.0059003
enh61196    3  136639100  136640100      3       2  150064       2.8552    0.0021504
enh61198    3  136643300  136644300      3       1  150064       2.1519     0.015703
enh61199    3  136648900  136649900      2       1  150064       2.9002    0.0018647
enh61200    3  136650200  136651200      2       1  150064       2.6076    0.0045595
enh61201    3  136651800  136652800      2       1  150064       2.9258     0.001718
enh61203    3  136659500  136660500      5       2  150064       3.0903   0.00099972
enh61204    3  136661400  136662400      2       1  150064       2.4908    0.0063731
enh61206    3  136703400  136704400      3       1  150064       3.8106   6.9308e-05
enh61207    3  136713200  136714200      2       1  150064       3.2724   0.00053313
enh61211    3  136850000  136851000      1       1  150064       2.0216      0.02161
enh61214    3  137904700  137905700      2       1  150064       1.9238     0.027192
enh61220    3  137924000  137925000      1       1  150064       2.1035      0.01771
enh61222    3  137940800  137941800      1       1  150064       2.0349      0.02093
enh61240    3  138498900  138499900      3       1  150064       1.9108     0.028014
enh61241    3  138500500  138501500      1       1  150064       1.9222      0.02729
enh61242    3  138501900  138502900      4       2  150064       1.9116     0.027964
enh61246    3  138517200  138518200      2       1  150064       1.8942     0.029101
enh61247    3  138521400  138522400      1       1  150064        1.937      0.02637
enh61249    3  138532800  138533800      2       1  150064        1.766     0.038695
enh61251    3  138536700  138537700      1       1  150064       1.8135      0.03488
enh61256    3  138554400  138555400      1       1  150064       1.9341      0.02655
enh61279    3  140795100  140796100      2       1  150064       2.6936     0.003534
enh61315    3  141138500  141139500      6       3  150064       2.3723    0.0088393
enh61391    3  142836800  142837800      3       1  150064       2.3647    0.0090226
enh61392    3  142842700  142843700      1       1  150064        1.767      0.03861
enh61411    3  143469500  143470500      2       1  150064       1.7099     0.043645
enh61506    3  150326300  150327300      3       2  150064       2.2344     0.012727
enh61516    3  150457000  150458000      2       1  150064       1.7683     0.038506
enh61568    3  151999800  152000800      1       1  150064       2.6431     0.004108
enh61580    3  152034500  152035500      1       1  150064       2.5977     0.004692
enh61588    3  152081900  152082900      1       1  150064       2.5358      0.00561
enh61597    3  152126100  152127100      2       1  150064       1.7644     0.038832
enh61599    3  152134400  152135400      2       1  150064       2.2445     0.012401
enh61610    3  152169900  152170900      2       1  150064       2.0707     0.019194
enh61615    3  152179800  152180800      2       1  150064       2.3736    0.0088076
enh61618    3  152190100  152191100      3       2  150064       1.7883     0.036867
enh61619    3  152217400  152218400      2       1  150064       3.0754    0.0010511
enh61620    3  152313100  152314100      3       1  150064       2.0084       0.0223
enh61621    3  152314100  152315100      2       1  150064        1.938     0.026311
enh61623    3  152554300  152555300      1       1  150064       1.8239      0.03408
enh61646    3  152977800  152978800      8       5  150064        1.845     0.032519
enh61649    3  153003800  153004800      5       2  150064        1.698     0.044754
enh61654    3  153127900  153128900      5       2  150064       1.6833     0.046156
enh61655    3  153155200  153156200      2       1  150064       2.2525     0.012147
enh61706    3  156360600  156361600      1       1  150064       2.0379      0.02078
enh61727    3  156808300  156809300      1       1  150064       1.7382      0.04109
enh61728    3  156810700  156811700      2       1  150064       1.9585     0.025087
enh61731    3  156833400  156834400      2       1  150064       2.4107     0.007961
enh61782    3  160256100  160257100      1       1  150064       2.8965     0.001887
enh61792    3  160519100  160520100      3       1  150064       2.0256     0.021403
enh61799    3  161067200  161068200      4       1  150064       2.0241     0.021481
enh61801    3  161115600  161116600      2       1  150064       2.4599    0.0069483
enh61813    3  167454500  167455500      1       1  150064       2.9064     0.001828
enh61814    3  167467900  167468900      2       1  150064       3.3527   0.00040014
enh61816    3  167810400  167811400      3       2  150064       1.8521     0.032008
enh61817    3  167834400  167835400      4       1  150064       1.9661     0.024641
enh61822    3  169476600  169477600      1       1  150064       2.5392     0.005555
enh61823    3  169480700  169481700      1       1  150064       2.2445       0.0124
enh61825    3  169492900  169493900      1       1  150064       2.6313     0.004253
enh61836    3  169689000  169690000      5       1  150064       2.1784     0.014687
enh61837    3  169720400  169721400      2       1  150064       2.3225     0.010104
enh61843    3  169762600  169763600      1       1  150064       2.0343      0.02096
enh61850    3  169869000  169870000      1       1  150064       2.5128     0.005989
enh61851    3  169870600  169871600      2       1  150064       2.3464    0.0094774
enh61858    3  169892000  169893000      2       1  150064       1.9605     0.024968
enh61884    3  170588500  170589500      2       1  150064       2.5201    0.0058659
enh61886    3  170883400  170884400      2       1  150064       1.7317     0.041666
enh61904    3  170997500  170998500      2       1  150064       1.8245     0.034035
enh61919    3  171046400  171047400      1       1  150064       2.0855      0.01851
enh61920    3  171049900  171050900      4       2  150064        2.845    0.0022207
enh61928    3  171076200  171077200      3       2  150064        2.125     0.016794
enh61944    3  171138700  171139700      4       2  150064       1.7429     0.040674
enh62014    3  172231500  172232500      5       2  150064        2.203     0.013797
enh62025    3  172298100  172299100      3       1  150064       1.9438     0.025962
enh62028    3  172311700  172312700      8       2  150064       2.4594    0.0069591
enh62029    3  172313800  172314800      6       2  150064       2.8667    0.0020741
enh62036    3  172426700  172427700      1       1  150064       2.6366     0.004187
enh62043    3  176590000  176591000      2       1  150064       1.8537     0.031893
enh62044    3  176759200  176760200      1       1  150064        2.666     0.003838
enh62045    3  176768500  176769500      2       1  150064       2.4725    0.0067091
enh62046    3  176769600  176770600      2       1  150064       1.9527     0.025427
enh62050    3  176778000  176779000      1       1  150064        3.166    0.0007728
enh62052    3  176781600  176782600      4       2  150064       2.8945    0.0018986
enh62055    3  176789000  176790000      1       1  150064       3.2019    0.0006826
enh62056    3  176791000  176792000      2       1  150064       2.4223    0.0077117
enh62058    3  176798500  176799500      4       2  150064       2.2655      0.01174
enh62059    3  176799400  176800400      5       2  150064       2.6534    0.0039838
enh62061    3  176805400  176806400      3       1  150064       2.8669    0.0020723
enh62065    3  176819200  176820200      3       1  150064       2.8075    0.0024964
enh62067    3  176829300  176830300      1       1  150064       2.2298      0.01288
enh62071    3  176845800  176846800      5       2  150064       2.1246     0.016809
enh62072    3  176847000  176848000      5       2  150064       2.5699    0.0050865
enh62076    3  176863800  176864800      4       2  150064       2.6366    0.0041868
enh62078    3  176867000  176868000      4       2  150064       1.8897     0.029397
enh62098    3  177035200  177036200      4       2  150064       2.3067     0.010537
enh62120    3  177317300  177318300      1       1  150064       2.6197       0.0044
enh62127    3  177365000  177366000      2       1  150064       3.1881   0.00071604
enh62138    3  177713200  177714200      3       1  150064        1.927     0.026991
enh62164    3  178879800  178880800      1       1  150064       1.6648      0.04798
enh62205    3  180627100  180628100      3       2  150064       4.9908   3.0063e-07
enh62206    3  180628900  180629900      2       1  150064       5.4446   2.5956e-08
enh62207    3  180633400  180634400      1       1  150064       6.2898    1.589e-10
enh62208    3  180635900  180636900      3       2  150064       5.5895   1.1387e-08
enh62209    3  180641300  180642300      3       1  150064       5.6748   6.9441e-09
enh62210    3  180648600  180649600      5       2  150064       4.9515   3.6826e-07
enh62212    3  180708300  180709300      1       1  150064       5.9882    1.061e-09
enh62215    3  182515100  182516100      2       1  150064       2.1005     0.017843
enh62220    3  182527900  182528900      2       1  150064       1.7884      0.03686
enh62222    3  182530100  182531100      3       1  150064       1.8688     0.030827
enh62226    3  182542000  182543000      1       1  150064       2.0193      0.02173
enh62228    3  182630500  182631500      2       1  150064       1.6875     0.045751
enh62230    3  182639200  182640200      2       1  150064       2.0181     0.021793
enh62238    3  182693400  182694400      1       1  150064        2.752     0.002962
enh62239    3  182695100  182696100      3       2  150064       2.5243    0.0057959
enh62240    3  182698900  182699900      1       1  150064       1.6873      0.04577
enh62256    3  183060300  183061300      2       1  150064       2.1283     0.016658
enh62278    3  183304600  183305600      3       1  150064       1.8845     0.029751
enh62285    3  183374500  183375500      4       1  150064       1.7434     0.040632
enh62287    3  183379600  183380600      5       1  150064       1.7784     0.037667
enh62293    3  183497800  183498800      2       1  150064       2.4411    0.0073214
enh62303    3  183599800  183600800      2       1  150064       2.0495     0.020209
enh62304    3  183602900  183603900      5       2  150064       2.4647    0.0068565
enh62344    3  184531500  184532500      2       1  150064       2.2819     0.011248
enh62345    3  184533300  184534300      3       1  150064       1.6878     0.045722
enh62354    3  185217000  185218000      1       1  150064       1.9695      0.02445
enh62365    3  185419700  185420700      1       1  150064       1.8946      0.02907
enh62367    3  185481800  185482800      1       1  150064       2.1268      0.01672
enh62375    3  185677400  185678400      4       2  150064       2.3319    0.0098521
enh62407    3  186507400  186508400      4       2  150064       2.4488    0.0071667
enh62504    3  187865600  187866600      5       3  150064       1.8238     0.034094
enh62505    3  187870200  187871200      2       1  150064       1.7929     0.036493
enh62507    3  187876600  187877600      8       4  150064       2.0105     0.022191
enh62508    3  187881700  187882700      1       1  150064       1.6793      0.04655
enh62509    3  187887900  187888900      6       3  150064       1.7779     0.037713
enh62525    3  188079500  188080500     10       3  150064       2.0514     0.020113
enh62530    3  188117600  188118600      3       1  150064       1.9363     0.026416
enh62532    3  188134800  188135800      2       1  150064       1.9766     0.024041
enh62534    3  188150600  188151600      2       1  150064       1.7346     0.041407
enh62537    3  188224900  188225900      2       1  150064       1.7455     0.040453
enh62555    3  188889500  188890500      3       1  150064       2.4348    0.0074504
enh62590    3  191007900  191008900      3       1  150064        2.009     0.022267
enh62624    3  193587100  193588100      8       4  150064        2.756    0.0029258
enh62631    3  193807000  193808000      4       2  150064       2.4049    0.0080891
enh62633    3  193815800  193816800      3       2  150064       1.9177     0.027575
enh62688    3  194928600  194929600      1       1  150064       1.7171      0.04298
enh62692    3  194981700  194982700      1       1  150064       2.3337     0.009805
enh62702    3  195119500  195120500      2       1  150064       1.7614     0.039083
enh62712    3  195149200  195150200      1       1  150064       1.8451      0.03251
enh62723    3  195246600  195247600      1       1  150064       1.8553      0.03178
enh62730    3  195271500  195272500      3       1  150064       1.8182     0.034514
enh62786    3  195921400  195922400      6       3  150064       2.2799     0.011305
enh62789    3  195945200  195946200      3       2  150064       2.5484    0.0054108
enh62792    3  195978100  195979100      3       1  150064       3.1173   0.00091268
enh62793    3  195980000  195981000      4       2  150064       3.0738    0.0010569
enh62796    3  196001900  196002900      3       1  150064       1.8968     0.028926
enh62797    3  196005400  196006400      6       3  150064       2.4685    0.0067847
enh62799    3  196009300  196010300      1       1  150064       3.2144    0.0006537
enh62801    3  196015300  196016300      6       2  150064        2.365    0.0090155
enh62802    3  196045400  196046400      3       2  150064       2.7881     0.002651
enh62803    3  196063200  196064200      2       1  150064       2.7474    0.0030033
enh62804    3  196063800  196064800      4       2  150064       2.2309     0.012845
enh62805    3  196065300  196066300      1       1  150064       3.1317    0.0008691
enh62807    3  196136200  196137200      1       1  150064       3.4641     0.000266
enh62808    3  196141200  196142200      1       1  150064       3.0899     0.001001
enh62809    3  196142900  196143900      4       2  150064       2.9565    0.0015558
enh62810    3  196145100  196146100      2       1  150064       2.2656     0.011738
enh62813    3  196156500  196157500      3       2  150064       1.8914     0.029284
enh62814    3  196160000  196161000      2       1  150064       3.1878   0.00071689
enh62821    3  196286800  196287800      1       1  150064       1.7506      0.04001
enh62853    3  196465600  196466600      4       2  150064       1.7618     0.039056
enh62854    3  196470500  196471500      3       2  150064       1.7564      0.03951
enh62855    3  196474800  196475800      8       2  150064       1.7621     0.039029
enh62856    3  196480600  196481600      2       1  150064       1.9029     0.028528
enh62857    3  196484900  196485900     11       4  150064       2.3885    0.0084587
enh62859    3  196499500  196500500      4       2  150064       1.7966     0.036198
enh62860    3  196502500  196503500      3       1  150064        2.762    0.0028724
enh62870    3  196670800  196671800      1       1  150064       2.0387      0.02074
enh62880    3  196908300  196909300      2       1  150064       1.8588     0.031526
enh62881    3  196927200  196928200      1       1  150064       2.1357      0.01635
enh62882    3  196931200  196932200      6       3  150064       1.7827     0.037321
enh62884    3  196941600  196942600      3       2  150064       1.8543     0.031846
enh62886    3  196949400  196950400      4       2  150064       2.9987    0.0013557
enh62887    3  196954500  196955500      3       2  150064       2.4539    0.0070661
enh62888    3  196956200  196957200      4       2  150064       2.4778     0.006609
enh62889    3  196966200  196967200      2       1  150064       3.0283    0.0012296
enh62890    3  196980100  196981100      5       3  150064        1.759     0.039289
enh62891    3  196984200  196985200      1       1  150064       2.9008     0.001861
enh62893    3  196998400  196999400      2       1  150064       2.6091    0.0045387
enh62895    3  197002000  197003000      3       2  150064       2.2028     0.013803
enh62896    3  197017000  197018000      1       1  150064       2.6441     0.004095
enh62897    3  197019600  197020600      7       1  150064       2.5166    0.0059253
enh62898    3  197021500  197022500      3       2  150064       2.7061    0.0034044
enh62934    3  197573600  197574600      1       1  150064       1.8297      0.03365
enh62962    4     658400     659400      2       1  150064       1.9035     0.028489
enh62963    4     666400     667400      3       2  150064        2.863    0.0020979
enh62966    4     675100     676100      4       2  150064       2.3568    0.0092171
enh62967    4     677200     678200      2       1  150064       1.8302     0.033612
enh62969    4     683000     684000      5       2  150064       2.2333     0.012765
enh62971    4     698200     699200      6       3  150064       2.0344     0.020955
enh62972    4     700800     701800     10       4  150064       3.1147   0.00092053
enh62973    4     702200     703200      3       1  150064       2.8527    0.0021678
enh62974    4     708000     709000      4       2  150064       2.1224     0.016903
enh62975    4     720000     721000      3       1  150064       1.9845     0.023598
enh63019    4    1202000    1203000      1       1  150064       2.8411     0.002248
enh63021    4    1211200    1212200      3       2  150064       2.4722    0.0067149
enh63036    4    1328200    1329200      5       2  150064       2.5022    0.0061708
enh63037    4    1331400    1332400      2       1  150064       2.0572     0.019832
enh63038    4    1338500    1339500      4       1  150064       2.2306     0.012855
enh63040    4    1345300    1346300      6       3  150064       2.1873      0.01436
enh63066    4    1851600    1852600      2       1  150064       1.8622     0.031285
enh63071    4    1863100    1864100      1       1  150064       1.8425       0.0327
enh63077    4    1883100    1884100      2       1  150064       1.8136     0.034869
enh63099    4    2274200    2275200      3       1  150064       1.8903     0.029362
enh63105    4    2322100    2323100      4       2  150064       1.7482     0.040214
enh63135    4    2569100    2570100      2       1  150064        1.652     0.049268
enh63191    4    2961300    2962300      5       2  150064       1.9351     0.026486
enh63212    4    3244400    3245400      1       1  150064       1.8225      0.03419
enh63218    4    3343700    3344700      3       2  150064       1.9176      0.02758
enh63236    4    4268000    4269000      6       3  150064       1.6462      0.04986
enh63244    4    4419900    4420900      1       1  150064       2.4349     0.007447
enh63247    4    4481600    4482600      1       1  150064       2.1617      0.01532
enh63248    4    4493700    4494700      3       2  150064       2.7822    0.0026996
enh63253    4    4541100    4542100      4       2  150064       2.4288    0.0075743
enh63259    4    4945000    4946000     12       4  150064       1.8935     0.029148
enh63265    4    6154800    6155800      7       2  150064       1.7015     0.044426
enh63324    4    6915500    6916500      2       1  150064       1.8896     0.029407
enh63332    4    6942500    6943500      4       2  150064       2.9523     0.001577
enh63336    4    6953100    6954100      2       1  150064       1.8657     0.031045
enh63337    4    6955300    6956300      7       2  150064       1.8253     0.033977
enh63363    4    7751500    7752500      5       2  150064       3.2604   0.00055618
enh63413    4    8415900    8416900      2       1  150064       2.0564     0.019873
enh63414    4    8421100    8422100      5       2  150064        1.717     0.042993
enh63415    4    8428300    8429300      3       2  150064       2.0252     0.021422
enh63416    4    8430400    8431400      3       1  150064         1.77     0.038365
enh63419    4    8440100    8441100      4       2  150064       2.0085     0.022294
enh63453    4   10418100   10419100      6       3  150064       2.6467     0.004064
enh63454    4   10456600   10457600      1       1  150064       2.5717      0.00506
enh63455    4   10459600   10460600      1       1  150064       2.9006     0.001862
enh63482    4   13630200   13631200      2       1  150064       1.8914     0.029283
enh63494    4   15031000   15032000      2       1  150064       1.7691     0.038436
enh63534    4   16207800   16208800      7       3  150064       2.0126      0.02208
enh63535    4   16208600   16209600      7       3  150064       1.8816     0.029947
enh63537    4   16218300   16219300      6       3  150064       2.1595     0.015405
enh63550    4   17577400   17578400      5       1  150064       2.0572     0.019832
enh63551    4   17580700   17581700      3       1  150064        2.128      0.01667
enh63552    4   17581800   17582800      2       1  150064       2.1565     0.015523
enh63553    4   17614500   17615500      4       1  150064       2.2529     0.012131
enh63554    4   17619600   17620600      4       1  150064       2.2966     0.010821
enh63555    4   17638100   17639100      5       3  150064       2.3357     0.009754
enh63556    4   17652100   17653100      8       2  150064       2.4667    0.0068186
enh63557    4   17788000   17789000      1       1  150064        1.898      0.02885
enh63560    4   17819000   17820000      1       1  150064       2.0619      0.01961
enh63563    4   18020700   18021700      3       1  150064       2.2682     0.011659
enh63564    4   18024300   18025300      1       1  150064       2.1527      0.01567
enh63570    4   20703000   20704000      2       1  150064       2.1014     0.017803
enh63584    4   23293100   23294100      9       2  150064       2.2491     0.012255
enh63587    4   23336600   23337600      1       1  150064       1.7479      0.04024
enh63614    4   25849500   25850500      2       1  150064       2.3842    0.0085576
enh63616    4   25853600   25854600      1       1  150064       2.5744      0.00502
enh63617    4   25855100   25856100      2       1  150064       2.5801    0.0049392
enh63618    4   25858500   25859500      2       1  150064       2.0273     0.021315
enh63621    4   25939600   25940600      1       1  150064        2.215      0.01338
enh63630    4   26133000   26134000      4       2  150064       2.7538    0.0029458
enh63640    4   26319700   26320700      2       1  150064       2.0537     0.020002
enh63650    4   26357100   26358100      2       1  150064       2.2508       0.0122
enh63654    4   26379300   26380300      2       1  150064       1.6624      0.04822
enh63663    4   26586800   26587800      1       1  150064       3.4971    0.0002352
enh63665    4   26613300   26614300      1       1  150064       3.5437    0.0001973
enh63668    4   26783800   26784800      2       1  150064       1.9142       0.0278
enh63670    4   26812900   26813900      3       1  150064       2.7935    0.0026072
enh63675    4   26866300   26867300      4       2  150064       1.7861     0.037042
enh63677    4   26870000   26871000      2       1  150064       2.8278    0.0023433
enh63686    4   26892200   26893200      4       2  150064       2.0372     0.020813
enh63695    4   26917000   26918000      2       1  150064       1.8039     0.035626
enh63716    4   27049800   27050800      2       1  150064       1.7341     0.041453
enh63730    4   36226100   36227100      2       1  150064       1.8163      0.03466
enh63731    4   36229500   36230500      6       4  150064       1.9784     0.023943
enh63752    4   36349800   36350800      6       3  150064       2.2548     0.012073
enh63772    4   37817500   37818500      1       1  150064       2.5094     0.006046
enh63773    4   37823400   37824400      1       1  150064       2.6846     0.003631
enh63774    4   37826500   37827500      2       1  150064       1.7997     0.035952
enh63797    4   38006200   38007200      5       1  150064       2.1912      0.01422
enh63845    4   38627000   38628000      3       1  150064       1.9971     0.022907
enh63854    4   38709600   38710600      3       2  150064       2.0314     0.021105
enh63855    4   38725600   38726600      3       2  150064       1.6803      0.04645
enh63864    4   38859400   38860400      4       1  150064       1.6666       0.0478
enh63877    4   39011600   39012600      4       2  150064       3.0708    0.0010676
enh63904    4   39637400   39638400      2       1  150064       2.5878    0.0048293
enh63905    4   39637900   39638900      1       1  150064       1.8842      0.02977
enh63906    4   39641500   39642500      1       1  150064       2.5731      0.00504
enh63934    4   40066600   40067600      2       1  150064       1.6894      0.04557
enh63941    4   40188300   40189300      4       1  150064       1.6886      0.04565
enh63952    4   40245100   40246100      1       1  150064       1.7987      0.03603
enh64019    4   47453200   47454200      1       1  150064       2.3398     0.009647
enh64023    4   47488200   47489200      3       2  150064       1.9823     0.023722
enh64036    4   48081900   48082900      2       1  150064       1.8936     0.029138
enh64039    4   48114300   48115300      2       1  150064       2.8269    0.0023501
enh64052    4   48297800   48298800      5       3  150064       1.7864      0.03702
enh64056    4   48355400   48356400      5       2  150064       2.6491    0.0040357
enh64058    4   48362600   48363600      3       2  150064       1.9401     0.026185
enh64060    4   48432300   48433300      6       3  150064       2.5014    0.0061853
enh64061    4   48591000   48592000      2       1  150064       1.7169        0.043
enh64067    4   48644500   48645500      2       1  150064       1.8341     0.033319
enh64068    4   48653600   48654600      3       2  150064       2.7995    0.0025593
enh64070    4   48655600   48656600      1       1  150064       1.7022      0.04436
enh64072    4   48663300   48664300      3       1  150064       1.8806     0.030011
enh64073    4   48666600   48667600      3       2  150064       2.0242     0.021475
enh64081    4   48689600   48690600      1       1  150064       2.0337      0.02099
enh64082    4   48690800   48691800      1       1  150064       2.3182      0.01022
enh64086    4   48696500   48697500      1       1  150064       3.3251     0.000442
enh64088    4   48703100   48704100      1       1  150064       2.2206      0.01319
enh64091    4   48724400   48725400      1       1  150064       2.2173       0.0133
enh64093    4   48731800   48732800      2       1  150064       2.1029     0.017737
enh64095    4   48742100   48743100      3       1  150064       2.3188     0.010203
enh64096    4   48748800   48749800      1       1  150064       2.4588      0.00697
enh64100    4   48758000   48759000      3       1  150064       1.8975     0.028878
enh64101    4   48764500   48765500      1       1  150064       2.0644      0.01949
enh64105    4   48771400   48772400      2       1  150064       1.7624     0.038999
enh64107    4   48783200   48784200      1       1  150064        2.482     0.006533
enh64131    4   53799000   53800000      2       1  150064        1.952     0.025467
enh64144    4   54277000   54278000      4       2  150064       1.6532     0.049142
enh64163    4   54956800   54957800      1       1  150064       1.7649      0.03879
enh64164    4   55010600   55011600      1       1  150064       2.4714      0.00673
enh64179    4   56265400   56266400      2       1  150064       1.7153     0.043149
enh64183    4   56313500   56314500      1       1  150064       1.9227      0.02726
enh64184    4   56376700   56377700      1       1  150064       1.9309      0.02675
enh64185    4   56404300   56405300      4       2  150064        1.896     0.028981
enh64186    4   56406400   56407400      6       2  150064       1.7993     0.035988
enh64187    4   56407400   56408400      3       1  150064       1.7537     0.039741
enh64194    4   56717300   56718300      3       1  150064       2.5507    0.0053761
enh64197    4   56732100   56733100      2       1  150064       1.8645     0.031126
enh64198    4   56750300   56751300      3       2  150064       1.7907     0.036672
enh64220    4   57306600   57307600      2       1  150064       1.9327     0.026639
enh64222    4   57335600   57336600      2       1  150064        1.765     0.038781
enh64223    4   57372300   57373300      7       3  150064       1.8124     0.034959
enh64234    4   57670500   57671500      1       1  150064       2.4485     0.007172
enh64235    4   57683900   57684900      1       1  150064       2.1962      0.01404
enh64258    4   68551000   68552000      4       2  150064       1.9723     0.024289
enh64260    4   68563400   68564400      2       1  150064       2.7488    0.0029905
enh64261    4   68568100   68569100      3       1  150064        2.914    0.0017842
enh64262    4   68569400   68570400      3       2  150064       2.9112    0.0018003
enh64263    4   68570400   68571400      6       4  150064       2.1812     0.014583
enh64264    4   68577400   68578400      3       1  150064       2.7893    0.0026414
enh64265    4   68579100   68580100      3       1  150064       3.3149    0.0004584
enh64337    4   73931100   73932100      2       1  150064       2.1904     0.014246
enh64342    4   74043800   74044800      1       1  150064       2.1517      0.01571
enh64362    4   74113500   74114500      1       1  150064       2.4581     0.006984
enh64371    4   75022400   75023400      1       1  150064       2.1452      0.01597
enh64387    4   76435000   76436000      3       1  150064       1.7819     0.037384
enh64422    4   77129100   77130100      3       2  150064       1.8412     0.032797
enh64425    4   77135800   77136800      2       1  150064       1.7965     0.036211
enh64549    4   80988900   80989900      3       2  150064       1.7949     0.036337
enh64557    4   81075100   81076100      3       2  150064       1.9518     0.025481
enh64558    4   81091200   81092200      7       3  150064       2.0111     0.022158
enh64562    4   81122100   81123100      3       2  150064       2.5572    0.0052758
enh64563    4   81124500   81125500      6       2  150064       2.5269    0.0057538
enh64592    4   82415500   82416500      4       2  150064       2.0745     0.019018
enh64605    4   83189000   83190000      3       1  150064        2.799    0.0025631
enh64606    4   83192900   83193900      3       2  150064       1.9385     0.026284
enh64611    4   83282100   83283100      3       2  150064        2.217     0.013311
enh64631    4   83954600   83955600      1       1  150064        2.101      0.01782
enh64632    4   83957500   83958500      4       2  150064       2.1042      0.01768
enh64646    4   84075900   84076900      4       2  150064       1.9718     0.024319
enh64661    4   84218600   84219600      3       2  150064       1.7261     0.042163
enh64676    4   84469400   84470400      2       1  150064       2.1792     0.014659
enh64677    4   84479300   84480300      8       2  150064       2.7488    0.0029903
enh64679    4   84551100   84552100      1       1  150064       1.9612      0.02493
enh64680    4   84581500   84582500      4       2  150064       1.6582     0.048639
enh64689    4   87825000   87826000      4       2  150064       2.0033     0.022573
enh64697    4   87876700   87877700      6       3  150064        2.635    0.0042072
enh64702    4   87887700   87888700      4       2  150064       2.0157     0.021916
enh64703    4   87891600   87892600      4       2  150064       2.7116    0.0033478
enh64704    4   87892600   87893600      1       1  150064       3.5507    0.0001921
enh64706    4   87895400   87896400      1       1  150064       2.7898     0.002637
enh64708    4   87898500   87899500      5       2  150064       2.8232    0.0023776
enh64716    4   87936000   87937000      2       1  150064       2.2384     0.012598
enh64717    4   87939800   87940800      2       1  150064       2.1549     0.015586
enh64719    4   87944400   87945400      2       1  150064       2.1729     0.014895
enh64720    4   87947000   87948000      2       1  150064       1.9063     0.028307
enh64721    4   87952300   87953300      2       1  150064       1.9813     0.023781
enh64722    4   87955800   87956800      2       1  150064       1.7688      0.03846
enh64724    4   87959100   87960100      3       2  150064       1.7575     0.039414
enh64727    4   87965900   87966900      2       1  150064       2.1474     0.015879
enh64729    4   87971000   87972000      1       1  150064       2.2153      0.01337
enh64730    4   87974600   87975600      1       1  150064       2.2748      0.01146
enh64731    4   87978700   87979700      1       1  150064       2.2514      0.01218
enh64744    4   88024500   88025500      3       1  150064       1.7177     0.042927
enh64754    4   88156100   88157100      1       1  150064       1.7099      0.04364
enh64763    4   88347900   88348900      5       2  150064        1.826     0.033928
enh64773    4   89140000   89141000      3       2  150064        1.795      0.03633
enh64775    4   89152500   89153500      4       2  150064       1.8259     0.033934
enh64786    4   89376300   89377300      1       1  150064        1.896      0.02898
enh64789    4   89447500   89448500      1       1  150064       1.8682      0.03087
enh64816    4   89854200   89855200      5       2  150064       2.0709     0.019185
enh64821    4   89874400   89875400      1       1  150064       1.8885      0.02948
enh64838    4   90238400   90239400      3       2  150064       2.3397    0.0096496
enh64847    4   90750700   90751700      5       1  150064       1.7575     0.039418
enh64850    4   90819300   90820300      7       2  150064       1.7171     0.042985
enh64854    4   95131000   95132000      1       1  150064       1.8048      0.03555
enh64856    4   95259500   95260500      1       1  150064       2.0099      0.02222
enh64857    4   95260600   95261600      3       1  150064       1.9309     0.026748
enh64877    4   96214000   96215000      1       1  150064       2.2517      0.01217
enh64896    4   99404000   99405000      1       1  150064        2.184      0.01448
enh64903    4   99465500   99466500      4       2  150064       2.3669     0.008968
enh64923    4   99585300   99586300      2       1  150064       3.3761   0.00036759
enh64926    4   99608500   99609500      2       1  150064        1.741     0.040839
enh64957    4  100740700  100741700      6       2  150064       2.0892     0.018345
enh64959    4  100744400  100745400      4       2  150064       2.1414     0.016123
enh64960    4  100747400  100748400      5       3  150064       2.2901     0.011009
enh64963    4  100772300  100773300      3       2  150064       2.3293     0.009922
enh64965    4  100810300  100811300      4       2  150064       2.5982    0.0046857
enh64967    4  100815900  100816900      6       2  150064       1.7416     0.040791
enh64968    4  100836700  100837700      4       2  150064       2.9501    0.0015883
enh64971    4  100853200  100854200      1       1  150064       3.1768    0.0007446
enh64979    4  100887000  100888000      2       1  150064       2.4294    0.0075615
enh64980    4  101000200  101001200      3       1  150064       1.8157     0.034706
enh64981    4  101014500  101015500      2       1  150064        2.258     0.011974
enh64982    4  101016900  101017900      5       2  150064       1.8819     0.029925
enh64985    4  101380000  101381000      3       1  150064        1.646     0.049884
enh64996    4  101940000  101941000      2       1  150064       2.3475    0.0094511
enh64997    4  101949800  101950800      2       1  150064        2.558    0.0052645
enh64999    4  101963100  101964100      4       2  150064       3.1883   0.00071547
enh65000    4  102024600  102025600      1       1  150064         2.09      0.01831
enh65005    4  102108700  102109700      3       2  150064       1.8139     0.034845
enh65011    4  102145200  102146200      3       1  150064       2.2123     0.013473
enh65024    4  102220800  102221800      1       1  150064       2.6162     0.004446
enh65032    4  102256000  102257000      1       1  150064       1.7044      0.04415
enh65049    4  103427400  103428400      1       1  150064       1.9243      0.02716
enh65079    4  103655600  103656600      2       1  150064       2.1671     0.015114
enh65080    4  103679800  103680800      1       1  150064       2.4385     0.007374
enh65081    4  103682700  103683700      2       1  150064       2.6844    0.0036333
enh65082    4  103710200  103711200      2       1  150064       3.5247   0.00021202
enh65084    4  103727200  103728200      1       1  150064       3.7529    8.741e-05
enh65086    4  103734600  103735600      1       1  150064       3.7539    8.704e-05
enh65087    4  103750400  103751400      2       1  150064       3.4804   0.00025034
enh65088    4  103785300  103786300      4       1  150064       3.7664   8.2817e-05
enh65091    4  103939100  103940100      2       1  150064       3.5984   0.00016012
enh65092    4  103941400  103942400      3       2  150064       1.6808     0.046402
enh65095    4  103999800  104000800      2       1  150064       2.0541     0.019981
enh65099    4  104057700  104058700      2       1  150064       2.2727     0.011522
enh65109    4  106074500  106075500      4       2  150064       1.9302     0.026794
enh65111    4  106083000  106084000      2       1  150064       1.6467     0.049805
enh65112    4  106102000  106103000      2       1  150064        1.722     0.042536
enh65113    4  106104600  106105600      1       1  150064       2.0798      0.01877
enh65127    4  106636500  106637500      1       1  150064       2.0523      0.02007
enh65135    4  107262600  107263600      2       1  150064       1.9473     0.025749
enh65141    4  108851400  108852400      3       1  150064        2.431    0.0075285
enh65142    4  108853700  108854700      2       1  150064       2.0506     0.020153
enh65155    4  108977900  108978900      3       2  150064       2.0705     0.019205
enh65177    4  109264100  109265100      6       2  150064       1.8189     0.034461
enh65178    4  109267000  109268000      3       1  150064       2.0821     0.018666
enh65197    4  109539500  109540500      2       1  150064       1.8175     0.034573
enh65198    4  109544600  109545600      1       1  150064       2.0204      0.02167
enh65245    4  110536900  110537900      3       1  150064        1.904     0.028457
enh65249    4  110563300  110564300      4       2  150064       2.1511     0.015734
enh65250    4  110567500  110568500      5       2  150064       2.5898    0.0048022
enh65252    4  110578000  110579000      3       2  150064       1.9848     0.023582
enh65255    4  110589900  110590900      3       1  150064       1.6558     0.048886
enh65257    4  110603500  110604500      1       1  150064       1.7095      0.04368
enh65264    4  110890800  110891800      2       1  150064        3.004    0.0013321
enh65275    4  111120200  111121200      1       1  150064       1.6484      0.04964
enh65330    4  114610400  114611400      2       1  150064       2.0682     0.019312
enh65333    4  114616200  114617200      2       1  150064       1.9263     0.027035
enh65335    4  114648000  114649000      4       1  150064       2.6579    0.0039313
enh65344    4  114676200  114677200      4       2  150064       1.6902     0.045491
enh65362    4  119034200  119035200      3       1  150064       2.8258    0.0023581
enh65380    4  120061400  120062400      1       1  150064       1.7875      0.03693
enh65398    4  121712200  121713200      6       2  150064       2.0096     0.022237
enh65442    4  122898700  122899700      1       1  150064       2.4591     0.006964
enh65443    4  123038400  123039400      1       1  150064       1.8861      0.02964
enh65445    4  123052500  123053500      3       2  150064       1.8386     0.032989
enh65456    4  123285900  123286900      1       1  150064       2.1727       0.0149
enh65457    4  123355200  123356200      3       2  150064       1.8949     0.029051
enh65465    4  123500400  123501400      6       3  150064       2.0937     0.018145
enh65468    4  123538300  123539300      1       1  150064       2.1659      0.01516
enh65472    4  123560300  123561300      6       3  150064       1.9115     0.027972
enh65482    4  123652400  123653400      1       1  150064       1.7892      0.03679
enh65499    4  124523900  124524900      1       1  150064       2.1457      0.01595
enh65500    4  124527900  124528900      7       3  150064       1.9721     0.024298
enh65517    4  129200500  129201500      1       1  150064       1.9384      0.02629
enh65522    4  129210300  129211300      1       1  150064       1.9004      0.02869
enh65558    4  139937800  139938800      3       1  150064       3.2198   0.00064145
enh65559    4  139939300  139940300      5       3  150064       2.0889      0.01836
enh65562    4  139995000  139996000      2       1  150064        3.192   0.00070658
enh65566    4  140065500  140066500      4       2  150064       2.3645    0.0090284
enh65567    4  140084500  140085500      1       1  150064       2.5525     0.005348
enh65570    4  140099800  140100800      4       2  150064       1.9009     0.028657
enh65571    4  140110000  140111000      4       2  150064       1.7362     0.041264
enh65572    4  140135000  140136000      2       1  150064       1.9669     0.024596
enh65598    4  140473200  140474200      3       2  150064       2.2174     0.013298
enh65601    4  140481300  140482300      2       1  150064       1.7002     0.044543
enh65614    4  140975000  140976000      3       1  150064       1.9374     0.026349
enh65623    4  141024500  141025500      3       1  150064       1.6972     0.044829
enh65637    4  141444000  141445000      1       1  150064       1.7094      0.04369
enh65641    4  141641400  141642400      3       2  150064       2.9901    0.0013944
enh65644    4  142143600  142144600      1       1  150064       2.2479      0.01229
enh65649    4  142961300  142962300      9       1  150064        1.727     0.042082
enh65665    4  143163400  143164400      2       1  150064       2.0263     0.021369
enh65666    4  143169800  143170800      3       2  150064       2.0264      0.02136
enh65673    4  143191100  143192100      1       1  150064       1.8255      0.03396
enh65675    4  143195500  143196500      2       1  150064       2.0442     0.020469
enh65676    4  143199200  143200200      2       1  150064       1.7067     0.043939
enh65679    4  143211600  143212600      3       2  150064       1.9889     0.023355
enh65681    4  143216700  143217700      6       2  150064       2.0908     0.018271
enh65706    4  143312700  143313700      3       1  150064       1.6703     0.047426
enh65716    4  143461700  143462700      3       1  150064       1.6468       0.0498
enh65740    4  144325800  144326800      3       1  150064       2.6162     0.004446
enh65742    4  144439200  144440200      2       1  150064       3.2906   0.00049988
enh65743    4  144479200  144480200      3       1  150064       2.1312     0.016538
enh65830    4  148977300  148978300      1       1  150064       2.1717      0.01494
enh65834    4  149137100  149138100      4       2  150064       1.7993     0.035988
enh65837    4  149213600  149214600      3       1  150064       2.5972    0.0046992
enh65841    4  149280600  149281600      2       1  150064       3.1307   0.00087195
enh65842    4  149288700  149289700      3       2  150064         2.13     0.016585
enh65843    4  149293900  149294900      6       4  150064       2.9715    0.0014816
enh65845    4  149297900  149298900      1       1  150064       3.2148    0.0006527
enh65847    4  149317800  149318800      1       1  150064       4.0893    2.163e-05
enh65849    4  149338700  149339700      1       1  150064       4.0302    2.786e-05
enh65874    4  151871700  151872700      2       1  150064         1.79     0.036729
enh65887    4  151927800  151928800      1       1  150064       2.4163      0.00784
enh65892    4  151951100  151952100      2       1  150064        1.858     0.031584
enh65913    4  152994700  152995700      6       3  150064       1.9107     0.028019
enh65924    4  153047400  153048400      6       2  150064       2.0138     0.022017
enh65925    4  153051500  153052500      2       1  150064       1.8783     0.030169
enh66068    4  154536200  154537200      4       2  150064       1.7348     0.041389
enh66073    4  154676300  154677300      3       1  150064       3.2249   0.00063016
enh66074    4  154729800  154730800      7       3  150064       2.0377      0.02079
enh66075    4  154828300  154829300      2       1  150064       1.9094     0.028104
enh66096    4  159688600  159689600      1       1  150064       1.8692       0.0308
enh66097    4  159691800  159692800      1       1  150064       1.9175      0.02759
enh66101    4  159699500  159700500      3       1  150064        1.769     0.038449
enh66102    4  159703700  159704700      2       1  150064       1.6506     0.049411
enh66103    4  159707000  159708000      1       1  150064       2.2286      0.01292
enh66111    4  159823500  159824500      2       1  150064       1.8648     0.031107
enh66113    4  159851000  159852000      3       1  150064       2.3928    0.0083608
enh66170    4  165898800  165899800      2       1  150064       1.8408     0.032823
enh66180    4  166169200  166170200      6       3  150064       2.2874     0.011085
enh66181    4  166179500  166180500      5       2  150064       2.3006     0.010706
enh66182    4  166207800  166208800      5       3  150064       2.0082     0.022309
enh66184    4  166215500  166216500      2       1  150064       2.2098     0.013559
enh66190    4  166397100  166398100      2       1  150064       2.1389     0.016221
enh66198    4  169240600  169241600      1       1  150064       1.9783      0.02395
enh66212    4  169989200  169990200      8       3  150064       2.1235     0.016857
enh66213    4  170000700  170001700      4       2  150064       2.1287     0.016639
enh66217    4  170332200  170333200      3       1  150064       4.1522   1.6463e-05
enh66218    4  170525400  170526400      4       2  150064       3.7128   0.00010249
enh66221    4  170531300  170532300      5       2  150064       1.6846     0.046029
enh66225    4  170544100  170545100      4       2  150064       2.5965    0.0047083
enh66227    4  170551000  170552000      3       2  150064       4.1362   1.7657e-05
enh66229    4  170571000  170572000      2       1  150064       2.4485    0.0071723
enh66232    4  170583000  170584000      2       1  150064       3.7258    9.736e-05
enh66241    4  174041900  174042900      3       2  150064       1.6765     0.046823
enh66246    4  174106700  174107700      2       1  150064       1.7183     0.042869
enh66256    4  174186000  174187000      3       2  150064       1.9136     0.027837
enh66270    4  175196200  175197200      1       1  150064       1.7377      0.04113
enh66282    4  176867500  176868500      2       1  150064       4.2666   9.9257e-06
enh66310    4  178361200  178362200      4       2  150064       1.8573     0.031637
enh66317    4  183747400  183748400      8       3  150064       2.0789     0.018812
enh66322    4  184182900  184183900      2       1  150064       1.7548     0.039651
enh66349    4  185184900  185185900      4       2  150064       1.8425     0.032699
enh66364    4  185339700  185340700      3       2  150064       1.6466     0.049816
enh66365    4  185343000  185344000      4       2  150064       2.8231    0.0023783
enh66366    4  185344300  185345300      4       2  150064       1.8811     0.029981
enh66378    4  185389700  185390700      2       1  150064       2.4005    0.0081862
enh66391    4  185504800  185505800      4       2  150064       1.9503     0.025572
enh66397    4  185565800  185566800      2       1  150064       1.8297     0.033651
enh66399    4  185572200  185573200      3       1  150064       1.7089     0.043735
enh66403    4  185655800  185656800      3       2  150064       1.9207     0.027383
enh66436    4  186174800  186175800      7       3  150064       1.8913      0.02929
enh66438    4  186184400  186185400      4       1  150064       1.7598     0.039223
enh66439    4  186187000  186188000      3       1  150064       1.8555      0.03176
enh66450    4  186988700  186989700      3       2  150064       2.5305    0.0056955
enh66518    5    1099600    1100600      7       3  150064         2.22     0.013208
enh66549    5    1516800    1517800      9       3  150064       2.4309    0.0075301
enh66552    5    1534900    1535900      3       2  150064       1.6745     0.047013
enh66566    5    5420500    5421500      6       2  150064        2.805    0.0025157
enh66567    5    5424800    5425800      1       1  150064       2.8418     0.002243
enh66570    5    5480800    5481800      4       2  150064       4.1023   2.0454e-05
enh66574    5    5523800    5524800      7       2  150064       1.8252     0.033985
enh66579    5    6630800    6631800      2       1  150064       2.2091     0.013584
enh66580    5    6634600    6635600      4       2  150064       1.6834     0.046145
enh66583    5    6719100    6720100      3       1  150064       3.2078   0.00066871
enh66584    5    6723300    6724300     10       4  150064        1.864     0.031161
enh66587    5    6766000    6767000      3       1  150064       1.8638     0.031175
enh66644    5   10634000   10635000      6       2  150064       1.9029     0.028528
enh66679    5   14677900   14678900      2       1  150064       1.9662     0.024639
enh66682    5   14702500   14703500      1       1  150064       1.8943      0.02909
enh66686    5   14727200   14728200      4       2  150064       1.8735     0.030502
enh66711    5   16458700   16459700      1       1  150064       1.7102      0.04361
enh66754    5   32019800   32020800      5       3  150064       1.7374     0.041161
enh66770    5   32232300   32233300      3       2  150064       1.6769     0.046783
enh66793    5   32542200   32543200      2       1  150064       2.1437     0.016029
enh66836    5   35479500   35480500      1       1  150064       2.0371      0.02082
enh66840    5   35657900   35658900      2       1  150064       1.6698     0.047483
enh66849    5   35784300   35785300      1       1  150064       1.6714      0.04732
enh66885    5   36881800   36882800      3       1  150064       1.7733     0.038091
enh66900    5   36980400   36981400      3       1  150064       2.5215    0.0058434
enh66912    5   37371800   37372800      1       1  150064       1.7507         0.04
enh66920    5   37737200   37738200      1       1  150064       1.6496      0.04951
enh66928    5   39006900   39007900      2       1  150064       2.0961     0.018035
enh66930    5   39021300   39022300      3       2  150064       2.4869    0.0064434
enh66933    5   39032500   39033500      3       1  150064       1.8067     0.035404
enh66936    5   39044600   39045600      4       2  150064       2.3451    0.0095119
enh66941    5   39059800   39060800      5       2  150064       2.0776     0.018874
enh66974    5   39231400   39232400      3       2  150064       1.9878     0.023418
enh66979    5   39271800   39272800      3       2  150064        2.069     0.019275
enh66981    5   39282800   39283800      4       1  150064       1.9919     0.023189
enh67014    5   40506800   40507800      1       1  150064        1.872       0.0306
enh67018    5   40591300   40592300      1       1  150064       2.1479      0.01586
enh67069    5   42985500   42986500      1       1  150064       1.9552      0.02528
enh67085    5   43075900   43076900      4       2  150064       1.7828     0.037313
enh67115    5   43600400   43601400      1       1  150064       1.6613      0.04833
enh67122    5   44875700   44876700      2       1  150064         3.96   3.7472e-05
enh67123    5   49624200   49625200      2       1  150064       3.4865   0.00024474
enh67124    5   49659400   49660400      1       1  150064       4.5486      2.7e-06
enh67125    5   49694100   49695100      4       2  150064       4.2375   1.1303e-05
enh67126    5   49698800   49699800      1       1  150064        4.344    6.996e-06
enh67127    5   49699200   49700200      1       1  150064       3.6901    0.0001121
enh67128    5   49702500   49703500      1       1  150064       2.9702     0.001488
enh67131    5   49710500   49711500      3       1  150064        4.603   2.0819e-06
enh67133    5   49716100   49717100      1       1  150064       2.4221     0.007715
enh67134    5   49719100   49720100      2       1  150064       3.1828    0.0007294
enh67138    5   49732000   49733000      2       1  150064       3.9241   4.3524e-05
enh67140    5   49738600   49739600      2       1  150064       4.0186   2.9266e-05
enh67141    5   49741800   49742800      2       1  150064       3.2399   0.00059783
enh67142    5   49745400   49746400      3       2  150064       2.8872    0.0019432
enh67143    5   49754000   49755000      1       1  150064       3.7509    8.809e-05
enh67144    5   49785200   49786200      9       3  150064       4.5249   3.0217e-06
enh67145    5   49797100   49798100      3       2  150064        2.697    0.0034985
enh67146    5   49849600   49850600      1       1  150064       3.1277    0.0008808
enh67153    5   49949900   49950900      2       1  150064        3.043    0.0011713
enh67169    5   50016800   50017800      2       1  150064       2.1859     0.014413
enh67174    5   50025800   50026800      2       1  150064       1.6716     0.047304
enh67178    5   50037700   50038700      2       1  150064       2.4569    0.0070074
enh67213    5   52335800   52336800      4       2  150064       1.8088     0.035238
enh67223    5   52855400   52856400      1       1  150064       1.7387      0.04104
enh67224    5   52857800   52858800      1       1  150064        1.659      0.04856
enh67228    5   52864000   52865000      5       2  150064       1.7768     0.037805
enh67230    5   52872500   52873500      2       1  150064       2.0748     0.019002
enh67237    5   53561600   53562600      4       2  150064       1.9067     0.028282
enh67239    5   53573400   53574400      5       1  150064       1.6791     0.046568
enh67243    5   53597500   53598500      2       1  150064       2.6232    0.0043557
enh67246    5   53607600   53608600      2       1  150064        1.647     0.049777
enh67261    5   53933700   53934700      6       3  150064       2.1165     0.017151
enh67262    5   53940200   53941200      5       1  150064       1.6629     0.048165
enh67275    5   54140500   54141500      6       2  150064       2.5919    0.0047731
enh67276    5   54162600   54163600      1       1  150064         1.97      0.02442
enh67277    5   54191100   54192100      1       1  150064       1.8826      0.02988
enh67281    5   54289500   54290500      2       1  150064       1.7811     0.037452
enh67282    5   54290600   54291600      3       2  150064       2.0094     0.022249
enh67284    5   54301000   54302000      2       1  150064       1.9422     0.026054
enh67285    5   54321700   54322700      6       3  150064        1.832     0.033477
enh67325    5   55198900   55199900      1       1  150064       3.2814    0.0005164
enh67328    5   55219300   55220300      5       3  150064       2.6588    0.0039205
enh67363    5   55460000   55461000      3       1  150064       1.6582     0.048637
enh67466    5   58298000   58299000     10       3  150064       2.4339    0.0074683
enh67467    5   58300200   58301200      7       3  150064       2.2765     0.011409
enh67468    5   58301400   58302400      7       1  150064       2.1037     0.017703
enh67471    5   58316600   58317600      3       1  150064       2.6925    0.0035462
enh67472    5   58321500   58322500      2       1  150064       2.1896     0.014278
enh67474    5   58326400   58327400      2       1  150064       2.4598    0.0069502
enh67475    5   58327200   58328200      3       1  150064       2.5782    0.0049662
enh67477    5   58329800   58330800      2       1  150064       2.2708     0.011579
enh67485    5   58427800   58428800      6       3  150064       1.8253     0.033981
enh67494    5   59105700   59106700      2       1  150064       2.2899     0.011014
enh67498    5   60242500   60243500      2       1  150064       3.6771   0.00011795
enh67499    5   60256100   60257100      4       2  150064       3.7645   8.3435e-05
enh67500    5   60455500   60456500      3       2  150064       3.4759   0.00025456
enh67502    5   60478100   60479100      4       2  150064       1.7333     0.041517
enh67503    5   60564800   60565800      2       1  150064       3.6913   0.00011157
enh67505    5   60573500   60574500      2       1  150064        3.121   0.00090113
enh67506    5   60614900   60615900      2       1  150064       5.5451   1.4693e-08
enh67507    5   60625200   60626200      2       1  150064       4.2215   1.2132e-05
enh67512    5   60654800   60655800      1       1  150064       2.7293     0.003173
enh67514    5   60703400   60704400      1       1  150064       2.5525     0.005347
enh67515    5   60705200   60706200      3       2  150064       2.8612    0.0021103
enh67520    5   61520200   61521200      1       1  150064       2.6615      0.00389
enh67522    5   61554900   61555900      2       1  150064       2.4109    0.0079565
enh67524    5   61572600   61573600      2       1  150064       2.9984    0.0013569
enh67525    5   61582000   61583000      3       1  150064       3.2423   0.00059282
enh67526    5   61587500   61588500      4       2  150064       3.4018   0.00033474
enh67527    5   61593800   61594800      2       1  150064       2.8752     0.002019
enh67528    5   61600200   61601200      3       2  150064       1.9203     0.027412
enh67529    5   61610000   61611000      1       1  150064       1.7921      0.03656
enh67531    5   61619200   61620200      5       2  150064       1.7372     0.041178
enh67534    5   61629500   61630500      4       2  150064       2.9163    0.0017712
enh67538    5   61634700   61635700      1       1  150064        1.841      0.03281
enh67540    5   61643500   61644500      3       2  150064       2.8954    0.0018932
enh67543    5   61700500   61701500      4       1  150064       1.9921      0.02318
enh67544    5   61709800   61710800      2       1  150064       1.9192     0.027478
enh67550    5   61873700   61874700      2       1  150064       1.7535     0.039762
enh67554    5   61901300   61902300      1       1  150064       2.0579       0.0198
enh67562    5   64322600   64323600      1       1  150064       2.7858      0.00267
enh67563    5   64330100   64331100      4       1  150064       2.6771    0.0037133
enh67570    5   64779200   64780200      4       2  150064       1.9537     0.025369
enh67571    5   64856000   64857000      2       1  150064       2.0505     0.020159
enh67575    5   64917500   64918500      6       2  150064        1.956     0.025232
enh67577    5   64923500   64924500      2       1  150064       1.8947     0.029064
enh67659    5   67509500   67510500      3       2  150064       1.9903      0.02328
enh67660    5   67515300   67516300      3       2  150064       1.7742     0.038012
enh67661    5   67520200   67521200      1       1  150064       2.2728      0.01152
enh67668    5   67544800   67545800      3       2  150064       2.2079     0.013626
enh67686    5   67680400   67681400      2       1  150064       2.4683    0.0067884
enh67687    5   67688300   67689300      2       1  150064       1.7965     0.036205
enh67690    5   67710900   67711900      2       1  150064        2.807    0.0025005
enh67691    5   67715800   67716800      4       2  150064       2.6381    0.0041691
enh67694    5   67730900   67731900      3       2  150064       2.9911    0.0013901
enh67729    5   70753600   70754600      3       2  150064       1.7611     0.039113
enh67748    5   71577900   71578900      2       1  150064       1.9287     0.026887
enh67750    5   71602600   71603600      1       1  150064        2.217      0.01331
enh67755    5   71644800   71645800      1       1  150064       2.1862       0.0144
enh67796    5   74323900   74324900      4       1  150064       2.2549     0.012069
enh67799    5   74340100   74341100      1       1  150064       1.7481      0.04022
enh67817    5   74757600   74758600      2       1  150064        2.085     0.018535
enh67821    5   74809000   74810000      3       2  150064       1.8371     0.033098
enh67822    5   74814700   74815700      2       1  150064        1.701     0.044474
enh67827    5   74876700   74877700      1       1  150064         2.09      0.01831
enh67830    5   74965300   74966300      2       1  150064        2.081     0.018715
enh67831    5   74973400   74974400      5       1  150064       3.1525   0.00080929
enh67849    5   75659300   75660300      2       1  150064       1.9603      0.02498
enh67919    5   76441000   76442000      4       2  150064       2.3232     0.010085
enh67935    5   77101500   77102500      6       2  150064       2.4618    0.0069113
enh67936    5   77102100   77103100      2       1  150064       2.7071    0.0033937
enh67940    5   77564000   77565000      3       1  150064       3.4448   0.00028571
enh67941    5   77569000   77570000      2       1  150064       3.5757   0.00017467
enh67942    5   77579000   77580000      4       2  150064         4.22   1.2214e-05
enh67943    5   77581700   77582700      8       3  150064       3.9825   3.4093e-05
enh67944    5   77583500   77584500     10       2  150064       4.3893   5.6848e-06
enh67945    5   77585200   77586200      6       2  150064       3.1505   0.00081503
enh67946    5   77587500   77588500      4       2  150064       3.1666   0.00077111
enh67948    5   77654000   77655000      3       2  150064       1.6627      0.04819
enh67949    5   77658000   77659000      2       1  150064       1.9719     0.024308
enh67950    5   77662700   77663700      4       1  150064       2.4184    0.0077942
enh67951    5   77665200   77666200      3       2  150064       2.6046    0.0045993
enh67952    5   77665900   77666900      3       1  150064       3.3562   0.00039506
enh67953    5   77683000   77684000      5       2  150064       3.0565    0.0011197
enh67954    5   77700200   77701200      2       1  150064       2.0629     0.019561
enh67975    5   78549100   78550100      1       1  150064       1.6646        0.048
enh68005    5   79430200   79431200      1       1  150064       1.7853      0.03711
enh68009    5   79444100   79445100      2       1  150064       2.0366     0.020844
enh68013    5   79462000   79463000      3       2  150064       2.5759    0.0049985
enh68019    5   79472700   79473700      3       2  150064       2.1766     0.014755
enh68029    5   79506200   79507200      2       1  150064       2.1979     0.013978
enh68033    5   79516300   79517300      3       1  150064       2.1703     0.014991
enh68034    5   79518500   79519500      5       2  150064       1.9105     0.028033
enh68120    5   81075600   81076600      2       1  150064       1.8606     0.031401
enh68124    5   81115300   81116300      3       2  150064       2.4719    0.0067198
enh68125    5   81134000   81135000      1       1  150064       2.8126     0.002457
enh68136    5   81520900   81521900      1       1  150064       2.6016      0.00464
enh68137    5   81571800   81572800      7       3  150064        2.907    0.0018247
enh68149    5   82374200   82375200      2       1  150064       1.7557      0.03957
enh68157    5   86263700   86264700      1       1  150064       1.7755      0.03791
enh68161    5   86365300   86366300      1       1  150064       2.0037      0.02255
enh68163    5   86375300   86376300      6       2  150064       1.7798     0.037551
enh68165    5   86389700   86390700      2       1  150064       1.8472     0.032361
enh68197    5   86626300   86627300      3       2  150064       1.9375     0.026343
enh68207    5   87500000   87501000      1       1  150064        2.592     0.004771
enh68208    5   87539400   87540400      2       1  150064       2.2636     0.011799
enh68210    5   87546200   87547200      1       1  150064       2.7381      0.00309
enh68211    5   87561200   87562200      3       2  150064        1.711     0.043543
enh68213    5   87566400   87567400      2       1  150064       3.1952   0.00069863
enh68216    5   88030000   88031000      2       1  150064       1.9015     0.028618
enh68224    5   89703000   89704000      1       1  150064        3.489    0.0002424
enh68228    5   89768000   89769000      1       1  150064       1.8942       0.0291
enh68233    5   90168900   90169900      2       1  150064       2.3639    0.0090423
enh68234    5   90227600   90228600      7       3  150064       3.8699   5.4429e-05
enh68235    5   90235900   90236900      7       3  150064       4.3175   7.8916e-06
enh68236    5   90458100   90459100      4       2  150064       2.3577    0.0091942
enh68237    5   90561800   90562800      2       1  150064       1.7203     0.042687
enh68238    5   90564700   90565700      4       2  150064       2.0909      0.01827
enh68246    5   90671200   90672200      2       1  150064       2.2886      0.01105
enh68249    5   90790000   90791000      2       1  150064       1.7041     0.044182
enh68265    5   93911700   93912700      3       1  150064       1.8773     0.030241
enh68266    5   93916500   93917500      2       1  150064       2.1396     0.016193
enh68267    5   93951800   93952800      2       1  150064       2.6652    0.0038477
enh68268    5   93955800   93956800      4       2  150064       2.2888     0.011045
enh68269    5   93956600   93957600      5       2  150064       2.8583    0.0021294
enh68270    5   93957300   93958300      4       1  150064       2.5655    0.0051515
enh68271    5   93958300   93959300      7       2  150064       2.8037    0.0025263
enh68272    5   93967400   93968400      5       3  150064        2.559    0.0052494
enh68286    5   94979600   94980600      1       1  150064       1.9653      0.02469
enh68305    5   95160900   95161900      7       2  150064       1.9314     0.026715
enh68312    5   95197600   95198600      3       2  150064       2.7969      0.00258
enh68317    5   95263500   95264500      4       2  150064        2.232     0.012807
enh68335    5   95990100   95991100      3       1  150064        1.807     0.035378
enh68336    5   95992200   95993200      2       1  150064       2.2349      0.01271
enh68338    5   96000100   96001100      4       2  150064        1.679      0.04658
enh68339    5   96004600   96005600      2       1  150064       2.1953      0.01407
enh68341    5   96018600   96019600      2       1  150064       2.4839    0.0064971
enh68365    5   96219200   96220200      1       1  150064       2.2141      0.01341
enh68366    5   96221800   96222800      3       1  150064       2.0019      0.02265
enh68367    5   96230600   96231600      8       2  150064        2.048      0.02028
enh68368    5   96239700   96240700      8       2  150064       2.4663    0.0068258
enh68369    5   96241500   96242500      6       1  150064       2.4231    0.0076939
enh68370    5   96245300   96246300      8       1  150064       2.3604    0.0091287
enh68375    5   96275900   96276900      5       2  150064       2.4373    0.0073987
enh68376    5   96280500   96281500      5       2  150064       2.6054    0.0045887
enh68377    5   96284900   96285900      2       1  150064       1.8313     0.033529
enh68379    5   96288600   96289600      2       1  150064       2.2949     0.010869
enh68381    5   96294500   96295500      1       1  150064       2.6857     0.003619
enh68382    5   96295600   96296600      1       1  150064       2.6332     0.004229
enh68384    5   96307000   96308000      5       2  150064       2.0324     0.021054
enh68386    5   96313900   96314900      4       2  150064       1.8967     0.028931
enh68389    5   96339800   96340800      1       1  150064       2.4941     0.006314
enh68391    5   96345000   96346000      1       1  150064       2.6721     0.003769
enh68392    5   96357500   96358500      1       1  150064       2.8599     0.002119
enh68396    5   96468600   96469600      1       1  150064       2.0191      0.02174
enh68404    5   96883200   96884200      4       2  150064       1.8758     0.030339
enh68413    5   98247900   98248900      3       2  150064       2.3553    0.0092541
enh68414    5   98252600   98253600      2       1  150064       2.6748    0.0037389
enh68415    5   98257500   98258500      4       2  150064       2.6296    0.0042745
enh68416    5   98267300   98268300      2       1  150064       1.7789     0.037626
enh68418    5   98274900   98275900      3       2  150064       2.3409    0.0096194
enh68420    5   98339900   98340900      1       1  150064       2.2026      0.01381
enh68422    5   98361900   98362900      2       1  150064       2.2907     0.010989
enh68423    5   98363400   98364400      3       2  150064       2.0268     0.021343
enh68424    5   98366900   98367900      1       1  150064       2.0116      0.02213
enh68426    5   98371800   98372800      3       1  150064       2.3882     0.008466
enh68430    5   98395500   98396500      1       1  150064       2.2476       0.0123
enh68464    5  101630100  101631100      4       2  150064        4.228    1.179e-05
enh68465    5  101632500  101633500      4       2  150064       2.9367    0.0016588
enh68476    5  102113500  102114500      4       2  150064       1.8469     0.032382
enh68505    5  106631200  106632200      4       2  150064       1.9488     0.025657
enh68506    5  106724100  106725100      2       1  150064         2.26     0.011912
enh68510    5  106869400  106870400      2       1  150064       2.4798    0.0065728
enh68525    5  108095400  108096400      2       1  150064       2.2832      0.01121
enh68528    5  108351400  108352400      4       2  150064       2.1449     0.015978
enh68530    5  108682900  108683900      3       2  150064       2.9834    0.0014253
enh68531    5  108707000  108708000      2       1  150064       1.8543      0.03185
enh68533    5  108712000  108713000      3       2  150064       2.8304    0.0023245
enh68534    5  108719000  108720000      3       2  150064       3.0789    0.0010387
enh68536    5  108732700  108733700      7       3  150064       2.8162    0.0024297
enh68539    5  108747000  108748000      7       3  150064       2.7297    0.0031699
enh68541    5  108992300  108993300      5       2  150064       4.2386   1.1248e-05
enh68542    5  109023800  109024800      5       3  150064       4.5425   2.7791e-06
enh68543    5  109029400  109030400      2       1  150064       3.9179   4.4666e-05
enh68544    5  109032900  109033900      2       1  150064       4.1547   1.6283e-05
enh68545    5  109040200  109041200      3       2  150064       4.1078   1.9971e-05
enh68546    5  109047100  109048100      4       2  150064       3.6449   0.00013372
enh68548    5  109058200  109059200      3       2  150064       1.7892     0.036795
enh68549    5  109075400  109076400      3       2  150064       4.0192   2.9202e-05
enh68550    5  109076700  109077700      7       2  150064        1.903     0.028518
enh68551    5  109083300  109084300      3       2  150064       4.6747   1.4723e-06
enh68553    5  109094600  109095600      6       3  150064       4.6175   1.9423e-06
enh68555    5  109123600  109124600      4       2  150064       3.8524   5.8491e-05
enh68557    5  109188500  109189500      2       1  150064       3.3027   0.00047885
enh68559    5  109203900  109204900      4       2  150064       3.5556   0.00018855
enh68560    5  109211700  109212700      2       1  150064       1.6952     0.045017
enh68562    5  109218200  109219200      3       1  150064       2.7499    0.0029806
enh68581    5  110077800  110078800      1       1  150064       1.6462      0.04986
enh68582    5  110088300  110089300      2       1  150064        1.826     0.033928
enh68670    5  112304800  112305800      4       2  150064       2.0412     0.020615
enh68671    5  112310700  112311700      2       1  150064       2.6321    0.0042434
enh68694    5  114544600  114545600      4       2  150064       2.2426     0.012461
enh68696    5  114590300  114591300      3       2  150064       1.8546     0.031826
enh68705    5  114867300  114868300      2       1  150064       1.6543     0.049032
enh68716    5  115419000  115420000      3       1  150064       2.2671     0.011693
enh68718    5  115422300  115423300      6       3  150064       2.0763     0.018933
enh68719    5  115470900  115471900     11       4  150064       2.4352    0.0074424
enh68720    5  115480700  115481700      4       2  150064       2.2684     0.011652
enh68759    5  118678700  118679700      3       1  150064       2.5857    0.0048597
enh68761    5  118685100  118686100      5       3  150064       1.7292     0.041885
enh68769    5  118723500  118724500      2       1  150064       1.6605     0.048403
enh68778    5  118789000  118790000      3       1  150064       1.8087     0.035251
enh68810    5  125709300  125710300      2       1  150064       1.7938     0.036426
enh68811    5  125757800  125758800      2       1  150064       1.9487     0.025668
enh68812    5  125760400  125761400      2       1  150064       1.6873     0.045774
enh68837    5  126098100  126099100      5       3  150064       2.3878    0.0084743
enh68844    5  126131600  126132600      3       1  150064       2.2704      0.01159
enh68855    5  126204500  126205500      6       3  150064       3.6514   0.00013039
enh68858    5  126307500  126308500      1       1  150064       3.8866    5.083e-05
enh68859    5  126311800  126312800      2       1  150064       3.1227    0.0008961
enh68861    5  126324400  126325400      4       2  150064       2.6973    0.0034952
enh68862    5  126334100  126335100      7       2  150064       2.2947     0.010876
enh68864    5  126361100  126362100      2       1  150064       2.6118    0.0045035
enh68865    5  126362300  126363300      2       1  150064       2.6569    0.0039427
enh68866    5  126363500  126364500      2       1  150064       3.3313   0.00043215
enh68882    5  127411400  127412400      3       1  150064       2.2184     0.013264
enh68916    5  130592600  130593600      1       1  150064       1.8493      0.03221
enh68943    5  130698000  130699000      2       1  150064       1.6919     0.045337
enh68962    5  130815300  130816300      3       1  150064       1.8604     0.031418
enh68963    5  130824100  130825100      2       1  150064       1.9187     0.027513
enh68966    5  130863400  130864400      1       1  150064       1.9025      0.02855
enh68968    5  130875200  130876200      1       1  150064       1.7456      0.04044
enh68972    5  130897900  130898900      1       1  150064       1.6961      0.04493
enh68974    5  130903900  130904900      1       1  150064       1.7737      0.03806
enh68977    5  130920000  130921000      2       1  150064       1.7333     0.041525
enh68981    5  130932000  130933000      1       1  150064       1.8213      0.03428
enh68985    5  130949900  130950900      1       1  150064       1.8672      0.03094
enh68986    5  130954500  130955500      3       1  150064        1.684     0.046091
enh69046    5  131783400  131784400      5       2  150064       1.8752     0.030382
enh69047    5  131788200  131789200      5       2  150064       1.9867     0.023476
enh69048    5  131790100  131791100      4       2  150064       2.0098     0.022227
enh69049    5  131797100  131798100      2       1  150064       1.8349     0.033258
enh69052    5  131806500  131807500      2       1  150064       2.1238     0.016845
enh69053    5  131808200  131809200      4       2  150064       2.3089     0.010474
enh69061    5  131864500  131865500      1       1  150064       2.0612      0.01964
enh69064    5  131999000  132000000      2       1  150064       1.8546     0.031828
enh69090    5  132391500  132392500      2       1  150064        1.667     0.047753
enh69097    5  132506000  132507000      4       1  150064       1.6495     0.049524
enh69101    5  132633800  132634800      1       1  150064       2.0294      0.02121
enh69103    5  132667400  132668400      5       2  150064       1.6909     0.045424
enh69170    5  133922600  133923600      2       1  150064       1.9294     0.026841
enh69174    5  133968600  133969600      2       1  150064       1.9464     0.025804
enh69215    5  135372800  135373800      1       1  150064       2.2179      0.01328
enh69226    5  137068200  137069200      1       1  150064       3.1885    0.0007151
enh69227    5  137073100  137074100      1       1  150064       3.2348    0.0006086
enh69228    5  137078300  137079300      2       1  150064       2.4491    0.0071609
enh69229    5  137085700  137086700      2       1  150064       2.7947    0.0025974
enh69233    5  137225200  137226200      2       1  150064       2.3254     0.010024
enh69235    5  137331800  137332800      4       1  150064       2.7903    0.0026331
enh69237    5  137359700  137360700      6       3  150064       2.3142     0.010329
enh69238    5  137363500  137364500      1       1  150064       2.1297       0.0166
enh69239    5  137365700  137366700      1       1  150064       1.7893      0.03678
enh69240    5  137369400  137370400      1       1  150064       1.7626      0.03898
enh69245    5  137431100  137432100      3       1  150064       1.8681     0.030874
enh69253    5  137672100  137673100      5       3  150064       2.9152    0.0017774
enh69254    5  137675800  137676800      3       1  150064       3.2208   0.00063924
enh69257    5  137696200  137697200      1       1  150064       2.5148     0.005955
enh69258    5  137698400  137699400      2       1  150064       2.5168    0.0059216
enh69260    5  137705000  137706000      4       2  150064       2.4794    0.0065804
enh69261    5  137707300  137708300      2       1  150064       2.9242    0.0017265
enh69263    5  137775000  137776000      4       2  150064       4.5481   2.7061e-06
enh69264    5  137785300  137786300      1       1  150064       3.4458    0.0002847
enh69266    5  137798400  137799400      6       2  150064       3.7326    9.477e-05
enh69269    5  137856300  137857300      2       1  150064       3.7258   9.7348e-05
enh69270    5  137857300  137858300      1       1  150064       4.3504    6.795e-06
enh69271    5  137865300  137866300      2       1  150064       3.0888    0.0010048
enh69272    5  137868400  137869400      3       2  150064       4.2926   8.8305e-06
enh69273    5  137871900  137872900      2       1  150064       4.4589   4.1191e-06
enh69274    5  137873900  137874900      2       1  150064       3.6255   0.00014422
enh69275    5  137882500  137883500      3       1  150064       5.1884   1.0606e-07
enh69276    5  137884800  137885800      1       1  150064       3.9542    3.839e-05
enh69277    5  137899400  137900400      1       1  150064       5.2497    7.617e-08
enh69278    5  137902100  137903100      3       2  150064         5.48   2.1271e-08
enh69279    5  137905300  137906300      3       2  150064       4.3625   6.4293e-06
enh69281    5  137908600  137909600      1       1  150064       3.1639    0.0007783
enh69282    5  137911800  137912800      1       1  150064       3.1966    0.0006954
enh69283    5  137914700  137915700      1       1  150064        3.343    0.0004144
enh69318    5  138688400  138689400      2       1  150064        2.185     0.014445
enh69337    5  138850700  138851700      1       1  150064       1.9752      0.02412
enh69342    5  138872100  138873100      2       1  150064       1.9077     0.028216
enh69344    5  138890900  138891900      4       1  150064       1.9354     0.026472
enh69347    5  138922400  138923400      2       1  150064       2.3016      0.01068
enh69360    5  138986300  138987300      2       1  150064       2.0527     0.020051
enh69372    5  139040400  139041400      1       1  150064       2.8573     0.002136
enh69373    5  139042500  139043500      1       1  150064       2.9083     0.001817
enh69375    5  139050800  139051800      1       1  150064       2.9118     0.001797
enh69376    5  139053600  139054600      7       2  150064       3.3571   0.00039378
enh69377    5  139054600  139055600      1       1  150064       3.5172    0.0002181
enh69379    5  139068800  139069800      1       1  150064       2.7664     0.002834
enh69381    5  139080300  139081300      1       1  150064       3.8986    4.837e-05
enh69388    5  139226700  139227700      1       1  150064       2.1675       0.0151
enh69389    5  139228300  139229300      1       1  150064       2.0341      0.02097
enh69390    5  139305200  139306200      1       1  150064       1.9983      0.02284
enh69397    5  139523300  139524300      3       2  150064       1.7786     0.037649
enh69398    5  139536000  139537000      2       1  150064       3.5479   0.00019415
enh69399    5  139536600  139537600      2       1  150064       3.3347    0.0004269
enh69401    5  139560000  139561000      2       1  150064       1.9778     0.023978
enh69404    5  139596300  139597300      2       1  150064       2.6955    0.0035137
enh69410    5  139637500  139638500      1       1  150064       3.5465    0.0001952
enh69413    5  139664200  139665200      6       3  150064       1.7188     0.042822
enh69418    5  139680600  139681600      1       1  150064       3.6524    0.0001299
enh69422    5  139730800  139731800      3       2  150064         3.11   0.00093533
enh69428    5  139778900  139779900      2       1  150064       3.1233   0.00089404
enh69430    5  139792500  139793500      1       1  150064       3.5923    0.0001639
enh69432    5  139802100  139803100      4       2  150064       2.6523    0.0039978
enh69433    5  139809800  139810800      1       1  150064       3.2537    0.0005696
enh69434    5  139812600  139813600      1       1  150064       2.7565     0.002921
enh69438    5  139933400  139934400      1       1  150064       3.5038    0.0002293
enh69442    5  139948500  139949500      4       2  150064        1.875     0.030399
enh69444    5  140012800  140013800      3       1  150064       3.3482   0.00040674
enh69445    5  140017700  140018700      3       2  150064       2.3221     0.010115
enh69447    5  140024900  140025900      4       2  150064       3.1794    0.0007378
enh69448    5  140028400  140029400      3       2  150064       4.1659   1.5507e-05
enh69449    5  140029800  140030800      5       1  150064       4.0624   2.4287e-05
enh69450    5  140042700  140043700      2       1  150064       3.6706     0.000121
enh69451    5  140046300  140047300      4       1  150064       2.9811    0.0014362
enh69452    5  140067900  140068900      2       1  150064       3.6982   0.00010857
enh69453    5  140069100  140070100      4       1  150064       4.1222   1.8766e-05
enh69454    5  140072000  140073000      7       2  150064       4.2648   1.0006e-05
enh69455    5  140079000  140080000      1       1  150064         4.26    1.022e-05
enh69456    5  140089200  140090200      2       1  150064       2.6155    0.0044554
enh69457    5  140091200  140092200      1       1  150064       4.2669    9.909e-06
enh69458    5  140097700  140098700      4       2  150064       3.7639   8.3632e-05
enh69460    5  140105400  140106400      1       1  150064        4.319    7.836e-06
enh69461    5  140464300  140465300      5       2  150064       1.7326     0.041582
enh69492    5  141062700  141063700      1       1  150064       2.2371      0.01264
enh69495    5  141178400  141179400      6       2  150064       2.0607     0.019667
enh69496    5  141215500  141216500      3       1  150064       2.3274    0.0099726
enh69517    5  141443000  141444000      1       1  150064       2.0168      0.02186
enh69528    5  141515000  141516000      3       2  150064       1.8395      0.03292
enh69543    5  141763400  141764400      4       2  150064       2.0732     0.019078
enh69549    5  141820900  141821900      4       1  150064       1.7112     0.043523
enh69559    5  142155400  142156400      3       1  150064       2.3052     0.010578
enh69560    5  142158300  142159300      2       1  150064        2.664    0.0038605
enh69608    5  142628500  142629500      1       1  150064       2.6736     0.003752
enh69617    5  142706800  142707800      4       2  150064       2.0346     0.020947
enh69619    5  142709700  142710700      3       2  150064       1.8026     0.035726
enh69625    5  142734200  142735200      1       1  150064       2.1727       0.0149
enh69629    5  142749500  142750500      1       1  150064       2.2191      0.01324
enh69631    5  142754000  142755000      2       1  150064       2.2916     0.010966
enh69632    5  142758200  142759200      2       1  150064       2.1252     0.016786
enh69682    5  146193000  146194000      3       1  150064       2.2509     0.012194
enh69685    5  146295200  146296200      1       1  150064       3.5466    0.0001951
enh69720    5  148699800  148700800      6       3  150064       1.7867     0.036996
enh69723    5  148733400  148734400      1       1  150064       2.1163      0.01716
enh69726    5  148750800  148751800      2       1  150064       1.8278     0.033789
enh69728    5  148809800  148810800      3       2  150064       2.1632     0.015263
enh69741    5  148931600  148932600      2       1  150064       1.8835     0.029815
enh69747    5  149026200  149027200      4       2  150064       1.9818     0.023752
enh69750    5  149112200  149113200      5       3  150064       2.1764     0.014761
enh69751    5  149155800  149156800      2       1  150064         1.75     0.040058
enh69752    5  149178400  149179400      4       2  150064       1.9136     0.027838
enh69755    5  149184000  149185000      3       2  150064       1.9273     0.026973
enh69756    5  149185100  149186100      5       3  150064       2.5665    0.0051369
enh69772    5  149738900  149739900      2       1  150064       2.0112      0.02215
enh69867    5  151160100  151161100      3       1  150064       1.7507     0.039998
enh69881    5  151906900  151907900      5       2  150064       4.0387   2.6874e-05
enh69882    5  152732100  152733100      4       2  150064       3.4031   0.00033316
enh69884    5  153339700  153340700      6       3  150064       2.4935    0.0063241
enh69885    5  153419600  153420600      2       1  150064       2.9489    0.0015945
enh69886    5  153421200  153422200      2       1  150064       3.2924   0.00049665
enh69887    5  153423400  153424400      1       1  150064        3.657    0.0001276
enh69888    5  153424300  153425300      3       1  150064         3.66   0.00012609
enh69890    5  153438100  153439100      4       2  150064       3.5421   0.00019846
enh69891    5  153451500  153452500      2       1  150064       3.2966   0.00048932
enh69892    5  153454900  153455900      8       2  150064        3.783   7.7478e-05
enh69895    5  153573600  153574600      2       1  150064       2.1697     0.015015
enh69896    5  153576100  153577100      2       1  150064       2.9028    0.0018494
enh69897    5  153578500  153579500      1       1  150064       2.9779     0.001451
enh69898    5  153581100  153582100      3       2  150064       2.2382     0.012603
enh69899    5  153582900  153583900      6       1  150064        3.532   0.00020618
enh69900    5  153584200  153585200      7       2  150064       3.5748   0.00017522
enh69901    5  153593600  153594600      3       2  150064       2.5945    0.0047359
enh69902    5  153595700  153596700      4       2  150064        2.797    0.0025793
enh69904    5  153600600  153601600      3       2  150064       2.7156    0.0033075
enh69905    5  153607600  153608600      4       2  150064       3.2962   0.00048993
enh69908    5  153652000  153653000      7       2  150064       4.6462   1.6907e-06
enh69909    5  153688500  153689500      3       2  150064       2.0798      0.01877
enh69912    5  153784800  153785800      5       2  150064       2.7745    0.0027647
enh69920    5  154148300  154149300      5       3  150064       1.8773     0.030241
enh69926    5  154198300  154199300      2       1  150064        1.661      0.04836
enh69927    5  154199800  154200800      2       1  150064       2.6036    0.0046119
enh69929    5  154213800  154214800      2       1  150064       1.7723     0.038174
enh69963    5  156570800  156571800      2       1  150064       1.6565     0.048815
enh69965    5  156583000  156584000      2       1  150064       2.1171     0.017127
enh69969    5  156605600  156606600      3       1  150064       1.9742      0.02418
enh69971    5  156627900  156628900      2       1  150064        1.837     0.033103
enh69988    5  156715700  156716700      3       2  150064       1.8122     0.034981
enh70002    5  156891100  156892100      5       2  150064       1.6746     0.047004
enh70067    5  158521400  158522400      2       1  150064        2.286     0.011128
enh70069    5  158546600  158547600      9       1  150064         3.19   0.00071126
enh70075    5  158608900  158609900      2       1  150064       1.6717      0.04729
enh70077    5  158612000  158613000      1       1  150064       2.5365     0.005598
enh70078    5  158614300  158615300      6       4  150064       2.6201    0.0043954
enh70084    5  158637200  158638200      2       1  150064       3.2814   0.00051655
enh70087    5  158669100  158670100      3       2  150064       1.9057     0.028346
enh70088    5  158688300  158689300      2       1  150064       4.2854     9.12e-06
enh70091    5  158700700  158701700      1       1  150064       2.5228     0.005822
enh70143    5  162939800  162940800      3       2  150064       1.9884     0.023381
enh70145    5  162943300  162944300      2       1  150064       2.2525     0.012147
enh70157    5  167914500  167915500      1       1  150064       2.1444        0.016
enh70196    5  169779800  169780800      3       2  150064       1.8391     0.032949
enh70200    5  169843400  169844400      2       1  150064       2.0233     0.021523
enh70202    5  170060700  170061700      3       1  150064       2.2629     0.011822
enh70208    5  170845200  170846200      3       1  150064       1.7977     0.036113
enh70230    5  171398500  171399500      2       1  150064       1.7294     0.041866
enh70306    5  172324200  172325200      5       2  150064       1.8343     0.033302
enh70307    5  172327600  172328600      2       1  150064       3.0274    0.0012335
enh70313    5  172409100  172410100      1       1  150064       2.9807     0.001438
enh70316    5  172417800  172418800      1       1  150064       2.7037     0.003429
enh70317    5  172420500  172421500      2       1  150064       2.1255     0.016771
enh70323    5  172452800  172453800      2       1  150064       1.6982     0.044731
enh70325    5  172456700  172457700      5       3  150064       2.0466     0.020349
enh70326    5  172460700  172461700      3       1  150064       1.8154      0.03473
enh70328    5  172465900  172466900      2       1  150064        1.654     0.049064
enh70329    5  172481700  172482700      2       1  150064       2.1482     0.015851
enh70330    5  172487100  172488100      6       3  150064       1.8297     0.033646
enh70332    5  172492400  172493400      4       2  150064       1.7981     0.036083
enh70337    5  172505600  172506600      1       1  150064        1.847      0.03237
enh70338    5  172506300  172507300      2       1  150064       2.1015     0.017797
enh70339    5  172525800  172526800      2       1  150064       3.3389   0.00042058
enh70340    5  172527100  172528100      2       1  150064       2.3924     0.008369
enh70341    5  172529000  172530000      3       2  150064       2.0526     0.020057
enh70342    5  172570500  172571500      2       1  150064       1.9677      0.02455
enh70350    5  173277600  173278600      5       2  150064       1.8123     0.034973
enh70351    5  173280100  173281100      2       1  150064       2.1723     0.014918
enh70352    5  173282600  173283600      5       1  150064       1.9179     0.027561
enh70354    5  173293000  173294000      2       1  150064        2.111     0.017385
enh70355    5  173310800  173311800      4       2  150064       2.1033     0.017722
enh70363    5  173346700  173347700      1       1  150064       1.7237      0.04238
enh70381    5  174933000  174934000      7       2  150064       2.0862     0.018479
enh70382    5  174934100  174935100     13       3  150064       2.2409     0.012517
enh70383    5  174943000  174944000      2       1  150064       2.4064     0.008055
enh70384    5  174946900  174947900      1       1  150064       1.7093       0.0437
enh70385    5  174950900  174951900      2       1  150064       2.1426     0.016072
enh70386    5  174960900  174961900      1       1  150064       2.0183      0.02178
enh70405    5  175116500  175117500      1       1  150064       1.6907      0.04545
enh70428    5  175843800  175844800      4       2  150064       2.1044     0.017671
enh70442    5  175956800  175957800     13       5  150064       1.9138     0.027822
enh70454    5  176072900  176073900      2       1  150064       1.6802      0.04646
enh70499    5  176733000  176734000      3       1  150064        1.714     0.043268
enh70527    5  176841500  176842500      2       1  150064       1.6921     0.045314
enh70528    5  176843100  176844100      1       1  150064       2.8094     0.002482
enh70543    5  176934300  176935300      2       1  150064       2.8206    0.0023966
enh70544    5  176937400  176938400      1       1  150064       2.2911      0.01098
enh70546    5  176946900  176947900      2       1  150064       2.2878     0.011076
enh70547    5  176972800  176973800      1       1  150064       3.0418     0.001176
enh70549    5  176981900  176982900      3       1  150064       3.0297    0.0012238
enh70550    5  176983800  176984800      1       1  150064       3.0843      0.00102
enh70580    5  177642100  177643100      4       2  150064       1.8524     0.031987
enh70588    5  177783600  177784600      1       1  150064       2.3889     0.008449
enh70609    5  179038500  179039500      6       2  150064       1.7626      0.03898
enh70611    5  179042800  179043800      5       2  150064       1.7255     0.042214
enh70621    5  179173700  179174700      2       1  150064        2.379    0.0086801
enh70623    5  179181000  179182000      1       1  150064       1.6728      0.04718
enh70624    5  179183300  179184300      1       1  150064       2.3515     0.009349
enh70625    5  179184400  179185400      4       2  150064        2.148     0.015855
enh70627    5  179189200  179190200      1       1  150064       1.8839      0.02979
enh70631    5  179234600  179235600      2       1  150064       1.9462     0.025818
enh70754    6     660100     661100      1       1  150064       1.8371       0.0331
enh70757    6     663400     664400      2       1  150064       1.6874     0.045767
enh70839    6    2958200    2959200      8       3  150064       1.9528     0.025419
enh70844    6    2972300    2973300      8       3  150064       1.7329     0.041558
enh70874    6    3279600    3280600      7       2  150064       2.2624     0.011836
enh70888    6    3453600    3454600      7       3  150064       2.0836     0.018597
enh70890    6    3732500    3733500      4       2  150064       2.0654     0.019441
enh70891    6    3742000    3743000      3       2  150064       2.2372     0.012638
enh70928    6    4803600    4804600      4       2  150064       2.0763     0.018934
enh70929    6    4806100    4807100      4       2  150064       1.7337     0.041489
enh70930    6    4811200    4812200      2       1  150064       1.8196     0.034406
enh70931    6    4814200    4815200      2       1  150064       2.1161     0.017168
enh70934    6    4840200    4841200      1       1  150064        2.647      0.00406
enh70935    6    4843800    4844800      1       1  150064       2.3073      0.01052
enh70936    6    4846500    4847500      3       1  150064       2.8669    0.0020729
enh70947    6    4913900    4914900      5       3  150064       2.6705    0.0037873
enh70948    6    4916600    4917600      7       3  150064        2.318     0.010224
enh70971    6    5282000    5283000      6       2  150064        2.027      0.02133
enh71034    6    6885700    6886700      6       2  150064        2.446     0.007223
enh71038    6    7041800    7042800      1       1  150064       1.6586       0.0486
enh71040    6    7053000    7054000      2       1  150064       1.9897     0.023315
enh71041    6    7058200    7059200      8       4  150064       2.2164     0.013332
enh71047    6    7111300    7112300      1       1  150064       1.6656       0.0479
enh71076    6    7242600    7243600      1       1  150064       2.1028      0.01774
enh71079    6    7282000    7283000      7       3  150064       2.1078     0.017526
enh71107    6   10510600   10511600      1       1  150064       1.9554      0.02527
enh71140    6   11236400   11237400      6       3  150064       2.4664    0.0068243
enh71145    6   11292100   11293100      1       1  150064       1.7943      0.03638
enh71164    6   11383000   11384000      4       2  150064       1.7442      0.04056
enh71167    6   11413400   11414400      5       2  150064        1.923     0.027243
enh71170    6   11495900   11496900      5       2  150064        3.995   3.2351e-05
enh71172    6   11542900   11543900      2       1  150064       2.7545    0.0029393
enh71190    6   11918800   11919800      3       2  150064       2.3999    0.0081995
enh71193    6   11975600   11976600     10       2  150064       2.4923    0.0063456
enh71194    6   11978300   11979300      7       2  150064       2.3389    0.0096714
enh71200    6   12021100   12022100      7       3  150064       2.0278     0.021293
enh71202    6   12025800   12026800      3       2  150064       1.9114     0.027974
enh71206    6   12036900   12037900      6       2  150064       2.1347     0.016394
enh71233    6   12119000   12120000      3       2  150064       2.1999     0.013908
enh71242    6   13229200   13230200      1       1  150064       1.9693      0.02446
enh71244    6   13272200   13273200      1       1  150064       2.4184     0.007794
enh71245    6   13275800   13276800      5       1  150064       1.8621     0.031298
enh71246    6   13280000   13281000      9       2  150064       1.9677      0.02455
enh71261    6   13455200   13456200      2       1  150064        2.279     0.011334
enh71271    6   13611600   13612600      2       1  150064       1.7088     0.043746
enh71278    6   13641600   13642600      1       1  150064       1.7872      0.03695
enh71279    6   13649200   13650200      2       1  150064       2.2648     0.011763
enh71281    6   13664500   13665500      2       1  150064       2.1593     0.015413
enh71285    6   13683800   13684800      1       1  150064       1.6911      0.04541
enh71289    6   13693800   13694800      2       1  150064       2.0218       0.0216
enh71291    6   13707300   13708300      2       1  150064       2.7686    0.0028147
enh71292    6   13713400   13714400      1       1  150064       2.3145      0.01032
enh71293    6   13715500   13716500      6       3  150064       2.7987    0.0025657
enh71295    6   13747500   13748500      5       2  150064       3.3266   0.00043955
enh71372    6   15288700   15289700      4       2  150064       1.6663     0.047827
enh71377    6   15304500   15305500      3       2  150064       1.6587     0.048591
enh71379    6   15313100   15314100      4       2  150064       1.6592      0.04854
enh71447    6   15879700   15880700      6       2  150064       2.4039    0.0081104
enh71448    6   15897200   15898200      3       2  150064       1.9535     0.025378
enh71449    6   15901400   15902400      4       2  150064       2.5632     0.005185
enh71471    6   16331800   16332800      2       1  150064       3.0729    0.0010599
enh71473    6   16409800   16410800      3       1  150064       1.8456     0.032472
enh71483    6   16493600   16494600      1       1  150064       1.8472      0.03236
enh71484    6   16495600   16496600      3       2  150064       2.2056     0.013706
enh71498    6   16670300   16671300      3       2  150064         2.01     0.022213
enh71511    6   16724300   16725300      4       1  150064        2.918    0.0017617
enh71512    6   16725400   16726400      5       3  150064       2.7056    0.0034089
enh71513    6   16728000   16729000      2       1  150064       2.7845    0.0026806
enh71514    6   16730800   16731800      5       3  150064       2.3972    0.0082609
enh71517    6   16743300   16744300     16       5  150064       1.8146     0.034796
enh71521    6   16752600   16753600      5       2  150064       2.5743    0.0050217
enh71522    6   16754900   16755900      2       1  150064       2.3996    0.0082068
enh71523    6   16757000   16758000      3       2  150064       2.7804    0.0027148
enh71550    6   17844600   17845600      1       1  150064       1.8064      0.03543
enh71561    6   18121700   18122700      2       1  150064        1.788      0.03689
enh71566    6   18171700   18172700      1       1  150064       1.7597      0.03923
enh71570    6   18269300   18270300      1       1  150064       1.8255      0.03396
enh71577    6   20173900   20174900      6       2  150064       1.7435      0.04062
enh71586    6   20292300   20293300      1       1  150064       2.1714      0.01495
enh71606    6   20528400   20529400      6       3  150064       1.9696     0.024441
enh71608    6   20535900   20536900      7       2  150064        2.686    0.0036159
enh71619    6   20833600   20834600      2       1  150064       1.9126     0.027902
enh71635    6   24360600   24361600      6       2  150064       2.2911     0.010979
enh71636    6   24402000   24403000      5       2  150064       2.1063     0.017591
enh71638    6   24493400   24494400      3       2  150064       2.7236    0.0032292
enh71639    6   24495900   24496900      4       2  150064       1.6969      0.04486
enh71640    6   24527900   24528900      2       1  150064       3.0209      0.00126
enh71641    6   24547200   24548200      3       2  150064       2.8126    0.0024575
enh71642    6   24646600   24647600      6       3  150064       3.0642    0.0010914
enh71643    6   24655600   24656600      3       1  150064       2.0646     0.019483
enh71644    6   24659000   24660000      5       3  150064       3.8516   5.8677e-05
enh71646    6   24664100   24665100      2       1  150064       2.8127    0.0024565
enh71647    6   24669400   24670400      9       4  150064       3.1178   0.00091098
enh71651    6   24715100   24716100      2       1  150064       3.0161    0.0012803
enh71660    6   24835000   24836000      2       1  150064       2.5371    0.0055889
enh71669    6   24886500   24887500      6       2  150064       1.7489     0.040154
enh71670    6   24892600   24893600      2       1  150064       2.0122     0.022101
enh71672    6   24900500   24901500      4       2  150064       1.7376     0.041141
enh71673    6   24904700   24905700      2       1  150064        3.712    0.0001028
enh71674    6   24913900   24914900      4       2  150064       2.4286    0.0075785
enh71675    6   24915200   24916200      1       1  150064       3.5829    0.0001699
enh71677    6   24921700   24922700      6       3  150064        2.054     0.019988
enh71687    6   24998300   24999300      5       3  150064       2.4589    0.0069687
enh71689    6   25009200   25010200      3       1  150064        1.701     0.044468
enh71690    6   25015000   25016000      4       2  150064       1.9661     0.024645
enh71692    6   25029000   25030000      1       1  150064       2.2325      0.01279
enh71694    6   25033300   25034300      2       1  150064       2.0573     0.019828
enh71695    6   25037400   25038400      1       1  150064       2.1047      0.01766
enh71696    6   25043500   25044500      1       1  150064       2.1323      0.01649
enh71699    6   25057400   25058400      3       1  150064       1.6789     0.046583
enh71700    6   25058400   25059400      1       1  150064       1.9173       0.0276
enh71701    6   25070500   25071500      4       2  150064       2.9567    0.0015548
enh71705    6   25118700   25119700      7       3  150064       3.1687   0.00076557
enh71706    6   25130600   25131600      2       1  150064        2.554    0.0053248
enh71707    6   25132600   25133600      5       2  150064       2.3919    0.0083796
enh71709    6   25223500   25224500      2       1  150064       2.0004      0.02273
enh71710    6   25277900   25278900      2       1  150064        2.307     0.010528
enh71711    6   25280500   25281500      3       1  150064        2.497    0.0062625
enh71712    6   25295800   25296800      2       1  150064       2.3161     0.010277
enh71713    6   25301900   25302900      4       2  150064       2.2357     0.012687
enh71720    6   25370800   25371800      6       2  150064       4.5012   3.3781e-06
enh71722    6   25407100   25408100      8       2  150064       2.2515     0.012177
enh71729    6   25866000   25867000      8       4  150064        7.485   3.5763e-14
enh71730    6   25873900   25874900      2       1  150064       7.0953   6.4519e-13
enh71732    6   25882200   25883200      4       2  150064        2.504    0.0061399
enh71733    6   25946600   25947600      3       2  150064       6.0176   8.8497e-10
enh71735    6   25960500   25961500      5       2  150064       5.9013    1.803e-09
enh71736    6   25965300   25966300      3       2  150064       3.6218    0.0001463
enh71740    6   25993600   25994600      2       1  150064       6.2143   2.5779e-10
enh71741    6   26016500   26017500      3       2  150064       1.6967     0.044876
enh71744    6   26022500   26023500      4       2  150064       5.5222   1.6743e-08
enh71745    6   26025200   26026200      1       1  150064       7.9707    7.886e-16
enh71746    6   26028100   26029100      3       2  150064       3.4021   0.00033436
enh71747    6   26028600   26029600      3       2  150064       3.4021   0.00033436
enh71748    6   26034700   26035700      1       1  150064       3.4982    0.0002342
enh71749    6   26053400   26054400      3       2  150064       6.2917   1.5705e-10
enh71750    6   26057500   26058500      1       1  150064       8.0137    5.564e-16
enh71753    6   26088900   26089900      1       1  150064        3.072     0.001063
enh71754    6   26102500   26103500      3       2  150064       2.9307    0.0016908
enh71755    6   26104800   26105800      4       2  150064       6.3414   1.1387e-10
enh71756    6   26121700   26122700      5       2  150064       4.9025     4.73e-07
enh71757    6   26128400   26129400      7       3  150064       6.5514   2.8494e-11
enh71760    6   26133600   26134600      2       1  150064       4.9955   2.9343e-07
enh71763    6   26160900   26161900      3       1  150064       4.2725   9.6633e-06
enh71767    6   26168500   26169500      5       3  150064       2.9961    0.0013674
enh71769    6   26174900   26175900      3       2  150064       7.2281   2.4492e-13
enh71773    6   26187300   26188300      2       1  150064       2.0699     0.019229
enh71781    6   26225600   26226600      3       2  150064       3.5422   0.00019839
enh71787    6   26254700   26255700      3       2  150064       2.5725    0.0050483
enh71788    6   26274700   26275700      3       2  150064       3.6425   0.00013498
enh71789    6   26282600   26283600      1       1  150064       4.3395    7.139e-06
enh71790    6   26295100   26296100      3       1  150064       4.5472   2.7183e-06
enh71791    6   26296400   26297400      3       2  150064       3.2893   0.00050227
enh71793    6   26305800   26306800      4       2  150064       2.9446    0.0016168
enh71796    6   26311300   26312300      8       2  150064       3.8418   6.1075e-05
enh71797    6   26314000   26315000      5       3  150064       6.6386   1.5829e-11
enh71799    6   26321200   26322200      5       2  150064       6.1457   3.9813e-10
enh71800    6   26322900   26323900      9       3  150064       1.6458     0.049905
enh71801    6   26328000   26329000      7       3  150064       7.7447   4.7914e-15
enh71802    6   26336000   26337000      7       2  150064       6.2264   2.3864e-10
enh71803    6   26341300   26342300      4       2  150064       1.6504     0.049427
enh71804    6   26342300   26343300      4       2  150064       7.0328   1.0124e-12
enh71806    6   26358300   26359300      3       1  150064       7.1195   5.4176e-13
enh71807    6   26361800   26362800      7       2  150064       7.3659   8.7945e-14
enh71808    6   26368200   26369200      2       1  150064        6.802   5.1582e-12
enh71809    6   26371700   26372700      9       3  150064       6.1058   5.1134e-10
enh71810    6   26374800   26375800      9       2  150064        7.512    2.912e-14
enh71811    6   26380900   26381900     13       4  150064       2.1815     0.014573
enh71813    6   26384600   26385600      5       3  150064       6.2525   2.0199e-10
enh71814    6   26386800   26387800      4       2  150064       5.6234   9.3609e-09
enh71817    6   26407300   26408300      2       1  150064       6.8534   3.6064e-12
enh71818    6   26420400   26421400      8       2  150064       3.7742   8.0262e-05
enh71824    6   26461900   26462900      6       4  150064       6.5962    2.109e-11
enh71825    6   26472100   26473100      6       4  150064       6.7439   7.7106e-12
enh71826    6   26476900   26477900      3       1  150064       7.2006   2.9969e-13
enh71827    6   26493600   26494600      4       2  150064       6.2998   1.4901e-10
enh71828    6   26519800   26520800      3       1  150064       3.3217   0.00044733
enh71829    6   26523700   26524700      4       2  150064       3.1376   0.00085175
enh71830    6   26532200   26533200      2       1  150064       2.8194     0.002406
enh71831    6   26533800   26534800      3       1  150064       2.9258    0.0017177
enh71832    6   26535300   26536300      2       1  150064       3.1306    0.0008721
enh71834    6   26549800   26550800      3       2  150064       6.9316   2.0799e-12
enh71836    6   26555600   26556600      2       1  150064       2.7244    0.0032207
enh71837    6   26567600   26568600      6       1  150064       3.2587    0.0005596
enh71838    6   26569900   26570900      1       1  150064       2.9675     0.001501
enh71839    6   26571500   26572500      7       2  150064       3.4781   0.00025252
enh71840    6   26572700   26573700      5       1  150064       4.6633   1.5556e-06
enh71841    6   26577600   26578600      6       1  150064       3.1105   0.00093394
enh71842    6   26595000   26596000      5       2  150064       3.2798   0.00051936
enh71843    6   26598400   26599400      3       2  150064       1.6585     0.048612
enh71844    6   26607800   26608800      4       2  150064       3.5722     0.000177
enh71845    6   26657500   26658500      1       1  150064       1.7641      0.03886
enh71846    6   26660200   26661200      3       2  150064       2.6406    0.0041376
enh71848    6   27088400   27089400      4       2  150064       3.1482   0.00082134
enh71849    6   27093700   27094700      3       2  150064        3.147    0.0008249
enh71850    6   27102900   27103900      2       1  150064       7.2134   2.7294e-13
enh71853    6   27115400   27116400      2       1  150064       4.9539   3.6368e-07
enh71858    6   27143700   27144700      2       1  150064       6.7562   7.0813e-12
enh71860    6   27154900   27155900      9       2  150064       1.7833     0.037271
enh71862    6   27341300   27342300      4       2  150064       5.1752   1.1385e-07
enh71863    6   27343400   27344400      4       2  150064       2.3957    0.0082949
enh71864    6   27355400   27356400      5       2  150064       4.8663   5.6857e-07
enh71865    6   27357100   27358100      7       3  150064       7.6119   1.3503e-14
enh71866    6   27435900   27436900      3       1  150064       2.6789    0.0036935
enh71867    6   27437000   27438000      4       1  150064        3.245   0.00058724
enh71868    6   27444600   27445600      1       1  150064       3.8096     6.96e-05
enh71869    6   27447700   27448700      1       1  150064       3.7828    7.755e-05
enh71870    6   27469200   27470200      2       1  150064       2.9929    0.0013817
enh71871    6   27472000   27473000      4       2  150064       2.7837    0.0026872
enh71872    6   27473400   27474400      2       1  150064       3.5606   0.00018502
enh71876    6   27654400   27655400      5       3  150064        3.205   0.00067524
enh71878    6   27660700   27661700      2       1  150064       1.6567     0.048793
enh71880    6   27705300   27706300      3       2  150064       3.7543   8.6901e-05
enh71881    6   27719400   27720400      4       2  150064       5.3473   4.4639e-08
enh71882    6   27722000   27723000      2       1  150064       5.3927   3.4708e-08
enh71883    6   27724100   27725100      1       1  150064       2.7308     0.003159
enh71884    6   27725600   27726600      1       1  150064       6.1483    3.917e-10
enh71885    6   27739400   27740400      3       2  150064       7.5037    3.103e-14
enh71888    6   27746200   27747200      5       3  150064       5.9994   9.9014e-10
enh71889    6   27758600   27759600      2       1  150064       7.4623   4.2514e-14
enh71890    6   27760700   27761700      1       1  150064       2.1576      0.01548
enh71891    6   27763700   27764700      3       2  150064       2.9705    0.0014863
enh71892    6   27773700   27774700      3       1  150064       7.1821   3.4332e-13
enh71894    6   27783200   27784200      3       1  150064       7.7187   5.8751e-15
enh71896    6   27796700   27797700      1       1  150064       8.8453    4.565e-19
enh71900    6   27835600   27836600      2       1  150064       6.9367   2.0067e-12
enh71901    6   27838600   27839600      1       1  150064       8.8446    4.593e-19
enh71904    6   27859300   27860300      3       1  150064       5.9631   1.2373e-09
enh71906    6   28046900   28047900      3       2  150064       2.2322     0.012801
enh71907    6   28071300   28072300      1       1  150064       5.2574    7.304e-08
enh71908    6   28090800   28091800      2       1  150064       7.5073   3.0171e-14
enh71909    6   28094500   28095500      4       1  150064       5.6327   8.8709e-09
enh71910    6   28101000   28102000      1       1  150064       5.6999    5.994e-09
enh71911    6   28106500   28107500      6       2  150064       6.2602   1.9228e-10
enh71912    6   28108300   28109300      4       1  150064       5.2275   8.5897e-08
enh71913    6   28110800   28111800      3       2  150064       5.8429    2.565e-09
enh71914    6   28111600   28112600      2       1  150064         4.85   6.1727e-07
enh71915    6   28128500   28129500      2       1  150064       7.5909   1.5886e-14
enh71916    6   28129700   28130700     11       4  150064       7.7395   4.9906e-15
enh71917    6   28193800   28194800      3       2  150064       4.8767   5.3943e-07
enh71918    6   28217000   28218000      2       1  150064       2.0301     0.021175
enh71919    6   28217700   28218700      3       2  150064       6.1686   3.4456e-10
enh71920    6   28226200   28227200      5       2  150064       3.5726    0.0001767
enh71921    6   28226600   28227600      4       2  150064       3.8437   6.0602e-05
enh71922    6   28233300   28234300      1       1  150064       2.8127     0.002456
enh71925    6   28271100   28272100      3       2  150064       7.8807    1.628e-15
enh71927    6   28305000   28306000      5       2  150064        7.562   1.9852e-14
enh71929    6   28319400   28320400      2       1  150064       2.4548    0.0070479
enh71930    6   28321500   28322500      5       2  150064       7.2716   1.7769e-13
enh71932    6   28362200   28363200      8       4  150064       7.4182   5.9348e-14
enh71933    6   28363900   28364900      3       2  150064       7.4822   3.6545e-14
enh71936    6   28417000   28418000      6       2  150064       6.1976   2.8661e-10
enh71942    6   28830200   28831200      2       1  150064       7.7051   6.5394e-15
enh71943    6   28832500   28833500      9       5  150064       8.9726   1.4477e-19
enh71946    6   28849200   28850200      4       2  150064       3.4283    0.0003037
enh71947    6   28851000   28852000      8       3  150064         5.55   1.4286e-08
enh71948    6   28852200   28853200     18       7  150064       7.5597   2.0203e-14
enh71949    6   28853300   28854300      6       3  150064       3.4138   0.00032026
enh71950    6   28862400   28863400      6       3  150064       7.4463   4.7988e-14
enh71951    6   28866000   28867000      3       2  150064       7.5659   1.9254e-14
enh71953    6   28904600   28905600      5       3  150064       7.5486   2.1999e-14
enh71954    6   28910000   28911000      2       1  150064        1.975     0.024136
enh71955    6   28912000   28913000      8       4  150064       2.7917    0.0026218
enh71956    6   28912400   28913400      4       2  150064       2.4071    0.0080402
enh71958    6   28919800   28920800      2       1  150064        7.754   4.4537e-15
enh71959    6   28923600   28924600      5       3  150064       3.4323   0.00029924
enh71961    6   28941700   28942700      1       1  150064       4.6068    2.045e-06
enh71963    6   28946800   28947800      2       1  150064       5.1197     1.53e-07
enh71964    6   28950900   28951900      2       1  150064        3.324   0.00044365
enh71966    6   28955500   28956500      3       1  150064       4.2769   9.4744e-06
enh71967    6   28956300   28957300      5       3  150064       7.5899   1.6004e-14
enh71968    6   28972300   28973300      1       1  150064       1.8353      0.03323
enh71969    6   28973600   28974600      1       1  150064       11.077    8.152e-29
enh71971    6   29483700   29484700      6       2  150064        7.005   1.2353e-12
enh71975    6   29609200   29610200      4       2  150064       6.4241   6.6336e-11
enh71976    6   29616500   29617500      2       1  150064        2.604    0.0046067
enh72287    6   33160900   33161900      5       2  150064       3.7063   0.00010516
enh72292    6   33174600   33175600      3       1  150064       2.4514    0.0071155
enh72293    6   33177100   33178100      1       1  150064       2.3409     0.009618
enh72298    6   33246900   33247900      1       1  150064       1.8142      0.03482
enh72299    6   33255000   33256000      2       1  150064       4.0001   3.1662e-05
enh72300    6   33258200   33259200      1       1  150064       4.0471    2.593e-05
enh72302    6   33268000   33269000      1       1  150064       2.0321      0.02107
enh72304    6   33276000   33277000      2       1  150064       4.3875   5.7336e-06
enh72305    6   33278500   33279500      1       1  150064       2.4336     0.007474
enh72306    6   33283600   33284600      1       1  150064       4.7028    1.283e-06
enh72309    6   33291900   33292900      3       1  150064       4.8086   7.5992e-07
enh72310    6   33310200   33311200      3       1  150064        4.601    2.102e-06
enh72311    6   33313000   33314000      1       1  150064       3.3832    0.0003582
enh72312    6   33332400   33333400      2       1  150064       4.6954   1.3306e-06
enh72314    6   33357900   33358900      2       1  150064       3.5014    0.0002314
enh72315    6   33360800   33361800      2       1  150064       3.7962   7.3471e-05
enh72316    6   33361400   33362400      2       1  150064       3.7962   7.3471e-05
enh72317    6   33373100   33374100      5       3  150064       4.7777    8.866e-07
enh72318    6   33376500   33377500      3       2  150064       3.8402    6.147e-05
enh72319    6   33381500   33382500      3       2  150064       5.4607   2.3707e-08
enh72320    6   33388600   33389600      5       3  150064       5.0316   2.4319e-07
enh72321    6   33391800   33392800      1       1  150064        3.638    0.0001374
enh72327    6   33515400   33516400      6       2  150064       3.7804   7.8291e-05
enh72328    6   33537500   33538500      6       3  150064       5.2926   6.0282e-08
enh72329    6   33539700   33540700      2       1  150064       4.2654    9.977e-06
enh72330    6   33542400   33543400      4       2  150064        3.349   0.00040546
enh72332    6   33548000   33549000      3       2  150064       2.8272    0.0023479
enh72333    6   33552500   33553500      2       1  150064       1.7575     0.039419
enh72337    6   33565400   33566400      4       2  150064       2.8979    0.0018781
enh72338    6   33567000   33568000      7       4  150064       3.5956    0.0001618
enh72341    6   33591400   33592400      2       1  150064       2.8957    0.0018913
enh72342    6   33593200   33594200      6       2  150064        2.391    0.0084004
enh72343    6   33593800   33594800      5       3  150064       1.8429     0.032675
enh72345    6   33597800   33598800      5       2  150064       2.6934     0.003536
enh72346    6   33599800   33600800      3       1  150064       2.9817    0.0014333
enh72349    6   33603800   33604800      5       3  150064       2.5386    0.0055645
enh72350    6   33605600   33606600      8       4  150064       4.1572   1.6106e-05
enh72352    6   33650500   33651500      6       2  150064       4.1039    2.031e-05
enh72353    6   33660500   33661500      8       2  150064       3.7634   8.3822e-05
enh72354    6   33664700   33665700      3       1  150064         3.73   9.5744e-05
enh72355    6   33667900   33668900      5       3  150064       4.4111   5.1418e-06
enh72356    6   33677500   33678500      6       3  150064       2.4444    0.0072552
enh72357    6   33679600   33680600      7       2  150064       2.8356    0.0022866
enh72358    6   33691500   33692500      3       2  150064       2.7032    0.0034336
enh72361    6   33739000   33740000      1       1  150064       5.4037    3.264e-08
enh72363    6   33775100   33776100      4       1  150064       4.3227   7.7063e-06
enh72367    6   33831600   33832600      8       2  150064        1.835     0.033252
enh72368    6   33842500   33843500      5       3  150064       2.2442      0.01241
enh72369    6   33854500   33855500      3       2  150064       2.7031    0.0034352
enh72375    6   34012700   34013700      7       2  150064       2.0603     0.019684
enh72411    6   34333000   34334000      1       1  150064       3.3863    0.0003542
enh72418    6   34356400   34357400      1       1  150064       2.3809     0.008635
enh72419    6   34357700   34358700      1       1  150064       2.1859      0.01441
enh72423    6   34452800   34453800      2       1  150064       1.6546        0.049
enh72427    6   34528200   34529200      3       1  150064       2.4852    0.0064743
enh72428    6   34559400   34560400      4       2  150064       2.7202    0.0032617
enh72433    6   34577200   34578200      4       2  150064       2.3547    0.0092692
enh72584    6   36172600   36173600      2       1  150064       2.0439      0.02048
enh72585    6   36209200   36210200      2       1  150064       1.8221     0.034224
enh72586    6   36254900   36255900      2       1  150064       2.1229     0.016882
enh72640    6   36733600   36734600      3       2  150064       1.8664     0.030991
enh72642    6   36738300   36739300      3       2  150064       1.8488      0.03224
enh72699    6   37212200   37213200      2       1  150064       1.9219     0.027309
enh72703    6   37240900   37241900      3       1  150064       1.8272     0.033832
enh72706    6   37256900   37257900      2       1  150064        1.929     0.026867
enh72716    6   37458700   37459700      4       2  150064       1.7735     0.038071
enh72717    6   37460600   37461600      2       1  150064       2.5226    0.0058253
enh72740    6   37758800   37759800      1       1  150064       2.0272      0.02132
enh72741    6   37785200   37786200      3       2  150064       2.1637     0.015242
enh72742    6   37790200   37791200      5       3  150064       2.1398     0.016184
enh72744    6   37808500   37809500      5       3  150064       2.3222     0.010112
enh72745    6   37811100   37812100      2       1  150064       3.1694   0.00076382
enh72751    6   37832900   37833900      4       2  150064       2.2435     0.012431
enh72753    6   37843700   37844700      2       1  150064       3.2789   0.00052105
enh72754    6   37846600   37847600      3       2  150064       1.7747     0.037972
enh72755    6   37853900   37854900      3       2  150064       2.3245     0.010048
enh72756    6   37859600   37860600      4       1  150064       1.7501     0.040052
enh72757    6   37864400   37865400      7       3  150064       1.8875     0.029549
enh72763    6   37890400   37891400      1       1  150064       1.9361      0.02643
enh72766    6   37895500   37896500      5       2  150064       1.7372     0.041172
enh72768    6   37908800   37909800      3       2  150064       1.6675     0.047705
enh72769    6   37910500   37911500      3       2  150064       2.2885     0.011053
enh72775    6   37947500   37948500      2       1  150064       2.5588     0.005251
enh72777    6   37953200   37954200      4       2  150064       1.6703     0.047431
enh72782    6   37958200   37959200      5       3  150064       2.8388    0.0022641
enh72786    6   38001600   38002600      2       1  150064       1.9596     0.025021
enh72787    6   38019400   38020400      3       2  150064        2.899     0.001872
enh72803    6   38681100   38682100      6       4  150064       2.4194    0.0077727
enh72833    6   40407400   40408400      4       2  150064        2.301     0.010697
enh72835    6   40551300   40552300      2       1  150064       2.1496     0.015795
enh72874    6   41527000   41528000      4       2  150064       1.6847     0.046023
enh72876    6   41544900   41545900      3       1  150064       2.0981     0.017947
enh72877    6   41546500   41547500      1       1  150064       1.8513      0.03206
enh72878    6   41551600   41552600      6       2  150064       2.4731    0.0066981
enh72880    6   41592600   41593600      2       1  150064          1.9     0.028719
enh72887    6   41691300   41692300      2       1  150064       1.8763     0.030309
enh72890    6   41736400   41737400      1       1  150064        1.961      0.02494
enh72893    6   41756300   41757300      1       1  150064       1.7191       0.0428
enh72894    6   41803600   41804600      4       2  150064       1.7403     0.040907
enh72896    6   41860400   41861400      1       1  150064       2.0335        0.021
enh72897    6   41863900   41864900      3       1  150064       2.0017     0.022659
enh72901    6   41892100   41893100      3       2  150064       1.6872     0.045784
enh72906    6   41915500   41916500      5       2  150064       1.9974      0.02289
enh72977    6   42385800   42386800      2       1  150064       1.7414      0.04081
enh72991    6   42515400   42516400      1       1  150064       1.6976      0.04479
enh72995    6   42536200   42537200      2       1  150064       1.6763     0.046836
enh72997    6   42540200   42541200      1       1  150064       2.6098      0.00453
enh72999    6   42552400   42553400      1       1  150064       2.5942     0.004741
enh73000    6   42553400   42554400      2       1  150064       2.5436    0.0054864
enh73004    6   42660600   42661600      4       2  150064       2.1024     0.017761
enh73005    6   42693300   42694300      1       1  150064        1.991      0.02324
enh73006    6   42695000   42696000      2       1  150064       1.8389     0.032965
enh73023    6   42770900   42771900      3       2  150064       1.9198      0.02744
enh73051    6   43028500   43029500      1       1  150064       1.9538      0.02536
enh73054    6   43081800   43082800      2       1  150064       2.1082     0.017508
enh73057    6   43137400   43138400      1       1  150064        2.825     0.002364
enh73059    6   43143300   43144300      1       1  150064       3.1302    0.0008734
enh73061    6   43152700   43153700      4       2  150064       3.5207   0.00021524
enh73067    6   43275500   43276500      2       1  150064       2.0229     0.021543
enh73068    6   43276800   43277800      2       1  150064       2.1929     0.014156
enh73069    6   43299000   43300000      4       2  150064       1.6878     0.045729
enh73070    6   43301900   43302900      1       1  150064       2.9475     0.001602
enh73072    6   43333700   43334700      2       1  150064       3.8943   4.9251e-05
enh73073    6   43337900   43338900      1       1  150064       4.7039    1.276e-06
enh73074    6   43345700   43346700      4       2  150064       3.0373    0.0011935
enh73075    6   43349500   43350500      4       2  150064       2.5611     0.005217
enh73076    6   43351200   43352200      3       2  150064       4.3997   5.4201e-06
enh73077    6   43352600   43353600      3       1  150064       3.9154   4.5121e-05
enh73079    6   43357700   43358700      3       2  150064        3.435   0.00029633
enh73081    6   43394200   43395200      6       4  150064       3.5148   0.00022005
enh73086    6   43444000   43445000      3       1  150064       3.3788   0.00036408
enh73087    6   43446400   43447400      1       1  150064       2.0111      0.02216
enh73088    6   43447400   43448400      2       1  150064        2.118     0.017088
enh73089    6   43449100   43450100      2       1  150064       2.9715    0.0014818
enh73090    6   43461400   43462400      1       1  150064       2.5763     0.004993
enh73091    6   43463400   43464400      1       1  150064       2.1132      0.01729
enh73092    6   43474200   43475200      3       2  150064       2.6343    0.0042157
enh73093    6   43478100   43479100      2       1  150064       3.5429   0.00019785
enh73094    6   43482000   43483000      4       2  150064       3.8347   6.2868e-05
enh73095    6   43486400   43487400      1       1  150064       1.9733      0.02423
enh73097    6   43545800   43546800      1       1  150064       3.5158    0.0002192
enh73099    6   43575800   43576800      2       1  150064       2.2263     0.012996
enh73100    6   43587400   43588400      1       1  150064       2.5837     0.004888
enh73104    6   43612200   43613200      1       1  150064       2.7161     0.003303
enh73108    6   43637500   43638500      2       1  150064       2.2722     0.011536
enh73114    6   43701500   43702500      3       1  150064       1.7538     0.039729
enh73115    6   43736700   43737700      1       1  150064       2.8277     0.002344
enh73132    6   44024900   44025900      2       1  150064       1.9681     0.024529
enh73140    6   44069700   44070700      1       1  150064       2.3697     0.008902
enh73141    6   44084500   44085500      4       2  150064       2.6464    0.0040681
enh73142    6   44088000   44089000      2       1  150064       1.8928     0.029194
enh73145    6   44097100   44098100      1       1  150064       3.8527    5.842e-05
enh73146    6   44100700   44101700      5       2  150064       3.6863   0.00011377
enh73152    6   44159800   44160800      3       2  150064       2.4202    0.0077551
enh73166    6   44222700   44223700      1       1  150064       1.7708       0.0383
enh73176    6   44622800   44623800      5       3  150064       1.8438     0.032604
enh73178    6   44776700   44777700      3       1  150064       2.1066     0.017576
enh73182    6   44826800   44827800      2       1  150064       2.8291    0.0023337
enh73183    6   44891600   44892600      1       1  150064       2.3481     0.009434
enh73186    6   44909600   44910600      2       1  150064       1.9017     0.028607
enh73188    6   44934800   44935800      3       2  150064       1.7269     0.042092
enh73192    6   44969600   44970600      1       1  150064       2.6696     0.003797
enh73198    6   45051900   45052900      3       2  150064       2.0874     0.018426
enh73200    6   45123100   45124100      6       3  150064       1.7328     0.041567
enh73209    6   45346400   45347400      2       1  150064       2.4551    0.0070428
enh73257    6   46142300   46143300      8       4  150064       1.8675     0.030913
enh73262    6   46816400   46817400      3       1  150064       1.9529     0.025414
enh73308    6   52020400   52021400      2       1  150064       2.2188     0.013252
enh73322    6   52216400   52217400      6       2  150064       2.0739     0.019043
enh73324    6   52229700   52230700      5       3  150064       2.0873     0.018429
enh73344    6   52422500   52423500      2       1  150064       1.8267     0.033876
enh73346    6   52436300   52437300      7       4  150064       2.1646      0.01521
enh73350    6   52527600   52528600      5       2  150064       2.0264     0.021363
enh73371    6   53109400   53110400      5       1  150064       2.6786    0.0036963
enh73372    6   53147500   53148500      4       1  150064       2.6381    0.0041682
enh73374    6   53158400   53159400      3       1  150064       2.7028    0.0034382
enh73377    6   53170900   53171900      2       1  150064       2.7491     0.002988
enh73380    6   53181100   53182100      5       3  150064       2.5471    0.0054306
enh73385    6   53191800   53192800      1       1  150064       2.0052      0.02247
enh73387    6   53202300   53203300      3       1  150064       1.7535     0.039758
enh73390    6   53210300   53211300      4       2  150064       2.0928     0.018183
enh73392    6   53226200   53227200      4       2  150064       2.5581    0.0052617
enh73395    6   53293700   53294700      3       1  150064       1.7393      0.04099
enh73413    6   56404800   56405800      2       1  150064       1.6569     0.048769
enh73414    6   56458900   56459900      5       3  150064       2.5445    0.0054712
enh73416    6   56705800   56706800      1       1  150064       3.7972    7.318e-05
enh73418    6   56753400   56754400      1       1  150064       3.7973    7.313e-05
enh73432    6   57180600   57181600      3       1  150064       1.9809       0.0238
enh73435    6   57222500   57223500      1       1  150064        2.403     0.008131
enh73438    6   57297200   57298200      3       2  150064       1.8769     0.030264
enh73441    6   62284300   62285300     10       4  150064       1.9824     0.023718
enh73443    6   64238800   64239800      2       1  150064       2.8558    0.0021465
enh73444    6   64239400   64240400      1       1  150064       3.2412    0.0005951
enh73447    6   64307200   64308200      1       1  150064       2.8302     0.002326
enh73448    6   64308500   64309500      1       1  150064        3.014     0.001289
enh73449    6   64344000   64345000      3       2  150064       2.2995     0.010739
enh73450    6   64359300   64360300      5       2  150064       2.7865     0.002664
enh73455    6   64379000   64380000      4       2  150064       2.7764    0.0027482
enh73459    6   64391500   64392500      2       1  150064       2.9198    0.0017515
enh73467    6   69450800   69451800      2       1  150064       2.7088    0.0033768
enh73470    6   70468100   70469100      2       1  150064        1.989     0.023348
enh73471    6   70470100   70471100      1       1  150064       1.8539      0.03188
enh73473    6   70473000   70474000      1       1  150064       1.8787      0.03014
enh73477    6   70491800   70492800      1       1  150064       1.8513      0.03206
enh73479    6   70496900   70497900      8       2  150064       1.6636     0.048093
enh73480    6   70501700   70502700      2       1  150064       1.7811     0.037451
enh73495    6   71385200   71386200      2       1  150064       1.9287     0.026881
enh73504    6   71413100   71414100      3       1  150064       2.3793    0.0086724
enh73508    6   71434600   71435600      4       2  150064        2.647    0.0040604
enh73509    6   71441000   71442000      3       2  150064       1.8599     0.031452
enh73574    6   76644200   76645200      4       2  150064       1.8031     0.035687
enh73589    6   79774200   79775200      1       1  150064       2.0367      0.02084
enh73603    6   80486900   80487900      2       1  150064         1.74     0.040928
enh73604    6   80487600   80488600      2       1  150064       1.6971     0.044843
enh73618    6   80817400   80818400      6       3  150064        2.175     0.014814
enh73625    6   82937200   82938200      2       1  150064       1.8242      0.03406
enh73627    6   82951200   82952200      2       1  150064       1.7866     0.037002
enh73633    6   83718400   83719400      3       1  150064       2.0279     0.021288
enh73638    6   83780300   83781300      2       1  150064       1.6715      0.04731
enh73640    6   83899200   83900200      1       1  150064       2.7122     0.003342
enh73641    6   83900600   83901600      1       1  150064        2.494     0.006316
enh73642    6   83901400   83902400      3       2  150064       3.2054   0.00067429
enh73643    6   83903900   83904900      1       1  150064       1.8371       0.0331
enh73651    6   84759600   84760600      2       1  150064       2.9003    0.0018639
enh73661    6   86174600   86175600      3       2  150064       1.8983     0.028829
enh73666    6   86289500   86290500      2       1  150064       2.8542    0.0021576
enh73667    6   86296000   86297000      2       1  150064       2.9985    0.0013564
enh73668    6   86297200   86298200      4       2  150064       2.4186    0.0077905
enh73670    6   86304500   86305500      3       1  150064       3.3952   0.00034293
enh73671    6   86335400   86336400      3       1  150064       3.5337   0.00020493
enh73673    6   86347300   86348300      1       1  150064       3.2786    0.0005216
enh73675    6   86382600   86383600      1       1  150064       3.8191    6.697e-05
enh73676    6   86574700   86575700      1       1  150064       3.4416    0.0002891
enh73677    6   86575700   86576700      4       2  150064       1.8684      0.03085
enh73678    6   87860600   87861600      2       1  150064       2.8301    0.0023268
enh73679    6   87874900   87875900      4       2  150064       2.1779     0.014708
enh73681    6   87887500   87888500      3       2  150064       1.7558     0.039564
enh73683    6   87890800   87891800      4       2  150064       2.5164    0.0059283
enh73684    6   87897100   87898100      3       2  150064       2.4731    0.0066975
enh73685    6   87899100   87900100      3       1  150064       2.0743     0.019026
enh73688    6   87908600   87909600      2       1  150064       2.8148    0.0024407
enh73691    6   87912900   87913900      5       2  150064       2.8198    0.0024027
enh73693    6   87989000   87990000      1       1  150064       2.1832      0.01451
enh73695    6   88043200   88044200      6       2  150064       2.3591    0.0091606
enh73698    6   88183700   88184700      2       1  150064       2.5836     0.004889
enh73699    6   88224200   88225200      2       1  150064        2.044     0.020475
enh73700    6   88283500   88284500      1       1  150064       2.0323      0.02106
enh73702    6   88294000   88295000      6       2  150064       2.2595     0.011926
enh73706    6   88354100   88355100      5       2  150064       2.2345     0.012725
enh73707    6   88354900   88355900      3       1  150064        2.012     0.022111
enh73709    6   88366200   88367200      7       3  150064       2.2937     0.010904
enh73711    6   88387200   88388200      1       1  150064       1.8543      0.03185
enh73715    6   88412600   88413600      6       3  150064       1.9278     0.026938
enh73717    6   88423900   88424900      2       1  150064       2.2442     0.012409
enh73728    6   88639100   88640100      6       3  150064       2.8042    0.0025221
enh73733    6   89623700   89624700      1       1  150064       3.0372     0.001194
enh73781    6   90639800   90640800      2       1  150064       2.3327     0.009831
enh73786    6   90675500   90676500      2       1  150064       2.3305    0.0098909
enh73810    6   90820500   90821500      1       1  150064       1.8916      0.02927
enh73819    6   90871000   90872000      1       1  150064       3.2152    0.0006518
enh73824    6   90886500   90887500      1       1  150064       3.2971    0.0004885
enh73827    6   90909000   90910000      1       1  150064       3.3598      0.00039
enh73830    6   90916100   90917100      4       2  150064       3.0997   0.00096864
enh73832    6   90930000   90931000      2       1  150064       3.2592   0.00055868
enh73833    6   90931600   90932600      1       1  150064       3.6385    0.0001371
enh73835    6   90955200   90956200      1       1  150064       3.3697    0.0003762
enh73837    6   90965600   90966600      5       3  150064       3.2786   0.00052159
enh73838    6   90969000   90970000      1       1  150064       3.3725    0.0003725
enh73839    6   90982000   90983000      1       1  150064       3.2901    0.0005007
enh73842    6   91007100   91008100      1       1  150064       3.1422    0.0008384
enh73843    6   91011900   91012900      4       2  150064       2.8298    0.0023286
enh73851    6   91115900   91116900      7       2  150064       2.7978    0.0025728
enh73853    6   91124000   91125000      7       3  150064       1.9312     0.026731
enh73866    6   91271800   91272800      1       1  150064       1.6874      0.04576
enh73869    6   91291500   91292500      2       1  150064       1.8021     0.035767
enh73885    6   97333000   97334000      5       3  150064       1.8279     0.033784
enh73886    6   97343100   97344100      4       2  150064       2.4024    0.0081434
enh73900    6   99392500   99393500      2       1  150064       2.0672     0.019356
enh73904    6   99842200   99843200      4       2  150064        1.866     0.031024
enh73926    6  101329800  101330800      1       1  150064        1.691      0.04542
enh73929    6  104973100  104974100      2       1  150064       1.7951     0.036318
enh73931    6  105118300  105119300      2       1  150064       2.1715     0.014948
enh73942    6  105846900  105847900      5       2  150064       1.8283      0.03375
enh73957    6  106257300  106258300      4       2  150064       1.6957     0.044969
enh73964    6  106504000  106505000      3       1  150064       1.9904     0.023273
enh73972    6  106573200  106574200      5       3  150064       2.0455     0.020402
enh73973    6  106574300  106575300      3       1  150064       1.7659      0.03871
enh73995    6  106756600  106757600      4       2  150064       1.9343      0.02654
enh74024    6  107779000  107780000      2       1  150064       2.3543    0.0092783
enh74025    6  107781200  107782200      2       1  150064       1.8727     0.030553
enh74037    6  108037400  108038400      6       1  150064       1.7626     0.038985
enh74045    6  108096100  108097100      2       1  150064       3.5396   0.00020038
enh74047    6  108100800  108101800      2       1  150064       3.2687    0.0005403
enh74048    6  108102600  108103600      2       1  150064       3.1091   0.00093841
enh74052    6  108127600  108128600      1       1  150064       3.8148    6.815e-05
enh74053    6  108131000  108132000      6       2  150064       3.7521   8.7684e-05
enh74054    6  108132400  108133400      2       1  150064       2.7583    0.0029048
enh74055    6  108138500  108139500      5       2  150064       3.6487   0.00013177
enh74058    6  108148500  108149500      1       1  150064       3.3618    0.0003872
enh74060    6  108164400  108165400      4       2  150064       2.9583    0.0015465
enh74061    6  108168500  108169500      3       1  150064       2.3022     0.010663
enh74062    6  108187700  108188700      6       2  150064       1.9621     0.024877
enh74064    6  108261600  108262600      2       1  150064       2.6135    0.0044811
enh74066    6  108271300  108272300      2       1  150064       2.6933    0.0035378
enh74067    6  108276000  108277000      2       1  150064       2.6695    0.0037985
enh74068    6  108279700  108280700      1       1  150064       2.2072      0.01365
enh74078    6  108578000  108579000      2       1  150064       2.5526    0.0053459
enh74084    6  108862800  108863800      2       1  150064       2.5027    0.0061627
enh74086    6  108877700  108878700      3       2  150064        3.138   0.00085052
enh74087    6  108884500  108885500      2       1  150064       2.5882    0.0048246
enh74088    6  108887600  108888600      2       1  150064       2.9159    0.0017733
enh74089    6  108889600  108890600      3       1  150064       2.1379     0.016261
enh74092    6  108901300  108902300      2       1  150064       2.6841    0.0036364
enh74094    6  108908100  108909100      2       1  150064       2.9032    0.0018468
enh74096    6  108913100  108914100      1       1  150064       3.4308    0.0003009
enh74098    6  108919100  108920100      3       1  150064        2.478    0.0066067
enh74099    6  108925400  108926400      1       1  150064       2.2655      0.01174
enh74100    6  108927200  108928200      3       1  150064       3.4821   0.00024876
enh74105    6  108943700  108944700      1       1  150064       4.6819    1.421e-06
enh74108    6  108953300  108954300      1       1  150064       3.2599    0.0005573
enh74111    6  108971900  108972900      1       1  150064       2.9933      0.00138
enh74112    6  108973800  108974800      5       2  150064        4.512   3.2105e-06
enh74115    6  108994300  108995300      3       1  150064       5.0002   2.8631e-07
enh74116    6  108996200  108997200      5       2  150064       5.0421    2.302e-07
enh74118    6  109035700  109036700      6       3  150064       1.8225     0.034191
enh74122    6  109103500  109104500      1       1  150064       2.3058      0.01056
enh74132    6  109219200  109220200      1       1  150064       1.7228      0.04246
enh74142    6  109287800  109288800      2       1  150064       2.4536    0.0070723
enh74152    6  109354200  109355200      1       1  150064       3.0734     0.001058
enh74157    6  109384300  109385300      1       1  150064       2.7412     0.003061
enh74159    6  109392400  109393400      2       1  150064       2.3728    0.0088267
enh74201    6  110341700  110342700      3       2  150064       1.7421     0.040746
enh74219    6  111009200  111010200      3       2  150064       1.9384     0.026285
enh74220    6  111102700  111103700      1       1  150064       1.7333      0.04152
enh74222    6  111137600  111138600      2       1  150064       2.3431    0.0095628
enh74225    6  111193900  111194900      3       1  150064         2.03     0.021178
enh74226    6  111205100  111206100      3       1  150064       1.8368     0.033122
enh74229    6  111280800  111281800      7       2  150064       2.1468     0.015906
enh74231    6  111304500  111305500      7       2  150064       2.3387    0.0096768
enh74234    6  111417000  111418000      4       2  150064       2.5815    0.0049189
enh74235    6  111426400  111427400      2       1  150064       3.0585    0.0011123
enh74236    6  111431200  111432200      1       1  150064       4.0186    2.927e-05
enh74237    6  111433600  111434600      2       1  150064       3.9984    3.188e-05
enh74238    6  111435900  111436900      2       1  150064       3.5346   0.00020418
enh74240    6  111477800  111478800      2       1  150064       3.2857   0.00050869
enh74243    6  111579400  111580400      5       3  150064       3.0165    0.0012785
enh74244    6  111582000  111583000      2       1  150064       3.4411   0.00028972
enh74247    6  111588700  111589700      1       1  150064        2.914     0.001784
enh74248    6  111615300  111616300      6       3  150064       2.3234      0.01008
enh74253    6  111748700  111749700      3       2  150064       2.0236     0.021504
enh74256    6  111783700  111784700      3       2  150064        3.402   0.00033442
enh74257    6  111793700  111794700      5       2  150064       3.3367   0.00042387
enh74260    6  111799800  111800800      2       1  150064       3.3221   0.00044664
enh74262    6  111806600  111807600      1       1  150064       4.0197    2.914e-05
enh74265    6  111853900  111854900      2       1  150064       3.5397   0.00020028
enh74266    6  111857700  111858700      2       1  150064        3.667   0.00012272
enh74269    6  111895300  111896300      7       2  150064       4.8793   5.3241e-07
enh74270    6  111896800  111897800      2       1  150064       4.3289   7.4939e-06
enh74271    6  111907700  111908700      3       2  150064        2.355     0.009262
enh74272    6  111909000  111910000      4       2  150064       2.7196    0.0032676
enh74273    6  111919200  111920200      7       3  150064       3.7256   9.7443e-05
enh74275    6  111928000  111929000      1       1  150064       3.6699    0.0001213
enh74295    6  112099800  112100800      2       1  150064       1.7275      0.04204
enh74297    6  112110300  112111300      3       2  150064        2.038     0.020776
enh74302    6  112128300  112129300      3       2  150064       2.2368     0.012649
enh74303    6  112130100  112131100      1       1  150064       1.7316      0.04167
enh74308    6  112140800  112141800      2       1  150064       1.9006     0.028678
enh74314    6  112169700  112170700      6       4  150064       1.7793     0.037597
enh74357    6  116576300  116577300      4       2  150064       1.9876     0.023427
enh74365    6  116711000  116712000      3       2  150064        1.917     0.027619
enh74378    6  116936400  116937400      3       1  150064       2.5053     0.006118
enh74383    6  117000600  117001600      2       1  150064       2.0314     0.021109
enh74384    6  117004800  117005800      1       1  150064       2.2486      0.01227
enh74385    6  117007800  117008800      1       1  150064       1.9081      0.02819
enh74388    6  117100600  117101600      4       2  150064       2.1447     0.015988
enh74392    6  117816400  117817400      6       3  150064       2.0269     0.021334
enh74395    6  117870600  117871600      2       1  150064       2.6924    0.0035471
enh74397    6  117900800  117901800      4       2  150064       2.4935    0.0063252
enh74398    6  117903700  117904700      2       1  150064       2.5036    0.0061476
enh74399    6  117906400  117907400      3       2  150064       2.1563      0.01553
enh74401    6  117912100  117913100      3       2  150064       2.8545    0.0021554
enh74402    6  117914200  117915200      3       2  150064        1.654     0.049068
enh74403    6  117916000  117917000      3       2  150064       2.5125    0.0059932
enh74404    6  117919600  117920600      1       1  150064       2.5567     0.005284
enh74407    6  117976400  117977400      5       3  150064       1.6757     0.046896
enh74408    6  118001700  118002700      7       3  150064       2.1611     0.015343
enh74410    6  118006200  118007200      2       1  150064       2.2503     0.012214
enh74412    6  118011200  118012200      5       2  150064       3.2668   0.00054388
enh74416    6  118857300  118858300      2       1  150064        1.692      0.04532
enh74417    6  118858300  118859300      1       1  150064       1.9738       0.0242
enh74469    6  119041800  119042800      3       2  150064       1.9678     0.024543
enh74470    6  119046500  119047500      4       2  150064       2.1902     0.014256
enh74478    6  119117200  119118200      5       2  150064       1.9696     0.024442
enh74483    6  119131900  119132900      2       1  150064       3.0056    0.0013254
enh74484    6  119133600  119134600      1       1  150064        1.821       0.0343
enh74488    6  119182700  119183700      7       3  150064       1.6903     0.045486
enh74490    6  119184800  119185800      6       3  150064       2.4925    0.0063427
enh74492    6  119193600  119194600      4       1  150064       2.8631    0.0020979
enh74494    6  119201300  119202300      1       1  150064       3.2377    0.0006024
enh74495    6  119204100  119205100      2       1  150064       2.5389    0.0055597
enh74496    6  119207500  119208500      2       1  150064       1.8497     0.032177
enh74498    6  119211300  119212300      3       2  150064       1.9661     0.024641
enh74499    6  119218200  119219200      3       2  150064       2.3073      0.01052
enh74504    6  119254200  119255200     10       2  150064        2.359    0.0091624
enh74505    6  119257400  119258400      5       2  150064       2.9709    0.0014846
enh74506    6  119319000  119320000      1       1  150064       3.2416    0.0005944
enh74507    6  119373500  119374500      2       1  150064       2.0561     0.019888
enh74516    6  119468500  119469500      6       3  150064       1.7837     0.037239
enh74521    6  119589100  119590100      4       2  150064       2.1016     0.017794
enh74522    6  119629000  119630000      3       2  150064       1.9415       0.0261
enh74534    6  119672700  119673700      2       1  150064       2.0558     0.019902
enh74540    6  121654400  121655400      1       1  150064       1.7888      0.03682
enh74558    6  123031100  123032100      6       2  150064       1.7566      0.03949
enh74560    6  123072100  123073100      5       2  150064        2.579     0.004955
enh74580    6  126115200  126116200      2       1  150064        1.678     0.046671
enh74581    6  126116300  126117300      5       2  150064       1.9319     0.026683
enh74592    6  126142400  126143400      2       1  150064       2.2248     0.013048
enh74699    6  129998600  129999600      3       2  150064       2.0361     0.020869
enh74752    6  130544000  130545000      2       1  150064       2.1765     0.014761
enh74753    6  130581200  130582200     11       3  150064       3.4117   0.00032277
enh74754    6  130685500  130686500      5       2  150064       3.5573   0.00018735
enh74757    6  130722400  130723400      6       3  150064       1.7181      0.04289
enh74763    6  130845900  130846900      3       1  150064       2.4682    0.0067901
enh74778    6  131102300  131103300      5       3  150064       2.1229     0.016882
enh74779    6  131169700  131170700      2       1  150064       2.2508     0.012199
enh74780    6  131234000  131235000      5       2  150064       1.6681     0.047643
enh74781    6  131301400  131302400      1       1  150064        2.048      0.02028
enh74811    6  131853100  131854100      2       1  150064       1.8334      0.03337
enh74817    6  132127800  132128800      2       1  150064       1.7961      0.03624
enh74824    6  132820100  132821100      1       1  150064       2.0421      0.02057
enh74875    6  134694800  134695800      2       1  150064       2.3013     0.010687
enh74960    6  135945400  135946400      1       1  150064        1.833       0.0334
enh74961    6  136008000  136009000      2       1  150064       1.6644     0.048014
enh74982    6  136686800  136687800      1       1  150064       1.7393      0.04099
enh74989    6  136965000  136966000      3       1  150064       1.9464     0.025801
enh75018    6  137416100  137417100      3       2  150064       1.6791     0.046568
enh75047    6  137735300  137736300      2       1  150064       1.7138     0.043282
enh75054    6  137960000  137961000     13       4  150064       1.8771     0.030254
enh75112    6  139289600  139290600      3       2  150064       2.0585     0.019773
enh75125    6  139445400  139446400      6       2  150064       2.2914      0.01097
enh75126    6  139448300  139449300      3       1  150064       2.0528     0.020048
enh75128    6  139453600  139454600      2       1  150064       1.6495     0.049522
enh75129    6  139462400  139463400      5       1  150064        1.875     0.030395
enh75130    6  139462800  139463800      4       1  150064       1.7432     0.040646
enh75131    6  139464400  139465400      3       1  150064       1.9227     0.027259
enh75134    6  139474900  139475900      1       1  150064       2.4142     0.007885
enh75135    6  139478200  139479200      7       3  150064       3.4796   0.00025108
enh75136    6  139484100  139485100      4       2  150064       1.9212     0.027353
enh75138    6  139490700  139491700      2       1  150064       2.2394     0.012566
enh75139    6  139496500  139497500      3       2  150064       3.1993   0.00068877
enh75141    6  139531500  139532500      8       2  150064       2.7649     0.002847
[truncated: 626,876 more chars]
