# Supplementary material for: Identifying enhancer properties associated with genetic risk for complex traits using regulome-wide association studies
Source: PLoS Comput Biol. 2022 Sep 7;18(9):e1010430. doi: 10.1371/journal.pcbi.1010430 (PMC9484640; doi:10.1371/journal.pcbi.1010430)
Supplement: S3 Table — Sample names are as described in the ROADMAP epigenomics project integrative analysis portal: https://egg2.wustl.edu/roadmap/web_portal/meta.html. (ZIP) [file pcbi.1010430.s010.zip › supplemental_table3/E061skin_sig_enhancers05.gcov.out]

GENE       CHR      START       STOP  NSNPS  NPARAM       N        ZSTAT            P
enh44478     1     966100     967100      1       1  150064       1.6666       0.0478
enh44496     1    1171700    1172700      1       1  150064       2.0985      0.01793
enh44497     1    1179200    1180200      4       2  150064       2.0613     0.019638
enh44498     1    1185900    1186900      4       2  150064       1.9041     0.028447
enh44502     1    1205200    1206200      2       1  150064       1.6686     0.047598
enh44556     1    1489100    1490100      7       2  150064       1.6941     0.045128
enh44589     1    1706800    1707800      3       2  150064       2.5144    0.0059618
enh44616     1    1841300    1842300      3       1  150064       2.0797     0.018775
enh44631     1    2057900    2058900      2       1  150064       2.6994    0.0034735
enh44632     1    2063200    2064200      1       1  150064       2.0727       0.0191
enh44633     1    2065400    2066400      3       1  150064       3.2007    0.0006855
enh44634     1    2067800    2068800      2       1  150064       3.1189   0.00090759
enh44635     1    2071000    2072000      5       2  150064       3.2169   0.00064792
enh44636     1    2089200    2090200      2       1  150064       3.1738   0.00075222
enh44638     1    2101200    2102200      1       1  150064       3.4508    0.0002795
enh44645     1    2127000    2128000      2       1  150064       2.5265    0.0057606
enh44647     1    2132200    2133200      1       1  150064       3.0613     0.001102
enh44649     1    2139600    2140600      3       2  150064       1.7966       0.0362
enh44657     1    2173200    2174200      2       1  150064       3.3947   0.00034357
enh44668     1    2210800    2211800      1       1  150064       2.1079      0.01752
enh44675     1    2233100    2234100      2       1  150064        2.019     0.021745
enh44691     1    2346800    2347800      5       2  150064       1.7259     0.042185
enh44692     1    2381200    2382200      5       2  150064       5.0325   2.4207e-07
enh44693     1    2386900    2387900      4       2  150064       5.0533   2.1716e-07
enh44694     1    2390800    2391800      6       2  150064       4.3067   8.2857e-06
enh44711     1    2519700    2520700      3       1  150064       2.7174    0.0032897
enh44712     1    2524200    2525200      9       2  150064        3.112   0.00092914
enh44713     1    2525400    2526400      2       1  150064       2.7807    0.0027122
enh44714     1    2542400    2543400      1       1  150064       2.6463     0.004069
enh44720     1    3043200    3044200      2       1  150064       1.8963     0.028961
enh44820     1    6260200    6261200      1       1  150064       1.7453      0.04047
enh44861     1    6531400    6532400      4       2  150064       2.7463    0.0030136
enh44866     1    6552100    6553100      3       1  150064       1.9459     0.025835
enh44867     1    6555200    6556200      3       1  150064       2.1548      0.01559
enh44869     1    6567200    6568200      1       1  150064       2.3208      0.01015
enh44871     1    6575500    6576500      1       1  150064       2.1343      0.01641
enh44883     1    6658100    6659100      6       3  150064       1.6901     0.045505
enh44885     1    6669000    6670000      2       1  150064       1.8024     0.035742
enh44887     1    6676100    6677100      3       1  150064       3.1552    0.0008019
enh44888     1    6684100    6685100      2       1  150064       2.1264     0.016733
enh44890     1    6694400    6695400      8       2  150064        2.543    0.0054959
enh44894     1    6756000    6757000      3       2  150064       2.7038    0.0034278
enh44896     1    6758800    6759800      3       2  150064       4.0168   2.9492e-05
enh44897     1    6759600    6760600      3       1  150064        3.954   3.8435e-05
enh44909     1    6862500    6863500      1       1  150064       1.6802      0.04646
enh44949     1    7531000    7532000      5       3  150064       1.8014     0.035816
enh44967     1    8002400    8003400      2       1  150064       2.0947     0.018098
enh45006     1    8373600    8374600      4       2  150064       4.3324   7.3757e-06
enh45008     1    8377200    8378200      1       1  150064       3.5064    0.0002271
enh45009     1    8389200    8390200      6       2  150064       5.0419   2.3042e-07
enh45012     1    8411400    8412400      1       1  150064       2.0981      0.01795
enh45014     1    8417700    8418700      3       1  150064       4.8702   5.5744e-07
enh45015     1    8423500    8424500      5       2  150064       3.9983   3.1898e-05
enh45016     1    8427200    8428200      1       1  150064       2.9348     0.001669
enh45018     1    8431400    8432400      4       2  150064       5.2959   5.9221e-08
enh45020     1    8438700    8439700      1       1  150064       5.5166    1.728e-08
enh45021     1    8440600    8441600      2       1  150064       3.2036   0.00067861
enh45023     1    8444400    8445400      2       1  150064       4.8974   4.8548e-07
enh45025     1    8451000    8452000      2       1  150064       3.1964   0.00069587
enh45026     1    8452600    8453600      1       1  150064       5.5087    1.807e-08
enh45028     1    8467100    8468100      3       2  150064       4.5486   2.6996e-06
enh45031     1    8472700    8473700      2       1  150064       4.9856   3.0891e-07
enh45032     1    8475500    8476500      4       2  150064       5.2105   9.4144e-08
enh45035     1    8484600    8485600      2       1  150064       4.3574   6.5811e-06
enh45036     1    8486200    8487200      1       1  150064       5.5214    1.682e-08
enh45037     1    8487700    8488700      1       1  150064       5.7199     5.33e-09
enh45038     1    8498600    8499600      1       1  150064        5.656    7.747e-09
enh45039     1    8501000    8502000      2       1  150064       4.5893   2.2235e-06
enh45041     1    8516300    8517300      1       1  150064       2.5713     0.005066
enh45042     1    8519700    8520700      2       1  150064       2.4722    0.0067138
enh45043     1    8523500    8524500      3       2  150064       1.9672     0.024582
enh45044     1    8536900    8537900      3       1  150064       3.2444   0.00058856
enh45046     1    8543000    8544000      2       1  150064       2.1847     0.014455
enh45047     1    8557000    8558000      2       1  150064       2.8573    0.0021361
enh45053     1    8599900    8600900      2       1  150064       2.4961    0.0062787
enh45054     1    8600800    8601800      2       1  150064       3.9022   4.7664e-05
enh45056     1    8615100    8616100      1       1  150064        3.125    0.0008889
enh45057     1    8623300    8624300      3       2  150064       2.3761    0.0087482
enh45058     1    8627600    8628600      2       1  150064       2.5035    0.0061482
enh45060     1    8638900    8639900      1       1  150064       3.1811    0.0007335
enh45062     1    8658300    8659300      6       2  150064       2.9781    0.0014503
enh45063     1    8686400    8687400      1       1  150064       2.9013     0.001858
enh45065     1    8706600    8707600      2       1  150064       2.9936    0.0013784
enh45066     1    8707600    8708600      2       1  150064       2.9453    0.0016132
enh45068     1    8719100    8720100      1       1  150064       2.4949       0.0063
enh45070     1    8722300    8723300      1       1  150064       2.2886      0.01105
enh45071     1    8724000    8725000      1       1  150064       2.9184     0.001759
enh45073     1    8726000    8727000      1       1  150064       2.8965     0.001887
enh45074     1    8727900    8728900      4       2  150064       1.7639     0.038877
enh45075     1    8729000    8730000      1       1  150064       1.9571      0.02517
enh45076     1    8730400    8731400      2       1  150064       2.3313     0.009868
enh45079     1    8741100    8742100      2       1  150064         2.38    0.0086572
enh45084     1    8766800    8767800      3       2  150064       2.0001     0.022746
enh45085     1    8772000    8773000      1       1  150064       1.7195      0.04276
enh45089     1    8787700    8788700      3       2  150064       3.4642   0.00026589
enh45093     1    8871400    8872400      3       2  150064       2.4797    0.0065747
enh45098     1    8905500    8906500      2       1  150064       1.6912     0.045404
enh45104     1    8963200    8964200      5       2  150064        2.408    0.0080203
enh45107     1    8998800    8999800      4       2  150064       2.8836    0.0019657
enh45170     1    9422100    9423100      7       4  150064       1.7535     0.039756
enh45173     1    9428300    9429300      3       2  150064       2.2137     0.013426
enh45200     1    9651300    9652300      1       1  150064       1.8634       0.0312
enh45245     1    9900000    9901000      2       1  150064       1.8595     0.031481
enh45319     1   10445400   10446400      1       1  150064       1.6842      0.04607
enh45374     1   10960700   10961700      2       1  150064       2.4648    0.0068552
enh45388     1   11118000   11119000      2       1  150064       1.7327     0.041571
enh45403     1   11335200   11336200      1       1  150064       2.0523      0.02007
enh45408     1   11376700   11377700      2       1  150064       2.1261     0.016749
enh45432     1   11849500   11850500      1       1  150064       2.1348      0.01639
enh45447     1   11990200   11991200      2       1  150064       1.7587     0.039313
enh45449     1   11995400   11996400      6       3  150064       1.9493     0.025627
enh45451     1   11997100   11998100      2       1  150064       2.3366    0.0097313
enh45452     1   11998000   11999000      1       1  150064       2.7935     0.002607
enh45453     1   11999200   12000200      3       2  150064       2.1465     0.015916
enh45454     1   12000300   12001300      4       1  150064       2.0448     0.020437
enh45455     1   12004100   12005100      4       2  150064       1.6737     0.047095
enh45466     1   12112300   12113300      5       2  150064       1.7028     0.044306
enh45467     1   12127900   12128900      2       1  150064       2.6411    0.0041314
enh45470     1   12190200   12191200      3       1  150064       1.6689     0.047567
enh45536     1   14074400   14075400      2       1  150064       1.6562     0.048838
enh45555     1   14467200   14468200      7       1  150064       1.7305      0.04177
enh45559     1   14585700   14586700      4       2  150064       2.0499     0.020188
enh45581     1   15252600   15253600      3       1  150064       1.7984     0.036053
enh45632     1   15522400   15523400      7       2  150064         1.75     0.040061
enh45635     1   15533100   15534100      2       1  150064       1.8672     0.030939
enh45775     1   16535800   16536800      2       1  150064       2.0455     0.020402
enh45776     1   16536500   16537500      3       2  150064       2.0112     0.022153
enh45777     1   16538800   16539800      3       1  150064       1.6911     0.045414
enh45778     1   16542000   16543000      5       2  150064       1.9718     0.024318
enh45781     1   16564000   16565000      2       1  150064       2.7283    0.0031827
enh45782     1   16570400   16571400      1       1  150064        2.126      0.01675
enh45784     1   16578200   16579200      1       1  150064       2.1909      0.01423
enh45786     1   16592500   16593500      3       1  150064       2.1759      0.01478
enh45787     1   16594400   16595400      2       1  150064       1.6956     0.044977
enh45788     1   16620200   16621200      3       2  150064       1.7625     0.038992
enh45789     1   16644800   16645800      3       1  150064       2.0685     0.019295
enh45792     1   16679400   16680400      1       1  150064       2.0801      0.01876
enh45796     1   16698500   16699500      2       1  150064       1.7669     0.038622
enh45799     1   16703200   16704200      3       1  150064       2.0108     0.022174
enh45800     1   16711100   16712100      3       1  150064       1.7799     0.037547
enh45801     1   16713800   16714800      2       1  150064       1.8111     0.035064
enh45803     1   16723100   16724100      2       1  150064       1.8779     0.030194
enh45808     1   16824000   16825000      3       1  150064       1.8836     0.029809
enh45809     1   16839600   16840600      1       1  150064       2.1937      0.01413
enh45838     1   17307900   17308900      3       2  150064       2.4274    0.0076031
enh45839     1   17310200   17311200      4       2  150064       4.2187   1.2287e-05
enh45844     1   17342000   17343000      5       1  150064       2.0792     0.018802
enh45845     1   17349800   17350800      5       3  150064       2.1998     0.013911
enh45846     1   17371500   17372500      7       2  150064       2.3144     0.010324
enh45847     1   17372400   17373400      5       1  150064       2.2679     0.011669
enh45848     1   17374100   17375100      5       2  150064       2.4699    0.0067575
enh45849     1   17378300   17379300      2       1  150064       2.7791    0.0027255
enh45850     1   17386000   17387000      4       2  150064       2.9968     0.001364
enh45851     1   17389900   17390900      8       3  150064       2.0338     0.020984
enh45852     1   17393400   17394400      4       2  150064       3.2053    0.0006746
enh45860     1   17454400   17455400      1       1  150064       1.8736      0.03049
enh45872     1   17561500   17562500      2       1  150064       2.7742    0.0027669
enh45873     1   17563300   17564300      2       1  150064        1.901     0.028652
enh45938     1   19217800   19218800      2       1  150064       2.1426     0.016073
enh45987     1   19636400   19637400      6       3  150064       1.7159     0.043089
enh45988     1   19641100   19642100      3       1  150064       2.1377     0.016271
enh45989     1   19642600   19643600      4       1  150064       1.6586       0.0486
enh46033     1   19821700   19822700      2       1  150064       3.1151    0.0009193
enh46034     1   19831800   19832800      7       3  150064       1.9153     0.027725
enh46035     1   19835300   19836300      5       2  150064       1.8503     0.032138
enh46040     1   19943000   19944000      1       1  150064       1.9601      0.02499
enh46044     1   19966700   19967700      1       1  150064       2.3371     0.009718
enh46082     1   20732300   20733300      5       1  150064       2.2927     0.010932
enh46111     1   21059800   21060800      2       1  150064       2.8097    0.0024792
enh46112     1   21061400   21062400      4       2  150064       2.3348    0.0097768
enh46113     1   21065400   21066400      1       1  150064       2.3174      0.01024
enh46114     1   21108500   21109500      2       1  150064       2.9231    0.0017326
enh46115     1   21114700   21115700      1       1  150064       2.5834     0.004892
enh46117     1   21194400   21195400      2       1  150064        2.217      0.01331
enh46121     1   21332000   21333000      2       1  150064       2.9263    0.0017152
enh46122     1   21339000   21340000      3       2  150064       1.6757       0.0469
enh46124     1   21351200   21352200      5       3  150064       2.4355    0.0074355
enh46125     1   21361000   21362000      5       1  150064       2.5946    0.0047356
enh46126     1   21369600   21370600      3       2  150064       1.9724     0.024282
enh46127     1   21390200   21391200      3       1  150064        2.194     0.014118
enh46128     1   21416000   21417000      3       1  150064       2.7094    0.0033702
enh46129     1   21416700   21417700      2       1  150064       2.7388    0.0030831
enh46130     1   21443000   21444000      2       1  150064        1.954     0.025349
enh46131     1   21475100   21476100      3       2  150064       1.9115     0.027969
enh46132     1   21476500   21477500      4       2  150064       1.7142     0.043247
enh46135     1   21497500   21498500      3       1  150064       2.9716     0.001481
enh46136     1   21500000   21501000      1       1  150064       2.4774     0.006618
enh46138     1   21521300   21522300      1       1  150064       1.7381       0.0411
enh46180     1   21940800   21941800      4       1  150064       1.9238     0.027187
enh46187     1   21982100   21983100      1       1  150064       1.7253      0.04224
enh46191     1   22030800   22031800      4       2  150064       2.1481     0.015852
enh46193     1   22052200   22053200      4       2  150064       2.4974     0.006255
enh46194     1   22063000   22064000      2       1  150064       1.8077     0.035324
enh46196     1   22069100   22070100      3       1  150064       2.0069     0.022381
enh46198     1   22077300   22078300      4       1  150064       1.8809      0.02999
enh46199     1   22085800   22086800      2       1  150064       2.0773     0.018885
enh46201     1   22091500   22092500      3       1  150064       1.7409     0.040853
enh46203     1   22095800   22096800      2       1  150064        2.546    0.0054488
enh46205     1   22100900   22101900      3       2  150064       2.2141      0.01341
enh46242     1   22350000   22351000      5       2  150064       2.2927     0.010933
enh46245     1   22370100   22371100      4       2  150064       2.2294     0.012893
enh46246     1   22374500   22375500      4       2  150064       3.2881   0.00050426
enh46249     1   22382600   22383600      4       2  150064       1.7817       0.0374
enh46250     1   22386500   22387500      5       3  150064       2.5419    0.0055127
enh46251     1   22389200   22390200      5       2  150064       2.5164    0.0059277
enh46255     1   22398500   22399500      1       1  150064       3.3647    0.0003831
enh46259     1   22418600   22419600      1       1  150064       1.7696       0.0384
enh46260     1   22432900   22433900      1       1  150064       2.6601     0.003906
enh46266     1   22448300   22449300      5       3  150064       2.9265    0.0017142
enh46298     1   23141100   23142100      9       2  150064       1.9122     0.027924
enh46300     1   23155800   23156800      5       3  150064       1.9602     0.024988
enh46367     1   23888900   23889900      2       1  150064       1.9327     0.026637
enh46388     1   24085100   24086100      1       1  150064       1.8901      0.02937
enh46392     1   24106300   24107300      1       1  150064       1.6674      0.04772
enh46417     1   24372600   24373600      3       1  150064       2.5782    0.0049652
enh46439     1   24690400   24691400      6       3  150064       2.2173     0.013303
enh46458     1   24867600   24868600      7       3  150064       2.6794    0.0036878
enh46464     1   24967400   24968400      2       1  150064       2.5702    0.0050815
enh46467     1   24999500   25000500      3       2  150064       2.0373     0.020809
enh46468     1   25004600   25005600      1       1  150064        3.688     0.000113
enh46511     1   25348300   25349300      3       2  150064       1.8001     0.035924
enh46658     1   26701400   26702400      5       2  150064       1.7922     0.036551
enh46676     1   26881400   26882400      2       1  150064       1.8363     0.033157
enh46683     1   27033800   27034800      2       1  150064       2.6037    0.0046111
enh46684     1   27035400   27036400      2       1  150064       3.7368   9.3202e-05
enh46686     1   27048200   27049200      1       1  150064       2.7248     0.003217
enh46687     1   27051600   27052600      2       1  150064       2.4531    0.0070822
enh46688     1   27053700   27054700      2       1  150064        1.943      0.02601
enh46689     1   27069700   27070700      2       1  150064       2.0605     0.019674
enh46690     1   27070400   27071400      3       2  150064        1.957     0.025176
enh46693     1   27075500   27076500      2       1  150064       2.4826    0.0065213
enh46694     1   27076500   27077500      1       1  150064       2.7081     0.003383
enh46695     1   27079500   27080500      2       1  150064       2.5595    0.0052415
enh46697     1   27094700   27095700      1       1  150064       2.7557     0.002928
enh46706     1   27176100   27177100      2       1  150064       2.4054    0.0080773
enh46707     1   27181900   27182900      1       1  150064       2.0445      0.02045
enh46711     1   27198500   27199500      2       1  150064       2.0508     0.020145
enh46713     1   27203300   27204300      3       1  150064       2.1692     0.015034
enh46714     1   27214500   27215500      1       1  150064       2.4794      0.00658
enh46721     1   27247000   27248000      2       1  150064       2.7103    0.0033606
enh46722     1   27249600   27250600      1       1  150064        2.512     0.006003
enh46726     1   27287600   27288600      1       1  150064       2.5044     0.006133
enh46729     1   27298400   27299400      2       1  150064       2.1812     0.014585
enh46741     1   27397200   27398200      2       1  150064       3.3197   0.00045054
enh46743     1   27425600   27426600      1       1  150064         2.29      0.01101
enh46745     1   27432300   27433300      1       1  150064       2.2751      0.01145
enh46749     1   27444300   27445300      2       1  150064       1.7807     0.037481
enh46752     1   27450400   27451400      1       1  150064       3.3091    0.0004679
enh46757     1   27465200   27466200      1       1  150064       1.8414      0.03278
enh46758     1   27466400   27467400      1       1  150064       1.6802      0.04646
enh46779     1   27667700   27668700      1       1  150064       2.8448     0.002222
enh46788     1   27693700   27694700      1       1  150064       1.8301      0.03362
enh46789     1   27695400   27696400      1       1  150064       2.9448     0.001616
enh46844     1   27920500   27921500      2       1  150064       1.8933     0.029158
enh46850     1   27947700   27948700      2       1  150064       1.6501     0.049462
enh46851     1   27951200   27952200      1       1  150064       2.1084       0.0175
enh46852     1   27955200   27956200      2       1  150064        1.664     0.048061
enh46853     1   27957500   27958500      7       3  150064       1.8081     0.035298
enh46898     1   28431800   28432800      6       2  150064       2.0327     0.021044
enh46911     1   28557000   28558000      4       2  150064       1.8181     0.034526
enh46916     1   28575800   28576800      2       1  150064       1.7769     0.037792
enh46918     1   28588000   28589000      2       1  150064       2.6132    0.0044846
enh46920     1   28623000   28624000      3       2  150064       2.0438     0.020484
enh46929     1   28697600   28698600      1       1  150064       2.0562      0.01988
enh46932     1   28718300   28719300      3       1  150064       1.8638     0.031178
enh46933     1   28721400   28722400      5       1  150064       1.7638     0.038882
enh46934     1   28743900   28744900      4       1  150064       2.0635     0.019532
enh46937     1   28765700   28766700      3       1  150064       2.1488     0.015824
enh46938     1   28767800   28768800      8       3  150064        2.093     0.018175
enh46939     1   28774200   28775200      1       1  150064       1.8358      0.03319
enh46940     1   28782200   28783200      1       1  150064       2.4036     0.008118
enh46941     1   28837900   28838900      4       2  150064       2.4913    0.0063641
enh46942     1   28839800   28840800      2       1  150064       1.9974      0.02289
enh46945     1   28847800   28848800      1       1  150064       2.8219     0.002387
enh46947     1   28900800   28901800      2       1  150064       3.2047   0.00067607
enh46949     1   28916400   28917400      3       1  150064       2.7318    0.0031493
enh46952     1   28925100   28926100      4       2  150064       1.8943     0.029094
enh46955     1   28967200   28968200      2       1  150064       2.2745     0.011467
enh46956     1   28970300   28971300      1       1  150064       2.3123      0.01038
enh46957     1   28973600   28974600      2       1  150064       2.0484     0.020261
enh46961     1   29070200   29071200      2       1  150064       3.3538   0.00039852
enh46969     1   29111200   29112200      1       1  150064       2.4417      0.00731
enh46970     1   29116700   29117700      1       1  150064       4.0584     2.47e-05
enh46973     1   29211100   29212100      3       1  150064       2.0323     0.021064
enh46974     1   29219800   29220800      5       2  150064       1.9931     0.023123
enh46980     1   29451800   29452800      5       2  150064       2.8649    0.0020855
enh46981     1   29462700   29463700      6       3  150064       2.1277     0.016683
enh46982     1   29472200   29473200      2       1  150064       2.2445     0.012401
enh46993     1   29570300   29571300      3       2  150064       2.4031     0.008129
enh46994     1   29575600   29576600      4       2  150064       2.1119     0.017348
enh47002     1   30112700   30113700      5       3  150064       1.8202     0.034367
enh47009     1   30457200   30458200      2       1  150064       4.2256   1.1917e-05
enh47013     1   30852400   30853400      4       2  150064       2.1621     0.015304
enh47018     1   31140900   31141900      2       1  150064       1.8753     0.030377
enh47019     1   31143200   31144200      3       1  150064       1.7566     0.039497
enh47020     1   31150000   31151000      1       1  150064        1.807      0.03538
enh47027     1   31216500   31217500      1       1  150064       1.9473      0.02575
enh47028     1   31221800   31222800      1       1  150064       1.9067      0.02828
enh47039     1   31274600   31275600      1       1  150064       1.7209      0.04263
enh47051     1   31350000   31351000      3       2  150064       1.8692     0.030796
enh47052     1   31351900   31352900      2       1  150064        1.785     0.037131
enh47071     1   31449600   31450600      1       1  150064       1.7721      0.03819
enh47074     1   31470200   31471200      1       1  150064       1.8526      0.03197
enh47099     1   31674300   31675300      5       1  150064       2.3612    0.0091086
enh47101     1   31688600   31689600      8       2  150064       2.9787    0.0014475
enh47102     1   31691400   31692400      4       2  150064       3.5242   0.00021242
enh47104     1   31771100   31772100      1       1  150064       3.4255    0.0003068
enh47105     1   31772200   31773200      7       3  150064       4.1775   1.4739e-05
enh47106     1   31778800   31779800      1       1  150064       2.1675       0.0151
enh47107     1   31799800   31800800      5       1  150064       2.9078    0.0018197
enh47108     1   31826800   31827800      1       1  150064       3.6317    0.0001408
enh47109     1   31840900   31841900      1       1  150064       2.2533      0.01212
enh47110     1   31847000   31848000      2       1  150064       2.7671    0.0028278
enh47111     1   31849200   31850200      2       1  150064       2.5774    0.0049766
enh47113     1   31855500   31856500      2       1  150064       3.8968    4.874e-05
enh47114     1   31862500   31863500      6       2  150064       3.8112   6.9138e-05
enh47115     1   31866800   31867800      4       1  150064       2.8658    0.0020799
enh47116     1   31869800   31870800      2       1  150064       3.7043   0.00010597
enh47118     1   31881600   31882600      3       1  150064       2.6221    0.0043689
enh47119     1   31882800   31883800      3       1  150064       2.5212    0.0058471
enh47120     1   31888400   31889400      2       1  150064        2.709    0.0033745
enh47122     1   31891300   31892300      2       1  150064       2.9711    0.0014836
enh47123     1   31894600   31895600      3       1  150064       1.7846     0.037167
enh47124     1   31897300   31898300      7       2  150064       3.0686    0.0010753
enh47125     1   31907100   31908100      1       1  150064       1.9219      0.02731
enh47231     1   32616500   32617500      1       1  150064       2.0177      0.02181
enh47237     1   32662600   32663600      1       1  150064       1.7481      0.04022
enh47246     1   32707300   32708300      3       1  150064       1.7063     0.043974
enh47247     1   32711600   32712600      3       1  150064       1.7052     0.044077
enh47262     1   32811400   32812400      1       1  150064        2.932     0.001684
enh47300     1   33230600   33231600      3       1  150064       1.6603     0.048427
enh47301     1   33233200   33234200      6       2  150064       2.2057     0.013702
enh47308     1   33279900   33280900      2       1  150064        1.684      0.04609
enh47311     1   33337900   33338900      2       1  150064        1.997     0.022915
enh47366     1   33724300   33725300      3       2  150064       2.2615     0.011863
enh47371     1   33733300   33734300      1       1  150064       1.7148      0.04319
enh47372     1   33734500   33735500      1       1  150064       1.6893      0.04558
enh47373     1   33737100   33738100      2       1  150064       1.6836     0.046128
enh47376     1   33760400   33761400      3       2  150064       1.7552     0.039615
enh47379     1   33766200   33767200      3       2  150064       2.3437    0.0095463
enh47382     1   33785600   33786600      1       1  150064       1.7225      0.04249
enh47412     1   33937000   33938000      2       1  150064       2.4899    0.0063881
enh47415     1   33981600   33982600      1       1  150064        2.199      0.01394
enh47425     1   35318100   35319100      4       2  150064       1.8872     0.029566
enh47426     1   35322700   35323700      4       2  150064        1.898     0.028849
enh47434     1   35586400   35587400      2       1  150064       1.7055      0.04405
enh47468     1   36181600   36182600      1       1  150064       3.4063    0.0003292
enh47470     1   36190600   36191600      1       1  150064       4.0383    2.692e-05
enh47472     1   36275300   36276300      3       2  150064       4.1596    1.594e-05
enh47473     1   36310400   36311400      2       1  150064       2.7211    0.0032536
enh47474     1   36316600   36317600      3       2  150064       3.0233    0.0012503
enh47479     1   36397800   36398800      1       1  150064        3.492    0.0002397
enh47481     1   36401400   36402400      3       2  150064       2.5871    0.0048389
enh47483     1   36548800   36549800      4       2  150064       3.9241   4.3527e-05
enh47485     1   36553200   36554200      1       1  150064       3.1405    0.0008432
enh47486     1   36555600   36556600      3       2  150064        3.192   0.00070642
enh47491     1   36565200   36566200      6       2  150064       2.5158     0.005938
enh47492     1   36571600   36572600      2       1  150064       1.8625     0.031269
enh47493     1   36574200   36575200      2       1  150064         1.76     0.039204
enh47494     1   36581000   36582000      3       1  150064       2.1813     0.014579
enh47496     1   36593000   36594000      1       1  150064       3.8529    5.836e-05
enh47497     1   36600700   36601700      2       1  150064       3.3181   0.00045322
enh47498     1   36605700   36606700      1       1  150064       3.1162     0.000916
enh47499     1   36606600   36607600      2       1  150064       2.4713    0.0067318
enh47500     1   36607600   36608600      2       1  150064       3.3975   0.00034006
enh47501     1   36612900   36613900      4       1  150064        3.802   7.1771e-05
enh47508     1   36641200   36642200      2       1  150064       2.6942    0.0035279
enh47510     1   36653100   36654100      3       1  150064       2.6234    0.0043531
enh47511     1   36654800   36655800      4       2  150064       2.2801       0.0113
enh47595     1   38271800   38272800      4       2  150064       2.3417     0.009599
enh47596     1   38275000   38276000      1       1  150064        3.469    0.0002612
enh47601     1   38326300   38327300      3       2  150064        2.918    0.0017613
enh47602     1   38327600   38328600      1       1  150064        2.751     0.002971
enh47603     1   38331100   38332100      2       1  150064       2.4932    0.0063296
enh47606     1   38395400   38396400      5       2  150064       2.8028     0.002533
enh47635     1   39193800   39194800      2       1  150064        1.899      0.02878
enh47641     1   39339600   39340600      4       2  150064       1.7634     0.038915
enh47645     1   39407300   39408300      2       1  150064       1.6718     0.047283
enh47655     1   39541900   39542900      2       1  150064       2.9168    0.0017683
enh47660     1   39568400   39569400      1       1  150064        1.984      0.02363
enh47662     1   39575400   39576400      3       2  150064       1.7509     0.039984
enh47666     1   39582600   39583600      4       2  150064       1.8098      0.03516
enh47684     1   39650900   39651900      2       1  150064       2.1225     0.016899
enh47706     1   39859500   39860500      2       1  150064       1.7647     0.038809
enh47708     1   39863000   39864000      4       2  150064       2.4163    0.0078392
enh47717     1   39974900   39975900      5       3  150064       2.0765     0.018926
enh47736     1   40358500   40359500      2       1  150064       2.3012     0.010691
enh47787     1   40876400   40877400      4       2  150064       3.1374   0.00085219
enh47793     1   40997900   40998900      2       1  150064       1.9879     0.023409
enh47799     1   41155600   41156600      3       2  150064       2.3236     0.010073
enh47804     1   41178200   41179200      2       1  150064        2.522    0.0058352
enh47807     1   41205000   41206000      5       3  150064       3.2739   0.00053034
enh47808     1   41212300   41213300      3       2  150064       2.8505    0.0021824
enh47837     1   41433400   41434400      7       3  150064       2.6337    0.0042233
enh47838     1   41449100   41450100      5       2  150064       1.8721     0.030596
enh47840     1   41469200   41470200      5       2  150064       2.2817     0.011254
enh47842     1   41485800   41486800      4       2  150064       2.0763     0.018935
enh47848     1   41574700   41575700      3       2  150064       2.5747     0.005017
enh47849     1   41588700   41589700      2       1  150064       1.6467     0.049808
enh47850     1   41617600   41618600      2       1  150064         2.58    0.0049407
enh47857     1   41837100   41838100      3       2  150064       2.5112     0.006016
enh47858     1   41853300   41854300      2       1  150064        2.215     0.013381
enh47862     1   41889000   41890000      3       1  150064       2.1375      0.01628
enh47863     1   41897400   41898400      7       3  150064       2.0306      0.02115
enh47866     1   41920500   41921500      2       1  150064       1.6698     0.047481
enh47870     1   41949900   41950900      6       3  150064       2.0453     0.020413
enh47872     1   41960500   41961500      4       2  150064       3.2234    0.0006334
enh47874     1   41969400   41970400      4       2  150064       1.7622      0.03902
enh47875     1   41973100   41974100      3       2  150064       2.1461     0.015934
enh47982     1   43414600   43415600      9       2  150064       2.0962     0.018031
enh47983     1   43415800   43416800      5       2  150064       2.8117    0.0024641
enh47985     1   43419500   43420500      3       2  150064       2.1424      0.01608
enh47986     1   43427300   43428300      5       2  150064       2.5332    0.0056514
enh47987     1   43432400   43433400      6       3  150064       2.2228     0.013115
enh48003     1   43703700   43704700      1       1  150064       2.0292      0.02122
enh48005     1   43739700   43740700      4       2  150064       1.8094     0.035197
enh48006     1   43760700   43761700      1       1  150064       2.8936     0.001904
enh48011     1   43826900   43827900      1       1  150064       2.7397     0.003075
enh48012     1   43830600   43831600      2       1  150064       1.9653     0.024692
enh48017     1   43856400   43857400      4       2  150064       4.1648   1.5578e-05
enh48019     1   43901800   43902800      1       1  150064       3.6156    0.0001498
enh48020     1   43906200   43907200      3       1  150064       3.4922   0.00023951
enh48021     1   43917700   43918700      2       1  150064       2.3167     0.010261
enh48022     1   43920200   43921200      3       2  150064       4.1734   1.5006e-05
enh48023     1   43938000   43939000      1       1  150064       3.0047     0.001329
enh48024     1   43941300   43942300      3       1  150064       3.6843   0.00011465
enh48025     1   43958100   43959100      2       1  150064       1.7402     0.040916
enh48030     1   43998800   43999800      3       2  150064       2.5678    0.0051167
enh48031     1   44002000   44003000      1       1  150064       2.9111     0.001801
enh48033     1   44014400   44015400      4       1  150064       2.0367     0.020839
enh48034     1   44023800   44024800      1       1  150064       3.1078    0.0009423
enh48037     1   44038500   44039500      3       1  150064       2.2899     0.011014
enh48038     1   44043000   44044000      3       2  150064       3.8694   5.4551e-05
enh48039     1   44047400   44048400      5       2  150064       2.8226    0.0023819
enh48040     1   44052800   44053800      2       1  150064       1.9358     0.026443
enh48041     1   44113800   44114800      3       1  150064       3.3624   0.00038635
enh48042     1   44117600   44118600      3       2  150064       4.0608   2.4453e-05
enh48043     1   44131700   44132700      2       1  150064         2.51    0.0060361
enh48045     1   44136900   44137900      2       1  150064       2.7227    0.0032376
enh48046     1   44153300   44154300      1       1  150064       3.5052    0.0002281
enh48050     1   44228600   44229600      1       1  150064       3.2448    0.0005877
enh48051     1   44231200   44232200      3       1  150064       3.0996   0.00096889
enh48052     1   44240000   44241000      2       1  150064       2.7456    0.0030204
enh48054     1   44248800   44249800      3       2  150064       3.7981   7.2899e-05
enh48059     1   44286900   44287900      5       2  150064       2.2591     0.011938
enh48061     1   44289900   44290900      2       1  150064       2.3578     0.009191
enh48064     1   44318800   44319800      3       1  150064       3.9946   3.2404e-05
enh48069     1   44333500   44334500      2       1  150064       2.8449    0.0022214
enh48070     1   44344900   44345900      2       1  150064       3.6295   0.00014198
enh48071     1   44346900   44347900      4       2  150064       3.7759   7.9701e-05
enh48072     1   44348700   44349700      3       2  150064       3.4751   0.00025532
enh48073     1   44350300   44351300      3       2  150064       3.2264   0.00062671
enh48074     1   44378900   44379900      3       1  150064       2.3965    0.0082753
enh48076     1   44387000   44388000      3       2  150064       1.9916     0.023209
enh48077     1   44395500   44396500      5       2  150064          1.7     0.044565
enh48079     1   44400500   44401500      4       2  150064       2.6634    0.0038677
enh48080     1   44402200   44403200      4       2  150064        2.011      0.02216
enh48083     1   44414800   44415800      3       1  150064       1.7921     0.036556
enh48085     1   44420900   44421900      1       1  150064       3.2277    0.0006239
enh48089     1   44439200   44440200      3       2  150064       3.1146   0.00092101
enh48090     1   44442800   44443800      5       2  150064       2.5588    0.0052521
enh48091     1   44456000   44457000      1       1  150064       2.0898      0.01832
enh48092     1   44458000   44459000      1       1  150064       2.9213     0.001743
enh48093     1   44460200   44461200      3       1  150064       2.1489     0.015823
enh48109     1   44554900   44555900      5       2  150064       1.7225     0.042493
enh48110     1   44677700   44678700      1       1  150064       2.7892     0.002642
enh48111     1   44680000   44681000      1       1  150064       2.3252      0.01003
enh48113     1   44685700   44686700      2       1  150064       2.0377     0.020791
enh48114     1   44704800   44705800      2       1  150064       2.2454      0.01237
enh48135     1   44997800   44998800      3       1  150064        1.818     0.034532
enh48137     1   45005300   45006300      3       2  150064       1.8657     0.031043
enh48139     1   45019500   45020500      2       1  150064        1.649     0.049575
enh48289     1   46985900   46986900      4       1  150064       2.0555     0.019915
enh48290     1   46987500   46988500      1       1  150064       1.7331      0.04154
enh48309     1   47640500   47641500      4       2  150064       1.8457     0.032464
enh48328     1   48337300   48338300      5       3  150064       2.6703    0.0037895
enh48329     1   48347200   48348200      2       1  150064       1.9375      0.02634
enh48356     1   49240800   49241800      5       3  150064       1.6972     0.044829
enh48361     1   49343900   49344900      1       1  150064       1.6698      0.04748
enh48363     1   49396900   49397900      5       3  150064        2.105     0.017646
enh48364     1   49564500   49565500      1       1  150064       2.8294     0.002332
enh48366     1   49567800   49568800      1       1  150064       3.2489    0.0005793
enh48367     1   49628700   49629700      1       1  150064       2.6826     0.003653
enh48378     1   51439900   51440900      2       1  150064       1.9673     0.024574
enh48382     1   51535400   51536400      2       1  150064       1.8919      0.02925
enh48393     1   51733300   51734300      2       1  150064       1.7671     0.038602
enh48409     1   51985900   51986900      3       1  150064       1.9132     0.027861
enh48529     1   53642200   53643200      4       2  150064       1.9477     0.025723
enh48530     1   53661100   53662100      1       1  150064       2.0792       0.0188
enh48531     1   53664000   53665000      1       1  150064       2.8243     0.002369
enh48532     1   53666600   53667600      2       1  150064       1.9618     0.024891
enh48533     1   53684300   53685300      2       1  150064       2.1388     0.016228
enh48535     1   53701900   53702900      2       1  150064       2.4523    0.0070978
enh48539     1   53739300   53740300      2       1  150064       2.6445      0.00409
enh48540     1   53744900   53745900      2       1  150064       2.9203    0.0017483
enh48541     1   53746500   53747500      2       1  150064       2.3718    0.0088497
enh48546     1   53771800   53772800      4       2  150064       2.1252     0.016783
enh48583     1   54336100   54337100      1       1  150064        1.657      0.04876
enh48591     1   54448200   54449200      2       1  150064       2.3025     0.010653
enh48607     1   54623500   54624500      1       1  150064       2.1553      0.01557
enh48613     1   54667400   54668400      1       1  150064       2.2007      0.01388
enh48614     1   54685200   54686200      3       2  150064       2.1506     0.015755
enh48615     1   54689200   54690200      6       2  150064       2.4008    0.0081794
enh48617     1   54694800   54695800      1       1  150064       2.0633      0.01954
enh48640     1   54800500   54801500      2       1  150064       1.8083     0.035278
enh48651     1   54836800   54837800      2       1  150064       2.0707     0.019196
enh48652     1   54841100   54842100      3       1  150064       1.8758     0.030339
enh48654     1   54843900   54844900      2       1  150064       1.9919      0.02319
enh48655     1   54845400   54846400      5       2  150064       1.8482     0.032285
enh48656     1   54850400   54851400      1       1  150064       2.1615      0.01533
enh48691     1   55326500   55327500      9       3  150064       2.0259     0.021389
enh48711     1   55529700   55530700      1       1  150064       1.7152      0.04315
enh48739     1   56025300   56026300      1       1  150064       1.7179      0.04291
enh48740     1   56038400   56039400      8       3  150064       1.7578     0.039393
enh48741     1   56046700   56047700      5       2  150064       3.3124   0.00046243
enh48744     1   56160800   56161800      9       2  150064       2.0841     0.018574
enh48749     1   56282400   56283400      3       2  150064       1.7064     0.043966
enh48758     1   56902500   56903500      4       2  150064       2.5225    0.0058262
enh48788     1   57566200   57567200      7       3  150064       2.1494     0.015803
enh48804     1   59117200   59118200      5       2  150064       1.6471     0.049765
enh48867     1   59612700   59613700      2       1  150064       2.1872     0.014363
enh48906     1   60204100   60205100      4       2  150064       2.1759     0.014782
enh48923     1   60939600   60940600      2       1  150064       2.8208    0.0023952
enh48924     1   61039500   61040500      1       1  150064       3.0103     0.001305
enh48925     1   61087100   61088100      4       2  150064       3.3739    0.0003706
enh48930     1   61356200   61357200      3       2  150064       2.5781    0.0049674
enh48934     1   61401800   61402800      2       1  150064       1.7825     0.037332
enh48939     1   61449400   61450400      2       1  150064        1.737     0.041192
enh48940     1   61455500   61456500      2       1  150064       2.5657    0.0051491
enh48967     1   61709500   61710500      3       1  150064       2.0719     0.019136
enh48983     1   61869400   61870400      1       1  150064       2.1912      0.01422
enh48992     1   62035200   62036200      1       1  150064       2.2133      0.01344
enh49030     1   63475700   63476700      6       2  150064       3.5305    0.0002074
enh49054     1   64105900   64106900      3       2  150064       1.7723     0.038176
enh49097     1   64504500   64505500      1       1  150064       2.6022     0.004631
enh49111     1   64579300   64580300      4       1  150064       1.8116     0.035025
enh49129     1   64947800   64948800      1       1  150064       1.7013      0.04444
enh49131     1   64974000   64975000      5       3  150064       1.9194     0.027469
enh49147     1   65360200   65361200      3       1  150064       1.8943     0.029093
enh49149     1   65376600   65377600      3       1  150064       2.6756    0.0037299
enh49152     1   65382600   65383600      4       2  150064        3.012    0.0012975
enh49154     1   65391100   65392100      1       1  150064       2.8801     0.001988
enh49156     1   65398000   65399000      3       1  150064       2.3488    0.0094178
enh49159     1   65404500   65405500      2       1  150064       1.8888     0.029458
enh49160     1   65412600   65413600      2       1  150064       2.8544    0.0021562
enh49161     1   65413800   65414800      3       1  150064        3.024    0.0012474
enh49162     1   65415800   65416800      2       1  150064       2.2473     0.012311
enh49163     1   65417400   65418400      4       2  150064       2.9826    0.0014292
enh49164     1   65421800   65422800      2       1  150064       2.4354    0.0074375
enh49165     1   65427400   65428400      4       1  150064        2.863    0.0020985
enh49166     1   65430000   65431000      3       2  150064       1.7017      0.04441
enh49172     1   65579600   65580600      2       1  150064       2.3224     0.010105
enh49173     1   65640700   65641700      3       1  150064       1.9237     0.027198
enh49190     1   65932800   65933800      8       3  150064       1.8564     0.031702
enh49192     1   66153300   66154300      5       2  150064       2.7778    0.0027366
enh49194     1   66277600   66278600      1       1  150064       1.6821      0.04627
enh49197     1   66444600   66445600      2       1  150064        2.281     0.011275
enh49198     1   66456900   66457900      2       1  150064       2.1868     0.014378
enh49208     1   66731700   66732700      3       1  150064       2.5618    0.0052059
enh49209     1   66732900   66733900      1       1  150064       2.4753     0.006656
enh49210     1   66736000   66737000      4       2  150064       2.8558    0.0021463
enh49214     1   66757400   66758400      3       1  150064       2.2095     0.013571
enh49217     1   66766300   66767300      6       2  150064       2.1942      0.01411
enh49218     1   66767100   66768100      3       1  150064        2.034     0.020978
enh49287     1   68000300   68001300      3       1  150064       1.7031     0.044274
enh49288     1   68002900   68003900      2       1  150064       2.2326     0.012789
enh49289     1   68005800   68006800      5       3  150064        1.683     0.046184
enh49306     1   68154400   68155400      5       2  150064       2.2618     0.011855
enh49307     1   68166100   68167100      4       2  150064       1.9657     0.024668
enh49309     1   68174200   68175200      1       1  150064       2.1873      0.01436
enh49312     1   68186300   68187300      2       1  150064       2.0739     0.019043
enh49321     1   68219400   68220400      4       2  150064       1.8291     0.033689
enh49322     1   68221200   68222200      1       1  150064       2.4668     0.006817
enh49335     1   68257500   68258500      4       2  150064       3.7431   9.0892e-05
enh49336     1   68259900   68260900      3       2  150064       3.1779   0.00074181
enh49337     1   68267800   68268800      6       3  150064        1.801      0.03585
enh49338     1   68269500   68270500      2       1  150064       2.3567      0.00922
enh49339     1   68281300   68282300      4       2  150064       3.3275   0.00043813
enh49340     1   68284400   68285400      1       1  150064       1.8032      0.03568
enh49341     1   68295500   68296500      3       2  150064       3.7091   0.00010398
enh49342     1   68299700   68300700      3       1  150064        3.328   0.00043741
enh49343     1   68301100   68302100      4       2  150064       3.3068   0.00047178
enh49344     1   68303800   68304800      5       2  150064       3.9573   3.7908e-05
enh49346     1   68312700   68313700      3       2  150064       1.9199     0.027437
enh49347     1   68315900   68316900      5       2  150064       2.6032    0.0046185
enh49348     1   68321000   68322000      3       2  150064       2.4524    0.0070961
enh49351     1   68411200   68412200      4       2  150064       1.8077      0.03533
enh49389     1   69886100   69887100      5       2  150064       2.0683     0.019304
enh49412     1   70927900   70928900      3       2  150064       1.8528     0.031952
enh49413     1   70929700   70930700      9       1  150064       1.7744        0.038
enh49414     1   70933100   70934100      4       2  150064       1.7204      0.04268
enh49420     1   71548500   71549500      4       2  150064       1.9261     0.027045
enh49424     1   74059200   74060200      2       1  150064       2.2666     0.011706
enh49454     1   76620200   76621200      2       1  150064       1.6795     0.046531
enh49463     1   77464400   77465400      5       2  150064        2.126     0.016754
enh49482     1   77958800   77959800      2       1  150064        1.847     0.032373
enh49510     1   78447000   78448000      2       1  150064       1.8332     0.033385
enh49521     1   78561700   78562700      2       1  150064       1.7587     0.039313
enh49535     1   79155700   79156700      7       1  150064       1.8071     0.035376
enh49536     1   79180900   79181900      6       2  150064        2.132     0.016502
enh49537     1   79198600   79199600      6       4  150064       1.9606     0.024962
enh49547     1   81358200   81359200      4       2  150064        1.976     0.024078
enh49552     1   82147200   82148200      5       2  150064       2.5307    0.0056916
enh49553     1   82169500   82170500      4       2  150064       2.8812    0.0019809
enh49554     1   82171800   82172800      4       2  150064       3.8562   5.7571e-05
enh49565     1   83910800   83911800      4       2  150064       1.7015      0.04442
enh49568     1   84157700   84158700      3       2  150064       2.2405     0.012529
enh49576     1   84547100   84548100      2       1  150064       1.8753     0.030376
enh49582     1   84611900   84612900      2       1  150064       1.9793     0.023889
enh49583     1   84621600   84622600      2       1  150064       2.1147     0.017226
enh49585     1   84639400   84640400      1       1  150064        1.923      0.02724
enh49592     1   84762600   84763600      1       1  150064        2.096      0.01804
enh49630     1   85319600   85320600      4       1  150064       2.4091    0.0079965
enh49636     1   85528300   85529300      5       2  150064       1.7374     0.041158
enh49653     1   85760900   85761900      3       1  150064       1.8796     0.030081
enh49657     1   85783600   85784600      1       1  150064       2.1437      0.01603
enh49667     1   85872700   85873700      1       1  150064       2.0853      0.01852
enh49669     1   85906300   85907300      3       1  150064       1.7187     0.042831
enh49670     1   85911200   85912200      4       2  150064       1.8863     0.029625
enh49671     1   85914300   85915300      6       3  150064       2.4773    0.0066186
enh49672     1   85916600   85917600      1       1  150064       2.6717     0.003773
enh49673     1   85919100   85920100      2       1  150064       1.8111     0.035059
enh49674     1   85928600   85929600      4       2  150064       1.7184     0.042857
enh49698     1   86534200   86535200      3       1  150064       1.7232      0.04243
enh49754     1   87902200   87903200      4       1  150064       1.6801     0.046465
enh49798     1   89964800   89965800      2       1  150064       1.7191     0.042794
enh49816     1   90126000   90127000      3       2  150064       2.0489     0.020237
enh49820     1   90157600   90158600      2       1  150064       2.2254     0.013027
enh49821     1   90163400   90164400      1       1  150064       1.7523      0.03986
enh49823     1   90186800   90187800      1       1  150064       1.9352      0.02648
enh49826     1   90223000   90224000      3       2  150064       1.8802     0.030044
enh49829     1   90273700   90274700      1       1  150064       2.1419       0.0161
enh49834     1   90307600   90308600      3       2  150064       2.4101    0.0079752
enh49837     1   90312500   90313500      2       1  150064       2.7441    0.0030334
enh49864     1   91227900   91228900      5       1  150064       1.9317     0.026697
enh49865     1   91391400   91392400      2       1  150064       2.1155     0.017195
enh49866     1   91439900   91440900      1       1  150064       2.1706      0.01498
enh49871     1   91483200   91484200      1       1  150064       2.3451      0.00951
enh49872     1   91484800   91485800      5       2  150064       1.8113     0.035044
enh49877     1   91965200   91966200      3       2  150064       2.3068     0.010532
enh49881     1   92021100   92022100      6       2  150064       1.7445     0.040537
enh49913     1   92242800   92243800      5       2  150064       2.3494     0.009401
enh49914     1   92244500   92245500      4       1  150064       2.2105     0.013536
enh49915     1   92248000   92249000      6       1  150064       2.1202     0.016993
enh49917     1   92254600   92255600      3       2  150064       2.6423    0.0041168
enh49945     1   92766000   92767000      4       2  150064       3.0186    0.0012699
enh49946     1   92794800   92795800      2       1  150064       2.4549    0.0070469
enh49947     1   93003800   93004800      2       1  150064       3.2544   0.00056808
enh49950     1   93177100   93178100      2       1  150064       2.0033     0.022573
enh49951     1   93218700   93219700      2       1  150064       1.8372      0.03309
enh49964     1   93382800   93383800      1       1  150064       2.8239     0.002372
enh49966     1   93399600   93400600      3       1  150064       2.5166    0.0059253
enh49967     1   93401000   93402000      3       1  150064       1.7756       0.0379
enh49969     1   93416200   93417200      2       1  150064        1.846     0.032449
enh49975     1   93438400   93439400      1       1  150064       1.6825      0.04624
enh50142     1   95330000   95331000      5       3  150064       2.7381      0.00309
enh50156     1   95454900   95455900      1       1  150064       1.9067      0.02828
enh50166     1   95552300   95553300      3       1  150064       2.2242     0.013066
enh50168     1   95693200   95694200      2       1  150064       1.7608      0.03914
enh50169     1   95697800   95698800      3       2  150064       2.5955    0.0047225
enh50171     1   95773800   95774800      5       2  150064       2.7526    0.0029562
enh50173     1   95905800   95906800      1       1  150064       4.4679     3.95e-06
enh50177     1   96699400   96700400      3       1  150064       3.3372   0.00042314
enh50178     1   96827800   96828800      1       1  150064       2.5649      0.00516
enh50179     1   96830400   96831400      5       2  150064       2.5654    0.0051526
enh50180     1   96835700   96836700      4       1  150064       2.8846    0.0019595
enh50181     1   96882000   96883000      4       2  150064       2.9736    0.0014717
enh50182     1   96939000   96940000      3       1  150064       2.4664    0.0068233
enh50183     1   96952600   96953600      2       1  150064       2.3014     0.010685
enh50186     1   97063700   97064700      1       1  150064       2.7308     0.003159
enh50187     1   97189300   97190300      3       1  150064       3.8876   5.0622e-05
enh50188     1   97196000   97197000      4       2  150064        3.075    0.0010527
enh50189     1   97206400   97207400      3       1  150064       2.4378    0.0073895
enh50191     1   97610800   97611800      1       1  150064       2.1594      0.01541
enh50192     1   97878000   97879000      5       2  150064        4.624   1.8816e-06
enh50194     1   97922700   97923700      2       1  150064       2.4139    0.0078921
enh50195     1   98315200   98316200      1       1  150064       6.4331    6.251e-11
enh50196     1   98383200   98384200      3       2  150064       5.4966   1.9356e-08
enh50197     1   98390400   98391400      2       1  150064       4.9489   3.7325e-07
enh50199     1   98403400   98404400      2       1  150064       6.2799   1.6941e-10
enh50200     1   98552200   98553200      2       1  150064       6.4431   5.8531e-11
enh50204     1   98853900   98854900      3       2  150064       2.4273    0.0076062
enh50205     1   98869600   98870600      1       1  150064       3.1958    0.0006971
enh50206     1   98870900   98871900      4       1  150064       3.0149    0.0012854
enh50207     1   98932900   98933900      1       1  150064       1.7209      0.04263
enh50234     1  100147100  100148100      3       2  150064       1.9573     0.025156
enh50263     1  101347800  101348800      1       1  150064       2.9451     0.001614
enh50265     1  101357800  101358800      1       1  150064       2.9633     0.001522
enh50287     1  103362000  103363000      5       2  150064       1.8018     0.035788
enh50289     1  103636200  103637200      4       2  150064       1.7249      0.04227
enh50315     1  108281200  108282200      4       2  150064       2.2076     0.013637
enh50323     1  108508200  108509200      5       3  150064       2.2686     0.011647
enh50324     1  108522100  108523100      3       2  150064       2.6408    0.0041359
enh50334     1  108739800  108740800      6       2  150064       2.6615    0.0038891
enh50359     1  109422600  109423600      1       1  150064       1.8722      0.03059
enh50380     1  109693400  109694400      1       1  150064       2.0177      0.02181
enh50433     1  110078000  110079000      2       1  150064         1.88     0.030057
enh50447     1  110178200  110179200      2       1  150064       1.8193      0.03443
enh50449     1  110186100  110187100      2       1  150064       2.0658     0.019423
enh50451     1  110199200  110200200      3       2  150064       2.2718     0.011549
enh50469     1  110357300  110358300      2       1  150064       2.2863      0.01112
enh50478     1  110438100  110439100      5       2  150064       1.9161     0.027674
enh50480     1  110446700  110447700      1       1  150064       1.7552      0.03961
enh50494     1  110530400  110531400      1       1  150064       2.2206      0.01319
enh50499     1  110545300  110546300      1       1  150064        1.927      0.02699
enh50505     1  110576000  110577000      1       1  150064       2.1318      0.01651
enh50508     1  110598900  110599900      1       1  150064       2.2328      0.01278
enh50518     1  110745600  110746600      1       1  150064       2.2414       0.0125
enh50528     1  110892600  110893600      2       1  150064       2.1775     0.014723
enh50530     1  110925900  110926900      4       2  150064         2.06     0.019699
enh50538     1  111019600  111020600      1       1  150064       2.4479     0.007185
enh50540     1  111107900  111108900      3       1  150064       2.4798    0.0065734
enh50544     1  111323000  111324000      4       2  150064       2.3344    0.0097885
enh50566     1  111994100  111995100      2       1  150064       2.2203     0.013199
enh50585     1  112147900  112148900      3       2  150064       1.9887     0.023367
enh50587     1  112164600  112165600      7       4  150064       2.0755     0.018972
enh50588     1  112172800  112173800      1       1  150064       2.4923     0.006346
enh50593     1  112202400  112203400      3       2  150064       1.9285     0.026894
enh50596     1  112247100  112248100      3       2  150064       1.8638     0.031171
enh50610     1  112446700  112447700      3       1  150064       2.1347     0.016393
enh50611     1  112462700  112463700      4       1  150064       2.3463    0.0094814
enh50612     1  112490800  112491800      5       2  150064       1.6947     0.045069
enh50618     1  112934000  112935000      2       1  150064       1.8858     0.029664
enh50619     1  112935700  112936700      1       1  150064       1.9351      0.02649
enh50620     1  112937400  112938400      2       1  150064       1.9099     0.028072
enh50621     1  112940600  112941600      4       1  150064       2.2752     0.011447
enh50622     1  112944500  112945500      1       1  150064       2.3152       0.0103
enh50623     1  112946500  112947500      2       1  150064       2.3317    0.0098587
enh50624     1  112951800  112952800      4       1  150064       2.5727    0.0050457
enh50625     1  112973400  112974400      3       1  150064       2.3021     0.010664
enh50627     1  112986800  112987800      3       1  150064       2.3955       0.0083
enh50628     1  112987800  112988800      3       1  150064       2.1786     0.014682
enh50629     1  112999200  113000200      1       1  150064       1.9841      0.02362
enh50631     1  113007100  113008100      1       1  150064       2.0222      0.02158
enh50633     1  113013000  113014000      1       1  150064       2.1123      0.01733
enh50634     1  113055400  113056400      1       1  150064       3.8697    5.448e-05
enh50638     1  113086700  113087700      4       1  150064       3.1044   0.00095343
enh50640     1  113099700  113100700      2       1  150064       3.0521    0.0011361
enh50642     1  113148500  113149500      1       1  150064       2.8098     0.002479
enh50643     1  113159400  113160400      3       2  150064       3.7995   7.2484e-05
enh50647     1  113174600  113175600      1       1  150064       3.2443    0.0005886
enh50648     1  113176200  113177200      2       1  150064       2.3041     0.010609
enh50651     1  113188500  113189500      3       2  150064       2.2645     0.011772
enh50652     1  113215600  113216600      5       2  150064       4.1504   1.6592e-05
enh50653     1  113218700  113219700      2       1  150064       2.7755    0.0027562
enh50654     1  113230300  113231300      4       2  150064       3.3209    0.0004486
enh50655     1  113241400  113242400      2       1  150064       3.6366   0.00013811
enh50689     1  113683600  113684600      1       1  150064       1.6575      0.04871
enh50728     1  114997500  114998500      2       1  150064       1.9568     0.025187
enh50732     1  115046800  115047800      4       2  150064       1.8761     0.030323
enh50733     1  115049900  115050900      1       1  150064       2.5298     0.005706
enh50740     1  115293000  115294000      2       1  150064        2.687    0.0036045
enh50742     1  115610700  115611700      3       2  150064       1.8631     0.031224
enh50744     1  115677100  115678100      3       1  150064       3.7871     7.62e-05
enh50747     1  115711600  115712600      3       2  150064       1.9885     0.023377
enh50748     1  115722200  115723200     10       3  150064       1.7029      0.04429
enh50749     1  115726000  115727000      5       2  150064       3.0163    0.0012795
enh50751     1  115731000  115732000      3       2  150064       1.9009     0.028661
enh50752     1  115733200  115734200      7       3  150064       2.8885    0.0019356
enh50753     1  115736800  115737800      8       3  150064       3.5299   0.00020788
enh50761     1  115906500  115907500      5       2  150064       2.6172    0.0044323
enh50765     1  115974200  115975200      3       2  150064       1.8856     0.029676
enh50773     1  116185900  116186900      1       1  150064       2.1895      0.01428
enh50783     1  116248100  116249100      2       1  150064            2     0.022753
enh50793     1  116451200  116452200      7       3  150064        1.667     0.047757
enh50861     1  117264000  117265000      3       2  150064       1.8128     0.034931
enh50862     1  117305000  117306000      4       2  150064       1.6853     0.045963
enh50863     1  117312000  117313000      1       1  150064       2.8547     0.002154
enh50864     1  117320100  117321100      2       1  150064       2.8327    0.0023078
enh50865     1  117350300  117351300      1       1  150064       3.2432    0.0005909
enh50866     1  117367800  117368800      3       1  150064       3.6779   0.00011757
enh50887     1  117514500  117515500      3       2  150064       1.9822     0.023729
enh50897     1  117689300  117690300      7       1  150064        1.791     0.036649
enh50898     1  117714200  117715200      4       2  150064        2.812    0.0024619
enh51090     1  145588000  145589000      3       1  150064       1.9471     0.025762
enh51103     1  145727000  145728000      1       1  150064        1.699      0.04466
enh51106     1  146639100  146640100      4       2  150064         2.43    0.0075503
enh51108     1  146697400  146698400      6       3  150064       2.6682    0.0038132
enh51109     1  146716500  146717500      5       2  150064       2.2623     0.011838
enh51111     1  146725700  146726700      1       1  150064       2.1487      0.01583
enh51113     1  146745100  146746100      6       3  150064       2.5136    0.0059761
enh51157     1  149974100  149975100      2       1  150064       2.1726     0.014904
enh51160     1  149984000  149985000      1       1  150064       1.9468      0.02578
enh51163     1  150037200  150038200      1       1  150064       5.5334     1.57e-08
enh51168     1  150127500  150128500      2       1  150064       4.7497   1.0188e-06
enh51169     1  150132300  150133300      3       1  150064       5.2023   9.8397e-08
enh51176     1  150158800  150159800      2       1  150064       4.5429   2.7748e-06
enh51177     1  150185000  150186000      3       2  150064       4.6806   1.4303e-06
enh51178     1  150204800  150205800      2       1  150064       4.2775   9.4514e-06
enh51180     1  150238400  150239400      1       1  150064       5.2596    7.219e-08
enh51181     1  150241800  150242800      3       1  150064       4.9797   3.1842e-07
enh51183     1  150245300  150246300      2       1  150064       4.3458   6.9391e-06
enh51187     1  150267300  150268300      2       1  150064       1.9883     0.023391
enh51188     1  150274200  150275200      4       2  150064       4.4825   3.6882e-06
enh51189     1  150294800  150295800      5       2  150064       5.3544   4.2929e-08
enh51190     1  150296200  150297200      2       1  150064       1.8333     0.033378
enh51191     1  150334900  150335900      5       2  150064       4.6395   1.7465e-06
enh51196     1  150348000  150349000      1       1  150064       2.0361      0.02087
enh51197     1  150382500  150383500      3       1  150064       4.4272   4.7728e-06
enh51200     1  150449400  150450400      5       2  150064       2.8322    0.0023113
enh51201     1  150460700  150461700      3       1  150064       4.5462   2.7315e-06
enh51202     1  150478100  150479100      1       1  150064       1.8377      0.03305
enh51203     1  150479700  150480700      5       2  150064       1.8588      0.03153
enh51204     1  150482000  150483000      3       2  150064       4.0632   2.4203e-05
enh51206     1  150488900  150489900      2       1  150064       4.4767   3.7907e-06
enh51210     1  150506100  150507100      4       2  150064       3.8042   7.1137e-05
enh51211     1  150510100  150511100      5       2  150064       3.2311   0.00061661
enh51216     1  150537000  150538000      4       2  150064       2.2919     0.010955
enh51217     1  150538900  150539900      4       2  150064       2.1237     0.016849
enh51219     1  150544700  150545700      6       3  150064       1.8694     0.030782
enh51220     1  150546000  150547000      6       3  150064       1.7778     0.037718
enh51244     1  150973900  150974900      4       2  150064       4.2005   1.3315e-05
enh51254     1  151035000  151036000      2       1  150064       1.8598     0.031455
enh51256     1  151038100  151039100      2       1  150064       2.9575    0.0015508
enh51258     1  151041700  151042700      2       1  150064       3.0844    0.0010198
enh51259     1  151044200  151045200      5       3  150064       2.7302    0.0031644
enh51260     1  151116100  151117100      5       3  150064       3.6183   0.00014828
enh51261     1  151119700  151120700      3       2  150064       2.7149    0.0033143
enh51263     1  151135600  151136600      1       1  150064       2.9771     0.001455
enh51275     1  151228200  151229200      2       1  150064       3.4523   0.00027791
enh51291     1  151373900  151374900      2       1  150064       3.1435   0.00083467
enh51292     1  151375500  151376500      1       1  150064       1.6925      0.04528
enh51295     1  151407100  151408100      1       1  150064       2.8154     0.002436
enh51296     1  151416400  151417400      2       1  150064       2.1019      0.01778
enh51297     1  151428400  151429400      3       1  150064       2.7731    0.0027763
enh51299     1  151447500  151448500      1       1  150064       1.8391      0.03295
enh51300     1  151448700  151449700      2       1  150064       2.3012     0.010692
enh51330     1  151611300  151612300      1       1  150064       2.6561     0.003953
enh51335     1  151675200  151676200      2       1  150064       1.7804     0.037503
enh51352     1  151877800  151878800      2       1  150064       1.9296      0.02683
enh51354     1  151887500  151888500      1       1  150064       1.6659      0.04787
enh51381     1  152414800  152415800      8       2  150064       2.0014     0.022674
enh51417     1  153601800  153602800      4       2  150064       1.7766     0.037814
enh51429     1  153641100  153642100      2       1  150064       1.6588     0.048581
enh51440     1  153756200  153757200      1       1  150064       2.9848     0.001419
enh51444     1  153777700  153778700      2       1  150064       3.7987   7.2743e-05
enh51446     1  153845600  153846600      4       2  150064       2.2599     0.011915
enh51447     1  153852600  153853600      2       1  150064       3.3154   0.00045762
enh51450     1  153886800  153887800      2       1  150064       1.7239     0.042361
enh51453     1  153901100  153902100      3       1  150064       2.0779      0.01886
enh51455     1  153919400  153920400      2       1  150064       2.1054     0.017629
enh51457     1  153931600  153932600      5       3  150064       2.2696     0.011615
enh51458     1  153933400  153934400      2       1  150064       2.7014    0.0034523
enh51459     1  153938500  153939500      2       1  150064       2.9598    0.0015392
enh51460     1  153941200  153942200      3       1  150064       2.4604    0.0069387
enh51465     1  154126300  154127300      1       1  150064       2.7242     0.003223
enh51471     1  154148500  154149500      3       2  150064       3.1236   0.00089326
enh51481     1  154305200  154306200      3       2  150064       2.2525     0.012147
enh51485     1  154324000  154325000      3       2  150064       2.1166     0.017146
enh51487     1  154357700  154358700      1       1  150064       1.6588      0.04858
enh51488     1  154358800  154359800      2       1  150064       2.2642     0.011781
enh51496     1  154394300  154395300      7       3  150064       1.8586     0.031544
enh51497     1  154395200  154396200      4       2  150064       2.0719     0.019139
enh51498     1  154395700  154396700      4       2  150064       2.1786      0.01468
enh51502     1  154404500  154405500      3       2  150064       1.8075     0.035343
enh51503     1  154406300  154407300      2       1  150064       2.2077     0.013634
enh51505     1  154414100  154415100      2       1  150064       2.7097    0.0033674
enh51506     1  154415700  154416700      3       2  150064       2.7159     0.003305
enh51507     1  154417600  154418600      3       1  150064       2.3075     0.010513
enh51514     1  154467600  154468600      2       1  150064       2.0616     0.019625
enh51518     1  154525500  154526500      2       1  150064       1.8993     0.028763
enh51519     1  154528000  154529000      2       1  150064       2.1382     0.016251
enh51522     1  154571600  154572600      3       2  150064       1.7237     0.042382
enh51538     1  154785400  154786400      2       1  150064       1.7956     0.036283
enh51541     1  154832200  154833200      6       2  150064        3.068    0.0010777
enh51544     1  154842800  154843800      1       1  150064       3.8504    5.896e-05
enh51545     1  154850100  154851100      2       1  150064       3.2677   0.00054205
enh51549     1  154910700  154911700      5       2  150064       3.8442   6.0473e-05
enh51550     1  154915000  154916000      1       1  150064       3.8997    4.815e-05
enh51552     1  154926300  154927300      1       1  150064       2.0764      0.01893
enh51560     1  154969400  154970400      2       1  150064       3.5424   0.00019828
enh51562     1  154983100  154984100      2       1  150064       1.9929     0.023135
enh51563     1  154985200  154986200      1       1  150064       2.0143      0.02199
enh51564     1  154987800  154988800      2       1  150064       2.0847     0.018548
enh51565     1  154990900  154991900      1       1  150064       2.3559      0.00924
enh51566     1  154994400  154995400      2       1  150064       3.5619   0.00018408
enh51568     1  155006500  155007500      3       1  150064       3.2485   0.00058015
enh51570     1  155017100  155018100      2       1  150064       2.4019    0.0081556
enh51575     1  155042000  155043000      1       1  150064       1.8595      0.03148
enh51576     1  155043800  155044800      2       1  150064       2.7308    0.0031594
enh51588     1  155148400  155149400      3       2  150064       1.8078     0.035319
enh51593     1  155189300  155190300      2       1  150064       2.2491     0.012254
enh51594     1  155192600  155193600      2       1  150064       1.8754     0.030366
enh51599     1  155214800  155215800      1       1  150064       2.2046      0.01374
enh51602     1  155229600  155230600      3       1  150064       2.0072     0.022363
enh51605     1  155241200  155242200      2       1  150064       2.0835     0.018604
enh51607     1  155248300  155249300      1       1  150064       2.4281      0.00759
enh51608     1  155275300  155276300      2       1  150064        2.481    0.0065508
enh51609     1  155277200  155278200      2       1  150064       2.5297     0.005708
enh51610     1  155281200  155282200      1       1  150064       1.8809      0.02999
enh51611     1  155282000  155283000      1       1  150064        2.495     0.006298
enh51612     1  155289000  155290000      1       1  150064       2.5137     0.005974
enh51614     1  155407000  155408000      1       1  150064       2.4464     0.007215
enh51615     1  155433600  155434600      1       1  150064        2.346     0.009487
enh51626     1  155617900  155618900      2       1  150064       2.5713    0.0050652
enh51633     1  155675500  155676500      1       1  150064        3.092     0.000994
enh51634     1  155688400  155689400      1       1  150064       2.2445       0.0124
enh51644     1  155843400  155844400      2       1  150064       1.9611     0.024934
enh51646     1  155862700  155863700      1       1  150064       3.1041    0.0009543
enh51647     1  155877100  155878100      3       1  150064       3.2756   0.00052719
enh51648     1  155879000  155880000      1       1  150064       1.9714      0.02434
enh51650     1  155884200  155885200      1       1  150064       2.3591      0.00916
enh51651     1  155899600  155900600      2       1  150064       1.7528     0.039814
enh51652     1  155904600  155905600      1       1  150064       2.0349      0.02093
enh51653     1  155907800  155908800      2       1  150064       2.6992    0.0034752
enh51655     1  155914500  155915500      2       1  150064        1.843     0.032664
enh51657     1  155929700  155930700      2       1  150064       2.5613    0.0052146
enh51658     1  155930600  155931600      2       1  150064       2.8968    0.0018848
enh51661     1  155940900  155941900      2       1  150064       2.3704    0.0088844
enh51664     1  155958200  155959200      1       1  150064       2.4907     0.006375
enh51665     1  155959100  155960100      1       1  150064       2.1154       0.0172
enh51666     1  155960200  155961200      1       1  150064       2.0103       0.0222
enh51668     1  155974500  155975500      3       2  150064       3.6245   0.00014478
enh51669     1  155976300  155977300      1       1  150064       3.3362    0.0004246
enh51672     1  155995500  155996500      5       3  150064       1.6783      0.04664
enh51673     1  156010300  156011300      1       1  150064        1.663      0.04816
enh51680     1  156047800  156048800      1       1  150064       2.3286      0.00994
enh51683     1  156060200  156061200      1       1  150064       1.7503      0.04003
enh51687     1  156070600  156071600      1       1  150064       1.9914      0.02322
enh51692     1  156107100  156108100      4       2  150064       1.9601     0.024994
enh51695     1  156117100  156118100      1       1  150064       2.4498     0.007147
enh51699     1  156131700  156132700      2       1  150064       2.9325     0.001681
enh51760     1  156586200  156587200      1       1  150064       1.7177      0.04293
enh51761     1  156588300  156589300      5       1  150064       1.6774     0.046734
enh51776     1  156709200  156710200      3       2  150064        1.714     0.043261
enh51777     1  156711300  156712300      4       2  150064       2.4346    0.0074544
enh51778     1  156713000  156714000      1       1  150064       2.4897     0.006393
enh51786     1  156771000  156772000      2       1  150064       1.7927     0.036514
enh51828     1  157961300  157962300      4       1  150064       1.7179      0.04291
enh51849     1  158034900  158035900      1       1  150064       1.7685      0.03849
enh51853     1  158067600  158068600      2       1  150064       1.8332     0.033386
enh51902     1  159890700  159891700      2       1  150064        1.986     0.023515
enh51908     1  159993800  159994800      3       1  150064       2.0628     0.019566
enh51918     1  160064100  160065100      2       1  150064        2.272     0.011542
enh51928     1  160162600  160163600      7       2  150064       2.1637     0.015243
enh51929     1  160173900  160174900      1       1  150064       3.0586     0.001112
enh51930     1  160177000  160178000      1       1  150064       2.3579     0.009189
enh51934     1  160226700  160227700      2       1  150064       2.4212    0.0077354
enh51936     1  160232600  160233600      2       1  150064       2.3287    0.0099381
enh51938     1  160279100  160280100      1       1  150064       2.2495      0.01224
enh51939     1  160298200  160299200      1       1  150064       2.7087     0.003377
enh51940     1  160309400  160310400      5       1  150064       2.9133    0.0017884
enh51941     1  160314100  160315100      1       1  150064       2.4281     0.007589
enh51944     1  160346000  160347000      6       2  150064       2.4663    0.0068263
enh51947     1  160377900  160378900      5       2  150064       2.1186     0.017063
enh52006     1  161155900  161156900      1       1  150064       2.1109      0.01739
enh52012     1  161179200  161180200      1       1  150064       2.1338      0.01643
enh52031     1  161462500  161463500      6       2  150064       2.4896    0.0063943
enh52032     1  161469000  161470000      2       1  150064        2.616    0.0044487
enh52080     1  162183000  162184000      2       1  150064       1.7728     0.038131
enh52091     1  162529800  162530800      2       1  150064       1.9254      0.02709
enh52092     1  162534400  162535400      2       1  150064       1.9654     0.024682
enh52112     1  162679400  162680400      3       2  150064       1.9737     0.024207
enh52126     1  163137000  163138000      2       1  150064       2.6326    0.0042369
enh52127     1  163137900  163138900      4       2  150064       3.3005    0.0004826
enh52128     1  163140700  163141700      3       2  150064       1.9778     0.023974
enh52132     1  163289900  163290900      2       1  150064       1.8664     0.030993
enh52134     1  163765500  163766500      2       1  150064       3.9417   4.0455e-05
enh52135     1  163812600  163813600      8       2  150064       2.6068    0.0045701
enh52181     1  164743600  164744600      4       2  150064       1.7874     0.036938
enh52185     1  164763400  164764400      2       1  150064       1.8374     0.033078
enh52186     1  164770700  164771700      1       1  150064        2.031      0.02113
enh52200     1  165561600  165562600      4       2  150064       1.9923     0.023168
enh52201     1  165570600  165571600      8       4  150064       1.9019     0.028591
enh52204     1  165610900  165611900      3       1  150064       2.1838      0.01449
enh52206     1  165616800  165617800      5       3  150064       1.6932     0.045208
enh52215     1  165811100  165812100      4       2  150064       2.0756     0.018967
enh52216     1  165818200  165819200      1       1  150064       2.3829     0.008588
enh52217     1  165820100  165821100      2       1  150064       1.7741      0.03802
enh52218     1  165822900  165823900      1       1  150064       2.4075     0.008032
enh52220     1  165826500  165827500      2       1  150064       2.5516    0.0053621
enh52221     1  165828200  165829200      2       1  150064       2.7052    0.0034133
enh52236     1  166827700  166828700      2       1  150064       2.4094     0.007989
enh52238     1  166843500  166844500      2       1  150064       3.4847   0.00024635
enh52250     1  167140500  167141500      4       2  150064       1.7661     0.038686
enh52309     1  168053900  168054900      1       1  150064       2.2271      0.01297
enh52326     1  168269800  168270800      3       1  150064       1.8528     0.031952
enh52332     1  168408600  168409600      2       1  150064       1.8315     0.033513
enh52359     1  169087100  169088100      5       2  150064       1.8013     0.035827
enh52360     1  169088800  169089800      2       1  150064       2.9606    0.0015354
enh52389     1  170547600  170548600      1       1  150064        2.528     0.005736
enh52392     1  170667700  170668700      1       1  150064       1.9528      0.02542
enh52414     1  171403700  171404700     11       2  150064       1.7213     0.042595
enh52419     1  171460000  171461000      4       2  150064       1.8907      0.02933
enh52425     1  171564300  171565300      2       1  150064       2.0335     0.021002
enh52435     1  171757500  171758500      4       2  150064       2.0175     0.021824
enh52436     1  171762600  171763600      2       1  150064       1.7148     0.043193
enh52443     1  171878700  171879700      2       1  150064       2.0567     0.019859
enh52457     1  172292000  172293000      2       1  150064       2.3255     0.010023
enh52459     1  172312300  172313300      2       1  150064       1.8722     0.030589
enh52461     1  172326200  172327200      2       1  150064       1.8137     0.034864
enh52462     1  172328900  172329900      1       1  150064       1.8053      0.03551
enh52465     1  172352900  172353900      3       1  150064       2.6432     0.004106
enh52466     1  172359700  172360700      6       2  150064       2.3786    0.0086901
enh52467     1  172362600  172363600      4       2  150064       1.7388     0.041037
enh52468     1  172367800  172368800      1       1  150064       2.4781     0.006604
enh52475     1  172500100  172501100      3       2  150064       1.6888     0.045631
enh52498     1  172878600  172879600      2       1  150064       2.5529    0.0053414
enh52499     1  172884000  172885000      1       1  150064       2.2389      0.01258
enh52500     1  172885900  172886900      3       2  150064       2.1389     0.016222
enh52526     1  173398000  173399000      4       2  150064       2.3375    0.0097071
enh52528     1  173442800  173443800      4       2  150064       1.7748     0.037967
enh52529     1  173448600  173449600      1       1  150064       2.5037     0.006145
enh52535     1  173821900  173822900      1       1  150064        3.358    0.0003926
enh52537     1  173831400  173832400      7       3  150064       2.8813    0.0019804
enh52539     1  173967000  173968000      3       1  150064       3.5217   0.00021441
enh52540     1  173969700  173970700      1       1  150064       3.4298     0.000302
enh52541     1  173973900  173974900      3       2  150064       2.6899    0.0035733
enh52542     1  173977800  173978800      7       1  150064       3.3508   0.00040295
enh52543     1  173987300  173988300      4       2  150064       3.5258    0.0002111
enh52544     1  173992200  173993200      2       1  150064       2.9267    0.0017129
enh52545     1  174021400  174022400      1       1  150064       3.4221    0.0003107
enh52547     1  174127200  174128200      1       1  150064       2.8206     0.002397
enh52548     1  174129600  174130600      2       1  150064       3.0947   0.00098495
enh52549     1  174130400  174131400      3       1  150064       2.9874    0.0014067
enh52550     1  174173500  174174500      1       1  150064       2.4562     0.007021
enh52551     1  174231700  174232700      5       3  150064       3.7266   9.7057e-05
enh52562     1  174945400  174946400      1       1  150064       2.8844     0.001961
enh52566     1  174998300  174999300      2       1  150064       1.9851     0.023567
enh52571     1  175162300  175163300      6       1  150064       3.3997   0.00033735
enh52581     1  175854200  175855200      3       2  150064       2.9905    0.0013926
enh52585     1  176153000  176154000      3       2  150064       2.9858     0.001414
enh52587     1  176625500  176626500      3       2  150064       1.8445     0.032556
enh52589     1  176798200  176799200      7       2  150064       2.5417    0.0055155
enh52595     1  177274200  177275200      4       2  150064       1.9724      0.02428
enh52596     1  177275800  177276800      2       1  150064        4.258   1.0313e-05
enh52597     1  177279200  177280200      2       1  150064       4.7405   1.0659e-06
enh52612     1  178025700  178026700      2       1  150064       2.0695     0.019247
enh52613     1  178029800  178030800      6       3  150064       2.1663     0.015143
enh52622     1  178096800  178097800      2       1  150064       1.6637      0.04809
enh52643     1  178306100  178307100      3       2  150064       2.1156      0.01719
enh52650     1  178455000  178456000      1       1  150064       2.4263     0.007627
enh52698     1  179095700  179096700      2       1  150064       1.6824      0.04625
enh52706     1  179115200  179116200      1       1  150064       2.0951      0.01808
enh52709     1  179138900  179139900      1       1  150064       2.1591      0.01542
enh52717     1  179200800  179201800      7       2  150064       2.4017     0.008159
enh52722     1  179280000  179281000      2       1  150064       1.8918      0.02926
enh52726     1  179333600  179334600      4       2  150064         2.81    0.0024768
enh52732     1  179783000  179784000      2       1  150064       1.8026     0.035728
enh52736     1  179844100  179845100      1       1  150064       1.9217      0.02732
enh52739     1  179890500  179891500      3       1  150064       1.8242     0.034059
enh52740     1  179895300  179896300      2       1  150064       1.8109     0.035077
enh52761     1  180474700  180475700      5       2  150064       1.6794     0.046538
enh52762     1  180477200  180478200      5       2  150064       1.6684     0.047619
enh52768     1  180603000  180604000      3       2  150064       2.4954    0.0062902
enh52771     1  180867900  180868900      4       2  150064       2.6799    0.0036822
enh52773     1  180883000  180884000      1       1  150064        2.595      0.00473
enh52774     1  180892300  180893300      6       2  150064       2.1044     0.017671
enh52775     1  180895700  180896700      3       2  150064       1.8117     0.035014
enh52780     1  180937500  180938500      3       1  150064       1.9006     0.028677
enh52818     1  181399100  181400100      8       2  150064       1.8593     0.031491
enh52827     1  182118200  182119200      2       1  150064       2.1035     0.017711
enh52840     1  182306700  182307700      4       2  150064       2.2978     0.010787
enh52841     1  182317700  182318700      7       4  150064        1.674     0.047061
enh52842     1  182349600  182350600      5       2  150064       2.0469     0.020335
enh52845     1  182363000  182364000      2       1  150064       1.9988     0.022814
enh52869     1  182997900  182998900      5       2  150064       1.8251     0.033992
enh52901     1  183199200  183200200      1       1  150064       1.8077      0.03533
enh52909     1  183251700  183252700      1       1  150064        1.883      0.02985
enh52913     1  183285000  183286000      1       1  150064       2.3343     0.009789
enh52916     1  183373600  183374600      3       1  150064       2.3074     0.010516
enh52920     1  183449400  183450400      1       1  150064       3.0575     0.001116
enh52974     1  184003200  184004200      1       1  150064       1.6538      0.04908
enh52977     1  184022100  184023100      2       1  150064       2.1799     0.014632
enh52981     1  184119900  184120900      2       1  150064       1.9059      0.02833
enh52983     1  184125400  184126400      2       1  150064       1.7889     0.036814
enh52987     1  184191500  184192500      5       2  150064       2.3228     0.010096
enh52998     1  184452300  184453300      5       3  150064       2.3288    0.0099353
enh53001     1  184476400  184477400      1       1  150064       2.4618     0.006913
enh53003     1  184503800  184504800      4       2  150064       2.7983    0.0025684
enh53006     1  184524500  184525500      3       2  150064       2.2174     0.013297
enh53008     1  184535800  184536800      2       1  150064       2.4576    0.0069929
enh53012     1  184584200  184585200      1       1  150064       1.9899       0.0233
enh53019     1  184724800  184725800      3       1  150064       2.1648       0.0152
enh53030     1  184923000  184924000      2       1  150064        2.332    0.0098514
enh53032     1  184950800  184951800      3       1  150064        2.411    0.0079547
enh53036     1  185037200  185038200      1       1  150064        1.771      0.03828
enh53081     1  186346000  186347000      1       1  150064       1.7256      0.04221
enh53105     1  187449400  187450400      2       1  150064       2.3579    0.0091893
enh53120     1  192503600  192504600      3       1  150064       2.0863     0.018474
enh53123     1  192518800  192519800      2       1  150064       2.1947     0.014093
enh53128     1  192670100  192671100      1       1  150064       2.0749        0.019
enh53135     1  192870400  192871400      3       2  150064       2.0194     0.021722
enh53136     1  192873800  192874800      4       2  150064       2.2182     0.013272
enh53137     1  192876300  192877300      2       1  150064       2.1765     0.014761
enh53141     1  193032600  193033600      2       1  150064       2.2957     0.010847
enh53142     1  193035300  193036300      1       1  150064       2.8207     0.002396
enh53144     1  193071600  193072600      1       1  150064       2.1654      0.01518
enh53146     1  193082300  193083300      4       2  150064       2.6756    0.0037302
enh53148     1  193093200  193094200      2       1  150064       3.2285   0.00062229
enh53150     1  193159300  193160300      1       1  150064       3.2848    0.0005103
enh53154     1  193558600  193559600      5       1  150064       1.7012     0.044455
enh53159     1  196149500  196150500      7       2  150064       2.7884    0.0026485
enh53160     1  196150500  196151500      5       2  150064       2.6754    0.0037317
enh53175     1  197741400  197742400      1       1  150064       2.5419     0.005513
enh53176     1  197742000  197743000      2       1  150064       1.9392      0.02624
enh53179     1  197756000  197757000      5       1  150064       2.4273    0.0076063
enh53180     1  197768100  197769100      5       2  150064       2.1236     0.016853
enh53200     1  198171800  198172800      4       2  150064        1.932     0.026681
enh53211     1  198574700  198575700      4       2  150064        1.812     0.034995
enh53215     1  198651000  198652000      2       1  150064       2.0182     0.021784
enh53244     1  200265200  200266200      7       2  150064       3.1864    0.0007203
enh53246     1  200299700  200300700      2       1  150064       2.9779    0.0014514
enh53248     1  200322000  200323000      4       1  150064       2.8377    0.0022719
enh53249     1  200331300  200332300      3       1  150064       2.9349    0.0016681
enh53250     1  200333200  200334200      1       1  150064       2.9197     0.001752
enh53252     1  200342300  200343300      3       2  150064       2.9832    0.0014262
enh53253     1  200345600  200346600      2       1  150064       1.9188     0.027504
enh53254     1  200349100  200350100      5       2  150064       2.7283    0.0031826
enh53255     1  200368900  200369900      3       2  150064       2.8092    0.0024833
enh53260     1  200442700  200443700      2       1  150064       2.6782    0.0037013
enh53261     1  200452300  200453300      2       1  150064       1.9615     0.024913
enh53262     1  200457300  200458300      3       2  150064       2.6382    0.0041671
enh53275     1  200724400  200725400      3       2  150064       1.6881     0.045691
enh53285     1  200885800  200886800      1       1  150064       3.5561    0.0001882
enh53286     1  200941000  200942000      8       3  150064       1.9368     0.026382
enh53287     1  200961300  200962300      2       1  150064        4.149     1.67e-05
enh53288     1  200988500  200989500      2       1  150064       3.5022   0.00023074
enh53293     1  201106400  201107400      2       1  150064       1.7983     0.036062
enh53307     1  201271600  201272600      3       2  150064       1.6944     0.045098
enh53312     1  201303900  201304900      1       1  150064       2.1901      0.01426
enh53317     1  201353500  201354500      7       3  150064       3.0307      0.00122
enh53328     1  201451300  201452300      6       2  150064       2.0981     0.017949
enh53405     1  201689900  201690900      5       2  150064       1.8119     0.035004
enh53419     1  201729700  201730700      3       2  150064       2.9432    0.0016242
enh53425     1  201742500  201743500      3       1  150064       1.9669     0.024595
enh53430     1  201797000  201798000      3       2  150064       2.6745    0.0037417
enh53434     1  201814300  201815300      2       1  150064       1.7378      0.04112
enh53441     1  201865300  201866300      1       1  150064       1.6949      0.04505
enh53442     1  201873400  201874400      1       1  150064       2.5303     0.005699
enh53443     1  201877800  201878800      4       1  150064       2.5387    0.0055626
enh53468     1  202111100  202112100      5       2  150064       2.1389      0.01622
enh53501     1  202587400  202588400      1       1  150064       1.7735      0.03807
enh53527     1  203015500  203016500      1       1  150064       2.0533      0.02002
enh53531     1  203109700  203110700      4       2  150064       1.6788     0.046592
enh53597     1  203593900  203594900      1       1  150064       1.7035      0.04424
enh53599     1  203601900  203602900      1       1  150064        1.707      0.04391
enh53637     1  204010200  204011200      3       2  150064       2.0032     0.022576
enh53640     1  204045600  204046600      2       1  150064       2.5349    0.0056243
enh53641     1  204046800  204047800      3       2  150064       3.0915   0.00099578
enh53643     1  204049300  204050300      2       1  150064       1.6922     0.045304
enh53644     1  204052000  204053000      3       2  150064        2.735     0.003119
enh53650     1  204065700  204066700      3       2  150064        1.942     0.026067
enh53652     1  204070700  204071700      2       1  150064       3.4941    0.0002378
enh53669     1  204222800  204223800      1       1  150064       2.5598     0.005237
enh53694     1  204407100  204408100      1       1  150064       2.0255      0.02141
enh53696     1  204415300  204416300      2       1  150064       1.9149     0.027755
enh53697     1  204419100  204420100      3       1  150064       1.7121     0.043436
enh53698     1  204424100  204425100      3       1  150064       2.0695     0.019251
enh53699     1  204425800  204426800      4       2  150064       2.7256    0.0032094
enh53701     1  204431200  204432200      3       1  150064        2.319     0.010197
enh53702     1  204433000  204434000      1       1  150064       1.7394      0.04098
enh53703     1  204437300  204438300      4       2  150064       2.2551     0.012065
enh53705     1  204460700  204461700      1       1  150064       3.1617    0.0007842
enh53707     1  204484400  204485400      3       1  150064       3.0715    0.0010648
enh53709     1  204488300  204489300      2       1  150064       3.3959   0.00034197
enh53710     1  204489700  204490700      2       1  150064       2.1818     0.014561
enh53713     1  204558300  204559300      2       1  150064       3.1674   0.00076899
enh53714     1  204560600  204561600      4       2  150064        3.222    0.0006364
enh53715     1  204592100  204593100      1       1  150064        2.313      0.01036
enh53729     1  204910300  204911300      5       2  150064       1.7406     0.040878
enh53732     1  204966400  204967400      5       3  150064         3.26   0.00055709
enh53736     1  205030300  205031300      4       2  150064       3.9784   3.4688e-05
enh53737     1  205088400  205089400      1       1  150064         1.98      0.02385
enh53739     1  205110500  205111500      4       2  150064       3.4959   0.00023627
enh53740     1  205113800  205114800      1       1  150064       2.8371     0.002276
enh53742     1  205131600  205132600      3       1  150064       3.8337   6.3119e-05
enh53744     1  205143800  205144800      2       1  150064        4.215   1.2491e-05
enh53745     1  205145300  205146300      1       1  150064       3.9322    4.208e-05
enh53746     1  205148500  205149500      2       1  150064       3.7131   0.00010237
enh53747     1  205151900  205152900      2       1  150064       4.0899   2.1575e-05
enh53748     1  205153300  205154300      4       2  150064       4.8111   7.5032e-07
enh53749     1  205155900  205156900      1       1  150064       3.9746    3.525e-05
enh53750     1  205158400  205159400      1       1  150064       3.7135    0.0001022
enh53752     1  205162600  205163600      2       1  150064        3.888   5.0528e-05
enh53753     1  205164600  205165600      4       2  150064       3.9698   3.5967e-05
enh53754     1  205168400  205169400      4       2  150064       4.1241   1.8606e-05
enh53756     1  205171800  205172800      2       1  150064        3.512   0.00022241
enh53757     1  205172400  205173400      3       1  150064       3.8613   5.6383e-05
enh53759     1  205176000  205177000      1       1  150064       2.8504     0.002183
enh53760     1  205181000  205182000      2       1  150064       2.9775    0.0014529
enh53762     1  205189300  205190300      2       1  150064       2.5714    0.0050637
enh53765     1  205206500  205207500      3       2  150064       2.5443    0.0054754
enh53766     1  205216400  205217400      5       2  150064       2.0254     0.021415
enh53772     1  205245200  205246200      5       2  150064       2.1747     0.014827
enh53773     1  205251400  205252400      3       1  150064       1.9535     0.025381
enh53775     1  205262900  205263900      3       2  150064       2.0907      0.01828
enh53795     1  205461200  205462200     10       3  150064        2.263     0.011817
enh53796     1  205462400  205463400      2       1  150064       2.6007    0.0046512
enh53799     1  205476000  205477000      5       2  150064       2.2591     0.011938
enh53801     1  205481800  205482800      1       1  150064       1.7082       0.0438
enh53802     1  205487900  205488900      4       2  150064       1.7937     0.036428
enh53807     1  205551400  205552400      4       2  150064       1.6664     0.047813
enh53812     1  205567900  205568900      9       3  150064       2.4451    0.0072407
enh53817     1  205633600  205634600      4       2  150064       1.7177     0.042924
enh53821     1  205649600  205650600      2       1  150064       2.2197     0.013221
enh53832     1  205774500  205775500      3       1  150064       1.7156     0.043116
enh53847     1  206589300  206590300      2       1  150064       1.6656     0.047892
enh53857     1  206646000  206647000      5       2  150064       1.6572     0.048743
enh53858     1  206652500  206653500      3       1  150064       1.7979     0.036099
enh53859     1  206654200  206655200      6       2  150064       1.6529     0.049174
enh53860     1  206655500  206656500      5       3  150064       1.9151     0.027741
enh53868     1  206713300  206714300      1       1  150064       1.7644      0.03883
enh53912     1  207218700  207219700      1       1  150064       3.3826     0.000359
enh53913     1  207219900  207220900      2       1  150064        3.258   0.00056106
enh53914     1  207220800  207221800      4       2  150064       1.7642      0.03885
enh53916     1  207225000  207226000      2       1  150064       2.7994    0.0025596
enh53918     1  207237500  207238500      1       1  150064       2.4979     0.006247
enh53932     1  207923500  207924500      2       1  150064       3.7753   7.9905e-05
enh53935     1  207979600  207980600      1       1  150064       2.5579     0.005265
enh53936     1  207983300  207984300      5       3  150064       2.7015    0.0034518
enh53937     1  207985200  207986200      2       1  150064       2.6418    0.0041237
enh53939     1  207991900  207992900      1       1  150064       4.9996    2.872e-07
enh53940     1  207999500  208000500      4       2  150064       3.8727   5.3817e-05
enh53942     1  208011600  208012600      2       1  150064       2.2074     0.013642
enh53943     1  208018100  208019100      5       2  150064       4.1152   1.9342e-05
enh53944     1  208021700  208022700      4       2  150064       1.7699     0.038369
enh53945     1  208024000  208025000      3       2  150064       3.5796   0.00017208
enh53946     1  208026400  208027400      5       2  150064       2.5168    0.0059219
enh53947     1  208031800  208032800      6       3  150064       3.0814    0.0010301
enh53950     1  208058400  208059400      3       1  150064       2.3672    0.0089614
enh53966     1  208258300  208259300      2       1  150064       1.7706     0.038314
enh53967     1  208261900  208262900      8       2  150064       2.3927    0.0083635
enh53969     1  208278600  208279600      4       1  150064       2.3049     0.010587
enh53970     1  208280900  208281900      3       2  150064       1.7986     0.036037
enh53971     1  208305300  208306300      3       2  150064       2.9641    0.0015178
enh53973     1  208323000  208324000      3       1  150064       2.1308     0.016553
enh53987     1  208381300  208382300      6       2  150064       1.8271     0.033841
enh53990     1  208386600  208387600      2       1  150064       2.0546     0.019961
enh53991     1  208392700  208393700      2       1  150064       2.4943    0.0063098
enh54025     1  209571700  209572700      1       1  150064       2.1746      0.01483
enh54026     1  209576600  209577600      2       1  150064       2.1782     0.014697
enh54027     1  209579400  209580400      3       1  150064        1.792     0.036567
enh54067     1  210166200  210167200      3       1  150064       1.7656     0.038731
enh54102     1  211210000  211211000      2       1  150064       1.9052     0.028377
enh54106     1  211434600  211435600      6       3  150064       3.0256    0.0012408
enh54112     1  211529800  211530800      4       2  150064       2.1309     0.016547
enh54120     1  211715100  211716100      1       1  150064       1.8722      0.03059
enh54122     1  211747900  211748900      2       1  150064       1.9267     0.027006
enh54148     1  211962400  211963400      4       2  150064       1.8609     0.031381
enh54179     1  212429100  212430100      6       2  150064       2.3535    0.0092989
enh54184     1  212483400  212484400      1       1  150064       2.2238      0.01308
enh54186     1  212575500  212576500      2       1  150064       1.8339     0.033333
enh54189     1  212589200  212590200      2       1  150064       2.4702    0.0067513
enh54215     1  212769900  212770900      7       4  150064       1.6967     0.044873
enh54219     1  212829100  212830100      1       1  150064       2.0886      0.01837
enh54251     1  214175200  214176200      3       2  150064       2.8987    0.0018733
enh54255     1  214280200  214281200      4       2  150064       1.9413      0.02611
enh54265     1  214469400  214470400      3       2  150064        2.316     0.010278
enh54266     1  214482800  214483800      2       1  150064       2.7445    0.0030302
enh54268     1  214500600  214501600      5       2  150064       2.2221     0.013137
enh54282     1  214600700  214601700     11       5  150064       1.6712     0.047346
enh54292     1  214639800  214640800      5       2  150064       1.6772     0.046753
enh54300     1  214671200  214672200      4       1  150064       1.8782     0.030174
enh54301     1  214672100  214673100      3       2  150064       1.8463     0.032427
enh54306     1  214687600  214688600      2       1  150064       2.1348     0.016389
enh54312     1  214715400  214716400      6       2  150064       1.8077     0.035323
enh54315     1  214731300  214732300      4       2  150064       2.2984      0.01077
enh54317     1  214742000  214743000      4       2  150064       1.7798     0.037555
enh54318     1  214745400  214746400      3       1  150064       1.7814     0.037425
enh54350     1  216636800  216637800      2       1  150064       3.2306   0.00061769
enh54363     1  217832800  217833800      1       1  150064       2.1154       0.0172
enh54424     1  220217500  220218500      2       1  150064       2.0112     0.022151
enh54428     1  220266500  220267500      2       1  150064        2.041     0.020624
enh54434     1  220447300  220448300      2       1  150064       1.6588     0.048577
enh54478     1  221911800  221912800      2       1  150064       2.7703    0.0028002
enh54503     1  222627600  222628600      2       1  150064       2.7827    0.0026954
enh54504     1  222628600  222629600      2       1  150064       2.4603    0.0069407
enh54515     1  222911800  222912800      1       1  150064       2.4579     0.006987
enh54517     1  222945500  222946500      3       1  150064       2.5563    0.0052903
enh54526     1  223064900  223065900      4       2  150064       1.8144     0.034806
enh54557     1  223839700  223840700      7       2  150064       2.1201     0.016999
enh54558     1  223840300  223841300      6       2  150064       2.2187     0.013252
enh54562     1  223888800  223889800      4       1  150064        1.785     0.037132
enh54563     1  223890300  223891300      2       1  150064       2.9555    0.0015611
enh54564     1  223893300  223894300      1       1  150064       3.1898    0.0007119
enh54565     1  223895900  223896900      2       1  150064       1.6743     0.047036
enh54566     1  223898600  223899600      7       2  150064       3.8684   5.4769e-05
enh54567     1  223905300  223906300      5       3  150064       3.2641    0.0005491
enh54568     1  223908500  223909500      6       2  150064       3.0468    0.0011563
enh54569     1  223913000  223914000      1       1  150064       2.8498     0.002187
enh54570     1  223915500  223916500      3       1  150064       2.7735    0.0027725
enh54571     1  223917600  223918600      3       2  150064       2.3796    0.0086658
enh54572     1  223920500  223921500      1       1  150064       2.7258     0.003207
enh54574     1  223926500  223927500      1       1  150064       1.6616       0.0483
enh54577     1  223943300  223944300      2       1  150064       2.5803    0.0049351
enh54579     1  223953300  223954300      5       3  150064       1.8135     0.034874
enh54580     1  223957000  223958000      3       1  150064       3.1955    0.0006979
enh54581     1  223958000  223959000      3       1  150064        3.709   0.00010402
enh54582     1  223960000  223961000      5       2  150064       2.2843     0.011177
enh54584     1  223963300  223964300      2       1  150064       2.9646    0.0015153
enh54592     1  224019100  224020100      4       2  150064       3.2273   0.00062475
enh54594     1  224021400  224022400      6       2  150064       2.6392    0.0041545
enh54595     1  224022900  224023900      3       1  150064       3.1781   0.00074126
enh54597     1  224028500  224029500      3       2  150064       3.4412   0.00028959
enh54598     1  224029600  224030600      2       1  150064       2.9574    0.0015512
enh54601     1  224047600  224048600      2       1  150064       2.5448    0.0054666
enh54626     1  224546200  224547200      2       1  150064       2.3981    0.0082411
enh54627     1  224564600  224565600      2       1  150064       2.4366    0.0074134
enh54628     1  224615000  224616000      1       1  150064       2.2869       0.0111
enh54629     1  224617400  224618400      2       1  150064       1.9301       0.0268
enh54630     1  224624000  224625000      1       1  150064        2.526     0.005768
enh54634     1  224642500  224643500      2       1  150064       3.2782   0.00052233
enh54635     1  224643700  224644700      5       2  150064        2.544    0.0054798
enh54636     1  224646300  224647300      3       1  150064       2.6458    0.0040744
enh54642     1  224689700  224690700      3       2  150064       2.1965     0.014029
enh54646     1  224698400  224699400      4       2  150064       2.2237     0.013086
enh54653     1  224745800  224746800      2       1  150064       2.6802    0.0036791
enh54661     1  224824900  224825900      2       1  150064       1.6773     0.046737
enh54705     1  225933800  225934800      2       1  150064       2.0218     0.021599
enh54706     1  225934900  225935900      4       2  150064       1.8791     0.030115
enh54720     1  226035100  226036100      2       1  150064       1.9978     0.022868
enh54723     1  226053700  226054700      4       2  150064       2.0137     0.022021
enh54726     1  226065700  226066700      2       1  150064       2.5989    0.0046758
enh54738     1  226184200  226185200      2       1  150064        1.676     0.046864
enh54739     1  226187600  226188600      3       2  150064       1.8656     0.031051
enh54742     1  226253700  226254700      2       1  150064        2.767    0.0028287
enh54749     1  226311500  226312500      2       1  150064       2.9394    0.0016442
enh54752     1  226320200  226321200      5       3  150064       1.6661     0.047846
enh54753     1  226322700  226323700      2       1  150064       2.2549     0.012069
enh54757     1  226402500  226403500      1       1  150064       1.8274      0.03382
enh54766     1  226584800  226585800      3       1  150064       1.7595     0.039244
enh54770     1  226592400  226593400      6       2  150064       1.8514     0.032054
enh54771     1  226596000  226597000      5       2  150064       1.6976     0.044794
enh54780     1  226789300  226790300      6       3  150064       4.4533   4.2285e-06
enh54781     1  226790200  226791200      4       2  150064       2.4733    0.0066945
enh54787     1  226825300  226826300      1       1  150064       2.5273     0.005747
enh54788     1  226827800  226828800      2       1  150064        2.064     0.019511
enh54789     1  226831800  226832800      4       2  150064       1.8042     0.035604
enh54806     1  226895500  226896500      1       1  150064       2.5517      0.00536
enh54807     1  226899500  226900500      2       1  150064        2.564    0.0051738
enh54810     1  226910100  226911100      4       2  150064       1.9897     0.023313
enh54813     1  226915400  226916400      2       1  150064       1.8192     0.034437
enh54814     1  226917600  226918600      1       1  150064       2.6623     0.003881
enh54815     1  226927900  226928900      3       2  150064       1.7277     0.042018
enh54816     1  226941200  226942200      1       1  150064       2.4914     0.006362
enh54817     1  226951700  226952700      1       1  150064       2.1459      0.01594
enh54821     1  226974500  226975500      1       1  150064       2.5984     0.004683
enh54826     1  227014700  227015700      5       2  150064       2.1254     0.016775
enh54828     1  227051500  227052500      3       2  150064       2.6352    0.0042039
enh54829     1  227059800  227060800      2       1  150064       2.0152     0.021944
enh54831     1  227064600  227065600      1       1  150064       2.1353      0.01637
enh54832     1  227070100  227071100      3       1  150064       2.2435     0.012432
enh54833     1  227071300  227072300      6       2  150064        2.353    0.0093122
enh54835     1  227079500  227080500      7       2  150064       2.3018     0.010672
enh54853     1  227506800  227507800      5       2  150064       1.9373     0.026355
enh54854     1  227531700  227532700      5       2  150064       1.8518     0.032026
enh54855     1  227544600  227545600      5       2  150064        2.537    0.0055896
enh54912     1  228677300  228678300      1       1  150064       1.6749      0.04698
enh54921     1  229035600  229036600      2       1  150064       1.9543     0.025331
enh54926     1  229089400  229090400      6       2  150064       2.3083      0.01049
enh54933     1  229163200  229164200      1       1  150064       1.8157      0.03471
enh54997     1  230228800  230229800      3       1  150064        3.408   0.00032721
enh54998     1  230237400  230238400      4       2  150064       3.7309    9.541e-05
enh54999     1  230239200  230240200      3       1  150064       3.5544   0.00018939
enh55000     1  230241600  230242600      5       3  150064        2.823     0.002379
enh55001     1  230244600  230245600      6       2  150064       3.9115   4.5865e-05
enh55002     1  230246200  230247200      5       2  150064       3.2958    0.0004907
enh55003     1  230250500  230251500      2       1  150064       3.7005    0.0001076
enh55004     1  230257000  230258000      5       3  150064       1.9002     0.028702
enh55006     1  230263300  230264300     10       3  150064       3.2148   0.00065264
enh55007     1  230269900  230270900      5       2  150064       2.8616    0.0021078
enh55008     1  230271800  230272800      7       3  150064       2.8519    0.0021733
enh55009     1  230272500  230273500     11       5  150064       3.5771   0.00017372
enh55010     1  230275100  230276100      7       3  150064        3.821   6.6448e-05
enh55011     1  230276100  230277100      5       3  150064       1.7597     0.039231
enh55024     1  230321200  230322200      3       2  150064       1.7254     0.042229
enh55026     1  230329900  230330900      5       3  150064        1.655     0.048966
enh55033     1  230405800  230406800      2       1  150064       2.0144     0.021985
enh55039     1  230495300  230496300      6       2  150064        2.207     0.013657
enh55121     1  231558800  231559800      2       1  150064       2.0492     0.020222
enh55131     1  231708500  231709500      1       1  150064       1.7543      0.03969
enh55165     1  232571200  232572200      6       3  150064       2.2176     0.013292
enh55166     1  232573600  232574600      3       1  150064       2.5378    0.0055771
enh55167     1  232593000  232594000      7       4  150064       1.9256     0.027074
enh55168     1  232607800  232608800      6       1  150064       2.4891    0.0064042
enh55210     1  234412900  234413900      4       2  150064       1.7414     0.040807
enh55219     1  234610500  234611500      7       2  150064       2.2575     0.011989
enh55220     1  234611600  234612600      7       3  150064       2.2207     0.013185
enh55223     1  234622800  234623800      4       2  150064       1.7362     0.041268
enh55225     1  234630600  234631600      5       2  150064       1.9164     0.027658
enh55226     1  234634200  234635200      8       3  150064       2.7698    0.0028044
enh55227     1  234635900  234636900      3       2  150064       1.8352     0.033238
enh55228     1  234640700  234641700      2       1  150064       2.2576     0.011985
enh55230     1  234649800  234650800      3       1  150064       2.2074     0.013642
enh55231     1  234650900  234651900      2       1  150064       1.9779     0.023968
enh55240     1  234697900  234698900      2       1  150064       1.9754     0.024111
enh55241     1  234700800  234701800      5       2  150064       1.6973     0.044818
enh55277     1  234895700  234896700      3       2  150064       1.7982     0.036074
enh55448     1  240399400  240400400      3       1  150064       3.0309    0.0012192
enh55449     1  240400400  240401400      1       1  150064       2.0858       0.0185
enh55472     1  242013400  242014400      1       1  150064       2.6248     0.004335
enh55483     1  243277100  243278100      2       1  150064       2.1798     0.014634
enh55485     1  243368300  243369300      1       1  150064       3.2555    0.0005659
enh55486     1  243376400  243377400      3       1  150064       2.4689    0.0067765
enh55488     1  243407400  243408400      1       1  150064       3.8631    5.598e-05
enh55489     1  243409900  243410900      2       1  150064       2.6922    0.0035494
enh55490     1  243411100  243412100      4       2  150064       3.7988   7.2691e-05
enh55491     1  243412800  243413800      2       1  150064       4.0336   2.7463e-05
enh55492     1  243413600  243414600      2       1  150064       3.7783   7.8938e-05
enh55494     1  243427400  243428400      2       1  150064       3.9425   4.0322e-05
enh55498     1  243449400  243450400      1       1  150064       4.8785    5.346e-07
enh55502     1  243483200  243484200      5       2  150064       3.2476   0.00058194
enh55510     1  243645200  243646200      1       1  150064       4.8235    7.053e-07
enh55511     1  243646600  243647600      3       1  150064       3.6675   0.00012246
enh55512     1  243652700  243653700      1       1  150064        3.928    4.283e-05
enh55514     1  243664000  243665000      4       2  150064       5.2183   9.0264e-08
enh55517     1  243714000  243715000      1       1  150064       2.7345     0.003124
enh55518     1  243722800  243723800      2       1  150064       4.2275   1.1816e-05
enh55519     1  243822000  243823000      3       1  150064       4.8199   7.1819e-07
enh55521     1  243876700  243877700      1       1  150064       2.1802      0.01462
enh55524     1  243894200  243895200      2       1  150064       3.8836   5.1468e-05
enh55526     1  243908500  243909500      2       1  150064       4.6109   2.0044e-06
enh55527     1  243914600  243915600      2       1  150064        3.559   0.00018614
enh55528     1  243954600  243955600      3       2  150064       2.0206     0.021663
enh55529     1  243955300  243956300      2       1  150064       4.2876   9.0309e-06
enh55531     1  244003200  244004200      1       1  150064       3.3165    0.0004557
enh55532     1  244004000  244005000      1       1  150064       2.2433      0.01244
enh55535     1  244011000  244012000      2       1  150064       3.4812   0.00024957
enh55536     1  244014600  244015600      1       1  150064       3.3251     0.000442
enh55537     1  244065900  244066900      1       1  150064        3.855    5.787e-05
enh55538     1  244081200  244082200      2       1  150064       2.8917    0.0019159
enh55539     1  244087500  244088500      1       1  150064       4.2458    1.089e-05
enh55540     1  244090500  244091500      1       1  150064       2.7444     0.003031
enh55541     1  244093900  244094900      1       1  150064       2.6135     0.004481
enh55554     1  244375600  244376600      3       2  150064       2.1621     0.015305
enh55555     1  244377300  244378300      6       2  150064       2.5072    0.0060851
enh55569     1  244594200  244595200      2       1  150064       2.0863     0.018477
enh55572     1  244602100  244603100      5       2  150064       2.2166     0.013325
enh55576     1  244607600  244608600      1       1  150064       2.2307      0.01285
enh55577     1  244608200  244609200      1       1  150064       2.1865      0.01439
enh55579     1  244612000  244613000      2       1  150064       2.3452    0.0095087
enh55584     1  244835800  244836800      5       2  150064       1.8254     0.033967
enh55611     1  245761800  245762800     10       2  150064       2.3951    0.0083082
enh55626     1  246149500  246150500      3       2  150064       2.1807     0.014603
enh55627     1  246160600  246161600     10       3  150064       1.8984     0.028824
enh55639     1  246378000  246379000     13       2  150064       2.2121     0.013481
enh55650     1  246743000  246744000      1       1  150064       1.7143      0.04324
enh55652     1  246746600  246747600      3       2  150064         1.74     0.040928
enh55653     1  246748000  246749000      1       1  150064       2.0615      0.01963
enh55654     1  246749700  246750700      1       1  150064       1.7767      0.03781
enh55657     1  246760300  246761300      2       1  150064       1.7267     0.042114
enh55658     1  246770500  246771500      2       1  150064       1.8193     0.034432
enh55659     1  246771900  246772900      2       1  150064       2.2501      0.01222
enh55660     1  246773900  246774900      3       2  150064       1.8071     0.035373
enh55661     1  246776200  246777200      5       2  150064       2.0101     0.022209
enh55670     1  246859600  246860600      3       1  150064       2.1281     0.016664
enh55671     1  246861600  246862600      6       3  150064        1.869     0.030814
enh55675     1  246931800  246932800      4       1  150064       1.7561     0.039533
enh55712     1  249134200  249135200      1       1  150064       2.4173     0.007817
enh55713     1  249135000  249136000      2       1  150064       1.8202     0.034368
enh55715     1  249149500  249150500      4       1  150064       2.1194     0.017028
enh55717     1  249153600  249154600      1       1  150064       1.7791      0.03761
enh55718     1  249156400  249157400      1       1  150064       1.8718      0.03062
enh63107     2    1689500    1690500      3       1  150064       1.7129     0.043367
enh63121     2    1732700    1733700      7       2  150064       2.2354     0.012696
enh63123     2    1743900    1744900      3       2  150064       1.8442     0.032579
enh63124     2    1745200    1746200      9       3  150064       2.3702    0.0088896
enh63126     2    1759200    1760200      3       1  150064       2.3556    0.0092475
enh63140     2    2850100    2851100      5       2  150064       1.7475     0.040271
enh63146     2    3246400    3247400      4       2  150064       2.1092     0.017463
enh63149     2    3292400    3293400      3       1  150064       2.4773    0.0066195
enh63171     2    3621500    3622500      1       1  150064       2.0286      0.02125
enh63174     2    3641800    3642800      5       3  150064       1.6578     0.048676
enh63175     2    3642400    3643400      3       2  150064         1.74     0.040934
enh63188     2    6321700    6322700      2       1  150064       1.7199     0.042729
enh63192     2    6646600    6647600      3       1  150064       1.7894     0.036772
enh63200     2    7050800    7051800      4       2  150064        2.882    0.0019759
enh63201     2    7055400    7056400      2       1  150064       3.4444    0.0002862
enh63202     2    7059600    7060600      3       1  150064       1.8028     0.035709
enh63203     2    7060300    7061300      8       3  150064       1.7456     0.040438
enh63204     2    7061500    7062500      4       2  150064        2.317     0.010252
enh63205     2    7062800    7063800      9       2  150064        3.055    0.0011254
enh63206     2    7064600    7065600      2       1  150064       1.6485     0.049629
enh63207     2    7066100    7067100      5       3  150064       2.2311     0.012837
enh63233     2    7518000    7519000      1       1  150064       2.0749        0.019
enh63235     2    7656900    7657900      2       1  150064       2.1757      0.01479
enh63237     2    7832500    7833500      1       1  150064       1.9468      0.02578
enh63240     2    7888900    7889900      2       1  150064       1.9153     0.027726
enh63263     2    8587500    8588500      4       1  150064       2.6439     0.004098
enh63272     2    8665500    8666500      2       1  150064       1.6534     0.049129
enh63274     2    8679600    8680600      2       1  150064       2.4627    0.0068955
enh63275     2    8683900    8684900      3       2  150064       1.8768     0.030272
enh63284     2    8897300    8898300      3       2  150064       2.1319     0.016509
enh63286     2    8961800    8962800      1       1  150064       2.4502     0.007138
enh63316     2    9314700    9315700      3       1  150064       2.0327     0.021043
enh63325     2    9352300    9353300      6       4  150064       1.7396     0.040964
enh63326     2    9355700    9356700      3       1  150064       2.9002    0.0018646
enh63332     2    9372300    9373300      1       1  150064       1.8161      0.03468
enh63334     2    9374500    9375500      1       1  150064       3.1764    0.0007455
enh63339     2    9390300    9391300      3       2  150064       2.6987    0.0034807
enh63340     2    9392100    9393100      2       1  150064        3.021    0.0012595
enh63341     2    9394600    9395600      2       1  150064       1.7869     0.036976
enh63345     2    9403800    9404800      4       2  150064       2.2769     0.011396
enh63347     2    9408900    9409900      6       2  150064        2.638    0.0041703
enh63364     2    9471600    9472600      2       1  150064       2.5718    0.0050588
enh63406     2    9752900    9753900      2       1  150064       1.7709     0.038287
enh63415     2    9793900    9794900      6       3  150064       1.8264     0.033896
enh63518     2   10547800   10548800      9       2  150064       2.0494     0.020211
enh63551     2   10953200   10954200      6       3  150064       2.0708     0.019191
enh63552     2   10954300   10955300      4       2  150064       2.5586    0.0052546
enh63603     2   11533500   11534500      2       1  150064       2.2141     0.013412
enh63640     2   11914100   11915100      2       1  150064       1.8871     0.029574
enh63641     2   11918800   11919800      2       1  150064        1.751      0.03997
enh63642     2   11924700   11925700      2       1  150064       2.6214     0.004379
enh63685     2   12696500   12697500      2       1  150064       1.9724     0.024281
enh63688     2   12777000   12778000      3       1  150064        3.304   0.00047661
enh63718     2   15309700   15310700      6       3  150064       2.2443     0.012408
enh63719     2   15364100   15365100      1       1  150064       3.3165    0.0004558
enh63724     2   15698800   15699800      4       1  150064       1.8447     0.032539
enh63758     2   17932800   17933800      3       1  150064       1.9908     0.023252
enh63759     2   17938100   17939100      1       1  150064       2.0909      0.01827
enh63761     2   17962300   17963300      4       2  150064       1.9545     0.025322
enh63764     2   17974800   17975800      1       1  150064       2.1191      0.01704
enh63765     2   17981300   17982300      7       1  150064       2.4234    0.0076879
enh63767     2   17997000   17998000      4       2  150064       2.2768       0.0114
enh63768     2   18003400   18004400      3       1  150064       2.7565    0.0029214
enh63769     2   18008700   18009700      5       1  150064       3.2893   0.00050217
enh63770     2   18038200   18039200      7       3  150064       4.0172   2.9448e-05
enh63771     2   18082200   18083200      2       1  150064       3.5259     0.000211
enh63779     2   18286700   18287700      8       4  150064       2.3982    0.0082385
enh63809     2   19319200   19320200      3       1  150064       2.0728     0.019094
enh63810     2   19321300   19322300      4       2  150064       1.9945     0.023048
enh63811     2   19323500   19324500      3       1  150064       1.8783      0.03017
enh63817     2   19548000   19549000      2       1  150064        2.264     0.011786
enh63846     2   20242000   20243000      4       2  150064       1.9159     0.027689
enh63850     2   20262000   20263000      4       2  150064       2.4855    0.0064688
enh63861     2   20363800   20364800      3       2  150064       2.4502    0.0071382
enh63862     2   20366100   20367100      2       1  150064       1.6935     0.045183
enh63906     2   20673900   20674900      6       3  150064       1.6585     0.048607
enh63925     2   20765300   20766300      4       2  150064       1.7603     0.039179
enh63926     2   20768000   20769000      7       3  150064       2.3394    0.0096584
enh63927     2   20775500   20776500      4       2  150064       2.6957    0.0035118
enh63929     2   20789700   20790700      5       2  150064       1.8173     0.034583
enh63930     2   20793200   20794200      7       3  150064       3.3384   0.00042137
enh63931     2   20797600   20798600      3       2  150064       1.8815     0.029954
enh63935     2   20816700   20817700      9       2  150064       1.8571     0.031647
enh63958     2   21493100   21494100      1       1  150064       2.1294      0.01661
enh63960     2   21842900   21843900      3       1  150064       1.7859      0.03706
enh63962     2   22672900   22673900      6       2  150064       4.4775   3.7753e-06
enh63963     2   22729300   22730300      2       1  150064       3.7724   8.0829e-05
enh63964     2   22801500   22802500      3       1  150064       1.7785     0.037657
enh63988     2   23703500   23704500      4       2  150064       1.8388     0.032972
enh63994     2   23726700   23727700      4       1  150064       4.4633   4.0346e-06
enh63996     2   23742600   23743600      1       1  150064       3.4082     0.000327
enh64019     2   23872200   23873200      7       3  150064       1.7319     0.041645
enh64023     2   23920700   23921700      9       3  150064       2.0161     0.021894
enh64026     2   23980000   23981000      1       1  150064       2.0403      0.02066
enh64027     2   23984200   23985200      5       3  150064       2.0232     0.021528
enh64030     2   24124800   24125800      1       1  150064       2.0809      0.01872
enh64031     2   24127800   24128800      1       1  150064        2.071      0.01918
enh64034     2   24151100   24152100      2       1  150064       1.9116     0.027966
enh64035     2   24161600   24162600      1       1  150064       2.2362      0.01267
enh64037     2   24166500   24167500      5       2  150064       2.4833    0.0065081
enh64038     2   24167900   24168900      4       2  150064       1.9113     0.027981
enh64039     2   24169500   24170500      3       1  150064       1.9042     0.028442
enh64051     2   24347200   24348200      2       1  150064       1.6722     0.047238
enh64062     2   24658400   24659400      3       1  150064       3.0806    0.0010329
enh64116     2   25328200   25329200      3       1  150064        3.846   6.0031e-05
enh64117     2   25346200   25347200      4       1  150064       3.6785   0.00011729
enh64118     2   25350200   25351200      2       1  150064       3.4789   0.00025176
enh64119     2   25351500   25352500      6       3  150064        4.357    6.593e-06
enh64120     2   25420000   25421000      1       1  150064       3.3046    0.0004755
enh64121     2   25427000   25428000      2       1  150064       3.4872   0.00024409
enh64122     2   25437800   25438800      2       1  150064       3.3209   0.00044866
enh64123     2   25439300   25440300      2       1  150064       3.4026   0.00033375
enh64124     2   25452500   25453500      4       2  150064       3.9435   4.0149e-05
enh64131     2   25498700   25499700      2       1  150064       1.7146     0.043208
enh64133     2   25508400   25509400      2       1  150064       1.9292     0.026854
enh64134     2   25512200   25513200      4       2  150064       2.7444    0.0030312
enh64135     2   25513700   25514700      2       1  150064       2.3426    0.0095756
enh64137     2   25518400   25519400      4       2  150064       1.8006     0.035884
enh64141     2   25531600   25532600      2       1  150064       4.1932   1.3752e-05
enh64142     2   25534200   25535200      1       1  150064       2.9383      0.00165
enh64143     2   25536800   25537800      2       1  150064       2.9705    0.0014864
enh64144     2   25538500   25539500      3       2  150064       2.8334    0.0023026
enh64147     2   25551400   25552400      2       1  150064       2.5484    0.0054113
enh64151     2   25559300   25560300      1       1  150064       1.7268       0.0421
enh64157     2   25598800   25599800      3       2  150064       3.8737   5.3599e-05
enh64160     2   25676100   25677100      2       1  150064       1.6521     0.049258
enh64176     2   25840200   25841200      1       1  150064       2.0558       0.0199
enh64177     2   25873900   25874900      1       1  150064       1.9747      0.02415
enh64194     2   26177300   26178300      1       1  150064       1.9905      0.02327
enh64196     2   26187400   26188400      4       2  150064       1.7664     0.038662
enh64201     2   26205600   26206600      2       1  150064       1.6586     0.048595
enh64202     2   26214600   26215600      4       2  150064       3.7867   7.6332e-05
enh64203     2   26220200   26221200      7       3  150064       2.8477    0.0022021
enh64206     2   26231100   26232100      5       1  150064         1.72     0.042716
enh64221     2   26308700   26309700      4       2  150064       2.0709     0.019183
enh64224     2   26401000   26402000      2       1  150064       2.4287     0.007577
enh64225     2   26402200   26403200      3       1  150064        1.709     0.043728
enh64235     2   26523300   26524300      3       2  150064       1.6587     0.048589
enh64246     2   26700200   26701200      5       2  150064       2.4833    0.0065086
enh64249     2   26828800   26829800      2       1  150064       1.6939     0.045143
enh64255     2   26933000   26934000      1       1  150064       2.1227      0.01689
enh64260     2   26963500   26964500      3       1  150064        3.665   0.00012365
enh64261     2   26979000   26980000      1       1  150064       3.3366    0.0004241
enh64263     2   26985900   26986900      2       1  150064       3.1708   0.00076023
enh64265     2   26989800   26990800      4       2  150064       3.0451     0.001163
enh64266     2   26992000   26993000      2       1  150064       3.1258   0.00088647
enh64267     2   26994300   26995300      3       1  150064        3.144   0.00083325
enh64268     2   27007500   27008500      3       2  150064       2.1143     0.017246
enh64271     2   27087200   27088200      2       1  150064       2.1132      0.01729
enh64275     2   27184200   27185200      3       2  150064       2.1409     0.016141
enh64278     2   27202000   27203000      1       1  150064       3.2649    0.0005475
enh64279     2   27211700   27212700      2       1  150064       3.0518    0.0011374
enh64281     2   27254000   27255000      1       1  150064       3.0193     0.001267
enh64285     2   27271800   27272800      2       1  150064       3.4335   0.00029787
enh64286     2   27275300   27276300      2       1  150064       2.6178    0.0044244
enh64287     2   27286300   27287300      2       1  150064       3.9856    3.366e-05
enh64288     2   27291800   27292800      1       1  150064       2.9839     0.001423
enh64289     2   27296900   27297900      2       1  150064        2.323     0.010089
enh64290     2   27300100   27301100      1       1  150064       2.6139     0.004476
enh64293     2   27315500   27316500      1       1  150064       3.0302     0.001222
enh64301     2   27441200   27442200      7       2  150064       2.4696    0.0067624
enh64303     2   27525400   27526400      1       1  150064       2.1382      0.01625
enh64314     2   27607300   27608300      1       1  150064       3.1068    0.0009457
enh64316     2   27632800   27633800      2       1  150064       2.0799     0.018769
enh64319     2   27664700   27665700      1       1  150064       3.1687    0.0007655
enh64320     2   27668300   27669300      2       1  150064        1.806     0.035459
enh64322     2   27711200   27712200      4       2  150064       3.6298   0.00014183
enh64325     2   27789800   27790800      1       1  150064       3.0656     0.001086
enh64327     2   27807400   27808400      4       2  150064       2.3097     0.010454
enh64328     2   27819000   27820000      4       2  150064       1.7866     0.037004
enh64329     2   27850300   27851300      2       1  150064       1.8163      0.03466
enh64330     2   27861000   27862000      2       1  150064        1.682      0.04628
enh64334     2   27912000   27913000      2       1  150064       3.4993   0.00023321
enh64338     2   27930800   27931800      1       1  150064       4.0723    2.328e-05
enh64339     2   27937200   27938200      2       1  150064       2.0899     0.018314
enh64343     2   27951000   27952000      1       1  150064       3.7603    8.484e-05
enh64347     2   27975000   27976000      1       1  150064       4.5947    2.167e-06
enh64350     2   27988000   27989000      1       1  150064       4.1169     1.92e-05
enh64351     2   27988800   27989800      3       2  150064       4.4211   4.9099e-06
enh64352     2   27993400   27994400      1       1  150064       3.8587      5.7e-05
enh64356     2   28018100   28019100      2       1  150064       4.0376   2.7006e-05
enh64357     2   28021300   28022300      1       1  150064       3.8846    5.125e-05
enh64358     2   28031900   28032900      1       1  150064       4.3558    6.629e-06
enh64362     2   28114300   28115300      1       1  150064       1.9473      0.02575
enh64363     2   28123800   28124800      1       1  150064        3.996    3.221e-05
enh64364     2   28130800   28131800      3       2  150064       3.8042   7.1122e-05
enh64365     2   28135700   28136700      1       1  150064       4.0339    2.743e-05
enh64366     2   28142900   28143900      1       1  150064       3.6355    0.0001387
enh64368     2   28180400   28181400      2       1  150064       2.4487    0.0071677
enh64372     2   28276000   28277000      2       1  150064       3.1774   0.00074307
enh64373     2   28290200   28291200      2       1  150064       4.0072   3.0721e-05
enh64374     2   28303700   28304700      4       2  150064       1.8579     0.031589
enh64406     2   28603600   28604600      1       1  150064        2.412     0.007933
enh64407     2   28612000   28613000      1       1  150064        2.969     0.001494
enh64408     2   28623000   28624000      3       1  150064        2.608    0.0045542
enh64410     2   28646400   28647400      6       3  150064       3.0378    0.0011914
enh64411     2   28651200   28652200      5       2  150064        2.481    0.0065511
enh64412     2   28652400   28653400      1       1  150064       2.3374     0.009708
enh64413     2   28658800   28659800      3       2  150064       2.6219    0.0043717
enh64453     2   28985200   28986200      1       1  150064        2.729     0.003176
enh64456     2   28998000   28999000      2       1  150064       2.7559    0.0029262
enh64458     2   29024800   29025800      1       1  150064       2.8096      0.00248
enh64459     2   29032400   29033400      3       1  150064       3.1758   0.00074719
enh64467     2   29173000   29174000      3       1  150064       1.9913     0.023224
enh64477     2   29275500   29276500      7       3  150064       2.4293     0.007565
enh64481     2   29330400   29331400      3       1  150064       1.9753     0.024119
enh64496     2   29665900   29666900      4       2  150064       1.8569     0.031659
enh64498     2   29678100   29679100      4       2  150064       2.1187     0.017056
enh64516     2   30368200   30369200      2       1  150064       1.8372     0.033087
enh64520     2   30447400   30448400      5       2  150064       2.1539     0.015623
enh64530     2   30589000   30590000      1       1  150064       1.8188      0.03447
enh64546     2   31202300   31203300      6       2  150064       2.2195     0.013225
enh64571     2   32236600   32237600      3       2  150064       2.2825     0.011229
enh64630     2   33546600   33547600      2       1  150064       2.0047     0.022498
enh64673     2   36615300   36616300      9       3  150064       1.6885     0.045659
enh64678     2   36630300   36631300      5       2  150064        1.674     0.047063
enh64680     2   36636200   36637200      1       1  150064       1.8342      0.03331
enh64684     2   36654400   36655400      8       3  150064       2.3854    0.0085301
enh64687     2   36661000   36662000      1       1  150064       2.1714      0.01495
enh64688     2   36661600   36662600      1       1  150064       2.1714      0.01495
enh64695     2   36688100   36689100      2       1  150064       2.0103     0.022198
enh64698     2   36712400   36713400      4       1  150064       1.8349     0.033259
enh64704     2   36791300   36792300      4       2  150064       2.0243      0.02147
enh64708     2   36822200   36823200      6       2  150064       1.7792     0.037606
enh64712     2   36932600   36933600      4       2  150064       2.1082     0.017508
enh64719     2   37129800   37130800      3       2  150064       2.0575     0.019821
enh64721     2   37178000   37179000      4       2  150064       1.8639     0.031171
enh64722     2   37178500   37179500      5       3  150064        1.859     0.031515
enh64725     2   37194700   37195700      1       1  150064       2.9809     0.001437
enh64727     2   37247600   37248600      1       1  150064       3.0485      0.00115
enh64731     2   37394900   37395900      5       3  150064       1.9394     0.026228
enh64732     2   37406900   37407900      8       2  150064       2.2103     0.013542
enh64734     2   37453400   37454400      6       3  150064       3.1935   0.00070269
enh64736     2   37460000   37461000      5       2  150064        3.157   0.00079709
enh64737     2   37466000   37467000      3       2  150064         2.91    0.0018072
enh64740     2   37509700   37510700      3       2  150064       2.3853     0.008532
enh64741     2   37510500   37511500      2       1  150064       2.6644    0.0038563
enh64742     2   37527100   37528100      6       2  150064       3.2774    0.0005238
enh64743     2   37528500   37529500      6       2  150064       3.2026   0.00068087
enh64745     2   37533500   37534500      5       3  150064       3.1934   0.00070297
enh64746     2   37536900   37537900      3       2  150064       2.2681     0.011661
enh64748     2   37554000   37555000      6       3  150064       3.0776    0.0010434
enh64750     2   37570300   37571300      8       4  150064       4.1255   1.8498e-05
enh64751     2   37575400   37576400      3       2  150064       3.7062   0.00010522
enh64752     2   37576300   37577300      4       1  150064       2.9335    0.0016756
enh64753     2   37577900   37578900      4       2  150064       1.7096     0.043671
enh64763     2   37621200   37622200      2       1  150064       1.7379     0.041114
enh64765     2   37641700   37642700      4       2  150064       2.1762      0.01477
enh64770     2   37733400   37734400      3       1  150064       1.9362     0.026423
enh64789     2   37883100   37884100      1       1  150064       2.3419     0.009592
enh64818     2   38151100   38152100      4       2  150064       1.9939     0.023079
enh64819     2   38209000   38210000      2       1  150064        1.731     0.041726
enh64823     2   38323100   38324100      3       1  150064       1.9375     0.026341
enh64844     2   38622000   38623000      1       1  150064       2.1086      0.01749
enh64845     2   38633500   38634500      1       1  150064       2.1375      0.01628
enh64846     2   38645000   38646000      1       1  150064       3.1539    0.0008056
enh64848     2   38666000   38667000      3       2  150064       2.0174     0.021826
enh64880     2   38929300   38930300      1       1  150064       2.7657      0.00284
enh64882     2   38943000   38944000      3       2  150064       2.0726     0.019104
enh64883     2   38947300   38948300      1       1  150064       3.2525    0.0005719
enh64885     2   38964300   38965300      3       1  150064       2.2612     0.011875
enh64888     2   39032700   39033700      2       1  150064       2.6076    0.0045594
enh64889     2   39033500   39034500      3       2  150064       2.1293     0.016614
enh64891     2   39057400   39058400      1       1  150064       2.1365      0.01632
enh64911     2   39454800   39455800      3       2  150064       1.8022     0.035754
enh64918     2   39608500   39609500      1       1  150064        2.056      0.01989
enh64919     2   39609700   39610700      3       1  150064       1.9472     0.025758
enh64935     2   39652200   39653200      1       1  150064       2.7394     0.003078
enh64951     2   39730100   39731100      2       1  150064       2.6074    0.0045611
enh64961     2   39795100   39796100      1       1  150064       2.5077     0.006076
enh64968     2   39970300   39971300      6       3  150064       2.0941     0.018126
enh64969     2   39999400   40000400      4       2  150064       2.0368     0.020835
enh64970     2   40000700   40001700      1       1  150064       2.0746      0.01901
enh64972     2   40006400   40007400      2       1  150064       2.0011      0.02269
enh64973     2   40009900   40010900      1       1  150064       1.6763      0.04684
enh64978     2   40260300   40261300      3       1  150064        2.053     0.020035
enh64986     2   40556300   40557300      1       1  150064        1.876      0.03033
enh64989     2   40573100   40574100      5       2  150064       2.1196     0.017022
enh64990     2   40579400   40580400      3       2  150064       2.3671     0.008964
enh64992     2   40598700   40599700      6       2  150064       1.9226     0.027263
enh64994     2   40630400   40631400      5       2  150064       2.1703     0.014994
enh64995     2   40645700   40646700      1       1  150064       1.9016      0.02861
enh64998     2   40660600   40661600      5       2  150064       1.9355     0.026467
enh64999     2   40661700   40662700      6       2  150064       2.2159     0.013348
enh65002     2   41824900   41825900      4       1  150064       1.8613     0.031351
enh65015     2   42068600   42069600      5       1  150064       2.4789    0.0065887
enh65074     2   42952400   42953400      8       2  150064       1.8589      0.03152
enh65084     2   43072000   43073000      4       2  150064       1.9494     0.025626
enh65137     2   43380000   43381000      4       2  150064       2.2116     0.013496
enh65138     2   43382300   43383300      3       1  150064       1.6676     0.047698
enh65217     2   44399400   44400400      1       1  150064       2.1429      0.01606
enh65249     2   45781400   45782400      4       1  150064       1.9771     0.024014
enh65260     2   45881200   45882200      3       1  150064       1.6803     0.046453
enh65263     2   45896100   45897100      4       2  150064        2.375    0.0087753
enh65264     2   45901700   45902700      5       3  150064       1.7354     0.041334
enh65273     2   45981800   45982800      4       1  150064       2.0872     0.018435
enh65274     2   45986200   45987200      2       1  150064       2.3983    0.0082368
enh65290     2   46083500   46084500      1       1  150064       2.4736     0.006688
enh65297     2   46116000   46117000      1       1  150064       2.2402      0.01254
enh65304     2   46155400   46156400      3       2  150064       1.9585     0.025085
enh65311     2   46196000   46197000      8       3  150064         2.29     0.011011
enh65313     2   46219600   46220600      3       2  150064       2.4645    0.0068611
enh65317     2   46256800   46257800      1       1  150064        2.924     0.001728
enh65318     2   46290200   46291200      4       2  150064         3.29    0.0005009
enh65374     2   46727400   46728400      3       2  150064        1.713     0.043354
enh65375     2   46729300   46730300      9       4  150064       1.9275     0.026959
enh65381     2   46772700   46773700      1       1  150064       1.6782      0.04665
enh65389     2   46791300   46792300      4       2  150064       1.8325     0.033439
enh65394     2   46845400   46846400      2       1  150064       1.6933     0.045203
enh65438     2   47211900   47212900      1       1  150064       1.7302       0.0418
enh65470     2   47426100   47427100      3       2  150064       2.1413     0.016125
enh65493     2   47979200   47980200      3       2  150064       1.6925     0.045279
enh65494     2   47982600   47983600      1       1  150064       3.3069    0.0004717
enh65495     2   47994800   47995800      2       1  150064       2.2832     0.011209
enh65498     2   48012200   48013200      6       3  150064       2.3277    0.0099645
enh65499     2   48013000   48014000      3       1  150064       2.0429     0.020533
enh65501     2   48094200   48095200      5       2  150064       2.4631    0.0068862
enh65502     2   48097400   48098400      4       1  150064       2.6853    0.0036228
enh65503     2   48113600   48114600      6       3  150064       1.8142     0.034824
enh65507     2   48129000   48130000      1       1  150064       2.9361     0.001662
enh65509     2   48273000   48274000      3       2  150064       2.8011    0.0025464
enh65513     2   48340500   48341500      1       1  150064       2.0415       0.0206
enh65516     2   48476100   48477100      1       1  150064       2.1128      0.01731
enh65517     2   48539900   48540900      5       2  150064       2.7155    0.0033084
enh65520     2   48571400   48572400      5       2  150064       1.9774     0.024001
enh65521     2   48573100   48574100      2       1  150064        3.744   9.0567e-05
enh65522     2   48579400   48580400      3       2  150064       1.6704     0.047424
enh65524     2   48583700   48584700      5       2  150064       2.1058      0.01761
enh65527     2   48640800   48641800      7       3  150064       3.0214    0.0012581
enh65534     2   48684000   48685000      3       2  150064       3.6915   0.00011149
enh65535     2   48708600   48709600      3       2  150064       2.4113    0.0079488
enh65536     2   48736200   48737200      2       1  150064       2.8269      0.00235
enh65540     2   48766900   48767900      4       2  150064       2.0837     0.018593
enh65541     2   48787300   48788300      6       2  150064       1.8341     0.033317
enh65542     2   48794200   48795200      5       3  150064       2.5187    0.0058902
enh65550     2   50719000   50720000      1       1  150064       3.0002     0.001349
enh65551     2   50885500   50886500      1       1  150064       2.8617     0.002107
enh65552     2   51239800   51240800      1       1  150064       2.1981      0.01397
enh65558     2   53192000   53193000      2       1  150064       1.8312     0.033537
enh65562     2   53995800   53996800      3       2  150064       2.2672      0.01169
enh65563     2   54010800   54011800      2       1  150064        3.487   0.00024424
enh65564     2   54015400   54016400      4       1  150064       2.2744     0.011472
enh65565     2   54053700   54054700      3       2  150064       2.6099    0.0045285
enh65566     2   54124200   54125200      2       1  150064       2.8847    0.0019591
enh65567     2   54172000   54173000      1       1  150064       1.7906      0.03668
enh65568     2   54176700   54177700      5       3  150064       2.4142    0.0078856
enh65569     2   54184200   54185200      2       1  150064       2.3289    0.0099325
enh65570     2   54188400   54189400      2       1  150064       2.5869     0.004842
enh65574     2   54280900   54281900      4       2  150064       1.8324     0.033448
enh65575     2   54290700   54291700      3       1  150064       3.2401   0.00059753
enh65576     2   54292300   54293300      3       1  150064       1.9107     0.028019
enh65577     2   54295000   54296000      3       2  150064       3.8093   6.9669e-05
enh65578     2   54315100   54316100      2       1  150064       1.8354     0.033224
enh65579     2   54330500   54331500      3       2  150064       2.3806    0.0086431
enh65580     2   54334900   54335900      6       2  150064       3.4022   0.00033419
enh65582     2   54387100   54388100      5       3  150064       2.8567    0.0021401
enh65608     2   54687600   54688600      6       2  150064       2.4505    0.0071322
enh65612     2   54699300   54700300      3       2  150064       2.1034     0.017715
enh65616     2   54711300   54712300      6       3  150064       1.9338     0.026568
enh65619     2   54724700   54725700      6       4  150064       3.2476   0.00058198
enh65620     2   54725500   54726500      6       4  150064       2.7483     0.002995
enh65628     2   54750100   54751100      2       1  150064       1.8078     0.035319
enh65631     2   54755200   54756200      3       1  150064       1.6731     0.047152
enh65633     2   54765600   54766600      4       2  150064       1.9549     0.025297
enh65644     2   54808300   54809300      5       1  150064       2.3872    0.0084891
enh65645     2   54812100   54813100      3       1  150064        2.372    0.0088449
enh65646     2   54816400   54817400      2       1  150064       1.7745     0.037992
enh65648     2   54831900   54832900      1       1  150064         1.65      0.04947
enh65654     2   54844300   54845300      9       4  150064       2.9237    0.0017293
enh65657     2   54851500   54852500      1       1  150064       2.3642     0.009035
enh65659     2   54863200   54864200      4       2  150064       2.3264    0.0099975
enh65660     2   54866600   54867600      5       3  150064       2.8802    0.0019872
enh65661     2   54884000   54885000      2       1  150064       2.6016    0.0046401
enh65662     2   54885300   54886300      4       2  150064       2.9491    0.0015937
enh65664     2   54896500   54897500      1       1  150064       1.6458       0.0499
enh65667     2   54907300   54908300      7       4  150064       2.7969    0.0025797
enh65670     2   54936400   54937400      2       1  150064       1.7007     0.044496
enh65673     2   54982800   54983800      2       1  150064       3.9354   4.1523e-05
enh65674     2   54997600   54998600      1       1  150064       2.0812      0.01871
enh65676     2   55064500   55065500      4       2  150064       2.5696    0.0050902
enh65677     2   55065100   55066100      6       3  150064       1.9881     0.023401
enh65680     2   55168200   55169200      1       1  150064       1.9058      0.02834
enh65681     2   55172600   55173600      5       2  150064       2.3761    0.0087491
enh65682     2   55174400   55175400      3       2  150064       2.8306     0.002323
enh65690     2   55222300   55223300      5       2  150064       2.7688     0.002813
enh65692     2   55228400   55229400      9       4  150064       1.9078     0.028212
enh65693     2   55231600   55232600      4       2  150064       3.0157    0.0012819
enh65697     2   55241800   55242800      1       1  150064         2.37     0.008894
enh65703     2   55271300   55272300      4       1  150064       1.7911     0.036635
enh65729     2   55630200   55631200      6       3  150064       1.6722     0.047241
enh65733     2   55643400   55644400      5       2  150064       1.7164     0.043048
enh65735     2   55650800   55651800      5       2  150064       1.8522     0.031998
enh65750     2   56110200   56111200      4       2  150064       2.0664     0.019393
enh65754     2   56235800   56236800      2       1  150064        2.049     0.020231
enh65764     2   57948000   57949000      2       1  150064       3.8989   4.8315e-05
enh65765     2   58134500   58135500      5       2  150064       5.6496   8.0408e-09
enh65766     2   58272400   58273400      3       1  150064       3.1905   0.00071004
enh65767     2   58275200   58276200      1       1  150064       4.4393    4.513e-06
enh65771     2   58339400   58340400      1       1  150064       3.5187    0.0002168
enh65774     2   58460200   58461200      1       1  150064       3.0987    0.0009719
enh65775     2   58465700   58466700      3       2  150064       3.4372   0.00029393
enh65777     2   58656100   58657100      4       2  150064       1.8312     0.033534
enh65778     2   58749000   58750000      1       1  150064       2.3964     0.008279
enh65787     2   60439800   60440800      1       1  150064       2.6256     0.004325
enh65788     2   60479500   60480500      3       1  150064       2.0587     0.019764
enh65789     2   60512800   60513800      5       1  150064       2.3127     0.010369
enh65790     2   60521900   60522900      8       2  150064       2.1352     0.016373
enh65795     2   60705000   60706000      2       1  150064        3.395   0.00034316
enh65796     2   60706200   60707200      3       1  150064       3.0706    0.0010683
enh65798     2   60723400   60724400      4       2  150064        2.618    0.0044217
enh65799     2   60727000   60728000      4       2  150064       4.0389   2.6851e-05
enh65802     2   60739000   60740000      1       1  150064        2.438     0.007384
enh65804     2   60755200   60756200      3       2  150064       2.0133      0.02204
enh65814     2   60982400   60983400      4       2  150064       2.3444    0.0095296
enh65829     2   61372800   61373800      2       1  150064       1.6976     0.044788
enh65831     2   61408600   61409600      1       1  150064       2.4981     0.006243
enh65834     2   61466000   61467000      2       1  150064       2.4004    0.0081894
enh65836     2   61583800   61584800      3       2  150064       2.0802     0.018755
enh65838     2   61592100   61593100      3       2  150064       1.6989     0.044671
enh65839     2   61651900   61652900      4       1  150064       1.7312     0.041706
enh65841     2   61666400   61667400      1       1  150064       3.3974    0.0003401
enh65845     2   61692200   61693200      3       2  150064       2.6498    0.0040264
enh65879     2   62431600   62432600      2       1  150064       1.8729     0.030541
enh65882     2   62443600   62444600      1       1  150064       2.2089      0.01359
enh65886     2   62532500   62533500      2       1  150064       1.9165     0.027649
enh65887     2   62536300   62537300      1       1  150064       2.1125      0.01732
enh65892     2   62651100   62652100      2       1  150064       2.1317     0.016515
enh65893     2   62668600   62669600      5       3  150064       1.7843     0.037191
enh65894     2   62683200   62684200      1       1  150064       1.9283      0.02691
enh65895     2   62684900   62685900      2       1  150064       2.4917    0.0063565
enh65896     2   62688600   62689600      4       2  150064       1.8055     0.035499
enh65900     2   62702100   62703100      2       1  150064       2.1779     0.014706
enh65902     2   62712800   62713800      3       2  150064       2.3505    0.0093749
enh65903     2   62716000   62717000      5       3  150064       2.9446    0.0016166
enh65904     2   62722600   62723600      3       2  150064       3.5736   0.00017604
enh65905     2   62731800   62732800      2       1  150064       1.7793     0.037599
enh65909     2   62804000   62805000      6       3  150064       2.3983    0.0082367
enh65911     2   62813400   62814400      3       1  150064        2.281     0.011273
enh65913     2   62817000   62818000      6       3  150064       2.9449    0.0016154
enh65914     2   62868900   62869900      1       1  150064       1.6598      0.04848
enh65915     2   62886800   62887800      2       1  150064       1.6574     0.048718
enh65917     2   62890500   62891500      2       1  150064       2.5016    0.0061823
enh65919     2   62926600   62927600      4       2  150064       3.2986   0.00048583
enh65922     2   63001300   63002300      1       1  150064       2.8401     0.002255
enh65924     2   63012800   63013800      1       1  150064       2.8445     0.002224
enh65942     2   64064000   64065000      2       1  150064       1.8105     0.035108
enh65958     2   64290800   64291800      2       1  150064       1.9995     0.022775
enh66002     2   64826400   64827400      7       2  150064       2.5498    0.0053895
enh66003     2   64831900   64832900      1       1  150064       2.0075      0.02235
enh66004     2   64833400   64834400      1       1  150064       2.7279     0.003187
enh66137     2   65772600   65773600      1       1  150064       3.1367    0.0008544
enh66159     2   66752500   66753500      2       1  150064       2.0728     0.019095
enh66161     2   66768400   66769400      3       1  150064       2.7564    0.0029225
enh66162     2   66770800   66771800      2       1  150064       2.8505    0.0021823
enh66183     2   67616500   67617500      2       1  150064       2.2382     0.012605
enh66187     2   67632800   67633800      6       2  150064       1.7985     0.036053
enh66214     2   68386200   68387200      5       2  150064       2.8937    0.0019034
enh66217     2   68422100   68423100      3       2  150064       2.0024      0.02262
enh66218     2   68434300   68435300      2       1  150064       1.9074     0.028232
enh66226     2   68474300   68475300      3       1  150064       2.6963    0.0035057
enh66229     2   68482700   68483700      1       1  150064       2.8455     0.002217
enh66233     2   68656200   68657200      7       2  150064        2.461    0.0069267
enh66244     2   68992700   68993700      2       1  150064       1.7172     0.042969
enh66288     2   69423500   69424500      1       1  150064       2.0351      0.02092
enh66290     2   69428900   69429900      3       1  150064        1.693     0.045225
enh66298     2   69525500   69526500      7       2  150064       2.2894     0.011029
enh66300     2   69586200   69587200      2       1  150064       1.8479      0.03231
enh66305     2   69662500   69663500      1       1  150064       2.0166      0.02187
enh66334     2   69908800   69909800      3       2  150064        2.241     0.012512
enh66340     2   69970100   69971100      2       1  150064        2.244     0.012416
enh66341     2   69970600   69971600      2       1  150064       2.0354     0.020905
enh66342     2   69971200   69972200      3       1  150064        1.813     0.034918
enh66349     2   69995200   69996200      3       1  150064       1.9446     0.025912
enh66359     2   70138700   70139700      2       1  150064       1.6613     0.048325
enh66361     2   70145000   70146000      3       1  150064       1.8214      0.03427
enh66366     2   70175600   70176600      5       2  150064       2.0975     0.017973
enh66369     2   70205400   70206400      3       1  150064        1.676     0.046868
enh66371     2   70226400   70227400      1       1  150064       1.6616       0.0483
enh66400     2   70486100   70487100      1       1  150064       1.7425      0.04071
enh66401     2   70487200   70488200      2       1  150064       1.6595     0.048504
enh66403     2   70527400   70528400      2       1  150064       2.0229     0.021543
enh66410     2   70614300   70615300      3       1  150064       1.8612     0.031356
enh66418     2   70953900   70954900      1       1  150064       1.7563      0.03952
enh66430     2   71299800   71300800      3       2  150064       1.7936     0.036439
enh66438     2   71563400   71564400      2       1  150064        2.399    0.0082196
enh66439     2   71566600   71567600      4       2  150064       2.4733    0.0066937
enh66443     2   71644600   71645600      5       2  150064       2.7841    0.0026837
enh66445     2   71679200   71680200      2       1  150064       2.3736    0.0088076
enh66446     2   71679700   71680700      3       2  150064       2.5555     0.005301
enh66480     2   72343000   72344000      3       2  150064        2.485    0.0064784
enh66481     2   72364600   72365600      1       1  150064        2.597     0.004702
enh66486     2   72803200   72804200      1       1  150064       1.7126      0.04339
enh66490     2   72992500   72993500      1       1  150064       2.5217     0.005839
enh66503     2   73207600   73208600      1       1  150064       4.2077     1.29e-05
enh66504     2   73227100   73228100      2       1  150064        3.489   0.00024239
enh66505     2   73248100   73249100      4       2  150064        3.782   7.7791e-05
enh66508     2   73286000   73287000      2       1  150064        2.768    0.0028203
enh66510     2   73295300   73296300      2       1  150064       3.0522     0.001136
enh66513     2   73316300   73317300      2       1  150064       2.7022    0.0034439
enh66515     2   73318900   73319900      3       1  150064       3.0385    0.0011887
enh66516     2   73329000   73330000      5       2  150064        3.643   0.00013476
enh66517     2   73329800   73330800      6       2  150064       3.1284   0.00087891
enh66518     2   73333800   73334800      1       1  150064       3.2959    0.0004906
enh66519     2   73336600   73337600      4       1  150064       2.6464    0.0040674
enh66521     2   73360400   73361400      5       2  150064       3.0821    0.0010277
enh66522     2   73439700   73440700      2       1  150064       3.9133   4.5522e-05
enh66525     2   73465200   73466200      2       1  150064       1.6809     0.046393
enh66526     2   73470700   73471700      2       1  150064       3.2132   0.00065622
enh66528     2   73611600   73612600      2       1  150064       3.7349   9.3901e-05
enh66556     2   74239200   74240200      3       1  150064       2.9307    0.0016912
enh66557     2   74247700   74248700      1       1  150064       2.1868      0.01438
enh66559     2   74252700   74253700      5       2  150064       3.2561   0.00056485
enh66560     2   74257800   74258800      5       2  150064        2.621    0.0043836
enh66563     2   74272300   74273300      2       1  150064         2.73    0.0031667
enh66564     2   74302400   74303400      2       1  150064       2.5748    0.0050147
enh66565     2   74304100   74305100      1       1  150064        2.801     0.002547
enh66566     2   74304600   74305600      1       1  150064       2.7498     0.002982
enh66568     2   74317400   74318400      2       1  150064       2.6182    0.0044195
enh66569     2   74320400   74321400      1       1  150064       3.8115    6.906e-05
enh66572     2   74401700   74402700      6       2  150064       1.8584     0.031554
enh66578     2   74428500   74429500      2       1  150064        2.288     0.011069
enh66601     2   74697400   74698400      1       1  150064       2.0558       0.0199
enh66616     2   74810600   74811600      1       1  150064        1.784      0.03721
enh66619     2   74967600   74968600      4       1  150064       2.1729     0.014896
enh66636     2   75114300   75115300      6       3  150064       1.7039       0.0442
enh66637     2   75120700   75121700      2       1  150064       1.7458     0.040427
enh66646     2   75602800   75603800      6       2  150064       2.5245    0.0057924
enh66676     2   77695300   77696300      4       2  150064       3.2343   0.00060979
enh66681     2   79620500   79621500      1       1  150064       1.9993      0.02279
enh66693     2   83758000   83759000      4       2  150064       1.7278     0.042008
enh66768     2   85567300   85568300      1       1  150064       1.7273      0.04206
enh66774     2   85621100   85622100      3       2  150064       2.1436     0.016034
enh66775     2   85623600   85624600      3       1  150064       2.2708     0.011579
enh66781     2   85637900   85638900      3       1  150064       2.8256    0.0023599
enh66783     2   85646700   85647700      5       3  150064       1.9963     0.022953
enh66785     2   85657900   85658900      4       2  150064       2.3539    0.0092876
enh66818     2   85836800   85837800      1       1  150064       1.8314      0.03352
enh66819     2   85844700   85845700      1       1  150064       2.0794      0.01879
enh66820     2   85845600   85846600      1       1  150064       2.0933      0.01816
enh66830     2   85907800   85908800      1       1  150064       2.3152       0.0103
enh66831     2   85914100   85915100      3       2  150064       2.1934      0.01414
enh66832     2   85921200   85922200      6       2  150064       1.8578     0.031599
enh66845     2   85985800   85986800      4       2  150064       2.0005     0.022723
enh66848     2   85992000   85993000      7       2  150064       2.2544     0.012086
enh66850     2   85999700   86000700      1       1  150064       2.5548     0.005313
enh66851     2   86001100   86002100      4       1  150064       2.1986     0.013952
enh66893     2   86261600   86262600      2       1  150064       2.1741     0.014849
enh66896     2   86295900   86296900      6       2  150064       1.8888     0.029457
enh66929     2   86930100   86931100      1       1  150064       2.7007      0.00346
enh66931     2   86974700   86975700      2       1  150064       2.5472    0.0054289
enh66977     2   95699600   95700600      2       1  150064       2.1143     0.017246
enh67009     2   96336000   96337000      1       1  150064       1.7518       0.0399
enh67010     2   96344800   96345800      3       2  150064       1.7846     0.037167
enh67025     2   96865800   96866800      1       1  150064       3.9562    3.808e-05
enh67027     2   96872000   96873000      2       1  150064       2.6324    0.0042391
enh67028     2   96875600   96876600      1       1  150064       3.9123    4.571e-05
enh67032     2   96912100   96913100      2       1  150064       2.4485    0.0071733
enh67037     2   96924500   96925500      3       2  150064       3.7121   0.00010279
enh67038     2   96927300   96928300      1       1  150064        3.299    0.0004851
enh67043     2   96987600   96988600      2       1  150064       3.9145   4.5297e-05
enh67062     2   97205400   97206400      1       1  150064       1.9382       0.0263
enh67063     2   97207200   97208200      5       3  150064       2.0341     0.020973
enh67072     2   97297600   97298600      1       1  150064        2.562     0.005203
enh67078     2   97401300   97402300      3       2  150064       1.9915     0.023212
enh67080     2   97404200   97405200      1       1  150064       1.9779      0.02397
enh67081     2   97422800   97423800      1       1  150064       2.4367     0.007412
enh67082     2   97425100   97426100      2       1  150064       1.9136     0.027833
enh67083     2   97430800   97431800      1       1  150064        2.061      0.01965
enh67084     2   97435500   97436500      3       1  150064       1.7792     0.037603
enh67085     2   97437400   97438400      1       1  150064       2.4135     0.007901
enh67088     2   97454000   97455000      2       1  150064       2.3678     0.008946
enh67093     2   97483700   97484700      1       1  150064       2.1714      0.01495
enh67095     2   97489600   97490600      2       1  150064       2.9683    0.0014971
enh67096     2   97498000   97499000      1       1  150064       2.0026      0.02261
enh67097     2   97504400   97505400      1       1  150064       2.0077      0.02234
enh67102     2   97521200   97522200      3       1  150064       1.8823     0.029896
enh67103     2   97527500   97528500      3       2  150064       2.4422     0.007299
enh67104     2   97528500   97529500      1       1  150064       2.8597      0.00212
enh67105     2   97541000   97542000      1       1  150064       3.2988    0.0004855
enh67106     2   97547600   97548600      2       1  150064       3.6192   0.00014774
enh67107     2   97549600   97550600      1       1  150064       3.5172    0.0002181
enh67110     2   97561300   97562300      6       2  150064       2.3819    0.0086126
enh67111     2   97563300   97564300      2       1  150064       1.7908     0.036665
enh67112     2   97564200   97565200      2       1  150064        2.942    0.0016304
enh67113     2   97568900   97569900      4       2  150064       3.6407   0.00013596
enh67114     2   97572500   97573500      4       1  150064       3.6494   0.00013143
enh67116     2   97579500   97580500      1       1  150064       3.8659    5.535e-05
enh67119     2   97594300   97595300      3       2  150064       3.7628   8.4021e-05
enh67128     2   97761100   97762100      5       1  150064       2.6068      0.00457
enh67129     2   98261000   98262000      3       1  150064       2.6678    0.0038176
enh67140     2   98466400   98467400      4       2  150064       2.1411     0.016134
enh67147     2   98567000   98568000      6       3  150064       2.1762     0.014772
enh67148     2   98586000   98587000      3       1  150064       2.7269     0.003197
enh67149     2   98599400   98600400      3       2  150064       2.7334     0.003134
enh67151     2   98612800   98613800      3       1  150064       2.9854     0.001416
enh67158     2   99060200   99061200      2       1  150064        1.857     0.031655
enh67159     2   99062900   99063900      5       2  150064       2.1669     0.015122
enh67160     2   99067300   99068300      1       1  150064        1.848       0.0323
enh67161     2   99068600   99069600      1       1  150064         1.78      0.03754
enh67164     2   99075600   99076600      1       1  150064       1.7947      0.03635
enh67168     2   99084800   99085800      3       1  150064       1.7322     0.041623
enh67169     2   99088300   99089300      5       1  150064       1.7535     0.039756
enh67171     2   99090600   99091600      1       1  150064       1.8245      0.03404
enh67175     2   99100200   99101200      1       1  150064       1.8484      0.03227
enh67180     2   99124700   99125700      2       1  150064       1.8219     0.034239
enh67182     2   99135000   99136000      2       1  150064       1.7947     0.036353
enh67184     2   99178400   99179400      1       1  150064       1.8114      0.03504
enh67194     2   99409800   99410800      1       1  150064       1.8603      0.03142
enh67195     2   99422000   99423000      3       1  150064       1.7118      0.04347
enh67225     2  100252600  100253600      2       1  150064       3.1745   0.00075046
enh67231     2  100497800  100498800      2       1  150064       2.6909    0.0035635
enh67248     2  101347800  101348800      3       2  150064       2.2737     0.011493
enh67249     2  101349800  101350800      7       2  150064       2.4091    0.0079954
enh67252     2  101364200  101365200      4       2  150064       2.3063     0.010548
enh67254     2  101371400  101372400      2       1  150064       2.0696     0.019245
enh67256     2  101382700  101383700      3       1  150064       1.8984     0.028819
enh67258     2  101396500  101397500      4       2  150064       1.8887     0.029469
enh67273     2  101494000  101495000      4       2  150064       1.9468     0.025777
enh67283     2  101540900  101541900      4       2  150064       1.7805     0.037497
enh67305     2  101867700  101868700      3       2  150064       1.9112     0.027987
enh67311     2  101916900  101917900      5       2  150064       2.3846    0.0085493
enh67316     2  101960100  101961100      6       2  150064         2.22      0.01321
enh67317     2  101966700  101967700      1       1  150064       1.6514      0.04933
enh67412     2  102757600  102758600      6       2  150064       2.2417     0.012491
enh67414     2  102775500  102776500      1       1  150064        1.752      0.03989
enh67415     2  102804200  102805200      4       2  150064       1.8226     0.034185
enh67429     2  105047600  105048600      2       1  150064       2.0084     0.022301
enh67487     2  106359700  106360700      2       1  150064       2.2947     0.010874
enh67489     2  106370000  106371000      3       2  150064       2.5165    0.0059264
enh67493     2  106380300  106381300      6       2  150064       1.7111     0.043532
enh67530     2  106562900  106563900      5       2  150064       1.7194      0.04277
enh67556     2  108978900  108979900      2       1  150064       1.9394     0.026227
enh67560     2  109056800  109057800      1       1  150064       1.9384      0.02629
enh67561     2  109061400  109062400      2       1  150064       2.0938     0.018139
enh67563     2  109076300  109077300      9       3  150064       1.7052     0.044083
enh67576     2  109200200  109201200      4       2  150064       2.1656     0.015173
enh67586     2  109231300  109232300      5       2  150064       1.8412     0.032798
enh67666     2  110271000  110272000      2       1  150064       4.2551   1.0449e-05
enh67667     2  110271700  110272700      2       1  150064       3.3942   0.00034421
enh67668     2  110312900  110313900      2       1  150064       3.2165   0.00064887
enh67669     2  110318200  110319200      2       1  150064       2.9339    0.0016739
enh67671     2  110351800  110352800      3       2  150064        3.831   6.3821e-05
enh67672     2  110354500  110355500      2       1  150064       3.6673   0.00012254
enh67675     2  110363200  110364200      2       1  150064       4.0565   2.4907e-05
enh67676     2  110365200  110366200      1       1  150064       3.0332      0.00121
enh67677     2  110367300  110368300      2       1  150064       3.2812   0.00051685
enh67678     2  110393800  110394800      3       1  150064       2.5283    0.0057301
enh67679     2  110395000  110396000      7       3  150064       2.8755     0.002017
enh67680     2  110401500  110402500      6       2  150064       1.8685      0.03085
enh67686     2  110854700  110855700      2       1  150064       2.0455     0.020401
enh67689     2  110887800  110888800      1       1  150064       2.0152      0.02194
enh67690     2  110895800  110896800      2       1  150064       1.7603     0.039179
enh67691     2  110907000  110908000      1       1  150064       2.8131     0.002453
enh67708     2  111917900  111918900      4       2  150064       1.7494     0.040109
enh67712     2  111985300  111986300      6       3  150064       1.6461     0.049874
enh67718     2  112252900  112253900      2       1  150064       2.6208    0.0043864
enh67723     2  112379900  112380900      2       1  150064       1.6795     0.046528
enh67737     2  112676500  112677500      2       1  150064       2.1086     0.017491
enh67739     2  112703700  112704700      3       1  150064       1.7818     0.037389
enh67745     2  112743800  112744800      8       2  150064       1.8739     0.030473
enh67746     2  112763600  112764600      4       2  150064       2.0325     0.021052
enh67747     2  112779000  112780000      4       2  150064       1.7925     0.036527
enh67748     2  112789400  112790400      4       2  150064       2.2383     0.012601
enh67771     2  113343800  113344800      2       1  150064       2.0925     0.018195
enh67827     2  114081400  114082400      4       2  150064        1.824     0.034076
enh67841     2  114634700  114635700      5       3  150064       2.3806    0.0086416
enh67843     2  114650500  114651500      5       2  150064        1.947     0.025765
enh67846     2  114667500  114668500      4       2  150064       2.4829    0.0065155
enh67869     2  118926600  118927600      3       1  150064       1.9362     0.026422
enh67872     2  119145200  119146200      2       1  150064       1.8383     0.033011
enh67876     2  119495400  119496400      2       1  150064       2.5066    0.0060945
enh67882     2  119982400  119983400     10       3  150064        1.799      0.03601
enh67921     2  120979400  120980400      1       1  150064       1.7057      0.04403
enh67923     2  120984500  120985500      2       1  150064       1.6772     0.046754
enh67960     2  121460900  121461900      1       1  150064       1.6851      0.04598
enh67962     2  121472600  121473600      7       2  150064       2.0604      0.01968
enh67967     2  121497800  121498800      2       1  150064       1.8336      0.03336
enh67978     2  121551100  121552100      5       2  150064       1.6676     0.047694
enh68010     2  121954300  121955300      3       1  150064       1.7022     0.044361
enh68030     2  122277300  122278300      3       2  150064       1.7412     0.040824
enh68073     2  122495000  122496000      2       1  150064       2.3082     0.010494
enh68077     2  122569000  122570000      3       2  150064       2.1401     0.016174
enh68079     2  122626000  122627000      9       2  150064        2.649    0.0040368
enh68087     2  122777100  122778100      2       1  150064       1.9756       0.0241
enh68109     2  127428100  127429100      1       1  150064       1.8963      0.02896
enh68114     2  127803000  127804000      2       1  150064       1.8029     0.035702
enh68119     2  127844200  127845200      3       1  150064       2.5877    0.0048316
enh68121     2  127851400  127852400      3       1  150064       3.1673   0.00076944
enh68122     2  127854800  127855800      6       3  150064       2.1917     0.014199
enh68124     2  127860100  127861100      3       1  150064        2.621    0.0043841
enh68126     2  127875100  127876100      7       3  150064       3.2944   0.00049323
enh68127     2  127879200  127880200      2       1  150064       2.2217     0.013151
enh68192     2  128786200  128787200      2       1  150064       1.7097     0.043657
enh68229     2  129163600  129164600     10       1  150064       1.8289     0.033707
enh68230     2  129165600  129166600      7       3  150064       2.3541    0.0092833
enh68270     2  131131800  131132800      3       1  150064       2.1006     0.017839
enh68274     2  131149600  131150600      1       1  150064       2.1072      0.01755
enh68283     2  131639200  131640200      4       2  150064       1.7811     0.037444
enh68287     2  131799000  131800000      1       1  150064       3.4002    0.0003367
enh68288     2  131812900  131813900      1       1  150064       3.2902    0.0005006
enh68292     2  131821900  131822900      2       1  150064       3.1467   0.00082561
enh68293     2  131831800  131832800      1       1  150064       3.3708    0.0003748
enh68294     2  131834600  131835600      1       1  150064       3.3548    0.0003971
enh68296     2  131843500  131844500      1       1  150064       1.6489      0.04958
enh68297     2  131848800  131849800      2       1  150064       2.0167     0.021865
enh68299     2  131861300  131862300      4       2  150064        3.335   0.00042656
enh68300     2  131864600  131865600      2       1  150064        2.684    0.0036368
enh68305     2  132398600  132399600      1       1  150064       2.2584      0.01196
enh68308     2  132431400  132432400      2       1  150064       2.2331     0.012771
enh68311     2  133105500  133106500      1       1  150064       1.6687      0.04759
enh68321     2  133736100  133737100      1       1  150064       1.7248      0.04228
enh68346     2  134572300  134573300      6       2  150064       1.9247     0.027133
enh68356     2  134880400  134881400      2       1  150064       2.8151    0.0024384
enh68357     2  134889100  134890100      1       1  150064       2.7632     0.002862
enh68359     2  134895100  134896100      3       2  150064        3.051    0.0011405
enh68360     2  134897200  134898200      1       1  150064       4.2027    1.319e-05
enh68361     2  134899200  134900200      6       2  150064        3.593   0.00016342
enh68362     2  134900400  134901400      2       1  150064       3.3207   0.00044901
enh68407     2  135674200  135675200      1       1  150064       3.0217     0.001257
enh68408     2  135678600  135679600      2       1  150064         2.09      0.01831
enh68410     2  135691200  135692200      2       1  150064       1.7384     0.041068
enh68454     2  139153500  139154500      5       1  150064       3.0641    0.0010915
enh68457     2  139272000  139273000      3       2  150064        2.017     0.021846
enh68459     2  139489600  139490600      2       1  150064       1.8245     0.034035
enh68479     2  144232700  144233700      1       1  150064       2.5366     0.005597
enh68489     2  144559800  144560800      1       1  150064       2.3746     0.008784
enh68491     2  144712900  144713900      1       1  150064       2.9506     0.001586
enh68493     2  144857200  144858200      1       1  150064       2.1594      0.01541
enh68497     2  145090400  145091400      1       1  150064       3.2093    0.0006652
enh68499     2  145129700  145130700      1       1  150064       3.0087     0.001312
enh68504     2  145170600  145171600      3       1  150064       3.1929   0.00070419
enh68505     2  145179400  145180400      1       1  150064        3.401    0.0003357
enh68506     2  145182300  145183300      2       1  150064       2.3847    0.0085468
enh68507     2  145186100  145187100      2       1  150064       3.6386   0.00013708
enh68508     2  145191000  145192000      1       1  150064        3.911    4.595e-05
enh68510     2  145202000  145203000      1       1  150064       4.3878    5.724e-06
enh68521     2  145255800  145256800      3       2  150064       1.9117     0.027955
enh68550     2  145779600  145780600      3       1  150064        1.722     0.042533
enh68552     2  145788000  145789000      3       1  150064       2.0443     0.020464
enh68554     2  145793200  145794200      3       2  150064       1.8872     0.029566
enh68556     2  145799900  145800900      2       1  150064       2.4966    0.0062699
enh68576     2  148775900  148776900      3       1  150064       1.9825     0.023711
enh68578     2  149095900  149096900      3       2  150064       2.0302     0.021168
enh68580     2  149352000  149353000      2       1  150064       2.2922     0.010946
enh68583     2  149403800  149404800      3       1  150064       1.7192     0.042789
enh68599     2  149885600  149886600      1       1  150064       3.3161    0.0004564
enh68603     2  150185400  150186400      3       2  150064       1.6818       0.0463
enh68608     2  150436500  150437500      3       1  150064        1.972     0.024303
enh68612     2  150454100  150455100      2       1  150064       1.8433     0.032646
enh68618     2  150588600  150589600      6       1  150064       1.9217     0.027325
enh68620     2  150595500  150596500      1       1  150064       1.9131      0.02787
enh68625     2  150982400  150983400      2       1  150064       1.7862     0.037035
enh68630     2  151153000  151154000      2       1  150064       1.9978     0.022869
enh68668     2  152475600  152476600      4       2  150064       1.9625     0.024852
enh68680     2  152953400  152954400      2       1  150064       2.0321      0.02107
enh68683     2  153030100  153031100      2       1  150064       2.0004     0.022726
enh68685     2  153056300  153057300      2       1  150064       3.3625   0.00038614
enh68686     2  153079500  153080500      2       1  150064       2.7181    0.0032833
enh68687     2  153193800  153194800      2       1  150064       1.7091     0.043713
enh68693     2  153256800  153257800      4       2  150064       2.2953     0.010859
enh68694     2  153257500  153258500      5       2  150064       2.3631    0.0090602
enh68701     2  153277600  153278600      2       1  150064       2.4095    0.0079867
enh68711     2  153325600  153326600      1       1  150064        2.779     0.002726
enh68729     2  153450700  153451700      3       1  150064       1.8641     0.031157
enh68732     2  153503900  153504900      2       1  150064       2.3385    0.0096814
enh68734     2  153550800  153551800      2       1  150064        2.609    0.0045403
enh68736     2  153576800  153577800      2       1  150064        2.911    0.0018013
enh68737     2  153683600  153684600      2       1  150064       2.4695    0.0067642
enh68784     2  158695200  158696200      1       1  150064       1.7127      0.04338
enh68804     2  159338700  159339700      5       2  150064       3.5198   0.00021596
enh68805     2  159343500  159344500      4       1  150064       1.7615     0.039076
enh68806     2  159349700  159350700      6       2  150064       2.8574    0.0021356
enh68810     2  159366500  159367500      4       2  150064       1.8071     0.035376
enh68811     2  159385600  159386600      3       2  150064        2.239     0.012579
enh68812     2  159395300  159396300      2       1  150064       2.8233    0.0023768
enh68813     2  159402700  159403700      5       3  150064       3.2124   0.00065824
enh68816     2  159493600  159494600      4       2  150064       3.4109   0.00032376
enh68903     2  160373000  160374000      1       1  150064       2.9792     0.001445
enh68904     2  160452000  160453000      2       1  150064       2.1157     0.017185
enh68905     2  160462200  160463200      5       2  150064       2.5663    0.0051388
enh68906     2  160466400  160467400      2       1  150064       2.9439    0.0016207
enh68907     2  160468400  160469400      2       1  150064       2.9327      0.00168
enh68908     2  160474100  160475100      2       1  150064       3.4676   0.00026257
enh68909     2  160540600  160541600      3       2  150064       2.6856    0.0036201
enh68910     2  160571900  160572900      4       1  150064       2.5412    0.0055233
enh68911     2  160592200  160593200      6       2  150064       2.5834    0.0048923
enh68914     2  160653000  160654000      2       1  150064       1.8829     0.029859
enh68927     2  161014200  161015200      6       3  150064       2.0506     0.020152
enh68928     2  161061400  161062400      2       1  150064       1.9352     0.026481
enh68929     2  161064400  161065400      1       1  150064       2.3001      0.01072
enh68939     2  161138400  161139400      1       1  150064       1.6973      0.04482
enh68968     2  161236600  161237600      3       2  150064       1.9082     0.028185
enh68969     2  161240900  161241900      2       1  150064       1.6706       0.0474
enh68975     2  161254200  161255200      1       1  150064       1.9493      0.02563
enh68981     2  161272400  161273400      1       1  150064       2.1489      0.01582
enh68985     2  161284400  161285400      6       2  150064       2.2613     0.011869
enh68996     2  161373200  161374200      2       1  150064       1.9984     0.022835
enh68997     2  161389600  161390600      1       1  150064        1.896      0.02898
enh69002     2  161470400  161471400      2       1  150064       1.7821     0.037363
enh69005     2  161507900  161508900      3       1  150064       1.8646      0.03112
enh69008     2  161560100  161561100      3       2  150064       1.6745     0.047018
enh69047     2  162883900  162884900      1       1  150064       2.6015     0.004641
enh69049     2  162893200  162894200      3       2  150064       2.3263     0.010002
enh69050     2  162894700  162895700      1       1  150064       3.2844     0.000511
enh69077     2  164521200  164522200      1       1  150064       1.8013      0.03583
enh69078     2  164522300  164523300      2       1  150064       1.8257     0.033945
enh69080     2  164547700  164548700      2       1  150064       1.8937     0.029135
enh69083     2  164570000  164571000      4       2  150064       1.9252     0.027105
enh69120     2  165911600  165912600      3       2  150064       1.8277       0.0338
enh69128     2  166659300  166660300      4       2  150064       3.4104   0.00032436
enh69129     2  166677300  166678300      1       1  150064       2.1917       0.0142
enh69130     2  166682600  166683600      5       2  150064       2.5549    0.0053104
enh69132     2  166754400  166755400      1       1  150064       2.0391      0.02072
enh69135     2  166811000  166812000      2       1  150064       3.2935   0.00049468
enh69150     2  168438600  168439600      1       1  150064       1.9985      0.02283
enh69151     2  168508300  168509300      5       1  150064       3.7624   8.4138e-05
enh69187     2  169314600  169315600      4       2  150064       1.7081      0.04381
enh69190     2  169374800  169375800      3       1  150064       2.1259     0.016756
enh69191     2  169377600  169378600      2       1  150064       1.8727     0.030553
enh69192     2  169380300  169381300      1       1  150064       1.6585      0.04861
enh69195     2  169384400  169385400      3       2  150064       2.9642    0.0015174
enh69196     2  169385000  169386000      4       2  150064       3.1486   0.00082041
enh69197     2  169386200  169387200      3       1  150064       1.7742     0.038014
enh69204     2  169491300  169492300      4       2  150064       3.0841    0.0010209
enh69205     2  169495700  169496700      4       2  150064       2.8634    0.0020954
enh69208     2  169560100  169561100      1       1  150064       2.2924      0.01094
enh69220     2  169975300  169976300      3       1  150064       1.6576     0.048702
enh69229     2  170364600  170365600      4       2  150064       1.6791     0.046571
enh69230     2  170428300  170429300      1       1  150064       2.0183      0.02178
enh69274     2  171830700  171831700      1       1  150064       1.8782      0.03018
enh69275     2  171943000  171944000      2       1  150064       2.5562    0.0052908
enh69276     2  172002800  172003800      4       2  150064       2.1514     0.015721
enh69279     2  172037600  172038600      6       2  150064       1.8628     0.031245
enh69280     2  172042400  172043400      3       2  150064       2.5819    0.0049133
enh69297     2  172525000  172526000      4       2  150064        2.806    0.0025079
enh69298     2  172543200  172544200      4       2  150064       3.5842   0.00016909
enh69302     2  172619500  172620500      6       2  150064       4.4565    4.165e-06
enh69303     2  172649500  172650500      5       3  150064       4.2484   1.0764e-05
enh69304     2  172654700  172655700      2       1  150064       3.7259   9.7329e-05
enh69310     2  172865300  172866300      5       2  150064       3.2481   0.00058082
enh69314     2  172903600  172904600      4       2  150064       3.4211   0.00031187
enh69315     2  172916500  172917500      3       2  150064       2.6666    0.0038317
enh69327     2  173108400  173109400      2       1  150064       2.4182     0.007798
enh69335     2  173149800  173150800      7       2  150064        2.045     0.020425
enh69337     2  173158300  173159300      4       2  150064       2.3321    0.0098487
enh69369     2  173507700  173508700      8       3  150064       1.9746     0.024154
enh69370     2  173519900  173520900      4       2  150064       2.2193     0.013233
enh69379     2  173687500  173688500      1       1  150064       2.2274      0.01296
enh69380     2  173724000  173725000      2       1  150064       1.8378     0.033047
enh69391     2  173943000  173944000      6       3  150064       2.7866    0.0026633
enh69394     2  173955700  173956700      3       2  150064       1.6887     0.045641
enh69395     2  173971600  173972600      4       2  150064       2.4878    0.0064275
enh69398     2  173988600  173989600      2       1  150064       2.2677     0.011672
enh69399     2  173991100  173992100      3       1  150064       1.6904     0.045479
enh69400     2  173995200  173996200      1       1  150064       1.6463      0.04985
enh69402     2  174012900  174013900      2       1  150064       2.4692    0.0067712
enh69405     2  174024900  174025900      3       2  150064       1.7499     0.040064
enh69406     2  174036400  174037400      4       2  150064       3.3542   0.00039798
enh69407     2  174052500  174053500      4       2  150064       2.7049    0.0034158
enh69409     2  174074600  174075600      6       3  150064       2.6487    0.0040396
enh69411     2  174082900  174083900      3       2  150064       2.1942     0.014112
enh69412     2  174091700  174092700      4       2  150064       2.1194     0.017029
enh69423     2  174523900  174524900      6       3  150064       2.1694     0.015026
enh69429     2  174805900  174806900      5       3  150064       2.3027     0.010649
enh69431     2  174814800  174815800      5       2  150064       2.1404      0.01616
enh69434     2  174823900  174824900      4       2  150064       1.6724     0.047225
enh69445     2  174878800  174879800      2       1  150064       1.7088     0.043747
enh69447     2  174887700  174888700      6       2  150064       2.2393      0.01257
enh69449     2  174892400  174893400      4       2  150064       1.7098     0.043648
enh69450     2  174896400  174897400      7       2  150064       2.5773    0.0049786
enh69458     2  175018300  175019300      4       2  150064       2.5044    0.0061327
enh69461     2  175099000  175100000      4       2  150064       2.8976      0.00188
enh69462     2  175111200  175112200      2       1  150064       2.6259    0.0043211
enh69463     2  175113600  175114600      3       2  150064       2.9971    0.0013628
enh69464     2  175258400  175259400      1       1  150064       1.7408      0.04086
enh69469     2  175352200  175353200      1       1  150064       3.7024    0.0001068
enh69471     2  175396300  175397300      3       2  150064       2.0424     0.020554
enh69479     2  175452800  175453800      2       1  150064       1.6616     0.048296
enh69484     2  175467400  175468400      3       1  150064       2.0291     0.021226
enh69485     2  175471000  175472000      2       1  150064       2.0666     0.019385
enh69491     2  175528400  175529400      2       1  150064        2.035     0.020925
enh69494     2  175628900  175629900      3       2  150064       1.9024     0.028562
enh69495     2  175636800  175637800      4       1  150064       1.6662      0.04784
enh69512     2  175892200  175893200      1       1  150064        1.768      0.03853
enh69590     2  178976200  178977200      2       1  150064       1.9619     0.024889
enh69591     2  178978300  178979300      2       1  150064       2.7261    0.0032045
enh69617     2  180293300  180294300      3       2  150064       2.6631    0.0038718
enh69619     2  180324900  180325900      3       2  150064       4.3777   5.9962e-06
enh69621     2  180870000  180871000      2       1  150064       2.6466    0.0040648
enh69623     2  180898800  180899800      2       1  150064       1.7773     0.037762
enh69624     2  180989900  180990900      1       1  150064       3.4796    0.0002511
enh69651     2  182655300  182656300      4       2  150064       1.7244     0.042318
enh69681     2  183786600  183787600      2       1  150064       1.7868     0.036987
enh69683     2  183794500  183795500      4       2  150064       1.7367     0.041224
enh69687     2  183814000  183815000      2       1  150064       1.8571     0.031646
enh69688     2  183874500  183875500      2       1  150064       3.0777     0.001043
enh69690     2  183886000  183887000      3       2  150064       2.6236    0.0043505
enh69691     2  183890400  183891400      6       3  150064       1.8203     0.034355
enh69695     2  183990600  183991600     10       4  150064       1.8414     0.032778
enh69708     2  187408500  187409500      2       1  150064       2.5653    0.0051545
enh69718     2  188411600  188412600      3       1  150064       1.6685     0.047606
enh69720     2  188419100  188420100      2       1  150064       1.9497     0.025604
enh69728     2  189166000  189167000      4       2  150064       2.2012      0.01386
enh69729     2  189168300  189169300      3       1  150064       2.9365    0.0016596
enh69737     2  189246400  189247400      2       1  150064       2.9245     0.001725
enh69741     2  189361000  189362000      5       2  150064       1.7413     0.040819
enh69744     2  189494200  189495200      4       2  150064       1.6971     0.044842
enh69746     2  189651600  189652600      2       1  150064       2.6071    0.0045662
enh69786     2  190433700  190434700      2       1  150064       2.1181     0.017084
enh69806     2  191222000  191223000      4       1  150064       1.6807     0.046407
enh69813     2  191315900  191316900      1       1  150064       2.2173       0.0133
enh69818     2  191364500  191365500      4       2  150064        1.799     0.036008
enh69819     2  191366100  191367100      2       1  150064       1.9755     0.024107
enh69824     2  191401300  191402300      4       2  150064       2.1491     0.015812
enh69827     2  191446800  191447800      1       1  150064       2.3715     0.008857
enh69829     2  191492900  191493900      2       1  150064       2.4091    0.0079953
enh69846     2  191723800  191724800      3       1  150064       1.6957      0.04497
enh69851     2  191756000  191757000      1       1  150064       1.6797      0.04651
enh69859     2  191885900  191886900      4       2  150064       2.4662    0.0068282
enh69862     2  191906200  191907200      1       1  150064       2.1558      0.01555
enh69863     2  191915400  191916400      3       1  150064       1.7736     0.038062
enh69905     2  192305900  192306900      1       1  150064       1.9478      0.02572
enh69937     2  196398500  196399500      3       2  150064       2.4275    0.0076017
enh69941     2  196966000  196967000      2       1  150064       1.6737       0.0471
enh69942     2  196976800  196977800      3       1  150064       1.8839     0.029786
enh69943     2  196978500  196979500      1       1  150064       2.1625      0.01529
enh69944     2  196988100  196989100      2       1  150064        1.928     0.026927
enh69956     2  197140500  197141500      3       2  150064        2.866    0.0020784
enh69957     2  197149800  197150800      1       1  150064        2.547     0.005433
enh69959     2  197264400  197265400      3       2  150064       1.6888     0.045631
enh69960     2  197451100  197452100      6       2  150064       2.7834    0.0026896
enh69962     2  197466100  197467100      2       1  150064       2.7355    0.0031146
enh69964     2  197647900  197648900      2       1  150064       1.6848     0.046012
enh69965     2  197662200  197663200      1       1  150064       2.2505      0.01221
enh69971     2  197853000  197854000      1       1  150064       2.8627       0.0021
enh69972     2  197855100  197856100      1       1  150064       1.7839      0.03722
enh69974     2  197937700  197938700      3       1  150064       2.4292    0.0075656
enh69984     2  198026300  198027300      2       1  150064       2.2899     0.011013
enh69985     2  198028800  198029800      2       1  150064       2.3458    0.0094928
enh69997     2  198110200  198111200      3       2  150064       1.8808         0.03
enh69999     2  198113200  198114200      3       1  150064       2.5013    0.0061868
enh70000     2  198115100  198116100      3       1  150064       2.6266    0.0043118
enh70005     2  198143800  198144800      4       2  150064       4.8038   7.7832e-07
enh70006     2  198145600  198146600      2       1  150064       4.6083   2.0299e-06
enh70008     2  198152000  198153000      2       1  150064       4.1386   1.7469e-05
enh70010     2  198159600  198160600      1       1  150064       5.3695    3.947e-08
enh70011     2  198161800  198162800      2       1  150064       4.4682   3.9434e-06
enh70012     2  198169700  198170700      4       1  150064       4.9473   3.7631e-07
enh70013     2  198171600  198172600      3       2  150064       5.2905   6.0986e-08
enh70014     2  198172800  198173800      1       1  150064       5.3703    3.931e-08
enh70017     2  198243200  198244200      1       1  150064       4.7819    8.681e-07
enh70019     2  198292900  198293900      1       1  150064       6.4019    7.671e-11
enh70026     2  198402900  198403900      2       1  150064       5.4894   2.0166e-08
enh70028     2  198436500  198437500      1       1  150064       6.1104    4.969e-10
enh70030     2  198478200  198479200      2       1  150064       5.3228   5.1087e-08
enh70031     2  198484600  198485600      1       1  150064       5.9155    1.654e-09
enh70032     2  198491700  198492700      2       1  150064       3.5767   0.00017397
enh70033     2  198493200  198494200      6       2  150064       4.3364   7.2429e-06
enh70034     2  198497300  198498300      4       2  150064       4.7041   1.2747e-06
enh70036     2  198573400  198574400      2       1  150064        4.101   2.0565e-05
enh70037     2  198667600  198668600      2       1  150064       4.1812   1.4498e-05
enh70038     2  198711500  198712500      4       1  150064       4.8388   6.5325e-07
enh70040     2  198737700  198738700      2       1  150064       3.7759   7.9729e-05
enh70041     2  198753500  198754500      2       1  150064       4.2409   1.1133e-05
enh70042     2  198755600  198756600      1       1  150064       4.2633    1.007e-05
enh70044     2  198929800  198930800      3       1  150064       4.2374   1.1307e-05
enh70058     2  200466900  200467900      2       1  150064       1.9952     0.023013
enh70066     2  200774600  200775600      1       1  150064       7.1749    3.618e-13
enh70067     2  200778600  200779600      2       1  150064        3.754   8.7032e-05
enh70068     2  200787400  200788400      4       2  150064       6.1855   3.0962e-10
enh70071     2  200810700  200811700      1       1  150064        6.981    1.465e-12
enh70072     2  200817800  200818800      2       1  150064       5.8308   2.7575e-09
enh70077     2  200904200  200905200      3       2  150064       5.2569   7.3234e-08
enh70078     2  200906600  200907600      3       2  150064       2.5205    0.0058592
enh70082     2  201166800  201167800      3       1  150064       1.6813     0.046348
enh70084     2  201175100  201176100      3       1  150064       4.6922   1.3513e-06
enh70085     2  201176300  201177300      4       2  150064       2.4416    0.0073108
enh70087     2  201179700  201180700      3       2  150064       2.5797     0.004945
enh70088     2  201180700  201181700      1       1  150064       2.5725     0.005049
enh70089     2  201181800  201182800      4       2  150064       4.1246   1.8572e-05
enh70091     2  201183200  201184200      3       1  150064       2.5508    0.0053739
enh70092     2  201184000  201185000      2       1  150064       1.8411     0.032803
enh70094     2  201186200  201187200      1       1  150064       5.3766    3.796e-08
enh70095     2  201194000  201195000      4       2  150064       2.8612    0.0021102
enh70100     2  201215400  201216400      6       4  150064       1.7277     0.042018
enh70105     2  201224700  201225700      1       1  150064       3.5893    0.0001658
enh70106     2  201229000  201230000      3       1  150064       4.8925   4.9787e-07
enh70108     2  201241400  201242400      4       2  150064       5.4499   2.5199e-08
enh70110     2  201245400  201246400      5       2  150064       1.8892     0.029435
enh70113     2  201269800  201270800      3       1  150064       3.3255   0.00044135
enh70114     2  201272100  201273100      3       2  150064       2.5622    0.0052006
enh70119     2  201318200  201319200      3       1  150064       3.9101   4.6132e-05
enh70120     2  201320000  201321000      1       1  150064       3.8819    5.182e-05
enh70121     2  201331700  201332700      3       1  150064       2.2803     0.011295
enh70126     2  201373000  201374000      5       3  150064       2.0277     0.021297
enh70127     2  201392100  201393100      1       1  150064       2.5746     0.005018
enh70129     2  201468500  201469500      8       3  150064       1.7009     0.044477
enh70143     2  201606300  201607300      5       2  150064       1.9379     0.026317
enh70145     2  201621700  201622700      3       1  150064       2.0946     0.018104
enh70149     2  201642200  201643200      2       1  150064        2.272     0.011543
enh70184     2  202118900  202119900      9       4  150064       3.3699   0.00037591
enh70185     2  202126400  202127400      5       2  150064       1.6695     0.047511
enh70186     2  202127100  202128100      8       4  150064       2.3391     0.009666
enh70187     2  202129200  202130200      3       2  150064       3.0485      0.00115
enh70196     2  202286200  202287200      1       1  150064       2.0706       0.0192
enh70211     2  202571900  202572900      6       2  150064        2.153      0.01566
enh70264     2  203452900  203453900      1       1  150064       1.7028       0.0443
enh70265     2  203453400  203454400      2       1  150064       1.7147     0.043196
enh70270     2  203510800  203511800      1       1  150064       1.7649      0.03879
enh70271     2  203583100  203584100      2       1  150064       2.0271     0.021326
enh70276     2  203830300  203831300      7       3  150064       2.0758     0.018955
enh70279     2  203900700  203901700      2       1  150064        1.819     0.034454
enh70282     2  204105300  204106300      3       1  150064        2.359    0.0091633
enh70285     2  204265400  204266400      3       1  150064       2.1662     0.015147
enh70286     2  204276700  204277700      3       1  150064       1.8478     0.032316
enh70302     2  204521300  204522300      6       2  150064       1.6772     0.046752
enh70337     2  205837300  205838300      1       1  150064       2.1553      0.01557
enh70380     2  206942800  206943800      2       1  150064       2.0254     0.021414
enh70382     2  206947600  206948600      3       1  150064       2.2145     0.013396
enh70405     2  207905900  207906900      1       1  150064        1.648      0.04968
enh70406     2  207911200  207912200      3       2  150064       1.8611     0.031363
enh70422     2  208018500  208019500      7       4  150064       1.7097     0.043661
enh70426     2  208044800  208045800      2       1  150064       1.9359     0.026438
enh70443     2  208259200  208260200      7       4  150064       1.7489     0.040155
enh70446     2  208272700  208273700      4       2  150064       3.3696   0.00037633
enh70447     2  208273600  208274600      3       1  150064       2.5903    0.0047951
enh70451     2  208331900  208332900      5       2  150064       3.0179    0.0012726
enh70452     2  208332400  208333400      5       2  150064       3.6413   0.00013562
enh70455     2  208346300  208347300      6       3  150064        2.175     0.014814
enh70457     2  208369500  208370500      2       1  150064       2.6081    0.0045524
enh70459     2  208380600  208381600      1       1  150064       3.9126    4.565e-05
enh70462     2  208398100  208399100      1       1  150064       4.0619    2.434e-05
enh70466     2  208481700  208482700      2       1  150064       3.7678   8.2353e-05
enh70469     2  208494000  208495000      5       2  150064       3.4189    0.0003144
enh70470     2  208497500  208498500      1       1  150064       4.1488    1.671e-05
enh70472     2  208546200  208547200      6       1  150064       1.9084     0.028171
enh70493     2  208929000  208930000      8       4  150064       2.1217     0.016933
enh70527     2  211363600  211364600      3       2  150064          1.9     0.028715
enh70532     2  212608800  212609800      4       2  150064        2.181     0.014593
enh70534     2  213201600  213202600      4       2  150064       3.6338   0.00013964
enh70539     2  213414200  213415200      1       1  150064       2.7305     0.003162
enh70555     2  215345400  215346400      4       2  150064       1.7813     0.037432
enh70561     2  216001400  216002400      4       2  150064         1.69     0.045517
enh70608     2  216707600  216708600      2       1  150064       1.8164     0.034657
enh70628     2  216896100  216897100      2       1  150064       2.1648       0.0152
enh70643     2  217042300  217043300      2       1  150064       2.1384     0.016242
enh70653     2  217163400  217164400      2       1  150064       1.7118     0.043465
enh70654     2  217171400  217172400      2       1  150064       1.9992     0.022796
enh70661     2  217277900  217278900      3       1  150064       2.8614    0.0021086
enh70667     2  217366800  217367800      3       2  150064       2.8024    0.0025361
enh70671     2  217404700  217405700      2       1  150064        1.993     0.023129
enh70674     2  217417800  217418800      5       3  150064       1.7594     0.039251
enh70680     2  217484000  217485000      4       2  150064       1.9169     0.027628
enh70688     2  217521900  217522900      3       1  150064        1.825     0.033998
enh70689     2  217523300  217524300      1       1  150064       1.9774        0.024
enh70690     2  217529600  217530600      2       1  150064       2.1836     0.014494
enh70691     2  217543600  217544600      3       1  150064       2.1124     0.017328
enh70692     2  217544400  217545400      1       1  150064       2.0855      0.01851
enh70717     2  217939600  217940600     10       4  150064       2.3359    0.0097472
enh70721     2  218026700  218027700      1       1  150064       2.1604      0.01537
enh70751     2  218620600  218621600      4       2  150064       1.7853     0.037103
enh70752     2  218621200  218622200      4       2  150064       1.7297     0.041843
enh70755     2  218653800  218654800      8       3  150064       2.4918    0.0063543
enh70756     2  218655200  218656200      2       1  150064       2.4467    0.0072085
enh70780     2  218788300  218789300      4       2  150064       1.6741     0.047052
enh70781     2  218791200  218792200      5       2  150064       1.8057     0.035483
enh70863     2  219935900  219936900      3       1  150064       1.6493     0.049548
enh70864     2  219946800  219947800      5       2  150064       1.8635     0.031196
enh70865     2  219981300  219982300      1       1  150064        2.351     0.009361
enh70868     2  220006600  220007600      2       1  150064       2.3236     0.010074
enh70869     2  220022000  220023000      2       1  150064        2.691    0.0035614
enh70870     2  220033000  220034000      2       1  150064       3.5623   0.00018384
enh70872     2  220037300  220038300      4       2  150064       4.1172   1.9179e-05
enh70873     2  220038500  220039500      1       1  150064       4.2093    1.281e-05
enh70874     2  220044500  220045500      2       1  150064       3.8983   4.8443e-05
enh70875     2  220047200  220048200      2       1  150064       3.8422   6.0957e-05
enh70881     2  220091900  220092900      2       1  150064       1.9286     0.026889
enh70900     2  220233200  220234200      2       1  150064       1.7314     0.041694
enh70909     2  220310100  220311100      3       2  150064       3.7707     8.14e-05
enh70950     2  222391800  222392800      3       2  150064       3.3528   0.00039999
enh70951     2  222394300  222395300      1       1  150064       2.7857     0.002671
enh71037     2  224393000  224394000      6       2  150064       2.0139     0.022012
enh71102     2  224906000  224907000      2       1  150064       1.8287     0.033719
enh71103     2  224950500  224951500      2       1  150064       1.6951     0.045027
enh71112     2  225010700  225011700      1       1  150064       2.2182      0.01327
enh71114     2  225015300  225016300      2       1  150064       2.0493     0.020214
enh71119     2  225075700  225076700      4       1  150064       2.5992    0.0046721
enh71120     2  225086000  225087000      1       1  150064       1.7432      0.04065
enh71122     2  225276500  225277500      3       1  150064       3.0041    0.0013318
enh71123     2  225277000  225278000      3       2  150064       3.3482   0.00040672
enh71124     2  225307400  225308400      5       1  150064       1.9937     0.023093
enh71125     2  225349800  225350800      2       1  150064       1.9061     0.028321
enh71126     2  225381800  225382800      1       1  150064       2.3599     0.009139
enh71128     2  225384700  225385700      3       2  150064       3.6737   0.00011953
enh71130     2  225399500  225400500      6       3  150064       3.9133   4.5526e-05
enh71131     2  225427900  225428900      1       1  150064       2.3985     0.008232
enh71132     2  225434700  225435700      1       1  150064       1.6773      0.04674
enh71133     2  225437000  225438000      5       2  150064       4.4131   5.0947e-06
enh71134     2  225439900  225440900      9       3  150064       1.6497     0.049506
enh71137     2  225446800  225447800      2       1  150064       4.7216   1.1702e-06
enh71138     2  225542800  225543800      1       1  150064       1.9343      0.02654
enh71141     2  225702500  225703500      3       2  150064       2.2422     0.012475
enh71147     2  225774700  225775700      6       3  150064       2.1711      0.01496
enh71155     2  225813300  225814300      2       1  150064       2.8813      0.00198
enh71172     2  225902100  225903100      1       1  150064        3.889    5.032e-05
enh71176     2  225979900  225980900      6       3  150064       2.0248     0.021443
enh71177     2  226029000  226030000      5       2  150064       1.9009     0.028658
enh71207     2  227348500  227349500      3       2  150064       2.1959      0.01405
enh71234     2  227701900  227702900      2       1  150064        1.826     0.033928
enh71235     2  227733800  227734800      2       1  150064       1.7108     0.043558
enh71236     2  227742200  227743200      2       1  150064        2.199     0.013939
enh71238     2  227755900  227756900      1       1  150064       1.9007      0.02867
enh71240     2  227772600  227773600      3       1  150064       2.0618     0.019612
enh71243     2  227841500  227842500      2       1  150064       2.0638      0.01952
enh71244     2  227842700  227843700      4       1  150064       1.7428     0.040687
enh71250     2  228262000  228263000      6       2  150064       2.7527    0.0029553
enh71253     2  228275800  228276800      3       2  150064       2.1261     0.016749
enh71254     2  228280300  228281300      4       2  150064       2.6493    0.0040327
enh71258     2  228326500  228327500      3       1  150064       1.8834     0.029821
enh71263     2  228347400  228348400      3       2  150064       1.9634     0.024799
enh71269     2  228383000  228384000      8       3  150064       2.4844    0.0064886
enh71314     2  230845000  230846000      1       1  150064        2.353     0.009312
enh71319     2  231133200  231134200      2       1  150064       1.7095      0.04368
enh71331     2  231467200  231468200      2       1  150064       1.7855      0.03709
enh71420     2  232264200  232265200      3       2  150064       1.6577     0.048685
enh71425     2  232325800  232326800      1       1  150064       2.7003     0.003464
enh71450     2  232531800  232532800      2       1  150064       2.2746     0.011466
enh71452     2  232538700  232539700      3       2  150064       2.2061     0.013688
enh71453     2  232542100  232543100      5       3  150064       1.7949     0.036334
enh71486     2  233175000  233176000      3       2  150064       1.6926     0.045265
enh71492     2  233308500  233309500      3       2  150064       1.9571     0.025168
enh71494     2  233416500  233417500      1       1  150064       1.6581      0.04865
enh71497     2  233441300  233442300      5       2  150064        1.965     0.024706
enh71498     2  233453100  233454100      3       1  150064       1.7228     0.042464
enh71499     2  233457300  233458300      1       1  150064       2.1019      0.01778
enh71508     2  233565600  233566600      1       1  150064       6.5913     2.18e-11
enh71509     2  233636600  233637600      1       1  150064       6.1794    3.218e-10
enh71511     2  233643100  233644100      1       1  150064       6.6447    1.519e-11
enh71513     2  233653500  233654500      2       1  150064        2.352    0.0093374
enh71514     2  233702600  233703600      1       1  150064       3.5443    0.0001968
enh71515     2  233718000  233719000      3       2  150064       5.9004    1.813e-09
enh71516     2  233736400  233737400      2       1  150064       2.2883      0.01106
enh71518     2  233766200  233767200      2       1  150064       5.2903   6.1042e-08
enh71521     2  233896200  233897200      4       2  150064       2.2958     0.010844
enh71522     2  233898600  233899600      4       2  150064       2.6434    0.0041043
enh71555     2  234473600  234474600      1       1  150064       2.1638      0.01524
enh71602     2  235280600  235281600      3       2  150064       2.7706    0.0027976
enh71608     2  235353400  235354400      4       2  150064         1.85      0.03216
enh71609     2  235355000  235356000      2       1  150064       2.1942      0.01411
enh71611     2  235359800  235360800      1       1  150064       1.7137      0.04329
enh71669     2  236080100  236081100      9       3  150064       2.1096     0.017448
enh71685     2  236419500  236420500      2       1  150064        2.523    0.0058172
enh71689     2  236471600  236472600      1       1  150064       2.0511      0.02013
enh71696     2  236514100  236515100      1       1  150064       1.8251      0.03399
enh71698     2  236516700  236517700      3       2  150064       1.9775     0.023993
enh71702     2  236543400  236544400      2       1  150064       1.8264     0.033891
enh71703     2  236548600  236549600      4       2  150064       2.3769    0.0087296
enh71704     2  236552200  236553200      5       2  150064       1.6555     0.048915
enh71705     2  236556200  236557200      3       1  150064       2.3053     0.010575
enh71713     2  236617400  236618400     10       4  150064       1.7999     0.035938
enh71716     2  236627500  236628500      3       2  150064       1.9014     0.028626
enh71720     2  236677400  236678400      2       1  150064       1.7603     0.039178
enh71733     2  237550800  237551800      6       2  150064       2.0007      0.02271
enh71741     2  237677700  237678700      4       2  150064       2.1651     0.015189
enh71751     2  237897500  237898500      3       1  150064       1.8737     0.030484
enh71791     2  238162100  238163100      1       1  150064       1.6558      0.04888
enh71854     2  238483600  238484600      9       3  150064       1.7736     0.038063
enh71893     2  238649100  238650100      4       1  150064       1.7396     0.040963
enh71895     2  238653200  238654200      8       2  150064       1.7157      0.04311
enh71931     2  239084900  239085900      3       2  150064       2.8864    0.0019484
enh71933     2  239093100  239094100      3       2  150064        2.781    0.0027098
enh71934     2  239095900  239096900      2       1  150064       2.4047    0.0080937
enh71936     2  239103700  239104700      9       4  150064       2.3243     0.010055
enh71944     2  239169200  239170200      2       1  150064       1.6853     0.045966
enh71945     2  239169600  239170600      2       1  150064       1.6853     0.045966
enh71947     2  239175700  239176700      1       1  150064       1.7618      0.03905
enh72004     2  239850800  239851800      3       2  150064       1.6723      0.04723
enh72137     2  240884400  240885400      4       2  150064       1.6697     0.047489
enh72164     2  241279300  241280300      2       1  150064       1.9267      0.02701
enh72171     2  241332000  241333000      7       2  150064       2.2108     0.013525
enh72212     2  241948100  241949100      4       2  150064       1.9416     0.026094
enh72232     2  242251700  242252700      2       1  150064       1.9405     0.026157
enh72237     2  242294400  242295400      4       2  150064       2.7322    0.0031453
enh72242     2  242307300  242308300      2       1  150064       2.1047      0.01766
enh72243     2  242308000  242309000      1       1  150064       2.6246     0.004337
enh72246     2  242317600  242318600      5       3  150064       2.5228    0.0058207
enh72248     2  242320300  242321300      3       2  150064       2.6115    0.0045079
enh72249     2  242325300  242326300      4       2  150064         2.11     0.017428
enh72257     2  242354300  242355300      4       2  150064       1.7862     0.037037
enh72270     2  242573900  242574900      3       2  150064       1.8432     0.032647
enh72275     2  242604900  242605900      4       1  150064       2.0333      0.02101
enh72289     2  242795700  242796700      6       2  150064       2.1824      0.01454
enh72296     2  242841300  242842300      6       2  150064       1.6543     0.049038
enh72320     3    2548300    2549300      5       3  150064       2.6762     0.003723
enh72361     3    4894600    4895600      1       1  150064       2.3182      0.01022
enh72362     3    4908000    4909000      1       1  150064       1.7001      0.04456
enh72376     3    5061300    5062300      3       2  150064       2.8895    0.0019292
enh72389     3    5203100    5204100      1       1  150064       1.6877      0.04573
enh72396     3    5259600    5260600      6       2  150064       1.6473     0.049752
enh72448     3    9032000    9033000      2       1  150064       1.6756     0.046905
enh72455     3    9183000    9184000      1       1  150064       2.2035      0.01378
enh72468     3    9406000    9407000      4       2  150064       2.0666     0.019388
enh72470     3    9435600    9436600      4       2  150064       1.7764     0.037835
enh72474     3    9448100    9449100      4       2  150064       2.4637    0.0068762
enh72477     3    9462200    9463200      2       1  150064       2.5539    0.0053266
enh72478     3    9463500    9464500      3       1  150064       1.9904     0.023276
enh72479     3    9465200    9466200      2       1  150064       1.9569     0.025179
enh72543     3   10240400   10241400      2       1  150064       1.7216     0.042573
enh72565     3   10593200   10594200      3       1  150064       2.3492     0.009407
enh72566     3   10642000   10643000      5       2  150064       2.0014     0.022675
enh72567     3   10805600   10806600      4       2  150064       3.7773   7.9278e-05
enh72568     3   10813500   10814500      1       1  150064        1.869      0.03081
enh72569     3   10840300   10841300      4       2  150064       2.4077    0.0080272
enh72606     3   11433400   11434400      3       1  150064       2.0562     0.019883
enh72610     3   11479700   11480700      1       1  150064       2.0655      0.01944
enh72629     3   11603500   11604500      1       1  150064       2.5596     0.005239
enh72631     3   11608100   11609100      3       2  150064       2.5511    0.0053695
enh72651     3   11674100   11675100      2       1  150064       2.6237    0.0043495
enh72653     3   11685400   11686400      1       1  150064       4.0817    2.235e-05
enh72654     3   11702200   11703200      4       2  150064       3.2625   0.00055222
enh72655     3   11703000   11704000      2       1  150064       3.0804    0.0010335
enh72656     3   11706800   11707800      3       2  150064       1.8948      0.02906
enh72665     3   11806200   11807200      4       2  150064       2.6584    0.0039256
enh72670     3   11885800   11886800      5       1  150064       2.4592    0.0069617
enh72671     3   12185300   12186300      3       2  150064       2.8109    0.0024698
enh72672     3   12188600   12189600      4       2  150064       3.3566   0.00039453
enh72674     3   12197000   12198000      5       2  150064       2.1735      0.01487
enh72689     3   12392800   12393800      2       1  150064        2.105     0.017646
enh72690     3   12398400   12399400      1       1  150064       2.0875      0.01842
enh72693     3   12462800   12463800      3       1  150064       2.1853     0.014434
enh72698     3   12485800   12486800      3       2  150064       3.6089   0.00015378
enh72699     3   12486400   12487400      6       3  150064       2.1171     0.017124
enh72701     3   12503400   12504400      4       2  150064       1.9011     0.028642
enh72702     3   12512300   12513300      3       2  150064       2.5137    0.0059735
enh72703     3   12514500   12515500      2       1  150064       2.5823    0.0049066
enh72705     3   12521000   12522000      3       1  150064       2.2586     0.011955
enh72706     3   12524400   12525400      3       1  150064       1.9132     0.027863
enh72708     3   12528100   12529100      3       2  150064        1.677     0.046775
enh72715     3   12601200   12602200      2       1  150064       2.4155    0.0078571
enh72716     3   12603800   12604800      4       1  150064       2.3425    0.0095783
enh72718     3   12616800   12617800      2       1  150064       2.0855     0.018513
enh72722     3   12679300   12680300      1       1  150064       2.3523     0.009328
enh72726     3   12690900   12691900      4       2  150064       2.3059     0.010557
enh72728     3   12699700   12700700      2       1  150064       2.2026     0.013811
enh72731     3   12760800   12761800      1       1  150064       1.7088      0.04374
enh72732     3   12771000   12772000      3       1  150064       2.7711     0.002793
enh72752     3   12974000   12975000      1       1  150064       1.6512      0.04935
enh72761     3   13026000   13027000      2       1  150064       1.7814     0.037421
enh72763     3   13036600   13037600      5       2  150064       1.7541     0.039707
enh72773     3   13083700   13084700      3       2  150064       2.1508     0.015748
enh72774     3   13087400   13088400      5       2  150064       2.1506     0.015753
enh72781     3   13357600   13358600      4       1  150064       1.9638     0.024777
enh72783     3   13390100   13391100      3       1  150064       1.6672     0.047742
enh72837     3   14212200   14213200      2       1  150064       2.0244     0.021464
enh72855     3   14337400   14338400      3       2  150064       2.2996     0.010736
enh72860     3   14418000   14419000      4       1  150064        1.878     0.030188
enh72861     3   14419800   14420800      2       1  150064       2.2925     0.010938
enh72882     3   14550300   14551300      5       3  150064       1.7129     0.043363
enh72887     3   14676400   14677400      1       1  150064       2.1881      0.01433
enh72888     3   14691700   14692700      2       1  150064       1.7422     0.040736
enh72892     3   14845200   14846200      1       1  150064       1.8796      0.03008
enh72893     3   14877500   14878500      6       2  150064       2.7248    0.0032175
enh72897     3   14962200   14963200      2       1  150064       2.6052    0.0045911
enh72898     3   14962600   14963600      3       1  150064       2.8547    0.0021541
enh72910     3   15138600   15139600      2       1  150064       1.7907     0.036672
enh72961     3   15679400   15680400      2       1  150064       1.6901     0.045507
enh72976     3   15767400   15768400      8       3  150064       1.7564     0.039512
enh73003     3   16067900   16068900      5       2  150064       1.9105     0.028031
enh73033     3   16318500   16319500      4       1  150064        2.074     0.019039
enh73037     3   16353200   16354200      3       1  150064       1.7802      0.03752
enh73044     3   16440900   16441900      5       2  150064       2.0809      0.01872
enh73070     3   16879800   16880800      1       1  150064       1.8239      0.03408
enh73071     3   16890800   16891800      5       3  150064       1.8073     0.035355
enh73079     3   16958400   16959400      4       1  150064       3.3791   0.00036362
enh73081     3   17080500   17081500      3       1  150064       2.1731     0.014887
enh73084     3   17236700   17237700      2       1  150064       3.8841   5.1359e-05
enh73086     3   17680200   17681200      2       1  150064       1.8609     0.031377
enh73087     3   17686400   17687400      3       2  150064       3.7255   9.7464e-05
enh73088     3   17761600   17762600      3       2  150064       4.3116   8.1024e-06
enh73089     3   17780800   17781800      5       2  150064       4.9003   4.7839e-07
enh73090     3   17784600   17785600      5       1  150064       2.6322    0.0042412
enh73091     3   17790700   17791700      1       1  150064       3.0272     0.001234
enh73093     3   17801200   17802200      2       1  150064       4.5673   2.4698e-06
enh73096     3   17882200   17883200      2       1  150064       4.1648   1.5584e-05
enh73115     3   19929900   19930900      6       2  150064        1.725     0.042268
enh73116     3   19991200   19992200      6       3  150064       1.6766     0.046809
enh73117     3   20007300   20008300      4       2  150064        2.878    0.0020012
enh73162     3   23769900   23770900      1       1  150064       1.8874      0.02955
enh73168     3   23852800   23853800      4       2  150064       3.4433    0.0002873
enh73171     3   23870600   23871600      4       2  150064       2.3215      0.01013
enh73181     3   23988900   23989900      5       2  150064       1.6824     0.046248
enh73188     3   24088500   24089500      2       1  150064       3.2598    0.0005575
enh73189     3   24160600   24161600      1       1  150064       3.2787    0.0005214
enh73190     3   24164700   24165700      2       1  150064       3.1042   0.00095385
enh73193     3   24227000   24228000      6       2  150064       1.7418     0.040776
enh73194     3   24253800   24254800      5       2  150064        2.942    0.0016304
enh73196     3   24263000   24264000      5       3  150064       2.3919    0.0083813
enh73209     3   25086200   25087200      4       2  150064       1.8876     0.029543
enh73233     3   25822700   25823700      2       1  150064       1.8144      0.03481
enh73291     3   29471700   29472700      5       2  150064        1.766     0.038695
enh73293     3   29495400   29496400      2       1  150064       3.1047   0.00095228
enh73301     3   29736000   29737000      5       1  150064       2.2673     0.011686
enh73302     3   29800300   29801300      1       1  150064       3.0275     0.001233
enh73303     3   30133300   30134300      2       1  150064       3.5264   0.00021065
enh73353     3   30706100   30707100      2       1  150064       2.5237    0.0058069
enh73354     3   30722200   30723200      4       2  150064       1.8472      0.03236
enh73371     3   31402600   31403600      4       1  150064       2.0865     0.018467
enh73372     3   31406300   31407300      3       1  150064       2.1956     0.014059
enh73373     3   31464700   31465700      2       1  150064       1.9217      0.02732
enh73378     3   31588700   31589700      2       1  150064       2.6997    0.0034698
enh73381     3   31675600   31676600      2       1  150064       2.6739    0.0037483
enh73382     3   31719400   31720400      4       2  150064       2.1849     0.014448
enh73406     3   31987600   31988600      5       2  150064       2.3864     0.008508
enh73412     3   32018200   32019200      5       1  150064       2.3242     0.010058
enh73413     3   32019400   32020400      6       4  150064       2.6646    0.0038545
enh73457     3   32891500   32892500      3       1  150064       1.8787     0.030143
enh73465     3   33157600   33158600      1       1  150064       2.0443      0.02046
enh73470     3   33181600   33182600      1       1  150064       1.9719      0.02431
enh73473     3   33318000   33319000      2       1  150064       2.6051    0.0045928
enh73476     3   33399300   33400300      1       1  150064       2.0858       0.0185
enh73477     3   33401500   33402500      1       1  150064       2.2253      0.01303
enh73478     3   33404200   33405200      5       2  150064       3.2096    0.0006646
enh73479     3   33413800   33414800      1       1  150064       3.0412     0.001178
enh73480     3   33419000   33420000      1       1  150064       2.8652     0.002084
enh73481     3   33424900   33425900      2       1  150064       3.2059   0.00067324
enh73483     3   33467500   33468500      4       2  150064       3.2048   0.00067582
enh73484     3   33468600   33469600      6       3  150064       2.6987     0.003481
enh73485     3   33470000   33471000      2       1  150064       2.8559    0.0021457
enh73486     3   33472500   33473500      2       1  150064       3.1439   0.00083346
enh73487     3   33475100   33476100      3       2  150064       2.8522    0.0021708
enh73489     3   33478000   33479000      4       2  150064        3.137   0.00085329
enh73490     3   33483200   33484200      6       3  150064       2.7076    0.0033882
enh73491     3   33620300   33621300      2       1  150064       1.6786     0.046615
enh73492     3   33651600   33652600      2       1  150064       2.3095     0.010457
enh73518     3   36949800   36950800      1       1  150064       2.8166     0.002427
enh73520     3   36984600   36985600      2       1  150064       2.7253    0.0032117
enh73521     3   37010800   37011800      2       1  150064       2.8671     0.002071
enh73523     3   37035800   37036800      3       2  150064       3.0748    0.0010533
enh73524     3   37095800   37096800      3       2  150064       2.6262    0.0043168
enh73530     3   37180800   37181800      2       1  150064       2.7607    0.0028837
enh73532     3   37204300   37205300      3       1  150064       3.0441    0.0011669
enh73533     3   37211600   37212600      1       1  150064       3.0838     0.001022
enh73534     3   37213800   37214800      2       1  150064       2.8519     0.002173
enh73536     3   37224500   37225500      4       2  150064       2.4973    0.0062576
enh73537     3   37239300   37240300      2       1  150064       2.1644     0.015216
enh73538     3   37247400   37248400      1       1  150064       2.8774     0.002005
enh73540     3   37259400   37260400      3       1  150064       2.6153    0.0044579
enh73545     3   37298600   37299600      6       3  150064       2.0675     0.019341
enh73547     3   37332300   37333300      3       1  150064       1.8887     0.029469
enh73550     3   37552700   37553700      2       1  150064       2.0508     0.020145
enh73557     3   37709900   37710900      1       1  150064       2.3815      0.00862
enh73565     3   37894600   37895600      2       1  150064       2.4824    0.0065249
enh73568     3   37906900   37907900      2       1  150064        2.173     0.014889
enh73571     3   37945400   37946400      2       1  150064       3.3195   0.00045092
enh73572     3   37948600   37949600      4       2  150064       2.1082     0.017506
enh73573     3   37951300   37952300      3       1  150064       3.3963   0.00034155
enh73574     3   37964700   37965700      2       1  150064       3.1752   0.00074856
enh73575     3   37977000   37978000      3       2  150064        3.341    0.0004174
enh73580     3   37998100   37999100      2       1  150064       2.0516     0.020107
enh73584     3   38015900   38016900      3       2  150064       1.6536     0.049107
enh73618     3   38494000   38495000      3       1  150064       3.1473   0.00082402
enh73620     3   38501400   38502400      1       1  150064       3.2383    0.0006013
enh73621     3   38513900   38514900      2       1  150064       3.2491    0.0005789
enh73622     3   38516000   38517000      3       1  150064       3.0983   0.00097333
enh73623     3   38536200   38537200      2       1  150064       3.0912   0.00099671
enh73624     3   38536900   38537900      4       2  150064       2.8552    0.0021503
enh73625     3   38556800   38557800      3       2  150064       3.6804   0.00011644
enh73627     3   38675200   38676200      1       1  150064        2.288      0.01107
enh73642     3   39149800   39150800      8       4  150064       2.0115     0.022138
enh73779     3   42190600   42191600      1       1  150064       3.0188     0.001269
enh73782     3   42202500   42203500      1       1  150064       1.7506      0.04001
enh73784     3   42205600   42206600      2       1  150064       1.7237     0.042378
enh73785     3   42218500   42219500      4       2  150064       2.5191    0.0058824
enh73786     3   42225400   42226400      4       2  150064       2.0604     0.019678
enh73787     3   42234000   42235000      6       2  150064       2.4974    0.0062562
enh73788     3   42242600   42243600      7       2  150064       2.4191    0.0077795
enh73795     3   42417500   42418500      5       2  150064       2.4807    0.0065562
enh73817     3   42743100   42744100      2       1  150064       1.9889     0.023356
enh73853     3   43358800   43359800      2       1  150064       1.7782     0.037685
enh73857     3   43386600   43387600      2       1  150064       1.8421      0.03273
enh73858     3   43405000   43406000      4       2  150064       1.9069     0.028268
enh73861     3   43435300   43436300      3       2  150064       2.4605    0.0069373
enh73866     3   43464300   43465300      2       1  150064       1.8625     0.031267
enh73872     3   43737700   43738700      3       1  150064       2.7653    0.0028431
enh73876     3   43795400   43796400      3       2  150064       3.4632   0.00026694
enh73877     3   43800200   43801200      2       1  150064       2.1932     0.014145
enh73878     3   43807000   43808000      5       3  150064       1.9787     0.023927
enh73883     3   43896900   43897900      3       1  150064       2.0593     0.019733
enh73891     3   44067400   44068400      4       2  150064       1.8273      0.03383
enh73895     3   44110500   44111500      3       2  150064       1.8397     0.032907
enh73901     3   44396500   44397500      3       1  150064       2.9899    0.0013954
enh73907     3   44597200   44598200      1       1  150064       3.0287     0.001228
enh73948     3   45126600   45127600      1       1  150064       1.9294      0.02684
enh73953     3   45164600   45165600      1       1  150064       1.7014      0.04443
enh73961     3   45180300   45181300      8       4  150064       2.1403     0.016165
enh73965     3   45219400   45220400     10       4  150064       1.8367     0.033125
enh73972     3   45314900   45315900      3       2  150064       3.7135   0.00010222
enh74144     3   47642800   47643800      2       1  150064       2.2168      0.01332
enh74160     3   47932200   47933200      1       1  150064       1.9288      0.02688
enh74162     3   47953000   47954000      2       1  150064       1.8938     0.029126
enh74166     3   48027000   48028000      3       1  150064       1.7796     0.037569
enh74172     3   48064200   48065200      1       1  150064       1.8167      0.03463
enh74182     3   48099300   48100300      1       1  150064        1.666      0.04786
enh74189     3   48131100   48132100      1       1  150064       1.7805       0.0375
enh74190     3   48166300   48167300      1       1  150064       1.8551      0.03179
enh74192     3   48172400   48173400      2       1  150064       2.2815      0.01126
enh74196     3   48192900   48193900      5       1  150064       2.0903     0.018296
enh74200     3   48235800   48236800      1       1  150064       2.3208      0.01015
enh74203     3   48273800   48274800      1       1  150064       2.3819     0.008612
enh74205     3   48281500   48282500      3       1  150064       2.1688     0.015048
enh74212     3   48359800   48360800      3       1  150064       1.8484     0.032275
enh74215     3   48410900   48411900      2       1  150064       2.1355     0.016358
enh74255     3   48661400   48662400      1       1  150064        2.289      0.01104
enh74256     3   48670500   48671500      1       1  150064       2.2701       0.0116
enh74257     3   48674200   48675200      1       1  150064       2.2591      0.01194
enh74259     3   48701700   48702700      1       1  150064       2.6404     0.004141
enh74260     3   48720300   48721300      2       1  150064       1.9742      0.02418
enh74261     3   48724200   48725200      2       1  150064       2.5576    0.0052695
enh74262     3   48730900   48731900      2       1  150064       1.7726      0.03815
enh74264     3   48733300   48734300      2       1  150064       1.9281     0.026919
enh74265     3   48735000   48736000      4       2  150064       2.0676     0.019339
enh74266     3   48745900   48746900      2       1  150064       1.6997     0.044593
enh74269     3   48754800   48755800      1       1  150064       2.1125      0.01732
enh74273     3   48777900   48778900      1       1  150064        1.712      0.04345
enh74279     3   48900300   48901300      2       1  150064       2.0014     0.022677
enh74297     3   49067000   49068000      1       1  150064       1.6834      0.04615
enh74311     3   49211500   49212500      2       1  150064       2.1347     0.016391
enh74313     3   49275800   49276800      5       2  150064       1.7737     0.038055
enh74323     3   49334500   49335500      4       2  150064       1.8961     0.028972
enh74325     3   49378700   49379700      3       1  150064       1.7785     0.037657
enh74326     3   49382900   49383900      4       2  150064       1.7794     0.037588
enh74330     3   49415100   49416100      2       1  150064       1.9668     0.024604
enh74331     3   49423600   49424600      5       3  150064       2.2637     0.011796
enh74332     3   49425600   49426600      2       1  150064       2.6292    0.0042788
enh74335     3   49437100   49438100      4       2  150064       2.0955     0.018063
enh74340     3   49458600   49459600      3       1  150064       2.1882     0.014328
enh74341     3   49465100   49466100      3       2  150064       2.2848     0.011161
enh74342     3   49467200   49468200      1       1  150064        2.313      0.01036
enh74353     3   49535100   49536100      1       1  150064        2.107      0.01756
enh74378     3   49744100   49745100      2       1  150064       1.7323     0.041608
enh74379     3   49750000   49751000      1       1  150064       1.8367      0.03313
enh74382     3   49758200   49759200      1       1  150064       2.3178      0.01023
enh74384     3   49771800   49772800      4       1  150064        1.768     0.038528
enh74388     3   49818500   49819500      2       1  150064       1.6924     0.045285
enh74389     3   49821600   49822600      3       2  150064        2.037     0.020826
enh74392     3   49836600   49837600      1       1  150064       1.7144      0.04323
enh74395     3   49846000   49847000      1       1  150064       2.3799     0.008658
enh74396     3   49849500   49850500      1       1  150064       2.3804     0.008648
enh74399     3   49877200   49878200      3       1  150064       2.3023      0.01066
enh74400     3   49892400   49893400      2       1  150064       2.2205     0.013191
enh74401     3   49894200   49895200      2       1  150064       2.0486     0.020249
enh74402     3   49936200   49937200      2       1  150064       2.9568    0.0015542
enh74404     3   49942500   49943500      1       1  150064       2.0164      0.02188
enh74406     3   49961700   49962700      2       1  150064       2.2515     0.012177
enh74408     3   49965100   49966100      3       2  150064       1.7315      0.04168
enh74409     3   49967600   49968600      1       1  150064       3.0538      0.00113
enh74410     3   49968000   49969000      1       1  150064       3.0538      0.00113
enh74411     3   49978800   49979800      4       2  150064       2.5603    0.0052297
enh74414     3   49997000   49998000      2       1  150064       2.9313    0.0016877
enh74415     3   50002800   50003800      6       2  150064       3.1869   0.00071901
enh74416     3   50003200   50004200      6       2  150064       3.1869   0.00071901
enh74418     3   50035500   50036500      1       1  150064       2.9406     0.001638
enh74420     3   50087300   50088300      4       2  150064       2.3676    0.0089525
enh74421     3   50128400   50129400      3       1  150064       2.8875    0.0019418
enh74429     3   50202300   50203300      4       2  150064       2.9186    0.0017583
enh74442     3   50287600   50288600      2       1  150064       2.1402     0.016169
enh74444     3   50291700   50292700      4       2  150064       3.0069    0.0013198
enh74446     3   50296800   50297800      1       1  150064       2.6618     0.003886
enh74501     3   51320800   51321800      1       1  150064       2.5272     0.005749
enh74505     3   51426100   51427100      1       1  150064        2.068      0.01932
enh74509     3   51531900   51532900      2       1  150064       1.8601     0.031432
enh74511     3   51535500   51536500      1       1  150064       2.2004      0.01389
enh74512     3   51553700   51554700      1       1  150064       2.0006      0.02272
enh74518     3   51616800   51617800      1       1  150064       1.7872      0.03695
enh74520     3   51653600   51654600      1       1  150064        1.732      0.04164
enh74521     3   51655400   51656400      3       1  150064       1.8953     0.029025
enh74524     3   51707200   51708200      2       1  150064       1.8649     0.031095
enh74531     3   51847200   51848200      1       1  150064       2.2758      0.01143
enh74563     3   52083800   52084800      1       1  150064       1.8409      0.03282
enh74569     3   52123200   52124200      1       1  150064        1.723      0.04244
enh74571     3   52143000   52144000      3       1  150064       2.0685     0.019296
enh74577     3   52174300   52175300      1       1  150064       1.7253      0.04224
enh74584     3   52230000   52231000      2       1  150064       3.5017   0.00023113
enh74585     3   52233200   52234200      1       1  150064       3.9421    4.039e-05
enh74586     3   52233900   52234900      1       1  150064       3.8338    6.309e-05
enh74588     3   52236200   52237200      1       1  150064        3.771    8.131e-05
enh74592     3   52259400   52260400      1       1  150064       3.0852     0.001017
enh74593     3   52268700   52269700      5       3  150064        4.523    3.048e-06
enh74597     3   52287300   52288300      1       1  150064       5.6654    7.336e-09
enh74600     3   52307000   52308000      3       1  150064       3.0683    0.0010763
enh74607     3   52341500   52342500      1       1  150064       2.9234     0.001731
enh74609     3   52347600   52348600      2       1  150064       2.8812     0.001981
enh74613     3   52401300   52402300      2       1  150064        3.183   0.00072886
enh74620     3   52466700   52467700      4       2  150064       3.9566   3.8006e-05
enh74627     3   52487800   52488800      3       2  150064       3.1092   0.00093793
enh74628     3   52491200   52492200      3       2  150064       3.2098   0.00066409
enh74638     3   52540400   52541400      3       1  150064       5.1232   1.5019e-07
enh74640     3   52552700   52553700      2       1  150064       1.6487     0.049605
enh74641     3   52559600   52560600      2       1  150064       4.4057   5.2729e-06
enh74642     3   52564300   52565300      2       1  150064       4.0701     2.35e-05
enh74644     3   52573000   52574000      4       2  150064       4.1864   1.4171e-05
enh74651     3   52703400   52704400      3       2  150064       4.2798   9.3526e-06
enh74654     3   52716800   52717800      4       1  150064       4.5002   3.3949e-06
enh74655     3   52721600   52722600      2       1  150064       4.9234   4.2524e-07
enh74657     3   52737200   52738200      2       1  150064        3.823   6.5922e-05
enh74658     3   52741700   52742700      3       1  150064       5.1293   1.4544e-07
enh74659     3   52745900   52746900      3       2  150064       4.3029   8.4274e-06
enh74660     3   52746700   52747700      3       2  150064       4.1855   1.4228e-05
enh74661     3   52748400   52749400      2       1  150064       4.2773   9.4603e-06
enh74662     3   52797100   52798100      1       1  150064       5.0263      2.5e-07
enh74664     3   52861200   52862200      4       1  150064       5.0249   2.5181e-07
enh74666     3   52869100   52870100      2       1  150064       4.8526   6.0923e-07
enh74667     3   52877000   52878000      1       1  150064       1.9797      0.02387
enh74669     3   52882700   52883700      2       1  150064       4.9173   4.3883e-07
enh74670     3   52913400   52914400      4       2  150064       4.0155   2.9666e-05
enh74671     3   52924400   52925400      1       1  150064       1.7474      0.04028
enh74672     3   52925300   52926300      1       1  150064       4.9932    2.969e-07
enh74674     3   52927500   52928500      3       1  150064       5.1139   1.5783e-07
enh74675     3   52929000   52930000      2       1  150064       2.3767     0.008734
enh74676     3   52931800   52932800      2       1  150064        4.483   3.6795e-06
enh74677     3   53011900   53012900      1       1  150064       3.0485      0.00115
enh74678     3   53033100   53034100      2       1  150064        4.319   7.8361e-06
enh74680     3   53060200   53061200      3       2  150064       5.2966   5.9004e-08
enh74683     3   53077500   53078500      2       1  150064       4.0936   2.1237e-05
enh74684     3   53105800   53106800      2       1  150064       2.1692     0.015032
enh74688     3   53137400   53138400      1       1  150064       2.8338       0.0023
enh74694     3   53174400   53175400      1       1  150064       5.8968    1.853e-09
enh74705     3   53257000   53258000      6       2  150064       1.9301     0.026796
enh74707     3   53266200   53267200      3       1  150064       1.8766      0.03029
enh74708     3   53268000   53269000     10       3  150064       2.9021    0.0018531
enh74709     3   53269200   53270200     10       2  150064       2.3096     0.010455
enh74711     3   53271800   53272800      3       2  150064       3.0174    0.0012747
enh74712     3   53272900   53273900      5       2  150064       4.1385   1.7482e-05
enh74713     3   53275000   53276000      5       2  150064       2.0875     0.018423
enh74714     3   53278200   53279200      5       2  150064       3.0809    0.0010318
enh74715     3   53281600   53282600      5       3  150064       3.0936    0.0009886
enh74718     3   53290000   53291000      4       2  150064       2.6459    0.0040737
enh74719     3   53292900   53293900      4       2  150064       3.4983   0.00023411
enh74721     3   53298500   53299500      1       1  150064       3.9283    4.277e-05
enh74722     3   53303200   53304200      2       1  150064       1.7912     0.036629
enh74724     3   53321100   53322100      1       1  150064       2.3171      0.01025
enh74729     3   53388700   53389700      2       1  150064       3.5769   0.00017387
enh74730     3   53512800   53513800      1       1  150064       3.9247    4.341e-05
enh74738     3   53914000   53915000      1       1  150064       2.2603       0.0119
enh74763     3   55208400   55209400      3       1  150064       1.9086     0.028155
enh74766     3   55450100   55451100      2       1  150064       1.9065     0.028296
enh74780     3   56712400   56713400      4       2  150064       1.9439     0.025955
enh74781     3   56714000   56715000      4       2  150064       2.0581     0.019792
enh74802     3   56889500   56890500      2       1  150064       2.1044     0.017673
enh74889     3   58022000   58023000      1       1  150064       1.7185      0.04285
enh74906     3   58088800   58089800      4       2  150064       1.7446     0.040528
enh74908     3   58150200   58151200      1       1  150064       2.1165      0.01715
enh74910     3   58160900   58161900      4       2  150064       2.6702    0.0037904
enh74912     3   58163800   58164800     10       2  150064       1.7864     0.037017
enh74926     3   58273000   58274000      2       1  150064        2.578    0.0049682
enh74928     3   58282100   58283100     11       2  150064       2.0488     0.020239
enh74929     3   58285200   58286200      3       1  150064       1.8029     0.035701
enh74933     3   58320400   58321400      3       2  150064       2.3275    0.0099688
enh74936     3   58337500   58338500      2       1  150064       1.8801     0.030046
enh74940     3   58372900   58373900      4       1  150064       2.3439    0.0095415
enh74941     3   58396400   58397400     10       4  150064       2.0892     0.018345
enh74942     3   58405200   58406200      7       2  150064       2.2722     0.011537
enh74943     3   58410400   58411400      3       1  150064       2.3536    0.0092974
enh74944     3   58417600   58418600      2       1  150064       2.2582     0.011967
enh74945     3   58420200   58421200      6       3  150064       1.8137     0.034862
enh74948     3   58456700   58457700      3       2  150064       2.0161     0.021894
enh75003     3   61237600   61238600      4       2  150064       1.7454     0.040454
enh75024     3   61826900   61827900      3       1  150064       1.7369     0.041207
enh75025     3   61833700   61834700      3       1  150064       2.2755     0.011438
enh75051     3   62651300   62652300      2       1  150064       1.6626       0.0482
enh75061     3   63840900   63841900      2       1  150064       3.5977   0.00016054
enh75064     3   63857700   63858700      2       1  150064       2.8442     0.002226
enh75067     3   63881000   63882000      2       1  150064       3.4688   0.00026138
enh75068     3   63896200   63897200      4       2  150064       2.3692    0.0089141
enh75069     3   63899500   63900500      1       1  150064       5.1478    1.318e-07
enh75070     3   63913100   63914100      2       1  150064       3.1341   0.00086204
enh75072     3   63919800   63920800      1       1  150064       2.6535     0.003983
enh75077     3   63937600   63938600      1       1  150064       1.7284      0.04196
enh75078     3   63938500   63939500      2       1  150064       2.6295    0.0042757
enh75080     3   63949700   63950700      3       2  150064       2.3367    0.0097271
enh75082     3   63954300   63955300      3       1  150064       2.8903    0.0019243
enh75085     3   63962100   63963100      3       2  150064       3.1783   0.00074062
enh75086     3   63964700   63965700      6       3  150064       3.6984   0.00010847
enh75087     3   63979100   63980100      3       2  150064       2.2365      0.01266
enh75089     3   63993800   63994800      4       2  150064       4.6468    1.686e-06
enh75090     3   64006600   64007600      4       2  150064       1.9426     0.026032
enh75092     3   64016000   64017000      4       2  150064       1.7161      0.04307
enh75093     3   64017000   64018000      1       1  150064       1.9985      0.02283
enh75094     3   64033400   64034400      1       1  150064        2.156      0.01554
enh75096     3   64106800   64107800      7       2  150064       2.7717     0.002788
enh75101     3   64136500   64137500      4       2  150064       3.1658   0.00077342
enh75102     3   64147100   64148100      2       1  150064       2.6795    0.0036867
enh75103     3   64149000   64150000      5       2  150064       1.8892     0.029435
enh75104     3   64161400   64162400      3       2  150064       2.2419     0.012485
enh75105     3   64174300   64175300      3       1  150064       3.8714   5.4105e-05
enh75110     3   64200600   64201600      3       2  150064       2.6393    0.0041541
enh75111     3   64201300   64202300      5       3  150064       2.6926    0.0035452
enh75113     3   64205300   64206300      5       3  150064       2.0308     0.021138
enh75129     3   64403300   64404300      4       2  150064        2.592    0.0047704
enh75131     3   64453000   64454000      4       2  150064       2.4864    0.0064518
enh75170     3   65869200   65870200      9       2  150064       1.8502     0.032144
enh75226     3   66743800   66744800      5       2  150064       1.7836     0.037246
enh75236     3   67585400   67586400      4       2  150064       2.1084     0.017497
enh75238     3   67651600   67652600      3       1  150064       2.4663    0.0068253
enh75239     3   67685500   67686500      4       1  150064       1.8647     0.031114
enh75240     3   67697800   67698800      3       1  150064       2.0442     0.020466
enh75271     3   69355800   69356800      6       3  150064       1.9619     0.024885
enh75274     3   69413200   69414200     10       2  150064       3.0746    0.0010539
enh75275     3   69417200   69418200     11       1  150064       2.9979    0.0013593
enh75276     3   69418500   69419500      6       1  150064       2.9846    0.0014195
enh75278     3   69435600   69436600      4       2  150064       2.2922     0.010948
enh75279     3   69440000   69441000      6       2  150064       2.3855    0.0085284
enh75281     3   69457200   69458200      1       1  150064       2.4826     0.006521
enh75285     3   69469800   69470800      3       2  150064       2.3952    0.0083052
enh75286     3   69482500   69483500      4       1  150064       1.9613     0.024924
enh75288     3   69492800   69493800      2       1  150064       2.2314     0.012828
enh75300     3   69628400   69629400      4       2  150064       1.7068     0.043925
enh75305     3   69761200   69762200      6       3  150064       1.7601     0.039197
enh75306     3   69790900   69791900      1       1  150064       2.9376     0.001654
enh75307     3   69796200   69797200      2       1  150064       2.9621    0.0015276
enh75308     3   69799900   69800900      1       1  150064       3.1668    0.0007706
enh75309     3   69811400   69812400      1       1  150064       3.0159     0.001281
enh75314     3   69823400   69824400      3       2  150064       3.0826    0.0010261
enh75318     3   69840200   69841200      2       1  150064       3.6867   0.00011358
enh75319     3   69842600   69843600      3       2  150064       3.1252   0.00088842
enh75320     3   69853300   69854300      2       1  150064       3.2749   0.00052852
enh75322     3   69871200   69872200      3       2  150064        3.512   0.00022235
enh75323     3   69885700   69886700      2       1  150064       3.8883   5.0481e-05
enh75324     3   69888300   69889300      5       1  150064       3.4973     0.000235
enh75326     3   69905300   69906300      2       1  150064       3.6125   0.00015166
enh75342     3   70011100   70012100      2       1  150064       2.0603     0.019683
enh75343     3   70016300   70017300      3       1  150064       2.0608     0.019663
enh75347     3   70820400   70821400      1       1  150064         2.38     0.008657
enh75350     3   70900400   70901400      1       1  150064        2.003      0.02259
enh75351     3   70902900   70903900      1       1  150064       2.0777      0.01887
enh75355     3   71032900   71033900      1       1  150064       1.8091      0.03522
enh75361     3   71099000   71100000      1       1  150064       1.9498       0.0256
enh75363     3   71102200   71103200      1       1  150064       1.8667      0.03097
enh75364     3   71105500   71106500      2       1  150064       1.7902     0.036712
enh75367     3   71115600   71116600      3       1  150064       1.9019      0.02859
enh75368     3   71117200   71118200      1       1  150064       1.8504      0.03213
enh75370     3   71123400   71124400      2       1  150064       1.8206     0.034335
enh75371     3   71125800   71126800      2       1  150064        2.893    0.0019082
enh75372     3   71127700   71128700      4       1  150064       1.8485     0.032265
enh75374     3   71150900   71151900      3       1  150064       2.7376    0.0030947
enh75375     3   71156600   71157600      1       1  150064       2.2562      0.01203
enh75377     3   71166600   71167600      1       1  150064       3.1354    0.0008581
enh75378     3   71170400   71171400      3       2  150064       2.7672    0.0028269
enh75380     3   71180300   71181300      1       1  150064       1.7229      0.04245
enh75383     3   71257400   71258400      2       1  150064       1.7361     0.041276
enh75385     3   71294800   71295800      1       1  150064       2.5053     0.006117
enh75392     3   71472500   71473500      3       2  150064        2.349    0.0094126
enh75394     3   71481100   71482100      4       2  150064       2.2854     0.011144
enh75397     3   71495000   71496000      5       3  150064       2.8727    0.0020351
enh75401     3   71545000   71546000      4       2  150064       3.9227   4.3781e-05
enh75402     3   71546800   71547800      2       1  150064       4.1833   1.4364e-05
enh75403     3   71553600   71554600      1       1  150064       4.8402    6.485e-07
enh75404     3   71585500   71586500      2       1  150064       3.1861   0.00072098
enh75406     3   71591700   71592700      1       1  150064       3.4803    0.0002504
enh75416     3   71778000   71779000      4       1  150064       2.4847    0.0064834
enh75431     3   72235100   72236100      5       2  150064       2.0673     0.019352
enh75446     3   72378300   72379300      2       1  150064       2.3925    0.0083672
enh75455     3   72486800   72487800      1       1  150064       1.8821      0.02991
enh75460     3   72531400   72532400      4       1  150064       1.9651     0.024701
enh75487     3   73058700   73059700      5       2  150064       1.9288     0.026881
enh75488     3   73061100   73062100      7       2  150064       1.6875     0.045756
enh75489     3   73069900   73070900      2       1  150064       2.2792     0.011327
enh75493     3   73086400   73087400      2       1  150064       1.9033     0.028498
enh75494     3   73089400   73090400      5       2  150064       1.9981     0.022853
enh75496     3   73104800   73105800      1       1  150064       1.6871      0.04579
enh75515     3   73552100   73553100      2       1  150064       1.6967      0.04488
enh75550     3   76680600   76681600      2       1  150064       1.7873     0.036948
enh75560     3   77517000   77518000      1       1  150064       1.7257       0.0422
enh75593     3   81784400   81785400      2       1  150064       2.0243      0.02147
enh75594     3   81789900   81790900      2       1  150064       2.0364     0.020857
enh75639     3   93563200   93564200      2       1  150064       2.4119    0.0079343
enh75651     3   97605000   97606000      2       1  150064       1.9437     0.025968
enh75652     3   97619900   97620900      1       1  150064       1.7455      0.04045
enh75656     3   98235300   98236300      1       1  150064       2.0274      0.02131
enh75728     3   99377900   99378900      4       1  150064       1.9359     0.026441
enh75729     3   99396500   99397500      3       1  150064       2.0202      0.02168
enh75730     3   99439600   99440600      2       1  150064       2.5173     0.005913
enh75731     3   99466500   99467500      2       1  150064       2.1725     0.014908
enh75732     3   99469900   99470900      3       1  150064       2.3727    0.0088282
enh75733     3   99471200   99472200      5       2  150064       1.8787     0.030144
enh75734     3   99495300   99496300      4       2  150064       1.8677     0.030898
enh75779     3  100144300  100145300      1       1  150064       1.6565      0.04881
enh75799     3  100552400  100553400      1       1  150064       1.7975      0.03613
enh75865     3  104670900  104671900      2       1  150064       2.0181     0.021791
enh75866     3  105071800  105072800      1       1  150064       2.2165      0.01333
enh75873     3  105192400  105193400      5       3  150064       1.7858     0.037065
enh75874     3  105230000  105231000      2       1  150064       2.3464    0.0094768
enh75883     3  105520100  105521100      6       3  150064       1.9951     0.023018
enh75884     3  105524500  105525500      4       2  150064       3.0654     0.001087
enh75885     3  105527400  105528400      3       2  150064       2.0647     0.019475
enh75886     3  105528000  105529000      2       1  150064       2.1377     0.016272
enh75887     3  105542100  105543100      1       1  150064       1.7223      0.04251
enh75894     3  105582800  105583800      5       3  150064       1.7373     0.041169
enh75899     3  105656900  105657900      2       1  150064       1.8676     0.030909
enh75900     3  105666500  105667500      2       1  150064       2.2653     0.011749
enh75918     3  106746700  106747700      1       1  150064       1.6644      0.04802
enh75934     3  106957200  106958200      2       1  150064       1.8901     0.029375
enh75942     3  107245100  107246100      1       1  150064       2.1432      0.01605
enh75943     3  107261200  107262200      5       2  150064       2.4023    0.0081466
enh75944     3  107311800  107312800      3       2  150064       1.7183     0.042867
enh75947     3  107322900  107323900      2       1  150064       1.6703     0.047434
enh75948     3  107360200  107361200      1       1  150064       1.7391      0.04101
enh75949     3  107363400  107364400      2       1  150064       2.5537    0.0053294
enh75950     3  107380200  107381200      1       1  150064       2.2708      0.01158
enh75955     3  107519300  107520300      2       1  150064       1.9918     0.023194
enh75964     3  107810400  107811400      2       1  150064       1.8906     0.029342
enh75968     3  107941800  107942800      1       1  150064       3.2034     0.000679
enh75969     3  107942400  107943400      3       2  150064       1.9197     0.027449
enh76048     3  112287200  112288200      3       1  150064        1.713     0.043357
enh76073     3  112912500  112913500      2       1  150064       1.7796     0.037567
enh76107     3  113457800  113458800      3       1  150064       1.9299     0.026811
enh76137     3  114167700  114168700      1       1  150064       2.1179      0.01709
enh76138     3  114171300  114172300      5       2  150064       4.4011    5.384e-06
enh76139     3  114173600  114174600      1       1  150064       3.2368    0.0006044
enh76146     3  114326400  114327400      3       1  150064       1.7862     0.037032
enh76151     3  114377800  114378800      4       2  150064        2.748    0.0029978
enh76162     3  114722700  114723700      2       1  150064       1.8872     0.029566
enh76190     3  115507900  115508900      1       1  150064       1.8109      0.03508
enh76213     3  117592800  117593800      3       2  150064       2.0952     0.018077
enh76242     3  119049400  119050400      2       1  150064       2.5343    0.0056329
enh76248     3  119186600  119187600      4       2  150064       1.6637     0.048088
enh76300     3  120069200  120070200      1       1  150064       1.7053      0.04407
enh76302     3  120136800  120137800      1       1  150064       1.8344       0.0333
enh76305     3  120142400  120143400      4       2  150064       1.8927     0.029199
enh76321     3  120215200  120216200      3       1  150064       1.8481     0.032296
enh76330     3  120285700  120286700      6       3  150064       1.9439     0.025955
enh76331     3  120286400  120287400      5       3  150064       2.6967    0.0035017
enh76348     3  121637300  121638300      6       1  150064       2.1665     0.015135
enh76349     3  121714000  121715000      3       1  150064        2.163     0.015272
enh76373     3  122486800  122487800      2       1  150064       2.0303     0.021161
enh76376     3  122507600  122508600      3       1  150064       1.7519       0.0399
enh76377     3  122508000  122509000      3       1  150064       1.7519       0.0399
enh76382     3  122608500  122609500      1       1  150064        3.126    0.0008861
enh76383     3  122612300  122613300      6       3  150064       2.9608    0.0015344
enh76393     3  122793800  122794800      4       1  150064       2.6548    0.0039675
enh76397     3  122814400  122815400      1       1  150064       2.9216     0.001741
enh76399     3  122817000  122818000      2       1  150064       2.0628     0.019564
enh76400     3  122822900  122823900      6       3  150064       3.3621   0.00038671
enh76402     3  122857300  122858300      1       1  150064       1.8921      0.02924
enh76429     3  123309700  123310700      1       1  150064       2.3376     0.009704
enh76449     3  123438400  123439400      3       1  150064       1.8568     0.031668
enh76451     3  123452300  123453300      3       2  150064       1.8659     0.031027
enh76480     3  123968400  123969400      3       1  150064       3.0604    0.0011054
enh76481     3  123978900  123979900      4       1  150064       3.3847    0.0003563
enh76482     3  123981700  123982700      3       2  150064       4.4017   5.3713e-06
enh76483     3  123995400  123996400      3       1  150064       3.9678    3.627e-05
enh76484     3  124228600  124229600      5       2  150064       2.5619    0.0052054
enh76513     3  124543000  124544000      3       1  150064       1.6822     0.046266
enh76514     3  124545500  124546500      4       1  150064       1.9968     0.022925
enh76516     3  124551600  124552600      2       1  150064       2.1211     0.016955
enh76521     3  124575200  124576200      3       2  150064       1.6821     0.046271
enh76528     3  124598500  124599500      3       2  150064       2.0949     0.018092
enh76530     3  124603000  124604000      8       1  150064       2.0471     0.020325
enh76533     3  124704300  124705300      4       1  150064       1.6788       0.0466
enh76538     3  124722200  124723200      2       1  150064       1.9773     0.024002
enh76545     3  124771900  124772900      4       2  150064       1.7076     0.043852
enh76550     3  124838500  124839500      5       2  150064       2.5925    0.0047644
enh76553     3  124844600  124845600      8       3  150064       3.3295   0.00043499
enh76563     3  124887200  124888200      5       2  150064       2.2989     0.010754
enh76566     3  125000000  125001000      3       1  150064       1.6615     0.048305
enh76577     3  125237000  125238000      6       3  150064       1.7114     0.043499
enh76579     3  125308200  125309200      2       1  150064       2.4263     0.007626
enh76580     3  125309800  125310800      2       1  150064       2.4667     0.006818
enh76581     3  125311100  125312100      3       2  150064       1.7041      0.04418
enh76582     3  125315200  125316200      6       2  150064       1.8224     0.034197
enh76587     3  125691200  125692200      3       2  150064       2.2318     0.012815
enh76591     3  125732800  125733800      5       2  150064       1.9469     0.025771
enh76593     3  125753000  125754000      1       1  150064        2.006      0.02243
enh76627     3  126439400  126440400      2       1  150064       1.6914     0.045381
enh76643     3  126656400  126657400      2       1  150064       1.7481     0.040225
enh76669     3  127305200  127306200      1       1  150064       1.6953      0.04501
enh76679     3  127389900  127390900      1       1  150064        1.789      0.03681
enh76681     3  127396900  127397900      3       2  150064       1.9677     0.024549
enh76715     3  127769400  127770400      3       2  150064       1.7282     0.041973
enh76716     3  127779200  127780200      6       2  150064       1.7204     0.042675
enh76730     3  127907200  127908200      2       1  150064       2.9596    0.0015402
enh76732     3  127928600  127929600      3       2  150064       3.1417   0.00083977
enh76733     3  127934900  127935900      4       2  150064       4.2966    8.671e-06
enh76734     3  127945000  127946000      3       2  150064       3.2226   0.00063518
enh76742     3  128073300  128074300      3       2  150064       2.9747    0.0014662
enh76768     3  128503400  128504400      3       2  150064       2.2573     0.011994
enh76792     3  128805600  128806600      1       1  150064       2.0976      0.01797
enh76808     3  128930200  128931200      1       1  150064        2.084      0.01858
enh76813     3  128958800  128959800      3       1  150064       2.8831    0.0019688
enh76815     3  128972100  128973100      2       1  150064       2.6676      0.00382
enh76817     3  128984000  128985000      2       1  150064       2.6247    0.0043358
enh76818     3  128995900  128996900      2       1  150064       3.1611   0.00078597
enh76819     3  128999000  129000000      4       1  150064       3.2928   0.00049596
enh76820     3  129000900  129001900      3       1  150064       3.2125   0.00065798
enh76821     3  129007700  129008700      1       1  150064       3.5297     0.000208
enh76822     3  129009600  129010600      1       1  150064       3.4134    0.0003208
enh76823     3  129023700  129024700      1       1  150064       3.6939    0.0001104
enh76825     3  129032300  129033300      2       1  150064       2.9966    0.0013648
enh76844     3  129209100  129210100      3       1  150064       1.7024     0.044341
enh76861     3  129310400  129311400      4       2  150064       2.1257     0.016764
enh76867     3  129334200  129335200      5       2  150064       1.7236     0.042386
enh76897     3  129685600  129686600      1       1  150064       2.2498      0.01223
enh76908     3  130377100  130378100      1       1  150064         1.75      0.04006
enh76909     3  130411100  130412100      1       1  150064       1.6526      0.04921
enh76911     3  130454000  130455000      1       1  150064       1.6996       0.0446
enh76912     3  130461100  130462100      1       1  150064       1.7941       0.0364
enh76913     3  130462900  130463900      1       1  150064       1.9919      0.02319
enh76930     3  130746000  130747000      3       2  150064       1.8342     0.033309
enh76987     3  133259700  133260700      3       1  150064       1.8878     0.029523
enh77002     3  133606400  133607400      4       2  150064       1.9653     0.024692
enh77005     3  133681800  133682800      4       2  150064       2.0335        0.021
enh77006     3  133683200  133684200      4       2  150064       2.0005     0.022726
enh77068     3  135277300  135278300      7       2  150064       1.9525     0.025439
enh77070     3  135615100  135616100      2       1  150064       3.1164   0.00091522
enh77072     3  135686800  135687800      2       1  150064       3.6211   0.00014665
enh77074     3  135692800  135693800      1       1  150064       3.8187    6.709e-05
enh77076     3  135707600  135708600      3       1  150064       3.5913   0.00016452
enh77077     3  135709300  135710300      3       2  150064       4.2672   9.8963e-06
enh77078     3  135710600  135711600      1       1  150064        2.253      0.01213
enh77079     3  135713300  135714300      5       1  150064        3.638   0.00013736
enh77081     3  135741100  135742100      5       3  150064       3.6273   0.00014319
enh77088     3  135880100  135881100      1       1  150064       3.9002    4.805e-05
enh77089     3  135889700  135890700      1       1  150064       2.2668       0.0117
enh77094     3  135916400  135917400      2       1  150064       2.8409    0.0022496
enh77099     3  136068900  136069900      4       2  150064       3.9783   3.4701e-05
enh77101     3  136314200  136315200      2       1  150064       1.6888     0.045632
enh77104     3  136444600  136445600      1       1  150064       3.1766    0.0007451
enh77109     3  136454400  136455400      1       1  150064       2.9758     0.001461
enh77110     3  136467800  136468800      3       2  150064       3.8258    6.517e-05
enh77111     3  136472400  136473400      3       2  150064       3.2031   0.00067987
enh77112     3  136502100  136503100      1       1  150064       3.1101     0.000935
enh77114     3  136505800  136506800      3       2  150064       3.0324    0.0012131
enh77116     3  136521000  136522000      2       1  150064       2.3337    0.0098062
enh77117     3  136536300  136537300      3       1  150064       3.0338    0.0012075
enh77118     3  136539000  136540000      3       1  150064       2.9199    0.0017506
enh77119     3  136557900  136558900      3       1  150064       3.4112   0.00032336
enh77120     3  136578800  136579800      2       1  150064       2.9288    0.0017013
enh77121     3  136582200  136583200      3       1  150064       2.8193    0.0024062
enh77122     3  136612500  136613500      1       1  150064       3.0285     0.001229
enh77123     3  136617300  136618300      2       1  150064       2.4929    0.0063349
enh77124     3  136625200  136626200      4       1  150064       2.5245    0.0057926
enh77125     3  136648400  136649400      3       1  150064       2.8248    0.0023652
enh77126     3  136650900  136651900      4       2  150064       2.9057    0.0018319
enh77128     3  136661200  136662200      2       1  150064       2.4908    0.0063731
enh77129     3  136673600  136674600      3       2  150064       3.5259     0.000211
enh77132     3  136679600  136680600      1       1  150064       3.7885    7.579e-05
enh77133     3  136703100  136704100      6       1  150064       3.7612   8.4542e-05
enh77134     3  136709400  136710400      1       1  150064        3.844    6.052e-05
enh77135     3  136713600  136714600      2       1  150064       1.9002     0.028701
enh77138     3  136750800  136751800      5       1  150064       4.1883   1.4053e-05
enh77139     3  136751600  136752600      4       1  150064       4.0187   2.9265e-05
enh77144     3  137717400  137718400      3       2  150064       2.4259    0.0076342
enh77159     3  137939200  137940200      1       1  150064       2.2316      0.01282
enh77163     3  138070600  138071600      3       1  150064       1.9781     0.023956
enh77165     3  138077400  138078400      3       1  150064       1.7532     0.039781
enh77173     3  138118200  138119200      1       1  150064       2.0893      0.01834
enh77186     3  138483100  138484100      1       1  150064       2.0492      0.02022
enh77190     3  138499400  138500400      1       1  150064       1.9213      0.02735
enh77192     3  138522100  138523100      2       1  150064       1.9634     0.024798
enh77193     3  138536700  138537700      1       1  150064       1.8135      0.03488
enh77239     3  140348100  140349100      3       2  150064       3.5332   0.00020531
enh77240     3  140469600  140470600      3       1  150064       2.2511     0.012189
enh77241     3  140582100  140583100      3       2  150064       1.7084      0.04378
enh77247     3  140794800  140795800      3       1  150064       1.9318     0.026695
enh77278     3  141123100  141124100      2       1  150064       2.0358     0.020888
enh77317     3  141613200  141614200      3       2  150064       2.4923    0.0063461
enh77355     3  142797600  142798600      2       1  150064       1.7239     0.042359
enh77356     3  142837000  142838000      3       1  150064       2.4642    0.0068664
enh77370     3  143021100  143022100      5       3  150064       2.1562     0.015535
enh77372     3  143026000  143027000      3       2  150064       1.6952     0.045015
enh77373     3  143032800  143033800      3       1  150064       1.8315     0.033511
enh77393     3  144362400  144363400      2       1  150064       2.1401     0.016174
enh77394     3  144382100  144383100      4       1  150064       2.3766    0.0087371
enh77429     3  147907900  147908900      2       1  150064       1.7684     0.038493
enh77450     3  148903500  148904500      5       3  150064       2.3819    0.0086111
enh77452     3  148939600  148940600      4       2  150064       2.4525    0.0070927
enh77552     3  149800000  149801000      3       2  150064       1.9126     0.027898
enh77600     3  150236200  150237200      2       1  150064       1.8907     0.029329
enh77606     3  150323000  150324000      3       2  150064       2.0821     0.018666
enh77646     3  151584200  151585200      2       1  150064       1.6751     0.046956
enh77674     3  152035500  152036500      4       2  150064       1.8095     0.035183
enh77679     3  152065000  152066000      3       2  150064        2.464    0.0068701
enh77687     3  152081600  152082600      1       1  150064       2.5358      0.00561
enh77689     3  152092100  152093100      2       1  150064       1.8112     0.035054
enh77701     3  152147200  152148200      1       1  150064       1.6567      0.04879
enh77706     3  152169900  152170900      2       1  150064       2.0707     0.019194
enh77713     3  152367700  152368700      6       2  150064       1.9116     0.027961
enh77716     3  152436400  152437400      1       1  150064        2.134      0.01642
enh77749     3  153339600  153340600      1       1  150064        1.663      0.04816
enh77757     3  153962200  153963200      2       1  150064       4.1281   1.8287e-05
enh77758     3  153965200  153966200      1       1  150064       1.9216      0.02733
enh77761     3  154036400  154037400      3       2  150064       2.0155     0.021926
enh77787     3  155422000  155423000      3       2  150064       2.6168    0.0044378
enh77788     3  155455600  155456600      1       1  150064        2.304      0.01061
enh77808     3  156038500  156039500      2       1  150064       1.8106     0.035102
enh77859     3  156794000  156795000      2       1  150064       2.2162     0.013339
enh77865     3  156817300  156818300      4       1  150064       2.1878     0.014341
enh77868     3  156833300  156834300      2       1  150064       2.4107     0.007961
enh77938     3  159074600  159075600      2       1  150064       2.0398     0.020688
enh77943     3  159445600  159446600      2       1  150064       1.6925     0.045277
enh77967     3  159555200  159556200      1       1  150064       1.6551      0.04895
enh77969     3  159563100  159564100      3       1  150064       2.0309     0.021132
enh77982     3  159645500  159646500      5       2  150064       2.0823     0.018656
enh78008     3  160395500  160396500      3       1  150064       1.8198     0.034393
enh78011     3  160519400  160520400      3       1  150064       2.0256     0.021403
enh78013     3  160587500  160588500      5       2  150064       2.6066    0.0045717
enh78015     3  160647000  160648000      4       2  150064       2.8185    0.0024121
enh78019     3  160983500  160984500      3       1  150064       3.2979     0.000487
enh78021     3  161133600  161134600      2       1  150064       2.0542      0.01998
enh78022     3  161632800  161633800      4       2  150064       3.3391   0.00042029
enh78031     3  167460000  167461000      1       1  150064       2.9229     0.001734
enh78033     3  167579200  167580200      2       1  150064       2.9752    0.0014641
enh78034     3  167588600  167589600      1       1  150064       3.3841    0.0003571
enh78036     3  167594300  167595300      3       2  150064        1.731      0.04173
enh78037     3  167657200  167658200      5       2  150064       2.1743     0.014841
enh78048     3  167804100  167805100      1       1  150064       2.4413     0.007318
enh78049     3  167809800  167810800      3       1  150064       1.9128     0.027889
enh78050     3  167814300  167815300      2       1  150064       2.0918      0.01823
enh78051     3  167834800  167835800      2       1  150064       2.0134     0.022036
enh78056     3  168759300  168760300      3       1  150064       1.8583     0.031562
enh78063     3  169480900  169481900      1       1  150064       2.2445       0.0124
enh78065     3  169492800  169493800      1       1  150064       2.6313     0.004253
enh78067     3  169565400  169566400      4       2  150064       2.3025     0.010655
enh78069     3  169688600  169689600      2       1  150064       2.0416     0.020596
enh78070     3  169762100  169763100      1       1  150064       2.2286      0.01292
enh78096     3  170359700  170360700      3       1  150064       1.8859     0.029656
enh78117     3  170624200  170625200      2       1  150064       1.8285     0.033735
enh78119     3  170715700  170716700      2       1  150064       3.1957    0.0006974
enh78134     3  170883000  170884000      2       1  150064       1.7317     0.041666
enh78159     3  171174300  171175300      1       1  150064       1.9072      0.02825
enh78171     3  171472300  171473300      3       1  150064       1.9209     0.027375
enh78177     3  171498700  171499700      3       1  150064       1.9567     0.025191
enh78178     3  171507800  171508800      1       1  150064       2.5503     0.005382
enh78180     3  171519000  171520000      4       2  150064       2.6381    0.0041683
enh78274     3  172408800  172409800      4       2  150064        2.007     0.022373
enh78281     3  173119900  173120900      2       1  150064       2.1847     0.014456
enh78289     3  173710500  173711500      1       1  150064       2.6597      0.00391
enh78301     3  174160100  174161100      1       1  150064       1.8057      0.03548
enh78312     3  176638000  176639000      7       2  150064       2.2051     0.013722
enh78315     3  176757200  176758200      4       2  150064       2.9588    0.0015441
enh78316     3  176758800  176759800      1       1  150064        2.666     0.003838
enh78317     3  176768800  176769800      3       1  150064       2.7462    0.0030147
enh78320     3  176807200  176808200      4       2  150064       1.6732      0.04714
enh78321     3  176827300  176828300      3       2  150064       2.9074    0.0018222
enh78325     3  176851600  176852600      3       2  150064       2.1543     0.015608
enh78329     3  176868000  176869000      7       4  150064       2.4856    0.0064659
enh78339     3  177051400  177052400      1       1  150064       2.2524      0.01215
enh78341     3  177057900  177058900      1       1  150064       2.6273     0.004303
enh78342     3  177062900  177063900      3       2  150064       1.7049     0.044104
enh78372     3  177332600  177333600      5       3  150064       2.8736    0.0020291
enh78374     3  177346200  177347200      6       3  150064        3.169   0.00076483
enh78390     3  178038100  178039100      7       2  150064       2.0287     0.021243
enh78452     3  180059400  180060400      2       1  150064        2.286     0.011126
enh78458     3  180589500  180590500      4       2  150064       5.7043   5.8401e-09
enh78459     3  180632500  180633500      1       1  150064       6.2898    1.589e-10
enh78460     3  180637200  180638200      5       2  150064       5.1959   1.0189e-07
enh78464     3  181010600  181011600      2       1  150064       4.8243   7.0234e-07
enh78465     3  181101400  181102400      2       1  150064       3.7763   7.9599e-05
enh78469     3  181410100  181411100      2       1  150064       2.1458     0.015945
enh78477     3  181955900  181956900      1       1  150064       2.5801     0.004938
enh78499     3  182695600  182696600      1       1  150064       1.8448      0.03253
enh78505     3  182903000  182904000      2       1  150064       2.0109     0.022167
enh78554     3  183453100  183454100      1       1  150064       1.7609      0.03913
enh78558     3  183517400  183518400      2       1  150064       2.0624     0.019584
enh78562     3  183543800  183544800      3       1  150064        1.871     0.030674
enh78566     3  183599800  183600800      2       1  150064       2.0495     0.020209
enh78645     3  184474200  184475200      5       3  150064       2.5138    0.0059726
enh78651     3  184531600  184532600      2       1  150064       2.2819     0.011248
enh78682     3  185405700  185406700      2       1  150064       2.3851    0.0085365
enh78684     3  185419700  185420700      1       1  150064       1.8946      0.02907
enh78685     3  185421600  185422600      4       2  150064       2.5812    0.0049234
enh78686     3  185426500  185427500      1       1  150064       2.6721     0.003769
enh78692     3  185441400  185442400      2       1  150064       2.6296     0.004274
enh78693     3  185442300  185443300      2       1  150064        2.733    0.0031385
enh78694     3  185444000  185445000      3       1  150064       3.3558   0.00039573
enh78695     3  185445600  185446600      5       3  150064       2.0433     0.020511
enh78701     3  185457000  185458000      3       2  150064       1.8372     0.033087
enh78719     3  185514700  185515700      4       1  150064       1.6613     0.048327
enh78732     3  185676600  185677600      3       1  150064       2.4954    0.0062905
enh78735     3  185763100  185764100      3       2  150064       1.7112     0.043524
enh78738     3  185793400  185794400      1       1  150064       2.6809     0.003671
enh78743     3  185805600  185806600      3       2  150064       2.6606       0.0039
enh78744     3  185808200  185809200      2       1  150064       2.1716     0.014942
enh78745     3  185810800  185811800      2       1  150064        2.027     0.021332
enh78747     3  185813800  185814800      2       1  150064       2.3921    0.0083766
enh78776     3  186507600  186508600      6       3  150064       2.4143    0.0078828
enh78783     3  186646500  186647500      1       1  150064       2.2784      0.01135
enh78810     3  186904400  186905400      2       1  150064       1.8023     0.035749
enh78812     3  186927700  186928700      1       1  150064       1.8182      0.03452
enh78830     3  187453300  187454300      2       1  150064       1.9236     0.027202
enh78853     3  187869900  187870900      2       1  150064       1.7929     0.036493
enh78855     3  187875500  187876500      5       3  150064       1.8275     0.033815
enh78856     3  187881500  187882500      1       1  150064       1.6793      0.04655
enh78857     3  187889200  187890200      4       2  150064        3.141   0.00084172
enh78859     3  187897000  187898000      6       2  150064       1.8421     0.032731
enh78864     3  187913800  187914800      3       2  150064       1.8591     0.031507
enh78891     3  188079600  188080600     10       3  150064       2.0514     0.020113
enh78897     3  188117800  188118800      3       1  150064       1.9813     0.023777
enh78902     3  188186600  188187600      3       2  150064       4.2612   1.0166e-05
enh78915     3  188341200  188342200      5       3  150064       2.3943    0.0083251
enh78918     3  188353000  188354000      6       3  150064       2.6232    0.0043559
enh78919     3  188365000  188366000      2       1  150064       2.3611    0.0091097
enh78931     3  188550100  188551100      2       1  150064       1.6838     0.046108
enh78937     3  188618800  188619800      4       2  150064       1.8019     0.035784
enh78957     3  189698900  189699900      2       1  150064       1.6823      0.04626
enh78959     3  189731800  189732800      1       1  150064       2.9156     0.001775
enh78960     3  189735000  189736000      5       2  150064       2.0192     0.021735
enh79007     3  191090800  191091800      6       2  150064       1.7267      0.04211
enh79046     3  193548700  193549700      2       1  150064       1.6609     0.048366
enh79052     3  193588000  193589000     11       2  150064       1.8098     0.035164
enh79067     3  193807400  193808400      5       3  150064       2.0025     0.022613
enh79068     3  193810500  193811500     11       3  150064       1.6543     0.049037
enh79075     3  193866000  193867000      7       2  150064       2.7371    0.0030991
enh79121     3  194341700  194342700      5       2  150064       1.9654     0.024685
enh79145     3  194761400  194762400      9       3  150064       1.8391     0.032953
enh79244     3  195922900  195923900      4       2  150064       2.1927     0.014164
enh79247     3  195946400  195947400      2       1  150064        2.403    0.0081312
enh79253     3  196005800  196006800      5       1  150064       1.7428     0.040681
enh79256     3  196015200  196016200      6       2  150064        2.365    0.0090155
enh79258     3  196046200  196047200      7       3  150064        3.334   0.00042802
enh79259     3  196062200  196063200      4       2  150064       3.5362   0.00020298
enh79261     3  196126200  196127200      1       1  150064       2.9415     0.001633
enh79264     3  196156500  196157500      3       2  150064       1.8914     0.029284
enh79265     3  196160000  196161000      2       1  150064       3.1878   0.00071689
enh79266     3  196225400  196226400      1       1  150064       1.7678      0.03855
enh79270     3  196297000  196298000      3       1  150064       1.6472      0.04976
enh79293     3  196481000  196482000      4       2  150064       2.5822     0.004909
enh79295     3  196484400  196485400      5       2  150064       1.7144     0.043231
enh79296     3  196485000  196486000     10       4  150064       2.5592    0.0052454
enh79297     3  196489700  196490700      6       2  150064       2.0115     0.022139
enh79305     3  196670800  196671800      1       1  150064       2.0387      0.02074
enh79307     3  196675000  196676000      5       2  150064       1.6993     0.044631
enh79319     3  196908100  196909100      2       1  150064       1.8588     0.031526
enh79320     3  196930600  196931600      2       1  150064       1.6528     0.049188
enh79322     3  196952800  196953800      3       2  150064       1.7607      0.03914
enh79323     3  196980400  196981400      6       3  150064       2.2843     0.011177
enh79324     3  196983900  196984900      1       1  150064       2.9008     0.001861
enh79346     3  197155300  197156300      2       1  150064       3.2275   0.00062431
enh79349     3  197191800  197192800      5       2  150064       2.5639    0.0051745
enh79350     3  197192800  197193800      4       2  150064       1.6776     0.046715
enh79351     3  197194700  197195700      3       1  150064        2.345    0.0095129
enh79353     3  197205300  197206300      3       2  150064       1.8542     0.031852
enh79356     3  197223100  197224100      1       1  150064       2.8096      0.00248
enh79363     3  197247200  197248200      3       1  150064       1.9673     0.024574
enh79366     3  197268100  197269100      4       2  150064       1.8659     0.031024
enh79397     4     659400     660400      3       2  150064       2.3376    0.0097047
enh79398     4     670900     671900      2       1  150064       3.1297   0.00087485
enh79400     4     677200     678200      2       1  150064       1.8302     0.033612
enh79403     4     683200     684200      4       2  150064       1.8117     0.035013
enh79405     4     698400     699400      8       3  150064       1.7181     0.042889
enh79406     4     703300     704300      5       1  150064       2.2577     0.011983
enh79407     4     704600     705600      3       1  150064       2.1849     0.014448
enh79408     4     711500     712500      2       1  150064       1.7793     0.037599
enh79409     4     713400     714400      5       1  150064       2.6388    0.0041602
enh79410     4     715600     716600      5       2  150064       1.7876     0.036918
enh79411     4     717300     718300      1       1  150064       1.9425      0.02604
enh79412     4     719400     720400      3       1  150064       2.3163      0.01027
enh79416     4     766700     767700      6       3  150064       1.7752     0.037929
enh79439     4    1160200    1161200      4       2  150064       1.7705     0.038321
enh79446     4    1201200    1202200      2       1  150064       2.2217     0.013151
enh79449     4    1212700    1213700      3       2  150064       1.9262     0.027041
enh79451     4    1225300    1226300      3       1  150064       1.7303     0.041786
enh79455     4    1285200    1286200      6       3  150064       1.6768     0.046791
enh79463     4    1311400    1312400      6       3  150064       2.3208     0.010149
enh79464     4    1312800    1313800      7       3  150064       2.1616     0.015323
enh79469     4    1328100    1329100      4       2  150064       2.2414       0.0125
enh79471     4    1338200    1339200      6       2  150064       2.2791     0.011331
enh79472     4    1342600    1343600      3       2  150064       2.1949     0.014086
enh79473     4    1345500    1346500      6       3  150064       2.5447    0.0054684
enh79474     4    1351200    1352200      4       2  150064       2.0168     0.021859
enh79503     4    1811300    1812300      1       1  150064       2.5366     0.005596
enh79508     4    1863400    1864400      2       1  150064       2.1419     0.016099
enh79513     4    1879000    1880000      1       1  150064       1.8009      0.03586
enh79526     4    1994000    1995000      3       1  150064       1.9887     0.023369
enh79527     4    1994600    1995600      2       1  150064       2.4042    0.0081041
enh79624     4    2860000    2861000      2       1  150064        2.629     0.004282
enh79640     4    2961300    2962300      5       2  150064       1.9351     0.026486
enh79643     4    3010900    3011900      2       1  150064       2.4779    0.0066083
enh79679     4    3343400    3344400      3       2  150064       1.9386     0.026278
enh79723     4    4416900    4417900      5       2  150064       2.9006    0.0018623
enh79725     4    4420600    4421600      1       1  150064       2.0682      0.01931
enh79726     4    4429400    4430400      1       1  150064       2.1191      0.01704
enh79728     4    4445300    4446300      5       2  150064       2.3325    0.0098381
enh79729     4    4474600    4475600      4       2  150064       2.3254     0.010025
enh79730     4    4482600    4483600      4       2  150064       2.0127     0.022073
enh79731     4    4487000    4488000      4       2  150064       2.7316    0.0031511
enh79732     4    4541300    4542300      5       2  150064       2.5781    0.0049674
enh79739     4    4642100    4643100      6       3  150064       1.7938      0.03642
enh79744     4    4945400    4946400     15       5  150064       2.0045     0.022507
enh79765     4    5707800    5708800      5       3  150064       1.6875     0.045756
enh79766     4    5708400    5709400      4       2  150064       2.6819    0.0036599
enh79769     4    5748400    5749400      9       3  150064       2.0727     0.019102
enh79791     4    6689600    6690600     11       4  150064       2.1116      0.01736
enh79792     4    6691400    6692400      1       1  150064       1.8193      0.03443
enh79832     4    6915800    6916800      2       1  150064       1.8666     0.030981
enh79843     4    6955600    6956600      7       2  150064       1.8253     0.033977
enh79844     4    6956700    6957700      4       2  150064        1.741     0.040845
enh79873     4    7136300    7137300      6       2  150064       2.2416     0.012495
enh79907     4    7800600    7801600      8       4  150064        1.682     0.046287
enh79989     4    8386800    8387800      3       2  150064       2.0447     0.020442
enh79991     4    8397000    8398000      6       2  150064       1.7862     0.037036
enh79992     4    8403500    8404500      7       3  150064         2.16     0.015386
enh79994     4    8430400    8431400      3       1  150064         1.77     0.038365
enh79997     4    8439400    8440400      2       1  150064       1.7125     0.043404
enh79998     4    8440200    8441200      4       2  150064       2.0085     0.022294
enh80001     4    8508200    8509200     12       4  150064       1.6808     0.046398
enh80009     4   10033700   10034700      2       1  150064       1.7062     0.043989
enh80011     4   10068000   10069000      5       2  150064       1.8888     0.029458
enh80020     4   10130700   10131700     11       3  150064        2.034     0.020974
enh80024     4   10174600   10175600      6       2  150064        1.722     0.042535
enh80036     4   10409600   10410600      2       1  150064        1.646     0.049877
enh80063     4   13090500   13091500      3       1  150064       1.8035     0.035655
enh80080     4   13986200   13987200      1       1  150064       2.3671     0.008965
enh80081     4   13988600   13989600      1       1  150064       1.7509      0.03998
enh80101     4   14889800   14890800      2       1  150064       2.2103     0.013543
enh80102     4   14918800   14919800      5       3  150064       1.8124     0.034962
enh80103     4   14927100   14928100      5       2  150064       2.6095     0.004534
enh80104     4   14929300   14930300      5       2  150064       2.4005    0.0081867
enh80106     4   14945600   14946600      2       1  150064       1.6844     0.046057
enh80112     4   15032400   15033400      4       2  150064       1.9279     0.026934
enh80142     4   15563600   15564600      3       1  150064         1.99     0.023296
enh80157     4   15907300   15908300      3       1  150064       1.7644     0.038833
enh80167     4   16208200   16209200     11       4  150064       2.1296       0.0166
enh80171     4   16255200   16256200      7       4  150064       2.0079     0.022327
enh80204     4   17577600   17578600      5       1  150064       2.1161      0.01717
enh80205     4   17580600   17581600      2       1  150064       1.8573     0.031635
enh80206     4   17581800   17582800      2       1  150064       2.1565     0.015523
enh80207     4   17588700   17589700      3       1  150064        1.839     0.032955
enh80208     4   17606500   17607500      3       1  150064       2.0262     0.021374
enh80209     4   17619400   17620400      3       1  150064       2.2802     0.011298
enh80210     4   17620800   17621800      3       1  150064       2.1167     0.017142
enh80211     4   17624900   17625900      3       1  150064       2.1187     0.017056
enh80212     4   17626100   17627100      1       1  150064       2.3112      0.01041
enh80213     4   17637900   17638900      5       2  150064       2.0936     0.018146
enh80214     4   17689200   17690200      3       2  150064       1.8127     0.034939
enh80217     4   17788000   17789000      1       1  150064        1.898      0.02885
enh80218     4   17808100   17809100      1       1  150064       1.9182      0.02754
enh80220     4   17815600   17816600      2       1  150064       1.8942     0.029097
enh80221     4   17818500   17819500      2       1  150064       1.7774     0.037751
enh80223     4   17933600   17934600      6       2  150064        1.953     0.025412
enh80224     4   18013400   18014400      1       1  150064       2.2473      0.01231
enh80225     4   18020800   18021800      4       1  150064       2.2446     0.012396
enh80228     4   19947100   19948100      4       2  150064       2.2323     0.012797
enh80237     4   20616700   20617700      1       1  150064       3.0147     0.001286
enh80245     4   22347200   22348200      5       1  150064       1.8338      0.03334
enh80271     4   23938200   23939200      2       1  150064        1.689     0.045607
enh80275     4   24127900   24128900      6       2  150064       1.9587     0.025072
enh80277     4   24263500   24264500      9       3  150064       2.1973     0.013999
enh80299     4   24913000   24914000      2       1  150064       1.7957     0.036271
enh80304     4   25119100   25120100      3       2  150064       1.6479      0.04969
enh80315     4   25436600   25437600      3       2  150064       1.9409     0.026136
enh80316     4   25441700   25442700      3       2  150064       2.4407    0.0073299
enh80317     4   25449800   25450800      4       1  150064       1.9258     0.027064
enh80318     4   25450700   25451700      4       2  150064        2.792    0.0026195
enh80325     4   25861000   25862000      2       1  150064       2.6848    0.0036285
enh80326     4   25866400   25867400      1       1  150064       2.4119     0.007935
enh80327     4   25892300   25893300      4       2  150064       2.1868      0.01438
enh80328     4   25909500   25910500      7       3  150064       1.8351     0.033243
enh80332     4   25955100   25956100     10       4  150064       3.0407    0.0011803
enh80360     4   26223000   26224000      1       1  150064       2.1651      0.01519
enh80362     4   26239200   26240200      2       1  150064       2.0317     0.021091
enh80370     4   26345000   26346000      1       1  150064       2.1612      0.01534
enh80373     4   26357100   26358100      2       1  150064       2.2508       0.0122
enh80381     4   26461400   26462400      4       2  150064       1.9241      0.02717
enh80385     4   26586600   26587600      1       1  150064       3.4971    0.0002352
enh80388     4   26781700   26782700      1       1  150064       2.3886     0.008457
enh80391     4   26804500   26805500      3       2  150064       3.6043   0.00015652
enh80392     4   26805000   26806000      3       2  150064         2.74    0.0030716
enh80402     4   26905700   26906700      2       1  150064       1.7489     0.040153
enh80406     4   27142800   27143800      6       2  150064       1.7562     0.039529
enh80407     4   27149900   27150900      1       1  150064       3.0751     0.001052
enh80410     4   27922500   27923500      3       1  150064       1.8411     0.032801
enh80412     4   28279600   28280600      3       1  150064        1.662     0.048261
enh80413     4   28281400   28282400      2       1  150064        1.813     0.034917
enh80420     4   30913400   30914400      2       1  150064       1.7623     0.039012
enh80422     4   30947000   30948000      2       1  150064       1.6863     0.045873
enh80424     4   31052700   31053700      7       2  150064       2.1207     0.016972
enh80425     4   31054500   31055500      1       1  150064       2.0992       0.0179
enh80427     4   31110000   31111000      1       1  150064       2.5516     0.005362
enh80429     4   31160100   31161100      4       2  150064       3.0028    0.0013374
enh80433     4   32789600   32790600      7       3  150064       2.2316      0.01282
enh80434     4   34159600   34160600      2       1  150064       2.6343     0.004216
enh80435     4   34195400   34196400      3       1  150064       2.8767    0.0020092
enh80466     4   37826400   37827400      2       1  150064       1.7997     0.035952
enh80477     4   38030100   38031100      1       1  150064       1.9522      0.02546
enh80478     4   38052100   38053100      6       2  150064       1.7916     0.036598
enh80482     4   38073200   38074200      5       3  150064         1.89     0.029376
enh80490     4   38107900   38108900      2       1  150064       1.6687     0.047586
enh80529     4   38686100   38687100      2       1  150064       2.0673     0.019354
enh80531     4   38725400   38726400      3       2  150064       1.6803      0.04645
enh80539     4   38859400   38860400      4       1  150064       1.6666       0.0478
enh80574     4   39496800   39497800      3       2  150064       2.0719     0.019139
enh80581     4   39541300   39542300      1       1  150064       1.9542      0.02534
enh80582     4   39546000   39547000      3       1  150064       2.3768    0.0087313
enh80585     4   39641500   39642500      1       1  150064       2.5731      0.00504
enh80593     4   39935600   39936600      7       4  150064       1.7555     0.039591
enh80604     4   40177900   40178900      1       1  150064       2.1956      0.01406
enh80624     4   40589000   40590000      1       1  150064       2.6921      0.00355
enh80625     4   40623300   40624300      4       2  150064       1.8001     0.035925
enh80715     4   47212200   47213200      3       2  150064       2.5853    0.0048651
enh80720     4   47495400   47496400      1       1  150064       2.2414       0.0125
enh80728     4   47567000   47568000      6       2  150064       2.0385      0.02075
enh80738     4   48081700   48082700      2       1  150064       1.8936     0.029138
enh80741     4   48131200   48132200      4       2  150064       1.7404     0.040897
enh80753     4   48362800   48363800      3       2  150064       1.9401     0.026185
enh80755     4   48381700   48382700      1       1  150064       3.0226     0.001253
enh80762     4   48644500   48645500      2       1  150064       1.8341     0.033319
enh80763     4   48655600   48656600      1       1  150064       1.7022      0.04436
enh80769     4   48725000   48726000      3       2  150064       1.7863     0.037024
enh80771     4   48729200   48730200      3       2  150064        1.945     0.025887
enh80773     4   48748500   48749500      1       1  150064       2.4588      0.00697
enh80778     4   48777000   48778000      1       1  150064       2.1063      0.01759
enh80779     4   48778500   48779500      2       1  150064       1.9604     0.024973
enh80780     4   48783200   48784200      1       1  150064        2.482     0.006533
enh80781     4   48788800   48789800      1       1  150064       2.4901     0.006386
enh80824     4   53798900   53799900      2       1  150064        1.952     0.025467
enh80851     4   54451500   54452500      2       1  150064       1.6892     0.045586
enh80882     4   55084000   55085000      1       1  150064       2.1427      0.01607
enh80890     4   55251400   55252400      3       2  150064       2.6964    0.0035047
enh80899     4   55434000   55435000      3       1  150064       1.6485     0.049624
enh80902     4   55501200   55502200      2       1  150064       1.8786     0.030152
enh80907     4   55541000   55542000      4       2  150064       1.8985     0.028812
enh80908     4   55542600   55543600      6       1  150064        2.153     0.015661
enh80925     4   55702700   55703700     10       3  150064       1.9213     0.027348
enh80928     4   55795200   55796200      1       1  150064       1.6903      0.04549
enh80950     4   56265600   56266600      2       1  150064       1.7153     0.043149
enh80952     4   56275200   56276200      1       1  150064       1.6974      0.04481
enh80953     4   56308500   56309500      1       1  150064       1.9233      0.02722
enh80954     4   56344200   56345200      3       2  150064       1.7733     0.038091
enh80959     4   56419500   56420500      4       2  150064       1.9678     0.024544
enh81016     4   57961300   57962300      4       2  150064       1.9256     0.027076
enh81019     4   57972200   57973200      1       1  150064        1.734      0.04146
enh81032     4   59167300   59168300      1       1  150064       2.2439      0.01242
enh81034     4   60463500   60464500      6       2  150064       2.2712     0.011568
enh81037     4   62202200   62203200      2       1  150064       2.6715    0.0037759
enh81047     4   63784000   63785000      3       1  150064       1.8935     0.029143
enh81059     4   68551000   68552000      4       2  150064       1.9723     0.024289
enh81060     4   68563800   68564800      4       2  150064       2.8429     0.002235
enh81061     4   68564500   68565500      4       1  150064       2.4688    0.0067779
enh81062     4   68567700   68568700      4       2  150064       3.3077   0.00047037
enh81063     4   68578700   68579700      3       1  150064       3.0363    0.0011975
enh81066     4   68590000   68591000      2       1  150064       2.9803    0.0014398
enh81140     4   73432600   73433600      2       1  150064       2.8718    0.0020405
enh81157     4   74486000   74487000      2       1  150064       2.1555     0.015562
enh81174     4   74751200   74752200      5       3  150064       1.6556     0.048898
enh81182     4   75022100   75023100      1       1  150064       2.1452      0.01597
enh81183     4   75071600   75072600      1       1  150064       1.7774      0.03775
enh81190     4   75368700   75369700      6       1  150064       2.3515    0.0093481
enh81191     4   75370800   75371800      8       2  150064       2.3806    0.0086422
enh81220     4   77007600   77008600      1       1  150064        1.962      0.02488
enh81228     4   77114600   77115600      3       2  150064       2.0124     0.022086
enh81235     4   77127900   77128900      4       2  150064       2.2661     0.011724
enh81240     4   77155400   77156400      8       3  150064       1.8001     0.035926
enh81243     4   77351400   77352400      2       1  150064       2.4122    0.0079277
enh81250     4   77528500   77529500      2       1  150064       1.8516     0.032039
enh81251     4   77532300   77533300      2       1  150064       1.9167     0.027635
enh81261     4   77627500   77628500      4       1  150064       1.7341     0.041451
enh81319     4   78402600   78403600      1       1  150064       1.6965       0.0449
enh81335     4   79097200   79098200      1       1  150064       2.0529      0.02004
enh81378     4   80990100   80991100      1       1  150064       3.0418     0.001176
enh81383     4   81093900   81094900      2       1  150064       1.9017     0.028607
enh81395     4   82414800   82415800      1       1  150064       2.1049      0.01765
enh81397     4   82444600   82445600      9       3  150064       1.7894     0.036779
enh81398     4   82471000   82472000      2       1  150064       2.7602    0.0028885
enh81406     4   83189100   83190100      3       1  150064        2.799    0.0025631
enh81410     4   83281200   83282200      2       1  150064       2.1198     0.017013
enh81431     4   83626900   83627900      4       2  150064       1.8848      0.02973
enh81448     4   83732900   83733900      1       1  150064         1.89      0.02938
enh81449     4   83754900   83755900      1       1  150064       1.8612      0.03136
enh81455     4   83813100   83814100      1       1  150064       1.6532      0.04915
enh81462     4   83909300   83910300      1       1  150064       2.3592     0.009156
enh81463     4   83910000   83911000      4       1  150064        2.513    0.0059848
enh81464     4   83911000   83912000      2       1  150064       2.2414     0.012499
enh81467     4   83957500   83958500      4       2  150064       2.1042      0.01768
enh81492     4   84468900   84469900      1       1  150064        2.252      0.01216
enh81493     4   84469500   84470500      2       1  150064       2.1792     0.014659
enh81495     4   84476000   84477000      6       2  150064       2.4344    0.0074578
enh81497     4   84526500   84527500      5       2  150064       2.9084    0.0018162
enh81498     4   84539700   84540700      2       1  150064       2.2656     0.011738
enh81506     4   85594600   85595600      2       1  150064       2.3121     0.010386
enh81513     4   85776900   85777900      1       1  150064       1.9527      0.02543
enh81551     4   86874500   86875500      5       3  150064       1.8784     0.030163
enh81552     4   86891300   86892300      3       1  150064       2.3977    0.0082495
enh81571     4   87777000   87778000      4       2  150064       1.8723     0.030582
enh81573     4   87813900   87814900      3       1  150064       2.1295     0.016608
enh81575     4   87839200   87840200      2       1  150064          2.3     0.010724
enh81580     4   87860300   87861300      1       1  150064       2.8133     0.002452
enh81586     4   87891600   87892600      4       2  150064       2.7116    0.0033478
enh81588     4   87898300   87899300      6       3  150064       2.6599    0.0039082
enh81593     4   87930400   87931400      2       1  150064       3.0005    0.0013479
enh81596     4   87935800   87936800      2       1  150064       2.3269    0.0099849
enh81598     4   87940400   87941400      3       2  150064       2.7115    0.0033494
enh81599     4   87944700   87945700      3       2  150064       1.6716     0.047306
enh81600     4   87946100   87947100      1       1  150064       2.7943     0.002601
enh81602     4   87950700   87951700      4       2  150064       2.3684    0.0089321
enh81603     4   87952200   87953200      2       1  150064       1.9813     0.023781
enh81604     4   87953500   87954500      1       1  150064       2.7191     0.003273
enh81605     4   87954600   87955600      3       1  150064       2.4916    0.0063581
enh81606     4   87955700   87956700      2       1  150064       1.7688      0.03846
enh81608     4   87959000   87960000      3       2  150064       1.7575     0.039414
enh81610     4   87963600   87964600      3       1  150064       2.5445     0.005472
enh81615     4   87979000   87980000      1       1  150064       2.2514      0.01218
enh81626     4   88024700   88025700      3       1  150064       1.7177     0.042927
enh81632     4   88156100   88157100      1       1  150064       1.7099      0.04364
enh81682     4   89376300   89377300      1       1  150064        1.896      0.02898
enh81730     4   90629900   90630900      3       1  150064       2.7836    0.0026883
enh81738     4   90747100   90748100     11       3  150064       1.7576     0.039409
enh81739     4   90751000   90752000      3       1  150064       1.8755     0.030362
enh81741     4   90754200   90755200     11       3  150064       1.6915     0.045374
enh81742     4   90755600   90756600      6       2  150064       1.8662     0.031006
enh81743     4   90759400   90760400      4       2  150064       1.9092     0.028116
enh81745     4   91166000   91167000      1       1  150064       1.7408      0.04086
enh81750     4   95130600   95131600      1       1  150064       1.8048      0.03555
enh81779     4   95722900   95723900      3       2  150064       2.7215    0.0032495
enh81788     4   96141700   96142700      1       1  150064       1.8731      0.03053
enh81794     4   96225600   96226600      1       1  150064       2.3781       0.0087
enh81795     4   96238800   96239800      2       1  150064       1.9939     0.023084
enh81796     4   96284000   96285000      4       2  150064       2.1007     0.017836
enh81824     4   99403900   99404900      1       1  150064        2.184      0.01448
enh81833     4   99468000   99469000      5       2  150064       2.3095     0.010457
enh81837     4   99489700   99490700      3       2  150064       1.8183      0.03451
enh81840     4   99509400   99510400      2       1  150064       2.7515    0.0029659
enh81875     4  100807000  100808000      1       1  150064       1.6884      0.04567
enh81876     4  100808600  100809600      1       1  150064       3.1377    0.0008514
enh81878     4  100815900  100816900      6       2  150064       1.7416     0.040791
enh81882     4  100919300  100920300      2       1  150064       2.7663    0.0028348
enh81893     4  101949700  101950700      2       1  150064        2.558    0.0052645
enh81894     4  101958400  101959400      5       2  150064       1.6939     0.045145
enh81895     4  102024000  102025000      1       1  150064         2.09      0.01831
enh81897     4  102048000  102049000      3       2  150064       2.3235     0.010076
enh81902     4  102112500  102113500      3       1  150064       1.9254     0.027088
enh81903     4  102122400  102123400      2       1  150064       2.1351     0.016378
enh81917     4  102278600  102279600      1       1  150064       2.2235      0.01309
enh81920     4  102893300  102894300      4       2  150064       2.0622     0.019595
enh81921     4  103095500  103096500      3       2  150064       1.7295     0.041859
enh81922     4  103138600  103139600      4       2  150064       3.2523   0.00057238
enh81927     4  103427100  103428100      2       1  150064       2.0235     0.021513
enh81931     4  103463800  103464800      1       1  150064       2.2316      0.01282
enh81939     4  103605200  103606200      2       1  150064       2.1528     0.015666
enh81940     4  103655500  103656500      1       1  150064        2.895     0.001896
enh81941     4  103678300  103679300      3       2  150064       2.0694     0.019252
enh81942     4  103679800  103680800      1       1  150064       2.4385     0.007374
enh81943     4  103732100  103733100      5       2  150064       3.7109   0.00010327
enh81944     4  103737000  103738000      2       1  150064        3.507   0.00022659
enh81945     4  103738300  103739300      3       1  150064       3.4323   0.00029929
enh81946     4  103741000  103742000      4       2  150064       3.6147   0.00015037
enh81948     4  103932700  103933700      4       2  150064       2.5792     0.004952
enh81963     4  105514000  105515000      8       3  150064       3.3587   0.00039151
enh81982     4  106634000  106635000      2       1  150064       1.7091     0.043718
enh81984     4  106753600  106754600      3       1  150064       1.6454     0.049946
enh82013     4  108850800  108851800      4       2  150064       2.7548    0.0029365
enh82028     4  109027800  109028800      3       2  150064       1.8197     0.034405
enh82032     4  109059900  109060900      4       1  150064        2.183     0.014518
enh82037     4  109076600  109077600      1       1  150064       1.8854      0.02969
enh82047     4  109266500  109267500      8       4  150064       2.2283      0.01293
enh82060     4  109481200  109482200      3       1  150064       2.0473     0.020313
enh82092     4  110833500  110834500      1       1  150064       3.3573    0.0003935
enh82094     4  110909400  110910400      1       1  150064       2.8272     0.002348
enh82095     4  110910400  110911400      5       2  150064       2.6764    0.0037207
enh82119     4  112610800  112611800      4       2  150064        1.843     0.032662
enh82146     4  113873700  113874700      1       1  150064       1.8057      0.03548
enh82153     4  114000800  114001800      5       3  150064        1.806     0.035461
enh82155     4  114037300  114038300      3       2  150064       3.3631   0.00038538
enh82156     4  114052700  114053700      1       1  150064       3.3865    0.0003539
enh82158     4  114066400  114067400      4       2  150064        2.871    0.0020458
enh82160     4  114091400  114092400      1       1  150064       2.5503     0.005381
enh82166     4  114357300  114358300      1       1  150064       2.2711      0.01157
enh82190     4  114620800  114621800      1       1  150064       2.1827      0.01453
enh82191     4  114621300  114622300      3       1  150064       2.2875     0.011084
enh82206     4  115457000  115458000      2       1  150064       1.8279     0.033782
enh82218     4  119315500  119316500      4       2  150064       1.8086     0.035255
enh82222     4  119604300  119605300      4       2  150064       1.8435     0.032626
enh82227     4  119686500  119687500      2       1  150064       2.1117     0.017355
enh82257     4  120037700  120038700      1       1  150064       1.8834      0.02982
enh82278     4  120655700  120656700      3       2  150064       1.7822     0.037355
enh82281     4  120974000  120975000      4       2  150064        1.946     0.025825
enh82299     4  122647900  122648900      6       2  150064       1.7695     0.038407
enh82301     4  122705900  122706900      2       1  150064       1.9627      0.02484
enh82316     4  123657100  123658100      2       1  150064       1.7391     0.041005
enh82325     4  123819400  123820400      8       3  150064       1.9965     0.022938
enh82329     4  123938700  123939700      1       1  150064         1.89      0.02938
enh82344     4  124373800  124374800      2       1  150064       1.6871      0.04579
enh82366     4  124777600  124778600      1       1  150064       1.6813      0.04635
enh82402     4  125857300  125858300      5       2  150064       2.1143     0.017244
enh82404     4  125867600  125868600      2       1  150064       2.1522      0.01569
enh82426     4  129162300  129163300      3       1  150064       2.0241     0.021479
enh82432     4  129236700  129237700      2       1  150064       2.9681    0.0014981
enh82434     4  129242200  129243200      1       1  150064       3.3455    0.0004107
enh82435     4  129244000  129245000      2       1  150064       2.7158    0.0033061
enh82437     4  129269000  129270000      2       1  150064        2.164     0.015234
enh82444     4  129311700  129312700      3       1  150064       1.8313     0.033524
enh82445     4  129314100  129315100      6       3  150064       2.0561     0.019886
enh82451     4  129389100  129390100      2       1  150064       1.8834     0.029823
enh82511     4  139311300  139312300      4       2  150064       1.9893     0.023337
enh82512     4  139326300  139327300      5       3  150064       2.3609    0.0091151
enh82513     4  139327600  139328600      2       1  150064       2.6741     0.003746
enh82518     4  139483300  139484300      4       2  150064       2.0211     0.021632
enh82526     4  139941100  139942100      2       1  150064       2.8693     0.002057
enh82527     4  139949000  139950000      1       1  150064       2.7598     0.002892
enh82530     4  139998900  139999900      2       1  150064       2.9255    0.0017195
enh82531     4  140002200  140003200      1       1  150064       2.6525     0.003995
enh82532     4  140065400  140066400      4       2  150064       2.3645    0.0090284
enh82535     4  140092900  140093900      3       1  150064       2.3914    0.0083927
enh82537     4  140099800  140100800      4       2  150064       1.9009     0.028657
enh82538     4  140129000  140130000      2       1  150064       2.1132     0.017293
enh82540     4  140164800  140165800      3       1  150064       2.6725    0.0037644
enh82541     4  140166000  140167000      4       1  150064       2.7165     0.003299
enh82542     4  140167000  140168000      5       2  150064       2.8552    0.0021504
enh82543     4  140187900  140188900      2       1  150064       1.8131     0.034907
enh82558     4  140472000  140473000      1       1  150064       2.9567     0.001555
enh82560     4  140513800  140514800      1       1  150064       1.6754      0.04693
enh82568     4  140610000  140611000      1       1  150064       2.1735      0.01487
enh82578     4  140716000  140717000      1       1  150064       2.3295     0.009917
enh82580     4  140735600  140736600      4       1  150064       3.1349   0.00085947
enh82599     4  140888200  140889200      4       1  150064       1.6666     0.047795
enh82606     4  140958500  140959500      1       1  150064        1.919      0.02749
enh82617     4  141016200  141017200      2       1  150064       2.3437    0.0095455
enh82658     4  141859000  141860000      6       2  150064       2.9282    0.0017046
enh82660     4  141868400  141869400      5       2  150064       3.0701    0.0010701
enh82662     4  141942300  141943300      2       1  150064       1.6736     0.047107
enh82667     4  142143500  142144500      1       1  150064       2.2479      0.01229
enh82684     4  143187100  143188100      4       2  150064       1.8658     0.031034
enh82685     4  143191000  143192000      1       1  150064       1.8255      0.03396
enh82686     4  143195400  143196400      2       1  150064       2.0442     0.020469
enh82711     4  143308500  143309500      9       1  150064       1.7296     0.041849
enh82712     4  143309400  143310400      4       1  150064       1.6759     0.046883
enh82714     4  143317300  143318300      1       1  150064       1.8005      0.03589
enh82721     4  143373100  143374100      3       2  150064       1.8354     0.033224
enh82725     4  143488300  143489300      2       1  150064       2.0438     0.020486
enh82729     4  143882600  143883600      1       1  150064       2.9359     0.001663
enh82742     4  144279900  144280900      1       1  150064       2.9543     0.001567
enh82743     4  144282300  144283300      4       2  150064       1.9994      0.02278
enh82749     4  144316700  144317700      4       2  150064       1.7955     0.036283
enh82750     4  144318100  144319100      2       1  150064       2.8485    0.0021966
enh82757     4  144437600  144438600      3       2  150064       2.2625     0.011832
enh82758     4  144479400  144480400      5       2  150064       2.8259    0.0023571
enh82820     4  147999800  148000800      2       1  150064       1.9359     0.026439
enh82822     4  148024400  148025400      5       2  150064       2.3328    0.0098304
enh82876     4  150495700  150496700      1       1  150064       2.8151     0.002438
enh82882     4  151061100  151062100      1       1  150064       1.6611      0.04835
enh82890     4  151138000  151139000      3       2  150064       1.6566       0.0488
enh82892     4  151155600  151156600      1       1  150064       1.7163      0.04305
enh82894     4  151158300  151159300      3       2  150064       2.1946     0.014095
enh82906     4  151871600  151872600      2       1  150064         1.79     0.036729
enh82927     4  152405200  152406200      1       1  150064       2.1248       0.0168
enh83073     4  154597300  154598300      3       2  150064       1.7791     0.037613
enh83074     4  154652500  154653500      3       1  150064       2.0251     0.021426
enh83075     4  154668700  154669700      1       1  150064       1.8298      0.03364
enh83084     4  155558100  155559100      1       1  150064        1.676      0.04687
enh83097     4  156920500  156921500      2       1  150064       2.1635     0.015252
enh83103     4  157298700  157299700      2       1  150064       2.2278     0.012948
enh83108     4  157519200  157520200      3       2  150064        2.496    0.0062793
enh83166     4  159693200  159694200      1       1  150064       2.3065      0.01054
enh83168     4  159696800  159697800      8       3  150064       1.9235     0.027209
enh83170     4  159703700  159704700      2       1  150064       1.6506     0.049411
enh83171     4  159708100  159709100      4       2  150064       1.6465     0.049828
enh83175     4  159726300  159727300      3       1  150064        2.006      0.02243
enh83180     4  159741400  159742400      2       1  150064       1.7578     0.039394
enh83184     4  159791700  159792700      1       1  150064       2.1862       0.0144
enh83187     4  159823300  159824300      2       1  150064       1.8648     0.031107
enh83237     4  165173000  165174000      4       2  150064       2.8203    0.0023988
enh83243     4  166142100  166143100      2       1  150064       1.9883     0.023388
enh83244     4  166143100  166144100      2       1  150064       2.8915    0.0019169
enh83253     4  167917300  167918300      3       2  150064       2.0914     0.018247
enh83255     4  167973500  167974500      4       2  150064       3.0246    0.0012446
enh83276     4  169531900  169532900      3       1  150064       1.9776     0.023989
enh83317     4  169989200  169990200      8       3  150064       2.1235     0.016857
enh83318     4  169991300  169992300      5       2  150064       2.4822    0.0065291
enh83319     4  170000500  170001500      2       1  150064       1.9724     0.024281
enh83323     4  170020800  170021800      2       1  150064       2.7468    0.0030094
enh83327     4  170041500  170042500      1       1  150064       2.7556     0.002929
enh83328     4  170054400  170055400      3       1  150064       2.0676      0.01934
enh83330     4  170068100  170069100      3       2  150064       3.0347    0.0012041
enh83332     4  170080700  170081700      2       1  150064       2.2649     0.011758
enh83334     4  170093400  170094400      3       1  150064       2.0667     0.019379
enh83363     4  170226600  170227600      3       2  150064       3.5835   0.00016949
enh83364     4  170236400  170237400      3       1  150064       4.2191   1.2264e-05
enh83365     4  170258800  170259800      4       2  150064       2.9556    0.0015603
enh83366     4  170266400  170267400      4       2  150064       3.8522    5.854e-05
enh83367     4  170293500  170294500      2       1  150064       3.2469   0.00058338
enh83368     4  170305000  170306000      1       1  150064       5.2165    9.119e-08
enh83369     4  170306000  170307000      3       1  150064       4.2059      1.3e-05
enh83370     4  170318400  170319400      3       2  150064       3.0825    0.0010263
enh83371     4  170331500  170332500      3       1  150064       4.2758   9.5241e-06
enh83372     4  170406700  170407700      3       1  150064       1.9236     0.027205
enh83373     4  170503900  170504900      1       1  150064        3.862    5.622e-05
enh83374     4  170525500  170526500      3       2  150064       4.2498   1.0698e-05
enh83375     4  170531300  170532300      5       2  150064       1.6846     0.046029
enh83377     4  170543900  170544900      2       1  150064        3.486   0.00024516
enh83380     4  170571000  170572000      2       1  150064       2.4485    0.0071723
enh83381     4  170578500  170579500      4       2  150064       4.2482   1.0774e-05
enh83382     4  170579100  170580100      3       2  150064       3.4897   0.00024176
enh83383     4  170580000  170581000      3       2  150064       3.9536    3.849e-05
enh83385     4  170584600  170585600      7       3  150064       4.2805   9.3257e-06
enh83386     4  170585400  170586400      1       1  150064       4.3017    8.475e-06
enh83387     4  170586100  170587100      1       1  150064       4.3915    5.628e-06
enh83392     4  170877000  170878000      5       2  150064       2.2115       0.0135
enh83393     4  170877400  170878400      2       1  150064       2.4203    0.0077541
enh83396     4  170929300  170930300      3       1  150064       1.7631     0.038941
enh83397     4  170935800  170936800      2       1  150064       1.8262      0.03391
enh83410     4  174042000  174043000      3       2  150064       1.6765     0.046823
enh83419     4  174185500  174186500      4       2  150064       1.7445     0.040533
enh83443     4  176867400  176868400      2       1  150064       4.2666   9.9257e-06
enh83457     4  177556200  177557200      1       1  150064       1.9669       0.0246
enh83464     4  177707600  177708600      4       2  150064       2.1528     0.015669
enh83495     4  182580400  182581400      3       2  150064        2.097     0.017997
enh83504     4  182904000  182905000      5       3  150064       2.4939    0.0063179
enh83524     4  183859100  183860100      1       1  150064       2.6627     0.003876
enh83526     4  184018000  184019000      1       1  150064       2.3451     0.009511
enh83530     4  184040000  184041000      3       1  150064       2.3324    0.0098388
enh83533     4  184062800  184063800      2       1  150064       2.0524     0.020063
enh83542     4  184183000  184184000      2       1  150064       1.7548     0.039651
enh83565     4  184492300  184493300      6       2  150064       2.0122       0.0221
enh83583     4  184960600  184961600      4       1  150064       1.8006     0.035879
enh83593     4  185200600  185201600      3       1  150064       3.2347   0.00060879
enh83597     4  185235200  185236200      1       1  150064       1.9182      0.02754
enh83601     4  185276000  185277000      4       2  150064       1.7955     0.036283
enh83624     4  185380500  185381500      3       2  150064        1.652     0.049269
enh83626     4  185392400  185393400      4       1  150064        2.034     0.020978
enh83633     4  185565800  185566800      2       1  150064       1.8297     0.033651
enh83635     4  185572800  185573800      2       1  150064       1.6589     0.048567
enh83642     4  185651800  185652800      3       1  150064       1.8877     0.029533
enh83643     4  185652400  185653400      6       2  150064       1.8974      0.02889
enh83671     4  185889600  185890600      3       1  150064       1.9376     0.026339
enh83705     4  186176700  186177700      6       1  150064       2.0533     0.020021
enh83706     4  186177600  186178600      4       1  150064       1.7218     0.042551
enh83711     4  186186500  186187500      3       1  150064       1.7485     0.040184
enh83712     4  186204000  186205000      2       1  150064       2.1111     0.017382
enh83714     4  186223400  186224400      2       1  150064       2.1884     0.014319
enh83716     4  186228600  186229600      3       1  150064       2.3707    0.0088765
enh83751     4  186988700  186989700      3       2  150064       2.5305    0.0056955
enh83753     4  186999800  187000800      7       3  150064       2.3521    0.0093328
enh83768     4  187623600  187624600      2       1  150064       2.2543     0.012087
enh83775     4  187766000  187767000      7       3  150064       1.6989     0.044666
enh83777     4  188049800  188050800      6       1  150064       1.7765     0.037821
enh83780     4  188105300  188106300      1       1  150064       2.0116      0.02213
enh83795     4  190295200  190296200     12       4  150064       2.1416     0.016114
enh83832     5     376900     377900      2       1  150064       1.7067     0.043936
enh83841     5     401200     402200      3       1  150064       1.6758      0.04689
enh83878     5    1098800    1099800      7       3  150064       2.0951     0.018082
enh83880     5    1102900    1103900      5       2  150064       2.1049     0.017649
enh83881     5    1104800    1105800      4       2  150064       2.3455    0.0095019
enh83882     5    1106700    1107700      2       1  150064       2.3576    0.0091973
enh83902     5    1516500    1517500      4       2  150064       2.4959    0.0062821
enh83953     5    5419000    5420000      7       2  150064       2.7739    0.0027693
enh83956     5    5429000    5430000      1       1  150064        3.608    0.0001543
enh83957     5    5572800    5573800      2       1  150064       2.9932    0.0013804
enh83958     5    6159400    6160400      4       2  150064       1.9202     0.027413
enh83963     5    6607300    6608300      4       2  150064       1.9177     0.027576
enh83964     5    6614800    6615800      4       1  150064        2.144     0.016016
enh83965     5    6630800    6631800      2       1  150064       2.2091     0.013584
enh83968     5    6704800    6705800      4       2  150064       2.1705     0.014985
enh83970     5    6718400    6719400      5       2  150064       3.1312   0.00087039
enh83971     5    6721000    6722000      3       2  150064       2.6976    0.0034925
enh83972     5    6723000    6724000     10       4  150064       2.0833     0.018611
enh83974     5    6728000    6729000      7       3  150064       2.4787    0.0065922
enh83975     5    6729600    6730600      6       3  150064       2.2934     0.010913
enh83976     5    6731800    6732800      7       3  150064       2.9876    0.0014058
enh83977     5    6733800    6734800      7       2  150064       3.3528   0.00040005
enh83980     5    6766600    6767600      3       1  150064       1.6875     0.045758
enh84044     5    9396200    9397200      1       1  150064       1.8565      0.03169
enh84143     5   14037100   14038100      2       1  150064       1.7759     0.037873
enh84168     5   14200200   14201200      3       2  150064       1.8269     0.033859
enh84183     5   14242700   14243700      1       1  150064       1.6453      0.04995
enh84204     5   14313800   14314800      1       1  150064       1.8281      0.03377
enh84236     5   14660500   14661500      1       1  150064       2.5045     0.006131
enh84241     5   14672100   14673100      1       1  150064       2.0484      0.02026
enh84247     5   14706200   14707200      2       1  150064       1.9555     0.025264
enh84248     5   14726000   14727000      3       2  150064       1.6671     0.047749
enh84266     5   15285800   15286800      2       1  150064       1.6514     0.049333
enh84273     5   15566500   15567500      3       2  150064       1.7861     0.037045
enh84293     5   15938100   15939100      2       1  150064       2.1606     0.015364
enh84301     5   16539000   16540000      2       1  150064       2.5106    0.0060262
enh84302     5   16540400   16541400      2       1  150064       2.4877    0.0064293
enh84321     5   16721500   16722500      2       1  150064       2.4475    0.0071929
enh84332     5   16788400   16789400      2       1  150064         1.85     0.032157
enh84339     5   16801700   16802700      1       1  150064       2.0454      0.02041
enh84349     5   16839100   16840100      4       1  150064       1.8135     0.034875
enh84419     5   17251800   17252800      1       1  150064       1.8555      0.03176
enh84474     5   32276300   32277300      3       2  150064       1.7105     0.043588
enh84504     5   33257500   33258500      2       1  150064       1.8956     0.029005
enh84505     5   33303000   33304000      2       1  150064       2.3345    0.0097845
enh84507     5   33311200   33312200      2       1  150064       1.9012     0.028638
enh84549     5   34523700   34524700      1       1  150064       2.2399      0.01255
enh84616     5   36301000   36302000      4       2  150064       1.8088     0.035237
enh84623     5   36502400   36503400      6       3  150064       2.1259     0.016756
enh84626     5   36652000   36653000      1       1  150064       1.7148      0.04319
enh84635     5   36743700   36744700      4       2  150064        1.755     0.039629
enh84662     5   37738600   37739600      1       1  150064       1.6501      0.04946
enh84666     5   37810800   37811800      3       2  150064       1.7725     0.038155
enh84667     5   37816500   37817500      7       3  150064       2.0326     0.021047
enh84673     5   37926800   37927800      1       1  150064       1.9264      0.02703
enh84690     5   38677600   38678600      1       1  150064       2.6087     0.004544
enh84693     5   38745900   38746900      5       2  150064       2.4864    0.0064516
enh84697     5   38808900   38809900      1       1  150064       2.0195      0.02172
enh84706     5   38925700   38926700      2       1  150064       2.0298      0.02119
enh84708     5   39021200   39022200      2       1  150064       2.8522     0.002171
enh84712     5   39058100   39059100      1       1  150064       2.7969      0.00258
enh84713     5   39062600   39063600      3       1  150064       2.5214    0.0058437
enh84725     5   39195800   39196800      3       2  150064       1.7075     0.043864
enh84729     5   39402100   39403100      2       1  150064       2.3325    0.0098384
enh84733     5   39427500   39428500      6       1  150064       1.9582     0.025106
enh84734     5   39433700   39434700      4       2  150064       1.7829     0.037301
enh84762     5   40551200   40552200      2       1  150064       1.9139     0.027815
enh84795     5   42812100   42813100      1       1  150064        1.685      0.04599
enh84816     5   43397200   43398200      1       1  150064       1.9824      0.02372
enh84817     5   43425700   43426700      3       1  150064       1.8325     0.033437
enh84836     5   44875700   44876700      2       1  150064         3.96   3.7472e-05
enh84873     5   52322900   52323900      3       2  150064       1.9176     0.027582
enh84874     5   52325700   52326700      2       1  150064       1.9176     0.027583
enh84876     5   52333100   52334100      3       1  150064       1.9859      0.02352
enh84887     5   52627200   52628200      3       2  150064       2.0082      0.02231
enh84889     5   52637800   52638800      1       1  150064       1.7507         0.04
enh84891     5   52657200   52658200      2       1  150064       2.4074    0.0080333
enh84898     5   52898700   52899700      1       1  150064        1.689      0.04561
enh84910     5   53597400   53598400      2       1  150064       2.6232    0.0043557
enh84911     5   53603900   53604900      2       1  150064        1.966     0.024648
enh84912     5   53607400   53608400      2       1  150064        1.647     0.049777
enh84930     5   53897300   53898300      4       2  150064       2.3647    0.0090231
enh84932     5   53927800   53928800      6       4  150064        1.682     0.046284
enh84942     5   54140900   54141900      3       2  150064       3.1027    0.0009588
enh84946     5   54198600   54199600      1       1  150064       1.6586       0.0486
enh84982     5   55149600   55150600      3       2  150064       3.0057     0.001325
enh84985     5   55199000   55200000      1       1  150064       3.2814    0.0005164
enh85007     5   55460000   55461000      3       1  150064       1.6582     0.048637
enh85036     5   55919800   55920800      3       2  150064       1.8982     0.028837
enh85071     5   56481900   56482900      2       1  150064        1.654     0.049064
enh85080     5   56594800   56595800      7       4  150064       2.5164    0.0059281
enh85124     5   57137000   57138000      4       2  150064       2.0497     0.020195
enh85126     5   57368600   57369600      6       2  150064       2.3359     0.009747
enh85127     5   57478500   57479500      3       2  150064       2.3359     0.009747
enh85128     5   57480700   57481700      3       2  150064       1.9389     0.026258
enh85129     5   57483500   57484500      5       2  150064       2.4504    0.0071343
enh85132     5   57569300   57570300      2       1  150064        3.589   0.00016596
enh85148     5   58331000   58332000      3       1  150064       1.7212     0.042606
enh85158     5   58439500   58440500      2       1  150064       1.6888     0.045633
enh85175     5   58813000   58814000      2       1  150064       1.8415     0.032773
enh85178     5   58858500   58859500      3       2  150064       2.7821    0.0027005
enh85179     5   58883700   58884700      2       1  150064       1.6588     0.048579
enh85180     5   58886300   58887300      2       1  150064       1.8385     0.032995
enh85181     5   58893400   58894400      3       1  150064       1.7764     0.037833
enh85186     5   59000700   59001700      3       2  150064       1.7698     0.038378
enh85187     5   59005400   59006400      2       1  150064       2.1323     0.016492
enh85199     5   59105700   59106700      2       1  150064       2.2899     0.011014
enh85202     5   59628500   59629500      6       1  150064       1.6786     0.046614
enh85209     5   59836800   59837800      5       2  150064       2.8516    0.0021749
enh85211     5   59992300   59993300      2       1  150064       2.6183    0.0044181
enh85218     5   60242500   60243500      2       1  150064       3.6771   0.00011795
enh85219     5   60253500   60254500      2       1  150064       3.2924   0.00049667
enh85220     5   60346800   60347800      4       2  150064       3.7222   9.8742e-05
enh85221     5   60455700   60456700      3       2  150064       3.4759   0.00025456
enh85223     5   60566000   60567000      8       3  150064        3.602   0.00015789
enh85225     5   60572900   60573900      4       2  150064       3.9699   3.5957e-05
enh85226     5   60576400   60577400      3       1  150064       3.7761   7.9648e-05
enh85227     5   60585000   60586000      1       1  150064       4.5695    2.445e-06
enh85228     5   60594500   60595500      2       1  150064       3.7055   0.00010547
enh85229     5   60597700   60598700      1       1  150064       7.2749    1.734e-13
enh85231     5   60600000   60601000      1       1  150064       4.0617    2.436e-05
enh85233     5   60615000   60616000      2       1  150064       5.5451   1.4693e-08
enh85235     5   60624500   60625500      1       1  150064       6.6855    1.151e-11
enh85239     5   60642300   60643300      3       1  150064       6.2207   2.4745e-10
enh85241     5   60685300   60686300      2       1  150064       2.3369    0.0097216
enh85243     5   60698700   60699700      1       1  150064       4.7789    8.811e-07
enh85244     5   60699900   60700900      1       1  150064       4.8041    7.773e-07
enh85246     5   60705200   60706200      3       2  150064       2.8612    0.0021103
enh85247     5   60712100   60713100      1       1  150064       5.0953    1.741e-07
enh85249     5   60721000   60722000      2       1  150064       3.4588   0.00027132
enh85250     5   60725100   60726100      1       1  150064       4.6812    1.426e-06
enh85253     5   60728400   60729400      2       1  150064       1.7455      0.04045
enh85255     5   60760300   60761300      1       1  150064       4.6098    2.015e-06
enh85261     5   60909900   60910900      4       2  150064       2.8976    0.0018799
enh85264     5   60922400   60923400      2       1  150064       1.8152     0.034744
enh85274     5   61609500   61610500      2       1  150064       1.7238     0.042374
enh85276     5   61614800   61615800      1       1  150064       1.7762      0.03785
enh85282     5   61700400   61701400      4       2  150064       1.7066     0.043953
enh85283     5   61709800   61710800      2       1  150064       1.9192     0.027478
enh85290     5   63440200   63441200      4       2  150064       3.2078   0.00066869
enh85302     5   64330000   64331000      4       1  150064       2.6771    0.0037133
enh85320     5   64505200   64506200      5       2  150064       1.8028     0.035713
enh85323     5   64779200   64780200      4       2  150064       1.9537     0.025369
enh85324     5   64831100   64832100      6       3  150064       1.7263     0.042144
enh85325     5   64856900   64857900      1       1  150064       2.0131      0.02205
enh85326     5   64860300   64861300      3       2  150064       2.4384    0.0073765
enh85329     5   64917900   64918900      2       1  150064       1.8092     0.035211
enh85332     5   65014500   65015500      4       1  150064       1.6458     0.049905
enh85341     5   65103900   65104900      3       2  150064       2.4556     0.007032
enh85370     5   65735700   65736700      4       2  150064       1.6794     0.046538
enh85399     5   66390700   66391700      1       1  150064       2.8054     0.002513
enh85400     5   66403000   66404000      1       1  150064       2.0073      0.02236
enh85415     5   66551900   66552900      1       1  150064       2.3495     0.009399
enh85448     5   67509400   67510400      2       1  150064       2.2348     0.012715
enh85453     5   67527900   67528900      2       1  150064        2.198     0.013976
enh85459     5   67546100   67547100      3       2  150064       2.6378    0.0041723
enh85467     5   67562600   67563600      3       2  150064       1.7667     0.038639
enh85472     5   67581000   67582000      1       1  150064       1.8169      0.03462
enh85482     5   67639600   67640600      3       2  150064       3.0335    0.0012087
enh85487     5   67729800   67730800      3       1  150064       2.1789     0.014668
enh85495     5   67852000   67853000      2       1  150064       2.1441     0.016011
enh85501     5   68331400   68332400      7       2  150064       1.9998     0.022761
enh85570     5   71578500   71579500      4       1  150064       1.9137     0.027828
enh85579     5   71643200   71644200      1       1  150064       2.0058      0.02244
enh85580     5   71654600   71655600      5       2  150064       2.1285     0.016646
enh85581     5   71658600   71659600      1       1  150064       1.7443      0.04055
enh85648     5   72836100   72837100      3       1  150064       1.7886     0.036841
enh85655     5   72924400   72925400      4       2  150064       2.4067    0.0080492
enh85669     5   73055400   73056400      4       1  150064        2.393    0.0083561
enh85670     5   73059100   73060100      3       1  150064       2.0224      0.02157
enh85745     5   74288600   74289600      8       2  150064       1.8848     0.029727
enh85758     5   74730900   74731900      1       1  150064       2.0145      0.02198
enh85762     5   74762000   74763000      4       2  150064       1.9623     0.024864
enh85765     5   74814600   74815600      2       1  150064        1.701     0.044474
enh85773     5   74916200   74917200      5       2  150064       2.1994     0.013924
enh85780     5   74973500   74974500      4       1  150064       3.1175   0.00091205
enh85830     5   77038900   77039900      3       2  150064       1.7637      0.03889
enh85833     5   77069200   77070200      3       1  150064       1.9461      0.02582
enh85848     5   77539000   77540000      3       2  150064       1.7975      0.03613
enh85849     5   77583500   77584500     10       2  150064       4.3893   5.6848e-06
enh85850     5   77654200   77655200      2       1  150064       1.9902     0.023287
enh85851     5   77657500   77658500      2       1  150064       1.6495      0.04952
enh85853     5   77695000   77696000      4       2  150064       2.9554    0.0015613
enh85854     5   77701700   77702700      4       2  150064       2.9862    0.0014126
enh85855     5   77779500   77780500      3       2  150064       1.9634     0.024799
enh85856     5   77782300   77783300      6       3  150064       2.7572     0.002915
enh85858     5   77792500   77793500      1       1  150064       2.0498      0.02019
enh85859     5   77794800   77795800      1       1  150064       2.0383      0.02076
enh85869     5   77820700   77821700      1       1  150064       1.8966      0.02894
enh85889     5   77887600   77888600      3       1  150064       2.1907     0.014236
enh85893     5   77900800   77901800      3       2  150064       1.7102      0.04361
enh85894     5   77901400   77902400      1       1  150064       2.0181      0.02179
enh85895     5   77901900   77902900      2       1  150064       2.2908     0.010987
enh85896     5   77905900   77906900      1       1  150064       1.7238      0.04237
enh85928     5   78316800   78317800      3       1  150064       1.7046     0.044133
enh85935     5   78799500   78800500      1       1  150064       2.6967     0.003502
enh85939     5   78856200   78857200      4       2  150064       2.6565    0.0039475
enh85954     5   79430200   79431200      1       1  150064       1.7853      0.03711
enh85960     5   79461000   79462000      9       4  150064       1.8203     0.034355
enh85963     5   79478900   79479900      1       1  150064       1.9103      0.02805
enh85974     5   79512800   79513800      2       1  150064       1.8464     0.032419
enh85976     5   79516100   79517100      4       2  150064       2.0573     0.019829
enh86017     5   80599400   80600400      3       1  150064       1.7293      0.04188
enh86031     5   81073800   81074800      4       2  150064       2.2007     0.013878
enh86032     5   81075300   81076300      2       1  150064       1.8606     0.031401
enh86034     5   81084200   81085200      2       1  150064       1.7219     0.042547
enh86036     5   81090400   81091400      4       1  150064       3.8123   6.8853e-05
enh86042     5   81152600   81153600      4       2  150064       2.9541    0.0015679
enh86044     5   81314600   81315600      1       1  150064       1.7871      0.03696
enh86049     5   81521000   81522000      1       1  150064       2.6016      0.00464
enh86050     5   81574900   81575900      5       2  150064       1.9943     0.023058
enh86057     5   82030700   82031700      5       3  150064       1.7967     0.036195
enh86067     5   82374200   82375200      2       1  150064       1.7557      0.03957
enh86079     5   83221600   83222600      4       2  150064       2.2871     0.011096
enh86090     5   86263700   86264700      1       1  150064       1.7755      0.03791
enh86110     5   86884100   86885100      5       2  150064       1.6805      0.04643
enh86111     5   86940600   86941600      2       1  150064       3.6027   0.00015744
enh86112     5   87047400   87048400      2       1  150064       2.2413     0.012504
enh86114     5   87245600   87246600      6       3  150064       3.7549     8.67e-05
enh86115     5   87341400   87342400      3       2  150064       2.2637     0.011795
enh86117     5   87499800   87500800      1       1  150064        2.592     0.004771
enh86118     5   87542700   87543700      3       2  150064       2.3644    0.0090307
enh86120     5   87562800   87563800      1       1  150064       3.0352     0.001202
enh86121     5   87687100   87688100      1       1  150064       2.8285     0.002338
enh86123     5   87770000   87771000      3       1  150064       3.0977   0.00097509
enh86126     5   88029600   88030600      2       1  150064       2.8733    0.0020313
enh86128     5   88087800   88088800      2       1  150064       2.4131    0.0079077
enh86129     5   88088400   88089400      1       1  150064       2.6226     0.004363
enh86133     5   88118000   88119000      1       1  150064       1.8767      0.03028
enh86135     5   88123300   88124300      2       1  150064       3.0953   0.00098303
enh86143     5   88237900   88238900      1       1  150064       2.5747     0.005017
enh86156     5   89311000   89312000      3       2  150064       2.4833    0.0065079
enh86157     5   89389200   89390200      4       2  150064        3.087    0.0010108
enh86162     5   89703300   89704300      1       1  150064        3.489    0.0002424
enh86164     5   89768000   89769000      1       1  150064       1.8942       0.0291
enh86165     5   89772100   89773100      1       1  150064       1.9273      0.02697
enh86172     5   90263400   90264400      6       2  150064       2.5983    0.0046839
enh86173     5   90278200   90279200      2       1  150064       4.0597   2.4572e-05
enh86174     5   90320400   90321400      2       1  150064       1.6457     0.049916
enh86179     5   90418200   90419200      4       2  150064       1.8943     0.029091
enh86180     5   90422900   90423900      4       2  150064        1.847     0.032371
enh86181     5   90431400   90432400      5       2  150064       2.0328     0.021036
enh86183     5   90440900   90441900      2       1  150064       2.5345    0.0056307
enh86187     5   90507700   90508700      1       1  150064       2.1241      0.01683
enh86203     5   92413800   92414800      2       1  150064       1.8438     0.032609
enh86204     5   92435200   92436200      1       1  150064       2.3453     0.009505
enh86210     5   92527300   92528300      2       1  150064       2.3391    0.0096654
enh86212     5   92532600   92533600      3       2  150064       2.2001     0.013902
enh86225     5   93576400   93577400      2       1  150064       2.4432    0.0072791
enh86227     5   93952000   93953000      2       1  150064       2.6652    0.0038477
enh86228     5   93955400   93956400      3       2  150064       2.6984    0.0034842
enh86229     5   93957100   93958100      4       1  150064       2.5655    0.0051515
enh86230     5   93958600   93959600      5       2  150064       2.8143    0.0024439
enh86261     5   95134500   95135500      3       1  150064       2.2136     0.013428
enh86277     5   95213800   95214800      1       1  150064       1.8473      0.03235
enh86283     5   95276400   95277400      1       1  150064       2.1353      0.01637
enh86290     5   95385600   95386600      2       1  150064       1.6579     0.048668
enh86291     5   95402300   95403300      2       1  150064       1.7026      0.04432
enh86292     5   95416400   95417400      2       1  150064       2.2512     0.012187
enh86293     5   95420000   95421000      3       1  150064        1.914     0.027808
enh86305     5   95564600   95565600      1       1  150064       3.5179    0.0002175
enh86311     5   95743500   95744500      1       1  150064       1.6457      0.04991
enh86320     5   95999600   96000600      1       1  150064       2.2133      0.01344
enh86322     5   96034700   96035700      1       1  150064        2.464     0.006869
enh86342     5   96279000   96280000      3       1  150064       2.3738    0.0088028
enh86345     5   96297400   96298400      1       1  150064       2.6248     0.004335
enh86349     5   96313900   96314900      4       2  150064       1.8967     0.028931
enh86355     5   96890500   96891500      2       1  150064       2.0114      0.02214
enh86356     5   96963400   96964400      1       1  150064       2.6157     0.004452
enh86361     5   97645700   97646700      1       1  150064       2.0665      0.01939
enh86364     5   97751400   97752400      4       2  150064       1.6534     0.049127
enh86369     5   98098600   98099600      4       2  150064       2.5261    0.0057669
enh86377     5   98241700   98242700      1       1  150064       2.2026      0.01381
enh86378     5   98246600   98247600      3       2  150064        1.796     0.036248
enh86380     5   98261200   98262200      2       1  150064       2.6084    0.0045485
enh86385     5   98282300   98283300      2       1  150064       1.6575     0.048708
enh86386     5   98299400   98300400      2       1  150064       2.1653     0.015183
enh86387     5   98341200   98342200      4       2  150064       1.8989     0.028791
enh86389     5   98362400   98363400      2       1  150064       1.9621     0.024875
enh86390     5   98366400   98367400      2       1  150064       1.7468     0.040334
enh86437     5  102957500  102958500      3       2  150064        1.949     0.025649
enh86443     5  104245600  104246600      2       1  150064       1.8699     0.030748
enh86448     5  106623100  106624100      2       1  150064       1.6555     0.048912
enh86452     5  106724100  106725100      2       1  150064         2.26     0.011912
enh86455     5  106731600  106732600      2       1  150064       2.6417     0.004125
enh86458     5  106767500  106768500      4       1  150064       2.0791     0.018802
enh86463     5  106874500  106875500      2       1  150064       2.5051     0.006121
enh86464     5  106877900  106878900      1       1  150064       3.3924    0.0003464
enh86465     5  106890300  106891300      1       1  150064       2.5193     0.005879
enh86466     5  106891100  106892100      2       1  150064       2.5802    0.0049366
enh86467     5  106892600  106893600      5       2  150064       2.4607    0.0069342
enh86474     5  107040200  107041200      7       3  150064       2.6944    0.0035259
enh86476     5  107078700  107079700      5       2  150064       2.0907     0.018278
enh86477     5  107204400  107205400      4       2  150064       3.3485   0.00040626
enh86502     5  108351700  108352700      5       2  150064       2.1847     0.014456
enh86506     5  108659800  108660800      3       2  150064       3.0306    0.0012202
enh86507     5  108723600  108724600      3       1  150064       2.1118      0.01735
enh86509     5  108730600  108731600      6       1  150064       1.7055     0.044054
enh86511     5  108741800  108742800      5       2  150064       1.8013     0.035831
enh86514     5  108791000  108792000      4       2  150064       2.7231    0.0032333
enh86515     5  108820300  108821300      3       2  150064        3.241   0.00059564
enh86519     5  108981100  108982100      2       1  150064       2.3092     0.010466
enh86520     5  108992600  108993600      4       2  150064       4.3304   7.4427e-06
enh86521     5  109017700  109018700      3       1  150064       4.9026   4.7294e-07
enh86523     5  109035500  109036500      3       2  150064       4.1817   1.4464e-05
enh86524     5  109039300  109040300      4       2  150064        4.598   2.1327e-06
enh86525     5  109075400  109076400      3       2  150064       4.0192   2.9202e-05
enh86526     5  109078600  109079600      7       3  150064       2.5345    0.0056299
enh86528     5  109084100  109085100      2       1  150064       1.8155     0.034725
enh86529     5  109094800  109095800      6       3  150064       4.6175   1.9423e-06
enh86531     5  109166400  109167400      7       3  150064       4.4453   4.3893e-06
enh86532     5  109198900  109199900      2       1  150064       3.4924   0.00023934
enh86538     5  109722300  109723300      1       1  150064       2.1236      0.01685
enh86552     5  110775000  110776000      1       1  150064       2.3167      0.01026
enh86558     5  111011400  111012400      2       1  150064       1.7594     0.039254
enh86559     5  111012200  111013200      5       2  150064         3.06    0.0011067
enh86560     5  111016700  111017700      7       2  150064       1.8769     0.030267
enh86561     5  111018100  111019100      3       1  150064        1.772     0.038194
enh86563     5  111070900  111071900      3       1  150064       2.1681     0.015075
enh86564     5  111072200  111073200      3       2  150064       2.3217     0.010126
enh86571     5  111085000  111086000      2       1  150064       1.8817     0.029937
enh86601     5  112317200  112318200      3       1  150064       2.3512    0.0093573
enh86621     5  112457900  112458900      3       2  150064       1.8158     0.034704
enh86624     5  112500200  112501200      2       1  150064       1.7334     0.041512
enh86654     5  112941700  112942700      4       2  150064       2.0075      0.02235
enh86669     5  114701500  114702500      5       2  150064       2.9823    0.0014307
enh86672     5  114715200  114716200     12       2  150064        1.687     0.045797
enh86676     5  114758800  114759800      7       2  150064       1.6797     0.046512
enh86677     5  114771300  114772300      1       1  150064       2.1553      0.01557
enh86678     5  114785800  114786800      1       1  150064        2.184      0.01448
enh86681     5  114795700  114796700      5       2  150064       2.1253      0.01678
enh86699     5  115186800  115187800      1       1  150064         1.85      0.03216
enh86734     5  115879200  115880200      3       2  150064        3.827   6.4861e-05
enh86749     5  116101500  116102500      5       3  150064       1.6666       0.0478
enh86757     5  116517200  116518200      4       2  150064       3.5036   0.00022951
enh86806     5  118690500  118691500      3       2  150064       2.2301     0.012871
enh86807     5  118692800  118693800      3       1  150064       2.2814     0.011262
enh86808     5  118694300  118695300      2       1  150064       1.6976      0.04479
enh86809     5  118696700  118697700      1       1  150064       1.7021      0.04437
enh86824     5  119724100  119725100      1       1  150064        1.645      0.04998
enh86827     5  119781700  119782700      7       2  150064       2.0199     0.021695
enh86835     5  120609400  120610400      4       2  150064       1.8884     0.029484
enh86853     5  121648800  121649800      2       1  150064       1.7045     0.044142
enh86899     5  123624700  123625700      4       1  150064       2.7684    0.0028167
enh86908     5  123890000  123891000      2       1  150064       1.8073     0.035357
enh86912     5  123934700  123935700      4       2  150064       1.9146     0.027773
enh86913     5  123940900  123941900      4       2  150064       2.7943    0.0026007
enh86931     5  124021900  124022900      3       1  150064        1.908     0.028194
enh86952     5  124146000  124147000      4       1  150064       1.6809     0.046392
enh86976     5  124558400  124559400     10       2  150064       1.7856     0.037081
enh86977     5  124563100  124564100      5       2  150064       1.7959     0.036253
enh86980     5  124633700  124634700      2       1  150064       1.9601     0.024991
enh86983     5  124681600  124682600      2       1  150064       1.7423     0.040732
enh86984     5  124708400  124709400      6       2  150064       3.2123   0.00065835
enh86987     5  124816800  124817800      5       2  150064       1.8424     0.032706
enh86988     5  124820800  124821800      2       1  150064       1.9563     0.025216
enh86990     5  124884800  124885800      2       1  150064       1.9556     0.025253
enh86992     5  124895200  124896200      7       3  150064       1.6572     0.048739
enh86993     5  124911200  124912200      3       1  150064       1.7369     0.041205
enh86999     5  125170600  125171600      8       2  150064       2.4871    0.0064392
enh87002     5  125337900  125338900      6       2  150064       3.2834   0.00051284
enh87003     5  125338800  125339800      3       1  150064       2.0069     0.022378
enh87004     5  125350300  125351300      4       2  150064       1.7964     0.036215
enh87005     5  125351400  125352400      9       3  150064       2.0898     0.018318
enh87007     5  125390200  125391200      6       3  150064       1.7857     0.037071
enh87008     5  125461400  125462400      2       1  150064       3.4909   0.00024065
enh87011     5  125475800  125476800      3       2  150064       2.7849    0.0026775
enh87017     5  125730600  125731600      1       1  150064       1.7585      0.03933
enh87018     5  125750800  125751800      2       1  150064       2.1947     0.014091
enh87019     5  125758000  125759000      3       2  150064       1.7156     0.043121
enh87027     5  125807000  125808000      2       1  150064       2.2664     0.011713
enh87029     5  125818600  125819600      2       1  150064       1.7517     0.039916
enh87039     5  125874300  125875300      5       1  150064        2.908    0.0018185
enh87053     5  126140500  126141500      2       1  150064       1.8793     0.030103
enh87058     5  126192800  126193800      3       1  150064       1.9836     0.023648
enh87059     5  126204200  126205200      6       3  150064       3.4166   0.00031705
enh87065     5  126306800  126307800      4       1  150064       3.6967   0.00010922
enh87066     5  126334000  126335000      7       2  150064       2.2947     0.010876
enh87068     5  126339600  126340600      3       2  150064       2.0344     0.020955
enh87071     5  126347200  126348200      2       1  150064       3.2611   0.00055493
enh87075     5  126429600  126430600      3       2  150064       2.3613    0.0091062
enh87076     5  126432500  126433500      8       3  150064       3.5436   0.00019736
enh87094     5  127137700  127138700      1       1  150064        2.686     0.003616
enh87095     5  127148200  127149200      3       1  150064       2.1041     0.017686
enh87096     5  127149400  127150400      3       2  150064       3.0831    0.0010242
enh87098     5  127193600  127194600      1       1  150064        3.928    4.283e-05
enh87099     5  127207000  127208000      1       1  150064       3.7499    8.844e-05
enh87100     5  127211200  127212200      2       1  150064       3.8921   4.9696e-05
enh87103     5  127277500  127278500      3       2  150064       1.6467     0.049806
enh87108     5  127415900  127416900      1       1  150064       2.5846     0.004874
enh87110     5  127479700  127480700      1       1  150064       2.5624     0.005198
enh87113     5  127595100  127596100      1       1  150064       1.9679      0.02454
enh87129     5  129850800  129851800      3       2  150064       1.7202     0.042699
enh87137     5  130598200  130599200      1       1  150064       1.6604      0.04842
enh87157     5  130945900  130946900      1       1  150064       1.7649      0.03879
enh87203     5  131609700  131610700      3       2  150064       1.9602     0.024989
enh87216     5  131752500  131753500      2       1  150064       1.6528     0.049185
enh87220     5  131770100  131771100      2       1  150064       1.8845      0.02975
enh87224     5  131781600  131782600      2       1  150064       2.1526     0.015675
enh87240     5  132002000  132003000      3       1  150064       1.7991     0.036003
enh87285     5  132625400  132626400      5       3  150064       3.1416   0.00084012
enh87369     5  133922600  133923600      2       1  150064       1.9294     0.026841
enh87420     5  135006300  135007300      7       2  150064       2.2536      0.01211
enh87421     5  135038800  135039800      3       1  150064       2.4632    0.0068849
enh87424     5  135064600  135065600      3       2  150064       1.8031      0.03569
enh87438     5  135372200  135373200      1       1  150064       2.2179      0.01328
enh87452     5  136478000  136479000      1       1  150064       2.2788      0.01134
enh87454     5  136527700  136528700      2       1  150064       2.7137    0.0033269
enh87455     5  136554100  136555100      7       3  150064       1.8145     0.034797
enh87456     5  136571400  136572400      3       1  150064       2.7628    0.0028657
enh87458     5  136636200  136637200      3       1  150064       1.7537     0.039738
enh87475     5  136996400  136997400      2       1  150064       1.7823     0.037347
enh87477     5  137069800  137070800      1       1  150064       2.3083      0.01049
enh87481     5  137169000  137170000      3       2  150064       2.3165     0.010265
enh87484     5  137177300  137178300      1       1  150064       2.9476     0.001601
enh87486     5  137183400  137184400      1       1  150064       2.9902     0.001394
enh87488     5  137223300  137224300      2       1  150064       2.6324    0.0042394
enh87494     5  137348200  137349200      2       1  150064       1.7888     0.036825
enh87495     5  137358100  137359100      5       2  150064       3.2711   0.00053569
enh87496     5  137359400  137360400      5       2  150064        2.303     0.010641
enh87497     5  137365400  137366400      1       1  150064       1.7893      0.03678
enh87498     5  137369400  137370400      1       1  150064       1.7626      0.03898
enh87499     5  137373200  137374200      1       1  150064       1.7779      0.03771
enh87500     5  137389300  137390300      1       1  150064       2.4806     0.006558
enh87502     5  137493500  137494500      3       1  150064       1.9908     0.023254
enh87507     5  137566000  137567000      2       1  150064       3.6348   0.00013912
enh87512     5  137670300  137671300      3       1  150064       2.4321    0.0075061
enh87513     5  137672100  137673100      5       3  150064       2.9152    0.0017774
enh87514     5  137675800  137676800      3       1  150064       3.2208   0.00063924
enh87515     5  137684700  137685700      2       1  150064       2.2491     0.012253
enh87520     5  137705600  137706600      4       2  150064       2.0647     0.019475
enh87524     5  137784100  137785100      2       1  150064       4.0735   2.3154e-05
enh87525     5  137785600  137786600      1       1  150064       4.2491    1.073e-05
enh87526     5  137792600  137793600      5       2  150064       2.0292     0.021217
enh87530     5  137822000  137823000      3       2  150064       3.1708   0.00076018
enh87531     5  137824100  137825100      4       2  150064       2.5593     0.005244
enh87533     5  137837500  137838500      2       1  150064       4.2884   8.9967e-06
enh87534     5  137840100  137841100      2       1  150064       5.0047    2.798e-07
enh87535     5  137843600  137844600      2       1  150064        4.321   7.7677e-06
enh87536     5  137865300  137866300      2       1  150064       3.0888    0.0010048
enh87537     5  137869000  137870000      3       2  150064       2.7376    0.0030947
enh87539     5  137871900  137872900      2       1  150064       4.4589   4.1191e-06
enh87543     5  137914800  137915800      2       1  150064       4.5477   2.7123e-06
enh87544     5  137938800  137939800      2       1  150064       5.0774   1.9129e-07
enh87545     5  137941400  137942400      1       1  150064       3.3854    0.0003554
enh87546     5  137944700  137945700      3       1  150064       4.8749   5.4437e-07
enh87547     5  137947400  137948400      3       1  150064        4.658   1.5961e-06
enh87590     5  138303400  138304400      1       1  150064       2.1604      0.01537
enh87606     5  138462000  138463000      1       1  150064       1.6763      0.04684
enh87650     5  138772700  138773700      2       1  150064       2.5399    0.0055445
enh87652     5  138780200  138781200      1       1  150064       2.0583      0.01978
enh87661     5  138872100  138873100      2       1  150064       1.9077     0.028216
enh87663     5  138893200  138894200      2       1  150064       1.8659     0.031029
enh87679     5  139036800  139037800      4       2  150064       2.2062     0.013683
enh87681     5  139044400  139045400      2       1  150064       2.4158    0.0078496
enh87683     5  139051900  139052900      1       1  150064       3.7447     9.03e-05
enh87684     5  139053300  139054300      6       2  150064       3.4557   0.00027439
enh87686     5  139057800  139058800      2       1  150064       3.5227   0.00021359
enh87687     5  139063700  139064700      1       1  150064       4.5847    2.273e-06
enh87689     5  139072500  139073500      1       1  150064       4.3165    7.925e-06
enh87691     5  139077700  139078700      2       1  150064        3.987   3.3457e-05
enh87692     5  139085000  139086000      2       1  150064       2.5134    0.0059795
enh87706     5  139228800  139229800      1       1  150064       2.0341      0.02097
enh87708     5  139242900  139243900      2       1  150064       2.2927     0.010932
enh87713     5  139348000  139349000      2       1  150064       3.0735    0.0010579
enh87717     5  139463800  139464800      1       1  150064       2.5857     0.004859
enh87719     5  139489000  139490000      1       1  150064       3.3836    0.0003577
enh87724     5  139519700  139520700      1       1  150064       1.7849      0.03714
enh87726     5  139528600  139529600      1       1  150064        4.026    2.837e-05
enh87727     5  139531000  139532000      1       1  150064       2.4678     0.006797
enh87728     5  139532700  139533700      3       1  150064       1.7614     0.039083
enh87729     5  139535700  139536700      1       1  150064       4.2263    1.188e-05
enh87730     5  139544600  139545600      4       1  150064       2.1886     0.014313
enh87731     5  139556200  139557200      3       2  150064       3.3107   0.00046536
enh87733     5  139559500  139560500      2       1  150064       1.9778     0.023978
enh87735     5  139562900  139563900      2       1  150064       3.2808    0.0005175
enh87736     5  139570000  139571000      1       1  150064       3.4022    0.0003342
enh87741     5  139607800  139608800      3       1  150064       3.4692   0.00026101
enh87742     5  139612300  139613300      2       1  150064       1.6714     0.047324
enh87744     5  139620400  139621400      1       1  150064       1.7217      0.04256
enh87752     5  139661200  139662200      2       1  150064       2.7304    0.0031631
enh87755     5  139677900  139678900      3       2  150064       2.5462    0.0054454
enh87756     5  139680600  139681600      1       1  150064       3.6524    0.0001299
enh87757     5  139691100  139692100      3       2  150064       2.0504     0.020161
enh87761     5  139719100  139720100      4       2  150064       3.3423   0.00041542
enh87769     5  139778900  139779900      2       1  150064       3.1233   0.00089404
enh87770     5  139784000  139785000      3       2  150064       2.3455    0.0095016
enh87772     5  139812400  139813400      1       1  150064       2.7565     0.002921
enh87775     5  139933600  139934600      2       1  150064       2.7639    0.0028559
enh87782     5  139971100  139972100      3       1  150064       1.7552     0.039613
enh87787     5  140025400  140026400      4       2  150064       3.1794    0.0007378
enh87788     5  140028000  140029000      2       1  150064       3.9582   3.7763e-05
enh87789     5  140042700  140043700      2       1  150064       3.6706     0.000121
enh87790     5  140046200  140047200      3       1  150064       1.6916     0.045363
enh87791     5  140052200  140053200      1       1  150064       4.0009    3.155e-05
enh87792     5  140069300  140070300      5       2  150064       4.2883   9.0009e-06
enh87793     5  140072000  140073000      7       2  150064       4.2648   1.0006e-05
enh87794     5  140079000  140080000      1       1  150064         4.26    1.022e-05
enh87795     5  140097800  140098800      4       2  150064       3.7639   8.3632e-05
enh87798     5  140863000  140864000      6       3  150064       1.9227     0.027261
enh87799     5  140868000  140869000      1       1  150064       1.9089      0.02814
enh87800     5  140870600  140871600      5       2  150064       1.7514     0.039938
enh87834     5  141062600  141063600      1       1  150064       2.2371      0.01264
enh87842     5  141212400  141213400      6       2  150064       2.8332    0.0023042
enh87843     5  141215300  141216300      3       1  150064       2.4292    0.0075662
enh87844     5  141218300  141219300      3       1  150064       2.4162    0.0078411
enh87865     5  141443100  141444100      1       1  150064       2.0168      0.02186
enh87866     5  141468400  141469400      2       1  150064       2.3471    0.0094601
enh87867     5  141475000  141476000      4       2  150064       1.6511     0.049359
enh87875     5  141566200  141567200      2       1  150064       3.0828    0.0010253
enh87882     5  141659400  141660400      2       1  150064       1.9799     0.023857
enh87888     5  141685400  141686400      5       2  150064       1.7467     0.040342
enh87891     5  141707100  141708100      4       2  150064       2.6439    0.0040982
enh87892     5  141713800  141714800      7       3  150064       2.4243    0.0076686
enh87896     5  141737500  141738500      4       2  150064       2.1426     0.016072
enh87899     5  141763300  141764300      4       2  150064       2.0732     0.019078
enh87900     5  141765900  141766900      1       1  150064       2.1229      0.01688
enh87901     5  141769200  141770200      3       1  150064       2.1841     0.014479
enh87932     5  142035400  142036400      1       1  150064       1.7082       0.0438
enh87952     5  142158200  142159200      2       1  150064        2.664    0.0038605
enh88025     5  142628500  142629500      1       1  150064       2.6736     0.003752
enh88034     5  142721700  142722700      2       1  150064       2.0366     0.020844
enh88037     5  142734200  142735200      1       1  150064       2.1727       0.0149
enh88046     5  142873600  142874600      3       1  150064        2.806    0.0025077
enh88093     5  145421700  145422700      1       1  150064       1.6645      0.04801
enh88110     5  146434800  146435800      5       3  150064       3.7607   8.4732e-05
enh88113     5  146471500  146472500      4       2  150064       3.3191    0.0004515
enh88202     5  148668000  148669000      1       1  150064       2.1323      0.01649
enh88204     5  148678600  148679600      5       2  150064        2.579    0.0049546
enh88207     5  148700000  148701000      5       3  150064       1.9198      0.02744
enh88211     5  148736400  148737400      4       2  150064       2.1907     0.014235
enh88214     5  148750700  148751700      2       1  150064       1.8278     0.033789
enh88224     5  148808100  148809100      2       1  150064       2.4416    0.0073104
enh88225     5  148809700  148810700      2       1  150064       2.3583    0.0091798
enh88260     5  149025900  149026900      4       2  150064       1.9818     0.023752
enh88263     5  149126800  149127800      1       1  150064       2.5181     0.005899
enh88266     5  149138900  149139900      8       4  150064       1.6835     0.046136
enh88274     5  149178200  149179200      2       1  150064       2.0027     0.022607
enh88278     5  149191800  149192800      3       2  150064       2.0267     0.021345
enh88283     5  149218600  149219600      2       1  150064       2.6021    0.0046333
enh88284     5  149233300  149234300      4       2  150064        2.117     0.017129
enh88322     5  149543300  149544300      3       1  150064       1.8449     0.032528
enh88323     5  149551600  149552600      1       1  150064       2.0956      0.01806
enh88336     5  149679100  149680100      3       1  150064       1.6689     0.047572
enh88381     5  149917800  149918800      1       1  150064       1.8453       0.0325
enh88387     5  149939200  149940200      4       2  150064       1.6658     0.047881
enh88465     5  150635200  150636200      2       1  150064       1.6683     0.047631
enh88483     5  150993900  150994900      4       2  150064       1.7072     0.043891
enh88499     5  151073900  151074900      1       1  150064       1.8406      0.03284
enh88525     5  152538200  152539200      2       1  150064       3.5787   0.00017266
enh88541     5  153381700  153382700      6       3  150064       1.9503     0.025571
enh88542     5  153412000  153413000      3       1  150064       3.5254   0.00021144
enh88543     5  153416800  153417800      1       1  150064       3.3858    0.0003548
enh88544     5  153421800  153422800      1       1  150064       3.2758    0.0005269
enh88545     5  153425700  153426700      2       1  150064       3.3414   0.00041679
enh88546     5  153451600  153452600      2       1  150064       3.2966   0.00048932
enh88547     5  153489900  153490900      4       2  150064       4.2134   1.2576e-05
enh88549     5  153573700  153574700      2       1  150064       2.1697     0.015015
enh88551     5  153582000  153583000     10       4  150064       3.5639   0.00018272
enh88552     5  153594900  153595900      5       2  150064       3.0678    0.0010781
enh88553     5  153600300  153601300      4       2  150064       2.6029    0.0046219
enh88554     5  153652200  153653200      6       2  150064       4.5518   2.6593e-06
enh88555     5  153656400  153657400      5       2  150064       5.0118   2.6958e-07
enh88556     5  153665500  153666500      4       2  150064       2.6888     0.003585
enh88563     5  153784800  153785800      5       2  150064       2.7745    0.0027647
enh88567     5  154006900  154007900      6       3  150064       2.1273     0.016699
enh88569     5  154033100  154034100      1       1  150064       1.8329      0.03341
enh88570     5  154034200  154035200      3       2  150064       1.7268       0.0421
enh88573     5  154071400  154072400      6       3  150064       1.7405     0.040889
enh88574     5  154092800  154093800      1       1  150064       1.8972       0.0289
enh88585     5  154161200  154162200      1       1  150064       2.2931      0.01092
enh88599     5  154319600  154320600      2       1  150064       1.8015     0.035813
enh88607     5  154908600  154909600      4       2  150064       1.8066     0.035412
enh88611     5  155681200  155682200      4       2  150064       3.6023   0.00015769
enh88612     5  155774600  155775600      7       2  150064       3.8994   4.8218e-05
enh88613     5  155792900  155793900      3       2  150064       2.9929    0.0013817
enh88614     5  155810000  155811000      7       3  150064       3.0233    0.0012504
enh88615     5  155813700  155814700      1       1  150064       3.0882     0.001007
enh88618     5  155859100  155860100      1       1  150064       3.2914    0.0004985
enh88620     5  155871300  155872300      3       2  150064       1.9424     0.026044
enh88634     5  156570600  156571600      2       1  150064       1.6565     0.048815
enh88640     5  156797600  156798600      4       2  150064       1.6841     0.046077
enh88645     5  156890700  156891700      4       2  150064       1.6451     0.049977
enh88666     5  157254700  157255700      5       3  150064       2.2176     0.013293
enh88691     5  158066800  158067800      2       1  150064       3.5337    0.0002049
enh88696     5  158196000  158197000      3       2  150064       2.3658    0.0089965
enh88721     5  158605000  158606000      2       1  150064       1.7035     0.044233
enh88723     5  158609800  158610800      1       1  150064       2.5004     0.006203
enh88725     5  158612500  158613500      2       1  150064       2.4428    0.0072876
enh88727     5  158632200  158633200      4       2  150064        1.803     0.035697
enh88728     5  158637000  158638000      2       1  150064       3.2814   0.00051655
enh88752     5  159305500  159306500      1       1  150064       1.8001      0.03592
enh88779     5  159596300  159597300      4       2  150064       1.9271     0.026981
enh88813     5  159932900  159933900      2       1  150064       2.1368     0.016307
enh88849     5  167126000  167127000      2       1  150064       1.9905     0.023267
enh88850     5  167157100  167158100      3       2  150064       3.3023   0.00047948
enh88851     5  167170900  167171900      4       2  150064       2.6307    0.0042611
enh88855     5  167376900  167377900      3       2  150064       2.3741     0.008795
enh88872     5  167774800  167775800      2       1  150064       1.7921     0.036561
enh88880     5  167914400  167915400      2       1  150064       2.0713     0.019165
enh88881     5  167978900  167979900      1       1  150064       2.0701      0.01922
enh88906     5  169121800  169122800      7       3  150064       1.7339     0.041471
enh88907     5  169123500  169124500      4       2  150064       1.7933     0.036461
enh88939     5  170060900  170061900      5       2  150064       2.0299     0.021183
enh88947     5  170824600  170825600      1       1  150064       1.7912      0.03663
enh88948     5  170845100  170846100      2       1  150064       1.6565     0.048809
enh88968     5  171373000  171374000      4       2  150064       1.7202       0.0427
enh89008     5  171589700  171590700      6       2  150064       1.6458     0.049899
enh89009     5  171590900  171591900      1       1  150064       1.8392      0.03294
enh89053     5  171923600  171924600      3       1  150064       1.9439     0.025951
enh89054     5  171960500  171961500      3       1  150064       2.0718     0.019142
enh89055     5  171983700  171984700      5       3  150064        1.921     0.027366
enh89061     5  172029800  172030800      2       1  150064       1.7825     0.037338
enh89111     5  172324200  172325200      5       2  150064       1.8343     0.033302
enh89112     5  172327000  172328000      3       2  150064       2.3608     0.009117
enh89118     5  172358300  172359300      4       2  150064       1.9138     0.027824
enh89125     5  172380800  172381800      3       1  150064       2.0201     0.021686
enh89129     5  172400300  172401300      7       3  150064        1.969     0.024477
enh89130     5  172409600  172410600      3       1  150064       2.8339    0.0022993
enh89134     5  172437100  172438100      2       1  150064       2.0125     0.022084
enh89137     5  172455800  172456800      2       1  150064       2.5327     0.005659
enh89140     5  172485600  172486600      6       2  150064       2.2279     0.012944
enh89142     5  172529700  172530700      6       2  150064       2.5622    0.0052012
enh89174     5  173171300  173172300      4       2  150064       2.8626    0.0021006
enh89184     5  173311400  173312400      3       2  150064       2.3591    0.0091586
enh89186     5  173321400  173322400      2       1  150064       1.7127      0.04338
enh89203     5  173400400  173401400      2       1  150064       1.7728     0.038129
enh89215     5  173998600  173999600      2       1  150064       2.0569     0.019846
enh89216     5  174035300  174036300      5       2  150064         2.34    0.0096424
enh89222     5  174960900  174961900      1       1  150064       2.0183      0.02178
enh89229     5  175123100  175124100      2       1  150064       1.9736     0.024214
enh89231     5  175236800  175237800      1       1  150064       1.9291      0.02686
enh89242     5  175828800  175829800      2       1  150064        1.748     0.040235
enh89244     5  175837700  175838700      2       1  150064       1.8565     0.031689
enh89246     5  175843800  175844800      4       2  150064       2.1044     0.017671
enh89255     5  175956800  175957800     13       5  150064       1.9138     0.027822
enh89271     5  176073000  176074000      2       1  150064       1.6802      0.04646
enh89306     5  176732800  176733800      3       1  150064        1.714     0.043268
enh89349     5  176937300  176938300      1       1  150064       3.0958    0.0009813
enh89353     5  176947800  176948800      4       2  150064       2.7346    0.0031231
enh89356     5  176972300  176973300      2       1  150064       2.9024    0.0018516
enh89357     5  176973600  176974600      3       1  150064       3.4147   0.00031929
enh89358     5  176974800  176975800      2       1  150064        2.483    0.0065141
enh89360     5  176983800  176984800      1       1  150064       3.0843      0.00102
enh89388     5  177650600  177651600      5       2  150064       2.5036    0.0061471
enh89389     5  177654500  177655500      2       1  150064       2.4516    0.0071114
enh89399     5  177773400  177774400      8       3  150064       1.6754     0.046931
enh89407     5  177887600  177888600      4       1  150064        1.744     0.040583
enh89417     5  178565200  178566200      7       3  150064        2.202     0.013832
enh89426     5  178654200  178655200      3       2  150064       1.7939     0.036415
enh89428     5  178660800  178661800      1       1  150064       3.1475    0.0008235
enh89429     5  178669900  178670900      2       1  150064       2.2761     0.011419
enh89430     5  178685500  178686500      9       2  150064       2.8681    0.0020647
enh89435     5  178703800  178704800      2       1  150064       2.7733    0.0027749
enh89437     5  178711200  178712200      4       2  150064       3.1264   0.00088487
enh89438     5  178713100  178714100      3       2  150064       2.4577    0.0069909
enh89440     5  178719700  178720700      4       2  150064       2.1692     0.015033
enh89442     5  178722400  178723400      3       1  150064       2.1628      0.01528
enh89452     5  178744600  178745600      1       1  150064       2.4226     0.007704
[truncated: 826,633 more chars]
