# Supplementary material for: Identifying enhancer properties associated with genetic risk for complex traits using regulome-wide association studies
Source: PLoS Comput Biol. 2022 Sep 7;18(9):e1010430. doi: 10.1371/journal.pcbi.1010430 (PMC9484640; doi:10.1371/journal.pcbi.1010430)
Supplement: S3 Table — Sample names are as described in the ROADMAP epigenomics project integrative analysis portal: https://egg2.wustl.edu/roadmap/web_portal/meta.html. (ZIP) [file pcbi.1010430.s010.zip › supplemental_table3/E029blood_sig_enhancers05.gcov.out]

GENE      CHR      START       STOP  NSNPS  NPARAM       N        ZSTAT            P
enh37980    1     890600     891600      2       1  150064       1.7844     0.037181
enh37999    1    1168500    1169500      3       1  150064       1.9619      0.02489
enh38030    1    1510900    1511900      4       1  150064       1.6881     0.045692
enh38049    1    1705900    1706900      5       3  150064       1.9829     0.023689
enh38075    1    2043500    2044500      4       1  150064       2.5425    0.0055028
enh38077    1    2058700    2059700      1       1  150064       3.2129    0.0006569
enh38078    1    2063200    2064200      1       1  150064       2.0727       0.0191
enh38080    1    2071000    2072000      5       2  150064       3.2169   0.00064792
enh38082    1    2080200    2081200      1       1  150064       3.5192    0.0002164
enh38083    1    2090400    2091400      4       2  150064       3.1588    0.0007922
enh38091    1    2126800    2127800      2       1  150064       2.5265    0.0057606
enh38095    1    2137100    2138100      3       2  150064       2.1045     0.017666
enh38096    1    2138400    2139400      4       2  150064       1.9495     0.025618
enh38115    1    2233400    2234400      2       1  150064       2.0543     0.019974
enh38116    1    2235700    2236700      4       2  150064       1.9129     0.027883
enh38120    1    2310900    2311900      5       2  150064       1.8791     0.030113
enh38136    1    2510100    2511100      2       1  150064       2.4407    0.0073298
enh38139    1    2524700    2525700      9       2  150064       2.9719    0.0014797
enh38140    1    2542200    2543200      1       1  150064       2.6463     0.004069
enh38215    1    6089600    6090600      2       1  150064       1.6494     0.049536
enh38226    1    6260200    6261200      1       1  150064       1.7453      0.04047
enh38242    1    6531800    6532800      2       1  150064       2.2622     0.011844
enh38244    1    6561800    6562800      2       1  150064       3.1144   0.00092158
enh38245    1    6568900    6569900      6       2  150064       2.8282    0.0023403
enh38251    1    6649000    6650000      4       2  150064       1.7673     0.038589
enh38253    1    6657800    6658800      4       2  150064       1.9395     0.026219
enh38256    1    6675600    6676600      3       1  150064       2.1533     0.015649
enh38257    1    6684200    6685200      2       1  150064       2.1264     0.016733
enh38259    1    6760000    6761000      1       1  150064        3.769    8.194e-05
enh38279    1    7829900    7830900      1       1  150064       1.8858      0.02966
enh38332    1    8438900    8439900      1       1  150064       5.5166    1.728e-08
enh38335    1    8447400    8448400      2       1  150064       4.9407   3.8918e-07
enh38336    1    8450700    8451700      2       1  150064       3.1862   0.00072075
enh38337    1    8454500    8455500      2       1  150064       3.3185   0.00045251
enh38339    1    8457700    8458700      1       1  150064       2.3545     0.009273
enh38340    1    8468700    8469700      2       1  150064       4.9784   3.2059e-07
enh38343    1    8486000    8487000      2       1  150064       5.0178   2.6129e-07
enh38344    1    8490100    8491100      3       1  150064         5.32   5.1882e-08
enh38349    1    8525500    8526500      2       1  150064       2.7846    0.0026793
enh38351    1    8535900    8536900      1       1  150064       4.4399    4.499e-06
enh38352    1    8556700    8557700      3       1  150064       2.7352    0.0031169
enh38353    1    8569900    8570900      2       1  150064        2.394    0.0083322
enh38356    1    8586200    8587200      3       1  150064        2.376    0.0087516
enh38357    1    8592800    8593800      1       1  150064       2.5418     0.005514
enh38358    1    8611800    8612800      2       1  150064       2.5226     0.005825
enh38359    1    8612500    8613500      1       1  150064       3.1458    0.0008281
enh38360    1    8622200    8623200      1       1  150064       2.5797     0.004945
enh38362    1    8663300    8664300      1       1  150064       2.8826     0.001972
enh38364    1    8685500    8686500      2       1  150064       1.6667     0.047782
enh38367    1    8690100    8691100      1       1  150064       3.1268    0.0008837
enh38368    1    8707500    8708500      1       1  150064       2.3807      0.00864
enh38369    1    8711800    8712800      1       1  150064       2.6695     0.003798
enh38370    1    8721200    8722200      1       1  150064        3.686    0.0001139
enh38372    1    8724200    8725200      2       1  150064       2.1855     0.014428
enh38373    1    8726000    8727000      1       1  150064       2.8965     0.001887
enh38374    1    8726600    8727600      1       1  150064       2.8965     0.001887
enh38375    1    8730600    8731600      1       1  150064        2.945     0.001615
enh38379    1    8771700    8772700      1       1  150064       1.8001      0.03592
enh38380    1    8773000    8774000      1       1  150064       2.6506     0.004018
enh38385    1    8907700    8908700      1       1  150064        1.827      0.03385
enh38391    1    8943200    8944200      5       2  150064       1.8942     0.029096
enh38393    1    8950000    8951000      3       1  150064       2.8461    0.0022127
enh38394    1    8951600    8952600      1       1  150064       2.0249      0.02144
enh38395    1    8959800    8960800      2       1  150064       1.9551     0.025288
enh38396    1    8968200    8969200      3       1  150064       1.8772     0.030247
enh38398    1    8985300    8986300      2       1  150064       2.1125     0.017322
enh38399    1    8998600    8999600      5       2  150064       2.6733    0.0037557
enh38426    1    9222000    9223000      1       1  150064       1.9856      0.02354
enh38453    1    9428000    9429000      3       2  150064       2.2137     0.013426
enh38479    1    9698700    9699700      4       2  150064       1.8379     0.033038
enh38549    1   10367800   10368800      3       1  150064       1.7143     0.043237
enh38553    1   10449100   10450100      2       1  150064       1.8793     0.030099
enh38561    1   10489200   10490200      3       2  150064       1.6593      0.04853
enh38583    1   10960800   10961800      1       1  150064        2.658      0.00393
enh38607    1   11335000   11336000      1       1  150064       2.0523      0.02007
enh38622    1   11778300   11779300      1       1  150064       1.7455      0.04045
enh38634    1   11851400   11852400      3       2  150064       1.6519     0.049277
enh38644    1   11942800   11943800      3       2  150064       2.1546     0.015597
enh38645    1   11953300   11954300      3       1  150064       1.6978     0.044768
enh38650    1   11986800   11987800      7       4  150064       1.8207     0.034324
enh38653    1   12012000   12013000      3       2  150064       1.8943     0.029091
enh38654    1   12012800   12013800      8       2  150064       2.2724     0.011531
enh38668    1   12106900   12107900      1       1  150064       3.1955    0.0006979
enh38669    1   12111900   12112900      2       1  150064       2.0047     0.022498
enh38670    1   12129400   12130400      2       1  150064       2.6422     0.004118
enh38732    1   14028700   14029700      3       2  150064       2.6984    0.0034838
enh38735    1   14039200   14040200      7       3  150064       1.7085      0.04377
enh38740    1   14074300   14075300      2       1  150064       1.6562     0.048838
enh38743    1   14090600   14091600      1       1  150064       1.7987      0.03603
enh38835    1   16151800   16152800      9       2  150064       1.9534     0.025387
enh38865    1   16352800   16353800      5       3  150064       2.0835     0.018603
enh38885    1   16542000   16543000      5       2  150064       1.9718     0.024318
enh38888    1   16563900   16564900      2       1  150064       2.7283    0.0031827
enh38889    1   16570300   16571300      1       1  150064        2.126      0.01675
enh38891    1   16576800   16577800      2       1  150064       1.8732      0.03052
enh38892    1   16619500   16620500      4       2  150064       2.1777     0.014714
enh38894    1   16645000   16646000      3       1  150064       2.0685     0.019295
enh38898    1   16679500   16680500      1       1  150064       2.0801      0.01876
enh38899    1   16691100   16692100      1       1  150064       2.0558       0.0199
enh38901    1   16698000   16699000      1       1  150064       1.8153      0.03474
enh38902    1   16701000   16702000      1       1  150064       1.8357       0.0332
enh38903    1   16703000   16704000      4       1  150064       1.9451     0.025883
enh38904    1   16711600   16712600      2       1  150064       1.7801     0.037533
enh38905    1   16714100   16715100      2       1  150064       1.7653      0.03876
enh38910    1   16824200   16825200      3       1  150064       1.8836     0.029809
enh38911    1   16826600   16827600      3       1  150064        2.091     0.018265
enh38922    1   17002800   17003800      1       1  150064       2.3377     0.009701
enh38934    1   17286600   17287600      3       2  150064       2.1024      0.01776
enh38935    1   17287500   17288500      3       2  150064       1.7123     0.043425
enh38938    1   17342400   17343400      5       2  150064       2.0112     0.022154
enh38939    1   17349700   17350700      6       3  150064       1.9207     0.027385
enh38941    1   17371200   17372200      8       3  150064        2.569    0.0050998
enh38942    1   17372300   17373300      5       1  150064       2.2605     0.011895
enh38943    1   17378500   17379500      2       1  150064       2.7791    0.0027255
enh38945    1   17385700   17386700      2       1  150064        2.242     0.012479
enh38946    1   17391100   17392100      4       2  150064       2.3151     0.010304
enh38947    1   17401500   17402500     14       2  150064       2.2271     0.012971
enh38948    1   17408400   17409400      5       2  150064       2.2745     0.011469
enh38957    1   17454400   17455400      1       1  150064       1.8736      0.03049
enh38983    1   17757100   17758100      3       1  150064       1.8195      0.03442
enh39013    1   18486600   18487600      1       1  150064       2.9971     0.001363
enh39050    1   19640800   19641800      2       1  150064       1.6538     0.049083
enh39051    1   19643100   19644100      1       1  150064        1.705       0.0441
enh39088    1   19821500   19822500      3       2  150064       2.7532    0.0029511
enh39089    1   19828700   19829700      4       1  150064       3.3771   0.00036627
enh39090    1   19834400   19835400      5       2  150064       1.7309     0.041732
enh39116    1   20497600   20498600      1       1  150064       1.9738       0.0242
enh39144    1   21059800   21060800      2       1  150064       2.8097    0.0024792
enh39146    1   21114600   21115600      2       1  150064       2.4415    0.0073133
enh39148    1   21178200   21179200      4       2  150064       1.8935     0.029144
enh39150    1   21276600   21277600      4       2  150064       2.5101    0.0060351
enh39153    1   21323700   21324700      4       2  150064       1.8866     0.029605
enh39154    1   21324900   21325900      2       1  150064       1.7735     0.038073
enh39156    1   21377700   21378700      3       2  150064        3.157   0.00079714
enh39157    1   21402700   21403700      3       1  150064       2.1445     0.015997
enh39158    1   21416500   21417500      1       1  150064       2.8478     0.002201
enh39164    1   21475300   21476300      4       2  150064       2.6318    0.0042469
enh39165    1   21476700   21477700      4       2  150064       1.7142     0.043247
enh39166    1   21491800   21492800      4       2  150064       2.5446    0.0054697
enh39167    1   21500200   21501200      2       1  150064       2.3653    0.0090067
enh39207    1   21992000   21993000      5       3  150064        2.509    0.0060539
enh39208    1   21999700   22000700      6       3  150064       1.9066     0.028286
enh39209    1   22032500   22033500      4       2  150064       2.2858     0.011134
enh39212    1   22085400   22086400      5       2  150064        1.674     0.047065
enh39213    1   22088300   22089300      9       4  150064        2.126     0.016754
enh39214    1   22092000   22093000      7       3  150064        2.111     0.017388
enh39215    1   22096300   22097300      1       1  150064       2.0189      0.02175
enh39217    1   22100000   22101000      4       2  150064       2.7729    0.0027783
enh39244    1   22352900   22353900      7       2  150064       2.7309     0.003158
enh39248    1   22374800   22375800      2       1  150064       3.2572   0.00056259
enh39250    1   22386200   22387200      4       2  150064       2.7621    0.0028718
enh39260    1   22441300   22442300      4       2  150064       2.9973    0.0013617
enh39261    1   22454200   22455200      9       3  150064       3.4469   0.00028348
enh39289    1   23437800   23438800      2       1  150064       1.9202     0.027415
enh39344    1   24106300   24107300      1       1  150064       1.6674      0.04772
enh39381    1   24500200   24501200      2       1  150064       2.4375    0.0073939
enh39384    1   24523700   24524700      5       2  150064       2.2349     0.012712
enh39387    1   24691500   24692500      3       2  150064       1.7634     0.038918
enh39390    1   24711500   24712500      2       1  150064       2.0035     0.022561
enh39398    1   24780800   24781800      2       1  150064       1.8804     0.030029
enh39399    1   24791700   24792700      1       1  150064        1.848       0.0323
enh39401    1   24806600   24807600      4       2  150064       2.1522      0.01569
enh39402    1   24808700   24809700      1       1  150064       2.3891     0.008444
enh39403    1   24811000   24812000      2       1  150064       2.1859      0.01441
enh39404    1   24812900   24813900      4       1  150064       2.3417    0.0095974
enh39406    1   24830100   24831100      2       1  150064       1.9913     0.023224
enh39407    1   24833500   24834500      1       1  150064       2.5335     0.005646
enh39408    1   24862000   24863000      4       2  150064       2.4306    0.0075369
enh39409    1   24867700   24868700      7       3  150064       2.6794    0.0036878
enh39456    1   25310800   25311800      1       1  150064       2.2718      0.01155
enh39457    1   25321800   25322800      4       2  150064       1.9172     0.027609
enh39516    1   25969200   25970200      1       1  150064       1.7449       0.0405
enh39614    1   26877400   26878400      2       1  150064       1.9891     0.023348
enh39616    1   26881300   26882300      2       1  150064       1.8363     0.033157
enh39617    1   26900600   26901600      8       3  150064       2.7432    0.0030419
enh39626    1   27002900   27003900      1       1  150064       2.3408      0.00962
enh39627    1   27004300   27005300      3       1  150064       2.2655      0.01174
enh39629    1   27016800   27017800      1       1  150064       2.4913     0.006363
enh39631    1   27033600   27034600      2       1  150064       2.6037    0.0046111
enh39632    1   27040700   27041700      1       1  150064       2.7246     0.003219
enh39634    1   27047700   27048700      2       1  150064       2.6519    0.0040023
enh39635    1   27052000   27053000      4       1  150064       2.7077    0.0033878
enh39638    1   27068800   27069800      3       1  150064       2.6378    0.0041719
enh39639    1   27071800   27072800      1       1  150064       2.7083     0.003381
enh39640    1   27076500   27077500      1       1  150064       2.7081     0.003383
enh39641    1   27094100   27095100      1       1  150064       2.0566      0.01986
enh39642    1   27097900   27098900      1       1  150064       2.7473     0.003004
enh39651    1   27146600   27147600      1       1  150064       2.1783      0.01469
enh39655    1   27158200   27159200      2       1  150064       2.6325    0.0042379
enh39660    1   27214800   27215800      1       1  150064       2.4794      0.00658
enh39665    1   27258800   27259800      1       1  150064        2.537      0.00559
enh39676    1   27421500   27422500      1       1  150064       2.3681     0.008941
enh39677    1   27423800   27424800      1       1  150064       1.8901      0.02937
enh39680    1   27432100   27433100      1       1  150064       2.2751      0.01145
enh39683    1   27444300   27445300      2       1  150064       1.7807     0.037481
enh39685    1   27448800   27449800      1       1  150064       2.1775      0.01472
enh39690    1   27465200   27466200      1       1  150064       1.8414      0.03278
enh39704    1   27602000   27603000      5       3  150064       3.0975   0.00097574
enh39709    1   27666100   27667100      6       4  150064       2.0718     0.019143
enh39767    1   27930800   27931800      2       1  150064       1.7883     0.036866
enh39769    1   27944500   27945500      1       1  150064       1.8623      0.03128
enh39771    1   27946200   27947200      1       1  150064       2.0583      0.01978
enh39772    1   27947000   27948000      4       1  150064       1.9267     0.027006
enh39773    1   27948500   27949500      3       1  150064        2.149     0.015818
enh39774    1   27958000   27959000      6       2  150064       1.8263     0.033902
enh39778    1   27970000   27971000      1       1  150064       1.9646      0.02473
enh39815    1   28268900   28269900      1       1  150064       1.8448      0.03253
enh39833    1   28462500   28463500      1       1  150064       3.7917    7.481e-05
enh39859    1   28609100   28610100      5       3  150064       1.8461     0.032436
enh39867    1   28697200   28698200      2       1  150064         3.39   0.00034946
enh39869    1   28721300   28722300      5       1  150064       1.7638     0.038882
enh39870    1   28743400   28744400      2       1  150064       2.0408     0.020638
enh39871    1   28751800   28752800      1       1  150064       2.1095      0.01745
enh39876    1   28782200   28783200      1       1  150064       2.4036     0.008118
enh39877    1   28837000   28838000      7       3  150064       2.5351    0.0056213
enh39880    1   28845600   28846600      1       1  150064       2.4689     0.006776
enh39881    1   28878200   28879200      1       1  150064       2.8194     0.002406
enh39882    1   28880200   28881200      1       1  150064       2.5866     0.004847
enh39884    1   28905600   28906600      1       1  150064        2.917     0.001767
enh39886    1   28917000   28918000      3       2  150064        2.641    0.0041329
enh39887    1   28967500   28968500      3       1  150064       2.2733     0.011504
enh39888    1   28970900   28971900      1       1  150064       2.3123      0.01038
enh39889    1   28973600   28974600      2       1  150064       2.0484     0.020261
enh39891    1   28978800   28979800      1       1  150064       3.1032    0.0009573
enh39899    1   29081000   29082000      1       1  150064       3.0777     0.001043
enh39905    1   29210500   29211500      4       2  150064       2.7824    0.0026975
enh39906    1   29212000   29213000      4       1  150064       2.1195     0.017025
enh39911    1   29242200   29243200      2       1  150064       2.7571    0.0029156
enh39918    1   29496600   29497600      3       2  150064       1.8796      0.03008
enh39919    1   29498600   29499600      3       2  150064       2.5666    0.0051352
enh39922    1   29528200   29529200      2       1  150064       2.3593    0.0091552
enh39923    1   29557600   29558600      3       1  150064       2.1232     0.016867
enh39930    1   30457600   30458600      5       2  150064       4.9039   4.6976e-07
enh39931    1   30459400   30460400      2       1  150064       4.9239   4.2419e-07
enh39932    1   30515900   30516900      2       1  150064       3.2835   0.00051257
enh39972    1   31448900   31449900      2       1  150064       1.7234     0.042407
enh39996    1   31761900   31762900      2       1  150064       2.4882    0.0064192
enh39998    1   31770800   31771800      2       1  150064       3.3482   0.00040666
enh39999    1   31772600   31773600      3       2  150064       3.7093   0.00010391
enh40000    1   31866800   31867800      4       1  150064       2.8658    0.0020799
enh40001    1   31867600   31868600      2       1  150064       2.8315    0.0023167
enh40002    1   31869500   31870500      3       1  150064       3.4974    0.0002349
enh40003    1   31895600   31896600      3       2  150064       1.7768     0.037798
enh40069    1   32490100   32491100      1       1  150064        2.487     0.006441
enh40097    1   32707600   32708600      3       1  150064       1.7063     0.043974
enh40098    1   32712700   32713700      1       1  150064       1.6948      0.04506
enh40099    1   32718500   32719500      2       1  150064       1.8419     0.032746
enh40116    1   32810600   32811600      3       2  150064       2.2983     0.010772
enh40126    1   32999000   33000000      1       1  150064       2.3713     0.008862
enh40132    1   33101900   33102900      3       2  150064       1.7108     0.043555
enh40147    1   33280000   33281000      2       1  150064        1.684      0.04609
enh40167    1   33502600   33503600      2       1  150064       1.8687     0.030829
enh40183    1   33724100   33725100      3       2  150064       2.2615     0.011863
enh40185    1   33760600   33761600      3       2  150064       1.7552     0.039615
enh40187    1   33766100   33767100      3       2  150064       2.3437    0.0095463
enh40198    1   33811300   33812300      1       1  150064       1.7861      0.03704
enh40212    1   33921300   33922300      1       1  150064        1.962      0.02488
enh40215    1   33937000   33938000      2       1  150064       2.4899    0.0063881
enh40224    1   35323000   35324000      4       2  150064        1.898     0.028849
enh40225    1   35325400   35326400      1       1  150064       2.2918      0.01096
enh40237    1   35585600   35586600      2       1  150064       1.7055      0.04405
enh40238    1   35586400   35587400      2       1  150064       1.7055      0.04405
enh40242    1   35709200   35710200      5       3  150064       3.5968   0.00016107
enh40254    1   35852200   35853200      1       1  150064       4.1153    1.933e-05
enh40276    1   36102100   36103100      2       1  150064       3.6011   0.00015847
enh40288    1   36284900   36285900      2       1  150064       2.3498    0.0093927
enh40290    1   36313300   36314300      3       2  150064       3.8886   5.0412e-05
enh40291    1   36316500   36317500      4       2  150064        3.494    0.0002379
enh40297    1   36364600   36365600      2       1  150064       3.4143   0.00031973
enh40302    1   36500200   36501200      1       1  150064       4.0461    2.604e-05
enh40304    1   36540100   36541100      1       1  150064       3.5814    0.0001709
enh40306    1   36553200   36554200      1       1  150064       3.1405    0.0008432
enh40307    1   36555800   36556800      2       1  150064       3.5452   0.00019614
enh40309    1   36565100   36566100      6       2  150064       2.3137     0.010343
enh40310    1   36574300   36575300      2       1  150064         1.76     0.039204
enh40311    1   36581200   36582200      3       1  150064       2.1813     0.014579
enh40312    1   36584600   36585600      2       1  150064       1.8279     0.033785
enh40313    1   36585600   36586600      4       2  150064       1.7509     0.039984
enh40314    1   36587200   36588200      2       1  150064       3.1009   0.00096455
enh40315    1   36593600   36594600      1       1  150064       3.8529    5.836e-05
enh40316    1   36600300   36601300      3       1  150064       3.6681   0.00012219
enh40317    1   36607600   36608600      2       1  150064       3.3975   0.00034006
enh40318    1   36613300   36614300      3       1  150064       3.8801   5.2202e-05
enh40323    1   36631200   36632200      2       1  150064       3.9408   4.0604e-05
enh40325    1   36634800   36635800      2       1  150064       3.7511   8.8027e-05
enh40327    1   36653100   36654100      3       1  150064       2.6234    0.0043531
enh40380    1   37169100   37170100      1       1  150064        2.832     0.002313
enh40405    1   38272000   38273000      3       2  150064       2.5568    0.0052817
enh40407    1   38285500   38286500      4       2  150064       2.4588      0.00697
enh40408    1   38290100   38291100      7       5  150064       2.4235    0.0076856
enh40409    1   38291100   38292100      2       1  150064       2.6184    0.0044174
enh40410    1   38308500   38309500      1       1  150064       2.6905     0.003567
enh40411    1   38309700   38310700      3       2  150064        2.687     0.003605
enh40417    1   38388000   38389000      1       1  150064       1.9881       0.0234
enh40419    1   38395400   38396400      5       2  150064       2.8028     0.002533
enh40436    1   38800500   38801500      5       2  150064       2.4365    0.0074156
enh40437    1   38858100   38859100      6       3  150064        2.479    0.0065875
enh40449    1   39490800   39491800      2       1  150064       1.8507     0.032107
enh40450    1   39492800   39493800      5       2  150064       1.7435     0.040624
enh40453    1   39529700   39530700      6       1  150064       2.0005     0.022726
enh40478    1   39863000   39864000      4       2  150064       2.4163    0.0078392
enh40485    1   39975400   39976400      4       2  150064       1.8556     0.031755
enh40486    1   39991400   39992400      3       1  150064       2.5327    0.0056586
enh40493    1   40119000   40120000      3       2  150064       2.0009     0.022701
enh40512    1   40347100   40348100      3       2  150064       2.0052     0.022472
enh40515    1   40362600   40363600      2       1  150064       3.3374   0.00042288
enh40516    1   40370700   40371700      5       3  150064       3.0299    0.0012233
enh40517    1   40373100   40374100      3       2  150064       2.3743    0.0087918
enh40577    1   40864500   40865500      3       2  150064       2.1216     0.016935
enh40588    1   40998100   40999100      3       2  150064       1.9022     0.028572
enh40589    1   41004200   41005200      4       2  150064       1.7151      0.04316
enh40602    1   41155800   41156800      3       2  150064       2.3236     0.010073
enh40603    1   41159600   41160600      5       2  150064       2.0703     0.019212
enh40605    1   41164800   41165800      4       2  150064       3.1218    0.0008987
enh40610    1   41179500   41180500      3       2  150064       2.5635    0.0051813
enh40618    1   41274700   41275700      6       2  150064       3.1941   0.00070143
enh40634    1   41446700   41447700      4       2  150064       2.3025     0.010653
enh40635    1   41468700   41469700      5       2  150064        2.221     0.013176
enh40641    1   41574700   41575700      3       2  150064       2.5747     0.005017
enh40654    1   41889100   41890100      3       1  150064       2.1375      0.01628
enh40655    1   41892700   41893700      6       3  150064         1.81     0.035147
enh40657    1   41898000   41899000      6       3  150064       2.2582     0.011965
enh40658    1   41950400   41951400      8       4  150064        2.896    0.0018898
enh40659    1   41981200   41982200      1       1  150064       1.7727      0.03814
enh40700    1   42317200   42318200      2       1  150064       1.8417     0.032759
enh40766    1   43415100   43416100      7       2  150064       1.9365     0.026402
enh40768    1   43420300   43421300      2       1  150064       2.2412     0.012506
enh40784    1   43739400   43740400      2       1  150064        2.174     0.014854
enh40785    1   43740100   43741100      5       3  150064       1.9049     0.028398
enh40786    1   43766000   43767000      1       1  150064       3.1944    0.0007005
enh40790    1   43826200   43827200      2       1  150064       3.7172   0.00010072
enh40795    1   43856300   43857300      4       2  150064       4.1648   1.5578e-05
enh40797    1   43920200   43921200      3       2  150064       4.1734   1.5006e-05
enh40799    1   44001000   44002000      2       1  150064       2.6946    0.0035232
enh40801    1   44011400   44012400      1       1  150064       1.6572      0.04874
enh40802    1   44012800   44013800      3       2  150064       2.8609    0.0021123
enh40803    1   44014400   44015400      4       1  150064       2.0367     0.020839
enh40804    1   44015200   44016200      3       1  150064       2.0885     0.018378
enh40805    1   44016000   44017000      2       1  150064       1.6946     0.045076
enh40806    1   44023700   44024700      1       1  150064       3.1078    0.0009423
enh40807    1   44113700   44114700      2       1  150064       3.2617   0.00055365
enh40808    1   44117300   44118300      1       1  150064       4.3591    6.529e-06
enh40812    1   44177400   44178400      1       1  150064       3.1581     0.000794
enh40813    1   44228900   44229900      1       1  150064       3.2448    0.0005877
enh40814    1   44232100   44233100      1       1  150064       3.2827     0.000514
enh40816    1   44239800   44240800      2       1  150064       2.7456    0.0030204
enh40818    1   44246900   44247900      1       1  150064       2.9904     0.001393
enh40819    1   44251600   44252600      2       1  150064       2.3699    0.0088966
enh40826    1   44289800   44290800      2       1  150064       2.3578     0.009191
enh40828    1   44301300   44302300      1       1  150064       2.9436     0.001622
enh40832    1   44317200   44318200      3       1  150064       2.0267     0.021348
enh40833    1   44319000   44320000      3       1  150064       3.9946   3.2404e-05
enh40835    1   44326500   44327500      4       2  150064       2.9253    0.0017207
enh40837    1   44333500   44334500      2       1  150064       2.8449    0.0022214
enh40838    1   44400400   44401400      4       2  150064       2.6634    0.0038677
enh40839    1   44401600   44402600      2       1  150064       2.6457    0.0040767
enh40840    1   44402200   44403200      4       2  150064        2.011      0.02216
enh40841    1   44410800   44411800      2       1  150064       2.5119    0.0060045
enh40842    1   44413800   44414800      6       3  150064       3.4752   0.00025521
enh40843    1   44429400   44430400      1       1  150064       2.3325     0.009836
enh40846    1   44439200   44440200      3       2  150064       3.1146   0.00092101
enh40847    1   44443100   44444100      4       2  150064       2.3775    0.0087156
enh40848    1   44445800   44446800      4       2  150064       1.9799      0.02386
enh40850    1   44456000   44457000      1       1  150064       2.0898      0.01832
enh40857    1   44677600   44678600      1       1  150064       2.7892     0.002642
enh40858    1   44679800   44680800      1       1  150064       2.3252      0.01003
enh40863    1   44739300   44740300      4       2  150064       2.2739     0.011486
enh40865    1   44747800   44748800      2       1  150064       2.7045      0.00342
enh40868    1   44821000   44822000      2       1  150064       1.9614     0.024916
enh41019    1   47015100   47016100      3       2  150064       1.9002     0.028706
enh41046    1   47797900   47798900      2       1  150064       1.9259     0.027059
enh41066    1   49240400   49241400      3       2  150064       2.0636     0.019526
enh41080    1   51633700   51634700      5       3  150064       1.9961     0.022962
enh41107    1   51981200   51982200      5       2  150064       1.7599     0.039211
enh41108    1   51985700   51986700      4       2  150064       1.6839     0.046102
enh41114    1   52042600   52043600      5       2  150064       1.8101     0.035143
enh41151    1   52988600   52989600      1       1  150064       1.8582      0.03157
enh41152    1   52994800   52995800      1       1  150064       1.7509      0.03998
enh41194    1   53661200   53662200      1       1  150064       2.0792       0.0188
enh41196    1   53681400   53682400      3       2  150064       2.5701    0.0050828
enh41198    1   53702400   53703400      4       2  150064       2.5829    0.0048987
enh41209    1   53874800   53875800      2       1  150064       2.1663     0.015143
enh41227    1   54447100   54448100      3       1  150064       2.3027     0.010649
enh41237    1   54685600   54686600      5       2  150064       1.8345     0.033287
enh41239    1   54695800   54696800      2       1  150064       1.7162     0.043064
enh41258    1   54801200   54802200      2       1  150064       1.6758     0.046885
enh41262    1   54821000   54822000      3       1  150064       1.8066     0.035413
enh41264    1   54836600   54837600      2       1  150064       2.0707     0.019196
enh41265    1   54838200   54839200      2       1  150064       2.0517     0.020098
enh41266    1   54841500   54842500      3       1  150064       1.8758     0.030339
enh41268    1   54850200   54851200      1       1  150064       2.1615      0.01533
enh41295    1   55326700   55327700      7       2  150064       2.0501     0.020179
enh41296    1   55349900   55350900      2       1  150064       1.7608     0.039135
enh41326    1   56001600   56002600      6       3  150064       1.9936       0.0231
enh41332    1   56752400   56753400      5       3  150064       2.5163    0.0059296
enh41368    1   59165800   59166800      2       1  150064       2.3789    0.0086815
enh41380    1   59323600   59324600      3       2  150064       2.1509     0.015741
enh41455    1   61039100   61040100      1       1  150064       3.0103     0.001305
enh41459    1   61377300   61378300      4       2  150064        1.968     0.024537
enh41483    1   61869000   61870000      3       1  150064       2.1261     0.016747
enh41484    1   61869700   61870700      3       1  150064       2.1244     0.016817
enh41488    1   61969800   61970800      1       1  150064       2.3761     0.008748
enh41489    1   61978200   61979200      2       1  150064       2.3353    0.0097627
enh41530    1   64106000   64107000      3       2  150064       1.7723     0.038176
enh41544    1   65293200   65294200      1       1  150064       2.0181      0.02179
enh41545    1   65294400   65295400      2       1  150064       2.9775     0.001453
enh41550    1   65340700   65341700      4       2  150064       1.7017     0.044402
enh41553    1   65348900   65349900      5       2  150064        2.766    0.0028376
enh41557    1   65358500   65359500      5       3  150064       1.8816     0.029944
enh41560    1   65376700   65377700      3       1  150064       2.6756    0.0037299
enh41561    1   65379600   65380600      3       2  150064       2.9212    0.0017436
enh41563    1   65382700   65383700      5       2  150064       3.3802   0.00036213
enh41566    1   65393400   65394400      1       1  150064       2.9146     0.001781
enh41567    1   65398100   65399100      3       1  150064       2.3488    0.0094178
enh41568    1   65400700   65401700      2       1  150064       2.5757    0.0050017
enh41569    1   65401800   65402800      4       2  150064       1.7347     0.041401
enh41570    1   65402500   65403500      4       2  150064       3.1017   0.00096207
enh41571    1   65405300   65406300      3       2  150064        3.289   0.00050272
enh41573    1   65412600   65413600      2       1  150064       2.8544    0.0021562
enh41574    1   65414900   65415900      1       1  150064       2.4707     0.006743
enh41576    1   65419600   65420600      2       1  150064       1.9861     0.023509
enh41577    1   65420900   65421900      6       3  150064       2.5044    0.0061337
enh41579    1   65429000   65430000      7       4  150064       1.8366     0.033137
enh41588    1   65521300   65522300      4       2  150064         1.87     0.030743
enh41589    1   65525400   65526400      2       1  150064       2.2948     0.010872
enh41600    1   65640000   65641000      5       1  150064       1.8082     0.035289
enh41612    1   66153300   66154300      5       2  150064       2.7778    0.0027366
enh41615    1   66277700   66278700      1       1  150064       1.6821      0.04627
enh41616    1   66286500   66287500      3       2  150064       1.8731     0.030529
enh41617    1   66311300   66312300      3       2  150064       4.1957     1.36e-05
enh41618    1   66478400   66479400      3       2  150064        2.579    0.0049537
enh41620    1   66732400   66733400      1       1  150064       2.7441     0.003034
enh41621    1   66736400   66737400      1       1  150064       2.4682     0.006789
enh41625    1   66761500   66762500      1       1  150064       2.1829      0.01452
enh41626    1   66766200   66767200      8       2  150064       2.2508     0.012198
enh41630    1   66794700   66795700      3       2  150064        2.047      0.02033
enh41643    1   66832600   66833600      1       1  150064       3.2356     0.000607
enh41650    1   66877800   66878800      1       1  150064       2.5143     0.005964
enh41652    1   66881300   66882300      3       1  150064       2.6542    0.0039753
enh41657    1   66903500   66904500      3       1  150064       2.6641    0.0038593
enh41689    1   67801900   67802900      4       1  150064       1.7968      0.03618
enh41690    1   67803400   67804400      5       2  150064       2.1515     0.015718
enh41706    1   68154600   68155600      5       2  150064       2.2618     0.011855
enh41707    1   68160400   68161400      3       1  150064        2.231     0.012841
enh41709    1   68189200   68190200      1       1  150064       2.0043      0.02252
enh41716    1   68281300   68282300      4       2  150064       3.3275   0.00043813
enh41736    1   70376100   70377100      6       3  150064       1.8542     0.031857
enh41739    1   70453700   70454700      6       2  150064       2.4092    0.0079931
enh41750    1   71357200   71358200      5       2  150064       3.1059   0.00094845
enh41751    1   71373600   71374600      7       3  150064       2.0802     0.018755
enh41759    1   72197400   72198400      3       1  150064       3.3764   0.00036725
enh41767    1   73100400   73101400      1       1  150064       3.3574    0.0003934
enh41770    1   74058200   74059200      4       2  150064       3.2624   0.00055242
enh41771    1   74102500   74103500      1       1  150064       2.7162     0.003302
enh41805    1   77941800   77942800      5       2  150064       1.8871     0.029571
enh41811    1   78005200   78006200      3       1  150064        2.191     0.014227
enh41829    1   78446200   78447200      3       2  150064       1.9066     0.028289
enh41833    1   78474600   78475600      3       2  150064       2.0605     0.019677
enh41840    1   79114500   79115500      1       1  150064       2.3844     0.008554
enh41848    1   84284300   84285300      2       1  150064       3.7057   0.00010539
enh41856    1   84621700   84622700      2       1  150064       2.1147     0.017226
enh41857    1   84628400   84629400      2       1  150064       1.9878     0.023417
enh41892    1   85319700   85320700      4       1  150064       2.4091    0.0079965
enh41893    1   85327200   85328200      3       1  150064       2.2137     0.013425
enh41896    1   85378800   85379800      4       1  150064       1.8566     0.031685
enh41900    1   85439100   85440100      7       2  150064       2.1951     0.014079
enh41955    1   87811500   87812500      3       1  150064       1.7206     0.042657
enh41960    1   87972200   87973200      1       1  150064       2.9815     0.001434
enh42009    1   89776700   89777700      2       1  150064       2.6612    0.0038928
enh42040    1   90126200   90127200      4       2  150064       2.0398     0.020685
enh42045    1   90157600   90158600      2       1  150064       2.2254     0.013027
enh42048    1   90163700   90164700      1       1  150064       1.7523      0.03986
enh42057    1   90204600   90205600      1       1  150064       1.7364      0.04125
enh42062    1   90264800   90265800      6       1  150064       1.8906     0.029337
enh42063    1   90273300   90274300      1       1  150064       2.1474      0.01588
enh42064    1   90275400   90276400      1       1  150064       2.0944      0.01811
enh42071    1   90307600   90308600      3       2  150064       2.4101    0.0079752
enh42074    1   90312100   90313100      2       1  150064       2.4159    0.0078477
enh42095    1   91449000   91450000      1       1  150064       1.7466      0.04035
enh42098    1   91484900   91485900      5       2  150064       1.8113     0.035044
enh42099    1   91488000   91489000      3       1  150064       2.4412    0.0073191
enh42100    1   91489400   91490400      2       1  150064       3.1923   0.00070572
enh42104    1   91965000   91966000      5       2  150064       2.0894     0.018336
enh42109    1   92020500   92021500      2       1  150064       1.8567     0.031677
enh42118    1   92112000   92113000      4       2  150064       2.5439    0.0054818
enh42142    1   92765200   92766200      2       1  150064        2.813     0.002454
enh42143    1   92781400   92782400      1       1  150064       1.7483      0.04021
enh42150    1   92941400   92942400      1       1  150064       3.5121    0.0002223
enh42151    1   92943800   92944800      1       1  150064       2.1412      0.01613
enh42152    1   92944300   92945300      1       1  150064       2.0744      0.01902
enh42153    1   92981200   92982200      2       1  150064       2.4617    0.0069145
enh42155    1   93003400   93004400      3       1  150064       3.3163   0.00045603
enh42156    1   93028400   93029400      1       1  150064       3.5756    0.0001747
enh42158    1   93193900   93194900      2       1  150064        1.881     0.029985
enh42163    1   93252200   93253200      1       1  150064       1.9672      0.02458
enh42169    1   93343500   93344500      1       1  150064       1.6472      0.04976
enh42170    1   93348400   93349400      2       1  150064        1.731     0.041726
enh42172    1   93394800   93395800      1       1  150064       1.6959      0.04495
enh42173    1   93400000   93401000      2       1  150064       2.8424    0.0022386
enh42177    1   93421000   93422000      3       1  150064       2.2737     0.011491
enh42190    1   93507200   93508200      3       2  150064       2.0066     0.022395
enh42191    1   93508200   93509200      3       2  150064       2.1797     0.014638
enh42194    1   93561200   93562200      1       1  150064       2.2738      0.01149
enh42287    1   95319500   95320500      2       1  150064        1.685     0.045994
enh42294    1   95532300   95533300      2       1  150064       2.9303    0.0016934
enh42300    1   96762400   96763400      2       1  150064       2.1237     0.016849
enh42301    1   96774100   96775100      4       1  150064        2.338    0.0096943
enh42302    1   96827000   96828000      4       2  150064       2.0613     0.019635
enh42305    1   97177400   97178400      2       1  150064       3.5825   0.00017014
enh42309    1   97842800   97843800      5       2  150064       3.2009   0.00068509
enh42311    1   98075800   98076800      4       2  150064       3.4882   0.00024314
enh42312    1   98125700   98126700      2       1  150064       2.7873    0.0026574
enh42313    1   98299100   98300100      1       1  150064       6.4957    4.132e-11
enh42314    1   98314100   98315100      1       1  150064       6.3099    1.396e-10
enh42316    1   98351400   98352400      2       1  150064       4.9823   3.1417e-07
enh42317    1   98365000   98366000      3       2  150064       5.2489   7.6506e-08
enh42320    1   98374100   98375100      2       1  150064       2.5651    0.0051571
enh42321    1   98375500   98376500      4       2  150064       5.4607   2.3717e-08
enh42322    1   98377800   98378800      3       2  150064       6.4671   4.9965e-11
enh42324    1   98403200   98404200      1       1  150064       5.2412    7.977e-08
enh42325    1   98698200   98699200      2       1  150064       3.0845    0.0010196
enh42328    1   98853700   98854700      3       2  150064        1.968     0.024534
enh42329    1   98869500   98870500      1       1  150064       3.1958    0.0006971
enh42395    1  101348100  101349100      1       1  150064       2.9451     0.001614
enh42415    1  101656400  101657400     11       3  150064       2.0283     0.021265
enh42424    1  101744700  101745700      6       3  150064       1.8196     0.034414
enh42426    1  101753300  101754300      4       2  150064       1.7032     0.044261
enh42446    1  108281500  108282500      6       3  150064       2.5686    0.0051056
enh42449    1  108346800  108347800      8       3  150064       2.5453    0.0054585
enh42450    1  108352700  108353700      5       2  150064       2.3587    0.0091695
enh42453    1  108374400  108375400      4       1  150064       2.1863     0.014398
enh42464    1  108438200  108439200      4       1  150064       2.0387     0.020739
enh42465    1  108440300  108441300      3       1  150064       1.8382     0.033014
enh42466    1  108442600  108443600      4       2  150064       1.9054     0.028366
enh42474    1  108492100  108493100      2       1  150064        2.149     0.015819
enh42490    1  108669200  108670200      4       2  150064       3.0158    0.0012814
enh42495    1  108740300  108741300      7       3  150064       2.7227    0.0032374
enh42589    1  110146500  110147500      3       2  150064        1.883     0.029853
enh42596    1  110178500  110179500      3       2  150064       1.7713     0.038254
enh42597    1  110182500  110183500      1       1  150064       1.8088      0.03524
enh42601    1  110199400  110200400      4       2  150064        1.982     0.023742
enh42634    1  110545800  110546800      1       1  150064        1.927      0.02699
enh42639    1  110575800  110576800      2       1  150064       1.8614     0.031341
enh42643    1  110745600  110746600      1       1  150064       2.2414       0.0125
enh42650    1  110810300  110811300      3       1  150064       2.1282     0.016659
enh42653    1  110861800  110862800      4       2  150064       2.5442    0.0054759
enh42657    1  110893000  110894000      2       1  150064       2.1775     0.014723
enh42688    1  111323000  111324000      4       2  150064       2.3344    0.0097885
enh42689    1  111329400  111330400      4       2  150064       2.5846    0.0048745
enh42695    1  111432800  111433800      2       1  150064       1.8508     0.032096
enh42696    1  111439000  111440000      3       1  150064       1.8727     0.030557
enh42733    1  112139100  112140100      1       1  150064       2.2492      0.01225
enh42737    1  112146800  112147800      2       1  150064       2.0817     0.018686
enh42739    1  112159400  112160400      1       1  150064        1.942      0.02607
enh42741    1  112166900  112167900      5       3  150064       1.7179     0.042905
enh42743    1  112173200  112174200      3       1  150064       2.2715     0.011559
enh42749    1  112202500  112203500      4       2  150064       2.3038     0.010617
enh42759    1  112462700  112463700      4       1  150064       2.3463    0.0094814
enh42762    1  112935500  112936500      3       1  150064       1.6799     0.046484
enh42763    1  112937300  112938300      2       1  150064       1.9099     0.028072
enh42764    1  112940000  112941000      1       1  150064       2.4403     0.007338
enh42765    1  112972800  112973800      3       1  150064       2.3372    0.0097143
enh42768    1  113086500  113087500      4       1  150064       3.1044   0.00095343
enh42769    1  113159700  113160700      4       2  150064       3.9287   4.2698e-05
enh42770    1  113165400  113166400      3       2  150064       2.1612     0.015339
enh42772    1  113178700  113179700      1       1  150064       3.2955    0.0004912
enh42774    1  113215800  113216800      2       1  150064       3.0364    0.0011973
enh42775    1  113218400  113219400      3       2  150064       2.2042     0.013755
enh42776    1  113238700  113239700      3       2  150064       2.2657     0.011733
enh42777    1  113242800  113243800      2       1  150064       2.8446    0.0022237
enh42778    1  113246300  113247300      4       2  150064       2.5042    0.0061358
enh42798    1  113689500  113690500      5       2  150064       1.7981     0.036078
enh42799    1  113734400  113735400      2       1  150064       2.0063     0.022412
enh42811    1  114391900  114392900      3       1  150064       1.7084     0.043782
enh42834    1  114525500  114526500      6       2  150064       1.6972     0.044825
enh42855    1  114883600  114884600      2       1  150064       2.1314     0.016528
enh42861    1  114989200  114990200      2       1  150064       2.4605    0.0069376
enh42865    1  115025500  115026500      7       3  150064       2.0774     0.018883
enh42868    1  115049900  115050900      1       1  150064       2.5298     0.005706
enh42875    1  115259500  115260500      2       1  150064       1.9462     0.025816
enh42876    1  115294500  115295500      2       1  150064       2.6518    0.0040031
enh42877    1  115296300  115297300      6       3  150064       3.2945   0.00049302
enh42881    1  115380800  115381800      1       1  150064       1.7126      0.04339
enh42884    1  115604900  115605900      2       1  150064       2.1718     0.014936
enh42885    1  115606400  115607400      5       3  150064       2.7831    0.0026919
enh42887    1  115618800  115619800      9       4  150064       3.2071   0.00067038
enh42888    1  115627800  115628800      3       2  150064         3.46   0.00027013
enh42890    1  115633800  115634800      5       2  150064        2.858    0.0021313
enh42892    1  115642800  115643800      6       2  150064       3.8735   5.3648e-05
enh42893    1  115649800  115650800      1       1  150064       1.8129      0.03492
enh42895    1  115875500  115876500      2       1  150064       1.9115     0.027968
enh42897    1  116012500  116013500      2       1  150064       2.4932    0.0063296
enh42902    1  116219400  116220400      3       2  150064       1.9971     0.022909
enh42908    1  116356000  116357000      6       3  150064       1.7754     0.037919
enh42909    1  116368500  116369500      3       1  150064       1.8552     0.031787
enh42967    1  117307900  117308900      2       1  150064        2.712    0.0033437
enh42968    1  117337100  117338100      3       1  150064       2.7356    0.0031134
enh42969    1  117339500  117340500      3       1  150064       2.7976    0.0025741
enh42970    1  117341900  117342900      2       1  150064       2.7859    0.0026689
enh42971    1  117346900  117347900      1       1  150064        3.049     0.001148
enh42974    1  117352700  117353700      2       1  150064       3.4129    0.0003214
enh42975    1  117359000  117360000      1       1  150064       3.5666    0.0001808
enh42987    1  117546200  117547200      2       1  150064       1.8658     0.031034
enh42989    1  117550500  117551500      4       2  150064        2.573    0.0050416
enh42990    1  117554800  117555800      2       1  150064       2.2577     0.011983
enh43007    1  118206700  118207700      2       1  150064       1.7397     0.040953
enh43201    1  145588000  145589000      3       1  150064       1.9471     0.025762
enh43206    1  145726200  145727200      1       1  150064       1.9945      0.02305
enh43211    1  146641800  146642800      4       2  150064       2.2889     0.011044
enh43212    1  146645300  146646300      6       1  150064       2.0854     0.018517
enh43213    1  146675900  146676900     11       3  150064       2.4039    0.0081104
enh43216    1  146697600  146698600      5       3  150064       2.3168     0.010258
enh43217    1  146717500  146718500     13       3  150064       2.4297    0.0075549
enh43218    1  146718900  146719900      5       3  150064       1.7537     0.039744
enh43231    1  147234400  147235400      2       1  150064       1.7329     0.041556
enh43264    1  149903800  149904800      1       1  150064       1.6726       0.0472
enh43268    1  150022500  150023500      3       2  150064       5.6863     6.49e-09
enh43269    1  150025700  150026700      5       2  150064       5.5329   1.5753e-08
enh43271    1  150036700  150037700      1       1  150064       5.5334     1.57e-08
enh43274    1  150064000  150065000      1       1  150064       5.5301      1.6e-08
enh43275    1  150081400  150082400      1       1  150064       5.9023    1.792e-09
enh43278    1  150128000  150129000      1       1  150064       5.6098    1.013e-08
enh43279    1  150132100  150133100      4       1  150064       5.4742   2.1975e-08
enh43280    1  150137100  150138100      1       1  150064       5.6117    1.002e-08
enh43283    1  150152800  150153800      2       1  150064       4.6663    1.533e-06
enh43285    1  150185000  150186000      3       2  150064       4.6806   1.4303e-06
enh43287    1  150196100  150197100      1       1  150064       2.0627      0.01957
enh43288    1  150204700  150205700      1       1  150064       5.3139    5.365e-08
enh43290    1  150242000  150243000      3       1  150064       4.9797   3.1842e-07
enh43292    1  150245900  150246900      1       1  150064        5.069        2e-07
enh43295    1  150266800  150267800      1       1  150064       1.7334      0.04151
enh43297    1  150295200  150296200      6       3  150064       5.1464   1.3276e-07
enh43298    1  150334800  150335800      5       2  150064       4.6395   1.7465e-06
enh43299    1  150346000  150347000      2       1  150064       4.3419   7.0643e-06
enh43301    1  150381500  150382500      2       1  150064       3.9694   3.6027e-05
enh43303    1  150486800  150487800      2       1  150064       4.1525   1.6446e-05
enh43304    1  150488700  150489700      1       1  150064       2.0011      0.02269
enh43305    1  150520400  150521400      4       2  150064       2.8151    0.0024382
enh43306    1  150526400  150527400      4       1  150064       2.8917    0.0019159
enh43310    1  150546000  150547000      6       3  150064       1.7778     0.037718
enh43311    1  150552800  150553800      1       1  150064       1.7288      0.04192
enh43314    1  150564400  150565400      2       1  150064       1.7211     0.042617
enh43319    1  150581900  150582900      1       1  150064       3.2153    0.0006516
enh43334    1  150752600  150753600      2       1  150064       2.2702     0.011596
enh43336    1  150778900  150779900      2       1  150064       1.7807     0.037479
enh43341    1  150825100  150826100      2       1  150064       1.8476     0.032332
enh43342    1  150826000  150827000      3       1  150064       1.6528      0.04919
enh43352    1  150954500  150955500      3       2  150064       1.7477     0.040255
enh43353    1  150967900  150968900      3       2  150064       3.7924     7.46e-05
enh43360    1  151041700  151042700      2       1  150064       3.0844    0.0010198
enh43364    1  151119600  151120600      3       2  150064       2.7149    0.0033143
enh43371    1  151168500  151169500      4       2  150064       1.9154     0.027722
enh43376    1  151228000  151229000      2       1  150064       3.4523   0.00027791
enh43392    1  151370800  151371800      5       2  150064       2.6861    0.0036141
enh43395    1  151416900  151417900      2       1  150064        2.118     0.017088
enh43396    1  151428000  151429000      1       1  150064       3.2691    0.0005394
enh43397    1  151428800  151429800      4       2  150064       2.1558     0.015551
enh43399    1  151444800  151445800      1       1  150064       2.5897     0.004803
enh43419    1  151635400  151636400      2       1  150064       1.9195     0.027459
enh43423    1  151675300  151676300      2       1  150064       1.7804     0.037503
enh43436    1  151877800  151878800      2       1  150064       1.9296      0.02683
enh43464    1  153317100  153318100      4       2  150064       2.2461      0.01235
enh43517    1  153669600  153670600      1       1  150064       2.0054      0.02246
enh43530    1  153761300  153762300      1       1  150064       2.5081     0.006069
enh43531    1  153764500  153765500      2       1  150064       3.1281   0.00087979
enh43532    1  153768200  153769200      4       2  150064        2.967    0.0015038
enh43533    1  153777100  153778100      3       1  150064       3.8478   5.9588e-05
enh43534    1  153821700  153822700      2       1  150064       3.0358    0.0011996
enh43535    1  153826600  153827600      2       1  150064       3.3063   0.00047276
enh43538    1  153854000  153855000      5       2  150064       2.7157    0.0033063
enh43539    1  153859800  153860800      5       2  150064       2.6466    0.0040657
enh43546    1  153931700  153932700      4       2  150064       1.9594     0.025031
enh43547    1  153936800  153937800      2       1  150064       2.0757     0.018962
enh43549    1  153941000  153942000      1       1  150064       2.3237      0.01007
enh43551    1  153948000  153949000      2       1  150064       2.2278     0.012946
enh43558    1  154120900  154121900      2       1  150064       3.0302    0.0012219
enh43559    1  154126700  154127700      2       1  150064         2.75    0.0029799
enh43569    1  154195000  154196000      1       1  150064       1.9978      0.02287
enh43571    1  154243400  154244400      1       1  150064       1.8912       0.0293
enh43572    1  154245800  154246800      1       1  150064       2.0864      0.01847
enh43579    1  154323900  154324900      3       2  150064       2.1166     0.017146
enh43582    1  154357900  154358900      1       1  150064       1.6588      0.04858
enh43593    1  154400700  154401700      2       1  150064       1.7454     0.040456
enh43594    1  154406300  154407300      2       1  150064       2.2077     0.013634
enh43595    1  154410900  154411900      6       3  150064       1.7521     0.039882
enh43596    1  154413400  154414400      4       1  150064       2.8435    0.0022313
enh43597    1  154417200  154418200      2       1  150064       2.0852     0.018525
enh43598    1  154426500  154427500      2       1  150064       2.1665     0.015135
enh43604    1  154450400  154451400      1       1  150064        3.228    0.0006232
enh43605    1  154451800  154452800      1       1  150064        1.801      0.03585
enh43608    1  154467800  154468800      2       1  150064       2.0616     0.019625
enh43610    1  154528400  154529400      1       1  150064       2.2665      0.01171
enh43614    1  154595600  154596600      3       1  150064       1.9576     0.025138
enh43618    1  154687600  154688600      3       2  150064       1.8721     0.030599
enh43630    1  154782000  154783000      3       2  150064       2.5862     0.004852
enh43631    1  154792500  154793500      4       2  150064       4.2661   9.9458e-06
enh43632    1  154832500  154833500      3       1  150064       3.0179    0.0012726
enh43634    1  154898000  154899000      1       1  150064       2.2952      0.01086
enh43637    1  154912100  154913100      5       2  150064       3.7478    8.919e-05
enh43644    1  154941300  154942300      1       1  150064        2.829     0.002335
enh43650    1  154987000  154988000      1       1  150064       3.9339    4.179e-05
enh43651    1  154990700  154991700      1       1  150064       2.3559      0.00924
enh43652    1  154994800  154995800      2       1  150064       3.5902   0.00016524
enh43653    1  155000900  155001900      2       1  150064       3.7653   8.3169e-05
enh43654    1  155008500  155009500      4       2  150064       2.9609    0.0015335
enh43656    1  155017000  155018000      2       1  150064       2.4019    0.0081556
enh43661    1  155042200  155043200      1       1  150064       1.8595      0.03148
enh43670    1  155110900  155111900      2       1  150064       1.7452     0.040475
enh43675    1  155150600  155151600      1       1  150064       1.7977      0.03611
enh43676    1  155157400  155158400      4       2  150064       1.6924     0.045283
enh43679    1  155181400  155182400      3       1  150064       2.2292     0.012901
enh43680    1  155184200  155185200      1       1  150064       1.8644      0.03113
enh43687    1  155219400  155220400      3       1  150064       2.0681     0.019317
enh43689    1  155223200  155224200      1       1  150064       2.2083      0.01361
enh43693    1  155241300  155242300      2       1  150064       2.0835     0.018604
enh43695    1  155248000  155249000      2       1  150064       2.2396     0.012558
enh43696    1  155277000  155278000      2       1  150064       2.5297     0.005708
enh43697    1  155280000  155281000      1       1  150064       2.7019     0.003447
enh43698    1  155289200  155290200      1       1  150064       2.5137     0.005974
enh43701    1  155369200  155370200      2       1  150064       2.1066     0.017577
enh43711    1  155505700  155506700      1       1  150064        2.431     0.007528
enh43719    1  155605500  155606500      1       1  150064       2.7108     0.003356
enh43721    1  155615600  155616600      1       1  150064       2.6751     0.003735
enh43735    1  155878600  155879600      3       1  150064         3.21   0.00066375
enh43738    1  155904600  155905600      1       1  150064       2.0349      0.02093
enh43739    1  155907700  155908700      2       1  150064       2.6992    0.0034752
enh43740    1  155909300  155910300      1       1  150064       1.9564      0.02521
enh43742    1  155917600  155918600      2       1  150064       1.9153     0.027726
enh43745    1  155924300  155925300      2       1  150064       1.8958     0.028992
enh43746    1  155929700  155930700      2       1  150064       2.5613    0.0052146
enh43747    1  155930700  155931700      2       1  150064       2.8968    0.0018848
enh43749    1  155935200  155936200      1       1  150064       2.1464      0.01592
enh43752    1  155974400  155975400      3       2  150064       3.7577   8.5757e-05
enh43753    1  155988400  155989400      2       1  150064       2.6899    0.0035741
enh43757    1  156059200  156060200      4       2  150064       1.7194     0.042771
enh43763    1  156098800  156099800      2       1  150064        1.654     0.049063
enh43765    1  156104700  156105700      4       1  150064       1.9288     0.026877
enh43766    1  156107300  156108300      3       1  150064        1.729     0.041902
enh43768    1  156116800  156117800      2       1  150064       2.0195     0.021717
enh43769    1  156120500  156121500      3       2  150064       2.1271     0.016705
enh43771    1  156128800  156129800      3       1  150064       2.8751    0.0020196
enh43773    1  156134700  156135700      1       1  150064       3.4665    0.0002636
enh43775    1  156161000  156162000      4       2  150064       1.9547     0.025312
enh43826    1  156709400  156710400      2       1  150064       1.9691     0.024469
enh43827    1  156711500  156712500      4       2  150064       2.4346    0.0074544
enh43832    1  156770900  156771900      2       1  150064       1.7927     0.036514
enh43915    1  158227500  158228500      2       1  150064       2.2171      0.01331
enh43916    1  158244600  158245600      3       1  150064       1.7026      0.04432
enh43920    1  158297900  158298900      4       2  150064       1.6868     0.045821
enh43945    1  158921700  158922700      7       2  150064       1.8315     0.033514
enh43961    1  159260900  159261900      1       1  150064       1.7542       0.0397
enh43962    1  159269700  159270700      4       2  150064       2.3315    0.0098629
enh43963    1  159271800  159272800      2       1  150064       2.0069     0.022378
enh43966    1  159288800  159289800      4       1  150064       2.1406     0.016153
enh43968    1  159410500  159411500      3       1  150064       1.7721     0.038191
enh44006    1  160046000  160047000      5       2  150064       1.7112     0.043524
enh44009    1  160074700  160075700      2       1  150064        2.188     0.014335
enh44019    1  160162600  160163600      7       2  150064       2.1637     0.015243
enh44020    1  160173300  160174300      1       1  150064       3.0586     0.001112
enh44021    1  160176600  160177600      2       1  150064       2.6749     0.003738
enh44022    1  160229900  160230900      1       1  150064       2.8501     0.002185
enh44023    1  160232800  160233800      2       1  150064       2.3101     0.010442
enh44029    1  160309900  160310900      1       1  150064       2.7614     0.002878
enh44030    1  160314400  160315400      1       1  150064       2.4281     0.007589
enh44032    1  160344100  160345100      2       1  150064       2.0206     0.021659
enh44033    1  160346000  160347000      6       2  150064       2.4663    0.0068263
enh44034    1  160398700  160399700      3       2  150064       2.2241     0.013071
enh44040    1  160450200  160451200      3       1  150064       2.8712    0.0020448
enh44100    1  160837700  160838700      4       1  150064        2.198     0.013974
enh44101    1  160845500  160846500      8       2  150064       2.1655     0.015175
enh44102    1  160849900  160850900      1       1  150064       2.2508       0.0122
enh44103    1  160853700  160854700      5       2  150064       1.8449     0.032525
enh44148    1  161168300  161169300      1       1  150064       1.8317       0.0335
enh44150    1  161179600  161180600      1       1  150064       2.1338      0.01643
enh44153    1  161191800  161192800      2       1  150064        1.777     0.037783
enh44154    1  161194400  161195400      6       3  150064       1.7374     0.041158
enh44155    1  161195000  161196000      1       1  150064        1.863      0.03123
enh44156    1  161197500  161198500      1       1  150064       1.9315      0.02671
enh44157    1  161211400  161212400      4       2  150064       2.0573     0.019828
enh44158    1  161237200  161238200      4       2  150064       1.8566     0.031686
enh44178    1  161478400  161479400      6       2  150064       2.4841    0.0064938
enh44179    1  161482100  161483100      1       1  150064       2.1487      0.01583
enh44234    1  162323000  162324000      1       1  150064       1.6608      0.04838
enh44252    1  163292500  163293500      3       1  150064       1.6795     0.046525
enh44271    1  165604200  165605200      2       1  150064       1.7128     0.043377
enh44273    1  165611000  165612000      4       1  150064        2.027     0.021334
enh44281    1  165739000  165740000      2       1  150064       2.3176     0.010235
enh44285    1  165811400  165812400      6       2  150064       2.0958     0.018051
enh44288    1  165820700  165821700      3       1  150064       2.1266     0.016727
enh44289    1  165821900  165822900      3       1  150064       2.2659     0.011728
enh44290    1  165824200  165825200      2       1  150064       1.9485     0.025678
enh44311    1  166843600  166844600      2       1  150064       3.4847   0.00024635
enh44312    1  166871200  166872200      1       1  150064        3.555     0.000189
enh44326    1  167127500  167128500      3       2  150064       1.8823     0.029897
enh44357    1  167479500  167480500      5       3  150064       2.0919     0.018226
enh44408    1  168053900  168054900      1       1  150064       2.2271      0.01297
enh44411    1  168115400  168116400      2       1  150064       1.8848     0.029727
enh44419    1  168356200  168357200      3       2  150064       2.2226     0.013122
enh44426    1  168408800  168409800      2       1  150064       2.0125     0.022083
enh44475    1  169662400  169663400      4       2  150064       1.8084     0.035272
enh44481    1  169860200  169861200      4       2  150064       1.8634     0.031205
enh44486    1  170042200  170043200      3       1  150064       2.0649     0.019466
enh44499    1  171404500  171405500      7       3  150064       1.7251     0.042258
enh44503    1  171460000  171461000      4       2  150064       1.8907      0.02933
enh44509    1  171486200  171487200      3       2  150064       1.7766     0.037821
enh44510    1  171565400  171566400      2       1  150064        2.748    0.0029978
enh44511    1  171566000  171567000      3       2  150064       2.3031     0.010636
enh44516    1  171735600  171736600      6       3  150064       1.9233     0.027224
enh44520    1  171751800  171752800      3       1  150064       2.1709     0.014968
enh44528    1  172312500  172313500      2       1  150064       1.8722     0.030589
enh44532    1  172359700  172360700      6       2  150064       2.3786    0.0086901
enh44533    1  172362700  172363700      4       2  150064       1.7388     0.041037
enh44534    1  172368100  172369100      3       2  150064       1.9916     0.023205
enh44544    1  172500000  172501000      3       2  150064       1.6888     0.045631
enh44606    1  173389200  173390200      3       1  150064       2.0669     0.019374
enh44607    1  173391900  173392900      4       2  150064       1.7251     0.042257
enh44608    1  173394700  173395700      1       1  150064        2.168      0.01508
enh44609    1  173397900  173398900      4       2  150064       2.3375    0.0097071
enh44610    1  173399700  173400700      1       1  150064        2.312      0.01039
enh44612    1  173448900  173449900      2       1  150064       2.3269    0.0099847
enh44616    1  173794700  173795700      1       1  150064       3.4042    0.0003318
enh44619    1  173929700  173930700      3       2  150064       2.9826    0.0014292
enh44621    1  173970700  173971700      1       1  150064       3.4298     0.000302
enh44622    1  173974100  173975100      2       1  150064       2.9816    0.0014339
enh44623    1  173976000  173977000      2       1  150064       2.6585    0.0039239
enh44625    1  173980600  173981600      1       1  150064       3.4179    0.0003155
enh44626    1  173984600  173985600      1       1  150064       3.1996    0.0006881
enh44627    1  173987000  173988000      5       2  150064       3.6225   0.00014591
enh44628    1  173988300  173989300      1       1  150064       3.5227    0.0002136
enh44631    1  174135300  174136300      1       1  150064       2.9457     0.001611
enh44632    1  174174900  174175900      3       2  150064       2.9516    0.0015809
enh44633    1  174175600  174176600      3       2  150064        2.147     0.015895
enh44635    1  174711700  174712700      3       2  150064       2.8619    0.0021054
enh44638    1  174784200  174785200      2       1  150064       1.9926     0.023153
enh44642    1  174885600  174886600      2       1  150064       2.8679    0.0020657
enh44643    1  174906600  174907600      2       1  150064       2.4096    0.0079857
enh44651    1  174939100  174940100      2       1  150064       3.2636   0.00054996
enh44654    1  174958600  174959600      2       1  150064       1.7845     0.037175
enh44660    1  174998100  174999100      1       1  150064       2.4331     0.007486
enh44662    1  175040700  175041700      3       2  150064       1.7792     0.037602
enh44670    1  175153800  175154800      2       1  150064       3.8128   6.8687e-05
enh44671    1  175156400  175157400      4       1  150064       3.3015   0.00048092
enh44672    1  175162500  175163500      4       1  150064       3.3679   0.00037868
enh44679    1  175265800  175266800      1       1  150064       1.8889      0.02945
enh44685    1  176159800  176160800      1       1  150064       3.4814    0.0002494
enh44689    1  176171200  176172200      1       1  150064       3.4701    0.0002601
enh44691    1  176177600  176178600      1       1  150064       2.2069      0.01366
enh44692    1  176179800  176180800      3       2  150064       2.6875    0.0035995
enh44696    1  178025800  178026800      2       1  150064       2.0695     0.019247
enh44704    1  178454600  178455600      2       1  150064       2.8972    0.0018824
enh44705    1  178456000  178457000      4       2  150064       3.2125   0.00065795
enh44729    1  179097900  179098900      4       2  150064       1.7121     0.043439
enh44730    1  179099200  179100200      3       1  150064       1.6662     0.047834
enh44735    1  179160000  179161000      4       2  150064       1.8761     0.030322
enh44736    1  179186400  179187400      1       1  150064        2.163      0.01527
enh44744    1  179270200  179271200      3       1  150064       1.7514     0.039937
enh44751    1  179324400  179325400      3       1  150064       3.0542    0.0011282
enh44752    1  179333600  179334600      4       2  150064         2.81    0.0024768
enh44755    1  179782900  179783900      1       1  150064        2.367     0.008966
enh44759    1  179825700  179826700      2       1  150064        2.145     0.015977
enh44760    1  179844600  179845600      1       1  150064       1.9217      0.02732
enh44761    1  179853500  179854500      2       1  150064       1.6764     0.046831
enh44766    1  179938200  179939200      3       1  150064       1.7133     0.043328
enh44776    1  180099300  180100300     10       4  150064       1.7188      0.04283
enh44778    1  180101500  180102500      4       1  150064       2.3063     0.010547
enh44786    1  180216200  180217200      9       3  150064       1.6764     0.046831
enh44794    1  180360900  180361900      2       1  150064        1.919     0.027495
enh44795    1  180366000  180367000      2       1  150064       1.7879     0.036896
enh44796    1  180371100  180372100      3       2  150064       2.2616     0.011861
enh44803    1  180602400  180603400      4       2  150064       2.1448     0.015983
enh44808    1  180892200  180893200      5       2  150064       2.2567     0.012013
enh44809    1  180895000  180896000      7       4  150064        2.358    0.0091879
enh44843    1  181105700  181106700      4       2  150064       2.3023     0.010659
enh44862    1  182116300  182117300      3       1  150064       2.5793    0.0049501
enh44875    1  182247600  182248600      2       1  150064       1.8012     0.035832
enh44880    1  182349500  182350500      6       2  150064       1.8092     0.035208
enh44882    1  182362800  182363800      2       1  150064       1.9988     0.022814
enh44912    1  183332700  183333700      3       2  150064       2.0108     0.022173
enh44926    1  183537100  183538100      6       2  150064       2.0017     0.022659
enh44928    1  183547100  183548100      2       1  150064       2.0604      0.01968
enh44932    1  183553500  183554500      5       3  150064       1.6521     0.049253
enh44955    1  183905600  183906600      4       2  150064       1.7577     0.039396
enh44963    1  184120200  184121200      1       1  150064       2.2839      0.01119
enh44965    1  184126400  184127400      1       1  150064       2.2319      0.01281
enh44968    1  184191600  184192600      4       1  150064       1.6733     0.047132
enh44973    1  184452100  184453100      5       3  150064       2.3288    0.0099353
enh44976    1  184459700  184460700      2       1  150064       2.7409    0.0030635
enh44982    1  184604600  184605600      2       1  150064       1.8448     0.032533
enh44988    1  184716200  184717200      3       1  150064       2.0913     0.018248
enh45012    1  184886400  184887400      4       2  150064       1.6541     0.049055
enh45013    1  184888500  184889500      1       1  150064       1.9162      0.02767
enh45018    1  184922600  184923600      4       1  150064       1.9058     0.028338
enh45019    1  184939700  184940700      1       1  150064       2.8973     0.001882
enh45021    1  184950800  184951800      3       1  150064        2.411    0.0079547
enh45055    1  185411000  185412000      4       2  150064        1.738     0.041102
enh45064    1  185506000  185507000      1       1  150064       1.7943      0.03638
enh45072    1  185648000  185649000      1       1  150064       1.8262      0.03391
enh45082    1  186342200  186343200      1       1  150064        1.751      0.03997
enh45083    1  186345800  186346800      1       1  150064       1.7256      0.04221
enh45087    1  186480300  186481300      1       1  150064       2.0331      0.02102
enh45118    1  192134100  192135100      2       1  150064         2.17     0.015002
enh45119    1  192136900  192137900      2       1  150064       2.7442    0.0030327
enh45136    1  192671400  192672400      1       1  150064       2.6524     0.003996
enh45144    1  192838000  192839000      3       1  150064       2.9664    0.0015067
enh45147    1  192876800  192877800      1       1  150064       2.9385     0.001649
enh45160    1  193072200  193073200      1       1  150064       3.0838     0.001022
enh45163    1  193089800  193090800      2       1  150064       3.0646    0.0010898
enh45164    1  193092500  193093500      4       2  150064       3.2555    0.0005659
enh45166    1  193210400  193211400      4       2  150064       2.2993     0.010744
enh45176    1  193537800  193538800      4       1  150064       1.7171      0.04298
enh45177    1  193558400  193559400      4       1  150064       1.7019     0.044389
enh45193    1  197741500  197742500      1       1  150064       2.5419     0.005513
enh45194    1  197745600  197746600      2       1  150064       2.0544     0.019967
enh45195    1  197747300  197748300      1       1  150064        2.516     0.005934
enh45196    1  197751900  197752900      1       1  150064        2.368     0.008942
enh45197    1  197776200  197777200      2       1  150064        1.749     0.040147
enh45198    1  197807400  197808400      1       1  150064        2.235      0.01271
enh45237    1  198573000  198574000      4       2  150064       1.8039     0.035622
enh45258    1  198639900  198640900      6       3  150064       2.5998    0.0046637
enh45267    1  198757400  198758400      1       1  150064       1.7767      0.03781
enh45293    1  199369000  199370000      8       3  150064       1.6743     0.047041
enh45309    1  200200600  200201600      1       1  150064       2.3884     0.008461
enh45314    1  200270300  200271300      3       2  150064       2.2916     0.010963
enh45319    1  200311300  200312300      4       1  150064       3.0806    0.0010329
enh45320    1  200315500  200316500      5       2  150064       2.8107    0.0024717
enh45321    1  200320200  200321200      1       1  150064       2.8818     0.001977
enh45322    1  200323500  200324500      4       2  150064       3.0494    0.0011466
enh45323    1  200328900  200329900      6       1  150064       3.0312    0.0012178
enh45324    1  200332100  200333100      2       1  150064       3.1829   0.00072909
enh45325    1  200335500  200336500      8       2  150064       3.2856    0.0005088
enh45327    1  200364100  200365100      4       2  150064       3.3574   0.00039339
enh45328    1  200374700  200375700      1       1  150064       2.4823     0.006527
enh45330    1  200379600  200380600      2       1  150064         2.31     0.010443
enh45332    1  200494800  200495800      5       3  150064       1.7103     0.043602
enh45334    1  200500200  200501200      7       3  150064       1.9631     0.024818
enh45356    1  200867900  200868900      2       1  150064       2.4639    0.0068714
enh45357    1  200872600  200873600      6       4  150064       2.1465     0.015918
enh45358    1  200874400  200875400      4       1  150064       3.5285   0.00020897
enh45362    1  200980500  200981500      5       2  150064       2.0632     0.019546
enh45363    1  200983000  200984000      3       2  150064       3.1954   0.00069808
enh45365    1  200989100  200990100      4       2  150064       3.7517   8.7833e-05
enh45366    1  200995200  200996200      1       1  150064       2.3237      0.01007
enh45367    1  201011500  201012500      6       3  150064       2.6968    0.0035006
enh45377    1  201435600  201436600      2       1  150064       2.0657      0.01943
enh45381    1  201451100  201452100      7       2  150064       2.0246     0.021452
enh45412    1  201797200  201798200      3       2  150064       2.6745    0.0037417
enh45415    1  201811500  201812500      4       2  150064       2.3203     0.010162
enh45418    1  201864900  201865900      1       1  150064       1.6949      0.04505
enh45451    1  202584900  202585900      1       1  150064        1.812      0.03499
enh45482    1  203098800  203099800      1       1  150064       1.8161      0.03468
enh45540    1  203651300  203652300      6       1  150064       1.7335     0.041505
enh45556    1  204049300  204050300      2       1  150064       1.6922     0.045304
enh45562    1  204076400  204077400      2       1  150064       2.4232    0.0076912
enh45569    1  204223000  204224000      1       1  150064       2.5598     0.005237
enh45572    1  204254500  204255500      6       2  150064       2.5887     0.004817
enh45587    1  204415400  204416400      2       1  150064       1.9149     0.027755
enh45588    1  204417400  204418400      4       1  150064       1.9884     0.023381
enh45589    1  204420600  204421600      2       1  150064       2.0769     0.018907
enh45590    1  204432000  204433000      4       1  150064        2.094      0.01813
enh45594    1  204480700  204481700      4       1  150064       3.3507   0.00040297
enh45596    1  204489200  204490200      1       1  150064       3.3424    0.0004153
enh45597    1  204499900  204500900      1       1  150064       2.6702      0.00379
enh45602    1  204547200  204548200      3       2  150064       2.5157    0.0059397
enh45603    1  204548400  204549400      5       2  150064        2.768    0.0028203
enh45604    1  204593000  204594000      1       1  150064       3.3053    0.0004743
enh45610    1  204940000  204941000      2       1  150064        2.686    0.0036155
enh45613    1  204961900  204962900      5       2  150064        2.409    0.0079984
enh45615    1  205088800  205089800      4       1  150064       2.0429      0.02053
enh45617    1  205107200  205108200      6       2  150064         4.51   3.2407e-06
enh45618    1  205110400  205111400      5       2  150064       3.7788   7.8797e-05
enh45619    1  205144300  205145300      2       1  150064       4.1479   1.6775e-05
enh45620    1  205152600  205153600      5       2  150064       4.3555   6.6377e-06
enh45621    1  205158000  205159000      3       2  150064       4.1558   1.6206e-05
enh45622    1  205178600  205179600      4       2  150064       4.4417   4.4622e-06
enh45623    1  205181600  205182600      2       1  150064       3.2557    0.0005656
enh45624    1  205182900  205183900      3       2  150064       2.9724    0.0014773
enh45625    1  205184200  205185200      4       2  150064       2.4723    0.0067119
enh45626    1  205206500  205207500      3       2  150064       2.5443    0.0054754
enh45630    1  205243700  205244700      1       1  150064       1.7506      0.04001
enh45635    1  205260600  205261600      6       2  150064       2.0618     0.019613
enh45636    1  205263000  205264000      3       2  150064       2.0907      0.01828
enh45638    1  205268800  205269800      2       1  150064       1.9678     0.024543
enh45659    1  205551200  205552200      4       2  150064       1.6664     0.047813
enh45663    1  205573700  205574700      5       2  150064       2.3688    0.0089227
enh45676    1  205640900  205641900      3       2  150064       1.7645     0.038828
enh45678    1  205662200  205663200      3       1  150064       2.0239     0.021491
enh45693    1  205762900  205763900      4       2  150064        1.771     0.038282
enh45694    1  205774600  205775600      3       1  150064       1.7156     0.043116
enh45696    1  205780400  205781400      1       1  150064       2.4157     0.007853
enh45733    1  206531000  206532000      1       1  150064       1.6921      0.04531
enh45739    1  206646400  206647400      5       2  150064        3.047    0.0011555
enh45740    1  206652600  206653600      2       1  150064       1.9277     0.026945
enh45795    1  207031800  207032800      5       2  150064       2.5682     0.005111
enh45796    1  207032500  207033500      4       2  150064       1.7543      0.03969
enh45817    1  207224900  207225900      3       1  150064       3.1904    0.0007105
enh45821    1  207243300  207244300      2       1  150064       2.9267    0.0017129
enh45822    1  207251200  207252200      1       1  150064        2.859     0.002125
enh45853    1  207916200  207917200      1       1  150064       3.2407    0.0005961
enh45854    1  207929300  207930300      5       3  150064       3.6538   0.00012919
enh45855    1  207971200  207972200      3       2  150064       3.8717   5.4031e-05
enh45856    1  207979900  207980900      1       1  150064       2.5579     0.005265
enh45857    1  207985200  207986200      2       1  150064       2.6418    0.0041237
enh45860    1  207994000  207995000      3       2  150064       2.8435    0.0022313
enh45861    1  208002000  208003000      1       1  150064       4.9466    3.777e-07
enh45862    1  208003900  208004900      2       1  150064       1.6881     0.045692
enh45863    1  208006200  208007200      4       2  150064        4.722   1.1677e-06
enh45864    1  208010000  208011000      3       1  150064       2.1636     0.015247
enh45865    1  208011800  208012800      1       1  150064       1.9286      0.02689
enh45867    1  208014900  208015900      3       2  150064       3.7542    8.695e-05
enh45868    1  208017000  208018000      7       3  150064       4.8428      6.4e-07
enh45869    1  208018900  208019900      2       1  150064       2.4934    0.0063268
enh45870    1  208020500  208021500      4       2  150064       2.8247    0.0023664
enh45871    1  208021800  208022800      4       2  150064       1.7699     0.038369
enh45872    1  208023500  208024500      2       1  150064       3.5599    0.0001855
enh45874    1  208026600  208027600      7       2  150064       2.1935     0.014135
enh45875    1  208029500  208030500      3       1  150064       3.5388   0.00020095
enh45876    1  208031500  208032500      2       1  150064       1.7529     0.039812
enh45877    1  208034300  208035300      4       2  150064       2.0998     0.017875
enh45878    1  208036300  208037300      6       3  150064       3.2735   0.00053106
enh45881    1  208045400  208046400      3       2  150064       2.3222     0.010112
enh45882    1  208046800  208047800      3       1  150064       2.8765    0.0020103
enh45883    1  208048700  208049700      2       1  150064       2.5735    0.0050343
enh45884    1  208057000  208058000      3       2  150064       2.0467     0.020342
enh45897    1  208263000  208264000      5       2  150064       2.8939    0.0019023
enh45898    1  208263600  208264600      2       1  150064       2.3859    0.0085177
enh45900    1  208305200  208306200      3       2  150064       2.9641    0.0015178
enh45909    1  208386600  208387600      2       1  150064       2.0546     0.019961
enh45910    1  208392800  208393800      2       1  150064       2.4943    0.0063098
enh45911    1  208407700  208408700      2       1  150064       1.6738     0.047086
enh45913    1  208409700  208410700     10       6  150064       1.6867     0.045835
enh45922    1  209585700  209586700      2       1  150064        1.963     0.024822
enh45958    1  211401600  211402600      3       2  150064       1.6542     0.049045
enh45959    1  211402600  211403600      2       1  150064       2.8065    0.0025041
enh45960    1  211430400  211431400      6       2  150064       1.6817     0.046317
enh45961    1  211434400  211435400      6       4  150064       2.5508    0.0053739
enh45963    1  211498700  211499700      2       1  150064       2.1775     0.014721
enh45971    1  211687100  211688100      5       2  150064       1.6472     0.049762
enh45975    1  211715200  211716200      1       1  150064       1.8722      0.03059
enh45999    1  211912000  211913000      1       1  150064        1.815      0.03476
enh46036    1  212417100  212418100      3       1  150064       1.7003     0.044539
enh46046    1  212483400  212484400      1       1  150064       2.2238      0.01308
enh46047    1  212575500  212576500      2       1  150064       1.8339     0.033333
enh46049    1  212588800  212589800      2       1  150064       2.2218     0.013148
enh46050    1  212605200  212606200      5       3  150064       2.1691     0.015036
enh46051    1  212607000  212608000      1       1  150064       2.1962      0.01404
enh46065    1  212769100  212770100      5       3  150064       2.1181     0.017082
enh46066    1  212787500  212788500      1       1  150064       1.7017      0.04441
enh46119    1  214687700  214688700      1       1  150064       2.3582     0.009182
enh46125    1  214721400  214722400      1       1  150064       2.3529     0.009314
enh46136    1  218632900  218633900      2       1  150064       2.0383     0.020761
enh46157    1  219832200  219833200      3       2  150064       1.6911     0.045408
enh46161    1  220161200  220162200      8       3  150064       1.8813     0.029965
enh46162    1  220217400  220218400      2       1  150064       1.7086     0.043762
enh46167    1  220266400  220267400      2       1  150064        2.041     0.020624
enh46173    1  220386800  220387800      3       1  150064       1.9506     0.025552
enh46176    1  220447300  220448300      2       1  150064       1.6588     0.048577
enh46181    1  220905300  220906300      2       1  150064        1.773     0.038112
enh46186    1  220950800  220951800      2       1  150064       1.6529      0.04918
enh46233    1  221888700  221889700      1       1  150064       2.0218       0.0216
enh46240    1  221911700  221912700      2       1  150064       2.7703    0.0028002
enh46241    1  221916800  221917800      5       2  150064       3.1988   0.00068992
enh46259    1  222593400  222594400      7       2  150064       2.1593     0.015414
enh46260    1  222627900  222628900      3       1  150064       2.8637    0.0020939
enh46265    1  222792400  222793400      1       1  150064       1.6887      0.04564
enh46266    1  222816200  222817200      1       1  150064       2.1669      0.01512
enh46267    1  222818400  222819400      1       1  150064       2.1321       0.0165
enh46268    1  222827800  222828800      2       1  150064       2.3402    0.0096374
enh46271    1  222944800  222945800      2       1  150064       2.0147     0.021967
enh46272    1  222946300  222947300      4       1  150064       2.1318      0.01651
enh46287    1  223373600  223374600      2       1  150064       1.9313     0.026721
enh46290    1  223421300  223422300      1       1  150064       1.8133      0.03489
enh46295    1  223861800  223862800      6       2  150064       1.7805     0.037495
enh46296    1  223866600  223867600      6       3  150064       2.1967     0.014021
enh46298    1  223888300  223889300      1       1  150064       1.9712      0.02435
enh46299    1  223892300  223893300      4       2  150064       2.8462    0.0022123
enh46301    1  223899000  223900000      5       2  150064       3.3426   0.00041503
enh46302    1  223906300  223907300      8       2  150064       3.1628    0.0007813
enh46303    1  223908900  223909900      8       2  150064       2.9974    0.0013616
enh46304    1  223910900  223911900      1       1  150064       2.8163     0.002429
enh46306    1  223915200  223916200      3       1  150064       2.7735    0.0027725
enh46308    1  223935400  223936400      1       1  150064       1.9807      0.02381
enh46310    1  223959400  223960400      6       2  150064       3.7632   8.3879e-05
enh46311    1  223963300  223964300      2       1  150064       2.9646    0.0015153
enh46312    1  224010400  224011400      5       2  150064       3.6324   0.00014041
enh46313    1  224012200  224013200      1       1  150064       3.5115    0.0002228
enh46314    1  224015400  224016400      2       1  150064        3.042    0.0011752
enh46315    1  224018700  224019700      7       3  150064       3.2545   0.00056798
enh46316    1  224021100  224022100      6       2  150064       2.6392    0.0041545
enh46346    1  224546700  224547700      4       2  150064        2.912    0.0017959
enh46347    1  224567000  224568000      2       1  150064       2.4161    0.0078444
enh46348    1  224578100  224579100      6       2  150064       2.4202    0.0077566
enh46349    1  224578800  224579800      5       2  150064       2.4822    0.0065295
enh46351    1  224617100  224618100      2       1  150064       2.3121     0.010386
enh46352    1  224623400  224624400      2       1  150064       2.0591     0.019744
enh46354    1  224644100  224645100      5       2  150064       2.4326    0.0074954
enh46355    1  224646400  224647400      2       1  150064       2.4324    0.0074988
enh46358    1  224689400  224690400      3       2  150064       2.1965     0.014029
enh46387    1  225951600  225952600      3       2  150064       1.6786     0.046611
enh46398    1  226053700  226054700      4       2  150064       2.0137     0.022021
enh46401    1  226065900  226066900      2       1  150064       2.5513    0.0053659
enh46415    1  226184000  226185000      2       1  150064        1.676     0.046864
enh46416    1  226188400  226189400      2       1  150064       1.7091     0.043712
enh46420    1  226217600  226218600      2       1  150064       2.3706    0.0088804
enh46429    1  226254200  226255200      2       1  150064       2.7206    0.0032585
enh46430    1  226269800  226270800      2       1  150064       2.3561    0.0092342
enh46435    1  226310600  226311600      1       1  150064       2.5982     0.004686
enh46437    1  226315200  226316200      4       2  150064       1.6576       0.0487
enh46438    1  226320200  226321200      5       3  150064       1.6661     0.047846
enh46441    1  226372100  226373100      3       2  150064       1.9477     0.025725
enh46447    1  226591400  226592400      2       1  150064       2.2468     0.012325
enh46448    1  226596000  226597000      5       2  150064       1.6976     0.044794
enh46452    1  226644800  226645800      2       1  150064        1.995      0.02302
enh46454    1  226774000  226775000      5       2  150064       2.9759    0.0014608
enh46455    1  226775800  226776800      3       2  150064       2.0078     0.022333
enh46459    1  226832700  226833700      2       1  150064       3.1386   0.00084867
enh46470    1  226872100  226873100      4       2  150064       2.9496     0.001591
enh46476    1  226898200  226899200      1       1  150064       2.4902     0.006384
enh46480    1  226912800  226913800      1       1  150064       1.7832      0.03728
enh46481    1  226917400  226918400      1       1  150064       2.6623     0.003881
enh46482    1  226918600  226919600      2       1  150064       1.8456     0.032478
enh46483    1  226919600  226920600      4       2  150064        2.983    0.0014273
enh46484    1  226920000  226921000      3       2  150064       2.8733    0.0020312
enh46492    1  227014600  227015600      5       2  150064       2.1254     0.016775
enh46494    1  227069400  227070400      3       1  150064       2.1737     0.014865
enh46496    1  227079400  227080400      5       2  150064       1.6652     0.047938
enh46554    1  228800000  228801000      1       1  150064       2.0296       0.0212
enh46556    1  228870000  228871000      2       1  150064       1.8273     0.033824
enh46579    1  229033900  229034900      3       1  150064       1.7338     0.041477
enh46580    1  229050400  229051400      4       1  150064       1.8128     0.034933
enh46589    1  229096900  229097900      2       1  150064       1.9856     0.023538
enh46590    1  229106400  229107400      3       1  150064       2.1482     0.015848
enh46591    1  229108100  229109100      4       1  150064       2.0434     0.020509
enh46600    1  229156700  229157700      1       1  150064       1.9379      0.02632
enh46605    1  229196700  229197700      2       1  150064       1.7076     0.043856
enh46676    1  230238900  230239900      3       1  150064       3.5544   0.00018939
enh46677    1  230242500  230243500      7       3  150064       3.5688    0.0001793
enh46678    1  230244500  230245500      6       2  150064       3.9115   4.5865e-05
enh46679    1  230245800  230246800      3       2  150064       2.8303    0.0023255
enh46680    1  230247200  230248200      3       2  150064       4.1071   2.0034e-05
enh46682    1  230253800  230254800      3       2  150064       2.9489    0.0015945
enh46684    1  230260500  230261500      1       1  150064       2.6648     0.003852
enh46685    1  230263500  230264500      8       2  150064       3.3067   0.00047209
enh46687    1  230275600  230276600      8       4  150064       3.1945   0.00070042
enh46696    1  230301000  230302000      5       2  150064       1.7598     0.039222
enh46698    1  230310400  230311400      8       2  150064       1.9515     0.025501
enh46700    1  230321900  230322900      5       2  150064       1.7516     0.039924
enh46708    1  230405600  230406600      3       2  150064       1.9923     0.023169
enh46727    1  230843800  230844800      7       2  150064       1.8521     0.032007
enh46760    1  231567500  231568500      1       1  150064       2.0949      0.01809
enh46761    1  231596200  231597200      1       1  150064       2.5729     0.005043
enh46815    1  232606600  232607600      6       2  150064       2.5071    0.0060871
enh46860    1  233425900  233426900      4       2  150064       2.5724    0.0050502
enh46867    1  234306100  234307100      1       1  150064       1.9483      0.02569
enh46875    1  234461400  234462400      4       2  150064       1.7151     0.043159
enh46877    1  234466600  234467600      2       1  150064       1.9629     0.024831
enh46887    1  234610900  234611900     12       3  150064       2.2985     0.010767
enh46891    1  234626700  234627700      7       4  150064       2.6617    0.0038878
enh46892    1  234633900  234634900      4       2  150064       2.8166    0.0024266
enh46893    1  234636000  234637000      3       2  150064       1.8352     0.033238
enh46894    1  234641000  234642000      4       2  150064       1.8159     0.034691
enh46895    1  234647300  234648300      3       1  150064       1.8606     0.031399
enh46896    1  234649100  234650100      4       2  150064       2.0139     0.022009
enh46897    1  234653200  234654200     10       2  150064       2.7786    0.0027294
enh46905    1  234722100  234723100      3       2  150064       2.0786     0.018826
enh46948    1  235015900  235016900      1       1  150064        2.181      0.01459
enh47019    1  235804400  235805400      2       1  150064       2.2448      0.01239
enh47029    1  236020100  236021100      2       1  150064        2.232     0.012809
enh47092    1  236665600  236666600      1       1  150064       1.7372      0.04118
enh47109    1  239620500  239621500      4       1  150064       2.2847     0.011165
enh47122    1  240073000  240074000      3       1  150064       2.0443     0.020461
enh47137    1  241775100  241776100      2       1  150064       2.1797     0.014641
enh47138    1  241790700  241791700      6       2  150064       2.5618    0.0052061
enh47139    1  241800000  241801000      6       3  150064         1.78     0.037537
enh47154    1  243264000  243265000      1       1  150064       2.3843     0.008556
enh47155    1  243277000  243278000      3       2  150064       3.5269   0.00021023
enh47156    1  243406900  243407900      1       1  150064       3.8631    5.598e-05
enh47157    1  243408900  243409900      3       1  150064       4.1811   1.4508e-05
enh47158    1  243410800  243411800      4       2  150064       3.2022   0.00068191
enh47159    1  243414400  243415400      2       1  150064        3.639   0.00013685
enh47160    1  243420500  243421500      2       1  150064       4.0095   3.0424e-05
enh47163    1  243428000  243429000      1       1  150064       4.9067    4.631e-07
enh47164    1  243431400  243432400      1       1  150064       4.8918    4.997e-07
enh47165    1  243433200  243434200      1       1  150064       4.9018    4.748e-07
enh47166    1  243449600  243450600      1       1  150064       4.8785    5.346e-07
enh47168    1  243517900  243518900      2       1  150064       3.4178    0.0003157
enh47174    1  243615100  243616100      8       2  150064       4.4544    4.206e-06
enh47175    1  243622000  243623000      1       1  150064       2.9015     0.001857
enh47179    1  243640600  243641600      3       1  150064       4.5811   2.3125e-06
enh47180    1  243645000  243646000      2       1  150064       4.1066   2.0075e-05
enh47181    1  243646600  243647600      3       1  150064       3.6675   0.00012246
enh47183    1  243659900  243660900      1       1  150064       2.4736     0.006688
enh47184    1  243669000  243670000      2       1  150064       4.7365   1.0872e-06
enh47186    1  243759100  243760100      1       1  150064       5.0012    2.848e-07
enh47187    1  243760400  243761400      1       1  150064       2.6992     0.003475
enh47188    1  243761400  243762400      3       1  150064       4.7549   9.9264e-07
enh47189    1  243874000  243875000      1       1  150064       2.5564     0.005288
enh47190    1  243875800  243876800      1       1  150064       4.9795    3.187e-07
enh47191    1  243876700  243877700      1       1  150064       2.1802      0.01462
enh47194    1  243966800  243967800      1       1  150064       4.7773    8.883e-07
enh47197    1  244087300  244088300      1       1  150064       4.2458    1.089e-05
enh47198    1  244102200  244103200      3       1  150064       2.8385    0.0022661
enh47208    1  244372900  244373900      9       2  150064       2.7006    0.0034611
enh47209    1  244377300  244378300      6       2  150064       2.5072    0.0060851
enh47210    1  244386700  244387700      4       2  150064       1.7514     0.039941
enh47214    1  244400100  244401100      2       1  150064       2.2705     0.011589
enh47215    1  244409200  244410200      1       1  150064       2.1434      0.01604
enh47216    1  244415700  244416700      1       1  150064       2.3149      0.01031
enh47240    1  244602500  244603500      4       2  150064       2.1017     0.017792
enh47242    1  244607800  244608800      1       1  150064       2.2307      0.01285
enh47243    1  244608900  244609900      2       1  150064       2.3236     0.010074
enh47244    1  244611800  244612800      1       1  150064       2.1862       0.0144
enh47246    1  244623300  244624300      1       1  150064       1.7102      0.04361
enh47249    1  244827400  244828400      3       1  150064       2.1247     0.016805
enh47250    1  244828600  244829600      7       3  150064       2.0573     0.019829
enh47293    1  245762300  245763300      6       1  150064       2.5013    0.0061871
enh47305    1  246230600  246231600      7       3  150064       1.9767     0.024039
enh47316    1  246377300  246378300      6       1  150064       1.8742     0.030449
enh47317    1  246378900  246379900     12       2  150064       2.4179     0.007805
enh47318    1  246380200  246381200     10       1  150064       2.0433      0.02051
enh47319    1  246381800  246382800     12       2  150064       2.4009    0.0081783
enh47321    1  246670700  246671700     11       5  150064       2.4897    0.0063921
enh47326    1  246741900  246742900      4       2  150064        1.728     0.041997
enh47329    1  246749800  246750800      1       1  150064       1.7767      0.03781
enh47332    1  246770400  246771400      2       1  150064       1.8193     0.034432
enh47333    1  246771800  246772800      2       1  150064       2.2501      0.01222
enh47338    1  246866300  246867300      6       1  150064       2.4905     0.006378
enh47377    1  247571700  247572700      9       5  150064       2.1815     0.014571
enh53905    2     851700     852700     14       2  150064       1.8359     0.033186
enh53906    2     969900     970900      5       2  150064        1.811     0.035071
enh53907    2    1005800    1006800      2       1  150064       2.2477     0.012297
enh53919    2    2686000    2687000      2       1  150064       1.6794     0.046537
enh53923    2    2717700    2718700      5       2  150064        2.671    0.0037813
enh53925    2    3221200    3222200      5       1  150064       1.7865     0.037005
enh53926    2    3226500    3227500      3       1  150064       2.4924    0.0063448
enh53927    2    3242700    3243700      8       1  150064       2.6699     0.003794
enh53928    2    3246100    3247100      5       1  150064       1.7765     0.037823
enh53929    2    3267700    3268700      2       1  150064       2.4762    0.0066389
enh53930    2    3307000    3308000      3       1  150064       2.8667     0.002074
enh53943    2    3621600    3622600      1       1  150064       2.0286      0.02125
enh53944    2    3625000    3626000      6       2  150064       1.6795     0.046528
enh53962    2    7050200    7051200      5       2  150064       3.5391   0.00020075
enh53963    2    7052700    7053700      1       1  150064       2.0013      0.02268
enh53964    2    7054600    7055600      1       1  150064       2.1003      0.01785
enh53965    2    7056600    7057600      3       2  150064       2.8319    0.0023136
enh53966    2    7058500    7059500      5       2  150064       2.7325    0.0031432
enh53967    2    7060100    7061100      7       3  150064       1.9216     0.027327
enh53968    2    7064500    7065500      2       1  150064       2.1198     0.017012
enh53993    2    7571800    7572800      3       2  150064       1.7544     0.039679
enh53995    2    7591400    7592400      2       1  150064       2.5784    0.0049632
enh53996    2    7637100    7638100      2       1  150064       2.6045    0.0046004
enh53999    2    7832600    7833600      1       1  150064       1.9468      0.02578
enh54006    2    7936400    7937400      1       1  150064        2.905     0.001836
enh54071    2    8581600    8582600      2       1  150064       1.7458     0.040426
enh54082    2    8649200    8650200      1       1  150064       2.5253      0.00578
enh54083    2    8652500    8653500      2       1  150064       1.7975      0.03613
enh54089    2    8686000    8687000      2       1  150064        1.672     0.047259
enh54098    2    8740300    8741300      5       2  150064       3.0878    0.0010081
enh54109    2    8825800    8826800      3       1  150064       1.8469     0.032377
enh54110    2    8961900    8962900      2       1  150064        1.741     0.040839
enh54133    2    9314800    9315800      4       1  150064       2.0648     0.019473
enh54137    2    9369600    9370600      3       1  150064       3.2685   0.00054061
enh54140    2    9391800    9392800      4       2  150064       3.0426    0.0011728
enh54144    2    9403500    9404500      5       3  150064       2.0582     0.019783
enh54169    2    9795700    9796700      8       2  150064       1.9066     0.028288
enh54191    2    9937100    9938100      4       2  150064       1.8228     0.034168
enh54198    2   10130400   10131400      4       1  150064       1.6644     0.048016
enh54200    2   10159100   10160100      8       4  150064        2.151     0.015739
enh54251    2   10549100   10550100      4       2  150064       1.7831     0.037288
enh54339    2   12084800   12085800      7       3  150064       2.1826     0.014533
enh54344    2   12148400   12149400      6       2  150064       1.7209     0.042634
enh54357    2   12267300   12268300      2       1  150064       1.7633     0.038926
enh54367    2   12571200   12572200      4       2  150064        1.771      0.03828
enh54379    2   12642000   12643000      3       1  150064       1.8501     0.032152
enh54381    2   12654000   12655000      1       1  150064       2.5336     0.005645
enh54382    2   12695000   12696000      2       1  150064       1.8598     0.031459
enh54383    2   12696600   12697600      2       1  150064       1.9724     0.024281
enh54407    2   15658200   15659200      3       1  150064       1.7344     0.041422
enh54408    2   15695600   15696600      1       1  150064       1.6965       0.0449
enh54409    2   15699400   15700400      2       1  150064       1.8953     0.029027
enh54415    2   16105500   16106500      2       1  150064       2.2496     0.012237
enh54432    2   16803500   16804500      1       1  150064       2.2738      0.01149
enh54456    2   17042600   17043600      1       1  150064       2.5688     0.005103
enh54460    2   17933100   17934100      1       1  150064       2.0415       0.0206
enh54461    2   17936300   17937300      1       1  150064       2.1711      0.01496
enh54462    2   17938300   17939300      1       1  150064       2.0909      0.01827
enh54464    2   17940700   17941700      2       1  150064       1.9125     0.027909
enh54467    2   17985900   17986900      4       2  150064       2.7204    0.0032598
enh54469    2   18002400   18003400      6       3  150064       3.6459   0.00013324
enh54477    2   20087200   20088200      5       3  150064       1.7413     0.040816
enh54482    2   20241600   20242600      3       1  150064       1.8505     0.032123
enh54483    2   20242400   20243400      3       1  150064       2.0448     0.020436
enh54492    2   20533000   20534000      1       1  150064       1.9423      0.02605
enh54497    2   20541100   20542100      1       1  150064       1.6584      0.04862
enh54515    2   20771000   20772000      6       3  150064       2.5728    0.0050441
enh54516    2   20777300   20778300      5       2  150064       2.5391    0.0055574
enh54520    2   20816300   20817300      9       2  150064       1.8809     0.029991
enh54523    2   20841600   20842600      4       2  150064       2.0273     0.021318
enh54536    2   22498900   22499900      1       1  150064       4.5738    2.395e-06
enh54537    2   22499800   22500800      4       2  150064       4.0231   2.8723e-05
enh54538    2   22504100   22505100      2       1  150064       1.7075     0.043868
enh54546    2   23939200   23940200      2       1  150064       2.2935     0.010909
enh54547    2   23984200   23985200      5       3  150064       2.0232     0.021528
enh54550    2   24023900   24024900      1       1  150064       1.7568      0.03948
enh54551    2   24048700   24049700      3       2  150064       2.9255    0.0017195
enh54552    2   24114500   24115500      6       3  150064       1.9138     0.027824
enh54554    2   24127800   24128800      1       1  150064        2.071      0.01918
enh54556    2   24151200   24152200      2       1  150064       1.9116     0.027966
enh54557    2   24161300   24162300      1       1  150064       2.2362      0.01267
enh54595    2   24809100   24810100      1       1  150064       2.3914     0.008392
enh54596    2   24835900   24836900      2       1  150064       1.8495     0.032195
enh54598    2   24919000   24920000      3       2  150064       2.0242     0.021472
enh54618    2   25320900   25321900      2       1  150064       1.9089     0.028136
enh54620    2   25351400   25352400      6       3  150064        4.357    6.593e-06
enh54622    2   25384400   25385400      3       1  150064       4.1609   1.5851e-05
enh54623    2   25424800   25425800      2       1  150064       3.2021   0.00068214
enh54624    2   25427100   25428100      1       1  150064       2.3427     0.009572
enh54626    2   25432300   25433300      2       1  150064       3.3358   0.00042534
enh54627    2   25439400   25440400      2       1  150064       3.4026   0.00033375
enh54634    2   25508400   25509400      2       1  150064       1.9292     0.026854
enh54635    2   25512200   25513200      4       2  150064       2.7444    0.0030312
enh54636    2   25513700   25514700      2       1  150064       2.3426    0.0095756
enh54640    2   25531400   25532400      2       1  150064       4.1932   1.3752e-05
enh54641    2   25535900   25536900      2       1  150064       3.1032   0.00095731
enh54642    2   25538900   25539900      1       1  150064       2.5272     0.005748
enh54643    2   25545800   25546800      2       1  150064       1.7595     0.039251
enh54651    2   25598700   25599700      2       1  150064        4.143   1.7136e-05
enh54663    2   25781800   25782800      2       1  150064       3.0414    0.0011773
enh54676    2   25935000   25936000      4       2  150064       1.8488     0.032246
enh54678    2   25979300   25980300      1       1  150064       1.8352      0.03324
enh54681    2   26074700   26075700      6       3  150064       2.4939    0.0063167
enh54686    2   26183800   26184800      1       1  150064       1.9515       0.0255
enh54688    2   26205600   26206600      2       1  150064       1.6586     0.048595
enh54689    2   26213600   26214600      2       1  150064       2.3868    0.0084985
enh54690    2   26214600   26215600      4       2  150064       3.7867   7.6332e-05
enh54691    2   26220200   26221200      7       3  150064       2.8477    0.0022021
enh54692    2   26222800   26223800      2       1  150064       2.7163    0.0033009
enh54696    2   26239200   26240200      1       1  150064       2.6312     0.004254
enh54699    2   26249400   26250400      3       2  150064        2.245     0.012384
enh54700    2   26254800   26255800      2       1  150064        2.286     0.011128
enh54702    2   26262200   26263200      3       1  150064       2.2961     0.010836
enh54709    2   26303200   26304200      1       1  150064       1.8387      0.03298
enh54710    2   26304600   26305600      5       2  150064       1.9293      0.02685
enh54711    2   26308800   26309800      4       2  150064       2.0709     0.019183
enh54731    2   26700100   26701100      5       2  150064       2.4833    0.0065086
enh54740    2   26963500   26964500      3       1  150064        3.665   0.00012365
enh54741    2   26985900   26986900      2       1  150064       3.1708   0.00076023
enh54746    2   26994400   26995400      3       1  150064        3.144   0.00083325
enh54747    2   27002600   27003600      3       2  150064       2.0431     0.020521
enh54748    2   27007600   27008600      3       2  150064       2.1143     0.017246
enh54749    2   27010800   27011800      1       1  150064       3.1968    0.0006948
enh54750    2   27033100   27034100      2       1  150064       3.5217   0.00021442
enh54751    2   27108300   27109300      1       1  150064       1.7266      0.04212
enh54753    2   27182000   27183000      3       1  150064       2.9757    0.0014618
enh54757    2   27233100   27234100      3       1  150064       3.1054   0.00095019
enh54758    2   27254400   27255400      1       1  150064       3.0193     0.001267
enh54761    2   27271800   27272800      2       1  150064       3.4335   0.00029787
enh54762    2   27292500   27293500      4       2  150064       3.5829   0.00016991
enh54763    2   27295300   27296300      1       1  150064       2.9142     0.001783
enh54764    2   27297300   27298300      2       1  150064        2.323     0.010089
enh54765    2   27300800   27301800      2       1  150064       3.1008   0.00096492
enh54768    2   27307500   27308500      2       1  150064       2.5213    0.0058457
enh54769    2   27310000   27311000      2       1  150064       2.2794     0.011321
enh54772    2   27344500   27345500      1       1  150064       3.0392     0.001186
enh54778    2   27441000   27442000      9       3  150064       2.3197      0.01018
enh54780    2   27519300   27520300      1       1  150064       3.2878    0.0005049
enh54781    2   27525400   27526400      1       1  150064       2.1382      0.01625
enh54782    2   27543800   27544800      2       1  150064       1.9898     0.023304
enh54788    2   27595200   27596200      2       1  150064       2.3713    0.0088636
enh54793    2   27632800   27633800      2       1  150064       2.0799     0.018769
enh54797    2   27668300   27669300      2       1  150064        1.806     0.035459
enh54798    2   27711400   27712400      4       2  150064       3.6298   0.00014183
enh54799    2   27712800   27713800      2       1  150064        2.505    0.0061232
enh54800    2   27793700   27794700      4       2  150064       1.6556     0.048903
enh54802    2   27807300   27808300      4       2  150064       2.3097     0.010454
enh54803    2   27814300   27815300      7       3  150064       3.0288    0.0012278
enh54804    2   27818900   27819900      4       2  150064       1.7866     0.037004
enh54805    2   27821500   27822500      1       1  150064       2.1959      0.01405
enh54807    2   27852600   27853600      4       2  150064       1.6601     0.048445
enh54811    2   27906000   27907000      2       1  150064       1.7749     0.037961
enh54815    2   27942500   27943500      3       2  150064       2.1704     0.014989
enh54818    2   27958700   27959700      2       1  150064       3.4552   0.00027493
enh54821    2   27977700   27978700      1       1  150064       2.4741     0.006678
enh54822    2   27980400   27981400      3       1  150064       4.2261    1.189e-05
enh54823    2   27986900   27987900      2       1  150064       3.1457   0.00082843
enh54824    2   27989000   27990000      3       2  150064       4.1572   1.6112e-05
enh54825    2   28000300   28001300      2       1  150064       3.7777   7.9155e-05
enh54827    2   28019900   28020900      3       1  150064       4.2499   1.0695e-05
enh54828    2   28027200   28028200      1       1  150064        4.626    1.864e-06
enh54830    2   28037600   28038600      1       1  150064       4.4963    3.458e-06
enh54831    2   28050000   28051000      2       1  150064       3.5278   0.00020948
enh54834    2   28063600   28064600      3       1  150064       2.9056    0.0018325
enh54835    2   28076700   28077700      1       1  150064        3.787    7.625e-05
enh54836    2   28081300   28082300      2       1  150064       3.2544   0.00056815
enh54837    2   28088500   28089500      3       1  150064       2.4346    0.0074536
enh54839    2   28115700   28116700      3       1  150064       1.7546     0.039666
enh54841    2   28123900   28124900      1       1  150064        3.996    3.221e-05
enh54842    2   28137200   28138200      2       1  150064       1.9275     0.026958
enh54843    2   28143000   28144000      1       1  150064       3.6355    0.0001387
enh54846    2   28169500   28170500      1       1  150064       3.4674    0.0002628
enh54847    2   28171900   28172900      2       1  150064       3.0756    0.0010505
enh54849    2   28181600   28182600      2       1  150064       4.3615   6.4582e-06
enh54851    2   28189000   28190000      3       2  150064       2.8324    0.0023101
enh54854    2   28202500   28203500      2       1  150064         4.51   3.2416e-06
enh54856    2   28216700   28217700      3       1  150064       2.5347    0.0056269
enh54860    2   28303300   28304300      5       3  150064       2.3963    0.0082801
enh54880    2   28565900   28566900      2       1  150064       1.7583      0.03935
enh54888    2   28604300   28605300      2       1  150064       2.2766     0.011404
enh54889    2   28612100   28613100      1       1  150064        2.969     0.001494
enh54891    2   28634800   28635800      1       1  150064       2.5742     0.005024
enh54892    2   28645300   28646300      2       1  150064       1.8966     0.028941
enh54893    2   28647700   28648700      2       1  150064       2.2103     0.013542
enh54894    2   28650600   28651600      2       1  150064        2.569    0.0050992
enh54895    2   28653700   28654700      3       1  150064       2.1719      0.01493
enh54897    2   28660100   28661100      1       1  150064       2.1128      0.01731
enh54898    2   28669000   28670000      1       1  150064       1.7357      0.04131
enh54905    2   28753200   28754200      2       1  150064       2.8249    0.0023645
enh54928    2   28968300   28969300      4       2  150064       2.9535    0.0015711
enh54932    2   28985000   28986000      1       1  150064        2.729     0.003176
enh54933    2   28992600   28993600      3       2  150064       2.3535    0.0092993
enh54934    2   28997900   28998900      3       2  150064       2.5028    0.0061607
enh54935    2   29001200   29002200      4       2  150064       2.5745    0.0050194
enh54936    2   29032500   29033500      2       1  150064        3.181   0.00073373
enh54938    2   29093600   29094600      6       3  150064         1.99     0.023295
enh54941    2   29173100   29174100      4       1  150064        1.864     0.031161
enh54950    2   29257200   29258200      5       2  150064       1.7446      0.04053
enh54962    2   30368100   30369100      2       1  150064       1.8372     0.033087
enh54969    2   30446100   30447100      1       1  150064       2.1201        0.017
enh54989    2   30583300   30584300      4       1  150064       1.9356     0.026458
enh54990    2   30589000   30590000      1       1  150064       1.8188      0.03447
enh55033    2   32180500   32181500      3       2  150064       1.9233     0.027224
enh55034    2   32183000   32184000      2       1  150064       1.9374     0.026349
enh55093    2   35073200   35074200      9       3  150064       2.1911     0.014222
enh55104    2   36668000   36669000      3       1  150064       2.0192     0.021733
enh55107    2   36687900   36688900      2       1  150064       1.8887     0.029466
enh55116    2   36791100   36792100      4       2  150064       2.0959     0.018048
enh55117    2   36822800   36823800      5       2  150064       2.1206     0.016979
enh55121    2   36932900   36933900      4       2  150064       2.1474     0.015881
enh55123    2   37016200   37017200      2       1  150064       1.9155     0.027712
enh55124    2   37024600   37025600      6       2  150064       1.9918     0.023195
enh55125    2   37026300   37027300      2       1  150064        1.936     0.026436
enh55126    2   37027600   37028600      5       3  150064       2.7098    0.0033659
enh55128    2   37116700   37117700      2       1  150064       2.0112     0.022153
enh55130    2   37194600   37195600      1       1  150064       2.9809     0.001437
enh55134    2   37316900   37317900      4       2  150064       2.4554    0.0070363
enh55138    2   37422600   37423600      1       1  150064       3.5202    0.0002156
enh55139    2   37424500   37425500      3       2  150064       1.7105      0.04359
enh55142    2   37456500   37457500      3       2  150064       2.2591     0.011938
enh55143    2   37459800   37460800      5       2  150064       2.2188     0.013252
enh55145    2   37498700   37499700      5       2  150064        3.255   0.00056705
enh55147    2   37544600   37545600      4       2  150064       3.9477   3.9447e-05
enh55148    2   37546300   37547300      3       1  150064        4.511   3.2259e-06
enh55149    2   37548200   37549200      3       1  150064       3.5795   0.00017209
enh55150    2   37549300   37550300      2       1  150064        3.763   8.3938e-05
enh55151    2   37562200   37563200      6       2  150064       3.9925   3.2691e-05
enh55152    2   37565100   37566100      3       2  150064       2.7175    0.0032887
enh55153    2   37570100   37571100      5       2  150064       3.8456   6.0128e-05
enh55154    2   37575900   37576900      5       2  150064       3.7161   0.00010114
enh55159    2   37621000   37622000      2       1  150064       1.7379     0.041114
enh55160    2   37641400   37642400      4       2  150064       2.1762      0.01477
enh55187    2   37882700   37883700      1       1  150064       2.3419     0.009592
enh55194    2   37947800   37948800      3       2  150064       1.9159     0.027687
enh55217    2   38209100   38210100      2       1  150064        1.731     0.041726
enh55227    2   38323300   38324300      3       1  150064       1.9375     0.026341
enh55249    2   38601800   38602800      2       1  150064       1.8326     0.033433
enh55250    2   38605000   38606000      5       3  150064       1.8909     0.029318
enh55285    2   38942900   38943900      4       2  150064       3.0991   0.00097046
enh55287    2   38954300   38955300      7       2  150064       2.8813    0.0019802
enh55288    2   38964500   38965500      2       1  150064       2.4299    0.0075516
enh55291    2   38980800   38981800      4       2  150064       1.6659     0.047867
enh55292    2   38981800   38982800      4       2  150064       2.3701    0.0088909
enh55293    2   39004200   39005200      3       1  150064       2.4957    0.0062859
enh55296    2   39033100   39034100      1       1  150064       2.8935     0.001905
enh55298    2   39055400   39056400      3       1  150064       2.7068    0.0033968
enh55300    2   39065700   39066700      1       1  150064       1.8494       0.0322
enh55307    2   39320300   39321300      3       1  150064       1.6751     0.046955
enh55309    2   39322000   39323000      1       1  150064       1.6606       0.0484
enh55318    2   39444000   39445000      1       1  150064       2.2862      0.01112
enh55325    2   39636000   39637000      4       1  150064       2.0557     0.019907
enh55339    2   40004100   40005100      2       1  150064       2.1676     0.015094
enh55344    2   40255800   40256800      5       2  150064       2.0818     0.018681
enh55345    2   40266400   40267400      6       2  150064       2.6815    0.0036645
enh55350    2   40511600   40512600      2       1  150064       1.7162     0.043063
enh55351    2   40558800   40559800      4       2  150064       2.3806    0.0086431
enh55352    2   40579500   40580500      3       2  150064       2.3671     0.008964
enh55358    2   40662400   40663400      3       1  150064       2.4016    0.0081613
enh55359    2   40667700   40668700      5       2  150064       2.0459     0.020383
enh55363    2   40681400   40682400      3       2  150064       2.9861     0.001413
enh55364    2   40698400   40699400      3       2  150064       2.9671    0.0015031
enh55366    2   40708100   40709100      2       1  150064       1.9759     0.024081
enh55367    2   40714700   40715700      3       1  150064       2.8359     0.002285
enh55369    2   40738000   40739000      2       1  150064        2.759     0.002899
enh55370    2   40739600   40740600      6       3  150064       3.4442   0.00028639
enh55375    2   40895400   40896400      3       2  150064       1.7715      0.03824
enh55376    2   40903400   40904400      6       2  150064       2.6347    0.0042109
enh55377    2   40979500   40980500      4       1  150064       2.8383    0.0022677
enh55380    2   41683000   41684000      2       1  150064       1.7707     0.038309
enh55461    2   43087600   43088600      3       1  150064       1.6524     0.049225
enh55463    2   43106400   43107400      3       1  150064       1.6831     0.046179
enh55465    2   43133400   43134400      3       2  150064        2.377    0.0087282
enh55475    2   43183200   43184200      5       3  150064       1.9733     0.024233
enh55508    2   43379700   43380700      4       2  150064       1.9039      0.02846
enh55537    2   43542800   43543800      1       1  150064       1.7262      0.04216
enh55571    2   44399400   44400400      1       1  150064       2.1429      0.01606
enh55577    2   44418200   44419200      1       1  150064       1.7877      0.03691
enh55579    2   44471000   44472000      1       1  150064       2.2331      0.01277
enh55590    2   45006200   45007200      2       1  150064       1.7957     0.036274
enh55595    2   45802500   45803500      3       2  150064       2.0886     0.018371
enh55620    2   46064000   46065000      9       4  150064       2.3344    0.0097878
enh55633    2   46211700   46212700      5       3  150064       2.4798    0.0065725
enh55638    2   46369200   46370200      6       3  150064       1.9956     0.022988
enh55683    2   46727400   46728400      3       2  150064        1.713     0.043354
enh55688    2   46773000   46774000      1       1  150064       1.6782      0.04665
enh55727    2   47212200   47213200      1       1  150064       1.7302       0.0418
enh55764    2   47399400   47400400      3       2  150064       2.0307     0.021143
enh55778    2   47564300   47565300      1       1  150064       1.8829      0.02986
enh55786    2   47748800   47749800      3       2  150064       1.8383     0.033008
enh55790    2   47978900   47979900      3       2  150064       1.6925     0.045279
enh55791    2   47994800   47995800      2       1  150064       2.2832     0.011209
enh55793    2   48012000   48013000      7       3  150064       2.4957    0.0062859
enh55797    2   48032800   48033800      1       1  150064       2.7581     0.002907
enh55799    2   48094800   48095800      4       2  150064       2.3041     0.010607
enh55800    2   48115100   48116100      6       2  150064       1.8725      0.03057
enh55801    2   48122800   48123800      5       2  150064       2.1744     0.014838
enh55805    2   48128900   48129900      1       1  150064       2.9361     0.001662
enh55807    2   48144600   48145600      2       1  150064       2.6178    0.0044254
enh55812    2   48340700   48341700      1       1  150064       2.0415       0.0206
enh55813    2   48343600   48344600      2       1  150064       2.0623     0.019591
enh55814    2   48347700   48348700      3       1  150064       1.6978     0.044773
enh55817    2   48375800   48376800      3       1  150064       3.8638   5.5821e-05
enh55818    2   48389300   48390300      4       2  150064       2.9242    0.0017268
enh55821    2   48400900   48401900      3       1  150064       1.9839     0.023634
enh55822    2   48411900   48412900      2       1  150064       1.9002     0.028703
enh55824    2   48424400   48425400      2       1  150064       2.5134    0.0059779
enh55826    2   48447400   48448400      2       1  150064       2.9554    0.0015615
enh55828    2   48468400   48469400      2       1  150064        2.833    0.0023054
enh55835    2   48535200   48536200      3       2  150064       2.6919    0.0035527
enh55836    2   48539400   48540400      3       1  150064       2.5746    0.0050181
enh55837    2   48545000   48546000      3       2  150064       2.2742     0.011476
enh55838    2   48548000   48549000      2       1  150064       2.2555     0.012051
enh55840    2   48551400   48552400      2       1  150064       2.8114     0.002466
enh55841    2   48552700   48553700      5       2  150064       2.6788    0.0036946
enh55842    2   48554200   48555200      5       3  150064       3.7293      9.6e-05
enh55843    2   48554900   48555900      5       3  150064       3.8603   5.6629e-05
enh55844    2   48558200   48559200      8       4  150064       1.7196     0.042757
enh55847    2   48572900   48573900      5       3  150064       4.3652   6.3512e-06
enh55849    2   48578800   48579800      3       2  150064       1.6704     0.047424
enh55850    2   48580900   48581900      3       2  150064       1.7895     0.036764
enh55851    2   48583300   48584300      4       2  150064       2.2996     0.010735
enh55852    2   48598800   48599800      5       3  150064       1.8615     0.031339
enh55854    2   48622700   48623700      4       2  150064       2.1457     0.015947
enh55855    2   48642300   48643300      5       3  150064       2.5089    0.0060555
enh55857    2   48647800   48648800      2       1  150064       2.9427    0.0016269
enh55858    2   48657400   48658400      6       2  150064       2.2937     0.010904
enh55859    2   48659800   48660800      2       1  150064        1.677     0.046769
enh55861    2   48665200   48666200      2       1  150064       1.6778      0.04669
enh55863    2   48671200   48672200      4       2  150064        2.113       0.0173
enh55867    2   48688700   48689700      4       2  150064        2.046     0.020378
enh55872    2   51230800   51231800      4       2  150064         1.85     0.032159
enh55873    2   51239900   51240900      1       1  150064       2.1981      0.01397
enh55875    2   53966000   53967000      1       1  150064       2.5202     0.005865
enh55877    2   53995600   53996600      5       2  150064       2.3528    0.0093154
enh55879    2   54015400   54016400      4       1  150064       2.2744     0.011472
enh55880    2   54172100   54173100      2       1  150064       1.7235     0.042399
enh55881    2   54176800   54177800      4       2  150064       2.6881    0.0035929
enh55882    2   54188300   54189300      2       1  150064       2.4166    0.0078321
enh55887    2   54221300   54222300      3       2  150064       1.7087     0.043754
enh55888    2   54240800   54241800      3       1  150064       2.3212     0.010139
enh55889    2   54267800   54268800      1       1  150064       3.6393    0.0001367
enh55893    2   54330700   54331700      4       2  150064       2.5832    0.0048945
enh55894    2   54341500   54342500      5       2  150064        2.161     0.015346
enh55898    2   54762700   54763700      2       1  150064       2.0302     0.021171
enh55904    2   54793800   54794800      2       1  150064       2.2905     0.010997
enh55906    2   54796200   54797200      4       2  150064       2.5269    0.0057531
enh55907    2   54799400   54800400      8       3  150064       2.1294     0.016609
enh55908    2   54802000   54803000      7       3  150064       2.2457     0.012361
enh55909    2   54804700   54805700      5       1  150064       1.6806     0.046422
enh55910    2   54808400   54809400      4       1  150064       2.5842    0.0048804
enh55911    2   54812000   54813000      3       1  150064        2.372    0.0088449
enh55913    2   54818600   54819600      3       1  150064        1.707     0.043912
enh55914    2   54820100   54821100      2       1  150064       2.1912     0.014219
enh55915    2   54820800   54821800      3       1  150064       2.0824     0.018652
enh55917    2   54824600   54825600      3       2  150064       1.6807     0.046412
enh55919    2   54832700   54833700      4       2  150064       1.9923      0.02317
enh55920    2   54845400   54846400      5       3  150064       2.6875    0.0035999
enh55921    2   54861500   54862500      6       4  150064       2.7386    0.0030848
enh55923    2   54893000   54894000      1       1  150064       2.0337      0.02099
enh55927    2   54907500   54908500      7       3  150064       2.0777     0.018869
enh55931    2   55172400   55173400      5       2  150064       3.4998    0.0002328
enh55940    2   55244500   55245500      5       3  150064       2.3285    0.0099439
enh55945    2   55269800   55270800      5       2  150064       1.6646     0.048001
enh55947    2   55279600   55280600      5       2  150064       1.7551     0.039618
enh55949    2   55310200   55311200      4       2  150064       1.8635     0.031199
enh55958    2   55346500   55347500     10       5  150064       1.7942     0.036395
enh55968    2   55380200   55381200      3       2  150064       1.9716     0.024326
enh55973    2   55395100   55396100      6       2  150064       1.7607     0.039146
enh55986    2   55630200   55631200      6       3  150064       1.6722     0.047241
enh55987    2   55635900   55636900      7       2  150064       1.6988     0.044674
enh55990    2   55650400   55651400      5       2  150064       1.7046      0.04413
enh55999    2   56098300   56099300      1       1  150064       1.9554      0.02527
enh56000    2   56106900   56107900      4       2  150064       1.8653     0.031073
enh56010    2   57947800   57948800      2       1  150064       3.8989   4.8315e-05
enh56011    2   57986500   57987500      1       1  150064       4.5121     3.21e-06
enh56012    2   57987200   57988200      4       2  150064        6.132   4.3395e-10
enh56013    2   58119700   58120700      3       2  150064        4.514   3.1815e-06
enh56014    2   58135300   58136300      3       2  150064       5.3793   3.7379e-08
enh56018    2   58272100   58273100      3       1  150064       3.1905   0.00071004
enh56019    2   58275000   58276000      1       1  150064       4.4393    4.513e-06
enh56020    2   58333900   58334900      1       1  150064       3.5709    0.0001779
enh56021    2   58335700   58336700      4       2  150064       3.5287   0.00020883
enh56022    2   58339400   58340400      1       1  150064       3.5187    0.0002168
enh56024    2   58466800   58467800      2       1  150064       4.1103   1.9758e-05
enh56037    2   60113500   60114500      4       2  150064       1.8814     0.029956
enh56040    2   60321000   60322000      3       1  150064       1.7909     0.036658
enh56041    2   60322900   60323900      1       1  150064       1.8696      0.03077
enh56042    2   60326600   60327600      2       1  150064       1.9505     0.025557
enh56045    2   60440600   60441600      3       2  150064        2.635    0.0042066
enh56050    2   60580200   60581200      4       2  150064       2.4433    0.0072764
enh56051    2   60588800   60589800     10       4  150064       1.9884     0.023382
enh56054    2   60610200   60611200      4       2  150064       2.1352     0.016371
enh56056    2   60618800   60619800      1       1  150064       3.3573    0.0003936
enh56057    2   60627500   60628500      2       1  150064       1.6722     0.047242
enh56059    2   60639000   60640000      3       1  150064       1.6808     0.046396
enh56064    2   60667900   60668900      4       2  150064       2.5239    0.0058035
enh56073    2   60707700   60708700      5       2  150064       1.9617     0.024897
enh56075    2   60717800   60718800      4       2  150064       3.7882    7.588e-05
enh56076    2   60725900   60726900      1       1  150064       3.8466    5.988e-05
enh56077    2   60730900   60731900      3       2  150064       2.7966    0.0025825
enh56079    2   60735100   60736100      2       1  150064       1.6603     0.048424
enh56080    2   60737500   60738500      7       2  150064       3.0958   0.00098151
enh56081    2   60739900   60740900      4       2  150064       3.1038   0.00095519
enh56082    2   60741600   60742600      3       1  150064       2.1955     0.014064
enh56083    2   60744000   60745000      5       3  150064         1.94     0.026191
enh56094    2   60783000   60784000      2       1  150064       2.4824    0.0065255
enh56095    2   60788000   60789000      1       1  150064       1.7762      0.03785
enh56096    2   60808700   60809700      2       1  150064       2.1984     0.013959
enh56098    2   60888700   60889700      2       1  150064       2.4333    0.0074801
enh56102    2   60982400   60983400      4       2  150064       2.3444    0.0095296
enh56145    2   61406900   61407900      3       2  150064       2.2473     0.012311
enh56148    2   61561400   61562400      2       1  150064       2.4988    0.0062301
enh56149    2   61583200   61584200      3       2  150064       2.0802     0.018755
enh56154    2   61661700   61662700      3       2  150064       2.4843    0.0064904
enh56157    2   61670800   61671800      3       2  150064       2.7295    0.0031713
enh56160    2   61685600   61686600      2       1  150064        1.899     0.028781
enh56164    2   61699400   61700400      1       1  150064        1.971      0.02436
enh56195    2   62432100   62433100      2       1  150064       1.8729     0.030541
enh56202    2   62449200   62450200      1       1  150064       2.1824      0.01454
enh56204    2   62491700   62492700      2       1  150064       2.4811    0.0065487
enh56205    2   62494500   62495500      4       2  150064       2.2093     0.013579
enh56209    2   62529500   62530500      8       4  150064       1.7008      0.04449
enh56211    2   62536500   62537500      1       1  150064       2.1125      0.01732
enh56213    2   62631800   62632800      8       3  150064       2.1125      0.01732
enh56214    2   62638100   62639100      2       1  150064       1.8643     0.031142
enh56216    2   62683400   62684400      1       1  150064       1.9283      0.02691
enh56217    2   62684400   62685400      1       1  150064       1.9612      0.02493
enh56218    2   62701600   62702600      3       2  150064       1.8237     0.034096
enh56219    2   62702800   62703800      3       2  150064       2.7505    0.0029754
enh56223    2   62934000   62935000      1       1  150064       3.1879    0.0007165
enh56230    2   64064000   64065000      2       1  150064       1.8105     0.035108
enh56252    2   64365900   64366900      3       1  150064       1.7403     0.040901
enh56289    2   64749400   64750400      2       1  150064        1.778     0.037704
enh56293    2   64763400   64764400      1       1  150064       1.7287      0.04193
enh56296    2   64814100   64815100      5       2  150064       1.8407      0.03283
enh56297    2   64833200   64834200      1       1  150064       2.7279     0.003187
enh56410    2   65629600   65630600      1       1  150064       2.0333      0.02101
enh56412    2   65634300   65635300      2       1  150064       1.8394      0.03293
enh56424    2   66782200   66783200      2       1  150064       2.3121     0.010385
enh56430    2   68288300   68289300      2       1  150064       1.8412     0.032794
enh56437    2   68362500   68363500      2       1  150064       2.1416     0.016113
enh56440    2   68386000   68387000      5       2  150064       2.8937    0.0019034
enh56444    2   68422400   68423400      6       3  150064       1.8107      0.03509
enh56447    2   68433600   68434600      3       2  150064       2.7654    0.0028423
enh56454    2   68473100   68474100      2       1  150064       2.5392    0.0055561
enh56455    2   68482400   68483400      3       2  150064       1.9265     0.027022
enh56474    2   68647100   68648100      4       1  150064       1.8235     0.034113
enh56475    2   68653000   68654000      1       1  150064       1.7287      0.04193
enh56476    2   68661700   68662700      1       1  150064       1.7723      0.03817
enh56480    2   68679000   68680000      5       2  150064       1.7643     0.038842
enh56543    2   69527200   69528200      6       2  150064       1.8891     0.029442
enh56544    2   69534500   69535500      1       1  150064       2.2815      0.01126
enh56545    2   69536500   69537500      1       1  150064       1.9178      0.02757
enh56551    2   69662500   69663500      1       1  150064       2.0166      0.02187
enh56604    2   70008200   70009200      1       1  150064        1.646      0.04988
enh56605    2   70016600   70017600      4       2  150064       1.7944     0.036376
enh56613    2   70128600   70129600      1       1  150064       1.7754      0.03792
enh56614    2   70138700   70139700      2       1  150064       1.6613     0.048325
enh56615    2   70145600   70146600      5       1  150064       1.7858     0.037066
enh56616    2   70151700   70152700      3       2  150064       1.9274     0.026964
enh56617    2   70153200   70154200      4       1  150064       1.8322     0.033464
enh56618    2   70154600   70155600      1       1  150064       1.7118      0.04347
enh56624    2   70179500   70180500      3       1  150064       2.0795     0.018786
enh56625    2   70184100   70185100      3       1  150064       2.1662     0.015147
enh56627    2   70200200   70201200      1       1  150064       1.9103      0.02805
enh56630    2   70212700   70213700      1       1  150064       1.6722      0.04724
enh56632    2   70229300   70230300      1       1  150064       1.7059      0.04401
enh56638    2   70266200   70267200      2       1  150064       1.7002     0.044545
enh56639    2   70271600   70272600      3       1  150064       1.6773     0.046742
enh56672    2   70485800   70486800      2       1  150064       1.6927     0.045261
enh56708    2   71272800   71273800      3       1  150064       2.3047     0.010591
enh56709    2   71289200   71290200      2       1  150064       1.7079     0.043824
enh56712    2   71301800   71302800      2       1  150064       1.8894     0.029422
enh56724    2   71561800   71562800      3       1  150064       2.2041     0.013757
enh56726    2   71653400   71654400      1       1  150064       2.1792      0.01466
enh56728    2   71677300   71678300      6       3  150064       1.8222     0.034215
enh56730    2   71685300   71686300      3       1  150064       2.3418    0.0095958
enh56756    2   73219900   73220900      3       2  150064        3.238   0.00060186
enh56759    2   73261100   73262100      3       2  150064       4.4332    4.642e-06
enh56760    2   73271300   73272300      3       2  150064       3.3061   0.00047302
enh56762    2   73295000   73296000      2       1  150064       2.8195    0.0024051
enh56764    2   73318900   73319900      3       1  150064       3.0385    0.0011887
enh56765    2   73334500   73335500      2       1  150064       3.4372   0.00029392
enh56766    2   73439800   73440800      2       1  150064       2.4099    0.0079777
enh56767    2   73441900   73442900      4       2  150064       2.4479     0.007184
enh56769    2   73462700   73463700      3       1  150064       3.7782   7.8976e-05
enh56770    2   73480600   73481600      2       1  150064       1.8606       0.0314
enh56810    2   74243900   74244900      1       1  150064        2.156      0.01554
enh56812    2   74248000   74249000      3       1  150064       2.0334     0.021008
enh56814    2   74252300   74253300      3       1  150064       2.9587    0.0015448
enh56816    2   74256600   74257600      2       1  150064       2.1161     0.017167
enh56818    2   74262900   74263900      3       1  150064       2.2928      0.01093
enh56819    2   74266100   74267100      2       1  150064       2.5673    0.0051242
enh56820    2   74268500   74269500      2       1  150064       2.8029     0.002532
enh56822    2   74298200   74299200      3       1  150064       2.7658     0.002839
enh56823    2   74300100   74301100      1       1  150064       2.5865     0.004848
enh56824    2   74304500   74305500      1       1  150064       2.7498     0.002982
enh56825    2   74306000   74307000      3       1  150064       2.8654    0.0020826
enh56833    2   74410400   74411400      3       2  150064        2.469    0.0067746
enh56869    2   74789200   74790200      3       2  150064        1.786     0.037053
enh56882    2   74968800   74969800      6       2  150064       2.4006    0.0081851
enh56905    2   75103200   75104200      4       2  150064       1.6647     0.047983
enh56917    2   75514800   75515800      3       2  150064       1.9207     0.027386
enh56931    2   84877900   84878900      1       1  150064       2.7145     0.003319
enh56940    2   85060900   85061900      1       1  150064       2.6787     0.003695
enh56953    2   85126100   85127100      2       1  150064       1.6501     0.049463
enh56985    2   85518100   85519100      3       1  150064       1.8199     0.034384
enh56994    2   85623700   85624700      3       1  150064       2.2708     0.011579
enh56995    2   85629000   85630000      5       3  150064       2.6116    0.0045063
enh56997    2   85634200   85635200      4       2  150064       1.7118     0.043465
enh56998    2   85638000   85639000      4       2  150064       2.7214    0.0032501
enh56999    2   85642800   85643800      3       1  150064       2.8423    0.0022398
enh57000    2   85646800   85647800      5       3  150064       1.9963     0.022953
enh57031    2   85844500   85845500      1       1  150064       2.0794      0.01879
enh57039    2   85907700   85908700      1       1  150064       2.3152       0.0103
enh57041    2   85921300   85922300      6       2  150064       1.8578     0.031599
enh57088    2   86261300   86262300      5       3  150064       1.7404     0.040897
enh57091    2   86295200   86296200      5       2  150064       2.1538      0.01563
enh57116    2   87010500   87011500      1       1  150064       2.1132      0.01729
enh57119    2   87054000   87055000      3       1  150064       2.0804     0.018746
enh57166    2   88928200   88929200      2       1  150064       2.2154     0.013366
enh57225    2   96808000   96809000      1       1  150064       1.7112      0.04352
enh57227    2   96814500   96815500      2       1  150064       1.8478     0.032316
enh57228    2   96816800   96817800      1       1  150064       3.0243     0.001246
enh57231    2   96824500   96825500      2       1  150064       1.6976      0.04479
enh57235    2   96865300   96866300      1       1  150064       3.9562    3.808e-05
enh57238    2   96871900   96872900      2       1  150064       2.6324    0.0042391
enh57239    2   96880700   96881700      1       1  150064       4.0039    3.115e-05
enh57241    2   96886600   96887600      1       1  150064       3.6731    0.0001198
enh57243    2   96891300   96892300      1       1  150064       4.0665    2.386e-05
enh57247    2   96912100   96913100      2       1  150064       2.4485    0.0071733
enh57251    2   96920900   96921900      1       1  150064       4.0239    2.862e-05
enh57252    2   96927700   96928700      1       1  150064        3.299    0.0004851
enh57264    2   97062900   97063900      2       1  150064       2.5724      0.00505
enh57269    2   97154900   97155900      2       1  150064        2.035     0.020924
enh57277    2   97205300   97206300      1       1  150064       1.9382       0.0263
enh57279    2   97219700   97220700      2       1  150064       2.6151    0.0044602
enh57280    2   97260000   97261000      1       1  150064       1.6771      0.04676
enh57281    2   97281700   97282700      1       1  150064       1.9348      0.02651
enh57283    2   97288700   97289700      1       1  150064       2.8336     0.002301
enh57289    2   97392900   97393900      2       1  150064       2.0472     0.020319
enh57291    2   97404200   97405200      1       1  150064       1.9779      0.02397
enh57292    2   97406100   97407100      1       1  150064       1.9779      0.02397
enh57293    2   97413200   97414200      3       1  150064       3.4173   0.00031622
enh57294    2   97425200   97426200      2       1  150064       1.9136     0.027833
enh57295    2   97430500   97431500      1       1  150064        2.061      0.01965
enh57297    2   97433800   97434800      1       1  150064       2.3494     0.009401
enh57299    2   97438700   97439700      1       1  150064       2.4574     0.006998
enh57300    2   97439900   97440900      2       1  150064       2.1376     0.016273
enh57302    2   97467700   97468700      1       1  150064       2.3141      0.01033
enh57305    2   97483700   97484700      1       1  150064       2.1714      0.01495
enh57306    2   97485400   97486400      1       1  150064       1.7377      0.04113
enh57307    2   97504600   97505600      1       1  150064       2.0077      0.02234
enh57308    2   97521800   97522800      1       1  150064       2.0007      0.02271
enh57310    2   97528000   97529000      2       1  150064       2.1493     0.015805
enh57317    2   97561400   97562400      6       2  150064       2.3819    0.0086126
enh57318    2   97579100   97580100      2       1  150064       3.5059   0.00022755
enh57320    2   97606200   97607200      2       1  150064       3.1987   0.00069024
enh57325    2   97761000   97762000      5       1  150064       2.6068      0.00457
enh57326    2   98260800   98261800      2       1  150064       2.3703    0.0088868
enh57330    2   98327700   98328700      3       1  150064       1.6584     0.048621
enh57332    2   98340900   98341900      3       1  150064       2.8426    0.0022371
enh57333    2   98343700   98344700      1       1  150064       2.5057      0.00611
enh57334    2   98348500   98349500      1       1  150064       2.2639      0.01179
enh57337    2   98362700   98363700      2       1  150064       2.4339    0.0074695
enh57345    2   98547000   98548000      1       1  150064       2.0043      0.02252
enh57346    2   98548700   98549700      2       1  150064        2.949    0.0015939
enh57349    2   98565500   98566500      3       1  150064       1.6886     0.045644
enh57350    2   98567400   98568400      3       2  150064       2.3493    0.0094037
enh57351    2   98586300   98587300      4       2  150064       2.3228     0.010095
enh57353    2   98596700   98597700      2       1  150064       2.2476       0.0123
enh57355    2   98606500   98607500      3       2  150064       2.6647    0.0038525
enh57357    2   98612900   98613900      3       1  150064       2.9854     0.001416
enh57366    2   98750300   98751300      1       1  150064       1.9206      0.02739
enh57370    2   99063500   99064500      2       1  150064       1.7943     0.036386
enh57371    2   99064800   99065800      2       1  150064       1.6915     0.045375
enh57372    2   99068100   99069100      1       1  150064        1.848       0.0323
enh57373    2   99074100   99075100      2       1  150064       1.7555     0.039587
enh57374    2   99078600   99079600      1       1  150064         1.86      0.03144
enh57375    2   99087100   99088100      1       1  150064        1.792      0.03657
enh57379    2   99098900   99099900      1       1  150064        1.862       0.0313
enh57381    2   99105000   99106000      6       1  150064       1.8135     0.034879
enh57385    2   99126000   99127000      1       1  150064       1.8048      0.03555
enh57386    2   99128300   99129300      5       1  150064        1.695     0.045037
enh57389    2   99133400   99134400      1       1  150064        1.882      0.02992
enh57390    2   99163600   99164600      3       1  150064       1.6565     0.048812
enh57397    2   99222600   99223600      3       1  150064       1.6702     0.047443
enh57427    2   99423300   99424300      2       1  150064       1.8399     0.032894
enh57430    2   99449200   99450200      5       2  150064       1.7134      0.04332
enh57448    2  100130800  100131800      2       1  150064       2.6835    0.0036429
enh57450    2  100252900  100253900      2       1  150064       2.3472    0.0094585
enh57451    2  100276600  100277600      1       1  150064       2.0517       0.0201
enh57452    2  100295400  100296400      4       2  150064       1.7186     0.042846
enh57453    2  100308200  100309200      3       2  150064       1.8918     0.029256
enh57456    2  100345400  100346400      4       2  150064       2.1264     0.016734
enh57459    2  100383900  100384900      2       1  150064       2.3381    0.0096905
enh57465    2  100409200  100410200      2       1  150064       3.1226   0.00089618
enh57468    2  100443600  100444600      3       1  150064       2.2485     0.012274
enh57474    2  100544600  100545600      2       1  150064       1.9318     0.026691
enh57522    2  101349800  101350800      7       2  150064       2.4091    0.0079954
enh57524    2  101396700  101397700      3       2  150064        2.002     0.022641
enh57544    2  101791400  101792400      1       1  150064       1.7855      0.03709
enh57552    2  101842400  101843400      3       1  150064       2.2928     0.010929
enh57554    2  101867800  101868800      4       2  150064        1.782     0.037378
enh57560    2  101916100  101917100      2       1  150064       1.7458     0.040424
enh57561    2  101918600  101919600      2       1  150064       1.6736     0.047109
enh57563    2  101929200  101930200      2       1  150064       1.9938     0.023089
enh57655    2  102667200  102668200      1       1  150064       1.7585      0.03933
enh57660    2  102697400  102698400      3       2  150064       1.9884     0.023382
enh57662    2  102710900  102711900      4       2  150064          3.1   0.00096774
enh57664    2  102721000  102722000      6       3  150064       3.5859   0.00016796
enh57665    2  102731200  102732200      3       1  150064       1.6988     0.044679
enh57666    2  102732700  102733700      3       1  150064       1.9161     0.027677
enh57667    2  102745300  102746300      3       2  150064       2.5946    0.0047349
enh57668    2  102754300  102755300      1       1  150064       2.8171     0.002423
enh57669    2  102757300  102758300      4       2  150064       2.2424     0.012468
enh57671    2  102788600  102789600      3       2  150064       1.7765     0.037828
enh57707    2  103351200  103352200      3       1  150064       2.6778    0.0037058
enh57713    2  104995400  104996400      3       2  150064       1.8521     0.032007
enh57739    2  105929300  105930300      4       2  150064       2.1966     0.014025
enh57756    2  106360000  106361000      3       2  150064        1.892     0.029247
enh57758    2  106370500  106371500      4       2  150064       2.3328     0.009829
enh57763    2  106380300  106381300      6       2  150064       1.7111     0.043532
enh57845    2  109200000  109201000      3       2  150064       2.3212     0.010138
enh57847    2  109208500  109209500      3       2  150064        2.573    0.0050407
enh57854    2  109232000  109233000      2       1  150064       1.9562     0.025221
enh57861    2  109248600  109249600      1       1  150064       2.0836       0.0186
enh57901    2  110271300  110272300      3       2  150064        3.763   8.3956e-05
enh57902    2  110389500  110390500      6       3  150064       3.7432   9.0846e-05
enh57903    2  110390700  110391700      8       3  150064       3.9836   3.3944e-05
enh57904    2  110394300  110395300      7       3  150064       3.5915   0.00016442
enh57905    2  110402000  110403000      3       2  150064       2.6335    0.0042256
enh57907    2  110858800  110859800      3       2  150064       1.9862     0.023508
enh57922    2  111584500  111585500      2       1  150064       2.1063     0.017591
enh57923    2  111598000  111599000      6       3  150064       2.3428      0.00957
enh57951    2  111905900  111906900      4       2  150064       2.3252     0.010032
enh57979    2  112249100  112250100      3       1  150064       1.8719     0.030608
enh57981    2  112252800  112253800      1       1  150064        2.238      0.01261
enh57990    2  112374400  112375400      3       2  150064       1.7723     0.038172
enh58002    2  112462700  112463700      4       2  150064        1.688     0.045706
enh58009    2  112677200  112678200      3       2  150064       2.0374     0.020804
enh58010    2  112751300  112752300      5       2  150064       2.3067     0.010537
enh58012    2  112768500  112769500      2       1  150064       1.7531     0.039791
enh58103    2  113941400  113942400      6       2  150064       1.6666     0.047802
enh58120    2  114082100  114083100      3       2  150064       2.0008     0.022706
enh58129    2  114190600  114191600      1       1  150064       1.7916       0.0366
enh58148    2  114634600  114635600      4       2  150064       2.8604    0.0021153
enh58151    2  114650500  114651500      5       2  150064        1.947     0.025765
enh58153    2  114667700  114668700      5       2  150064       2.1569     0.015506
enh58154    2  114680700  114681700      6       2  150064       2.7815    0.0027055
enh58166    2  118817800  118818800      4       2  150064       1.7433     0.040641
enh58171    2  118856800  118857800      4       2  150064       2.1367      0.01631
enh58172    2  118861700  118862700      7       4  150064       2.0373     0.020812
enh58174    2  118926400  118927400      3       1  150064       1.9362     0.026422
enh58194    2  119982300  119983300     10       3  150064        1.799      0.03601
enh58243    2  121015500  121016500      2       1  150064       1.6983     0.044727
enh58265    2  122061000  122062000      1       1  150064       1.8367      0.03313
enh58271    2  122289600  122290600      6       2  150064       1.8393     0.032938
enh58272    2  122290300  122291300      2       1  150064        2.287     0.011099
enh58290    2  122511700  122512700      1       1  150064       1.8269      0.03386
enh58314    2  127522700  127523700      3       2  150064       1.7297     0.041844
enh58317    2  127557200  127558200      4       2  150064       1.9015     0.028616
enh58320    2  127588700  127589700      3       2  150064       2.3034     0.010628
enh58322    2  127603500  127604500      2       1  150064       3.0848    0.0010186
enh58335    2  127841600  127842600      6       3  150064       2.5353    0.0056174
enh58336    2  127845400  127846400      4       2  150064       3.3543   0.00039789
enh58338    2  127851000  127852000      1       1  150064       3.4108    0.0003239
enh58339    2  127859600  127860600      3       2  150064       2.8397    0.0022576
enh58340    2  127862000  127863000      8       4  150064        2.319     0.010198
enh58341    2  127885800  127886800      5       1  150064       2.0111     0.022158
enh58343    2  127900800  127901800      3       2  150064       2.1803     0.014619
enh58344    2  127916200  127917200      2       1  150064       1.8935     0.029145
enh58401    2  128612700  128613700      4       2  150064       1.6489     0.049579
enh58402    2  128615800  128616800      2       1  150064       1.7603     0.039175
enh58411    2  128786200  128787200      2       1  150064       1.7097     0.043657
enh58438    2  129165600  129166600      7       3  150064       2.3541    0.0092833
enh58485    2  131131800  131132800      3       1  150064       2.1006     0.017839
enh58490    2  131149400  131150400      1       1  150064       2.1072      0.01755
enh58498    2  131799300  131800300      1       1  150064       3.4002    0.0003367
enh58499    2  131848900  131849900      1       1  150064       2.5573     0.005274
enh58501    2  131861200  131862200      4       2  150064        3.335   0.00042656
enh58502    2  131864600  131865600      2       1  150064        2.684    0.0036368
enh58510    2  133131200  133132200      1       1  150064       1.7119      0.04346
enh58514    2  134778200  134779200      3       2  150064       1.7081     0.043811
enh58516    2  134865000  134866000     10       4  150064       3.3086   0.00046881
enh58519    2  134879900  134880900      2       1  150064       2.7676    0.0028238
enh58522    2  134885100  134886100      1       1  150064       3.1698    0.0007627
enh58523    2  134889000  134890000      1       1  150064       2.7632     0.002862
enh58524    2  134895500  134896500      2       1  150064       3.4136    0.0003206
enh58525    2  134897700  134898700      3       2  150064       3.6291    0.0001422
enh58526    2  134899000  134900000      5       2  150064       3.9182   4.4597e-05
enh58575    2  135543000  135544000      4       1  150064       2.2093     0.013578
enh58576    2  135674200  135675200      1       1  150064       3.0217     0.001257
enh58577    2  135678800  135679800      2       1  150064         2.09      0.01831
enh58588    2  136530500  136531500      2       1  150064       1.8481     0.032297
enh58619    2  136899200  136900200      1       1  150064       1.7456      0.04044
enh58621    2  136909200  136910200      1       1  150064       2.1581      0.01546
enh58635    2  137012200  137013200      2       1  150064       1.6965       0.0449
enh58657    2  138737900  138738900      2       1  150064       1.7107     0.043567
enh58690    2  143902600  143903600      1       1  150064       1.7459      0.04041
enh58692    2  143905700  143906700      2       1  150064       1.8867       0.0296
enh58693    2  143908600  143909600      4       2  150064       1.7781     0.037693
enh58694    2  143911300  143912300      1       1  150064       1.7942      0.03639
enh58697    2  143916900  143917900      1       1  150064       1.9852      0.02356
enh58706    2  144015600  144016600      6       3  150064       2.3198     0.010175
enh58720    2  144900700  144901700      3       1  150064       1.9965     0.022939
enh58725    2  144995300  144996300      2       1  150064       1.7785     0.037657
enh58733    2  145129900  145130900      1       1  150064       2.7902     0.002634
enh58737    2  145139200  145140200      1       1  150064       4.5198    3.095e-06
enh58739    2  145163700  145164700      3       2  150064        3.003    0.0013365
enh58741    2  145172800  145173800      3       1  150064       3.1608   0.00078681
enh58742    2  145182500  145183500      2       1  150064       2.3847    0.0085468
enh58745    2  145195800  145196800      1       1  150064       4.5173    3.132e-06
enh58746    2  145199300  145200300      1       1  150064       2.5062     0.006102
enh58755    2  145219100  145220100      2       1  150064       3.4822   0.00024867
enh58765    2  145255800  145256800      3       2  150064       1.9117     0.027955
enh58766    2  145259500  145260500      1       1  150064       1.9658      0.02466
enh58795    2  146434500  146435500      4       2  150064       5.2767   6.5761e-08
enh58796    2  146439700  146440700      2       1  150064       5.0361   2.3756e-07
enh58827    2  149303200  149304200      3       2  150064       1.6852     0.045979
enh58828    2  149310800  149311800      3       1  150064       2.2658     0.011732
enh58829    2  149370900  149371900      4       2  150064       2.5203    0.0058628
enh58840    2  149684700  149685700      3       2  150064       2.2262     0.012999
enh58851    2  150011300  150012300      5       2  150064       1.9319     0.026688
enh58887    2  152696700  152697700      1       1  150064       2.4157     0.007852
enh58911    2  153025400  153026400      2       1  150064       2.4332     0.007482
enh58913    2  153030100  153031100      2       1  150064       2.0004     0.022726
enh58914    2  153263500  153264500      1       1  150064       2.1467      0.01591
enh58917    2  153276900  153277900      1       1  150064       2.4169     0.007827
enh58921    2  153325800  153326800      1       1  150064        2.779     0.002726
enh58926    2  153450600  153451600      3       1  150064       1.8641     0.031157
enh58927    2  153468700  153469700      5       2  150064       1.8902     0.029367
enh58928    2  153480100  153481100      5       2  150064       3.5853   0.00016837
enh58929    2  153482400  153483400      2       1  150064       2.7383    0.0030876
enh58932    2  153550800  153551800      2       1  150064        2.609    0.0045403
enh58933    2  153576800  153577800      2       1  150064        2.911    0.0018013
enh58934    2  153585800  153586800      4       2  150064       2.2134     0.013433
enh58935    2  153587400  153588400      3       1  150064        1.949     0.025646
enh58941    2  156879500  156880500      2       1  150064       2.3659    0.0089924
enh58946    2  157254800  157255800      1       1  150064       2.2442      0.01241
enh58992    2  158695300  158696300      1       1  150064       1.7127      0.04338
enh59002    2  158972100  158973100      1       1  150064       2.3109      0.01042
enh59010    2  159315500  159316500      3       2  150064       2.8552    0.0021507
enh59051    2  160452000  160453000      2       1  150064       2.1157     0.017185
enh59052    2  160462200  160463200      5       2  150064       2.5663    0.0051388
enh59053    2  160468400  160469400      2       1  150064       2.9327      0.00168
enh59055    2  160476800  160477800      3       2  150064       1.8384     0.033002
enh59057    2  160494100  160495100      9       4  150064       1.8292     0.033685
enh59058    2  160515300  160516300      5       1  150064       2.7928    0.0026124
enh59059    2  160552300  160553300      3       1  150064       2.5828    0.0048997
enh59062    2  160579000  160580000      5       3  150064        2.193     0.014155
enh59063    2  160584700  160585700      5       1  150064       2.5835    0.0048895
enh59068    2  160634700  160635700      5       2  150064       3.5751   0.00017507
enh59070    2  160641600  160642600      3       2  150064        2.222      0.01314
enh59071    2  160646400  160647400      8       3  150064       3.6721   0.00012029
enh59074    2  160655000  160656000      3       1  150064       2.7305    0.0031624
enh59075    2  160657900  160658900      5       2  150064       3.0559     0.001122
enh59077    2  160673300  160674300      2       1  150064       3.3778   0.00036528
enh59082    2  160748200  160749200      2       1  150064       1.7573     0.039436
enh59091    2  161064500  161065500      1       1  150064       2.3001      0.01072
enh59109    2  161230700  161231700      1       1  150064       1.8975      0.02888
enh59134    2  161517000  161518000      4       2  150064       2.1767     0.014751
enh59136    2  161560500  161561500      4       2  150064       1.6628     0.048171
enh59152    2  162028800  162029800      3       2  150064       2.5399    0.0055443
enh59153    2  162031600  162032600      2       1  150064       1.6828     0.046208
enh59163    2  162810200  162811200      3       2  150064       4.0226   2.8775e-05
enh59166    2  162835800  162836800      1       1  150064       4.8645    5.737e-07
enh59168    2  162850900  162851900      3       2  150064       2.8175    0.0024203
enh59169    2  162851500  162852500      1       1  150064       3.3511    0.0004025
enh59170    2  162868300  162869300      2       1  150064       4.5545   2.6258e-06
enh59198    2  166651800  166652800      3       1  150064       2.7568    0.0029182
enh59200    2  166730700  166731700      3       1  150064        2.463    0.0068896
enh59201    2  166733400  166734400      4       2  150064       2.0651     0.019457
enh59203    2  166754000  166755000      2       1  150064       1.9638     0.024775
enh59207    2  166810900  166811900      2       1  150064       3.2935   0.00049468
enh59208    2  166923800  166924800      3       1  150064       3.5633   0.00018311
enh59247    2  169374800  169375800      3       1  150064       2.1259     0.016756
enh59248    2  169377600  169378600      2       1  150064       1.8727     0.030553
enh59249    2  169385600  169386600      1       1  150064       1.7247      0.04229
enh59256    2  169438100  169439100      2       1  150064       2.0669     0.019373
enh59260    2  169482400  169483400      6       2  150064       3.5883   0.00016643
enh59261    2  169489000  169490000      4       2  150064       2.4168     0.007829
enh59262    2  169491400  169492400      3       1  150064       3.4519   0.00027834
enh59276    2  169872000  169873000      5       2  150064       2.0523     0.020073
enh59294    2  170428800  170429800      2       1  150064        1.851     0.032082
enh59307    2  170837000  170838000      1       1  150064       1.6803      0.04645
enh59315    2  171787300  171788300      2       1  150064       1.8763     0.030307
enh59321    2  171991000  171992000      3       1  150064         2.14     0.016177
enh59323    2  171999000  172000000      2       1  150064       1.7314     0.041692
enh59325    2  172002600  172003600      3       1  150064       2.1945       0.0141
enh59328    2  172014500  172015500      2       1  150064       2.3051     0.010581
enh59332    2  172101000  172102000      4       2  150064       1.8396     0.032913
enh59353    2  172543200  172544200      4       2  150064       3.5842   0.00016909
enh59355    2  172654700  172655700      2       1  150064       3.7259   9.7329e-05
enh59363    2  172813100  172814100      4       2  150064       4.0204   2.9048e-05
enh59365    2  172876800  172877800      2       1  150064       3.7264   9.7134e-05
enh59382    2  173138400  173139400      3       2  150064       2.3827    0.0085926
enh59384    2  173158500  173159500      5       2  150064       2.2216     0.013155
enh59418    2  173923200  173924200      3       2  150064       2.3537    0.0092933
enh59422    2  173991100  173992100      3       1  150064       1.6904     0.045479
enh59423    2  174000100  174001100      3       2  150064       2.5849      0.00487
enh59426    2  174075100  174076100      6       3  150064       2.7938    0.0026043
enh59427    2  174079900  174080900      3       2  150064       1.8036     0.035645
enh59431    2  174143200  174144200      2       1  150064       2.6342    0.0042164
enh59439    2  174763000  174764000      4       2  150064       1.8982     0.028836
enh59440    2  174790200  174791200      3       1  150064       2.4107    0.0079618
enh59443    2  174805500  174806500      5       3  150064       2.2863     0.011119
enh59445    2  174814000  174815000      4       1  150064       2.2135     0.013432
enh59454    2  174871400  174872400      2       1  150064       1.6938     0.045152
enh59455    2  174875400  174876400      7       2  150064       2.3883    0.0084642
enh59456    2  174878700  174879700      2       1  150064       1.7088     0.043747
enh59460    2  174891500  174892500      2       1  150064       1.8343     0.033307
enh59461    2  174894700  174895700      1       1  150064       2.4454     0.007234
enh59462    2  174898300  174899300      2       1  150064       1.6653     0.047925
enh59467    2  174936500  174937500      5       2  150064       2.6899    0.0035734
enh59468    2  174976800  174977800      5       2  150064        2.467    0.0068116
enh59469    2  175111400  175112400      2       1  150064       2.6259    0.0043211
enh59470    2  175146700  175147700      3       2  150064       2.1243     0.016824
enh59473    2  175258300  175259300      1       1  150064       1.7408      0.04086
enh59490    2  175463200  175464200      2       1  150064       1.7884     0.036859
enh59492    2  175470900  175471900      2       1  150064       2.4229     0.007698
enh59493    2  175472700  175473700      2       1  150064       1.7895     0.036768
enh59495    2  175475500  175476500      2       1  150064       2.4378    0.0073886
enh59496    2  175477600  175478600      2       1  150064       2.7522    0.0029603
enh59510    2  175617700  175618700      1       1  150064       1.8642      0.03115
enh59514    2  175900600  175901600      5       2  150064        2.088     0.018401
enh59557    2  178215100  178216100      1       1  150064       1.7727      0.03814
enh59568    2  178976200  178977200      2       1  150064       1.9619     0.024889
enh59569    2  178978100  178979100      1       1  150064       2.1118      0.01735
enh59590    2  180307500  180308500      4       2  150064       1.9119     0.027947
enh59592    2  180870000  180871000      2       1  150064       2.6466    0.0040648
enh59640    2  182655600  182656600      3       2  150064        2.046     0.020379
enh59663    2  183990500  183991500      9       3  150064       1.9821     0.023734
enh59665    2  185459900  185460900      4       2  150064       4.9184    4.362e-07
enh59667    2  185475000  185476000      2       1  150064       3.0352    0.0012017
enh59668    2  185484800  185485800      2       1  150064       1.8862     0.029633
enh59669    2  185631400  185632400      1       1  150064       2.4094     0.007989
enh59670    2  185664000  185665000      2       1  150064       1.7998     0.035944
enh59688    2  188411600  188412600      3       1  150064       1.6685     0.047606
enh59700    2  190398800  190399800      1       1  150064        1.646      0.04988
enh59706    2  190433400  190434400      2       1  150064       2.1181     0.017084
enh59722    2  190735200  190736200      3       2  150064       2.5558     0.005297
enh59723    2  190739800  190740800      1       1  150064       2.1003      0.01785
enh59729    2  191220600  191221600      1       1  150064       1.7229      0.04245
enh59735    2  191277900  191278900      1       1  150064       1.8367      0.03313
enh59749    2  191439900  191440900      2       1  150064       2.1948     0.014088
enh59752    2  191492600  191493600      2       1  150064       2.4091    0.0079953
enh59757    2  191740200  191741200      3       2  150064       2.0909      0.01827
enh59758    2  191742000  191743000      1       1  150064       2.2533      0.01212
enh59763    2  191755900  191756900      1       1  150064       1.6797      0.04651
enh59769    2  191884100  191885100      3       2  150064       1.8504     0.032126
enh59770    2  191887000  191888000      5       3  150064       2.0585     0.019771
enh59773    2  191897100  191898100      1       1  150064       2.2945      0.01088
enh59775    2  191915000  191916000      4       1  150064       1.8149     0.034767
enh59779    2  191929900  191930900      2       1  150064       1.9019     0.028591
enh59780    2  191934800  191935800      1       1  150064       1.8569      0.03166
enh59827    2  194136100  194137100      1       1  150064       1.6921      0.04531
enh59828    2  194191100  194192100      3       1  150064       2.3161     0.010277
enh59835    2  196373900  196374900      5       2  150064       3.2561   0.00056477
enh59836    2  196377800  196378800      5       3  150064       1.6472     0.049759
enh59838    2  196397700  196398700      4       2  150064       2.8396    0.0022585
enh59840    2  196402500  196403500      1       1  150064       2.3019      0.01067
enh59841    2  196408000  196409000      1       1  150064       3.5268    0.0002103
enh59843    2  196423300  196424300      4       1  150064       3.6486   0.00013186
enh59844    2  196426700  196427700      3       2  150064        2.282     0.011246
enh59847    2  196441800  196442800      2       1  150064       3.1934   0.00070312
enh59850    2  196460400  196461400      4       2  150064       1.8084     0.035272
enh59864    2  196826600  196827600      3       2  150064       1.9958      0.02298
enh59866    2  196953800  196954800      3       1  150064       1.8977     0.028865
enh59867    2  196966000  196967000      2       1  150064       1.6737       0.0471
enh59869    2  196996500  196997500      5       2  150064       2.0586     0.019764
enh59873    2  197026500  197027500      3       1  150064        1.851     0.032083
enh59877    2  197041200  197042200      1       1  150064       2.3842     0.008558
enh59878    2  197047600  197048600      1       1  150064       2.1038       0.0177
enh59879    2  197065800  197066800      3       1  150064       2.7123    0.0033407
enh59895    2  197139700  197140700      6       4  150064        1.821     0.034306
enh59896    2  197153200  197154200      6       2  150064       3.4206   0.00031241
enh59897    2  197156300  197157300      3       1  150064       3.1197   0.00090516
enh59902    2  197705400  197706400      2       1  150064       2.1978     0.013981
enh59903    2  197755500  197756500      2       1  150064       2.2674     0.011684
enh59905    2  197789100  197790100      1       1  150064       2.0893      0.01834
enh59908    2  197853400  197854400      2       1  150064       2.7117    0.0033466
enh59910    2  197936100  197937100      2       1  150064       2.0929     0.018181
enh59911    2  197946000  197947000      4       2  150064       2.6495     0.004031
enh59924    2  198026400  198027400      2       1  150064       2.2899     0.011013
enh59944    2  198107000  198108000      1       1  150064        1.867      0.03095
enh59947    2  198114200  198115200      3       1  150064       2.5013     0.006186
enh59948    2  198118200  198119200      3       1  150064       2.3969    0.0082682
enh59949    2  198121900  198122900      8       4  150064       2.2491     0.012254
enh59950    2  198124200  198125200      4       2  150064       2.2357     0.012684
enh59955    2  198130500  198131500      4       2  150064       1.8806     0.030011
enh59962    2  198143200  198144200      6       3  150064       3.4586   0.00027153
enh59963    2  198146600  198147600      1       1  150064       4.5234    3.043e-06
enh59966    2  198152400  198153400      2       1  150064       4.1386   1.7469e-05
enh59967    2  198154200  198155200      2       1  150064       5.3195   5.2021e-08
enh59968    2  198155200  198156200      1       1  150064       5.4047    3.246e-08
enh59970    2  198159700  198160700      1       1  150064       5.3695    3.947e-08
enh59971    2  198163000  198164000      3       1  150064       4.9258   4.2004e-07
enh59972    2  198166700  198167700      2       1  150064       4.7655    9.417e-07
enh59974    2  198187400  198188400      1       1  150064       5.5826    1.185e-08
enh59979    2  198295100  198296100      2       1  150064       1.7139     0.043274
enh59980    2  198307300  198308300      2       1  150064        4.865   5.7234e-07
enh59986    2  198361400  198362400      1       1  150064       6.2257    2.397e-10
enh59992    2  198667600  198668600      2       1  150064       4.1812   1.4498e-05
enh59993    2  198670500  198671500      2       1  150064       4.7337   1.1022e-06
enh59994    2  198701900  198702900      2       1  150064       2.3539    0.0092895
enh59995    2  198712700  198713700      3       2  150064       4.0851   2.2025e-05
enh59998    2  198753600  198754600      2       1  150064       4.2409   1.1133e-05
enh59999    2  198759100  198760100      3       2  150064       4.2094   1.2801e-05
enh60000    2  198780000  198781000      2       1  150064       3.5144   0.00022033
enh60008    2  200714400  200715400      3       2  150064        6.421   6.7675e-11
enh60009    2  200774800  200775800      3       2  150064       5.8052   3.2138e-09
enh60010    2  200777200  200778200      3       2  150064        5.733   4.9335e-09
enh60011    2  200778000  200779000      4       2  150064       3.3334   0.00042892
enh60012    2  200778800  200779800      3       1  150064       2.9751    0.0014646
enh60013    2  200818200  200819200      6       3  150064        6.199   2.8416e-10
enh60018    2  201081000  201082000      1       1  150064       2.5143     0.005964
enh60019    2  201172800  201173800      5       2  150064       5.7983   3.3493e-09
enh60022    2  201238600  201239600      2       1  150064       4.4098   5.1728e-06
enh60023    2  201242000  201243000      2       1  150064       4.0926   2.1329e-05
enh60024    2  201245500  201246500      4       2  150064       2.2986     0.010764
enh60027    2  201315000  201316000      1       1  150064       3.0002     0.001349
enh60029    2  201320400  201321400      3       1  150064       3.6447   0.00013385
enh60030    2  201321900  201322900      4       2  150064       3.5799   0.00017184
enh60031    2  201331800  201332800      2       1  150064       3.1392   0.00084705
enh60033    2  201373100  201374100      4       2  150064        1.978     0.023962
enh60041    2  201499900  201500900      4       2  150064        1.781     0.037459
enh60083    2  202046800  202047800      1       1  150064       1.8405      0.03285
enh60098    2  202119000  202120000      7       3  150064       2.9018    0.0018548
enh60099    2  202129000  202130000      1       1  150064       2.6222     0.004368
enh60101    2  202136500  202137500      2       1  150064       1.7211     0.042619
enh60123    2  203453100  203454100      2       1  150064       1.7147     0.043196
enh60136    2  203588100  203589100      1       1  150064       2.7709     0.002795
enh60142    2  203830200  203831200      6       3  150064        2.341    0.0096165
enh60144    2  203877800  203878800      1       1  150064       2.9017     0.001856
enh60146    2  203882500  203883500      4       2  150064       2.9699    0.0014895
enh60148    2  204105000  204106000      3       1  150064        2.659    0.0039186
enh60152    2  204316100  204317100      2       1  150064       2.4105    0.0079651
enh60155    2  204366500  204367500      4       2  150064       1.7029     0.044295
enh60161    2  204522700  204523700      1       1  150064       2.0317      0.02109
enh60210    2  206411300  206412300      2       1  150064       2.0737     0.019052
enh60225    2  206863200  206864200      1       1  150064        1.671      0.04736
enh60244    2  207911200  207912200      3       2  150064       1.8611     0.031363
enh60260    2  208014000  208015000      4       2  150064       1.8513     0.032066
enh60267    2  208089400  208090400      3       2  150064       2.3381    0.0096897
enh60283    2  208217500  208218500      2       1  150064       1.8105     0.035107
enh60286    2  208345400  208346400      2       1  150064       2.7936    0.0026064
enh60288    2  208365500  208366500      6       3  150064       2.8901    0.0019256
enh60292    2  208392100  208393100      2       1  150064       3.2313   0.00061611
enh60297    2  208481200  208482200      3       1  150064       3.7659    8.296e-05
enh60299    2  208483900  208484900      3       1  150064       3.8769   5.2892e-05
enh60302    2  208494800  208495800      4       1  150064       2.0919     0.018225
enh60303    2  208498800  208499800      2       1  150064       3.8842   5.1339e-05
enh60304    2  208526800  208527800      2       1  150064       3.1667   0.00077102
enh60335    2  208929200  208930200      5       2  150064       2.3919    0.0083816
enh60428    2  216880300  216881300      2       1  150064       1.7857     0.037073
enh60449    2  217352000  217353000      4       2  150064       2.6821    0.0036579
enh60452    2  217360400  217361400      4       2  150064       1.8798     0.030068
enh60456    2  217418900  217419900      3       2  150064       2.3819    0.0086119
enh60457    2  217483700  217484700      4       2  150064       1.9169     0.027628
enh60480    2  218653500  218654500      7       3  150064       2.2778     0.011369
enh60481    2  218655200  218656200      2       1  150064       2.4467    0.0072085
enh60492    2  218776500  218777500      3       1  150064       1.8361     0.033171
enh60493    2  218783600  218784600     16       2  150064       2.6281    0.0042932
enh60544    2  219139900  219140900      1       1  150064       1.8132       0.0349
enh60558    2  219198900  219199900      2       1  150064       1.6681     0.047649
enh60605    2  219940800  219941800      3       2  150064       1.7253     0.042238
enh60608    2  219950400  219951400      1       1  150064       2.3947     0.008317
enh60613    2  220024000  220025000      2       1  150064       2.6937    0.0035333
enh60614    2  220025600  220026600      2       1  150064       2.6891    0.0035818
enh60616    2  220039600  220040600      2       1  150064       3.3886   0.00035125
enh60618    2  220045800  220046800      2       1  150064       2.9592    0.0015421
enh60619    2  220047200  220048200      2       1  150064       3.8422   6.0957e-05
enh60625    2  220092000  220093000      1       1  150064        2.173      0.01489
enh60630    2  220113000  220114000      4       2  150064        2.189     0.014299
enh60635    2  220220800  220221800      1       1  150064       1.9583       0.0251
enh60646    2  220478100  220479100      1       1  150064       2.9665     0.001506
enh60657    2  222392100  222393100      2       1  150064        2.968    0.0014987
enh60658    2  222393700  222394700      2       1  150064       3.0741    0.0010556
enh60659    2  222394900  222395900      4       2  150064        2.334    0.0097972
enh60664    2  223268700  223269700      1       1  150064       2.0033      0.02257
enh60687    2  223728100  223729100      2       1  150064       1.6604     0.048413
enh60734    2  225183800  225184800      3       1  150064       1.7368     0.041211
enh60736    2  225267100  225268100      4       2  150064       2.4554    0.0070366
enh60737    2  225270400  225271400      5       1  150064       2.8005    0.0025512
enh60738    2  225291300  225292300      7       2  150064       3.1027   0.00095883
enh60739    2  225306200  225307200     10       3  150064       2.4501    0.0071408
enh60740    2  225349800  225350800      2       1  150064       1.9061     0.028321
enh60742    2  225385100  225386100      3       2  150064       3.5683   0.00017969
enh60744    2  225390400  225391400      3       1  150064       5.0926   1.7657e-07
enh60745    2  225426700  225427700      4       2  150064       2.1672     0.015109
enh60746    2  225434600  225435600      1       1  150064       1.6773      0.04674
enh60747    2  225439600  225440600      6       2  150064        3.536   0.00020315
enh60748    2  225441300  225442300      3       2  150064       4.4226   4.8759e-06
enh60751    2  225467100  225468100      6       3  150064        4.554   2.6316e-06
enh60755    2  225754800  225755800      2       1  150064        2.478    0.0066057
enh60756    2  225758000  225759000      1       1  150064       2.1609      0.01535
enh60757    2  225774500  225775500      7       3  150064       2.0494     0.020212
enh60785    2  225901800  225902800      1       1  150064        3.889    5.032e-05
enh60788    2  225920300  225921300      4       2  150064       2.0925     0.018197
enh60789    2  225976600  225977600      6       2  150064       1.6889     0.045616
enh60792    2  226028900  226029900      5       2  150064       1.9009     0.028658
enh60793    2  226604100  226605100      1       1  150064       1.7779      0.03771
enh60826    2  227702400  227703400      5       1  150064       1.8918     0.029257
enh60827    2  227703800  227704800      3       1  150064       1.8996      0.02874
enh60828    2  227727100  227728100      4       1  150064       2.3948    0.0083141
enh60830    2  227739900  227740900      1       1  150064        1.825        0.034
enh60840    2  228200000  228201000      3       2  150064       1.9285     0.026894
enh60846    2  228262000  228263000      6       2  150064       2.7527    0.0029553
enh60847    2  228263200  228264200      3       1  150064       2.6928     0.003543
enh60850    2  228277100  228278100      2       1  150064        1.675     0.046971
enh60851    2  228281900  228282900      5       2  150064       1.7092      0.04371
enh60859    2  228324600  228325600      2       1  150064       2.2257     0.013016
enh60860    2  228328600  228329600      7       4  150064       2.5216    0.0058409
enh60861    2  228330900  228331900      2       1  150064       2.2141     0.013412
enh60865    2  228347700  228348700      3       2  150064       1.9634     0.024799
enh60871    2  228380400  228381400      5       2  150064       2.0463     0.020364
enh60872    2  228382600  228383600      7       3  150064        2.076     0.018949
enh60877    2  228647100  228648100      7       3  150064       3.1985   0.00069061
enh60878    2  228648500  228649500      3       1  150064       2.5928    0.0047604
enh60886    2  230131000  230132000      2       1  150064       1.7272     0.042064
enh60891    2  230162800  230163800      2       1  150064       2.9357    0.0016642
enh60892    2  230176400  230177400      4       2  150064       1.6508     0.049395
enh60919    2  231091200  231092200      5       1  150064       1.7624        0.039
enh60924    2  231190100  231191100      6       2  150064       1.9679     0.024542
enh60947    2  231467200  231468200      2       1  150064       1.7855      0.03709
enh60986    2  231845800  231846800      3       2  150064       2.2584     0.011962
enh61013    2  232264400  232265400      1       1  150064       2.3044       0.0106
enh61018    2  232333600  232334600     10       4  150064       2.6735    0.0037533
enh61032    2  232470000  232471000      2       1  150064       1.7846      0.03716
enh61043    2  232532000  232533000      2       1  150064       2.2746     0.011466
enh61046    2  232542000  232543000      5       3  150064       1.8461     0.032437
enh61068    2  233102000  233103000      1       1  150064       1.6755      0.04692
enh61087    2  233416500  233417500      1       1  150064       1.6581      0.04865
enh61092    2  233680800  233681800      3       1  150064       4.4413   4.4699e-06
enh61093    2  233703400  233704400      2       1  150064       6.0443   7.5018e-10
enh61094    2  233738300  233739300      3       2  150064       1.8975     0.028883
enh61095    2  233765800  233766800      7       3  150064       1.7602     0.039183
enh61098    2  233913700  233914700      2       1  150064       2.5633    0.0051834
enh61100    2  233923200  233924200      3       1  150064       2.3692    0.0089144
enh61180    2  234970300  234971300      3       1  150064       2.5763    0.0049937
enh61187    2  235044600  235045600      2       1  150064       1.8077     0.035326
enh61210    2  235359500  235360500      2       1  150064       1.8324     0.033448
enh61239    2  236408800  236409800      2       1  150064       1.6704     0.047417
enh61250    2  237463600  237464600      2       1  150064       1.7243     0.042323
enh61262    2  237666800  237667800      2       1  150064       1.7837     0.037234
enh61269    2  237897000  237898000      3       1  150064       1.6607     0.048387
enh61318    2  238649100  238650100      4       1  150064       1.7396     0.040963
enh61319    2  238651800  238652800      9       2  150064       1.8231     0.034142
enh61348    2  239092900  239093900      4       2  150064       2.5196     0.005874
enh61351    2  239109800  239110800      5       3  150064        1.647     0.049782
enh61419    2  240229400  240230400      1       1  150064        2.016       0.0219
enh61464    2  240568700  240569700      1       1  150064       2.4032     0.008127
enh61465    2  240577200  240578200      4       2  150064       2.0127     0.022075
enh61466    2  240577800  240578800      4       2  150064       1.6989     0.044672
enh61479    2  240875900  240876900      2       1  150064       1.8703     0.030719
enh61481    2  240885100  240886100      8       2  150064       1.7461     0.040401
enh61490    2  241331600  241332600      7       2  150064       2.1881     0.014333
enh61504    2  241562600  241563600      7       3  150064       1.6542     0.049039
enh61520    2  241948200  241949200      4       2  150064       1.9416     0.026094
enh61553    2  242555900  242556900      4       2  150064       1.8219     0.034235
enh61557    2  242579700  242580700      2       1  150064        2.187     0.014372
enh61572    2  242785700  242786700      1       1  150064       1.8505      0.03212
enh61575    2  242820100  242821100      2       1  150064       1.9287     0.026884
enh61586    2  242907200  242908200      2       1  150064       1.7049     0.044102
enh61606    3    3221400    3222400      4       2  150064       1.7359     0.041293
enh61607    3    3233200    3234200      7       3  150064       1.9089     0.028136
enh61608    3    3233900    3234900      1       1  150064       2.0972      0.01799
enh61666    3    4789600    4790600      3       2  150064       2.0076     0.022344
enh61677    3    4886900    4887900      1       1  150064       2.6114     0.004509
enh61678    3    4891900    4892900      1       1  150064       2.4656      0.00684
enh61679    3    4894800    4895800      1       1  150064       2.3182      0.01022
enh61700    3    5068500    5069500      6       2  150064       2.1935     0.014137
enh61716    3    5209400    5210400      2       1  150064        1.761     0.039116
enh61722    3    5241300    5242300      2       1  150064       1.9875     0.023436
enh61743    3    7348400    7349400      5       1  150064       1.8544     0.031842
enh61773    3    9220500    9221500      1       1  150064       1.6988      0.04468
enh61774    3    9222400    9223400      3       2  150064        2.042     0.020577
enh61779    3    9403400    9404400      2       1  150064       2.4557    0.0070301
enh61783    3    9436200    9437200      5       2  150064         1.74     0.040926
enh61786    3    9448400    9449400      2       1  150064       1.8093     0.035199
enh61787    3    9451700    9452700      1       1  150064       2.0714      0.01916
enh61790    3    9462600    9463600      3       2  150064       2.2163     0.013337
enh61791    3    9463700    9464700      3       2  150064       2.5992    0.0046721
enh61792    3    9464500    9465500      3       2  150064       1.8481     0.032294
enh61793    3    9493300    9494300      2       1  150064       1.7916     0.036601
enh61858    3   10240500   10241500      2       1  150064       1.7216     0.042573
enh61881    3   10437100   10438100      3       1  150064       3.3372   0.00042317
enh61882    3   10478300   10479300      3       2  150064        1.766       0.0387
enh61883    3   10593200   10594200      3       1  150064       2.3492     0.009407
enh61928    3   11612500   11613500      3       2  150064       2.0001     0.022744
enh61942    3   11685400   11686400      1       1  150064       4.0817    2.235e-05
enh61947    3   11886200   11887200      8       1  150064       2.3888    0.0084513
enh61950    3   12218100   12219100      1       1  150064       2.1492      0.01581
enh61951    3   12220000   12221000      1       1  150064       3.2532    0.0005705
enh61954    3   12239400   12240400      3       1  150064       1.7183     0.042869
enh61960    3   12311700   12312700      3       2  150064       1.8356     0.033211
enh61962    3   12319600   12320600      4       2  150064        3.243    0.0005914
enh61968    3   12394800   12395800      3       1  150064       2.0632     0.019545
enh61971    3   12439000   12440000      4       2  150064        3.181   0.00073371
enh61978    3   12502400   12503400      2       1  150064       2.2335     0.012757
enh61979    3   12512600   12513600      3       2  150064        2.531    0.0056874
enh61980    3   12521000   12522000      3       1  150064       2.2586     0.011955
enh61981    3   12524200   12525200      3       1  150064       1.9132     0.027863
enh61985    3   12599700   12600700      3       2  150064        2.173     0.014889
enh61986    3   12601900   12602900      3       1  150064       2.3248     0.010042
enh61988    3   12631800   12632800      1       1  150064       2.0369      0.02083
enh61989    3   12663400   12664400      2       1  150064       1.8685     0.030845
enh61995    3   12697300   12698300      2       1  150064       2.1565     0.015523
enh61997    3   12716400   12717400      4       2  150064       1.9305     0.026769
enh61998    3   12718600   12719600      1       1  150064       2.1128      0.01731
enh61999    3   12723300   12724300      1       1  150064       2.3974     0.008255
enh62000    3   12737500   12738500      3       1  150064       2.3142     0.010329
enh62001    3   12748500   12749500      4       2  150064       2.1782     0.014694
enh62003    3   12761400   12762400      5       1  150064       2.2083      0.01361
enh62004    3   12770400   12771400      3       1  150064       2.5427    0.0054992
enh62022    3   13026400   13027400      4       1  150064       1.7152     0.043158
enh62026    3   13041300   13042300      2       1  150064       1.6889     0.045623
enh62034    3   13083800   13084800      3       2  150064       2.1508     0.015748
enh62035    3   13087500   13088500      6       3  150064       2.6935    0.0035351
enh62038    3   13111000   13112000      8       2  150064       2.3845    0.0085508
enh62040    3   13124900   13125900      8       2  150064       2.9459      0.00161
enh62041    3   13128200   13129200      2       1  150064       1.9336     0.026581
enh62044    3   13154600   13155600      1       1  150064        1.868      0.03088
enh62051    3   13378200   13379200      3       1  150064       2.0201     0.021688
enh62054    3   13395300   13396300      2       1  150064       2.7756    0.0027549
enh62055    3   13428000   13429000      6       2  150064       2.4472    0.0071995
enh62056    3   13438100   13439100      5       2  150064       1.6576     0.048704
enh62061    3   13462900   13463900      2       1  150064       1.7782     0.037682
enh62064    3   13494000   13495000      3       2  150064        2.009     0.022266
enh62103    3   14415100   14416100      4       2  150064       1.8382     0.033017
enh62104    3   14419000   14420000     10       2  150064       2.5294    0.0057131
enh62105    3   14425600   14426600      6       3  150064       2.6146    0.0044663
enh62108    3   14442000   14443000      5       3  150064       1.6509     0.049375
enh62125    3   14689900   14690900      4       1  150064       1.6976     0.044792
enh62126    3   14691700   14692700      2       1  150064       1.7422     0.040736
enh62146    3   15143200   15144200      2       1  150064        2.031     0.021128
enh62163    3   15346000   15347000      5       2  150064        1.689     0.045611
enh62231    3   16353600   16354600      3       1  150064       1.7747     0.037971
enh62233    3   16360300   16361300      8       3  150064       1.6767     0.046801
enh62239    3   16441100   16442100      7       3  150064       2.2601     0.011908
enh62251    3   16537000   16538000      1       1  150064       1.6959      0.04495
enh62265    3   16830200   16831200      5       3  150064       2.0334     0.021005
enh62266    3   16834600   16835600      1       1  150064       2.7297      0.00317
enh62268    3   16838700   16839700      4       2  150064       2.6721    0.0037691
enh62269    3   16842300   16843300      3       1  150064       2.6329    0.0042324
enh62270    3   16846600   16847600      3       2  150064       3.9845   3.3808e-05
enh62271    3   16852300   16853300      6       3  150064       3.2394   0.00059899
enh62272    3   16865300   16866300      3       1  150064       3.3366   0.00042409
enh62273    3   16879800   16880800      1       1  150064       1.8239      0.03408
enh62275    3   16891700   16892700      7       4  150064       2.3749    0.0087776
enh62277    3   16910700   16911700      3       2  150064       1.6589      0.04857
enh62290    3   16946900   16947900      1       1  150064       2.7404     0.003068
enh62291    3   16948200   16949200      2       1  150064       2.0693     0.019258
enh62294    3   16958300   16959300      5       2  150064       4.1512   1.6535e-05
enh62295    3   16969800   16970800      3       2  150064       2.2143     0.013404
enh62296    3   16974100   16975100      4       2  150064       1.9551     0.025286
enh62298    3   16977800   16978800      3       2  150064       2.7808    0.0027113
enh62302    3   17036200   17037200      8       4  150064       1.6567     0.048792
enh62304    3   17047500   17048500      2       1  150064       2.2391     0.012573
enh62307    3   17072300   17073300      5       2  150064       1.8184     0.034503
enh62308    3   17075600   17076600      4       1  150064        1.666     0.047852
enh62309    3   17080300   17081300      2       1  150064       2.3698    0.0088991
enh62310    3   17092900   17093900      3       1  150064       2.4889    0.0064066
enh62312    3   17117900   17118900      4       2  150064       1.9236     0.027205
enh62313    3   17129700   17130700      2       1  150064       2.2981     0.010778
enh62315    3   17192600   17193600      4       2  150064       2.3825    0.0085986
enh62317    3   17231800   17232800      1       1  150064       4.6319    1.812e-06
enh62318    3   17232800   17233800      1       1  150064       4.8012    7.884e-07
enh62319    3   17236900   17237900      2       1  150064       3.8841   5.1359e-05
enh62320    3   17364000   17365000      1       1  150064       3.4059    0.0003297
enh62321    3   17426100   17427100      5       1  150064       4.2989   8.5832e-06
enh62322    3   17440400   17441400      2       1  150064       3.3798   0.00036275
enh62323    3   17443100   17444100      4       1  150064       3.0978   0.00097479
enh62325    3   17668300   17669300      1       1  150064       5.0136    2.671e-07
enh62326    3   17680000   17681000      2       1  150064       1.8609     0.031377
enh62327    3   17706200   17707200      2       1  150064       4.1961   1.3575e-05
enh62328    3   17774000   17775000      1       1  150064        4.382     5.88e-06
enh62329    3   17780400   17781400      3       1  150064       4.7451    1.042e-06
enh62330    3   17784800   17785800      4       1  150064         2.91     0.001807
enh62331    3   17788600   17789600      3       1  150064       4.4783    3.762e-06
enh62332    3   17790500   17791500      1       1  150064       3.0272     0.001234
enh62333    3   17791200   17792200      2       1  150064       3.8504    5.896e-05
enh62334    3   17816200   17817200      1       1  150064       4.8777    5.367e-07
enh62335    3   17821000   17822000      2       1  150064       4.0065   3.0815e-05
enh62336    3   17947400   17948400      2       1  150064       1.8888     0.029458
enh62338    3   17986900   17987900      3       2  150064       2.1101     0.017424
enh62339    3   18022500   18023500      2       1  150064       2.6679     0.003816
enh62341    3   18027600   18028600      3       2  150064       2.1209     0.016965
enh62344    3   18249900   18250900      3       2  150064       3.4265   0.00030568
enh62349    3   18467700   18468700      1       1  150064       1.8273      0.03383
enh62359    3   18908200   18909200      2       1  150064       2.7167    0.0032969
enh62366    3   19943000   19944000      2       1  150064       2.6141    0.0044727
enh62370    3   19990700   19991700      6       3  150064       2.0977     0.017964
enh62407    3   23444200   23445200      1       1  150064       1.9392      0.02624
enh62417    3   23768400   23769400      5       3  150064       2.4113     0.007947
enh62427    3   23852800   23853800      4       2  150064       3.4433    0.0002873
enh62437    3   23902400   23903400      2       1  150064       2.4615    0.0069175
enh62447    3   24544500   24545500      1       1  150064       2.6094     0.004535
enh62467    3   25790500   25791500      1       1  150064         1.89      0.02938
enh62468    3   25822100   25823100      1       1  150064       2.0353      0.02091
enh62524    3   29736800   29737800      4       1  150064       1.8102     0.035131
enh62525    3   29800800   29801800      1       1  150064       3.0275     0.001233
enh62526    3   29805400   29806400      4       1  150064       2.9476     0.001601
enh62527    3   30081000   30082000      4       2  150064       2.2606     0.011892
enh62533    3   30272800   30273800      3       2  150064       3.1731   0.00075415
enh62534    3   30311100   30312100      3       1  150064       2.5937    0.0047468
enh62537    3   30373700   30374700      3       2  150064        2.272     0.011544
enh62542    3   30514600   30515600      3       2  150064       1.7238     0.042375
enh62566    3   30706500   30707500      1       1  150064       2.8953     0.001894
enh62590    3   31489800   31490800      2       1  150064        1.684     0.046087
enh62591    3   31497400   31498400      6       2  150064       2.2302     0.012866
enh62592    3   31503600   31504600      5       2  150064       2.5007    0.0061967
enh62600    3   31589100   31590100      2       1  150064       2.6233    0.0043544
enh62606    3   31623000   31624000      1       1  150064        3.196    0.0006967
enh62608    3   31677300   31678300      2       1  150064       1.6942     0.045115
enh62619    3   32001200   32002200      2       1  150064       1.6888     0.045627
enh62621    3   32027100   32028100      3       2  150064       1.9509     0.025535
enh62632    3   32343700   32344700      6       3  150064       1.6664     0.047817
enh62677    3   32671300   32672300      9       1  150064       1.9027     0.028538
enh62684    3   32855900   32856900      1       1  150064       2.3422     0.009586
enh62698    3   33104100   33105100      1       1  150064       1.6983      0.04473
enh62705    3   33139100   33140100      1       1  150064        1.795      0.03633
enh62713    3   33413900   33414900      1       1  150064       3.0412     0.001178
enh62714    3   33426700   33427700      3       2  150064       2.6673    0.0038233
enh62715    3   33442700   33443700      5       2  150064       2.9321    0.0016833
enh62716    3   33458200   33459200      3       2  150064       2.8368    0.0022781
enh62718    3   33460700   33461700      1       1  150064       2.5478     0.005421
enh62719    3   33462400   33463400      5       2  150064        2.818    0.0024161
enh62720    3   33467800   33468800      2       1  150064       3.1168   0.00091427
enh62721    3   33473000   33474000      3       2  150064       3.3183    0.0004529
enh62723    3   33483100   33484100      6       3  150064       2.7076    0.0033882
enh62724    3   33487900   33488900      6       2  150064       1.8522     0.032001
enh62725    3   33616800   33617800      2       1  150064       2.1202     0.016994
enh62740    3   34062600   34063600      6       3  150064       2.1122     0.017333
enh62741    3   34098100   34099100      4       2  150064       1.6833     0.046158
enh62749    3   34402800   34403800      2       1  150064       2.0718     0.019143
enh62755    3   36136600   36137600      2       1  150064        1.989     0.023352
enh62762    3   36884100   36885100      2       1  150064       5.1878   1.0642e-07
enh62763    3   36905600   36906600      1       1  150064       2.9618     0.001529
enh62764    3   36909900   36910900      2       1  150064       3.0448    0.0011641
enh62765    3   36916700   36917700      2       1  150064       2.9571    0.0015525
enh62766    3   36918300   36919300      3       1  150064       3.1373   0.00085264
enh62767    3   36919000   36920000      1       1  150064       6.0847    5.836e-10
enh62768    3   36935100   36936100      3       1  150064       3.0269    0.0012354
enh62769    3   36941600   36942600      2       1  150064       2.0558     0.019903
enh62770    3   36942300   36943300      2       1  150064       2.6908    0.0035639
enh62771    3   36946400   36947400      1       1  150064       2.6066     0.004572
enh62773    3   36952800   36953800      4       2  150064       4.1104   1.9746e-05
enh62775    3   36959200   36960200      4       2  150064       5.3805   3.7134e-08
enh62776    3   36961400   36962400      1       1  150064       5.5129    1.765e-08
enh62777    3   36964100   36965100      5       2  150064       5.4187   3.0018e-08
enh62779    3   36984600   36985600      2       1  150064       2.7253    0.0032117
enh62780    3   36986600   36987600      4       2  150064       3.3887   0.00035117
enh62781    3   36999500   37000500      2       1  150064       2.0392     0.020716
enh62782    3   37006300   37007300      3       1  150064       2.8418    0.0022429
enh62783    3   37010900   37011900      2       1  150064       2.8671     0.002071
enh62784    3   37029200   37030200      1       1  150064       2.1522      0.01569
enh62785    3   37035800   37036800      3       2  150064       3.0748    0.0010533
enh62786    3   37066200   37067200      4       1  150064       2.9204    0.0017478
enh62787    3   37094900   37095900      1       1  150064       2.4176     0.007812
enh62789    3   37144600   37145600      1       1  150064       2.9363     0.001661
enh62795    3   37185300   37186300      2       1  150064       2.7109    0.0033552
enh62797    3   37188100   37189100      1       1  150064       2.9771     0.001455
enh62799    3   37196200   37197200      2       1  150064        2.251     0.012192
enh62800    3   37204500   37205500      3       1  150064       3.0441    0.0011669
enh62801    3   37214400   37215400      2       1  150064       2.0011     0.022689
enh62803    3   37220600   37221600      5       3  150064       2.2979     0.010784
enh62804    3   37258600   37259600      5       2  150064       2.4625    0.0068994
enh62806    3   37269600   37270600      4       2  150064       2.4877    0.0064279
enh62807    3   37277100   37278100      3       1  150064       1.9617     0.024899
enh62808    3   37277700   37278700      4       2  150064       2.0412     0.020618
enh62813    3   37343700   37344700      1       1  150064       1.8619      0.03131
enh62816    3   37365900   37366900      1       1  150064       1.9351      0.02649
enh62827    3   37536000   37537000      6       2  150064       1.7874     0.036935
enh62838    3   37940100   37941100      4       1  150064        1.721     0.042623
enh62841    3   37950500   37951500      2       1  150064       3.6389   0.00013692
enh62842    3   37964100   37965100      1       1  150064       3.7125    0.0001026
enh62844    3   37987100   37988100      3       2  150064       2.8174    0.0024209
enh62845    3   37997600   37998600      2       1  150064       2.0516     0.020107
enh62846    3   38015900   38016900      3       2  150064       1.6536     0.049107
enh62847    3   38020700   38021700      2       1  150064       1.9269     0.026994
enh62852    3   38037800   38038800      2       1  150064        1.715     0.043174
enh62886    3   38468300   38469300      2       1  150064       3.0781    0.0010415
enh62889    3   39092200   39093200      1       1  150064       2.7488     0.002991
enh62950    3   40732200   40733200      2       1  150064        1.661     0.048356
enh62952    3   40759700   40760700      1       1  150064       2.1459      0.01594
enh62998    3   42142000   42143000      2       1  150064       2.0403      0.02066
enh63005    3   42190100   42191100      3       2  150064       3.2587   0.00055968
enh63008    3   42202300   42203300      1       1  150064       2.3561     0.009233
enh63009    3   42202800   42203800      1       1  150064       1.7506      0.04001
enh63010    3   42205700   42206700      2       1  150064       1.7237     0.042378
enh63012    3   42214200   42215200      3       1  150064       2.0205     0.021668
enh63013    3   42220700   42221700      4       2  150064       2.5747    0.0050163
enh63014    3   42233400   42234400      7       2  150064       2.0992     0.017902
enh63015    3   42237000   42238000      3       1  150064       2.5243    0.0057956
enh63017    3   42257200   42258200      5       2  150064       1.9468     0.025782
enh63020    3   42416700   42417700      2       1  150064       2.1651      0.01519
enh63032    3   42570200   42571200      1       1  150064       2.8961     0.001889
enh63045    3   42692700   42693700      2       1  150064       2.1973     0.013999
enh63075    3   43223300   43224300     10       4  150064       1.6792     0.046556
enh63088    3   43358800   43359800      2       1  150064       1.7782     0.037685
enh63098    3   43435000   43436000      3       2  150064       2.4605    0.0069373
enh63112    3   43717900   43718900      4       2  150064       2.7521    0.0029606
enh63115    3   43737200   43738200      4       2  150064       2.3239     0.010065
enh63119    3   43811600   43812600      1       1  150064       1.6469      0.04979
enh63124    3   44225600   44226600      5       3  150064       2.1993     0.013929
enh63125    3   44247900   44248900      3       2  150064       2.0562     0.019881
enh63127    3   44360100   44361100      2       1  150064       2.2485     0.012274
enh63129    3   44396800   44397800      5       2  150064        2.871    0.0020458
enh63136    3   44597200   44598200      1       1  150064       3.0287     0.001228
enh63165    3   45150300   45151300      1       1  150064       2.2662      0.01172
enh63167    3   45153700   45154700      3       2  150064       2.1984     0.013962
enh63170    3   45164800   45165800      1       1  150064       1.7014      0.04443
enh63172    3   45180300   45181300      8       4  150064       2.1403     0.016165
enh63178    3   45315000   45316000      3       2  150064       3.7135   0.00010222
enh63414    3   48131000   48132000      1       1  150064       1.7805       0.0375
enh63415    3   48153800   48154800      1       1  150064       1.8158       0.0347
enh63417    3   48235700   48236700      1       1  150064       2.3208      0.01015
enh63420    3   48258800   48259800      4       2  150064        1.913     0.027875
enh63423    3   48274300   48275300      2       1  150064       2.8184    0.0024135
enh63425    3   48281100   48282100      1       1  150064       2.3351      0.00977
enh63431    3   48348000   48349000      2       1  150064       1.9194     0.027466
enh63432    3   48360000   48361000      5       1  150064       1.9888     0.023361
enh63433    3   48375000   48376000      5       2  150064       2.0788      0.01882
enh63434    3   48376900   48377900      5       2  150064       1.6551     0.048952
enh63466    3   48661400   48662400      1       1  150064        2.289      0.01104
enh63467    3   48670900   48671900      2       1  150064       2.3372    0.0097139
enh63473    3   48754800   48755800      1       1  150064       2.1125      0.01732
enh63476    3   48779300   48780300      2       1  150064       1.7222     0.042513
enh63477    3   48786400   48787400      1       1  150064       2.0133      0.02204
enh63478    3   48799900   48800900      1       1  150064        1.794      0.03641
enh63481    3   48849600   48850600      2       1  150064        1.655     0.048962
enh63493    3   48968600   48969600      1       1  150064       1.7662      0.03868
enh63494    3   48972600   48973600      2       1  150064       2.2907      0.01099
enh63503    3   49067000   49068000      1       1  150064       1.6834      0.04615
enh63510    3   49156200   49157200      2       1  150064       2.1108     0.017397
enh63513    3   49199200   49200200      1       1  150064       2.1543      0.01561
enh63517    3   49274800   49275800      2       1  150064       2.1606     0.015361
enh63526    3   49334300   49335300      4       2  150064       1.8961     0.028972
enh63529    3   49375200   49376200      1       1  150064       1.7766      0.03782
enh63535    3   49411300   49412300      2       1  150064        1.874     0.030468
enh63536    3   49415000   49416000      2       1  150064       1.9668     0.024604
enh63540    3   49425500   49426500      1       1  150064       2.3171      0.01025
enh63542    3   49436900   49437900      3       2  150064       2.1673     0.015107
enh63545    3   49442900   49443900      3       2  150064       2.3794    0.0086707
enh63551    3   49458400   49459400      3       1  150064       2.1882     0.014328
enh63553    3   49465300   49466300      2       1  150064       2.3632    0.0090586
enh63556    3   49502800   49503800      2       1  150064        1.769     0.038446
enh63560    3   49532300   49533300      2       1  150064       1.7921     0.036557
enh63570    3   49749500   49750500      5       3  150064       1.8556     0.031757
enh63573    3   49759600   49760600      2       1  150064       1.7308     0.041743
enh63577    3   49821800   49822800      1       1  150064       2.3219      0.01012
enh63580    3   49848800   49849800      1       1  150064       2.3804     0.008648
enh63581    3   49851600   49852600      2       1  150064       2.4112      0.00795
enh63583    3   49892600   49893600      2       1  150064       2.2205     0.013191
enh63584    3   49894200   49895200      2       1  150064       2.0486     0.020249
enh63585    3   49910100   49911100      2       1  150064       1.8315      0.03351
enh63592    3   49971000   49972000      2       1  150064       2.2169     0.013317
enh63593    3   49974400   49975400      1       1  150064       3.0846     0.001019
enh63594    3   49976400   49977400      2       1  150064       1.7141     0.043251
enh63595    3   49978700   49979700      2       1  150064        2.531    0.0056873
enh63596    3   49979700   49980700      3       2  150064       2.2091     0.013584
enh63598    3   50112200   50113200      4       2  150064       3.0641    0.0010915
enh63599    3   50115000   50116000      1       1  150064       2.6542     0.003975
enh63600    3   50119100   50120100      5       2  150064       2.0649     0.019467
enh63602    3   50125200   50126200      4       2  150064       2.2616     0.011861
enh63603    3   50128200   50129200      3       1  150064       2.8328    0.0023068
enh63606    3   50207800   50208800      3       2  150064       1.8383     0.033008
enh63615    3   50288000   50289000      2       1  150064       2.1402     0.016169
enh63619    3   50297000   50298000      1       1  150064       2.6618     0.003886
enh63628    3   50362000   50363000      1       1  150064       2.1638      0.01524
enh63641    3   50409600   50410600      3       2  150064       3.0316    0.0012165
enh63651    3   50519000   50520000      3       2  150064       2.4225    0.0077069
enh63682    3   51009000   51010000      2       1  150064       2.0342     0.020965
enh63685    3   51295900   51296900      1       1  150064       1.8882       0.0295
enh63689    3   51425200   51426200      2       1  150064       2.0497     0.020197
enh63693    3   51505700   51506700      1       1  150064       2.1873      0.01436
enh63698    3   51655800   51656800      3       1  150064       1.8953     0.029025
enh63705    3   51721300   51722300      2       1  150064       2.1394       0.0162
enh63709    3   51776700   51777700      1       1  150064       2.2495      0.01224
enh63731    3   52141800   52142800      1       1  150064       2.0807      0.01873
enh63732    3   52143100   52144100      3       1  150064       2.0685     0.019296
enh63734    3   52156900   52157900      1       1  150064        2.084      0.01858
enh63743    3   52229600   52230600      4       2  150064       3.0577    0.0011151
enh63744    3   52233700   52234700      2       1  150064       3.6533   0.00012944
enh63746    3   52235800   52236800      2       1  150064       3.5856   0.00016812
enh63747    3   52238000   52239000      2       1  150064       3.7873   7.6159e-05
enh63748    3   52243500   52244500      2       1  150064       3.2364   0.00060534
enh63752    3   52268800   52269800      6       3  150064       4.4128   5.1032e-06
enh63754    3   52277100   52278100      2       1  150064       4.1743   1.4945e-05
enh63755    3   52281900   52282900      1       1  150064       1.8029       0.0357
enh63757    3   52288100   52289100      1       1  150064       5.5327    1.577e-08
enh63758    3   52289500   52290500      2       1  150064       3.1092   0.00093813
enh63761    3   52306200   52307200      3       2  150064       3.7742   8.0272e-05
enh63762    3   52308500   52309500      3       2  150064       5.0398   2.3298e-07
enh63767    3   52332400   52333400      1       1  150064       3.7971     7.32e-05
enh63768    3   52341200   52342200      1       1  150064        4.945    3.807e-07
enh63771    3   52348300   52349300      3       2  150064       4.6476   1.6791e-06
enh63774    3   52374300   52375300      3       1  150064       2.2181     0.013273
enh63775    3   52406800   52407800      4       2  150064       3.6841   0.00011474
enh63780    3   52449600   52450600      1       1  150064       4.8348    6.664e-07
enh63782    3   52466500   52467500      4       2  150064       3.9566   3.8006e-05
enh63786    3   52488000   52489000      3       2  150064       3.1092   0.00093793
enh63787    3   52491000   52492000      3       1  150064       3.8496   5.9145e-05
enh63795    3   52559000   52560000      1       1  150064       4.7662    9.387e-07
enh63797    3   52565200   52566200      3       1  150064       3.5432   0.00019762
enh63798    3   52568300   52569300      2       1  150064       4.5023    3.361e-06
enh63800    3   52572200   52573200      4       2  150064        3.618   0.00014844
enh63801    3   52573400   52574400      3       1  150064       3.1335   0.00086361
enh63806    3   52717200   52718200      3       1  150064       4.3424   7.0472e-06
enh63807    3   52720800   52721800      1       1  150064       4.9238    4.245e-07
enh63808    3   52737800   52738800      1       1  150064       4.5918    2.197e-06
enh63809    3   52741300   52742300      1       1  150064       3.4679    0.0002623
enh63810    3   52744200   52745200      3       2  150064       5.4136    3.089e-08
enh63811    3   52749200   52750200      3       2  150064       3.9656   3.6603e-05
enh63813    3   52755900   52756900      1       1  150064       3.4186    0.0003147
enh63814    3   52786100   52787100      1       1  150064       3.5059    0.0002275
enh63815    3   52796800   52797800      1       1  150064       5.0263      2.5e-07
enh63816    3   52803000   52804000      1       1  150064       5.0609    2.086e-07
enh63818    3   52809200   52810200      1       1  150064       4.9788    3.199e-07
enh63820    3   52815600   52816600      1       1  150064       6.3754    9.124e-11
enh63821    3   52827000   52828000      2       1  150064       4.5645   2.5031e-06
enh63822    3   52865200   52866200      3       1  150064       3.6853   0.00011424
enh63823    3   52870000   52871000      3       1  150064       5.4002   3.3284e-08
enh63826    3   52907400   52908400      1       1  150064       5.6131    9.939e-09
enh63828    3   52924000   52925000      2       1  150064       4.7706   9.1833e-07
enh63830    3   52928400   52929400      2       1  150064       2.3767     0.008734
enh63831    3   52935700   52936700      1       1  150064       1.9251      0.02711
enh63832    3   52948800   52949800      2       1  150064        1.962     0.024881
enh63834    3   52958600   52959600      3       1  150064       3.7465   8.9653e-05
enh63835    3   52964500   52965500      2       1  150064       3.7753   7.9893e-05
enh63836    3   53016800   53017800      1       1  150064       6.1808    3.188e-10
enh63840    3   53069800   53070800      4       2  150064       4.3119   8.0933e-06
enh63841    3   53105600   53106600      2       1  150064       2.1692     0.015032
enh63844    3   53137300   53138300      2       1  150064       2.2295     0.012891
enh63854    3   53184000   53185000      2       1  150064       1.7249     0.042276
enh63860    3   53224300   53225300      1       1  150064       2.1213      0.01695
enh63861    3   53227600   53228600      2       1  150064       2.3172     0.010246
enh63862    3   53246000   53247000      5       2  150064       2.0299     0.021184
enh63863    3   53251800   53252800      3       2  150064       2.1746     0.014829
enh63865    3   53267400   53268400      9       3  150064       2.2776     0.011374
enh63866    3   53269200   53270200     10       2  150064       2.3096     0.010455
enh63867    3   53270700   53271700      7       2  150064       1.9452     0.025874
enh63868    3   53272100   53273100      4       2  150064       2.9854    0.0014158
enh63869    3   53274200   53275200      3       1  150064        2.941    0.0016359
enh63870    3   53279600   53280600      6       3  150064       2.4863     0.006454
enh63871    3   53281100   53282100      4       2  150064       3.1698    0.0007628
enh63872    3   53290000   53291000      4       2  150064       2.6459    0.0040737
enh63879    3   53362100   53363100      4       2  150064       2.8319    0.0023134
enh63880    3   53379400   53380400      1       1  150064        4.146    1.692e-05
enh63895    3   53923600   53924600      2       1  150064       1.9728     0.024257
enh63913    3   56713800   56714800      4       1  150064       2.3096     0.010455
enh63918    3   56760200   56761200      8       2  150064       1.8173     0.034587
enh63919    3   56766000   56767000      4       1  150064       1.7399     0.040942
enh63937    3   56866800   56867800      5       2  150064       1.7768     0.037805
enh63938    3   56871300   56872300      3       2  150064       2.8356    0.0022869
enh63964    3   57267400   57268400      2       1  150064       1.7063     0.043973
enh64030    3   58161000   58162000      3       1  150064       2.6507    0.0040165
enh64044    3   58303200   58304200      1       1  150064       1.8874      0.02955
enh64048    3   58331400   58332400      4       2  150064       2.1141     0.017251
enh64050    3   58337400   58338400      2       1  150064       1.8801     0.030046
enh64054    3   58373200   58374200      6       1  150064         2.13     0.016584
enh64056    3   58417700   58418700      2       1  150064       2.2582     0.011967
enh64057    3   58419800   58420800      7       3  150064       2.2351     0.012706
enh64062    3   58460800   58461800      2       1  150064       2.0264      0.02136
enh64090    3   59319700   59320700      3       1  150064       1.7388     0.041034
enh64095    3   59372300   59373300      3       2  150064       1.9299     0.026808
enh64097    3   59411600   59412600      9       3  150064       2.1786     0.014679
enh64098    3   59436800   59437800      9       2  150064       1.7605     0.039158
enh64111    3   59965800   59966800     12       4  150064        1.678     0.046677
enh64116    3   60745300   60746300      4       2  150064       3.0894    0.0010027
enh64127    3   63792600   63793600      4       2  150064       2.8004    0.0025516
enh64128    3   63794500   63795500      4       2  150064       3.3125    0.0004624
enh64130    3   63850800   63851800      4       2  150064       2.2454      0.01237
enh64131    3   63859800   63860800      2       1  150064       2.7303    0.0031642
enh64132    3   63895700   63896700      4       2  150064       2.3692    0.0089141
enh64136    3   63913900   63914900      2       1  150064       4.1739   1.4972e-05
enh64137    3   63917000   63918000      3       2  150064       4.0164   2.9551e-05
enh64140    3   63924300   63925300      2       1  150064       3.1717   0.00075786
enh64145    3   63950100   63951100      4       2  150064       2.9428    0.0016261
enh64148    3   63959700   63960700      3       2  150064       3.6189   0.00014794
enh64152    3   63967700   63968700      2       1  150064       2.5015    0.0061833
enh64153    3   63977800   63978800      1       1  150064       2.7813     0.002707
enh64155    3   63993500   63994500      3       2  150064       3.1261   0.00088561
enh64156    3   64006600   64007600      4       2  150064       1.9426     0.026032
enh64158    3   64015800   64016800      4       2  150064       1.6919     0.045328
enh64160    3   64224400   64225400      4       2  150064       2.4588    0.0069698
enh64193    3   67133200   67134200      1       1  150064       1.9899       0.0233
enh64194    3   67341000   67342000      7       3  150064       1.7342     0.041438
enh64196    3   67651800   67652800      2       1  150064       2.4945    0.0063073
enh64197    3   67712600   67713600      3       1  150064       1.8401     0.032877
enh64216    3   69246600   69247600      6       3  150064        1.863     0.031234
enh64223    3   69355400   69356400      3       2  150064       2.7642    0.0028529
enh64225    3   69375200   69376200      2       1  150064       2.6991    0.0034768
enh64227    3   69388400   69389400      3       1  150064       2.1564     0.015526
enh64229    3   69406700   69407700      6       2  150064       2.8625    0.0021013
enh64230    3   69413000   69414000      9       2  150064       2.5659    0.0051455
enh64231    3   69417300   69418300     10       1  150064       3.0016    0.0013428
enh64232    3   69418600   69419600      6       1  150064       2.9846    0.0014195
enh64244    3   69796200   69797200      2       1  150064       2.9621    0.0015276
enh64245    3   69800500   69801500      2       1  150064       3.6982   0.00010856
enh64246    3   69811400   69812400      1       1  150064       3.0159     0.001281
enh64250    3   69839800   69840800      1       1  150064       4.0719    2.332e-05
enh64251    3   69860600   69861600      5       1  150064       3.1552   0.00080184
enh64253    3   70032200   70033200      1       1  150064       2.2173       0.0133
enh64266    3   71080400   71081400      2       1  150064       1.7281     0.041988
enh64270    3   71099400   71100400      1       1  150064       1.9498       0.0256
enh64275    3   71127900   71128900      2       1  150064       1.9833     0.023669
enh64278    3   71152500   71153500      2       1  150064       1.9843     0.023609
enh64281    3   71180300   71181300      1       1  150064       1.7229      0.04245
enh64286    3   71276100   71277100      1       1  150064       2.5692     0.005097
enh64287    3   71294800   71295800      1       1  150064       2.5053     0.006117
enh64288    3   71296100   71297100      3       1  150064       2.3281    0.0099535
enh64291    3   71318700   71319700      5       2  150064       2.0389     0.020728
enh64292    3   71355000   71356000      2       1  150064       2.3747    0.0087808
enh64293    3   71359300   71360300      3       1  150064       3.1417   0.00083982
enh64294    3   71364700   71365700      3       1  150064       1.7128     0.043375
enh64295    3   71366000   71367000      4       2  150064       3.4888   0.00024257
enh64296    3   71397200   71398200      2       1  150064       4.5228    3.051e-06
enh64302    3   71437400   71438400      4       2  150064       3.2319    0.0006148
enh64308    3   71473100   71474100      3       1  150064        2.202     0.013834
enh64309    3   71474600   71475600      2       1  150064       1.7318     0.041655
enh64310    3   71477300   71478300      2       1  150064       1.6827     0.046221
enh64312    3   71480500   71481500      3       2  150064       1.9695     0.024449
enh64314    3   71482500   71483500      8       3  150064       2.1356     0.016357
enh64315    3   71483000   71484000      7       3  150064       2.2015      0.01385
enh64319    3   71491900   71492900      3       2  150064       2.6218    0.0043734
enh64321    3   71497300   71498300      1       1  150064       1.8728      0.03055
enh64322    3   71500600   71501600      2       1  150064       3.0911   0.00099702
enh64323    3   71503000   71504000      1       1  150064       4.6339    1.794e-06
enh64324    3   71505800   71506800      3       2  150064        1.718     0.042898
enh64325    3   71506600   71507600      2       1  150064       2.6267    0.0043104
enh64326    3   71513200   71514200      5       3  150064       2.6781    0.0037021
enh64328    3   71534600   71535600      4       2  150064        4.597   2.1427e-06
enh64329    3   71537200   71538200      3       1  150064       2.4642    0.0068662
enh64330    3   71541800   71542800      1       1  150064       4.7729    9.079e-07
enh64331    3   71545000   71546000      4       2  150064       3.9227   4.3781e-05
enh64332    3   71548300   71549300      3       1  150064       3.1609   0.00078636
enh64334    3   71553000   71554000      1       1  150064       4.9105    4.543e-07
enh64336    3   71564000   71565000      2       1  150064       4.1978   1.3478e-05
enh64337    3   71565300   71566300      1       1  150064       2.6066     0.004572
enh64338    3   71574300   71575300      1       1  150064       1.8126      0.03495
enh64339    3   71578300   71579300      2       1  150064       4.4115   5.1324e-06
enh64342    3   71583000   71584000      2       1  150064       4.4599   4.0992e-06
enh64343    3   71585500   71586500      2       1  150064       3.1861   0.00072098
enh64344    3   71589900   71590900      4       2  150064       2.1136     0.017275
enh64348    3   71599200   71600200      2       1  150064       3.1207   0.00090212
enh64349    3   71603100   71604100      5       2  150064       3.2673   0.00054296
enh64354    3   71677700   71678700      5       2  150064       3.3623   0.00038645
enh64355    3   71679400   71680400      3       2  150064       3.0888    0.0010048
enh64364    3   71770600   71771600      3       2  150064       2.5376    0.0055813
enh64366    3   71778100   71779100      4       1  150064       2.4847    0.0064834
enh64367    3   71808400   71809400      4       2  150064        2.212     0.013482
enh64369    3   71829800   71830800      3       2  150064       2.7792    0.0027244
enh64404    3   72235000   72236000      5       2  150064       2.0673     0.019352
enh64413    3   72348000   72349000      4       2  150064       2.1796     0.014643
enh64433    3   72487000   72488000      1       1  150064       1.8821      0.02991
enh64439    3   72531200   72532200      4       1  150064       1.9651     0.024701
enh64444    3   72568800   72569800      1       1  150064        3.011     0.001302
enh64446    3   72573000   72574000      4       2  150064       2.6529    0.0039897
enh64447    3   72582400   72583400      3       1  150064       1.9803     0.023835
enh64467    3   73044800   73045800      2       1  150064       2.0258     0.021392
enh64469    3   73066000   73067000      1       1  150064        1.967      0.02459
enh64470    3   73069000   73070000      1       1  150064       2.0716      0.01915
enh64487    3   81541000   81542000      1       1  150064       2.0674      0.01935
enh64522    3   93799000   93800000      2       1  150064       2.0702     0.019216
enh64527    3   97483800   97484800      1       1  150064       2.5832     0.004895
enh64530    3   97620200   97621200      2       1  150064       1.6937      0.04516
enh64532    3   97671900   97672900      3       1  150064       1.8691     0.030805
enh64555    3   98411400   98412400      2       1  150064       1.9648     0.024718
enh64614    3  100611700  100612700      5       2  150064       1.7459     0.040412
enh64684    3  101797700  101798700      4       2  150064        1.746     0.040403
enh64699    3  104858800  104859800      4       2  150064       1.6629     0.048163
enh64700    3  104876800  104877800      5       2  150064       2.1251      0.01679
enh64702    3  105052900  105053900      2       1  150064       1.9311     0.026737
enh64703    3  105070800  105071800      5       3  150064       1.9695     0.024445
enh64704    3  105074100  105075100      4       2  150064        2.104     0.017688
enh64719    3  105509200  105510200      3       2  150064       1.7655     0.038743
enh64720    3  105516800  105517800      4       2  150064       2.0511     0.020127
enh64722    3  105524700  105525700      4       2  150064       3.0575    0.0011159
enh64723    3  105530100  105531100      2       1  150064       1.6827     0.046218
enh64724    3  105547400  105548400      6       2  150064       1.7129     0.043364
enh64726    3  105572500  105573500      3       1  150064       2.1685      0.01506
enh64728    3  105584300  105585300      2       1  150064       1.7634     0.038913
enh64740    3  105894700  105895700      4       2  150064       1.7673     0.038592
enh64757    3  107369300  107370300      3       2  150064       1.6742     0.047048
enh64758    3  107380400  107381400      1       1  150064       2.2708      0.01158
enh64761    3  107402900  107403900      1       1  150064       2.6608     0.003898
enh64781    3  107810800  107811800      3       2  150064       2.6597    0.0039109
enh64782    3  107819000  107820000      2       1  150064       1.7404     0.040897
enh64785    3  107845900  107846900      2       1  150064       3.5055   0.00022785
enh64789    3  107901800  107902800      9       2  150064       3.3527    0.0004002
enh64824    3  111685800  111686800      3       1  150064       2.3979    0.0082449
enh64855    3  112212000  112213000      1       1  150064       2.0257       0.0214
enh64894    3  112685900  112686900      5       3  150064       1.6791     0.046566
enh65003    3  116782300  116783300      2       1  150064       1.9624     0.024856
enh65038    3  119186400  119187400      4       2  150064       1.6637     0.048088
enh65042    3  119226600  119227600      8       3  150064       1.6784     0.046634
enh65044    3  119278300  119279300      9       2  150064       1.7161     0.043072
enh65046    3  119288000  119289000      4       1  150064       1.9216     0.027326
enh65082    3  120069100  120070100      1       1  150064       1.7053      0.04407
enh65086    3  120137400  120138400      1       1  150064       1.8344       0.0333
enh65090    3  120316200  120317200      9       3  150064       2.5555    0.0053016
enh65115    3  121629500  121630500      5       1  150064       2.3929    0.0083585
enh65116    3  121632100  121633100      6       2  150064       2.1712     0.014958
enh65168    3  122135800  122136800      4       2  150064       1.6534     0.049123
enh65185    3  122396600  122397600      8       4  150064       1.6718     0.047278
enh65189    3  122413700  122414700      1       1  150064       2.3105      0.01043
enh65191    3  122439900  122440900      8       4  150064       2.1387     0.016229
enh65192    3  122473500  122474500      2       1  150064       1.6602     0.048442
enh65199    3  122509300  122510300      1       1  150064       2.1139      0.01726
enh65200    3  122516400  122517400      2       1  150064       1.7134     0.043319
enh65203    3  122608700  122609700      2       1  150064       2.9809    0.0014368
enh65211    3  122787200  122788200      2       1  150064       2.6726    0.0037634
enh65212    3  122790600  122791600      3       2  150064       2.2736     0.011494
enh65226    3  123324400  123325400      5       2  150064        1.714     0.043265
enh65234    3  123439200  123440200      2       1  150064       1.6938     0.045149
enh65266    3  124720700  124721700      1       1  150064       1.8918      0.02926
enh65272    3  124769800  124770800      5       2  150064        1.756     0.039542
enh65273    3  124771700  124772700      6       3  150064       1.6718     0.047281
enh65279    3  124844400  124845400      7       3  150064       2.9921    0.0013853
enh65281    3  124854700  124855700      2       1  150064       1.9399     0.026198
enh65285    3  124873800  124874800      4       2  150064       1.8162     0.034669
enh65298    3  125078200  125079200      1       1  150064       2.6884      0.00359
enh65304    3  125307700  125308700      4       2  150064       1.6841     0.046077
enh65305    3  125315000  125316000      5       3  150064       1.9109     0.028007
enh65307    3  125352200  125353200      4       1  150064       1.7641     0.038857
enh65313    3  125708400  125709400      5       2  150064       1.8704     0.030714
enh65314    3  125745100  125746100      4       2  150064       2.0673     0.019355
enh65358    3  127043400  127044400      5       2  150064        1.704     0.044194
enh65371    3  127389900  127390900      1       1  150064        1.789      0.03681
enh65401    3  127773600  127774600      2       1  150064       2.6506    0.0040175
enh65408    3  127863000  127864000      1       1  150064       1.8576      0.03161
enh65410    3  127868300  127869300      2       1  150064       3.1103   0.00093454
enh65412    3  127874200  127875200      2       1  150064       1.7007       0.0445
enh65413    3  127887100  127888100      1       1  150064       3.3736    0.0003709
enh65415    3  127898000  127899000      3       2  150064       3.9156   4.5091e-05
enh65416    3  127914100  127915100      3       1  150064       3.4563   0.00027381
enh65419    3  128035800  128036800      2       1  150064       2.7039    0.0034266
enh65422    3  128067400  128068400      2       1  150064       1.8786     0.030149
enh65423    3  128106400  128107400      3       1  150064       2.0427     0.020542
enh65427    3  128242000  128243000      3       1  150064       2.1558     0.015551
enh65467    3  128505700  128506700      2       1  150064        2.623    0.0043584
enh65488    3  128689400  128690400      1       1  150064       3.2968     0.000489
enh65491    3  128711500  128712500      1       1  150064        2.679     0.003692
enh65512    3  128930200  128931200      1       1  150064        2.084      0.01858
enh65513    3  128942400  128943400      1       1  150064       2.3885     0.008458
enh65517    3  128954500  128955500      2       1  150064       3.1546   0.00080345
enh65518    3  128956400  128957400      2       1  150064       2.7118    0.0033457
enh65522    3  128996000  128997000      2       1  150064       3.1611   0.00078597
enh65523    3  128998700  128999700      1       1  150064       3.4818     0.000249
enh65524    3  129000700  129001700      3       1  150064       3.2125   0.00065798
enh65525    3  129023200  129024200      1       1  150064       3.6939    0.0001104
enh65527    3  129030100  129031100      1       1  150064       3.4387    0.0002923
enh65529    3  129065800  129066800      5       2  150064       1.7032      0.04427
enh65530    3  129067800  129068800      3       1  150064       1.8739      0.03047
enh65544    3  129267700  129268700      2       1  150064       1.7853     0.037108
enh65549    3  129287100  129288100      1       1  150064       2.0094      0.02225
enh65555    3  129316900  129317900      4       2  150064       1.8621     0.031294
enh65556    3  129320100  129321100      6       2  150064       1.6582     0.048638
enh65560    3  129334700  129335700      3       2  150064       1.7441     0.040567
enh65561    3  129338500  129339500      6       1  150064       1.7112     0.043519
enh65567    3  129511800  129512800      1       1  150064         1.87      0.03074
enh65601    3  130746000  130747000      3       2  150064       1.8342     0.033309
enh65619    3  131961100  131962100      5       1  150064       2.0163     0.021882
enh65620    3  131964500  131965500      1       1  150064       1.6529      0.04918
enh65648    3  132930200  132931200      1       1  150064       3.1812    0.0007333
enh65649    3  133160000  133161000      2       1  150064       1.7137     0.043293
enh65667    3  133601000  133602000      2       1  150064       3.0157     0.001282
enh65668    3  133661200  133662200      4       2  150064       2.1518     0.015708
enh65706    3  135794200  135795200      4       1  150064       2.4678    0.0067978
enh65707    3  135875800  135876800      2       1  150064       3.4455   0.00028497
enh65710    3  135889400  135890400      2       1  150064        3.314   0.00045987
enh65711    3  135891400  135892400      1       1  150064       3.1545    0.0008038
enh65718    3  135916400  135917400      2       1  150064       2.8409    0.0022496
enh65719    3  135968200  135969200      2       1  150064       3.6371   0.00013789
enh65721    3  136193900  136194900      1       1  150064       4.3686    6.253e-06
enh65725    3  136314300  136315300      2       1  150064       1.6888     0.045632
enh65726    3  136335000  136336000      2       1  150064       2.5686    0.0051059
enh65732    3  136411200  136412200      2       1  150064        2.401    0.0081754
enh65733    3  136412500  136413500      1       1  150064        1.693      0.04523
enh65734    3  136414000  136415000      4       2  150064       4.5363   2.8623e-06
enh65735    3  136426500  136427500      2       1  150064       4.6278   1.8479e-06
enh65739    3  136434800  136435800      4       2  150064        4.714   1.2142e-06
enh65740    3  136444400  136445400      3       2  150064       5.2031   9.7987e-08
enh65744    3  136449600  136450600      2       1  150064       2.5073    0.0060829
enh65746    3  136454800  136455800      2       1  150064       2.8367     0.002279
enh65747    3  136456100  136457100      2       1  150064        2.358    0.0091857
enh65749    3  136466000  136467000      5       2  150064       3.7947   7.3912e-05
enh65750    3  136467800  136468800      3       2  150064       3.8258    6.517e-05
enh65751    3  136472800  136473800      2       1  150064       5.1965   1.0152e-07
enh65752    3  136476800  136477800      3       2  150064       2.9546    0.0015655
enh65755    3  136554200  136555200      1       1  150064       3.0806     0.001033
enh65756    3  136557500  136558500      1       1  150064       2.2451      0.01238
enh65757    3  136576100  136577100      2       1  150064       4.1213   1.8835e-05
enh65758    3  136578800  136579800      2       1  150064       2.9288    0.0017013
enh65759    3  136582200  136583200      3       1  150064       2.8193    0.0024062
enh65760    3  136597000  136598000      1       1  150064       4.0538     2.52e-05
enh65761    3  136601300  136602300      3       1  150064       2.8713    0.0020436
enh65762    3  136602800  136603800      2       1  150064       2.9144    0.0017816
enh65763    3  136604000  136605000      3       1  150064       3.1109   0.00093257
enh65764    3  136612400  136613400      1       1  150064       3.0285     0.001229
enh65765    3  136620800  136621800      8       2  150064        3.072    0.0010632
enh65767    3  136625300  136626300      3       1  150064       2.5698    0.0050877
enh65768    3  136633000  136634000      1       1  150064       2.5368     0.005594
enh65769    3  136639400  136640400      2       1  150064        1.752     0.039883
enh65770    3  136643200  136644200      2       1  150064       1.8349      0.03326
enh65771    3  136648900  136649900      2       1  150064       2.9002    0.0018647
enh65772    3  136651100  136652100      4       1  150064       3.0786    0.0010397
enh65775    3  136661200  136662200      2       1  150064       2.4908    0.0063731
enh65776    3  136661900  136662900      3       1  150064       3.0587    0.0011114
enh65779    3  136698200  136699200      3       1  150064        3.762   8.4274e-05
enh65780    3  136713700  136714700      2       1  150064       1.9002     0.028701
enh65790    3  137904800  137905800      2       1  150064       1.9238     0.027192
enh65793    3  137931900  137932900      3       2  150064       3.4012    0.0003355
enh65796    3  137939900  137940900      2       1  150064       2.2833     0.011206
enh65812    3  138405700  138406700      1       1  150064       2.1484      0.01584
enh65816    3  138499600  138500600      2       1  150064       1.8633     0.031212
enh65818    3  138509700  138510700      1       1  150064       1.8289      0.03371
enh65823    3  138536100  138537100      3       1  150064       1.6846     0.046032
enh65824    3  138537500  138538500      1       1  150064       2.0092      0.02226
enh65828    3  138564500  138565500      2       1  150064       1.7239     0.042367
enh65829    3  138572000  138573000      2       1  150064       1.8714     0.030642
enh65833    3  138593800  138594800      1       1  150064       1.7057      0.04403
enh65854    3  140435200  140436200      5       1  150064       2.8976    0.0018803
enh65863    3  140794800  140795800      3       1  150064       1.9318     0.026695
enh65927    3  141571000  141572000      4       2  150064       2.0388     0.020736
enh65931    3  141613100  141614100      5       3  150064       2.3077     0.010508
enh65958    3  142721800  142722800      1       1  150064       2.6068     0.004569
enh65961    3  142800200  142801200      3       1  150064       2.4211    0.0077375
enh65965    3  142842300  142843300      1       1  150064        1.767      0.03861
enh65978    3  142965400  142966400      4       2  150064       2.2825      0.01123
enh65979    3  142966000  142967000      2       1  150064       1.7352     0.041355
enh65985    3  143017600  143018600      1       1  150064       1.8767      0.03028
enh65986    3  143020800  143021800      5       3  150064       2.1772     0.014733
enh66012    3  143470100  143471100      1       1  150064       1.6684      0.04762
enh66020    3  143549900  143550900      2       1  150064       2.3039     0.010615
enh66027    3  143642800  143643800      1       1  150064        1.734      0.04146
enh66068    3  148921100  148922100      3       2  150064       2.3804    0.0086477
enh66072    3  148961500  148962500      4       2  150064       2.3973    0.0082574
enh66112    3  149664700  149665700      3       2  150064       1.8487     0.032251
enh66128    3  150187400  150188400      4       2  150064       1.8311     0.033544
enh66155    3  150616700  150617700      2       1  150064       1.9337     0.026577
enh66188    3  151143700  151144700      2       1  150064       1.7059     0.044011
enh66190    3  151270500  151271500      4       2  150064       1.6587     0.048591
enh66191    3  151274300  151275300      1       1  150064       2.2402      0.01254
enh66230    3  151999200  152000200      3       2  150064       2.4716    0.0067247
enh66246    3  152049200  152050200      1       1  150064       2.1107       0.0174
enh66253    3  152092400  152093400      1       1  150064       2.2571        0.012
enh66263    3  152142800  152143800      2       1  150064       1.8521     0.032009
enh66269    3  152190000  152191000      3       2  150064       1.7883     0.036867
enh66270    3  152215000  152216000      3       1  150064       1.9367      0.02639
enh66273    3  152551600  152552600      3       1  150064       2.8442    0.0022259
enh66274    3  152575300  152576300      5       2  150064       2.8339    0.0022991
enh66275    3  152583200  152584200      1       1  150064       3.0352     0.001202
enh66303    3  153156400  153157400      3       1  150064       2.5411    0.0055251
enh66306    3  153339600  153340600      1       1  150064        1.663      0.04816
enh66307    3  153345600  153346600      5       2  150064       2.0212     0.021629
enh66313    3  153941900  153942900      2       1  150064       1.6774     0.046735
enh66315    3  154034800  154035800      2       1  150064       1.8875     0.029546
enh66316    3  154037600  154038600      1       1  150064       2.4668     0.006817
enh66345    3  155381900  155382900      1       1  150064       1.9564      0.02521
enh66347    3  155455700  155456700      1       1  150064        2.304      0.01061
enh66360    3  156018500  156019500      1       1  150064       1.6965       0.0449
enh66373    3  156360400  156361400      1       1  150064       2.0379      0.02078
enh66402    3  156808300  156809300      1       1  150064       1.7382      0.04109
enh66447    3  159562100  159563100      2       1  150064       1.8186     0.034489
enh66453    3  159620300  159621300      3       2  150064       2.0215     0.021616
enh66454    3  159622200  159623200      1       1  150064       2.5785     0.004961
enh66460    3  159645500  159646500      5       2  150064       2.0823     0.018656
enh66464    3  159662200  159663200      5       2  150064       1.8172     0.034591
enh66471    3  159824600  159825600      5       2  150064       1.7602     0.039186
enh66485    3  160497300  160498300      4       2  150064       2.3717    0.0088541
enh66490    3  160603600  160604600      4       2  150064       2.2924     0.010942
enh66499    3  160823100  160824100      3       2  150064       2.1065     0.017582
enh66500    3  160825900  160826900      4       2  150064       2.5262    0.0057655
enh66501    3  160941200  160942200      1       1  150064       3.3399     0.000419
enh66502    3  161028100  161029100      3       2  150064       2.8329    0.0023066
enh66506    3  161112100  161113100      1       1  150064       2.0585      0.01977
enh66508    3  161206800  161207800      5       1  150064       3.2541   0.00056874
enh66509    3  161209200  161210200      3       2  150064       2.5022    0.0061711
enh66510    3  165877400  165878400      7       3  150064       1.9879     0.023409
enh66522    3  167453800  167454800      3       1  150064       3.6233   0.00014542
enh66523    3  167464600  167465600      4       2  150064       2.5858     0.004857
enh66524    3  167466600  167467600      2       1  150064       3.2218   0.00063704
enh66525    3  167467800  167468800      2       1  150064       3.3527   0.00040014
enh66526    3  167561100  167562100      4       1  150064       3.4371   0.00029401
enh66527    3  167577300  167578300      6       2  150064       2.8528    0.0021667
enh66528    3  167580400  167581400      4       2  150064       3.0986   0.00097221
enh66529    3  167583900  167584900      5       3  150064       3.2426   0.00059213
enh66531    3  167659000  167660000      3       1  150064       2.1983     0.013965
enh66532    3  167810400  167811400      3       2  150064       1.8521     0.032008
enh66533    3  167814200  167815200      2       1  150064       1.9648     0.024721
enh66536    3  168876400  168877400      5       2  150064       1.7291     0.041894
enh66543    3  169481000  169482000      1       1  150064       2.2445       0.0124
enh66546    3  169553800  169554800      4       1  150064       2.3209     0.010147
enh66560    3  169688600  169689600      2       1  150064       2.0416     0.020596
enh66561    3  169697300  169698300      1       1  150064       2.1399      0.01618
enh66562    3  169710100  169711100      3       1  150064       1.7326     0.041584
enh66563    3  169716300  169717300      3       1  150064       1.9151     0.027738
enh66564    3  169719200  169720200      2       1  150064       2.1937     0.014128
enh66571    3  169761300  169762300      1       1  150064       2.3273     0.009975
enh66572    3  169763200  169764200      1       1  150064       2.0343      0.02096
enh66602    3  170983800  170984800      1       1  150064       2.2536      0.01211
enh66610    3  171174300  171175300      1       1  150064       1.9072      0.02825
enh66621    3  171472300  171473300      3       1  150064       1.9209     0.027375
enh66626    3  171499900  171500900      7       2  150064       1.9558     0.025246
enh66627    3  171506800  171507800      5       2  150064       2.1151     0.017209
enh66628    3  171509800  171510800      2       1  150064       1.7162     0.043064
enh66629    3  171518500  171519500      3       2  150064       1.8639     0.031166
enh66635    3  171530400  171531400      2       1  150064       1.6712     0.047344
enh66725    3  172231500  172232500      5       2  150064        2.203     0.013797
enh66740    3  172311300  172312300      7       2  150064       2.4318     0.007513
enh66756    3  172419300  172420300      5       2  150064       1.8783      0.03017
enh66758    3  172426500  172427500      1       1  150064       2.6366     0.004187
enh66768    3  174161800  174162800      4       1  150064       1.7868     0.036981
enh66773    3  176758900  176759900      1       1  150064        2.666     0.003838
enh66775    3  176803500  176804500      4       2  150064       3.1259   0.00088628
enh66776    3  176807700  176808700      2       1  150064       2.2124     0.013468
enh66779    3  176827900  176828900      2       1  150064       2.3749    0.0087757
enh66804    3  177002200  177003200      1       1  150064       1.9435      0.02598
enh66812    3  177054400  177055400      2       1  150064        2.517    0.0059173
enh66832    3  177317500  177318500      1       1  150064       2.6197       0.0044
enh66833    3  177332600  177333600      5       3  150064       2.8736    0.0020291
enh66835    3  177359800  177360800      3       2  150064       2.1722     0.014922
enh66853    3  177733200  177734200      4       1  150064       1.8974     0.028888
enh66875    3  179177400  179178400      4       2  150064       1.7812     0.037443
enh66889    3  180629000  180630000      2       1  150064       5.4446   2.5956e-08
enh66890    3  180632000  180633000      4       2  150064       5.8872   1.9634e-09
enh66895    3  182506800  182507800      3       2  150064       2.1166     0.017146
enh66906    3  182698800  182699800      1       1  150064       1.6873      0.04577
enh66914    3  182902900  182903900      2       1  150064       2.0109     0.022167
enh66938    3  183067600  183068600      7       2  150064       1.9433     0.025988
enh66942    3  183098600  183099600      4       2  150064        2.111     0.017388
enh66967    3  183304600  183305600      3       1  150064       1.8845     0.029751
enh66975    3  183498000  183499000      3       2  150064       2.2857     0.011135
enh66988    3  183602800  183603800      7       3  150064       1.8104     0.035115
enh67053    3  184473900  184474900      5       2  150064       2.5502    0.0053834
enh67062    3  184531500  184532500      2       1  150064       2.2819     0.011248
enh67063    3  184532700  184533700      3       1  150064       1.6878     0.045722
enh67098    3  185426700  185427700      1       1  150064       2.6721     0.003769
enh67102    3  185445800  185446800      4       2  150064       2.1621     0.015306
enh67103    3  185447000  185448000      2       1  150064       1.8029     0.035703
enh67113    3  185515100  185516100      4       2  150064       1.7878     0.036902
enh67121    3  185660300  185661300      2       1  150064       2.0431      0.02052
enh67123    3  185676700  185677700      3       1  150064       2.4954    0.0062905
enh67127    3  185826500  185827500      4       2  150064        1.809     0.035222
enh67140    3  186057500  186058500      1       1  150064       1.9167      0.02764
enh67143    3  186076800  186077800      1       1  150064       2.5434     0.005489
enh67144    3  186081200  186082200      1       1  150064       2.4402     0.007339
enh67167    3  186504100  186505100      2       1  150064       1.7939     0.036412
enh67206    3  186821900  186822900      5       3  150064       1.7442     0.040564
enh67214    3  187453200  187454200      2       1  150064       1.9236     0.027202
enh67255    3  187841100  187842100      3       2  150064       1.8294     0.033672
enh67257    3  187870100  187871100      2       1  150064       1.7929     0.036493
enh67259    3  187875000  187876000      4       2  150064       1.8928     0.029194
enh67262    3  187881500  187882500      1       1  150064       1.6793      0.04655
enh67268    3  187911800  187912800      2       1  150064       1.6821     0.046271
enh67269    3  187914200  187915200      4       2  150064       2.3358    0.0097514
enh67288    3  188079900  188080900      9       3  150064       1.6473      0.04975
enh67291    3  188108300  188109300      3       2  150064       2.0403     0.020659
enh67292    3  188109000  188110000      4       2  150064       2.0921     0.018213
enh67295    3  188118000  188119000      4       1  150064       1.9962     0.022959
enh67296    3  188135100  188136100      2       1  150064       1.9766     0.024041
enh67304    3  188186100  188187100      2       1  150064       3.0045    0.0013302
enh67318    3  188364400  188365400      4       2  150064       2.1003     0.017852
enh67337    3  188618700  188619700      4       2  150064       1.8019     0.035784
enh67373    3  191008400  191009400      5       1  150064       1.9882     0.023397
enh67375    3  191013700  191014700      8       3  150064       2.2061      0.01369
enh67377    3  191018300  191019300      3       1  150064       2.1443     0.016006
enh67389    3  193164700  193165700      4       2  150064        2.828    0.0023419
enh67399    3  193538500  193539500      1       1  150064       1.7051      0.04409
enh67422    3  193816200  193817200      3       2  150064       1.9177     0.027575
enh67455    3  194305500  194306500      1       1  150064       2.0827      0.01864
enh67468    3  194457600  194458600      2       1  150064       2.1668     0.015125
enh67502    3  194761600  194762600     12       3  150064       1.9555     0.025263
enh67519    3  194864800  194865800      8       2  150064       1.8271     0.033842
enh67532    3  194928600  194929600      1       1  150064       1.7171      0.04298
enh67540    3  194981700  194982700      1       1  150064       2.3337     0.009805
enh67548    3  195139400  195140400      2       1  150064         2.09      0.01831
enh67610    3  195921200  195922200      6       3  150064       2.4633    0.0068826
enh67611    3  195922900  195923900      4       2  150064       2.1927     0.014164
enh67612    3  195928600  195929600      8       3  150064       2.8473    0.0022044
enh67613    3  195930300  195931300      4       2  150064       2.7056    0.0034091
enh67616    3  195945100  195946100      3       2  150064       2.8112    0.0024677
enh67619    3  195973600  195974600      2       1  150064       3.0091      0.00131
enh67622    3  196004700  196005700      5       2  150064       2.5027    0.0061624
enh67623    3  196005800  196006800      5       1  150064       1.7428     0.040681
enh67624    3  196006700  196007700      2       1  150064       1.6797      0.04651
enh67626    3  196015200  196016200      6       2  150064        2.365    0.0090155
enh67627    3  196045500  196046500      6       2  150064       2.7976    0.0025743
enh67630    3  196067100  196068100      5       3  150064       1.7441      0.04057
enh67633    3  196139500  196140500      2       1  150064       2.4452    0.0072394
enh67634    3  196142300  196143300      4       2  150064       2.9565    0.0015558
enh67636    3  196145400  196146400      3       2  150064       2.7982     0.002569
enh67638    3  196156800  196157800      3       2  150064       1.8914     0.029284
enh67639    3  196160000  196161000      2       1  150064       3.1878   0.00071689
enh67647    3  196302200  196303200      4       2  150064       2.0277     0.021295
enh67671    3  196465600  196466600      4       2  150064       1.7618     0.039056
enh67674    3  196475400  196476400      5       3  150064       2.4239    0.0076771
enh67675    3  196498900  196499900      2       1  150064       1.9046     0.028414
enh67681    3  196670400  196671400      1       1  150064       2.0387      0.02074
enh67693    3  196927100  196928100      2       1  150064       2.7602    0.0028884
enh67694    3  196929300  196930300      1       1  150064       2.8786     0.001997
enh67700    3  197173200  197174200     10       3  150064       2.5453      0.00546
enh67706    3  197247500  197248500      5       2  150064       1.9196     0.027454
enh67753    4     656400     657400      3       1  150064       2.1924     0.014177
enh67754    4     658200     659200      2       1  150064       1.9555     0.025263
enh67755    4     666400     667400      3       2  150064        2.863    0.0020979
enh67758    4     676300     677300      2       1  150064       1.8674     0.030924
enh67761    4     683800     684800      3       2  150064       3.1472   0.00082408
enh67763    4     698200     699200      6       3  150064       2.0344     0.020955
enh67764    4     701000     702000     11       3  150064       2.5933    0.0047528
enh67765    4     702500     703500      3       1  150064       2.8527    0.0021678
enh67766    4     714600     715600      2       1  150064       2.0964     0.018022
enh67767    4     719800     720800      3       1  150064       1.9845     0.023598
enh67768    4     753400     754400      6       3  150064       2.0022      0.02263
enh67807    4    1202300    1203300      3       1  150064       2.1162     0.017166
enh67809    4    1211300    1212300      3       2  150064       2.4722    0.0067149
enh67810    4    1212300    1213300      2       1  150064       3.0424    0.0011734
enh67811    4    1213200    1214200      3       2  150064       1.9262     0.027041
enh67812    4    1216300    1217300      3       1  150064       1.6741     0.047058
enh67816    4    1263400    1264400      2       1  150064       2.3703     0.008888
enh67830    4    1338700    1339700      3       1  150064       2.1053     0.017632
enh67831    4    1342200    1343200      4       2  150064       1.9268     0.027005
enh67832    4    1345300    1346300      6       3  150064       2.1873      0.01436
enh67833    4    1546200    1547200      6       2  150064       1.7186     0.042839
enh67857    4    1863300    1864300      2       1  150064       2.1419     0.016099
enh67881    4    2321800    2322800      4       2  150064       1.7482     0.040214
enh67937    4    2860300    2861300      3       2  150064       2.2617     0.011859
enh67949    4    2943000    2944000      2       1  150064       1.6617      0.04829
enh67983    4    3343300    3344300      3       2  150064       1.9386     0.026278
enh68009    4    4420200    4421200      2       1  150064       2.7958    0.0025884
enh68011    4    4493100    4494100      3       2  150064       2.1684     0.015063
enh68012    4    4541200    4542200      4       2  150064       2.4288    0.0075743
enh68013    4    4544300    4545300      2       1  150064        1.997     0.022911
enh68016    4    4945100    4946100     13       4  150064       2.0065     0.022401
enh68097    4    6938600    6939600      8       3  150064       1.9237     0.027198
enh68098    4    6942500    6943500      4       2  150064       2.9523     0.001577
enh68101    4    6953600    6954600      3       1  150064       2.0532     0.020026
enh68102    4    6955400    6956400      7       2  150064       1.8253     0.033977
enh68113    4    7042300    7043300      3       1  150064       1.7242      0.04234
enh68134    4    7748000    7749000      3       2  150064       2.3283    0.0099485
enh68162    4    8210700    8211700      1       1  150064       2.4696     0.006763
enh68177    4    8404000    8405000      8       4  150064       1.9625     0.024851
enh68180    4    8421400    8422400      6       3  150064       1.9019     0.028593
enh68182    4    8430400    8431400      3       1  150064         1.77     0.038365
enh68198    4    9877100    9878100      6       2  150064       1.9199     0.027433
enh68213    4   10079800   10080800      1       1  150064       1.6876      0.04574
enh68227    4   10246900   10247900      5       2  150064       1.9024     0.028562
enh68243    4   10956000   10957000      6       3  150064       2.1005     0.017842
enh68271    4   13627100   13628100      2       1  150064       1.7364     0.041251
enh68286    4   14346900   14347900      6       3  150064        2.917     0.001767
enh68290    4   14849300   14850300      7       2  150064       2.2668     0.011701
enh68325    4   15661500   15662500      3       2  150064       1.6524     0.049223
enh68368    4   16204600   16205600      3       2  150064       1.6508     0.049391
enh68370    4   16208100   16209100     10       4  150064       1.8707     0.030695
enh68372    4   16218900   16219900      4       2  150064       2.5969    0.0047028
enh68386    4   17577500   17578500      5       1  150064       2.1161      0.01717
enh68387    4   17582300   17583300      1       1  150064       2.1821      0.01455
enh68389    4   17605400   17606400      2       1  150064       2.0593     0.019732
enh68390    4   17614600   17615600      4       1  150064       2.2529     0.012131
enh68391    4   17618000   17619000      3       1  150064       2.3669    0.0089701
enh68393    4   17664100   17665100      4       2  150064       2.6326    0.0042363
enh68394    4   17665900   17666900      2       1  150064         2.36     0.009138
enh68395    4   17808900   17809900      3       1  150064       1.7639     0.038875
enh68397    4   17816100   17817100      1       1  150064        2.077       0.0189
enh68398    4   18020700   18021700      3       1  150064       2.2682     0.011659
enh68403    4   20626400   20627400      1       1  150064       3.2885    0.0005037
enh68405    4   20702700   20703700      5       2  150064       1.9287     0.026885
enh68411    4   23325500   23326500      4       1  150064       2.3645    0.0090262
enh68426    4   24913000   24914000      2       1  150064       1.7957     0.036271
enh68450    4   25423300   25424300      1       1  150064       1.8773      0.03024
enh68452    4   25762000   25763000      1       1  150064       1.6925      0.04528
enh68458    4   25860700   25861700      2       1  150064       2.6848    0.0036285
enh68461    4   25880900   25881900      5       3  150064       1.6543     0.049029
enh68465    4   25929800   25930800      3       2  150064       2.8159    0.0024318
enh68477    4   26133800   26134800      2       1  150064       2.3748     0.008779
enh68501    4   26319800   26320800      2       1  150064       2.0537     0.020002
enh68504    4   26335500   26336500      2       1  150064       1.6923     0.045293
enh68510    4   26379000   26380000      1       1  150064       2.2668       0.0117
enh68515    4   26624600   26625600      1       1  150064       3.4906     0.000241
enh68516    4   26725900   26726900      1       1  150064       3.1342    0.0008615
enh68517    4   26748600   26749600      1       1  150064       3.1633    0.0007799
enh68518    4   26750100   26751100      2       1  150064       2.7641    0.0028541
enh68519    4   26765000   26766000      1       1  150064        3.358    0.0003925
enh68522    4   26794000   26795000      1       1  150064        2.624     0.004345
enh68533    4   26874800   26875800      2       1  150064       1.8768     0.030271
enh68539    4   26905600   26906600      2       1  150064       1.7489     0.040153
enh68540    4   26906100   26907100      2       1  150064       1.7489     0.040153
enh68543    4   26938100   26939100      3       1  150064       1.8588     0.031529
enh68545    4   27004900   27005900      2       1  150064       1.7483     0.040209
enh68547    4   27049800   27050800      2       1  150064       1.7341     0.041453
enh68567    4   36226500   36227500      2       1  150064       1.8163      0.03466
enh68588    4   36349800   36350800      6       3  150064       2.2548     0.012073
enh68618    4   37817100   37818100      1       1  150064       2.5094     0.006046
enh68620    4   37826400   37827400      2       1  150064       1.7997     0.035952
enh68623    4   37852300   37853300     10       2  150064       2.8924    0.0019116
enh68624    4   37853700   37854700      4       1  150064       2.5578    0.0052668
enh68647    4   38000800   38001800      3       2  150064       1.9363     0.026415
enh68650    4   38006200   38007200      5       1  150064       2.1912      0.01422
enh68653    4   38024700   38025700      3       1  150064       1.9792     0.023896
enh68712    4   38607200   38608200      4       2  150064       1.8197     0.034404
enh68714    4   38612400   38613400      6       2  150064       2.0823     0.018658
enh68720    4   38662900   38663900      4       2  150064       1.8361      0.03317
enh68724    4   38676400   38677400      4       2  150064        1.755      0.03963
enh68727    4   38684600   38685600      3       2  150064       1.8787     0.030144
enh68729    4   38725300   38726300      3       2  150064       1.6803      0.04645
enh68748    4   38821700   38822700      3       1  150064       1.9959      0.02297
enh68751    4   38847000   38848000      8       2  150064       1.8015     0.035813
enh68754    4   38860400   38861400      6       2  150064       2.1322     0.016494
enh68787    4   39625700   39626700      2       1  150064       2.1503     0.015766
enh68788    4   39627200   39628200      1       1  150064       2.2514      0.01218
enh68790    4   39633500   39634500      2       1  150064       3.2814   0.00051655
enh68791    4   39637400   39638400      2       1  150064       2.5878    0.0048293
enh68792    4   39641600   39642600      1       1  150064       2.5731      0.00504
enh68793    4   39683400   39684400      2       1  150064       1.6777     0.046706
enh68879    4   40601500   40602500      4       2  150064       2.3106     0.010427
enh68882    4   40608100   40609100      1       1  150064       1.9533      0.02539
enh68883    4   40609900   40610900      4       2  150064       1.9743     0.024177
enh68884    4   40612500   40613500      3       1  150064        2.061     0.019654
enh68886    4   40619400   40620400      4       2  150064       1.8763     0.030306
enh68887    4   40620900   40621900      2       1  150064       2.4286    0.0075792
enh68888    4   40623400   40624400      4       2  150064       1.8001     0.035925
enh68960    4   47444400   47445400      8       3  150064       2.2747     0.011461
enh68966    4   47488400   47489400      5       3  150064        2.309     0.010473
enh68979    4   47924800   47925800      1       1  150064       1.6465      0.04983
enh68986    4   48118500   48119500      3       2  150064       2.1077     0.017528
enh69012    4   48339800   48340800      2       1  150064       1.9425      0.02604
enh69014    4   48382400   48383400      1       1  150064       3.0226     0.001253
enh69015    4   48590500   48591500      3       1  150064       2.3563     0.009229
enh69022    4   48742600   48743600      2       1  150064       2.1288     0.016636
enh69023    4   48748400   48749400      1       1  150064       2.4588      0.00697
enh69029    4   48783000   48784000      1       1  150064        2.482     0.006533
enh69076    4   55083200   55084200      1       1  150064       2.3698       0.0089
enh69086    4   55529200   55530200      3       2  150064       1.7367     0.041221
enh69107    4   56265600   56266600      2       1  150064       1.7153     0.043149
enh69108    4   56275600   56276600      2       1  150064       1.7429     0.040677
enh69114    4   56444000   56445000      4       2  150064       1.9711     0.024355
enh69117    4   56731900   56732900      4       2  150064       2.0486     0.020248
enh69134    4   57597800   57598800      2       1  150064        1.761     0.039122
enh69135    4   57605100   57606100      4       2  150064       1.6717      0.04729
enh69141    4   57683800   57684800      1       1  150064       2.1962      0.01404
enh69157    4   57968900   57969900      1       1  150064        2.077       0.0189
enh69177    4   68503600   68504600      3       1  150064       2.7397    0.0030746
enh69178    4   68564800   68565800      5       2  150064       2.7789    0.0027273
enh69298    4   75071100   75072100      1       1  150064       1.7774      0.03775
enh69343    4   76843900   76844900      5       2  150064       1.6582     0.048638
enh69350    4   76932600   76933600      4       2  150064       2.0613     0.019638
enh69361    4   77128500   77129500      1       1  150064       1.9197      0.02745
enh69363    4   77135800   77136800      2       1  150064       1.7965     0.036211
enh69368    4   77228600   77229600      4       2  150064       1.9822     0.023728
enh69371    4   77298200   77299200      2       1  150064       1.7072     0.043889
enh69372    4   77302700   77303700      1       1  150064        2.303      0.01064
enh69440    4   79592100   79593100      2       1  150064       1.7216     0.042569
enh69447    4   79690400   79691400      1       1  150064       2.7371     0.003099
enh69478    4   81093600   81094600      3       2  150064       2.0269     0.021339
enh69479    4   81137100   81138100      2       1  150064        2.789    0.0026439
enh69480    4   81256000   81257000      1       1  150064       2.4495     0.007152
enh69489    4   82394400   82395400      4       2  150064       1.8623     0.031279
enh69490    4   82403300   82404300      5       1  150064       1.7226     0.042484
enh69491    4   82413900   82414900      1       1  150064       1.8406      0.03284
enh69510    4   83148100   83149100      3       2  150064       1.8982     0.028834
enh69519    4   83281100   83282100      2       1  150064       2.1198     0.017013
enh69522    4   83288400   83289400      2       1  150064       2.2999     0.010726
enh69533    4   83877900   83878900      2       1  150064       2.4331    0.0074844
enh69534    4   83911000   83912000      2       1  150064       2.2414     0.012499
enh69535    4   83913200   83914200      1       1  150064       2.7012     0.003455
enh69539    4   83957200   83958200      3       1  150064       2.2133     0.013438
enh69556    4   84101200   84102200      1       1  150064       1.6485      0.04963
enh69587    4   84468500   84469500      6       2  150064       2.3665    0.0089784
enh69589    4   84478400   84479400      7       2  150064       2.3846    0.0085479
enh69590    4   84482000   84483000      3       2  150064       1.6564     0.048825
enh69591    4   84490100   84491100      3       1  150064       1.8119     0.034999
enh69592    4   84502900   84503900      3       1  150064       2.7951     0.002594
enh69593    4   84520000   84521000      4       1  150064       2.8341    0.0022979
enh69594    4   84525200   84526200      6       2  150064       2.3238     0.010067
enh69595    4   84540000   84541000      1       1  150064       2.8245     0.002368
enh69597    4   84551600   84552600      2       1  150064       1.8953     0.029027
enh69644    4   86945400   86946400      2       1  150064       1.7857     0.037076
enh69652    4   87825400   87826400      5       2  150064       2.0871     0.018438
enh69661    4   87867700   87868700      2       1  150064       2.8693    0.0020568
enh69665    4   87889000   87890000      4       2  150064       2.7745     0.002764
enh69666    4   87891600   87892600      4       2  150064       2.7116    0.0033478
enh69673    4   87936200   87937200      2       1  150064       2.2384     0.012598
enh69676    4   87939800   87940800      2       1  150064       2.1549     0.015586
enh69678    4   87951700   87952700      4       2  150064        2.393    0.0083552
enh69679    4   87953400   87954400      1       1  150064       2.7191     0.003273
enh69680    4   87954800   87955800      3       1  150064       2.4916    0.0063581
enh69683    4   87959600   87960600      4       2  150064        2.444    0.0072626
enh69685    4   87965300   87966300      4       2  150064       2.2129     0.013453
enh69688    4   87972000   87973000      6       2  150064       1.8762     0.030315
enh69689    4   87974700   87975700      1       1  150064       2.2748      0.01146
enh69690    4   87979200   87980200      4       1  150064       1.9778     0.023976
enh69705    4   88312800   88313800      1       1  150064         1.76       0.0392
enh69738    4   89376500   89377500      1       1  150064        1.896      0.02898
enh69740    4   89403100   89404100      1       1  150064       2.4355     0.007435
enh69741    4   89410200   89411200      1       1  150064       2.2555      0.01205
enh69772    4   90196300   90197300      2       1  150064       1.6478     0.049697
enh69782    4   90238700   90239700      5       3  150064       2.3109     0.010419
enh69784    4   90251800   90252800      1       1  150064        1.932      0.02668
enh69786    4   90254800   90255800      3       1  150064        2.709    0.0033747
enh69787    4   90290200   90291200      4       1  150064       1.6466     0.049817
enh69794    4   90759000   90760000      4       2  150064        1.881     0.029988
enh69797    4   90948200   90949200      5       2  150064       3.0417    0.0011761
enh69798    4   90992300   90993300      2       1  150064        2.378    0.0087045
enh69799    4   90993300   90994300      3       1  150064       2.9292    0.0016992
enh69800    4   90995700   90996700      3       1  150064       2.9126    0.0017923
enh69801    4   90999700   91000700      2       1  150064       2.8422    0.0022404
enh69802    4   91021000   91022000      4       2  150064       2.6463    0.0040693
enh69803    4   91039600   91040600      5       2  150064       1.8084     0.035276
enh69804    4   93023100   93024100      1       1  150064       2.5184     0.005894
enh69806    4   95130600   95131600      1       1  150064       1.8048      0.03555
enh69810    4   95275200   95276200      2       1  150064       1.9811     0.023788
enh69845    4   99584400   99585400      1       1  150064       3.2478    0.0005815
enh69866    4  100748100  100749100      8       4  150064       1.8767     0.030278
enh69868    4  100767600  100768600      5       2  150064       2.6703    0.0037891
enh69869    4  100776200  100777200      2       1  150064       2.6269    0.0043079
enh69872    4  100815800  100816800      6       2  150064       1.7416     0.040791
enh69875    4  100872200  100873200      1       1  150064       3.0679     0.001078
enh69877    4  101014500  101015500      2       1  150064        2.258     0.011974
enh69881    4  101269600  101270600      5       2  150064       3.0059    0.0013238
enh69882    4  101572600  101573600      3       2  150064       2.7944    0.0025996
enh69886    4  101902500  101903500      1       1  150064       2.2511      0.01219
enh69891    4  102004000  102005000      2       1  150064       1.9804     0.023828
enh69893    4  102024100  102025100      1       1  150064         2.09      0.01831
enh69917    4  102722700  102723700      6       2  150064       2.0072     0.022364
enh69919    4  102734700  102735700      3       2  150064       3.2963    0.0004899
enh69920    4  102754300  102755300      1       1  150064       1.8141      0.03483
enh69921    4  102756200  102757200      2       1  150064       1.8821      0.02991
enh69922    4  102783800  102784800      3       2  150064       3.4545   0.00027565
enh69923    4  103219700  103220700      3       2  150064       2.9074    0.0018221
enh69932    4  103374700  103375700      2       1  150064       2.9133    0.0017883
enh69940    4  103480400  103481400      3       2  150064       1.6981     0.044745
enh69957    4  103678900  103679900      1       1  150064       2.6531     0.003988
enh69958    4  103682600  103683600      2       1  150064       2.6844    0.0036333
enh69959    4  103700600  103701600      5       2  150064       3.7233   9.8301e-05
enh69960    4  103710000  103711000      3       1  150064       3.5414   0.00019902
enh69961    4  103731900  103732900      6       2  150064       4.1168   1.9209e-05
enh69962    4  103735500  103736500      3       1  150064       3.8649    5.557e-05
enh69963    4  103737700  103738700      4       1  150064       3.5036   0.00022953
enh69964    4  103740900  103741900      2       1  150064       3.1801   0.00073607
enh69965    4  103742500  103743500      1       1  150064       3.7767    7.945e-05
enh69966    4  103750200  103751200      3       1  150064       3.5009   0.00023181
enh69967    4  103782900  103783900      2       1  150064       2.9254    0.0017199
enh69968    4  103788200  103789200      1       1  150064       3.8858      5.1e-05
enh69970    4  103792800  103793800      1       1  150064       3.8469     5.98e-05
enh69971    4  103798900  103799900      2       1  150064       3.5801   0.00017173
enh69972    4  103939500  103940500      1       1  150064       3.9802    3.443e-05
enh69977    4  104057700  104058700      2       1  150064       2.2727     0.011522
enh69978    4  104062800  104063800      3       2  150064          1.7     0.044566
enh69996    4  106027900  106028900      3       1  150064       2.0032     0.022576
enh70005    4  106074800  106075800      5       3  150064       1.6927     0.045253
enh70055    4  108834000  108835000      1       1  150064       2.1253      0.01678
enh70063    4  108954900  108955900      2       1  150064       1.8779     0.030199
enh70111    4  110889000  110890000      2       1  150064       2.5167    0.0059229
enh70113    4  110890700  110891700      2       1  150064        3.004    0.0013321
enh70114    4  110899700  110900700      1       1  150064       2.9251     0.001722
enh70115    4  110910900  110911900      6       2  150064       2.8644    0.0020889
enh70195    4  118908300  118909300      1       1  150064       3.6148    0.0001503
enh70228    4  120974400  120975400      3       2  150064       1.7692     0.038428
enh70233    4  121694200  121695200      1       1  150064       1.9491      0.02564
enh70245    4  122112900  122113900      2       1  150064       1.7234     0.042406
enh70251    4  122720600  122721600      3       1  150064       2.0174     0.021828
enh70252    4  122723000  122724000      1       1  150064       2.0458      0.02039
enh70254    4  122898400  122899400      1       1  150064       2.4591     0.006964
enh70257    4  123084000  123085000      1       1  150064       1.6831      0.04618
enh70263    4  123658300  123659300      1       1  150064       1.8396      0.03291
enh70269    4  123845100  123846100     10       4  150064       2.4729    0.0067006
enh70291    4  124373600  124374600      1       1  150064       1.6998      0.04458
enh70304    4  124528000  124529000      6       3  150064       1.9699     0.024426
enh70364    4  139325800  139326800      2       1  150064       2.6716     0.003775
enh70365    4  139326900  139327900      5       3  150064       2.1338     0.016429
enh70366    4  139328100  139329100      3       2  150064       2.0863     0.018474
enh70379    4  139940900  139941900      2       1  150064       2.8693     0.002057
enh70380    4  139949000  139950000      1       1  150064       2.7598     0.002892
enh70381    4  139951200  139952200      2       1  150064        2.766    0.0028376
enh70383    4  140002500  140003500      1       1  150064       2.6525     0.003995
enh70387    4  140065900  140066900      2       1  150064         2.44    0.0073429
enh70388    4  140084800  140085800      1       1  150064       2.5525     0.005348
enh70391    4  140093000  140094000      3       2  150064       1.9157     0.027702
enh70392    4  140095400  140096400      6       3  150064       2.3024     0.010656
enh70393    4  140100000  140101000      1       1  150064       2.2018      0.01384
enh70396    4  140128900  140129900      2       1  150064       2.0973     0.017983
enh70397    4  140135100  140136100      2       1  150064       1.9669     0.024596
enh70400    4  140187900  140188900      2       1  150064       1.8131     0.034907
enh70417    4  140473000  140474000      3       2  150064       2.2174     0.013298
enh70445    4  140732800  140733800      3       1  150064       2.7907    0.0026297
enh70447    4  140736000  140737000      5       2  150064       3.2753   0.00052776
enh70466    4  140888900  140889900      2       1  150064       2.1228     0.016886
enh70474    4  140959100  140960100      2       1  150064       1.7342     0.041446
enh70480    4  140974800  140975800      4       1  150064       1.8917     0.029265
enh70489    4  141018200  141019200      2       1  150064       1.9869     0.023466
enh70490    4  141020000  141021000      3       2  150064       1.9833     0.023669
enh70513    4  141444000  141445000      1       1  150064       1.7094      0.04369
enh70531    4  141750500  141751500      2       1  150064       2.4081    0.0080184
enh70532    4  141758200  141759200      1       1  150064       2.1244      0.01682
enh70538    4  142233000  142234000      6       1  150064       1.7576     0.039404
enh70539    4  142238100  142239100      2       1  150064        2.544    0.0054796
enh70566    4  143882200  143883200      2       1  150064       2.8809    0.0019825
enh70574    4  144279400  144280400      1       1  150064       2.9543     0.001567
enh70575    4  144282500  144283500      1       1  150064       1.9397      0.02621
enh70576    4  144296600  144297600      2       1  150064       1.7799     0.037544
enh70578    4  144303200  144304200      3       1  150064       1.8804     0.030028
enh70582    4  144325700  144326700      3       1  150064       2.6162     0.004446
enh70674    4  148977900  148978900      1       1  150064       2.1399      0.01618
enh70676    4  149137700  149138700      2       1  150064       1.8398     0.032901
enh70683    4  151871300  151872300      2       1  150064         1.68     0.046483
enh70687    4  152018600  152019600      1       1  150064       1.8068       0.0354
enh70695    4  152788100  152789100      2       1  150064       2.1865      0.01439
enh70715    4  153059500  153060500      3       1  150064       1.7803     0.037513
enh70725    4  153320200  153321200      1       1  150064       1.7942      0.03639
enh70787    4  154055400  154056400      3       2  150064       1.6836     0.046127
enh70803    4  154360000  154361000      2       1  150064       1.9025     0.028556
enh70805    4  154379900  154380900      7       2  150064       1.9964     0.022947
enh70843    4  154597600  154598600      5       2  150064       1.7216     0.042575
enh70848    4  154649500  154650500      3       1  150064       2.5012    0.0061888
enh70850    4  154668300  154669300      4       2  150064       2.0692     0.019264
enh70918    4  159687800  159688800      1       1  150064       2.2991      0.01075
enh70921    4  159699500  159700500      3       1  150064        1.769     0.038449
enh70922    4  159704700  159705700      1       1  150064       2.3787     0.008688
enh70923    4  159706000  159707000      4       2  150064       2.0872     0.018433
enh70924    4  159707700  159708700      4       1  150064       1.9598      0.02501
enh70927    4  159726300  159727300      3       1  150064        2.006      0.02243
enh70940    4  159851100  159852100      2       1  150064       2.2537     0.012106
enh70962    4  160321400  160322400      3       1  150064       1.7785     0.037658
enh70965    4  162493700  162494700      1       1  150064       1.6987      0.04469
enh71001    4  165898900  165899900      2       1  150064       1.8408     0.032823
enh71004    4  166125400  166126400      1       1  150064       2.8207     0.002396
enh71007    4  166135600  166136600      2       1  150064       3.2253   0.00062928
enh71009    4  166159000  166160000      7       2  150064       2.9538    0.0015692
enh71010    4  166169200  166170200      6       3  150064       2.2874     0.011085
enh71012    4  166208300  166209300      4       2  150064       2.2957     0.010846
enh71013    4  166215700  166216700      2       1  150064       2.2098     0.013559
enh71061    4  169989200  169990200      8       3  150064       2.1235     0.016857
enh71065    4  170020300  170021300      2       1  150064       2.7468    0.0030094
enh71071    4  170165100  170166100      1       1  150064       2.3403     0.009635
enh71079    4  170208100  170209100      3       2  150064        4.549   2.6949e-06
enh71081    4  170215000  170216000      5       2  150064       4.6309   1.8201e-06
enh71083    4  170283700  170284700      1       1  150064       4.0093    3.045e-05
enh71084    4  170331800  170332800      5       2  150064       4.4231   4.8648e-06
enh71087    4  170525600  170526600      3       2  150064       4.3039   8.3909e-06
enh71088    4  170532000  170533000      4       2  150064       3.3157   0.00045711
enh71090    4  170539800  170540800      2       1  150064       3.2756   0.00052721
enh71091    4  170543600  170544600      2       1  150064        3.486   0.00024516
enh71092    4  170580000  170581000      3       2  150064       3.9536    3.849e-05
enh71114    4  174094700  174095700      3       2  150064       1.8127      0.03494
enh71124    4  174185500  174186500      4       2  150064       1.7445     0.040533
enh71138    4  174830500  174831500      5       2  150064       1.7959     0.036256
enh71152    4  176867000  176868000      2       1  150064       3.8721   5.3961e-05
enh71153    4  176934800  176935800      4       2  150064       3.2968   0.00048899
enh71178    4  181709400  181710400      5       3  150064       2.5226    0.0058251
enh71182    4  183747100  183748100      8       3  150064       2.2152     0.013372
enh71189    4  184182900  184183900      2       1  150064       1.7548     0.039651
enh71196    4  184327800  184328800      7       2  150064       2.1191     0.017041
enh71223    4  185168900  185169900      2       1  150064       2.0376     0.020795
enh71224    4  185184900  185185900      4       2  150064       1.8425     0.032699
enh71225    4  185186600  185187600      1       1  150064       2.9359     0.001663
enh71243    4  185285400  185286400      3       1  150064       2.0842     0.018573
enh71246    4  185311700  185312700      6       3  150064       2.3187     0.010206
enh71249    4  185321800  185322800      3       2  150064       2.4114    0.0079458
enh71268    4  185391000  185392000      6       2  150064       2.2286     0.012921
enh71269    4  185392100  185393100      4       1  150064        2.034     0.020978
enh71277    4  185434400  185435400      3       2  150064        2.198     0.013974
enh71288    4  185565800  185566800      2       1  150064       1.8297     0.033651
enh71289    4  185567500  185568500      3       1  150064       1.8044     0.035584
enh71291    4  185577500  185578500      3       2  150064       1.6606     0.048396
enh71305    4  185703000  185704000      2       1  150064       1.9817     0.023758
enh71312    4  185737300  185738300      2       1  150064       1.9394     0.026224
enh71313    4  185739900  185740900      2       1  150064       1.9293     0.026849
enh71318    4  185782100  185783100      6       2  150064       1.7827     0.037321
enh71347    4  186988800  186989800      3       2  150064       2.5305    0.0056955
enh71392    5    1098900    1099900      7       3  150064       2.0951     0.018082
enh71394    5    1102400    1103400      5       2  150064       2.2619      0.01185
enh71395    5    1106000    1107000      2       1  150064       2.5355    0.0056151
enh71396    5    1107300    1108300      6       2  150064       1.6738     0.047081
enh71425    5    1518200    1519200      9       5  150064       1.7797     0.037564
enh71426    5    1519800    1520800      2       1  150064       1.7761      0.03786
enh71444    5    5480700    5481700      3       2  150064       4.0172   2.9452e-05
enh71445    5    5492200    5493200      1       1  150064       3.6504    0.0001309
enh71448    5    6634800    6635800      5       2  150064       2.0923     0.018206
enh71451    5    6649300    6650300      4       2  150064       1.9175     0.027588
enh71452    5    6659900    6660900      6       3  150064       2.1156     0.017191
enh71453    5    6704300    6705300      4       2  150064       2.4971    0.0062599
enh71456    5    6720100    6721100      6       2  150064       2.7814    0.0027065
enh71457    5    6723000    6724000     10       4  150064       2.0833     0.018611
enh71459    5    6729500    6730500      5       2  150064       2.3734    0.0088119
enh71460    5    6731700    6732700      7       3  150064       2.9876    0.0014058
enh71461    5    6733200    6734200      7       3  150064       2.7595    0.0028943
enh71462    5    6736800    6737800      5       2  150064       3.0069    0.0013198
enh71464    5    6765400    6766400      3       2  150064       1.7152     0.043156
enh71477    5    7816000    7817000      1       1  150064       2.3398     0.009647
enh71522    5   10626300   10627300      1       1  150064       1.6877      0.04573
enh71524    5   10634100   10635100      5       2  150064       1.7042     0.044174
enh71525    5   10644500   10645500      9       1  150064       2.5703    0.0050799
enh71556    5   11224200   11225200      1       1  150064       1.8676      0.03091
enh71602    5   14343500   14344500      2       1  150064       1.6637     0.048083
enh71672    5   17222100   17223100      1       1  150064       1.9228      0.02725
enh71679    5   17257100   17258100      2       1  150064       2.4341    0.0074654
enh71693    5   17735600   17736600      7       2  150064       1.9526     0.025434
enh71698    5   18134300   18135300      4       2  150064       2.2152     0.013374
enh71723    5   32019800   32020800      5       3  150064       1.7374     0.041161
enh71737    5   32206900   32207900      1       1  150064       1.9061      0.02832
enh71740    5   32232400   32233400      3       2  150064       1.6769     0.046783
enh71766    5   32542200   32543200      2       1  150064       2.1437     0.016029
enh71773    5   32596800   32597800      4       2  150064       1.6836     0.046132
enh71825    5   35518200   35519200      2       1  150064         2.34    0.0096417
enh71831    5   35673100   35674100      1       1  150064       1.7337      0.04149
enh71896    5   37371600   37372600      1       1  150064       1.7507         0.04
enh71901    5   37738000   37739000      1       1  150064       1.6496      0.04951
enh71906    5   39021300   39022300      3       2  150064       2.4869    0.0064434
enh71908    5   39058200   39059200      1       1  150064       2.7969      0.00258
enh71909    5   39071900   39072900      3       2  150064       2.3459    0.0094907
enh71935    5   39231500   39232500      3       2  150064       1.9878     0.023418
enh71941    5   39268200   39269200      1       1  150064       1.7573      0.03943
enh71942    5   39271600   39272600      3       2  150064       1.9493     0.025628
enh71944    5   39282900   39283900      5       2  150064       1.8298     0.033642
enh71945    5   39301800   39302800      3       1  150064       1.9047     0.028408
enh71947    5   39399900   39400900      6       3  150064       1.7577     0.039398
enh71949    5   39420400   39421400      1       1  150064       1.9815      0.02377
enh71951    5   39425700   39426700      7       3  150064        1.906     0.028325
enh71990    5   40495000   40496000      1       1  150064       1.7906      0.03668
enh71998    5   40591600   40592600      1       1  150064       2.1479      0.01586
enh72058    5   43397200   43398200      1       1  150064       1.9824      0.02372
enh72066    5   44810400   44811400      1       1  150064        4.127    1.838e-05
enh72067    5   49702500   49703500      1       1  150064       2.9702     0.001488
enh72069    5   49711900   49712900      1       1  150064       3.6949      0.00011
enh72073    5   49730900   49731900      1       1  150064       3.8399    6.153e-05
enh72074    5   49732200   49733200      2       1  150064       3.9241   4.3524e-05
enh72077    5   49740900   49741900      2       1  150064       3.9237   4.3591e-05
enh72078    5   49797200   49798200      4       2  150064       3.3538   0.00039854
enh72081    5   49849100   49850100      3       2  150064       1.9941     0.023072
enh72086    5   49929800   49930800      1       1  150064       2.3657     0.008999
enh72092    5   49949800   49950800      3       2  150064       2.6171    0.0044338
enh72093    5   49953700   49954700      2       1  150064       3.3346   0.00042716
enh72097    5   49975000   49976000      1       1  150064         3.17    0.0007622
enh72100    5   49998400   49999400      1       1  150064       1.6669      0.04777
enh72102    5   50004300   50005300      1       1  150064        2.074      0.01904
enh72112    5   50038700   50039700      3       2  150064       1.7821     0.037367
enh72143    5   53545000   53546000      6       2  150064       1.7964     0.036215
enh72145    5   53596600   53597600      5       3  150064        1.764     0.038863
enh72146    5   53599000   53600000      2       1  150064       1.8478     0.032314
enh72147    5   53604200   53605200      2       1  150064        1.966     0.024648
enh72148    5   53607500   53608500      2       1  150064        1.647     0.049777
enh72164    5   53885600   53886600      4       2  150064        2.966    0.0015083
enh72166    5   53897400   53898400      5       2  150064       2.6336    0.0042244
enh72169    5   53911600   53912600      4       2  150064       1.9067      0.02828
enh72175    5   53940300   53941300      5       1  150064       1.6629     0.048165
enh72192    5   54055900   54056900      1       1  150064       1.7038      0.04421
enh72195    5   54081900   54082900      3       2  150064       2.1013     0.017806
enh72198    5   54140500   54141500      6       2  150064       2.5919    0.0047731
enh72199    5   54155400   54156400      2       1  150064       2.4536    0.0070723
enh72200    5   54162700   54163700      1       1  150064         1.97      0.02442
enh72204    5   54290700   54291700      3       2  150064       2.0094     0.022249
enh72228    5   55149800   55150800      3       2  150064       3.0057     0.001325
enh72231    5   55154200   55155200      6       3  150064       2.3962    0.0082829
enh72232    5   55155800   55156800      6       3  150064       1.8967     0.028935
enh72233    5   55160500   55161500      3       2  150064        3.039    0.0011868
enh72239    5   55219400   55220400      6       4  150064       2.4734    0.0066915
enh72362    5   56594800   56595800      7       4  150064       2.5164    0.0059281
enh72368    5   57765600   57766600      8       3  150064       2.1598     0.015394
enh72376    5   57840000   57841000      1       1  150064       1.7272      0.04207
enh72393    5   58858700   58859700      3       2  150064       2.7821    0.0027005
enh72398    5   59105700   59106700      2       1  150064       2.2899     0.011014
enh72403    5   59502200   59503200      1       1  150064       2.6452     0.004082
enh72406    5   59552900   59553900      4       2  150064       1.8544     0.031844
enh72407    5   59556800   59557800      2       1  150064       2.3231     0.010087
enh72415    5   59947400   59948400      3       1  150064       3.2962   0.00049005
enh72419    5   60116600   60117600      5       2  150064       3.8825   5.1685e-05
enh72421    5   60455500   60456500      3       2  150064       3.4759   0.00025456
enh72424    5   60478000   60479000      4       2  150064       1.7333     0.041517
enh72425    5   60524400   60525400      5       3  150064       5.3722   3.8897e-08
enh72426    5   60557200   60558200      2       1  150064       3.2636   0.00055008
enh72427    5   60559600   60560600      3       2  150064       2.7323    0.0031451
enh72428    5   60564900   60565900      2       1  150064       3.6913   0.00011157
enh72429    5   60569200   60570200      6       3  150064       3.6264    0.0001437
enh72430    5   60573800   60574800      3       1  150064       3.7651   8.3245e-05
enh72431    5   60576000   60577000      4       1  150064       3.9375   4.1163e-05
enh72432    5   60580700   60581700      3       2  150064       4.4057   5.2722e-06
enh72433    5   60585100   60586100      2       1  150064       3.9038   4.7339e-05
enh72434    5   60598300   60599300      3       2  150064       6.3706   9.4171e-11
enh72438    5   60617700   60618700      2       1  150064       3.3472   0.00040818
enh72440    5   60631400   60632400      2       1  150064       1.9547      0.02531
enh72444    5   60642800   60643800      4       2  150064       6.1307   4.3741e-10
enh72448    5   60703400   60704400      1       1  150064       2.5525     0.005347
enh72449    5   60704000   60705000      2       1  150064        4.271   9.7277e-06
enh72450    5   60705200   60706200      3       2  150064       2.8612    0.0021103
enh72452    5   60922600   60923600      3       2  150064       2.1421     0.016091
enh72453    5   60961200   60962200      2       1  150064       1.7204     0.042679
enh72458    5   61526400   61527400      1       1  150064       2.3964     0.008278
enh72459    5   61551900   61552900      4       2  150064       3.0729    0.0010599
enh72460    5   61556100   61557100      6       2  150064       3.1832    0.0007282
enh72461    5   61592200   61593200      4       2  150064       3.0289    0.0012271
enh72463    5   61600600   61601600      1       1  150064       2.9993     0.001353
enh72464    5   61603700   61604700      2       1  150064       1.7886     0.036841
enh72465    5   61609800   61610800      2       1  150064       1.7238     0.042374
enh72468    5   61628900   61629900      4       2  150064       3.8507   5.8899e-05
enh72472    5   61700300   61701300      4       2  150064       1.7066     0.043953
enh72477    5   61843800   61844800      1       1  150064       1.6778      0.04669
enh72478    5   61868000   61869000      2       1  150064       1.9085     0.028163
enh72481    5   61948800   61949800      1       1  150064       1.9829      0.02369
enh72493    5   64330200   64331200      4       1  150064       2.6771    0.0037133
enh72497    5   64779100   64780100      4       2  150064       1.9537     0.025369
enh72499    5   64860000   64861000      3       2  150064       2.0854     0.018515
enh72585    5   67298200   67299200      2       1  150064       1.8857     0.029667
enh72593    5   67509600   67510600      3       2  150064       1.9903      0.02328
enh72598    5   67527500   67528500      2       1  150064        2.198     0.013976
enh72603    5   67545900   67546900      3       2  150064       2.9327    0.0016803
enh72619    5   67587900   67588900      3       2  150064       2.0796     0.018783
enh72622    5   67626700   67627700      1       1  150064        1.682      0.04628
enh72624    5   67643100   67644100      1       1  150064       1.8639      0.03117
enh72633    5   67702700   67703700      2       1  150064       1.7568     0.039477
enh72635    5   67720800   67721800      4       2  150064       1.9984     0.022835
enh72638    5   67731900   67732900      4       2  150064       2.3699     0.008897
enh72663    5   68750000   68751000      6       2  150064       1.6875     0.045752
enh72669    5   70752700   70753700      2       1  150064        1.686       0.0459
enh72678    5   71602600   71603600      1       1  150064        2.217      0.01331
enh72681    5   71643200   71644200      1       1  150064       2.0058      0.02244
enh72683    5   71647700   71648700      1       1  150064       1.7963      0.03622
enh72753    5   73786200   73787200      3       1  150064       1.6884     0.045664
enh72781    5   74614600   74615600      2       1  150064       1.8095     0.035186
enh72783    5   74617400   74618400      6       2  150064       1.8017     0.035797
enh72784    5   74620100   74621100      3       1  150064       2.8453    0.0022188
enh72790    5   74809700   74810700      4       2  150064       1.7841     0.037207
enh72796    5   74854100   74855100      1       1  150064       2.5172     0.005915
enh72798    5   74861200   74862200      2       1  150064       1.9089     0.028138
enh72803    5   74902900   74903900      2       1  150064       2.0016     0.022663
enh72807    5   74965300   74966300      2       1  150064        2.081     0.018715
enh72808    5   74973300   74974300      4       1  150064       3.1484   0.00082071
enh72812    5   75016600   75017600      5       3  150064       2.0341     0.020972
enh72858    5   75834600   75835600      1       1  150064       3.1679    0.0007676
enh72904    5   76445600   76446600      2       1  150064       2.1447     0.015987
enh72915    5   77069200   77070200      3       1  150064       1.9461      0.02582
enh72920    5   77173700   77174700      2       1  150064        1.787     0.036967
enh72924    5   77233400   77234400      3       2  150064       2.1495     0.015798
enh72928    5   77517600   77518600      4       2  150064       1.6508     0.049394
enh72931    5   77564500   77565500      3       1  150064       3.4448   0.00028571
enh72932    5   77582000   77583000      8       3  150064       3.9171   4.4815e-05
enh72933    5   77585500   77586500      5       1  150064        3.645    0.0001337
enh72934    5   77588200   77589200      5       2  150064       2.7962    0.0025857
enh72935    5   77591400   77592400      1       1  150064       2.6042     0.004604
enh72937    5   77654200   77655200      2       1  150064       1.9902     0.023287
enh72938    5   77657800   77658800      3       2  150064       1.6667     0.047784
enh72939    5   77780000   77781000      2       1  150064       2.3128     0.010367
enh72940    5   77783800   77784800      3       1  150064       2.2539     0.012102
enh72941    5   77791500   77792500      1       1  150064       2.0407      0.02064
enh72944    5   77797600   77798600      2       1  150064       1.7011     0.044466
enh72945    5   77800600   77801600      4       2  150064       2.2398     0.012553
enh72948    5   77807900   77808900      8       3  150064       1.8323     0.033456
enh72982    5   78402700   78403700      4       1  150064       2.5683    0.0051094
enh72986    5   78857000   78858000      3       2  150064       2.0045     0.022509
enh72987    5   78886300   78887300      2       1  150064       2.0194     0.021723
enh73005    5   79445400   79446400      1       1  150064       2.7618     0.002874
enh73013    5   79490100   79491100      4       2  150064       1.7543     0.039693
enh73014    5   79500000   79501000      4       2  150064        2.179     0.014666
enh73015    5   79500800   79501800      5       2  150064       2.1237     0.016846
enh73016    5   79507400   79508400      5       3  150064       1.9571     0.025165
enh73019    5   79512800   79513800      2       1  150064       1.8464     0.032419
enh73021    5   79516200   79517200      4       2  150064       2.0573     0.019829
enh73073    5   81075400   81076400      2       1  150064       1.8606     0.031401
enh73080    5   81152600   81153600      4       2  150064       2.9541    0.0015679
enh73091    5   81572200   81573200      1       1  150064       2.5124     0.005996
enh73107    5   82374200   82375200      2       1  150064       1.7557      0.03957
enh73110    5   82601900   82602900      2       1  150064       1.7074     0.043875
enh73141    5   86375100   86376100      5       2  150064       1.7293     0.041879
enh73158    5   87499700   87500700      1       1  150064        2.592     0.004771
enh73159    5   87565400   87566400      3       1  150064        2.701    0.0034565
enh73161    5   88028800   88029800      3       2  150064       2.3231     0.010086
enh73162    5   88030700   88031700      2       1  150064       2.0618     0.019612
enh73164    5   88057600   88058600      2       1  150064       1.9973     0.022896
enh73165    5   88074400   88075400      2       1  150064        2.341    0.0096152
enh73166    5   88078100   88079100      3       2  150064       3.2642   0.00054886
enh73170    5   88123200   88124200      2       1  150064       3.0953   0.00098303
enh73174    5   88136600   88137600      3       2  150064       2.8842    0.0019619
enh73180    5   88180800   88181800      1       1  150064       1.7191       0.0428
enh73182    5   88236000   88237000      3       1  150064       2.6808    0.0036718
enh73201    5   88713900   88714900      4       2  150064       2.6884    0.0035896
enh73202    5   88716500   88717500      1       1  150064       4.7905    8.319e-07
enh73205    5   88739800   88740800      1       1  150064       3.1991    0.0006893
enh73207    5   89311100   89312100      3       2  150064       2.4833    0.0065079
enh73211    5   89768200   89769200      2       1  150064       2.7491    0.0029882
enh73219    5   90349000   90350000      4       2  150064       3.3867    0.0003537
enh73222    5   90357400   90358400      1       1  150064       1.9888      0.02336
enh73225    5   90410000   90411000      3       1  150064       2.5203    0.0058632
enh73226    5   90415100   90416100      4       2  150064       2.0612     0.019641
enh73228    5   90419700   90420700      2       1  150064       2.2459     0.012355
enh73229    5   90435400   90436400      2       1  150064       2.4475    0.0071921
enh73232    5   90447400   90448400      1       1  150064       2.4177      0.00781
enh73233    5   90451900   90452900      1       1  150064       2.6589      0.00392
enh73236    5   90465900   90466900      1       1  150064       2.8742     0.002025
enh73242    5   90486100   90487100      2       1  150064       2.9127    0.0017915
enh73248    5   90565000   90566000      4       2  150064       1.9287     0.026884
enh73266    5   93581300   93582300      1       1  150064       1.9407      0.02615
enh73268    5   93768700   93769700      1       1  150064       2.2791      0.01133
enh73269    5   93880300   93881300      2       1  150064       2.6521    0.0039994
enh73273    5   93937900   93938900      6       2  150064       3.0737    0.0010571
enh73274    5   93955300   93956300      3       2  150064       2.6984    0.0034842
enh73297    5   94609400   94610400      2       1  150064        1.994     0.023075
enh73328    5   95199000   95200000      2       1  150064       2.2517     0.012172
enh73329    5   95202400   95203400      6       3  150064       1.8665     0.030989
enh73336    5   95293600   95294600      1       1  150064        1.989      0.02335
enh73341    5   95403200   95404200      3       1  150064       1.8395      0.03292
enh73343    5   95418600   95419600      2       1  150064       2.2421     0.012477
enh73347    5   95532700   95533700      3       1  150064       3.1111   0.00093208
enh73348    5   95535600   95536600      2       1  150064       3.0374     0.001193
enh73351    5   95633300   95634300      2       1  150064       3.5671   0.00018048
enh73352    5   95637200   95638200      5       2  150064       3.6841   0.00011477
enh73361    5   95984800   95985800      4       2  150064       2.2119     0.013486
enh73364    5   95999700   96000700      2       1  150064       2.1341     0.016419
enh73365    5   96004300   96005300      4       2  150064       2.4169     0.007827
enh73366    5   96016400   96017400      3       1  150064       2.2827     0.011225
enh73381    5   96211000   96212000      8       4  150064       1.8176     0.034565
enh73385    5   96221100   96222100      4       1  150064       2.0314     0.021106
enh73386    5   96231200   96232200      7       2  150064        2.282     0.011246
enh73387    5   96232600   96233600      3       1  150064       2.4789    0.0065889
enh73388    5   96241400   96242400      3       1  150064       2.2456     0.012364
enh73390    5   96261600   96262600      5       2  150064        1.678     0.046672
enh73392    5   96273500   96274500      2       1  150064       2.6751    0.0037359
enh73393    5   96276000   96277000      4       1  150064       2.5433    0.0054911
enh73394    5   96276600   96277600      2       1  150064       2.0799     0.018769
enh73395    5   96278600   96279600      3       1  150064       2.3738    0.0088028
enh73397    5   96292900   96293900      6       2  150064       2.6278    0.0042974
enh73398    5   96294500   96295500      1       1  150064       2.6857     0.003619
enh73399    5   96295700   96296700      1       1  150064       2.6332     0.004229
enh73400    5   96297500   96298500      1       1  150064       2.6248     0.004335
enh73404    5   96345200   96346200      1       1  150064       2.6721     0.003769
enh73417    5   96883400   96884400      4       2  150064       1.8758     0.030339
enh73420    5   98246800   98247800      2       1  150064       2.1203     0.016991
enh73421    5   98247600   98248600      3       2  150064       2.3553    0.0092541
enh73422    5   98249800   98250800      2       1  150064       2.6116    0.0045066
enh73423    5   98251100   98252100      3       2  150064       1.8893     0.029427
enh73424    5   98252700   98253700      1       1  150064        2.515     0.005951
enh73425    5   98258900   98259900      2       1  150064       2.1858     0.014416
enh73426    5   98260900   98261900      2       1  150064       2.6084    0.0045485
enh73428    5   98270200   98271200      2       1  150064       2.3267    0.0099908
enh73429    5   98277200   98278200      3       1  150064       2.1418     0.016103
enh73430    5   98325000   98326000     15       2  150064       2.0721     0.019128
enh73431    5   98336600   98337600      2       1  150064       2.4704    0.0067478
enh73436    5   98365400   98366400      5       3  150064       2.1534     0.015644
enh73438    5   98373200   98374200      2       1  150064       2.0066     0.022398
enh73440    5   98643500   98644500      3       1  150064        1.828     0.033771
enh73441    5   98650900   98651900      2       1  150064        1.713     0.043353
enh73465    5  101278900  101279900      2       1  150064       1.6625     0.048209
enh73470    5  101621800  101622800      3       2  150064       4.4218   4.8945e-06
enh73472    5  101629400  101630400      4       2  150064       2.9753    0.0014635
enh73473    5  101632600  101633600      5       2  150064       3.0192    0.0012673
enh73474    5  101654100  101655100      3       1  150064        2.828    0.0023423
enh73476    5  101858900  101859900      4       2  150064       2.8369    0.0022778
enh73487    5  102208800  102209800      1       1  150064       2.4199     0.007762
enh73501    5  106698500  106699500      2       1  150064       1.9372     0.026363
enh73502    5  106701500  106702500      3       2  150064       2.8048    0.0025171
enh73504    5  106724200  106725200      3       1  150064       2.3874    0.0084844
enh73511    5  106855200  106856200      2       1  150064       2.7102     0.003362
enh73512    5  106874800  106875800      2       1  150064       2.5051     0.006121
enh73529    5  108194200  108195200      1       1  150064       2.0063      0.02241
enh73531    5  108660000  108661000      3       2  150064       3.0306    0.0012202
enh73532    5  108687400  108688400      1       1  150064       1.7442      0.04056
enh73533    5  108723400  108724400      3       1  150064       2.1118      0.01735
enh73535    5  108729700  108730700      3       2  150064       2.4211    0.0077375
enh73536    5  108730500  108731500      5       1  150064       1.7291     0.041897
enh73537    5  108732800  108733800      7       3  150064       2.8162    0.0024297
enh73539    5  108736500  108737500      3       1  150064       1.7224     0.042501
enh73540    5  108742400  108743400      4       2  150064       3.4588   0.00027134
enh73541    5  108747000  108748000      7       3  150064       2.7297    0.0031699
enh73545    5  108991600  108992600      3       2  150064        2.838    0.0022696
enh73546    5  109028500  109029500      1       1  150064       2.3268     0.009989
enh73547    5  109029900  109030900      3       2  150064       3.5771   0.00017369
enh73548    5  109031800  109032800      3       2  150064       2.0136     0.022028
enh73549    5  109032600  109033600      3       2  150064       4.2194   1.2245e-05
enh73550    5  109035900  109036900      4       2  150064       3.9787   3.4649e-05
enh73551    5  109075400  109076400      3       2  150064       4.0192   2.9202e-05
enh73552    5  109078400  109079400      6       3  150064         3.11   0.00093533
enh73553    5  109098000  109099000      2       1  150064       4.0727   2.3233e-05
enh73554    5  109185100  109186100      4       2  150064       3.7349   9.3913e-05
enh73555    5  109192800  109193800      2       1  150064       4.6616   1.5684e-06
enh73611    5  112206200  112207200      6       3  150064       2.1932     0.014145
enh73614    5  112249100  112250100      1       1  150064       2.0222      0.02158
enh73623    5  112304500  112305500      4       2  150064       1.8695     0.030776
enh73625    5  112311000  112312000      2       1  150064       2.6321    0.0042434
enh73649    5  114796300  114797300      5       2  150064       1.9736     0.024212
enh73653    5  114819100  114820100      2       1  150064       1.7819     0.037384
enh73668    5  115374000  115375000      3       1  150064       1.7856     0.037081
enh73669    5  115412100  115413100      9       3  150064       2.1503     0.015765
enh73673    5  115881900  115882900      2       1  150064        1.794     0.036406
enh73710    5  118679700  118680700      4       2  150064       2.1244     0.016817
enh73711    5  118681900  118682900      1       1  150064       2.5661     0.005143
enh73712    5  118683000  118684000      6       3  150064       2.7711    0.0027934
enh73713    5  118684300  118685300      2       1  150064       2.7108    0.0033561
enh73724    5  118722000  118723000      1       1  150064       1.7184      0.04286
enh73725    5  118723700  118724700      4       2  150064       1.9834     0.023661
enh73727    5  118730700  118731700      4       1  150064       1.9593     0.025039
enh73735    5  118762500  118763500      4       2  150064       1.8961     0.028971
enh73741    5  118990400  118991400      4       2  150064       1.7578     0.039394
enh73777    5  122768900  122769900      2       1  150064       2.4816    0.0065388
enh73817    5  125689500  125690500      3       2  150064       1.7999     0.035936
enh73819    5  125758000  125759000      3       2  150064       1.7156     0.043121
enh73828    5  126054000  126055000      4       2  150064        1.864     0.031164
enh73830    5  126083000  126084000      1       1  150064       2.0554      0.01992
enh73839    5  126131600  126132600      3       1  150064       2.2704      0.01159
enh73850    5  126204100  126205100      5       3  150064       2.9094    0.0018108
enh73853    5  126307100  126308100      2       1  150064       3.5356   0.00020346
enh73854    5  126308400  126309400      3       1  150064       2.1627     0.015283
enh73855    5  126311800  126312800      2       1  150064       3.1227    0.0008961
enh73858    5  126347200  126348200      2       1  150064       3.2611   0.00055493
enh73864    5  126854400  126855400      1       1  150064       1.9516      0.02549
enh73870    5  127417200  127418200      1       1  150064       2.3783     0.008697
enh73873    5  127676700  127677700      5       3  150064       3.2829   0.00051372
enh73875    5  127768900  127769900      2       1  150064        2.493    0.0063337
enh73903    5  130597800  130598800      1       1  150064       1.6604      0.04842
enh73918    5  130649600  130650600      1       1  150064       1.7445      0.04054
enh73921    5  130674200  130675200      1       1  150064       1.6704      0.04742
enh73945    5  130951300  130952300      1       1  150064       1.7351      0.04136
enh73974    5  131404700  131405700      1       1  150064       2.2476       0.0123
enh74013    5  131767700  131768700      1       1  150064       2.0335        0.021
enh74014    5  131770200  131771200      2       1  150064       1.8845      0.02975
enh74018    5  131782300  131783300      3       1  150064       2.1507     0.015749
enh74019    5  131785000  131786000     10       4  150064       2.1752     0.014806
enh74022    5  131790300  131791300      4       2  150064       2.0098     0.022227
enh74023    5  131793500  131794500      4       2  150064       2.4699    0.0067573
enh74025    5  131801000  131802000      6       4  150064       1.9118     0.027951
enh74031    5  131864400  131865400      1       1  150064       2.0612      0.01964
enh74034    5  131999000  132000000      2       1  150064       1.8546     0.031828
enh74048    5  132385500  132386500      4       1  150064       1.7288     0.041924
enh74196    5  136707800  136708800      2       1  150064        2.572    0.0050557
enh74206    5  137069600  137070600      1       1  150064       2.3083      0.01049
enh74207    5  137072900  137073900      1       1  150064       3.2348    0.0006086
enh74211    5  137223600  137224600      2       1  150064       2.6324    0.0042394
enh74212    5  137225200  137226200      2       1  150064       2.3254     0.010024
enh74215    5  137360200  137361200      5       3  150064       2.2658     0.011732
enh74217    5  137369200  137370200      1       1  150064       1.7626      0.03898
enh74233    5  137672000  137673000      3       2  150064        2.518    0.0059018
enh74234    5  137676000  137677000      2       1  150064       3.2846   0.00051069
enh74235    5  137678700  137679700      4       2  150064       4.3564   6.6101e-06
enh74237    5  137696300  137697300      1       1  150064       2.5148     0.005955
enh74239    5  137707500  137708500      1       1  150064       5.0232    2.541e-07
enh74240    5  137785300  137786300      1       1  150064       3.4458    0.0002847
enh74242    5  137798400  137799400      6       2  150064       3.7326    9.477e-05
enh74244    5  137822300  137823300     11       2  150064       2.2771     0.011391
enh74245    5  137843000  137844000      1       1  150064       2.2229      0.01311
enh74247    5  137880800  137881800      1       1  150064       5.1073    1.634e-07
enh74249    5  137901300  137902300      2       1  150064       4.4961   3.4608e-06
enh74250    5  137909000  137910000      2       1  150064        2.418    0.0078021
enh74252    5  137936800  137937800      6       3  150064       4.9123   4.5007e-07
enh74253    5  137940800  137941800      2       1  150064       2.6648    0.0038517
enh74254    5  137945800  137946800      2       1  150064       4.4767   3.7903e-06
enh74311    5  138848600  138849600      1       1  150064       2.2055      0.01371
enh74317    5  138867000  138868000      3       2  150064       2.6034    0.0046156
enh74318    5  138872000  138873000      1       1  150064       1.7968      0.03618
enh74336    5  139036600  139037600      3       1  150064       2.3431    0.0095613
enh74337    5  139042100  139043100      1       1  150064       2.9083     0.001817
enh74339    5  139051900  139052900      1       1  150064       3.7447     9.03e-05
enh74340    5  139054000  139055000      5       1  150064       3.3882   0.00035172
enh74341    5  139055800  139056800      1       1  150064       3.5426    0.0001981
enh74342    5  139057400  139058400      2       1  150064       3.2548   0.00056726
enh74343    5  139065500  139066500      1       1  150064       4.5694    2.446e-06
enh74359    5  139532200  139533200      3       1  150064       1.7276     0.042026
enh74360    5  139536200  139537200      2       1  150064       3.3347    0.0004269
enh74362    5  139560200  139561200      3       1  150064       1.9479     0.025714
enh74363    5  139561600  139562600      1       1  150064       1.7332      0.04153
enh74364    5  139562900  139563900      2       1  150064       3.2808    0.0005175
enh74365    5  139565000  139566000      4       1  150064        1.697     0.044848
enh74367    5  139575800  139576800      2       1  150064       1.7298     0.041829
enh74368    5  139580100  139581100      1       1  150064       3.3958    0.0003422
enh74386    5  139664800  139665800      6       2  150064       3.1136   0.00092424
enh74387    5  139672800  139673800      1       1  150064       3.4603    0.0002698
enh74389    5  139681000  139682000      2       1  150064       3.4933   0.00023857
enh74390    5  139690800  139691800      3       2  150064       2.0504     0.020161
enh74392    5  139718900  139719900      2       1  150064       2.4326    0.0074951
enh74394    5  139730800  139731800      3       2  150064         3.11   0.00093533
enh74401    5  139779000  139780000      1       1  150064       3.8515    5.871e-05
enh74402    5  139783700  139784700      2       1  150064        2.689    0.0035832
enh74404    5  139925800  139926800      4       2  150064       2.2754     0.011441
enh74414    5  139971600  139972600      1       1  150064       2.3318     0.009855
enh74415    5  139972800  139973800      2       1  150064       2.9024    0.0018515
enh74417    5  139984900  139985900      1       1  150064        3.728    9.652e-05
enh74418    5  139992600  139993600      4       2  150064       4.2537   1.0515e-05
enh74419    5  140002300  140003300      2       1  150064       1.7907     0.036675
enh74420    5  140007700  140008700      5       2  150064       2.3383    0.0096854
enh74421    5  140013800  140014800      4       1  150064       3.5656   0.00018153
enh74424    5  140025400  140026400      4       2  150064       3.1794    0.0007378
enh74425    5  140028000  140029000      2       1  150064       3.9582   3.7763e-05
enh74426    5  140042800  140043800      2       1  150064       3.6706     0.000121
enh74427    5  140045500  140046500      3       2  150064       2.6047    0.0045975
enh74428    5  140051900  140052900      1       1  150064       4.0009    3.155e-05
enh74429    5  140069400  140070400      5       2  150064       4.2883   9.0009e-06
enh74430    5  140071900  140072900      7       2  150064       4.2648   1.0006e-05
enh74431    5  140079000  140080000      1       1  150064         4.26    1.022e-05
enh74432    5  140081000  140082000      3       1  150064       3.9874   3.3404e-05
enh74433    5  140089200  140090200      2       1  150064       2.6155    0.0044554
enh74459    5  141062800  141063800      1       1  150064       2.2371      0.01264
enh74463    5  141215300  141216300      3       1  150064       2.4292    0.0075662
enh74487    5  141443100  141444100      1       1  150064       2.0168      0.02186
enh74488    5  141474700  141475700      3       1  150064       1.7614     0.039089
enh74494    5  141566400  141567400      2       1  150064       3.0828    0.0010253
enh74502    5  141765900  141766900      1       1  150064       2.1229      0.01688
enh74503    5  141768500  141769500      4       2  150064       2.3959    0.0082887
enh74504    5  141782400  141783400      1       1  150064       1.6551      0.04895
enh74514    5  142126100  142127100      1       1  150064        1.886      0.02965
enh74517    5  142141800  142142800      3       1  150064       2.4075    0.0080311
enh74520    5  142154200  142155200      2       1  150064       2.3442    0.0095337
enh74521    5  142154600  142155600      6       1  150064       2.4501    0.0071406
enh74522    5  142158100  142159100      2       1  150064        2.664    0.0038605
enh74616    5  142807800  142808800      1       1  150064       1.6812      0.04636
enh74638    5  143548200  143549200      2       1  150064       1.7394     0.040981
enh74649    5  145385800  145386800      2       1  150064       2.1992     0.013932
enh74666    5  146193100  146194100      3       1  150064       2.2509     0.012194
enh74691    5  147845000  147846000      1       1  150064       2.3807      0.00864
enh74701    5  148153100  148154100      2       1  150064       1.8825     0.029885
enh74722    5  148232500  148233500      2       1  150064       1.8923     0.029222
enh74747    5  148674200  148675200      2       1  150064       2.5664    0.0051386
enh74748    5  148677900  148678900      2       1  150064       2.6764    0.0037207
enh74749    5  148699800  148700800      6       3  150064       1.7867     0.036996
enh74753    5  148725800  148726800      3       1  150064       2.2633     0.011808
enh74755    5  148736400  148737400      4       2  150064       2.1907     0.014235
enh74761    5  148808100  148809100      2       1  150064       2.4416    0.0073104
enh74762    5  148809400  148810400      3       2  150064       1.8365     0.033142
enh74774    5  148931600  148932600      2       1  150064       1.8835     0.029815
enh74775    5  148941200  148942200      1       1  150064       1.7648       0.0388
enh74783    5  149112800  149113800      5       3  150064       2.8077    0.0024952
enh74787    5  149126700  149127700      1       1  150064       2.5181     0.005899
enh74789    5  149156100  149157100      2       1  150064         1.75     0.040058
enh74790    5  149157700  149158700      1       1  150064       2.1953      0.01407
enh74792    5  149172200  149173200      4       2  150064       2.6938    0.0035318
enh74794    5  149184000  149185000      3       2  150064       1.9273     0.026973
enh74795    5  149185000  149186000      4       2  150064       1.9709     0.024369
enh74798    5  149240600  149241600      4       2  150064       1.7697     0.038389
enh74930    5  150635700  150636700      1       1  150064       2.2055      0.01371
enh74970    5  151906900  151907900      5       2  150064       4.0387   2.6874e-05
enh74971    5  153339600  153340600      7       3  150064       2.2345     0.012726
enh74972    5  153416800  153417800      1       1  150064       3.3858    0.0003548
enh74973    5  153421600  153422600      1       1  150064       3.2758    0.0005269
enh74974    5  153438100  153439100      4       2  150064       3.5421   0.00019846
enh74975    5  153454600  153455600      7       2  150064       3.7307   9.5484e-05
enh74976    5  153457700  153458700      5       3  150064       3.4579   0.00027215
enh74979    5  153577700  153578700      4       2  150064       1.8583     0.031562
enh74980    5  153581900  153582900     11       4  150064       3.6734   0.00011965
enh74981    5  153593400  153594400      3       2  150064       2.5945    0.0047359
enh74983    5  153600800  153601800      4       2  150064       2.8914    0.0019179
enh74985    5  153644800  153645800      2       1  150064       4.8415   6.4438e-07
enh74986    5  153652100  153653100      7       2  150064       4.6462   1.6907e-06
enh74994    5  153784800  153785800      5       2  150064       2.7745    0.0027647
enh75004    5  154071400  154072400      6       3  150064       1.7405     0.040889
enh75005    5  154088500  154089500      1       1  150064       1.8283      0.03375
enh75006    5  154093000  154094000      1       1  150064       1.8972       0.0289
enh75027    5  154319600  154320600      2       1  150064       1.8015     0.035813
enh75054    5  156620600  156621600      2       1  150064       1.6688     0.047579
enh75070    5  156700500  156701500      5       2  150064       2.3223     0.010109
enh75071    5  156706900  156707900      1       1  150064       3.6988    0.0001083
enh75082    5  156900200  156901200      4       2  150064       1.7662     0.038682
enh75121    5  157254600  157255600      5       3  150064       2.2176     0.013293
enh75122    5  157255600  157256600      3       1  150064       1.9981     0.022853
enh75130    5  157346100  157347100      6       2  150064       1.7155     0.043122
enh75135    5  157661100  157662100      3       2  150064        1.733      0.04155
enh75152    5  158247000  158248000      2       1  150064       2.3192     0.010192
enh75163    5  158546900  158547900      9       2  150064       3.9801   3.4445e-05
enh75164    5  158547400  158548400      5       3  150064       3.8247   6.5463e-05
enh75167    5  158609400  158610400      1       1  150064       2.3957     0.008294
enh75168    5  158614500  158615500      6       4  150064        2.239     0.012579
enh75169    5  158625700  158626700      4       2  150064       2.1382     0.016249
enh75173    5  158669200  158670200      3       2  150064       1.9057     0.028346
enh75198    5  159516100  159517100      4       2  150064       1.7509     0.039983
enh75207    5  159596100  159597100      5       1  150064       2.0813     0.018705
enh75238    5  159932100  159933100      3       2  150064       1.9082     0.028183
enh75257    5  162884900  162885900      3       2  150064       3.1722   0.00075641
enh75287    5  167186000  167187000      1       1  150064       3.3683    0.0003782
enh75289    5  167220400  167221400      2       1  150064       3.7183   0.00010029
enh75302    5  167914200  167915200      2       1  150064       2.0713     0.019165
enh75303    5  168003900  168004900      3       1  150064        2.555    0.0053097
enh75309    5  168326000  168327000      1       1  150064       2.5688     0.005103
enh75320    5  169161300  169162300      4       2  150064       1.7089     0.043737
enh75321    5  169168000  169169000      4       2  150064       1.9444     0.025926
enh75322    5  169169200  169170200      4       2  150064       1.9988     0.022815
enh75323    5  169180600  169181600      6       3  150064       2.4469    0.0072046
enh75331    5  169296700  169297700      3       2  150064       2.6093    0.0045359
enh75341    5  169539500  169540500      3       2  150064        2.216     0.013345
enh75342    5  169540400  169541400      7       2  150064       2.8634    0.0020956
enh75366    5  169779900  169780900      3       2  150064       1.8391     0.032949
enh75373    5  169820000  169821000      3       2  150064       1.7116     0.043487
enh75390    5  170060600  170061600      4       2  150064       2.3041     0.010607
enh75397    5  171055900  171056900      4       1  150064       1.6591     0.048551
enh75399    5  171060900  171061900      1       1  150064       1.7563      0.03952
enh75455    5  171589700  171590700      6       2  150064       1.6458     0.049899
enh75464    5  171708300  171709300      4       2  150064       1.7983     0.036063
enh75478    5  171957900  171958900      2       1  150064       2.1706     0.014983
enh75523    5  172324000  172325000      5       3  150064       2.1727     0.014902
enh75524    5  172327700  172328700      3       2  150064       2.7838    0.0026866
enh75531    5  172387000  172388000      4       2  150064        1.711      0.04354
enh75532    5  172395900  172396900      3       2  150064       2.0461     0.020372
enh75533    5  172409700  172410700      4       1  150064       2.9947    0.0013734
enh75535    5  172415000  172416000      1       1  150064       2.7057     0.003408
enh75541    5  172436900  172437900      2       1  150064       2.0125     0.022084
enh75550    5  172456700  172457700      5       3  150064       2.0466     0.020349
enh75551    5  172460700  172461700      3       1  150064       1.8154      0.03473
enh75554    5  172481800  172482800      2       1  150064       2.1482     0.015851
enh75555    5  172485400  172486400      5       2  150064       2.0638     0.019516
enh75556    5  172491600  172492600      4       2  150064        1.657     0.048763
enh75564    5  173041400  173042400      5       2  150064       2.2438     0.012421
enh75577    5  173160500  173161500      4       1  150064       2.2701     0.011599
enh75578    5  173163700  173164700      3       1  150064        3.657   0.00012758
enh75593    5  173260200  173261200      3       1  150064       2.0547     0.019952
enh75595    5  173277600  173278600      5       2  150064       1.8123     0.034973
enh75597    5  173290600  173291600      4       2  150064       2.0504     0.020161
enh75601    5  173310900  173311900      4       2  150064       2.1033     0.017722
enh75607    5  173333100  173334100      3       1  150064       1.9741     0.024185
enh75625    5  174035500  174036500      5       2  150064         2.34    0.0096424
enh75629    5  174947300  174948300      2       1  150064       2.6098    0.0045299
enh75630    5  174960900  174961900      1       1  150064       2.0183      0.02178
enh75644    5  175103100  175104100      1       1  150064       1.7651      0.03877
enh75655    5  175798800  175799800      1       1  150064        2.228      0.01294
enh75661    5  175843800  175844800      4       2  150064       2.1044     0.017671
enh75667    5  175941200  175942200      3       2  150064       2.0184     0.021775
enh75669    5  175957100  175958100     12       4  150064       1.9132     0.027862
enh75675    5  176073000  176074000      2       1  150064       1.6802      0.04646
enh75730    5  176842900  176843900      1       1  150064       2.8094     0.002482
enh75750    5  176948100  176949100      4       2  150064       2.7346    0.0031231
enh75751    5  176971600  176972600      2       1  150064       2.7336    0.0031321
enh75774    5  177643100  177644100      2       1  150064       2.4507    0.0071296
enh75786    5  177761800  177762800      7       2  150064       1.7994     0.035981
enh75790    5  177784000  177785000      1       1  150064       2.3889     0.008449
enh75799    5  177869400  177870400      3       2  150064       1.9379     0.026319
enh75847    5  179012700  179013700      1       1  150064       1.7731      0.03811
enh75855    5  179128200  179129200      3       2  150064        1.915     0.027745
enh75863    5  179183900  179184900      2       1  150064       1.9627     0.024838
enh75864    5  179189000  179190000      1       1  150064       1.8839      0.02979
enh75867    5  179196100  179197100      2       1  150064       2.2042     0.013755
enh75869    5  179203000  179204000      3       2  150064       2.0803     0.018749
enh75870    5  179206600  179207600      3       1  150064       2.3347    0.0097798
enh75871    5  179212600  179213600      1       1  150064       1.9721       0.0243
enh75873    5  179221300  179222300      1       1  150064       2.1725      0.01491
enh75876    5  179234700  179235700      2       1  150064       1.8454     0.032487
enh75882    5  179279400  179280400      2       1  150064       2.2807     0.011284
enh76035    6    2103900    2104900      2       1  150064       2.2617      0.01186
enh76054    6    2651800    2652800      1       1  150064       2.2109      0.01352
enh76059    6    2749700    2750700      3       1  150064       2.0548     0.019948
enh76061    6    2763300    2764300     19       4  150064       1.6897     0.045541
enh76093    6    2957700    2958700     13       3  150064       2.3404    0.0096326
enh76094    6    2958700    2959700      3       2  150064       1.9127     0.027891
enh76098    6    2972200    2973200      7       2  150064       1.9215     0.027336
enh76121    6    3138200    3139200      1       1  150064       1.7738      0.03805
enh76122    6    3140000    3141000      1       1  150064       2.4976     0.006251
enh76127    6    3279500    3280500      4       2  150064       2.2873     0.011089
enh76148    6    3869300    3870300      3       1  150064         1.84     0.032883
enh76156    6    4024000    4025000      3       2  150064       1.7732     0.038096
enh76162    6    4253600    4254600      7       2  150064       1.7431     0.040658
enh76163    6    4302300    4303300      3       1  150064       3.1101   0.00093525
enh76181    6    4814400    4815400      3       2  150064       2.4253    0.0076477
enh76182    6    4853800    4854800      1       1  150064       1.8255      0.03396
enh76184    6    4861100    4862100      4       1  150064       2.2311     0.012838
enh76188    6    4901100    4902100      3       2  150064       1.6605     0.048403
enh76190    6    4905400    4906400      2       1  150064       2.6485    0.0040427
enh76192    6    4914200    4915200      3       2  150064       2.4501    0.0071411
enh76213    6    5294400    5295400      6       3  150064       1.8766     0.030285
enh76225    6    5665500    5666500      3       1  150064       1.7644     0.038834
enh76301    6    6727300    6728300      7       2  150064       1.9159     0.027691
enh76331    6    6887300    6888300      4       2  150064       2.1477     0.015869
enh76332    6    6889500    6890500      2       1  150064        1.702     0.044378
enh76352    6    7053100    7054100      2       1  150064       1.9897     0.023315
enh76354    6    7058100    7059100      8       4  150064       1.9762     0.024066
enh76359    6    7100000    7101000      2       1  150064       2.2397     0.012557
enh76361    6    7111300    7112300      1       1  150064       1.6656       0.0479
enh76365    6    7131100    7132100      5       2  150064       1.9387     0.026266
enh76390    6    7203900    7204900      3       2  150064       1.8192      0.03444
enh76397    6    7242000    7243000      1       1  150064       2.1028      0.01774
enh76408    6    7278000    7279000      7       3  150064       2.3701    0.0088917
enh76410    6    7282000    7283000      7       3  150064       2.1078     0.017526
enh76442    6    8182200    8183200      6       4  150064       3.1557    0.0008006
enh76449    6    8830200    8831200      4       2  150064       1.9098     0.028082
enh76459    6   10510600   10511600      1       1  150064       1.9554      0.02527
enh76516    6   11236500   11237500      5       3  150064       2.2387     0.012588
enh76543    6   11383000   11384000      4       2  150064       1.7442      0.04056
enh76544    6   11387400   11388400      2       1  150064       2.3429    0.0095661
enh76553    6   11492200   11493200      5       3  150064       3.7274   9.6726e-05
enh76554    6   11495900   11496900      5       2  150064        3.995   3.2351e-05
enh76555    6   11498100   11499100      8       4  150064       3.1105   0.00093381
enh76556    6   11514700   11515700      5       2  150064       3.0034    0.0013351
enh76560    6   11549700   11550700      4       2  150064       2.4304    0.0075408
enh76564    6   11563200   11564200      4       2  150064       2.0393     0.020708
enh76566    6   11567400   11568400      3       1  150064       1.7697     0.038387
enh76567    6   11568500   11569500      2       1  150064       2.8479    0.0022005
enh76591    6   11975200   11976200      7       1  150064        2.302     0.010666
enh76592    6   11976200   11977200     14       3  150064       3.0849    0.0010181
enh76594    6   12013800   12014800      4       2  150064       1.9707      0.02438
enh76595    6   12033900   12034900      1       1  150064       2.1399      0.01618
enh76609    6   12118800   12119800      2       1  150064        1.672     0.047258
enh76650    6   13229300   13230300      1       1  150064       1.9693      0.02446
enh76654    6   13269300   13270300      5       2  150064       2.0381     0.020772
enh76655    6   13271100   13272100      8       2  150064       2.3166     0.010264
enh76656    6   13275700   13276700      4       1  150064       1.9332     0.026608
enh76657    6   13277700   13278700      8       2  150064       1.9146     0.027773
enh76658    6   13280000   13281000      9       2  150064       1.9677      0.02455
enh76660    6   13295000   13296000      4       1  150064       1.9937     0.023093
enh76663    6   13327000   13328000      2       1  150064       1.7815     0.037414
enh76707    6   13611600   13612600      2       1  150064       1.7088     0.043746
enh76712    6   13667300   13668300      1       1  150064       1.8872      0.02957
enh76718    6   13700100   13701100      1       1  150064       2.4325     0.007498
enh76721    6   13707800   13708800      2       1  150064       2.7686    0.0028147
enh76722    6   13712900   13713900      3       1  150064       1.6542     0.049039
enh76723    6   13715300   13716300      6       2  150064       2.8437    0.0022295
enh76725    6   13748100   13749100      5       2  150064       2.5129    0.0059867
enh76774    6   14542500   14543500      1       1  150064       1.8353      0.03323
enh76781    6   14639900   14640900      3       2  150064       2.7205    0.0032587
enh76804    6   14825800   14826800      1       1  150064       1.7117      0.04348
enh76882    6   15351600   15352600      4       2  150064        1.718     0.042899
enh76949    6   15853000   15854000      8       4  150064        2.268     0.011665
enh76951    6   15876800   15877800      5       3  150064       2.4997    0.0062152
enh76952    6   15880400   15881400      5       2  150064       2.3055     0.010569
enh76953    6   15888500   15889500      7       2  150064       2.1763     0.014768
enh76955    6   15896500   15897500      4       2  150064        2.221     0.013176
enh76956    6   15897700   15898700      5       2  150064       1.8809     0.029992
enh76958    6   15902100   15903100      8       2  150064       2.4916    0.0063577
enh76982    6   16239800   16240800      2       1  150064       1.7514     0.039937
enh76989    6   16334700   16335700      2       1  150064        2.782    0.0027009
enh76990    6   16342300   16343300      2       1  150064       2.4297    0.0075546
enh77002    6   16493800   16494800      1       1  150064       1.8472      0.03236
enh77019    6   16671200   16672200      5       1  150064       1.8815     0.029954
enh77030    6   16719200   16720200      6       3  150064       2.2802     0.011299
enh77031    6   16723900   16724900      4       1  150064        2.918    0.0017617
enh77032    6   16726100   16727100      7       2  150064       1.6987     0.044693
enh77033    6   16730400   16731400      6       3  150064       2.6182    0.0044201
enh77035    6   16742200   16743200      7       4  150064       1.8205     0.034343
enh77040    6   16752600   16753600      5       2  150064       2.5743    0.0050217
enh77042    6   16754800   16755800      1       1  150064       1.7918      0.03658
enh77043    6   16755400   16756400      2       1  150064       2.3996    0.0082068
enh77044    6   16757100   16758100      3       2  150064        2.305     0.010584
enh77090    6   18121600   18122600      2       1  150064        1.788      0.03689
enh77096    6   18171600   18172600      1       1  150064       1.7597      0.03923
enh77105    6   18269300   18270300      1       1  150064       1.8255      0.03396
enh77107    6   18326900   18327900     10       4  150064        2.823    0.0023787
enh77124    6   18436200   18437200      6       3  150064       1.7891     0.036799
enh77128    6   18473400   18474400      3       1  150064       2.2321     0.012804
enh77129    6   18477700   18478700      6       2  150064       2.3189       0.0102
enh77131    6   18502700   18503700      9       4  150064       2.2173       0.0133
enh77136    6   20062000   20063000      4       2  150064       1.8012     0.035838
enh77166    6   20454100   20455100      1       1  150064       2.0749        0.019
enh77168    6   20463500   20464500      3       2  150064       2.2963      0.01083
enh77173    6   20528400   20529400      6       3  150064       1.9696     0.024441
enh77175    6   20535400   20536400      7       2  150064       2.6688    0.0038066
enh77179    6   21099600   21100600      5       2  150064       2.6378    0.0041724
enh77182    6   21208600   21209600      4       1  150064       1.9813     0.023779
enh77197    6   21861000   21862000      2       1  150064        1.673     0.047164
enh77207    6   22024200   22025200      1       1  150064       1.6614      0.04832
enh77216    6   22146200   22147200      1       1  150064       2.1187      0.01706
enh77231    6   24402200   24403200      6       3  150064       1.7232     0.042428
enh77234    6   24517700   24518700      3       2  150064       2.9797    0.0014426
enh77235    6   24646400   24647400      6       3  150064       3.0642    0.0010914
enh77236    6   24649900   24650900      5       2  150064       2.6111     0.004513
enh77237    6   24658800   24659800      5       3  150064       3.8516   5.8677e-05
enh77238    6   24664400   24665400      3       2  150064       2.5375    0.0055828
enh77241    6   24702900   24703900      5       3  150064       3.7817   7.7865e-05
enh77242    6   24715700   24716700      2       1  150064       2.7478    0.0029999
enh77244    6   24742000   24743000      5       2  150064       3.3332   0.00042928
enh77246    6   24748200   24749200      7       4  150064       2.1866     0.014385
enh77255    6   24887000   24888000      4       2  150064       3.1864   0.00072038
enh77257    6   24900900   24901900      4       2  150064       1.7376     0.041141
enh77258    6   24903700   24904700      4       2  150064       3.0544    0.0011276
enh77260    6   24913300   24914300      3       1  150064       2.0039     0.022542
enh77264    6   24921000   24922000      2       1  150064       1.7687      0.03847
enh77269    6   24936000   24937000      2       1  150064       1.8325     0.033438
enh77281    6   24997900   24998900      2       1  150064       3.2326   0.00061342
enh77285    6   25014900   25015900      4       2  150064       1.9661     0.024645
enh77289    6   25038800   25039800      5       1  150064       2.5262    0.0057649
enh77290    6   25040400   25041400      5       2  150064       1.8543     0.031847
enh77291    6   25043100   25044100      3       1  150064       2.0586     0.019764
enh77294    6   25058400   25059400      1       1  150064       1.9173       0.0276
enh77295    6   25070500   25071500      4       2  150064       2.9567    0.0015548
enh77298    6   25112100   25113100      5       2  150064       2.0534     0.020017
enh77300    6   25130600   25131600      2       1  150064        2.554    0.0053248
enh77301    6   25135900   25136900      3       1  150064       1.8022     0.035754
enh77302    6   25146700   25147700      2       1  150064       4.5295   2.9566e-06
enh77303    6   25155200   25156200      9       4  150064       4.1749   1.4908e-05
enh77304    6   25170600   25171600      2       1  150064       5.4683   2.2718e-08
enh77305    6   25178800   25179800      6       2  150064        2.289     0.011038
enh77307    6   25223500   25224500      2       1  150064       2.0004      0.02273
enh77308    6   25278000   25279000      3       2  150064       1.7999     0.035935
enh77311    6   25302400   25303400      7       3  150064       2.4348    0.0074508
enh77320    6   25404900   25405900      8       1  150064       2.2219     0.013147
enh77321    6   25407800   25408800      5       3  150064       1.7684     0.038495
enh77328    6   25448600   25449600      2       1  150064       4.9336   4.0374e-07
enh77329    6   25449300   25450300      1       1  150064       8.1379    2.011e-16
enh77331    6   25463300   25464300      5       3  150064       5.2457   7.7837e-08
enh77333    6   25714700   25715700      7       4  150064       5.9627   1.2405e-09
enh77335    6   25961100   25962100      2       1  150064       6.3585   1.0185e-10
enh77336    6   25965500   25966500      3       2  150064       3.6218    0.0001463
enh77342    6   25993600   25994600      2       1  150064       6.2143   2.5779e-10
enh77343    6   26016800   26017800      6       4  150064       5.8715   2.1598e-09
enh77346    6   26022600   26023600      5       3  150064       5.4719    2.226e-08
enh77347    6   26025300   26026300      1       1  150064       7.9707    7.886e-16
enh77348    6   26027800   26028800      1       1  150064       1.9967      0.02293
enh77349    6   26030400   26031400      3       2  150064       6.0218   8.6242e-10
enh77351    6   26046000   26047000      4       2  150064       2.3168     0.010257
enh77352    6   26053500   26054500      3       2  150064       6.2917   1.5705e-10
enh77353    6   26057200   26058200      1       1  150064       8.0137    5.564e-16
enh77358    6   26089000   26090000      1       1  150064        3.072     0.001063
enh77359    6   26092800   26093800      3       2  150064       1.8643     0.031137
enh77361    6   26104700   26105700      4       2  150064       6.3414   1.1387e-10
enh77363    6   26160400   26161400      3       1  150064       4.2725   9.6633e-06
enh77365    6   26170300   26171300      1       1  150064       2.4731     0.006697
enh77370    6   26206800   26207800      9       3  150064       1.9284     0.026904
enh77373    6   26225700   26226700      3       2  150064       3.5422   0.00019839
enh77382    6   26283500   26284500      3       2  150064       2.8206    0.0023965
enh77383    6   26295900   26296900      2       1  150064       4.0521   2.5384e-05
enh77385    6   26305800   26306800      4       2  150064       2.9446    0.0016168
enh77387    6   26311300   26312300      8       2  150064       3.8418   6.1075e-05
enh77388    6   26312500   26313500      2       1  150064       6.5999   2.0565e-11
enh77389    6   26313800   26314800      6       3  150064       5.9569    1.285e-09
enh77390    6   26336300   26337300      7       2  150064       6.2812   1.6799e-10
enh77392    6   26360500   26361500      5       2  150064       7.5047   3.0789e-14
enh77393    6   26363800   26364800      4       2  150064       7.2604   1.9301e-13
enh77394    6   26367600   26368600      6       2  150064       7.3166   1.2721e-13
enh77395    6   26369700   26370700     11       3  150064        7.616   1.3082e-14
enh77396    6   26375100   26376100      9       2  150064       7.5067   3.0308e-14
enh77398    6   26384300   26385300      5       3  150064       6.2525   2.0199e-10
enh77400    6   26390000   26391000      3       2  150064       4.0069   3.0762e-05
enh77401    6   26392900   26393900      4       2  150064       3.9051   4.7102e-05
enh77404    6   26420400   26421400      8       2  150064       3.7742   8.0262e-05
enh77410    6   26464700   26465700      2       1  150064       2.3771    0.0087245
enh77411    6   26468400   26469400      3       2  150064       7.5446   2.2679e-14
enh77412    6   26472100   26473100      6       4  150064       6.7439   7.7106e-12
enh77413    6   26475500   26476500      3       2  150064       3.1752   0.00074864
enh77415    6   26519800   26520800      3       1  150064       3.3217   0.00044733
enh77416    6   26523400   26524400      4       2  150064       3.1376   0.00085175
enh77417    6   26525200   26526200      4       2  150064       3.2822   0.00051505
enh77418    6   26532200   26533200      2       1  150064       2.8194     0.002406
enh77419    6   26533700   26534700      3       1  150064       2.9246    0.0017244
enh77420    6   26535800   26536800      1       1  150064       3.2398    0.0005981
enh77421    6   26539500   26540500      3       1  150064       3.2607    0.0005556
enh77422    6   26545400   26546400      3       2  150064       3.3142   0.00045946
enh77423    6   26550000   26551000      4       2  150064       6.3183    1.322e-10
enh77424    6   26552600   26553600      2       1  150064        3.275    0.0005283
enh77425    6   26567800   26568800      7       1  150064       3.2277   0.00062385
enh77426    6   26571500   26572500      7       2  150064       3.4781   0.00025252
enh77427    6   26572700   26573700      5       1  150064       4.6633   1.5556e-06
enh77428    6   26598000   26599000      4       2  150064       6.7992   5.2593e-12
enh77430    6   26660200   26661200      3       2  150064       2.6406    0.0041376
enh77432    6   27046100   27047100      3       2  150064       5.0522    2.184e-07
enh77441    6   27115200   27116200      2       1  150064       4.9539   3.6368e-07
enh77442    6   27124400   27125400      1       1  150064       8.9005     2.78e-19
enh77445    6   27355400   27356400      5       2  150064       4.8663   5.6857e-07
enh77446    6   27357000   27358000      7       3  150064       7.6119   1.3503e-14
enh77448    6   27485700   27486700      3       1  150064       3.3893   0.00035034
enh77450    6   27660700   27661700      2       1  150064       1.6567     0.048793
enh77452    6   27719600   27720600      4       2  150064       5.3473   4.4639e-08
enh77453    6   27721800   27722800      3       2  150064       5.2194   8.9765e-08
enh77456    6   27728800   27729800      2       1  150064       7.6593   9.3439e-15
enh77457    6   27739400   27740400      3       2  150064       7.5037    3.103e-14
enh77458    6   27740900   27741900      4       1  150064       3.4134   0.00032077
enh77459    6   27760500   27761500      1       1  150064       2.1576      0.01548
enh77461    6   27779500   27780500      2       1  150064       5.6899   6.3575e-09
enh77462    6   27781200   27782200      3       1  150064       7.2383   2.2719e-13
enh77463    6   27783300   27784300      3       1  150064        7.637    1.112e-14
enh77464    6   27796900   27797900      1       1  150064       8.8453    4.565e-19
enh77465    6   27799200   27800200      3       1  150064       8.5094   8.7417e-18
enh77467    6   27835400   27836400      3       1  150064       7.0777   7.3272e-13
enh77468    6   27838600   27839600      1       1  150064       8.8446    4.593e-19
enh77471    6   27871000   27872000      1       1  150064       2.9714     0.001482
enh77472    6   28046900   28047900      3       2  150064       2.2322     0.012801
enh77473    6   28049200   28050200      3       1  150064       5.0895   1.7953e-07
enh77476    6   28101600   28102600      4       2  150064        6.505   3.8852e-11
enh77477    6   28102800   28103800      4       2  150064       4.0027   3.1307e-05
enh77478    6   28105600   28106600      2       1  150064        5.034   2.4017e-07
enh77479    6   28108300   28109300      4       1  150064       5.2275   8.5897e-08
enh77480    6   28110600   28111600      3       2  150064       5.8429    2.565e-09
enh77481    6   28128600   28129600      4       2  150064       8.0777   3.2991e-16
enh77482    6   28129600   28130600     11       4  150064       7.7395   4.9906e-15
enh77483    6   28191800   28192800      3       1  150064       3.1884   0.00071519
enh77485    6   28218000   28219000      1       1  150064       8.4397    1.591e-17
enh77486    6   28220600   28221600      1       1  150064       8.3623    3.076e-17
enh77487    6   28221700   28222700      2       1  150064       6.6097   1.9256e-11
enh77488    6   28226000   28227000      4       2  150064       3.9125    4.568e-05
enh77491    6   28302000   28303000      6       2  150064       3.3815   0.00036039
enh77492    6   28304600   28305600      4       1  150064       5.5346   1.5598e-08
enh77494    6   28324400   28325400      3       1  150064       7.3047    1.389e-13
enh77495    6   28335800   28336800      4       1  150064       6.6317   1.6595e-11
enh77497    6   28351200   28352200      1       1  150064          7.1    6.236e-13
enh77498    6   28365700   28366700      3       2  150064       7.9338   1.0627e-15
enh77499    6   28830600   28831600      5       3  150064       7.1855    3.348e-13
enh77500    6   28832200   28833200      6       3  150064       9.3482   4.4571e-21
enh77502    6   28848800   28849800      2       1  150064       4.0706    2.345e-05
enh77503    6   28862400   28863400      6       3  150064       7.4463   4.7988e-14
enh77504    6   28865500   28866500      2       1  150064       3.9228   4.3761e-05
enh77505    6   28868700   28869700      4       2  150064       3.9581   3.7777e-05
enh77506    6   28870500   28871500      1       1  150064       2.6684     0.003811
enh77507    6   28874700   28875700      1       1  150064       4.7532    1.001e-06
enh77508    6   28883900   28884900      7       4  150064       5.8199    2.944e-09
enh77510    6   28892200   28893200      3       2  150064       3.6582   0.00012699
enh77511    6   28901900   28902900      1       1  150064         4.72    1.179e-06
enh77513    6   28909800   28910800      2       1  150064        1.975     0.024136
enh77514    6   28912100   28913100      8       4  150064       2.7917    0.0026218
enh77515    6   28945800   28946800      2       1  150064       2.7249     0.003216
enh77516    6   28947700   28948700      2       1  150064       7.8022   3.0407e-15
enh77517    6   28950400   28951400      2       1  150064        3.324   0.00044365
enh77518    6   28972400   28973400      1       1  150064       1.8353      0.03323
enh77519    6   28984600   28985600      2       1  150064       2.5857    0.0048586
enh77522    6   29609300   29610300      5       3  150064       6.9549   1.7641e-12
enh77523    6   29616300   29617300      1       1  150064       3.2036    0.0006787
enh77839    6   33161200   33162200      5       2  150064        1.828     0.033772
enh77840    6   33165600   33166600      4       2  150064       1.6505     0.049416
enh77843    6   33172900   33173900      5       2  150064       2.1848     0.014453
enh77844    6   33174500   33175500      2       1  150064       2.2488     0.012262
enh77849    6   33246900   33247900      1       1  150064       1.8142      0.03482
enh77850    6   33258200   33259200      1       1  150064       4.0471    2.593e-05
enh77851    6   33268400   33269400      1       1  150064       2.0321      0.02107
enh77853    6   33283500   33284500      1       1  150064       4.7028    1.283e-06
enh77854    6   33287500   33288500      3       1  150064       2.3168     0.010258
enh77855    6   33291800   33292800      2       1  150064       4.5774   2.3535e-06
enh77856    6   33310800   33311800      4       1  150064       4.6119   1.9955e-06
enh77857    6   33312900   33313900      1       1  150064       3.3832    0.0003582
enh77858    6   33341200   33342200      1       1  150064        4.594    2.174e-06
enh77860    6   33358000   33359000      2       1  150064       3.5014    0.0002314
enh77861    6   33361200   33362200      2       1  150064       3.7962   7.3471e-05
enh77862    6   33372800   33373800      3       2  150064       4.7548   9.9338e-07
enh77864    6   33376500   33377500      3       2  150064       3.8402    6.147e-05
enh77865    6   33379600   33380600      1       1  150064       3.6921    0.0001112
enh77866    6   33383500   33384500      3       2  150064       2.8069    0.0025011
enh77869    6   33394200   33395200      2       1  150064       5.7061   5.7793e-09
enh77871    6   33400300   33401300      4       2  150064       5.8471   2.5017e-09
enh77872    6   33413000   33414000      2       1  150064       2.7214      0.00325
enh77873    6   33417900   33418900      1       1  150064       3.7155    0.0001014
enh77874    6   33422800   33423800      1       1  150064       2.9616      0.00153
enh77875    6   33476100   33477100      6       3  150064       2.5018     0.006179
enh77876    6   33477000   33478000      2       1  150064       2.9287    0.0017019
enh77878    6   33501200   33502200      3       2  150064       3.0946   0.00098523
enh77879    6   33515300   33516300      6       2  150064       3.7804   7.8291e-05
enh77880    6   33537600   33538600      6       3  150064       3.1535   0.00080663
enh77881    6   33539500   33540500      2       1  150064       4.2654    9.977e-06
enh77882    6   33548000   33549000      3       2  150064       2.8272    0.0023479
enh77883    6   33552700   33553700      4       2  150064       2.2034     0.013785
enh77885    6   33558500   33559500      5       2  150064       3.1623   0.00078254
enh77886    6   33564400   33565400      9       2  150064       3.7058   0.00010535
enh77890    6   33591100   33592100      1       1  150064       3.2078    0.0006687
enh77892    6   33599900   33600900      5       2  150064        3.346   0.00040999
enh77895    6   33667900   33668900      5       3  150064       4.4111   5.1418e-06
enh77896    6   33677800   33678800      4       2  150064       2.4279    0.0075928
enh77897    6   33679600   33680600      7       2  150064       2.8356    0.0022866
enh77898    6   33707500   33708500      7       3  150064        4.644   1.7082e-06
enh77900    6   33739000   33740000      1       1  150064       5.4037    3.264e-08
enh77902    6   33757000   33758000      5       3  150064       3.0621     0.001099
enh77912    6   34012800   34013800      6       1  150064       2.1132     0.017292
enh77923    6   34214500   34215500      3       2  150064       2.0094     0.022246
enh77946    6   34340700   34341700      2       1  150064       2.0295     0.021204
enh77950    6   34356400   34357400      1       1  150064       2.3809     0.008635
enh77951    6   34357700   34358700      1       1  150064       2.1859      0.01441
enh77953    6   34382500   34383500      6       3  150064       1.8717     0.030622
enh77963    6   34559400   34560400      4       2  150064       2.7202    0.0032617
enh77966    6   34577300   34578300      3       2  150064       2.0154     0.021929
enh77996    6   34992300   34993300      2       1  150064       1.9168     0.027631
enh78113    6   36209200   36210200      2       1  150064       1.8221     0.034224
enh78150    6   36537800   36538800      2       1  150064       2.0452     0.020419
enh78226    6   37093000   37094000      2       1  150064       1.9314     0.026718
enh78242    6   37186900   37187900      1       1  150064       2.0674      0.01935
enh78246    6   37212600   37213600      2       1  150064       1.9219     0.027309
enh78254    6   37257200   37258200      2       1  150064        1.929     0.026867
enh78257    6   37320800   37321800      4       2  150064       2.4551    0.0070424
enh78260    6   37365200   37366200      1       1  150064       2.7826     0.002696
enh78266    6   37458300   37459300      2       1  150064       2.3715    0.0088577
enh78271    6   37488500   37489500      4       2  150064       2.6193     0.004405
enh78274    6   37521400   37522400      4       2  150064       1.9168     0.027633
enh78284    6   37758800   37759800      1       1  150064       2.0272      0.02132
enh78288    6   37785400   37786400      3       2  150064       2.1637     0.015242
enh78289    6   37789900   37790900      5       2  150064       2.2695     0.011618
enh78290    6   37794100   37795100      1       1  150064        2.262      0.01185
enh78291    6   37805700   37806700      3       2  150064        1.982     0.023738
enh78295    6   37832500   37833500      1       1  150064       2.2325      0.01279
enh78298    6   37845700   37846700      2       1  150064       2.4726    0.0067064
enh78311    6   38445300   38446300      5       2  150064       2.8198    0.0024023
enh78313    6   38447600   38448600      2       1  150064         2.84    0.0022557
enh78314    6   38450400   38451400      1       1  150064       1.8459      0.03245
enh78323    6   38670800   38671800      2       1  150064       2.1185     0.017065
enh78329    6   39081400   39082400      1       1  150064       1.7252      0.04225
enh78365    6   40404200   40405200      3       2  150064       2.2088     0.013596
enh78370    6   40551000   40552000      1       1  150064       1.6817      0.04631
enh78377    6   40770700   40771700      4       2  150064       2.0609     0.019658
enh78411    6   41527100   41528100      5       2  150064       1.9563     0.025216
enh78413    6   41545200   41546200      3       1  150064       2.0981     0.017947
enh78417    6   41593000   41594000      3       2  150064       2.3497    0.0093945
enh78433    6   41736000   41737000      2       1  150064       2.1127     0.017315
enh78437    6   41756100   41757100      2       1  150064       1.9106      0.02803
enh78438    6   41792400   41793400      4       2  150064        1.935     0.026496
enh78439    6   41839600   41840600      3       2  150064       1.7672     0.038595
enh78441    6   41863900   41864900      3       1  150064       2.0017     0.022659
enh78445    6   41910800   41911800      3       1  150064       2.0026     0.022608
enh78455    6   41946200   41947200      4       2  150064       1.7301     0.041811
enh78470    6   42019100   42020100      5       3  150064        1.654     0.049068
enh78485    6   42228300   42229300      3       1  150064       1.7203     0.042693
enh78510    6   42370100   42371100      1       1  150064       1.9162      0.02767
enh78516    6   42385900   42386900      2       1  150064       1.7414      0.04081
enh78533    6   42515600   42516600      1       1  150064       1.6976      0.04479
enh78537    6   42536200   42537200      2       1  150064       1.6763     0.046836
enh78542    6   42693600   42694600      1       1  150064        1.991      0.02324
enh78543    6   42695000   42696000      2       1  150064       1.8389     0.032965
enh78549    6   42740100   42741100      1       1  150064       1.9232      0.02723
enh78552    6   42748200   42749200      2       1  150064       1.9747     0.024153
enh78583    6   43081800   43082800      2       1  150064       2.1082     0.017508
enh78587    6   43143200   43144200      1       1  150064       3.1302    0.0008734
enh78589    6   43150700   43151700      3       1  150064       3.7162   0.00010113
enh78590    6   43151900   43152900      4       2  150064       2.8397    0.0022575
enh78591    6   43153300   43154300      3       2  150064       3.1785   0.00074029
enh78596    6   43279200   43280200      3       1  150064       4.0736   2.3145e-05
enh78597    6   43284600   43285600      3       2  150064       2.9395    0.0016439
enh78598    6   43292500   43293500      3       1  150064       4.2634   1.0066e-05
enh78600    6   43302000   43303000      1       1  150064       2.9475     0.001602
enh78601    6   43334100   43335100      4       2  150064       4.1363   1.7651e-05
enh78602    6   43337900   43338900      1       1  150064       4.7039    1.276e-06
enh78603    6   43350400   43351400      3       2  150064        2.325     0.010035
enh78604    6   43352100   43353100      4       2  150064       4.1183    1.908e-05
enh78606    6   43363200   43364200      2       1  150064       4.1686   1.5326e-05
enh78607    6   43394100   43395100      6       4  150064       2.3555    0.0092494
enh78610    6   43462500   43463500      3       1  150064       3.4462   0.00028429
enh78611    6   43474100   43475100      3       2  150064       2.6343    0.0042157
enh78612    6   43478300   43479300      2       1  150064       3.5429   0.00019785
enh78613    6   43479400   43480400      1       1  150064       3.5598    0.0001856
enh78614    6   43482500   43483500      3       1  150064        3.689   0.00011257
enh78615    6   43485800   43486800      3       1  150064       2.7744     0.002765
enh78617    6   43545600   43546600      1       1  150064       3.5158    0.0002192
enh78618    6   43552500   43553500      1       1  150064       3.4989    0.0002336
enh78620    6   43593500   43594500      1       1  150064       2.7006     0.003461
enh78623    6   43605000   43606000      2       1  150064       2.2983     0.010771
enh78628    6   43653800   43654800      3       1  150064       2.5042    0.0061371
enh78632    6   43676600   43677600      2       1  150064       2.2436      0.01243
enh78636    6   43701600   43702600      3       1  150064       1.7538     0.039729
enh78638    6   43736600   43737600      1       1  150064       2.8277     0.002344
enh78659    6   44025000   44026000      2       1  150064       1.9681     0.024529
enh78663    6   44084500   44085500      4       2  150064       2.6464    0.0040681
enh78666    6   44100800   44101800      5       2  150064       3.6863   0.00011377
enh78671    6   44159400   44160400      4       2  150064       2.1865     0.014389
enh78695    6   44529600   44530600      1       1  150064       2.5164     0.005928
enh78697    6   44534800   44535800      2       1  150064        2.686    0.0036157
enh78701    6   44589800   44590800      2       1  150064       1.7216     0.042571
enh78702    6   44591600   44592600      5       3  150064       1.6802     0.046459
enh78706    6   44609800   44610800      3       2  150064       1.8642     0.031145
enh78707    6   44622800   44623800      5       3  150064       1.8438     0.032604
enh78710    6   44787800   44788800      5       3  150064       1.7081      0.04381
enh78712    6   44892800   44893800      2       1  150064       2.0568     0.019851
enh78716    6   44970600   44971600      1       1  150064       2.6693       0.0038
enh78718    6   44994400   44995400      3       1  150064       2.5955    0.0047223
enh78721    6   45277500   45278500      4       2  150064       2.6113    0.0045094
enh78724    6   45346400   45347400      2       1  150064       2.4551    0.0070428
enh78762    6   46087000   46088000      5       2  150064       1.8791     0.030114
enh78766    6   46187800   46188800      3       2  150064       2.0678     0.019327
enh78776    6   46816300   46817300      3       1  150064       1.9529     0.025414
enh78815    6   50903400   50904400      3       2  150064        2.758    0.0029078
enh78837    6   52194800   52195800      4       2  150064       1.7819     0.037379
enh78838    6   52198600   52199600      4       2  150064       1.8525     0.031979
enh78860    6   52422500   52423500      2       1  150064       1.8267     0.033876
enh78895    6   53107800   53108800      7       3  150064       1.9363     0.026413
enh78896    6   53129400   53130400      4       2  150064       2.0347     0.020942
enh78901    6   53158500   53159500      2       1  150064       2.6851    0.0036252
enh78905    6   53165600   53166600      1       1  150064       1.8659      0.03103
enh78908    6   53175100   53176100      3       2  150064       2.4106    0.0079622
enh78911    6   53180900   53181900      5       3  150064       2.5471    0.0054306
enh78921    6   53209000   53210000      2       1  150064       2.0559     0.019895
enh78923    6   53225600   53226600      4       2  150064       3.0075     0.001317
enh78952    6   54899100   54900100      6       3  150064       1.9856     0.023539
enh78954    6   54911900   54912900      2       1  150064       1.7653     0.038756
enh78964    6   56404100   56405100      5       1  150064         1.79     0.036724
enh78965    6   56458800   56459800      4       2  150064       2.7311    0.0031563
enh78967    6   56553400   56554400      2       1  150064       3.9308   4.2329e-05
enh78969    6   56557700   56558700      2       1  150064       3.9429   4.0249e-05
enh78970    6   56573300   56574300      3       1  150064       4.0278   2.8145e-05
enh78971    6   56584000   56585000      2       1  150064       2.9124    0.0017934
enh78972    6   56598700   56599700      1       1  150064       3.0984     0.000973
enh78973    6   56605700   56606700      2       1  150064       2.5002    0.0062059
enh78974    6   56607400   56608400      4       1  150064       3.1279   0.00088019
enh78975    6   56622000   56623000      2       1  150064       3.0661    0.0010842
enh78976    6   56628800   56629800      3       2  150064       2.5278    0.0057387
enh78977    6   56703500   56704500      5       2  150064       4.2865   9.0738e-06
enh78978    6   56706000   56707000      2       1  150064         3.56   0.00018543
enh78979    6   56708800   56709800      4       1  150064       3.7532   8.7306e-05
enh78983    6   56797900   56798900      4       1  150064       3.2515   0.00057409
enh78989    6   56968100   56969100      1       1  150064       2.1854      0.01443
enh79005    6   64219200   64220200      2       1  150064       3.3149   0.00045846
enh79007    6   64284600   64285600      1       1  150064       2.8364     0.002281
enh79010    6   64344400   64345400      3       1  150064       2.9921    0.0013856
enh79011    6   64347800   64348800      2       1  150064       3.2986   0.00048588
enh79013    6   64353400   64354400      2       1  150064       2.7651     0.002845
enh79014    6   64359100   64360100      4       2  150064        3.195   0.00069915
enh79020    6   64399000   64400000      3       2  150064       2.9688     0.001495
enh79021    6   64503600   64504600      1       1  150064       3.5865    0.0001676
enh79023    6   64517800   64518800      1       1  150064       3.5558    0.0001884
enh79032    6   69349800   69350800      2       1  150064       1.7372     0.041177
enh79033    6   69466000   69467000      2       1  150064       2.3386    0.0096791
enh79034    6   69677300   69678300      6       3  150064       1.6924     0.045283
enh79037    6   70499100   70500100      7       2  150064       1.7928       0.0365
enh79046    6   71277100   71278100      1       1  150064       1.6774      0.04673
enh79054    6   71961900   71962900      2       1  150064        2.025     0.021436
enh79055    6   71967100   71968100      5       1  150064       1.6627     0.048182
enh79059    6   72055400   72056400      4       2  150064       1.6806     0.046416
enh79131    6   79774300   79775300      1       1  150064       2.0367      0.02084
enh79143    6   80131300   80132300      5       3  150064       2.9347    0.0016693
enh79149    6   80487800   80488800      2       1  150064       1.6971     0.044843
enh79159    6   80739000   80740000      5       2  150064       2.2576     0.011985
enh79182    6   82671600   82672600      4       2  150064       2.1314      0.01653
enh79184    6   82706800   82707800      3       2  150064       2.2381     0.012608
enh79188    6   83780000   83781000      3       1  150064       2.1561     0.015539
enh79189    6   83802000   83803000      1       1  150064       2.7229     0.003236
enh79190    6   83901400   83902400      3       2  150064       3.2054   0.00067429
enh79191    6   84141000   84142000      3       1  150064       3.5082   0.00022561
enh79192    6   84143800   84144800      2       1  150064       2.6892    0.0035813
enh79193    6   84152700   84153700      2       1  150064       3.1726   0.00075541
enh79194    6   84153900   84154900      5       2  150064       3.6195   0.00014759
enh79195    6   84168900   84169900      3       2  150064       4.4367   4.5674e-06
enh79196    6   84173700   84174700      2       1  150064       3.9876   3.3367e-05
enh79198    6   84256000   84257000      3       2  150064       3.4432   0.00028748
enh79199    6   84299600   84300600      7       3  150064       3.5453   0.00019609
enh79209    6   86286200   86287200      2       1  150064       2.5372    0.0055868
enh79210    6   86301200   86302200      3       2  150064       2.8852    0.0019561
enh79211    6   86304400   86305400      2       1  150064       3.4496   0.00028075
enh79212    6   86349300   86350300      2       1  150064       3.0095    0.0013085
enh79221    6   87894000   87895000      4       2  150064       1.6866     0.045844
enh79226    6   88184400   88185400      4       2  150064       1.7834     0.037262
enh79229    6   88246300   88247300      5       2  150064        1.965     0.024709
enh79232    6   88309900   88310900      3       1  150064       2.6597    0.0039105
enh79239    6   88405200   88406200      2       1  150064       2.3466    0.0094735
enh79241    6   88423900   88424900      2       1  150064       2.2442     0.012409
enh79257    6   88612500   88613500      4       2  150064        2.375    0.0087736
enh79258    6   88616800   88617800      1       1  150064       3.2651    0.0005472
enh79260    6   88634700   88635700      2       1  150064       2.1419     0.016102
enh79261    6   88639100   88640100      6       3  150064       2.8042    0.0025221
enh79264    6   89089900   89090900      5       3  150064       2.5311    0.0056852
enh79266    6   89159800   89160800      2       1  150064       1.7988     0.036028
enh79302    6   90068900   90069900      3       2  150064       1.7031     0.044278
enh79326    6   90662600   90663600      3       2  150064       1.8707     0.030693
enh79335    6   90811000   90812000      2       1  150064       1.7702     0.038346
enh79336    6   90814400   90815400      3       2  150064        2.272     0.011542
enh79337    6   90818100   90819100      2       1  150064       2.5713    0.0050663
enh79338    6   90820800   90821800      1       1  150064       1.8842      0.02977
enh79341    6   90844800   90845800      1       1  150064         2.29      0.01101
enh79343    6   90856500   90857500      3       1  150064       3.1035   0.00095609
enh79344    6   90864200   90865200      2       1  150064       2.6689    0.0038047
enh79345    6   90886700   90887700      1       1  150064       3.2971    0.0004885
enh79353    6   90950800   90951800      1       1  150064         3.38    0.0003624
enh79354    6   90975500   90976500      5       2  150064       3.3351   0.00042636
enh79355    6   90983300   90984300      2       1  150064       3.2347   0.00060888
enh79356    6   90987600   90988600      1       1  150064       3.4223    0.0003105
enh79358    6   90995300   90996300      2       1  150064       2.2121     0.013481
enh79372    6   91247400   91248400      1       1  150064       2.4814     0.006543
enh79373    6   91253600   91254600      2       1  150064        1.922     0.027304
enh79395    6   99864800   99865800      3       1  150064       1.6727     0.047192
enh79396    6   99870100   99871100      6       2  150064       1.8309     0.033555
enh79401    6  101251000  101252000      1       1  150064       1.6718      0.04728
enh79413    6  105846400  105847400      7       2  150064       2.1479     0.015862
enh79414    6  105848600  105849600      4       1  150064       2.2987      0.01076
enh79434    6  106232500  106233500      3       1  150064       1.7993     0.035983
enh79448    6  106347300  106348300      4       2  150064       1.7008     0.044491
enh79449    6  106356100  106357100      3       2  150064       1.7964     0.036212
enh79450    6  106358600  106359600      3       1  150064       2.0382     0.020766
enh79453    6  106503600  106504600      2       1  150064       2.1295     0.016608
enh79459    6  106544300  106545300      2       1  150064       2.4618    0.0069125
enh79465    6  106573200  106574200      5       3  150064       2.0455     0.020402
enh79467    6  106592600  106593600      2       1  150064       2.0455     0.020405
enh79483    6  106956500  106957500      8       3  150064       2.1085     0.017492
enh79513    6  107434500  107435500      2       1  150064       1.6683     0.047624
enh79514    6  107781400  107782400      5       3  150064       2.1813     0.014581
enh79525    6  108037100  108038100      4       2  150064       1.8212     0.034289
enh79528    6  108053000  108054000      7       2  150064       1.7961     0.036239
enh79534    6  108141900  108142900      4       2  150064       2.3515    0.0093498
enh79538    6  108192300  108193300      2       1  150064       3.0288    0.0012277
enh79540    6  108276200  108277200      3       1  150064       2.1382     0.016251
enh79541    6  108279600  108280600      1       1  150064       2.2072      0.01365
enh79546    6  108543700  108544700      2       1  150064       2.2267     0.012985
enh79551    6  108578100  108579100      3       1  150064        1.918     0.027559
enh79552    6  108579200  108580200      1       1  150064       2.1794      0.01465
enh79556    6  108682200  108683200      1       1  150064       2.1472      0.01589
enh79559    6  108862900  108863900      2       1  150064       2.5027    0.0061627
enh79560    6  108867800  108868800      2       1  150064       2.7721    0.0027846
enh79563    6  108895600  108896600      3       2  150064       3.7796   7.8536e-05
enh79565    6  108901300  108902300      2       1  150064       2.6841    0.0036364
enh79567    6  108908400  108909400      1       1  150064        3.616    0.0001496
enh79570    6  108912900  108913900      1       1  150064       3.4308    0.0003009
enh79576    6  108944400  108945400      2       1  150064       4.3889   5.6954e-06
enh79578    6  108947900  108948900      1       1  150064       3.3817    0.0003602
enh79579    6  108948600  108949600      2       1  150064       2.4547    0.0070505
enh79580    6  108951400  108952400      4       2  150064       3.7579   8.5684e-05
enh79583    6  108993800  108994800      2       1  150064       4.5433    2.769e-06
enh79584    6  108996000  108997000      5       2  150064       5.0421    2.302e-07
enh79586    6  109006800  109007800      3       1  150064       3.8242    6.561e-05
enh79587    6  109010600  109011600      2       1  150064       2.6328    0.0042343
enh79588    6  109035700  109036700      6       3  150064       1.8225     0.034191
enh79602    6  109172500  109173500      1       1  150064       2.8611     0.002111
enh79608    6  109241500  109242500      2       1  150064       1.9401     0.026186
enh79617    6  109289200  109290200      5       2  150064       2.1167     0.017144
enh79624    6  109379600  109380600      1       1  150064       1.8437      0.03261
enh79627    6  109392400  109393400      2       1  150064       2.3728    0.0088267
enh79683    6  110276700  110277700      5       2  150064       2.1769     0.014745
enh79713    6  110858200  110859200      1       1  150064       1.7049      0.04411
enh79722    6  111009100  111010100      3       2  150064       1.9384     0.026285
enh79724    6  111028700  111029700      1       1  150064       2.5903     0.004795
enh79727    6  111071200  111072200      1       1  150064       2.6343     0.004215
enh79730    6  111102200  111103200      1       1  150064       2.6638     0.003863
enh79731    6  111118400  111119400      5       2  150064       1.8262     0.033909
enh79735    6  111134000  111135000      2       1  150064        1.674     0.047062
enh79736    6  111137700  111138700      3       2  150064       2.5621    0.0052024
enh79737    6  111141700  111142700      2       1  150064       2.3067     0.010535
enh79739    6  111146500  111147500      6       2  150064        1.921     0.027367
enh79741    6  111162100  111163100      2       1  150064       1.6718     0.047286
enh79747    6  111194200  111195200      4       2  150064       1.8638     0.031173
enh79748    6  111204200  111205200      6       2  150064       1.9992     0.022791
enh79751    6  111260600  111261600      3       1  150064       2.0377      0.02079
enh79752    6  111265600  111266600      1       1  150064       2.0415       0.0206
enh79754    6  111280700  111281700      8       2  150064       2.0658     0.019422
enh79756    6  111304100  111305100      3       1  150064       2.3236     0.010074
enh79758    6  111434600  111435600      2       1  150064       3.7471    8.944e-05
enh79760    6  111549800  111550800      5       3  150064       2.7659    0.0028387
enh79762    6  111559600  111560600      2       1  150064       2.1236     0.016854
enh79763    6  111579400  111580400      5       3  150064       3.0165    0.0012785
enh79764    6  111581500  111582500      2       1  150064       3.5659   0.00018128
enh79765    6  111588700  111589700      1       1  150064        2.914     0.001784
enh79767    6  111675300  111676300      3       1  150064       2.6508    0.0040146
enh79773    6  111766600  111767600      2       1  150064       3.4103    0.0003244
enh79774    6  111783800  111784800      2       1  150064       2.8136    0.0024498
enh79779    6  111855000  111856000      2       1  150064       2.2167     0.013322
enh79780    6  111857800  111858800      2       1  150064        3.667   0.00012272
enh79781    6  111872800  111873800      2       1  150064       1.7343     0.041433
enh79784    6  111896200  111897200      4       2  150064        4.481   3.7146e-06
enh79785    6  111909000  111910000      4       2  150064       2.7196    0.0032676
enh79787    6  111918800  111919800     14       4  150064       4.3748   6.0775e-06
enh79788    6  111922800  111923800      1       1  150064       3.6892    0.0001125
enh79824    6  112109800  112110800      2       1  150064       2.1702     0.014996
enh79826    6  112115200  112116200      3       1  150064       2.2546      0.01208
enh79835    6  112158900  112159900      5       3  150064       1.8637      0.03118
enh79847    6  112187000  112188000      3       1  150064       1.6974     0.044806
enh79884    6  113802400  113803400      2       1  150064        2.077     0.018903
enh79901    6  114079600  114080600      4       2  150064        1.888     0.029512
enh79925    6  116684400  116685400      2       1  150064       2.2849     0.011159
enh79956    6  117003800  117004800      2       1  150064       1.9709     0.024365
enh79958    6  117819100  117820100      3       1  150064       1.6798     0.046502
enh79959    6  117868200  117869200      2       1  150064       1.8339     0.033334
enh79960    6  117870000  117871000      1       1  150064       1.9369      0.02638
enh79961    6  117920500  117921500      2       1  150064       2.1099     0.017433
enh79965    6  117999700  118000700      3       2  150064       2.5399    0.0055437
enh79968    6  118008800  118009800      3       2  150064       2.4794    0.0065794
enh79969    6  118027000  118028000      2       1  150064       2.3945    0.0083206
enh79990    6  119101400  119102400      4       2  150064       1.7691     0.038434
enh79997    6  119185400  119186400      6       3  150064       2.5717    0.0050604
enh79999    6  119212000  119213000      2       1  150064       2.3887    0.0084529
enh80000    6  119217700  119218700      3       2  150064       3.1536   0.00080637
enh80001    6  119256700  119257700     10       2  150064       2.4831     0.006512
enh80010    6  119468200  119469200      5       2  150064       2.0161     0.021893
enh80018    6  119666800  119667800      3       2  150064        2.523    0.0058183
enh80030    6  121654500  121655500      1       1  150064       1.7888      0.03682
enh80040    6  123031100  123032100      6       2  150064       1.7566      0.03949
enh80042    6  123038500  123039500      2       1  150064        2.768    0.0028201
enh80044    6  123073500  123074500      5       2  150064        1.957     0.025175
enh80048    6  124160800  124161800      2       1  150064       2.2406     0.012525
enh80074    6  126102600  126103600      2       1  150064       1.6667     0.047788
enh80083    6  126142600  126143600      1       1  150064       1.8066      0.03541
enh80097    6  126248600  126249600      1       1  150064        1.776      0.03787
enh80108    6  127431400  127432400      2       1  150064       1.9122     0.027923
enh80182    6  130544300  130545300      4       2  150064       2.7366    0.0031043
enh80183    6  130581300  130582300     11       3  150064       3.4117   0.00032277
enh80187    6  130845600  130846600      3       1  150064       2.3882    0.0084655
enh80194    6  131101900  131102900      4       2  150064       2.4518    0.0071075
enh80197    6  131301200  131302200      1       1  150064        2.048      0.02028
enh80219    6  132818500  132819500      2       1  150064       1.6826     0.046228
enh80237    6  133036100  133037100      2       1  150064        1.756     0.039541
enh80278    6  134597200  134598200      2       1  150064       2.1206     0.016976
enh80290    6  134692800  134693800      3       2  150064       2.3786    0.0086892
enh80292    6  134701200  134702200      1       1  150064       2.0288      0.02124
enh80293    6  134709900  134710900      1       1  150064       1.9132      0.02786
enh80361    6  135627000  135628000      3       1  150064       1.9523     0.025451
enh80364    6  135718600  135719600      1       1  150064       1.8757      0.03035
enh80380    6  136315900  136316900      1       1  150064       2.0697      0.01924
enh80381    6  136328100  136329100      2       1  150064        1.955      0.02529
enh80382    6  136332900  136333900      5       2  150064       1.9805     0.023824
enh80399    6  136686600  136687600      1       1  150064       1.7393      0.04099
enh80438    6  137416200  137417200      4       2  150064       2.0749     0.018997
enh80474    6  137995100  137996100      1       1  150064       1.8418      0.03275
enh80519    6  138249600  138250600      2       1  150064       2.0178     0.021807
enh80562    6  139354000  139355000      6       3  150064       2.7924     0.002616
enh80565    6  139436400  139437400      2       1  150064       2.1206     0.016976
enh80566    6  139446700  139447700      1       1  150064       2.4897     0.006392
enh80569    6  139464000  139465000      6       3  150064       2.1149      0.01722
enh80570    6  139465200  139466200      7       3  150064       1.6754     0.046925
enh80573    6  139473600  139474600      2       1  150064       1.7096     0.043671
enh80574    6  139475800  139476800      1       1  150064       2.2991      0.01075
enh80575    6  139477000  139478000      2       1  150064       3.3361   0.00042476
[truncated: 643,196 more chars]
