# Supplementary material for: Identifying enhancer properties associated with genetic risk for complex traits using regulome-wide association studies
Source: PLoS Comput Biol. 2022 Sep 7;18(9):e1010430. doi: 10.1371/journal.pcbi.1010430 (PMC9484640; doi:10.1371/journal.pcbi.1010430)
Supplement: S3 Table — Sample names are as described in the ROADMAP epigenomics project integrative analysis portal: https://egg2.wustl.edu/roadmap/web_portal/meta.html. (ZIP) [file pcbi.1010430.s010.zip › supplemental_table3/E072brain_sig_enhancers05.gcov.out]

GENE       CHR      START       STOP  NSNPS  NPARAM       N        ZSTAT            P
enh60121     1     894800     895800      1       1  150064       1.8429      0.03267
enh60127     1     965000     966000      1       1  150064       1.9109      0.02801
enh60146     1    1168300    1169300      2       1  150064       1.7908     0.036659
enh60148     1    1205200    1206200      2       1  150064       1.6686     0.047598
enh60212     1    1706600    1707600      3       1  150064       2.3962    0.0082819
enh60221     1    1745300    1746300      2       1  150064       2.3193     0.010189
enh60248     1    1841100    1842100      3       1  150064       2.0797     0.018775
enh60266     1    2038300    2039300      5       2  150064       2.8336    0.0023012
enh60268     1    2046500    2047500      4       2  150064       2.7169    0.0032953
enh60270     1    2057600    2058600      3       1  150064       2.0745     0.019015
enh60271     1    2063000    2064000      3       2  150064       3.1698   0.00076283
enh60273     1    2070700    2071700      4       2  150064       3.3024   0.00047923
enh60274     1    2077700    2078700      7       2  150064       3.3841   0.00035707
enh60275     1    2084100    2085100      2       1  150064       2.5889    0.0048143
enh60276     1    2086500    2087500      3       1  150064       3.2789   0.00052105
enh60277     1    2089300    2090300      2       1  150064       3.1738   0.00075222
enh60281     1    2110600    2111600      7       3  150064       2.8597    0.0021204
enh60285     1    2127000    2128000      2       1  150064       2.5265    0.0057606
enh60295     1    2173500    2174500      2       1  150064       3.3947   0.00034357
enh60299     1    2181600    2182600      4       2  150064       1.7417     0.040784
enh60307     1    2207900    2208900      2       1  150064       1.6578     0.048676
enh60310     1    2214800    2215800      6       3  150064       1.7659     0.038702
enh60328     1    2369400    2370400      3       2  150064       4.1847   1.4275e-05
enh60330     1    2372300    2373300      9       3  150064       5.5963   1.0951e-08
enh60332     1    2381100    2382100      6       2  150064       4.8137   7.4073e-07
enh60333     1    2389200    2390200      7       2  150064       1.9068     0.028273
enh60345     1    2486100    2487100      1       1  150064       2.5752     0.005009
enh60350     1    2519400    2520400      1       1  150064       2.8421     0.002241
enh60351     1    2541700    2542700      2       1  150064       3.3888   0.00035097
enh60361     1    2886700    2887700      5       2  150064       1.8839     0.029792
enh60377     1    3043200    3044200      2       1  150064       1.8963     0.028961
enh60396     1    3123600    3124600      3       1  150064       3.2339    0.0006105
enh60397     1    3128000    3129000      4       2  150064       3.2532   0.00057056
enh60398     1    3129900    3130900      2       1  150064        2.435    0.0074452
enh60399     1    3131900    3132900      1       1  150064       2.7633     0.002861
enh60400     1    3137100    3138100      8       3  150064       2.4736    0.0066885
enh60404     1    3220500    3221500      4       2  150064       1.8363     0.033154
enh60427     1    3400000    3401000      4       2  150064       1.9233     0.027219
enh60474     1    4231200    4232200     11       4  150064       3.1233   0.00089404
enh60479     1    4507500    4508500      8       3  150064       2.9351     0.001667
enh60508     1    4837000    4838000      1       1  150064       3.1268    0.0008836
enh60509     1    4838300    4839300      3       2  150064       2.1226     0.016892
enh60510     1    4856000    4857000      4       2  150064       3.0306    0.0012205
enh60516     1    5280000    5281000      2       1  150064       2.0007     0.022715
enh60518     1    5283100    5284100      6       2  150064       1.7952     0.036309
enh60519     1    5291300    5292300      4       2  150064       2.3938    0.0083383
enh60520     1    5299200    5300200      4       1  150064       2.3297    0.0099103
enh60523     1    5354000    5355000     10       2  150064        2.656    0.0039538
enh60530     1    5553300    5554300      4       2  150064       1.6899      0.04552
enh60542     1    5831300    5832300      6       2  150064       2.7305    0.0031624
enh60550     1    5995400    5996400      1       1  150064        2.313      0.01036
enh60572     1    6089400    6090400      2       1  150064       1.6494     0.049536
enh60594     1    6260400    6261400      1       1  150064       1.7453      0.04047
enh60595     1    6264400    6265400      3       2  150064         2.25     0.012223
enh60621     1    6447200    6448200      2       1  150064       1.7695     0.038403
enh60622     1    6449600    6450600      3       2  150064       2.4151    0.0078652
enh60630     1    6552200    6553200      3       1  150064       1.9459     0.025835
enh60631     1    6554700    6555700      3       1  150064       2.1548      0.01559
enh60633     1    6562400    6563400      3       2  150064       3.1798   0.00073685
enh60634     1    6567900    6568900      3       2  150064       2.1731     0.014888
enh60644     1    6645400    6646400      3       2  150064       2.3356    0.0097571
enh60648     1    6657100    6658100      6       2  150064       1.7669      0.03862
enh60649     1    6657900    6658900      7       4  150064       2.1107     0.017398
enh60650     1    6658400    6659400      6       3  150064       1.6901     0.045505
enh60654     1    6675800    6676800      3       1  150064       2.1533     0.015649
enh60655     1    6684100    6685100      2       1  150064       2.1264     0.016733
enh60657     1    6694300    6695300      8       2  150064       2.0884     0.018382
enh60659     1    6713000    6714000      3       1  150064       3.5336   0.00020498
enh60660     1    6732200    6733200      4       2  150064       4.1863   1.4177e-05
enh60662     1    6758900    6759900      4       2  150064       4.1633   1.5684e-05
enh60663     1    6759800    6760800      2       1  150064       3.5669   0.00018061
enh60670     1    6847100    6848100      3       1  150064       1.7795     0.037581
enh60677     1    6867500    6868500      1       1  150064       1.8682      0.03087
enh60709     1    7020200    7021200      1       1  150064       1.9101      0.02806
enh60715     1    7045000    7046000      3       2  150064       2.4135    0.0078999
enh60716     1    7047600    7048600      2       1  150064        2.237     0.012642
enh60748     1    7531200    7532200      5       3  150064       1.8014     0.035816
enh60783     1    7829900    7830900      1       1  150064       1.8858      0.02966
enh60790     1    8002700    8003700      2       1  150064       2.0947     0.018098
enh60794     1    8030400    8031400      1       1  150064       2.5412     0.005524
enh60823     1    8360900    8361900      2       1  150064       4.2841   9.1725e-06
enh60824     1    8373200    8374200      5       2  150064       2.9441    0.0016196
enh60826     1    8377200    8378200      1       1  150064       3.5064    0.0002271
enh60827     1    8378700    8379700      4       1  150064       3.2876   0.00050523
enh60829     1    8403200    8404200      3       2  150064       2.8493    0.0021907
enh60831     1    8416500    8417500      1       1  150064        2.381     0.008632
enh60832     1    8422900    8423900      2       1  150064       4.8417   6.4364e-07
enh60833     1    8426000    8427000      1       1  150064       1.7279        0.042
enh60835     1    8429600    8430600      3       1  150064       2.8972    0.0018824
enh60837     1    8436100    8437100      4       2  150064       4.3432   7.0227e-06
enh60839     1    8440200    8441200      1       1  150064       3.7753     7.99e-05
enh60842     1    8445000    8446000      3       2  150064       4.7039   1.2763e-06
enh60843     1    8446900    8447900      3       1  150064       5.1215   1.5158e-07
enh60845     1    8450800    8451800      3       2  150064       2.9505    0.0015861
enh60846     1    8452700    8453700      1       1  150064       5.5087    1.807e-08
enh60847     1    8455500    8456500      1       1  150064       1.6624      0.04822
enh60848     1    8457700    8458700      1       1  150064       2.3545     0.009273
enh60849     1    8464300    8465300      2       1  150064       4.6602   1.5796e-06
enh60850     1    8466900    8467900      3       2  150064       4.5486   2.6996e-06
enh60852     1    8473100    8474100      4       2  150064       5.1209   1.5201e-07
enh60854     1    8475700    8476700      6       3  150064       5.1497   1.3042e-07
enh60856     1    8487800    8488800      1       1  150064       5.7199     5.33e-09
enh60858     1    8495300    8496300      2       1  150064       5.0697   1.9924e-07
enh60866     1    8516300    8517300      1       1  150064       2.5713     0.005066
enh60868     1    8519100    8520100      2       1  150064       2.8733    0.0020313
enh60870     1    8526600    8527600      3       2  150064       2.2527     0.012137
enh60873     1    8536900    8537900      3       1  150064       3.2444   0.00058856
enh60875     1    8552800    8553800      2       1  150064       2.9452    0.0016137
enh60877     1    8556500    8557500      3       1  150064       2.6321    0.0042425
enh60878     1    8563100    8564100      1       1  150064       2.3189       0.0102
enh60880     1    8567400    8568400      2       1  150064        3.653   0.00012961
enh60882     1    8574600    8575600      2       1  150064       2.9651     0.001513
enh60885     1    8582100    8583100      1       1  150064        1.931      0.02674
enh60888     1    8607800    8608800      2       1  150064       2.3958    0.0082926
enh60889     1    8611800    8612800      2       1  150064       2.5226     0.005825
enh60890     1    8614900    8615900      2       1  150064       3.0698    0.0010711
enh60891     1    8616600    8617600      2       1  150064       2.9897    0.0013961
enh60892     1    8620900    8621900      1       1  150064       2.5716     0.005062
enh60893     1    8623400    8624400      3       2  150064       2.3761    0.0087482
enh60894     1    8627600    8628600      2       1  150064       2.5035    0.0061482
enh60897     1    8640400    8641400      2       1  150064       2.1247     0.016807
enh60899     1    8647600    8648600      3       1  150064       3.0085    0.0013126
enh60900     1    8650000    8651000      2       1  150064       2.4947    0.0063024
enh60901     1    8654600    8655600      4       2  150064       2.2861     0.011123
enh60902     1    8656500    8657500      2       1  150064       2.6275    0.0043008
enh60903     1    8659600    8660600      1       1  150064       3.0959    0.0009812
enh60905     1    8662900    8663900      3       1  150064       2.8042    0.0025223
enh60906     1    8671400    8672400      2       1  150064       2.1418     0.016107
enh60908     1    8680400    8681400      1       1  150064       3.0082     0.001314
enh60909     1    8685900    8686900      1       1  150064       2.9013     0.001858
enh60912     1    8699200    8700200      2       1  150064       2.6007    0.0046514
enh60913     1    8700700    8701700      2       1  150064       3.7904    7.521e-05
enh60914     1    8703400    8704400      1       1  150064       2.8288     0.002336
enh60917     1    8711800    8712800      1       1  150064       2.6695     0.003798
enh60918     1    8713600    8714600      3       1  150064         2.51    0.0060361
enh60919     1    8719100    8720100      1       1  150064       2.4949       0.0063
enh60921     1    8722400    8723400      1       1  150064       2.2886      0.01105
enh60922     1    8725300    8726300      2       1  150064        2.471    0.0067368
enh60923     1    8727900    8728900      4       2  150064       1.7639     0.038877
enh60928     1    8737400    8738400      1       1  150064       2.9436     0.001622
enh60930     1    8741400    8742400      2       1  150064         2.38    0.0086572
enh60932     1    8744400    8745400      1       1  150064       2.2705      0.01159
enh60938     1    8758600    8759600      2       1  150064       2.7285     0.003181
enh60941     1    8767000    8768000      4       2  150064       2.4406    0.0073308
enh60942     1    8771400    8772400      1       1  150064       1.8001      0.03592
enh60943     1    8772500    8773500      1       1  150064       1.7195      0.04276
enh60954     1    8843700    8844700      2       1  150064       2.4847    0.0064836
enh60956     1    8866400    8867400      1       1  150064       3.1217    0.0008989
enh60967     1    8931900    8932900      1       1  150064       1.8274      0.03382
enh60972     1    8950100    8951100      3       1  150064       2.8461    0.0022127
enh60975     1    8978400    8979400      4       2  150064       1.9894      0.02333
enh60976     1    9001700    9002700      4       2  150064       2.0379     0.020779
enh61013     1    9351400    9352400      3       2  150064       2.4918    0.0063544
enh61117     1    9899300    9900300      1       1  150064       2.2414       0.0125
enh61119     1    9919900    9920900      1       1  150064       2.2695      0.01162
enh61120     1    9923000    9924000      3       1  150064       2.2575     0.011988
enh61221     1   10367800   10368800      3       1  150064       1.7143     0.043237
enh61222     1   10377800   10378800      8       3  150064       1.8496     0.032183
enh61231     1   10407500   10408500      4       1  150064       1.8267     0.033876
enh61235     1   10433900   10434900      1       1  150064       1.6958      0.04496
enh61239     1   10448600   10449600      3       2  150064       1.9007     0.028668
enh61244     1   10489200   10490200      3       2  150064       1.6593      0.04853
enh61283     1   10960700   10961700      2       1  150064       2.4648    0.0068552
enh61328     1   11335700   11336700      1       1  150064       2.0523      0.02007
enh61335     1   11376400   11377400      3       1  150064       2.2901     0.011008
enh61350     1   11537200   11538200      5       2  150064         2.73    0.0031666
enh61370     1   11763800   11764800      3       2  150064       1.6916     0.045363
enh61371     1   11767300   11768300      3       2  150064       1.6636     0.048096
enh61394     1   11981000   11982000      6       3  150064       1.9053      0.02837
enh61397     1   11989400   11990400      2       1  150064       1.8093     0.035202
enh61400     1   11995500   11996500      4       2  150064       2.1548     0.015588
enh61401     1   11997100   11998100      2       1  150064       2.3366    0.0097313
enh61402     1   11997900   11998900      1       1  150064       2.7935     0.002607
enh61403     1   11999000   12000000      5       2  150064       2.1527     0.015672
enh61404     1   11999700   12000700      4       2  150064       2.6462    0.0040698
enh61405     1   12004200   12005200      3       2  150064       1.8683     0.030857
enh61406     1   12012300   12013300      9       3  150064       2.1053     0.017631
enh61418     1   12111900   12112900      2       1  150064       2.0047     0.022498
enh61513     1   14028800   14029800      3       2  150064       2.6984    0.0034838
enh61519     1   14074400   14075400      2       1  150064       1.6562     0.048838
enh61523     1   14090900   14091900      1       1  150064       1.8683      0.03086
enh61539     1   14234600   14235600      2       1  150064       1.8519     0.032019
enh61548     1   14465000   14466000      6       2  150064       2.0446     0.020449
enh61556     1   14582300   14583300      3       1  150064       2.1735     0.014871
enh61557     1   14586100   14587100      6       3  150064       1.8558      0.03174
enh61575     1   14813000   14814000      4       2  150064       2.0007     0.022715
enh61583     1   14847000   14848000      1       1  150064       2.0798      0.01877
enh61683     1   15522600   15523600      6       2  150064       1.7933      0.03646
enh61768     1   16152000   16153000      7       2  150064       2.0326     0.021046
enh61822     1   16353000   16354000      4       2  150064       2.2654     0.011743
enh61851     1   16564000   16565000      2       1  150064       2.7283    0.0031827
enh61852     1   16570300   16571300      1       1  150064        2.126      0.01675
enh61853     1   16574700   16575700      1       1  150064       2.3933     0.008348
enh61854     1   16577000   16578000      2       1  150064       1.8597     0.031464
enh61856     1   16593500   16594500      4       1  150064       2.1579     0.015469
enh61857     1   16600200   16601200      4       1  150064       2.3383    0.0096855
enh61858     1   16613100   16614100      2       1  150064       2.1435     0.016038
enh61859     1   16619600   16620600      5       2  150064        2.248     0.012288
enh61860     1   16643600   16644600      5       2  150064       2.2124      0.01347
enh61861     1   16644900   16645900      3       1  150064       2.0685     0.019295
enh61863     1   16650500   16651500      1       1  150064       2.2849      0.01116
enh61865     1   16679400   16680400      1       1  150064       2.0801      0.01876
enh61868     1   16698400   16699400      2       1  150064       1.7669     0.038622
enh61871     1   16703600   16704600      1       1  150064       1.8561      0.03172
enh61872     1   16711600   16712600      2       1  150064       1.7801     0.037533
enh61873     1   16713900   16714900      2       1  150064       1.8111     0.035064
enh61875     1   16719300   16720300      4       2  150064       2.1788     0.014674
enh61876     1   16723000   16724000      3       1  150064       2.1032     0.017725
enh61880     1   16824100   16825100      3       1  150064       1.8836     0.029809
enh61917     1   17287700   17288700      3       2  150064       1.8156     0.034716
enh61920     1   17301600   17302600      2       1  150064       1.8791     0.030114
enh61923     1   17310800   17311800      3       2  150064        4.112   1.9615e-05
enh61927     1   17342300   17343300      5       2  150064       2.0112     0.022154
enh61928     1   17349500   17350500      6       3  150064       1.9207     0.027385
enh61930     1   17371400   17372400      7       2  150064        2.316      0.01028
enh61931     1   17372300   17373300      5       1  150064       2.2605     0.011895
enh61932     1   17374100   17375100      5       2  150064       2.4699    0.0067575
enh61933     1   17378300   17379300      2       1  150064       2.7791    0.0027255
enh61934     1   17386200   17387200      2       1  150064       3.0875    0.0010093
enh61935     1   17389700   17390700      7       3  150064       2.3766    0.0087372
enh61936     1   17393600   17394600      4       2  150064       3.2053    0.0006746
enh61937     1   17407000   17408000      9       3  150064        2.637    0.0041819
enh61938     1   17408600   17409600      4       2  150064       2.0374     0.020806
enh62017     1   18475200   18476200     15       6  150064       1.8968      0.02893
enh62028     1   18527700   18528700      4       2  150064       1.8253     0.033981
enh62029     1   18537700   18538700      4       2  150064       1.8808     0.029997
enh62030     1   18551500   18552500      6       2  150064       2.7663    0.0028347
enh62031     1   18556700   18557700      4       2  150064       1.6962     0.044927
enh62059     1   19263200   19264200      2       1  150064        1.845     0.032521
enh62079     1   19416500   19417500      2       1  150064       2.0153     0.021935
enh62105     1   19636400   19637400      6       3  150064       1.7159     0.043089
enh62106     1   19640400   19641400      2       1  150064       2.3414    0.0096047
enh62107     1   19642400   19643400      5       1  150064       1.6584     0.048615
enh62158     1   19821700   19822700      2       1  150064       3.1151    0.0009193
enh62159     1   19822600   19823600      6       3  150064       2.3396    0.0096527
enh62160     1   19831400   19832400      5       3  150064        1.871     0.030674
enh62211     1   20651600   20652600      5       2  150064       2.2432     0.012442
enh62215     1   20699900   20700900      1       1  150064       2.6014     0.004642
enh62220     1   20730200   20731200      3       1  150064       2.3104     0.010432
enh62221     1   20732100   20733100      4       1  150064       2.2058     0.013698
enh62237     1   20805200   20806200      2       1  150064       2.0279     0.021283
enh62263     1   21031300   21032300      4       2  150064       1.6962     0.044922
enh62266     1   21059900   21060900      1       1  150064       2.8655     0.002082
enh62269     1   21114600   21115600      2       1  150064       2.4415    0.0073133
enh62272     1   21218400   21219400      1       1  150064       2.5743     0.005022
enh62276     1   21319500   21320500      2       1  150064       2.0949     0.018091
enh62278     1   21329900   21330900      1       1  150064       2.1596       0.0154
enh62280     1   21331600   21332600      2       1  150064        1.849     0.032229
enh62281     1   21339300   21340300      2       1  150064       2.0674     0.019346
enh62285     1   21361100   21362100      4       1  150064       2.4859    0.0064606
enh62287     1   21369300   21370300      5       3  150064       2.6484    0.0040443
enh62288     1   21375000   21376000      3       2  150064       2.8456    0.0022163
enh62292     1   21399200   21400200      1       1  150064       2.3926     0.008364
enh62293     1   21402700   21403700      3       1  150064       2.1445     0.015997
enh62294     1   21416400   21417400      2       1  150064       2.7459    0.0030177
enh62299     1   21446400   21447400      2       1  150064       2.8828    0.0019708
enh62300     1   21448100   21449100      2       1  150064       2.8703    0.0020502
enh62302     1   21455800   21456800      1       1  150064       2.4452     0.007239
enh62303     1   21465600   21466600      1       1  150064       2.4763     0.006638
enh62307     1   21471000   21472000      2       1  150064       2.2251     0.013038
enh62308     1   21475000   21476000      3       2  150064       1.9115     0.027969
enh62309     1   21476800   21477800      4       2  150064       1.7142     0.043247
enh62312     1   21484200   21485200      1       1  150064       2.8357     0.002286
enh62313     1   21489400   21490400      2       1  150064        2.621    0.0043839
enh62315     1   21497800   21498800      3       1  150064        2.972    0.0014791
enh62316     1   21499700   21500700      3       2  150064       2.0852     0.018525
enh62318     1   21521000   21522000      2       1  150064        2.607    0.0045671
enh62319     1   21521400   21522400      1       1  150064       1.7381       0.0411
enh62321     1   21559400   21560400      3       2  150064       1.9329     0.026626
enh62382     1   21917600   21918600      6       4  150064       2.2973     0.010802
enh62395     1   21998100   21999100      5       3  150064       3.2766   0.00052529
enh62397     1   22031400   22032400      2       1  150064       2.3152     0.010301
enh62398     1   22085800   22086800      2       1  150064       2.0773     0.018885
enh62426     1   22350000   22351000      5       2  150064       2.2927     0.010933
enh62429     1   22374900   22375900      3       2  150064        3.234   0.00061028
enh62430     1   22378000   22379000      4       2  150064       2.2292     0.012899
enh62434     1   22386500   22387500      5       3  150064       2.5419    0.0055127
enh62437     1   22398800   22399800      1       1  150064       3.3647    0.0003831
enh62446     1   22441600   22442600      4       2  150064       2.9973    0.0013617
enh62449     1   22448300   22449300      5       3  150064       2.9265    0.0017142
enh62451     1   22454200   22455200      9       3  150064       3.4469   0.00028348
enh62493     1   23141000   23142000      9       2  150064       1.7441     0.040571
enh62516     1   23438300   23439300      1       1  150064       2.0492      0.02022
enh62568     1   23890800   23891800      2       1  150064       1.7402     0.040916
enh62586     1   24086600   24087600      2       1  150064        2.179     0.014666
enh62590     1   24106300   24107300      1       1  150064       1.6674      0.04772
enh62628     1   24678000   24679000      1       1  150064       2.2798      0.01131
enh62629     1   24690400   24691400      6       3  150064       2.2173     0.013303
enh62631     1   24712600   24713600      4       1  150064       2.1959     0.014051
enh62632     1   24717200   24718200      5       2  150064       1.7514     0.039939
enh62633     1   24719300   24720300      2       1  150064       2.4106    0.0079635
enh62637     1   24744300   24745300      2       1  150064       2.1965     0.014027
enh62641     1   24759000   24760000      6       2  150064       2.0188     0.021753
enh62642     1   24762500   24763500     12       3  150064       1.7159     0.043094
enh62700     1   25349000   25350000      3       2  150064        1.841     0.032813
enh62822     1   26259000   26260000      1       1  150064       1.6808       0.0464
enh62889     1   26864700   26865700      1       1  150064       2.1879      0.01434
enh62890     1   26865400   26866400      4       2  150064       1.8326     0.033435
enh62894     1   26875100   26876100      1       1  150064        1.665      0.04796
enh62895     1   26877500   26878500      2       1  150064       1.9891     0.023348
enh62909     1   27017400   27018400      1       1  150064       1.9503      0.02557
enh62910     1   27026600   27027600      2       1  150064       1.9902     0.023285
enh62912     1   27033600   27034600      2       1  150064       2.6037    0.0046111
enh62913     1   27035500   27036500      2       1  150064       2.6101    0.0045264
enh62914     1   27041000   27042000      2       1  150064       1.8779     0.030197
enh62915     1   27047600   27048600      2       1  150064       2.6519    0.0040023
enh62919     1   27068000   27069000      3       1  150064       2.6245    0.0043385
enh62920     1   27069700   27070700      2       1  150064       2.0605     0.019674
enh62924     1   27077600   27078600      1       1  150064        2.749     0.002989
enh62927     1   27094500   27095500      1       1  150064       2.7557     0.002928
enh62928     1   27097700   27098700      1       1  150064       2.7473     0.003004
enh62929     1   27106500   27107500      1       1  150064       1.8119        0.035
enh62937     1   27157700   27158700      1       1  150064        2.646     0.004073
enh62940     1   27179200   27180200      1       1  150064       3.8436    6.061e-05
enh62941     1   27184500   27185500      1       1  150064       1.9879      0.02341
enh62943     1   27203900   27204900      1       1  150064       2.0777      0.01887
enh62944     1   27214700   27215700      1       1  150064       2.4794      0.00658
enh62946     1   27220800   27221800      3       2  150064       1.9341     0.026548
enh62948     1   27246900   27247900      2       1  150064       2.7103    0.0033606
enh62949     1   27249500   27250500      1       1  150064        2.512     0.006003
enh62963     1   27397200   27398200      2       1  150064       3.3197   0.00045054
enh62964     1   27414000   27415000      5       3  150064       1.7316     0.041675
enh62965     1   27423500   27424500      1       1  150064       1.8901      0.02937
enh62966     1   27425500   27426500      1       1  150064         2.29      0.01101
enh62968     1   27432700   27433700      1       1  150064       2.2751      0.01145
enh62973     1   27452500   27453500      2       1  150064       2.6467    0.0040643
enh62999     1   27667800   27668800      2       1  150064       2.6571    0.0039408
enh63005     1   27693700   27694700      1       1  150064       1.8301      0.03362
enh63006     1   27695400   27696400      1       1  150064       2.9448     0.001616
enh63044     1   27861200   27862200      1       1  150064       1.8429      0.03267
enh63068     1   27920300   27921300      1       1  150064       1.7472       0.0403
enh63070     1   27932200   27933200      1       1  150064       2.0323      0.02106
enh63073     1   27947700   27948700      2       1  150064       1.6501     0.049462
enh63074     1   27951000   27952000      1       1  150064       1.7491      0.04014
enh63075     1   27952700   27953700      3       1  150064       1.6959     0.044949
enh63076     1   27954900   27955900      2       1  150064        1.664     0.048061
enh63077     1   27957500   27958500      7       3  150064       1.8081     0.035298
enh63145     1   28575700   28576700      2       1  150064       1.7769     0.037792
enh63147     1   28588100   28589100      3       1  150064        2.265     0.011756
enh63150     1   28695200   28696200      2       1  150064       1.9333     0.026598
enh63152     1   28699800   28700800      2       1  150064       2.2181     0.013274
enh63153     1   28726000   28727000      4       1  150064       2.1669      0.01512
enh63154     1   28736100   28737100      8       3  150064       2.2663     0.011716
enh63158     1   28782200   28783200      1       1  150064       2.4036     0.008118
enh63161     1   28835600   28836600      3       2  150064       2.2509     0.012196
enh63165     1   28845600   28846600      1       1  150064       2.4689     0.006776
enh63167     1   28878200   28879200      1       1  150064       2.8194     0.002406
enh63168     1   28905600   28906600      1       1  150064        2.917     0.001767
enh63170     1   28917100   28918100      3       2  150064        2.641    0.0041329
enh63172     1   28966900   28967900      2       1  150064       2.2745     0.011467
enh63173     1   28967600   28968600      2       1  150064       2.2942     0.010889
enh63174     1   28973600   28974600      2       1  150064       2.0484     0.020261
enh63176     1   28990200   28991200      5       2  150064       3.6148   0.00015029
enh63185     1   29111200   29112200      1       1  150064       2.4417      0.00731
enh63189     1   29159400   29160400      1       1  150064       3.0715     0.001065
enh63190     1   29162000   29163000      3       1  150064       2.8022    0.0025379
enh63193     1   29210200   29211200      4       2  150064       2.2893     0.011032
enh63194     1   29211700   29212700      5       1  150064       2.1952     0.014076
enh63198     1   29459800   29460800      2       1  150064       1.7028     0.044305
enh63204     1   29496700   29497700      3       2  150064       1.8796      0.03008
enh63207     1   29505000   29506000      3       2  150064       2.5506    0.0053764
enh63211     1   29549200   29550200      4       2  150064       2.5173    0.0059122
enh63213     1   29555700   29556700      4       2  150064       1.8991     0.028773
enh63214     1   29557600   29558600      3       1  150064       2.1232     0.016867
enh63217     1   29572100   29573100      4       2  150064       1.7063     0.043975
enh63230     1   30426800   30427800      4       2  150064       4.2385   1.1251e-05
enh63231     1   30442000   30443000      1       1  150064       5.2094    9.475e-08
enh63232     1   30481200   30482200      5       1  150064       3.3472   0.00040823
enh63233     1   30507000   30508000      4       2  150064       2.5053    0.0061176
enh63239     1   30852000   30853000      4       2  150064       2.0148     0.021965
enh63240     1   30853100   30854100      5       2  150064       2.5631    0.0051873
enh63245     1   31179800   31180800      8       1  150064       1.9241     0.027168
enh63248     1   31208000   31209000      2       1  150064       1.9219      0.02731
enh63261     1   31282600   31283600      1       1  150064       1.7529      0.03981
enh63296     1   31448800   31449800      2       1  150064       1.7234     0.042407
enh63297     1   31449700   31450700      1       1  150064       1.7721      0.03819
enh63327     1   31673900   31674900      2       1  150064        2.523    0.0058174
enh63329     1   31689600   31690600      8       2  150064        3.375   0.00036913
enh63330     1   31693500   31694500      4       1  150064       3.5873   0.00016706
enh63332     1   31696700   31697700      4       1  150064       3.3258   0.00044089
enh63333     1   31700700   31701700      2       1  150064       3.4268   0.00030534
enh63334     1   31706500   31707500      7       2  150064       1.9323     0.026659
enh63336     1   31771000   31772000      1       1  150064       3.4255    0.0003068
enh63337     1   31772300   31773300      6       3  150064       4.1843   1.4304e-05
enh63339     1   31799800   31800800      5       1  150064       2.9078    0.0018197
enh63340     1   31807400   31808400      1       1  150064       3.2262    0.0006273
enh63341     1   31826800   31827800      1       1  150064       3.6317    0.0001408
enh63342     1   31840800   31841800      1       1  150064       2.2533      0.01212
enh63343     1   31844500   31845500      3       2  150064        2.686    0.0036152
enh63344     1   31847100   31848100      2       1  150064       2.7671    0.0028278
enh63346     1   31867600   31868600      2       1  150064       2.8315    0.0023167
enh63347     1   31887000   31888000      1       1  150064       2.5279     0.005737
enh63348     1   31895200   31896200      5       2  150064       2.0482     0.020269
enh63349     1   31906900   31907900      1       1  150064       1.9219      0.02731
enh63354     1   32029500   32030500      1       1  150064       2.3782     0.008699
enh63400     1   32262000   32263000      1       1  150064       1.7442      0.04056
enh63412     1   32312400   32313400      4       2  150064       1.8866      0.02961
enh63417     1   32369400   32370400      1       1  150064       2.0292      0.02122
enh63424     1   32391000   32392000      2       1  150064       2.0527      0.02005
enh63461     1   32592600   32593600      3       2  150064       1.6917     0.045349
enh63466     1   32616800   32617800      1       1  150064       2.0177      0.02181
enh63470     1   32662800   32663800      1       1  150064       1.7481      0.04022
enh63478     1   32707400   32708400      3       1  150064       1.7063     0.043974
enh63492     1   32811200   32812200      1       1  150064        2.932     0.001684
enh63503     1   32929200   32930200      1       1  150064       1.7222      0.04252
enh63529     1   33223200   33224200      3       1  150064        2.368    0.0089431
enh63537     1   33279800   33280800      2       1  150064        1.684      0.04609
enh63539     1   33313500   33314500      2       1  150064       2.2069     0.013661
enh63546     1   33338000   33339000      2       1  150064        1.997     0.022915
enh63595     1   33564600   33565600      1       1  150064       2.2931      0.01092
enh63621     1   33724300   33725300      3       2  150064       2.2615     0.011863
enh63628     1   33751900   33752900      5       3  150064       1.7586     0.039324
enh63632     1   33760700   33761700      4       2  150064       1.8675     0.030913
enh63634     1   33766200   33767200      3       2  150064       2.3437    0.0095463
enh63644     1   33810800   33811800      1       1  150064       1.7861      0.03704
enh63663     1   33927800   33928800      2       1  150064       2.0893     0.018343
enh63664     1   33934300   33935300      4       2  150064       2.0748     0.019002
enh63729     1   35317800   35318800      4       2  150064       1.9904     0.023276
enh63731     1   35322800   35323800      4       2  150064        1.898     0.028849
enh63753     1   35675500   35676500      2       1  150064       3.4853    0.0002458
enh63754     1   35676400   35677400      4       1  150064       3.5179   0.00021747
enh63767     1   35898000   35899000      3       2  150064        3.309    0.0004681
enh63801     1   36102000   36103000      2       1  150064       3.6011   0.00015847
enh63806     1   36174300   36175300      2       1  150064       2.5094    0.0060466
enh63808     1   36182000   36183000      1       1  150064       3.4063    0.0003292
enh63812     1   36276100   36277100      1       1  150064       1.7772      0.03777
enh63813     1   36281000   36282000      1       1  150064       4.0529    2.529e-05
enh63816     1   36310300   36311300      2       1  150064       2.7211    0.0032536
enh63817     1   36316500   36317500      4       2  150064        3.494    0.0002379
enh63823     1   36369700   36370700      2       1  150064       2.9542    0.0015675
enh63826     1   36401300   36402300      3       2  150064       2.5871    0.0048389
enh63827     1   36406300   36407300      2       1  150064       2.8578    0.0021329
enh63831     1   36534400   36535400      1       1  150064       4.1484    1.674e-05
enh63832     1   36537600   36538600      3       1  150064        4.134   1.7823e-05
enh63834     1   36553200   36554200      1       1  150064       3.1405    0.0008432
enh63835     1   36555600   36556600      3       2  150064        3.192   0.00070642
enh63836     1   36556900   36557900      1       1  150064       1.9703       0.0244
enh63839     1   36565300   36566300      6       2  150064       2.5158     0.005938
enh63840     1   36581500   36582500      3       1  150064       2.1813     0.014579
enh63841     1   36584300   36585300      2       1  150064       1.8279     0.033785
enh63842     1   36588200   36589200      4       2  150064       2.9562    0.0015574
enh63843     1   36589000   36590000      1       1  150064       3.9706    3.584e-05
enh63844     1   36601100   36602100      3       1  150064       3.9267   4.3057e-05
enh63845     1   36605700   36606700      1       1  150064       3.1162     0.000916
enh63846     1   36607600   36608600      2       1  150064       3.3975   0.00034006
enh63847     1   36613000   36614000      3       1  150064       3.8801   5.2202e-05
enh63848     1   36616900   36617900      2       1  150064       4.0756   2.2946e-05
enh63852     1   36633500   36634500      2       1  150064       3.8296   6.4181e-05
enh63854     1   36637400   36638400      1       1  150064       4.5633    2.518e-06
enh63918     1   37169100   37170100      1       1  150064        2.832     0.002313
enh63919     1   37171200   37172200      2       1  150064       1.9777     0.023981
enh63992     1   38271800   38272800      4       2  150064       2.3417     0.009599
enh63993     1   38275500   38276500      2       1  150064       2.7272    0.0031936
enh63995     1   38278900   38279900      1       1  150064       3.2541    0.0005687
enh63996     1   38281100   38282100      1       1  150064       2.8484     0.002197
enh63997     1   38283500   38284500      2       1  150064       3.2022   0.00068187
enh64000     1   38315000   38316000      1       1  150064        3.465    0.0002651
enh64002     1   38318600   38319600      2       1  150064       3.0089    0.0013111
enh64005     1   38323400   38324400      1       1  150064       3.1702    0.0007616
enh64009     1   38395700   38396700      3       1  150064       2.8765    0.0020106
enh64033     1   38757000   38758000      5       2  150064       2.5707    0.0050745
enh64035     1   38796900   38797900      4       2  150064       2.8297    0.0023297
enh64037     1   38898000   38899000      2       1  150064       2.1803     0.014617
enh64038     1   38899900   38900900      5       1  150064       2.6307    0.0042607
enh64040     1   38921200   38922200      1       1  150064       1.6568      0.04878
enh64075     1   39464300   39465300      6       2  150064       1.8299     0.033634
enh64076     1   39468400   39469400      1       1  150064       2.3639     0.009042
enh64077     1   39492800   39493800      5       2  150064       1.7435     0.040624
enh64079     1   39499800   39500800      1       1  150064       1.7732       0.0381
enh64081     1   39541900   39542900      2       1  150064       2.9168    0.0017683
enh64092     1   39589700   39590700      2       1  150064       1.6546        0.049
enh64099     1   39601700   39602700      2       1  150064       1.8929     0.029185
enh64116     1   39651000   39652000      2       1  150064       2.1225     0.016899
enh64125     1   39668800   39669800      2       1  150064       1.7404     0.040897
enh64131     1   39696600   39697600      1       1  150064       1.7105      0.04359
enh64163     1   39859400   39860400      2       1  150064       1.7647     0.038809
enh64165     1   39863000   39864000      4       2  150064       2.4163    0.0078392
enh64190     1   39974600   39975600      4       2  150064       2.3427    0.0095713
enh64208     1   40166000   40167000      3       2  150064       2.8101    0.0024763
enh64223     1   40317400   40318400      3       2  150064       1.9928      0.02314
enh64228     1   40341600   40342600      1       1  150064       1.8639      0.03117
enh64230     1   40346600   40347600      4       2  150064       2.1626     0.015285
enh64231     1   40352500   40353500      3       2  150064       2.1945     0.014101
enh64232     1   40358200   40359200      1       1  150064       1.8066      0.03541
enh64234     1   40362400   40363400      3       2  150064       2.9081    0.0018181
enh64235     1   40364100   40365100      2       1  150064        1.836     0.033181
enh64236     1   40385000   40386000      4       2  150064       3.5465    0.0001952
enh64301     1   40997900   40998900      2       1  150064       1.9879     0.023409
enh64303     1   41057400   41058400      4       2  150064       2.6918    0.0035529
enh64305     1   41087300   41088300      2       1  150064       2.4704    0.0067482
enh64318     1   41144100   41145100      2       1  150064       2.3878    0.0084739
enh64319     1   41155700   41156700      3       2  150064       2.3236     0.010073
enh64322     1   41169000   41170000      7       3  150064       1.8022     0.035758
enh64323     1   41170200   41171200      2       1  150064        2.747     0.003007
enh64326     1   41178800   41179800      3       2  150064       2.5619    0.0052053
enh64328     1   41188100   41189100      3       2  150064       2.6826    0.0036529
enh64332     1   41205000   41206000      5       3  150064       3.2739   0.00053034
enh64334     1   41220300   41221300      4       2  150064        2.841    0.0022486
enh64337     1   41231000   41232000      3       1  150064       2.9784    0.0014488
enh64367     1   41447100   41448100      2       1  150064       2.1477     0.015868
enh64368     1   41452500   41453500      2       1  150064       3.6418   0.00013538
enh64375     1   41574600   41575600      4       2  150064       2.1731     0.014886
enh64390     1   41835600   41836600      8       3  150064       4.3288   7.4945e-06
enh64391     1   41842900   41843900      4       2  150064       2.6422    0.0041181
enh64393     1   41848200   41849200      2       1  150064       3.3446   0.00041207
enh64396     1   41869400   41870400      2       1  150064       1.6474     0.049736
enh64398     1   41873100   41874100      4       2  150064       2.9148    0.0017796
enh64399     1   41879600   41880600      4       2  150064        2.063     0.019555
enh64401     1   41892800   41893800      5       2  150064       1.7496     0.040096
enh64402     1   41897300   41898300      6       2  150064       2.0776     0.018874
enh64403     1   41898800   41899800      2       1  150064        2.695    0.0035195
enh64408     1   41951000   41952000      3       2  150064       2.7411     0.003062
enh64410     1   41960600   41961600      4       2  150064       3.2234    0.0006334
enh64516     1   42845000   42846000      1       1  150064       2.2319      0.01281
enh64557     1   43415800   43416800      5       2  150064       2.8117    0.0024641
enh64561     1   43432300   43433300      6       3  150064       2.2228     0.013115
enh64579     1   43698900   43699900      5       2  150064        1.809     0.035224
enh64581     1   43703900   43704900      1       1  150064       2.0292      0.02122
enh64585     1   43739200   43740200      2       1  150064        2.174     0.014854
enh64586     1   43742300   43743300      1       1  150064       1.7762      0.03785
enh64588     1   43760100   43761100      1       1  150064       3.2077     0.000669
enh64589     1   43770600   43771600      2       1  150064       2.7894    0.0026405
enh64590     1   43772000   43773000      1       1  150064       3.0207     0.001261
enh64592     1   43782400   43783400      1       1  150064          3.2    0.0006871
enh64597     1   43811200   43812200      2       1  150064       3.3042    0.0004763
enh64600     1   43817000   43818000      1       1  150064        2.873     0.002033
enh64601     1   43820000   43821000      2       1  150064       2.3862    0.0085118
enh64603     1   43825600   43826600      3       2  150064       3.7678   8.2356e-05
enh64606     1   43836100   43837100      1       1  150064       3.6003    0.0001589
enh64609     1   43841100   43842100      1       1  150064       3.6578    0.0001272
enh64610     1   43843900   43844900      4       2  150064        3.878   5.2667e-05
enh64614     1   43856500   43857500      3       1  150064       3.6146   0.00015038
enh64615     1   43900800   43901800      2       1  150064       3.4907   0.00024088
enh64616     1   43905900   43906900      2       1  150064       3.4945    0.0002375
enh64618     1   43917600   43918600      3       2  150064        3.853   5.8332e-05
enh64619     1   43920400   43921400      4       2  150064       4.1611   1.5834e-05
enh64624     1   44002000   44003000      1       1  150064       2.9111     0.001801
enh64626     1   44012400   44013400      2       1  150064       2.7099    0.0033653
enh64627     1   44014800   44015800      2       1  150064       2.1556     0.015556
enh64629     1   44019500   44020500      2       1  150064       3.1776   0.00074247
enh64630     1   44022500   44023500      1       1  150064       2.9139     0.001785
enh64631     1   44025500   44026500      5       2  150064       3.2363   0.00060535
enh64632     1   44028700   44029700      3       1  150064       4.4741   3.8364e-06
enh64634     1   44034100   44035100      3       2  150064       3.4606   0.00026953
enh64635     1   44036400   44037400      2       1  150064         4.51   3.2414e-06
enh64636     1   44039100   44040100      5       2  150064       3.3581   0.00039241
enh64637     1   44043000   44044000      3       2  150064       3.8694   5.4551e-05
enh64638     1   44045800   44046800      1       1  150064       4.2909    8.899e-06
enh64639     1   44047900   44048900      3       1  150064       3.1759   0.00074685
enh64640     1   44052700   44053700      3       1  150064       1.9224      0.02728
enh64643     1   44114300   44115300      5       2  150064       4.0012   3.1507e-05
enh64645     1   44136800   44137800      2       1  150064       2.7227    0.0032376
enh64646     1   44148500   44149500      1       1  150064       3.7379    9.277e-05
enh64647     1   44154600   44155600      1       1  150064       3.3162    0.0004562
enh64650     1   44171200   44172200      2       1  150064       2.8891     0.001932
enh64653     1   44195200   44196200      3       1  150064       2.9082    0.0018175
enh64654     1   44197500   44198500      1       1  150064       4.5098    3.245e-06
enh64655     1   44229000   44230000      1       1  150064       3.2448    0.0005877
enh64656     1   44230600   44231600      3       1  150064       2.7625    0.0028682
enh64657     1   44232100   44233100      1       1  150064       3.2827     0.000514
enh64658     1   44249000   44250000      4       2  150064       3.6857   0.00011403
enh64660     1   44300100   44301100      2       1  150064       2.7912    0.0026254
enh64662     1   44318600   44319600      2       1  150064        3.435   0.00029627
enh64667     1   44398200   44399200      1       1  150064       1.6986       0.0447
enh64668     1   44400400   44401400      4       2  150064       2.6634    0.0038677
enh64671     1   44416900   44417900      1       1  150064       3.1562    0.0007992
enh64672     1   44421800   44422800      1       1  150064       1.6923      0.04529
enh64673     1   44423600   44424600      1       1  150064       2.6098      0.00453
enh64674     1   44425700   44426700      1       1  150064       3.1761    0.0007464
enh64678     1   44439000   44440000      2       1  150064       1.9816     0.023762
enh64679     1   44442500   44443500      5       2  150064        3.101   0.00096442
enh64680     1   44443300   44444300      5       3  150064       2.4915    0.0063602
enh64681     1   44446400   44447400      4       2  150064       1.9799      0.02386
enh64683     1   44456000   44457000      1       1  150064       2.0898      0.01832
enh64684     1   44458100   44459100      1       1  150064       2.9213     0.001743
enh64690     1   44479100   44480100      2       1  150064       3.2733   0.00053156
enh64691     1   44486000   44487000      1       1  150064       1.8609      0.03138
enh64699     1   44677600   44678600      1       1  150064       2.7892     0.002642
enh64703     1   44685500   44686500      3       2  150064       1.9515     0.025502
enh64704     1   44706300   44707300      1       1  150064       2.7717     0.002788
enh64705     1   44710700   44711700      2       1  150064       1.6477     0.049711
enh64713     1   44747500   44748500      2       1  150064       2.7045      0.00342
enh64755     1   45005800   45006800      7       2  150064       1.7753     0.037926
enh64757     1   45019300   45020300      2       1  150064        1.649     0.049575
enh64759     1   45043800   45044800      4       2  150064       2.0563     0.019879
enh64897     1   46333100   46334100      2       1  150064       1.6633     0.048129
enh64925     1   46713800   46714800      2       1  150064       1.7757      0.03789
enh64950     1   47015200   47016200      3       2  150064       1.9002     0.028706
enh64985     1   47640300   47641300      4       2  150064       1.8457     0.032464
enh64986     1   47640900   47641900      3       2  150064       2.1798     0.014637
enh65006     1   48274300   48275300      4       2  150064        2.135     0.016379
enh65062     1   49334500   49335500      5       2  150064       2.2236     0.013088
enh65071     1   49564400   49565400      1       1  150064       2.8294     0.002332
enh65079     1   50571600   50572600      2       1  150064       3.8134   6.8526e-05
enh65080     1   50617000   50618000      3       2  150064       1.8766     0.030288
enh65082     1   50641500   50642500      2       1  150064       2.2838     0.011192
enh65090     1   51077900   51078900      3       2  150064       2.1276     0.016687
enh65094     1   51116800   51117800      1       1  150064       1.8274      0.03382
enh65112     1   51382500   51383500      2       1  150064       2.0839     0.018585
enh65113     1   51383000   51384000      1       1  150064       2.4746      0.00667
enh65116     1   51416300   51417300      2       1  150064       2.1716     0.014943
enh65120     1   51439900   51440900      2       1  150064       1.9673     0.024574
enh65125     1   51449000   51450000      3       2  150064       1.9745      0.02416
enh65127     1   51633700   51634700      5       3  150064       1.9961     0.022962
enh65145     1   51748200   51749200      1       1  150064       1.8758      0.03034
enh65147     1   51761600   51762600      4       2  150064       1.7318     0.041651
enh65176     1   51985700   51986700      4       2  150064       1.6839     0.046102
enh65289     1   53589800   53590800      3       1  150064       1.6642     0.048039
enh65295     1   53642100   53643100      3       2  150064        2.092     0.018219
enh65297     1   53660800   53661800      2       1  150064       3.0984   0.00097272
enh65299     1   53684200   53685200      2       1  150064       2.1388     0.016228
enh65301     1   53702100   53703100      4       2  150064       2.5829    0.0048987
enh65302     1   53746000   53747000      4       2  150064       2.7126    0.0033375
enh65304     1   53760100   53761100      3       2  150064        3.057    0.0011178
enh65308     1   53775200   53776200      4       2  150064       1.8483     0.032277
enh65312     1   53784800   53785800      1       1  150064       1.6955      0.04499
enh65317     1   53841500   53842500      3       2  150064       2.5338    0.0056414
enh65339     1   54336300   54337300      1       1  150064        1.657      0.04876
enh65355     1   54447200   54448200      3       1  150064       2.3027     0.010649
enh65356     1   54448300   54449300      2       1  150064       2.3025     0.010653
enh65402     1   54781000   54782000      2       1  150064       1.6486     0.049616
enh65406     1   54787900   54788900      1       1  150064       2.0393      0.02071
enh65419     1   54825600   54826600      3       1  150064       1.7609     0.039126
enh65423     1   54836900   54837900      2       1  150064       2.0707     0.019196
enh65426     1   54844300   54845300      4       1  150064       1.9154     0.027723
enh65427     1   54845900   54846900      4       2  150064       1.7313     0.041702
enh65464     1   55322900   55323900      3       2  150064       1.7845     0.037169
enh65465     1   55326600   55327600      8       3  150064       2.1813      0.01458
enh65516     1   56001800   56002800      6       3  150064       1.9712     0.024351
enh65519     1   56041100   56042100      4       2  150064       1.8826     0.029874
enh65520     1   56046100   56047100      4       2  150064       1.9804     0.023828
enh65524     1   56115700   56116700      5       2  150064       2.2839     0.011188
enh65592     1   57286200   57287200      6       2  150064       2.0605     0.019677
enh65598     1   57604000   57605000      4       2  150064        1.799     0.036013
enh65654     1   59324300   59325300      2       1  150064       2.5249     0.005787
enh65681     1   59612700   59613700      2       1  150064       2.1872     0.014363
enh65683     1   59617000   59618000      1       1  150064       1.7215      0.04258
enh65684     1   59622000   59623000      8       1  150064       1.6942     0.045117
enh65715     1   60195700   60196700      6       2  150064       1.8358     0.033191
enh65720     1   60224200   60225200      2       1  150064       2.2913     0.010974
enh65739     1   61013200   61014200      3       1  150064       3.3436   0.00041343
enh65741     1   61039700   61040700      1       1  150064       3.0103     0.001305
enh65742     1   61042500   61043500      2       1  150064       3.3091   0.00046795
enh65744     1   61087800   61088800      4       2  150064       2.7918    0.0026211
enh65745     1   61102900   61103900      4       2  150064        1.862     0.031299
enh65746     1   61122200   61123200      7       3  150064       3.3553   0.00039641
enh65754     1   61377300   61378300      4       2  150064        1.968     0.024537
enh65756     1   61401900   61402900      2       1  150064       1.7825     0.037332
enh65759     1   61455500   61456500      2       1  150064       2.5657    0.0051491
enh65808     1   61680000   61681000      6       2  150064       2.0686     0.019293
enh65814     1   61696000   61697000      3       1  150064       1.8764     0.030301
enh65815     1   61698600   61699600      4       1  150064       1.7147     0.043204
enh65837     1   61805100   61806100      4       2  150064       1.9214     0.027339
enh65845     1   61858400   61859400      8       3  150064       2.1305     0.016564
enh65848     1   61869700   61870700      3       1  150064       2.1244     0.016817
enh65859     1   62035800   62036800      2       1  150064       2.0876     0.018417
enh65871     1   62491300   62492300      6       3  150064       2.0957     0.018054
enh65880     1   62849700   62850700      1       1  150064       2.0361      0.02087
enh65913     1   63664700   63665700      1       1  150064       1.8373      0.03308
enh65964     1   64504200   64505200      1       1  150064       2.6022     0.004631
enh65981     1   64710400   64711400      1       1  150064       2.1165      0.01715
enh65997     1   64958900   64959900      1       1  150064       2.5293     0.005715
enh66003     1   64984500   64985500      2       1  150064        1.748     0.040232
enh66029     1   65340600   65341600      4       2  150064       1.7017     0.044402
enh66033     1   65360200   65361200      3       1  150064       1.8943     0.029093
enh66040     1   65382800   65383800      4       2  150064       3.3401   0.00041881
enh66042     1   65390800   65391800      1       1  150064       2.6456     0.004077
enh66043     1   65398200   65399200      3       1  150064       2.3488    0.0094178
enh66044     1   65399800   65400800      3       2  150064       2.5661    0.0051429
enh66046     1   65412600   65413600      2       1  150064       2.8544    0.0021562
enh66048     1   65417400   65418400      4       2  150064       2.9826    0.0014292
enh66049     1   65421500   65422500      2       1  150064       2.4354    0.0074375
enh66050     1   65427300   65428300      4       1  150064        2.863    0.0020985
enh66060     1   65513800   65514800      1       1  150064       2.1301      0.01658
enh66066     1   65580400   65581400      2       1  150064       2.0054      0.02246
enh66067     1   65615700   65616700      1       1  150064       2.0298      0.02119
enh66071     1   65640200   65641200      5       1  150064       1.8082     0.035289
enh66122     1   66152900   66153900      5       2  150064       2.1148     0.017222
enh66123     1   66153900   66154900      7       3  150064       2.2409     0.012516
enh66124     1   66156600   66157600      4       2  150064        1.722     0.042536
enh66125     1   66277700   66278700      1       1  150064       1.6821      0.04627
enh66126     1   66279300   66280300      1       1  150064       1.6931      0.04522
enh66129     1   66414300   66415300      4       2  150064        2.249     0.012257
enh66131     1   66421200   66422200      3       1  150064       1.7686     0.038483
enh66132     1   66424600   66425600      4       2  150064       2.0681     0.019315
enh66134     1   66430400   66431400      2       1  150064        2.661    0.0038954
enh66135     1   66433900   66434900      1       1  150064       3.4177    0.0003158
enh66137     1   66443600   66444600      4       2  150064       2.3175     0.010237
enh66138     1   66445600   66446600      1       1  150064       1.8088      0.03524
enh66139     1   66448400   66449400      5       2  150064       2.4862    0.0064558
enh66140     1   66451300   66452300      2       1  150064       2.2519     0.012163
enh66142     1   66465600   66466600      1       1  150064       2.1568      0.01551
enh66144     1   66473700   66474700      1       1  150064       2.1591      0.01542
enh66146     1   66478400   66479400      3       2  150064        2.579    0.0049537
enh66147     1   66481800   66482800      3       1  150064       2.2098      0.01356
enh66151     1   66508700   66509700      5       2  150064       2.4441     0.007261
enh66155     1   66521400   66522400      3       2  150064         2.64    0.0041453
enh66156     1   66527900   66528900      3       1  150064       2.2852     0.011151
enh66157     1   66529400   66530400      7       3  150064       2.7136    0.0033276
enh66159     1   66537200   66538200      4       2  150064       2.7183    0.0032804
enh66161     1   66545100   66546100      4       2  150064       2.9574    0.0015511
enh66162     1   66547500   66548500      3       2  150064       2.9739    0.0014701
enh66163     1   66549300   66550300      2       1  150064       1.8728     0.030548
enh66198     1   66735400   66736400      7       3  150064       2.9768    0.0014563
enh66200     1   66751800   66752800      2       1  150064       2.1502     0.015772
enh66201     1   66757400   66758400      3       1  150064       2.2095     0.013571
enh66202     1   66762100   66763100      2       1  150064       1.8607     0.031396
enh66203     1   66766000   66767000      7       2  150064        2.249     0.012256
enh66205     1   66772100   66773100      4       1  150064       2.4751    0.0066593
enh66211     1   66795200   66796200      1       1  150064       2.9779     0.001451
enh66224     1   66830000   66831000      2       1  150064       1.7059      0.04401
enh66225     1   66832300   66833300      1       1  150064       3.2356     0.000607
enh66234     1   66929900   66930900      3       1  150064       1.7214      0.04259
enh66294     1   68003100   68004100      2       1  150064       2.2326     0.012789
enh66302     1   68078300   68079300      2       1  150064       1.6808     0.046401
enh66311     1   68154100   68155100      4       2  150064       1.9212     0.027352
enh66317     1   68189200   68190200      1       1  150064       2.0043      0.02252
enh66323     1   68214400   68215400      2       1  150064       2.0104     0.022192
enh66326     1   68257500   68258500      4       2  150064       3.7431   9.0892e-05
enh66327     1   68259300   68260300      3       2  150064       3.2428   0.00059183
enh66328     1   68260800   68261800      1       1  150064       3.6502     0.000131
enh66329     1   68268000   68269000      6       3  150064        1.801      0.03585
enh66330     1   68269200   68270200      3       2  150064       2.5673    0.0051245
enh66332     1   68285000   68286000      3       2  150064       2.6741    0.0037461
enh66333     1   68292400   68293400      4       1  150064       1.9251     0.027109
enh66334     1   68296100   68297100      3       2  150064       3.3379   0.00042212
enh66335     1   68299400   68300400      3       1  150064       3.7181   0.00010036
enh66337     1   68321300   68322300      4       2  150064       3.3082   0.00046949
enh66338     1   68327200   68328200      4       2  150064       3.2694   0.00053882
enh66339     1   68411300   68412300      3       1  150064       1.9082     0.028181
enh66422     1   70183600   70184600      2       1  150064       2.2253     0.013032
enh66423     1   70198700   70199700      1       1  150064        1.799      0.03601
enh66431     1   70311300   70312300      1       1  150064       1.8971      0.02891
enh66438     1   70444400   70445400      2       1  150064       2.4385    0.0073738
enh66462     1   71548300   71549300      4       2  150064       2.3826    0.0085951
enh66470     1   72152900   72153900      6       3  150064       3.8843   5.1317e-05
enh66491     1   73530800   73531800      6       2  150064       4.6864   1.3905e-06
enh66570     1   76976800   76977800      2       1  150064       2.1659     0.015161
enh66571     1   76981200   76982200      6       2  150064       3.4822    0.0002487
enh66573     1   76998400   76999400      3       1  150064       1.7492     0.040125
enh66574     1   77008200   77009200      2       1  150064       1.9918     0.023196
enh66576     1   77134600   77135600      6       3  150064       3.3968    0.0003409
enh66637     1   77946600   77947600      7       3  150064       2.1464     0.015919
enh66643     1   77972500   77973500      3       2  150064       2.1216     0.016937
enh66669     1   78134400   78135400      3       2  150064       2.3802     0.008651
enh66684     1   78298900   78299900      1       1  150064       2.6962     0.003507
enh66693     1   78446600   78447600      1       1  150064        2.645     0.004084
enh66698     1   78561500   78562500      2       1  150064       1.7587     0.039313
enh66705     1   79114600   79115600      1       1  150064       2.3844     0.008554
enh66707     1   79142100   79143100      4       1  150064       1.8168     0.034626
enh66716     1   81773500   81774500      8       2  150064       2.1448     0.015983
enh66721     1   81943800   81944800      6       3  150064       1.6498     0.049489
enh66726     1   82135700   82136700      3       2  150064       2.0532     0.020027
enh66727     1   82145400   82146400      3       2  150064       2.2103     0.013542
enh66728     1   82147000   82148000      4       2  150064       1.8182     0.034516
enh66749     1   83910400   83911400      3       1  150064       2.1415     0.016115
enh66753     1   84157600   84158600      3       2  150064       2.2405     0.012529
enh66757     1   84235300   84236300      2       1  150064       2.8771    0.0020066
enh66759     1   84295200   84296200      7       3  150064       2.9703    0.0014875
enh66793     1   84541100   84542100      2       1  150064       1.9202     0.027417
enh66803     1   84613700   84614700      2       1  150064       1.7968     0.036185
enh66804     1   84622000   84623000      3       2  150064       2.3493    0.0094036
enh66805     1   84628200   84629200      2       1  150064       1.9878     0.023417
enh66808     1   84638900   84639900      1       1  150064        1.923      0.02724
enh66820     1   84762600   84763600      1       1  150064        2.096      0.01804
enh66836     1   84966600   84967600      3       2  150064       2.3468    0.0094689
enh66837     1   84968800   84969800      4       2  150064       1.7916     0.036602
enh66858     1   85219200   85220200      6       2  150064       1.7042     0.044175
enh66865     1   85250900   85251900      5       2  150064       1.8266     0.033882
enh66870     1   85528000   85529000      3       2  150064       2.2418     0.012488
enh66874     1   85722300   85723300      1       1  150064       1.7409      0.04085
enh66892     1   85841200   85842200      2       1  150064       1.9722     0.024291
enh66893     1   85845000   85846000      5       2  150064       2.2581     0.011969
enh66894     1   85858400   85859400      4       2  150064       2.2996     0.010735
enh66895     1   85864700   85865700      1       1  150064       2.4051     0.008083
enh66897     1   85872500   85873500      1       1  150064       2.0853      0.01852
enh66898     1   85874200   85875200      4       2  150064       3.2055   0.00067424
enh66899     1   85874800   85875800      3       2  150064       1.8308     0.033569
enh66901     1   85893400   85894400      4       2  150064       2.2369     0.012648
enh66903     1   85906000   85907000      3       1  150064       1.7187     0.042831
enh66905     1   85916800   85917800      1       1  150064       2.6717     0.003773
enh66906     1   85919100   85920100      2       1  150064       1.8111     0.035059
enh66907     1   85924900   85925900      5       2  150064       1.8171     0.034598
enh66908     1   85926000   85927000      5       2  150064       2.5868    0.0048438
enh66983     1   87813600   87814600      2       1  150064       2.0389     0.020731
enh66984     1   87817000   87818000      7       2  150064       1.9535      0.02538
enh66990     1   87902200   87903200      4       1  150064       1.6801     0.046465
enh66992     1   87929400   87930400      4       2  150064       2.0591     0.019742
enh66997     1   88148900   88149900      5       3  150064       2.0029     0.022593
enh67007     1   88641400   88642400      3       1  150064       1.9437     0.025963
enh67057     1   89823600   89824600      4       2  150064       1.7728     0.038134
enh67059     1   89829400   89830400      3       2  150064       1.8499     0.032165
enh67060     1   89830400   89831400      1       1  150064       2.1507      0.01575
enh67063     1   89964700   89965700      2       1  150064       1.7191     0.042794
enh67068     1   89997500   89998500      2       1  150064       1.6573     0.048727
enh67070     1   90001700   90002700      5       2  150064       1.7217     0.042559
enh67098     1   90132800   90133800      2       1  150064         2.09     0.018307
enh67105     1   90157500   90158500      1       1  150064       1.9795      0.02388
enh67107     1   90164000   90165000      1       1  150064       1.7523      0.03986
enh67111     1   90185100   90186100      1       1  150064       1.6991      0.04465
enh67121     1   90267000   90268000      4       1  150064       1.9657     0.024665
enh67122     1   90270100   90271100      5       2  150064       1.9993     0.022786
enh67127     1   90294100   90295100      2       1  150064       1.8196     0.034411
enh67135     1   90312500   90313500      2       1  150064       2.7441    0.0030334
enh67162     1   90381000   90382000      1       1  150064       3.0656     0.001086
enh67166     1   90405600   90406600      1       1  150064       2.0617      0.01962
enh67176     1   91341500   91342500      2       1  150064       1.9124      0.02791
enh67178     1   91388900   91389900      2       1  150064       2.0817     0.018684
enh67179     1   91391400   91392400      2       1  150064       2.1155     0.017195
enh67181     1   91422600   91423600      1       1  150064       2.0218       0.0216
enh67183     1   91427800   91428800      4       2  150064       2.1388     0.016224
enh67184     1   91430100   91431100      1       1  150064       2.3547     0.009268
enh67185     1   91434300   91435300      1       1  150064       1.9934      0.02311
enh67186     1   91437300   91438300      2       1  150064       1.8083     0.035277
enh67195     1   91475300   91476300      4       1  150064        2.026     0.021381
enh67196     1   91478400   91479400      3       1  150064       2.2465     0.012336
enh67197     1   91482600   91483600      3       1  150064        2.658    0.0039306
enh67198     1   91488100   91489100      3       1  150064       2.4412    0.0073191
enh67226     1   92244600   92245600      3       1  150064       2.4125    0.0079211
enh67227     1   92248000   92249000      6       1  150064       2.1202     0.016993
enh67261     1   92739300   92740300      1       1  150064       3.1217     0.000899
enh67263     1   92765600   92766600      4       2  150064       2.8423    0.0022392
enh67264     1   92766200   92767200      3       2  150064       1.8755     0.030364
enh67265     1   93016900   93017900      4       1  150064       2.1111     0.017381
enh67267     1   93218700   93219700      2       1  150064       1.8372      0.03309
enh67269     1   93222000   93223000      2       1  150064       1.7861     0.037044
enh67280     1   93324100   93325100      2       1  150064       1.8921     0.029236
enh67285     1   93340900   93341900      3       1  150064       1.8103     0.035123
enh67288     1   93367000   93368000      2       1  150064       1.6776     0.046711
enh67290     1   93382800   93383800      1       1  150064       2.8239     0.002372
enh67291     1   93387200   93388200      2       1  150064       1.6894     0.045572
enh67292     1   93389800   93390800      2       1  150064       1.7182     0.042882
enh67293     1   93394900   93395900      1       1  150064       1.6959      0.04495
enh67295     1   93398700   93399700      4       2  150064       1.6927     0.045259
enh67296     1   93401700   93402700      3       1  150064       1.7838     0.037224
enh67299     1   93416600   93417600      2       1  150064        1.846     0.032449
enh67300     1   93420200   93421200      3       1  150064       2.0853      0.01852
enh67303     1   93438000   93439000      1       1  150064       1.6825      0.04624
enh67304     1   93459100   93460100      1       1  150064        1.827      0.03385
enh67424     1   94992900   94993900      1       1  150064       2.1873      0.01436
enh67451     1   95329900   95330900      5       3  150064       2.6659    0.0038386
enh67453     1   95349400   95350400      4       2  150064       1.9903     0.023278
enh67470     1   95459700   95460700      2       1  150064       1.8498     0.032171
enh67478     1   95505600   95506600      5       2  150064       1.9867     0.023477
enh67480     1   95515500   95516500      3       1  150064       2.4504    0.0071353
enh67481     1   95532500   95533500      2       1  150064       2.3697    0.0089024
enh67483     1   95552300   95553300      3       1  150064       2.2242     0.013066
enh67484     1   95581300   95582300      5       3  150064       4.4131   5.0949e-06
enh67496     1   95773900   95774900      5       2  150064       2.7526    0.0029562
enh67499     1   95906300   95907300      3       1  150064       4.4201   4.9337e-06
enh67502     1   96881500   96882500      4       2  150064       2.6126    0.0044929
enh67503     1   96947700   96948700      3       2  150064       2.0392     0.020717
enh67504     1   96952300   96953300      4       1  150064       2.8006    0.0025505
enh67505     1   96953600   96954600      3       1  150064       2.8246    0.0023672
enh67506     1   96972900   96973900      2       1  150064       1.9303     0.026788
enh67511     1   96991000   96992000      3       2  150064       2.6653    0.0038464
enh67513     1   97019400   97020400      2       1  150064       2.0611     0.019648
enh67519     1   97062200   97063200      1       1  150064       2.4659     0.006834
enh67521     1   97097500   97098500      4       1  150064       1.7977     0.036111
enh67523     1   97180300   97181300      5       1  150064       2.2723     0.011533
enh67524     1   97185800   97186800      2       1  150064       1.7221     0.042524
enh67525     1   97189900   97190900      3       1  150064       3.3608   0.00038864
enh67527     1   97195900   97196900      4       2  150064        3.075    0.0010527
enh67529     1   97206500   97207500      3       1  150064       2.4378    0.0073895
enh67531     1   97212200   97213200      2       1  150064       1.8213      0.03428
enh67532     1   97213000   97214000      2       1  150064       2.1013     0.017805
enh67536     1   97230000   97231000      1       1  150064       2.3465     0.009476
enh67539     1   97298500   97299500      3       2  150064       2.5248    0.0057878
enh67551     1   97623800   97624800      3       2  150064       3.0593    0.0011093
enh67553     1   97639500   97640500      2       1  150064        2.822    0.0023861
enh67555     1   97658200   97659200      1       1  150064       3.7842    7.709e-05
enh67556     1   97665800   97666800      1       1  150064       2.8796     0.001991
enh67557     1   97666800   97667800      2       1  150064       2.9453    0.0016133
enh67559     1   97669600   97670600      3       2  150064       3.6337   0.00013968
enh67561     1   97721400   97722400      1       1  150064       3.2008    0.0006852
enh67562     1   97764800   97765800      6       3  150064       3.3466   0.00040908
enh67563     1   97769500   97770500      2       1  150064       1.9258     0.027062
enh67564     1   97806800   97807800      3       2  150064        3.154    0.0008052
enh67567     1   97877000   97878000      4       2  150064       4.3098   8.1693e-06
enh67574     1   98090900   98091900      2       1  150064       2.4239    0.0076772
enh67575     1   98096000   98097000      1       1  150064       2.5085     0.006062
enh67579     1   98297500   98298500      2       1  150064       5.3535   4.3124e-08
enh67581     1   98315100   98316100      1       1  150064       6.4331    6.251e-11
enh67582     1   98320400   98321400      3       1  150064       5.2407   7.9988e-08
enh67583     1   98369400   98370400      3       1  150064       5.6293   9.0464e-09
enh67586     1   98375000   98376000      3       2  150064       5.5425   1.4907e-08
enh67587     1   98381900   98382900      3       1  150064       5.9479    1.358e-09
enh67588     1   98383300   98384300      3       2  150064       5.4966   1.9356e-08
enh67591     1   98398200   98399200      1       1  150064       6.0804    5.996e-10
enh67594     1   98446000   98447000      2       1  150064       5.5925   1.1189e-08
enh67595     1   98461900   98462900      2       1  150064       5.9387   1.4362e-09
enh67596     1   98499600   98500600      4       2  150064       6.0297   8.2138e-10
enh67597     1   98500900   98501900      4       2  150064       2.6143    0.0044706
enh67598     1   98507400   98508400      4       1  150064       7.0188   1.1193e-12
enh67599     1   98517900   98518900      1       1  150064       2.4732     0.006695
enh67601     1   98673400   98674400      3       2  150064       2.6343    0.0042161
enh67602     1   98853500   98854500      3       2  150064        1.968     0.024534
enh67604     1   98932800   98933800      1       1  150064       1.7209      0.04263
enh67610     1   99164800   99165800      1       1  150064       2.1848      0.01445
enh67611     1   99169900   99170900      1       1  150064       1.9897      0.02331
enh67613     1   99394700   99395700      8       3  150064       2.0257     0.021396
enh67625     1  100109800  100110800      2       1  150064       2.3677    0.0089504
enh67695     1  101669700  101670700      5       1  150064       1.6925     0.045276
enh67704     1  101950000  101951000      6       3  150064        1.996     0.022967
enh67706     1  102370800  102371800      3       2  150064       3.2117   0.00065982
enh67714     1  105961400  105962400      5       1  150064       1.8744     0.030439
enh67730     1  108508200  108509200      5       3  150064       2.2686     0.011647
enh67733     1  108668900  108669900      4       2  150064       3.0046    0.0013295
enh67734     1  108740200  108741200      6       2  150064       2.6406    0.0041376
enh67892     1  110052800  110053800      4       2  150064       1.8154     0.034728
enh67898     1  110082400  110083400      3       1  150064       2.3695    0.0089072
enh67901     1  110088000  110089000      2       1  150064        1.982     0.023738
enh67917     1  110178600  110179600      4       2  150064        2.074     0.019042
enh67918     1  110182500  110183500      1       1  150064       1.8088      0.03524
enh67920     1  110186200  110187200      2       1  150064       2.0658     0.019423
enh67921     1  110191300  110192300      6       2  150064       2.0553     0.019923
enh67923     1  110199600  110200600      4       2  150064        1.982     0.023742
enh67944     1  110356700  110357700      2       1  150064       2.3471    0.0094601
enh67956     1  110438500  110439500      6       2  150064       1.8306     0.033578
enh67973     1  110545000  110546000      1       1  150064        1.927      0.02699
enh67978     1  110576000  110577000      1       1  150064       2.1318      0.01651
enh67981     1  110598900  110599900      1       1  150064       2.2328      0.01278
enh67991     1  110739300  110740300      4       2  150064       1.8405     0.032845
enh67992     1  110742200  110743200      3       1  150064       2.0686     0.019292
enh67994     1  110745400  110746400      3       1  150064       1.7137      0.04329
enh67999     1  110758700  110759700      5       1  150064       2.2742     0.011476
enh68007     1  110852300  110853300      2       1  150064       2.0465     0.020351
enh68012     1  110892900  110893900      2       1  150064       2.1775     0.014723
enh68022     1  111033200  111034200      5       2  150064       1.7483     0.040207
enh68028     1  111099200  111100200      5       3  150064       1.7081     0.043812
enh68029     1  111107900  111108900      3       1  150064       2.4798    0.0065734
enh68047     1  111298800  111299800      2       1  150064       2.0187     0.021762
enh68049     1  111323100  111324100      4       2  150064       2.3344    0.0097885
enh68050     1  111325400  111326400      6       4  150064       1.6791      0.04657
enh68051     1  111401000  111402000      7       1  150064       2.4151     0.007866
enh68074     1  111994100  111995100      2       1  150064       2.2203     0.013199
enh68092     1  112134200  112135200      3       2  150064       2.8477     0.002202
enh68093     1  112135000  112136000      3       2  150064        2.308     0.010501
enh68095     1  112147700  112148700      4       2  150064       2.5009     0.006194
enh68097     1  112164000  112165000      4       2  150064       2.7119    0.0033454
enh68098     1  112167200  112168200      4       2  150064       2.0721     0.019129
enh68105     1  112189800  112190800      4       2  150064       1.7213     0.042596
enh68111     1  112202700  112203700      4       2  150064       2.3038     0.010617
enh68121     1  112273200  112274200      4       2  150064       2.0338     0.020987
enh68124     1  112283300  112284300      3       2  150064       1.8102     0.035132
enh68136     1  112391600  112392600      4       2  150064       1.7959     0.036252
enh68141     1  112433600  112434600     12       2  150064       2.0967     0.018011
enh68143     1  112447800  112448800      4       1  150064       1.7222     0.042518
enh68145     1  112453900  112454900      5       2  150064       1.8367     0.033127
enh68146     1  112462500  112463500      3       1  150064       2.4432    0.0072786
enh68147     1  112467100  112468100      3       2  150064       2.2146     0.013392
enh68149     1  112486600  112487600      6       4  150064       2.3005     0.010709
enh68150     1  112489300  112490300      2       1  150064        2.236     0.012675
enh68152     1  112498700  112499700      1       1  150064       2.0179       0.0218
enh68154     1  112507000  112508000      5       2  150064       2.1585     0.015446
enh68158     1  112522900  112523900      3       2  150064       2.6072    0.0045636
enh68163     1  112604300  112605300      6       1  150064       2.1933     0.014144
enh68178     1  112936400  112937400      4       1  150064       1.8506     0.032113
enh68179     1  112941100  112942100      2       1  150064       1.7615     0.039075
enh68180     1  112942400  112943400      3       1  150064       2.0587     0.019764
enh68181     1  112944200  112945200      2       1  150064       2.2625     0.011834
enh68182     1  112946300  112947300      1       1  150064        2.414     0.007889
enh68185     1  112959200  112960200      3       1  150064       2.3358    0.0097496
enh68186     1  112960600  112961600      2       1  150064        2.549    0.0054009
enh68187     1  112971600  112972600      2       1  150064        2.383    0.0085869
enh68188     1  112973000  112974000      4       1  150064       2.3276    0.0099664
enh68189     1  112981200  112982200      3       2  150064       2.1976     0.013988
enh68190     1  112988000  112989000      4       1  150064       2.1596     0.015402
enh68191     1  112990200  112991200      4       1  150064       2.3272    0.0099785
enh68199     1  113060200  113061200      1       1  150064       3.0924    0.0009927
enh68200     1  113159600  113160600      4       2  150064       3.9287   4.2698e-05
enh68204     1  113173100  113174100      1       1  150064       3.3565    0.0003947
enh68206     1  113181500  113182500      2       1  150064       4.2597   1.0237e-05
enh68210     1  113215800  113216800      2       1  150064       3.0364    0.0011973
enh68211     1  113218600  113219600      2       1  150064       2.7755    0.0027562
enh68213     1  113241800  113242800      2       1  150064       2.5326    0.0056605
enh68214     1  113244600  113245600      2       1  150064       1.7851     0.037121
enh68215     1  113245700  113246700      3       2  150064       2.5743    0.0050224
enh68254     1  113674600  113675600      2       1  150064       1.7731     0.038103
enh68255     1  113682700  113683700      1       1  150064       1.6575      0.04871
enh68322     1  114977400  114978400      4       1  150064       2.1871     0.014367
enh68325     1  115020400  115021400      2       1  150064       2.1436     0.016031
enh68327     1  115042500  115043500      2       1  150064       1.6544     0.049018
enh68329     1  115046700  115047700      4       2  150064       1.8761     0.030323
enh68330     1  115050000  115051000      1       1  150064       2.5298     0.005706
enh68337     1  115285700  115286700      2       1  150064       2.3134      0.01035
enh68339     1  115294600  115295600      2       1  150064       2.6518    0.0040031
enh68342     1  115610600  115611600      3       2  150064       1.8631     0.031224
enh68343     1  115655300  115656300      7       4  150064       3.7919   7.4742e-05
enh68348     1  115772700  115773700      2       1  150064       3.0474     0.001154
enh68351     1  115856600  115857600      2       1  150064       2.8495    0.0021896
enh68352     1  115906500  115907500      5       2  150064       2.6172    0.0044323
enh68355     1  116185800  116186800      1       1  150064       2.1895      0.01428
enh68361     1  116219200  116220200      3       2  150064       1.8328     0.033415
enh68371     1  116451200  116452200      7       3  150064        1.667     0.047757
enh68410     1  116853400  116854400      3       1  150064       1.9122     0.027926
enh68467     1  117349900  117350900      1       1  150064       3.2432    0.0005909
enh68468     1  117352600  117353600      2       1  150064       3.4129    0.0003214
enh68469     1  117362600  117363600      1       1  150064       3.1865      0.00072
enh68470     1  117367600  117368600      3       1  150064       3.6779   0.00011757
enh68482     1  117514000  117515000      3       2  150064       1.6571     0.048752
enh68487     1  117546000  117547000      2       1  150064       1.8658     0.031034
enh68501     1  117714300  117715300      4       2  150064       2.8175    0.0024202
enh68502     1  117718600  117719600      4       2  150064       2.0819     0.018677
enh68515     1  117934300  117935300      1       1  150064        1.911        0.028
enh68561     1  120188200  120189200      1       1  150064       1.9527      0.02543
enh68565     1  120261000  120262000      3       2  150064       1.8748     0.030408
enh68704     1  145436000  145437000      1       1  150064       1.7244      0.04232
enh68731     1  145588000  145589000      3       1  150064       1.9471     0.025762
enh68748     1  146634600  146635600      4       2  150064       2.2422     0.012474
enh68749     1  146638700  146639700      4       1  150064       2.0033     0.022571
enh68750     1  146640600  146641600      2       1  150064       2.0001     0.022742
enh68751     1  146645600  146646600      6       2  150064       2.0747     0.019009
enh68752     1  146660800  146661800      4       1  150064       2.3661    0.0089888
enh68753     1  146670400  146671400      3       2  150064       1.8517     0.032036
enh68754     1  146695000  146696000      4       2  150064       2.9635    0.0015207
enh68755     1  146697300  146698300      7       3  150064       2.6934    0.0035359
enh68756     1  146713000  146714000      2       1  150064       3.1524   0.00080975
enh68758     1  146716500  146717500      5       2  150064       2.2623     0.011838
enh68759     1  146717200  146718200     13       3  150064       2.2755     0.011437
enh68760     1  146718800  146719800      5       3  150064       1.7537     0.039744
enh68761     1  146724000  146725000      5       2  150064        1.976     0.024079
enh68763     1  146745100  146746100      6       3  150064       2.5136    0.0059761
enh68765     1  146966400  146967400      2       1  150064       2.1904     0.014247
enh68766     1  146966800  146967800      2       1  150064       2.1904     0.014247
enh68769     1  146976700  146977700      3       2  150064       2.4113    0.0079485
enh68787     1  147234600  147235600      3       1  150064       1.9149     0.027751
enh68804     1  149819700  149820700      1       1  150064       2.4705     0.006747
enh68811     1  149897400  149898400      4       2  150064       1.7368     0.041216
enh68820     1  149949500  149950500      1       1  150064       2.8656     0.002081
enh68824     1  149955500  149956500      3       2  150064        1.737     0.041194
enh68828     1  149965500  149966500      1       1  150064       1.6983      0.04473
enh68834     1  149984100  149985100      2       1  150064       1.9331     0.026611
enh68838     1  150017700  150018700      3       1  150064       5.1802   1.1084e-07
enh68841     1  150037300  150038300      1       1  150064       5.5334     1.57e-08
enh68843     1  150118800  150119800      3       1  150064       5.2081   9.5414e-08
enh68847     1  150131700  150132700      4       1  150064       5.4742   2.1975e-08
enh68850     1  150148500  150149500      2       1  150064       4.8146   7.3729e-07
enh68851     1  150153900  150154900      1       1  150064       5.5829    1.183e-08
enh68852     1  150159100  150160100      1       1  150064       5.4736    2.205e-08
enh68854     1  150209000  150210000      2       1  150064       1.9992     0.022793
enh68858     1  150241800  150242800      3       1  150064       4.9797   3.1842e-07
enh68860     1  150245700  150246700      1       1  150064        5.069        2e-07
enh68863     1  150256500  150257500      1       1  150064       4.9984    2.891e-07
enh68864     1  150266800  150267800      1       1  150064       1.7334      0.04151
enh68865     1  150267500  150268500      3       2  150064       2.1666     0.015132
enh68866     1  150268300  150269300      2       1  150064       1.7108     0.043557
enh68867     1  150273800  150274800      5       2  150064       4.5301   2.9482e-06
enh68869     1  150294800  150295800      5       2  150064       5.3544   4.2929e-08
enh68871     1  150325000  150326000      4       2  150064       3.2478    0.0005816
enh68872     1  150334600  150335600      4       2  150064       4.6906   1.3623e-06
enh68873     1  150339400  150340400      3       2  150064       4.0739   2.3115e-05
enh68876     1  150343600  150344600      4       2  150064       1.8538     0.031883
enh68877     1  150344600  150345600      3       2  150064        5.254   7.4425e-08
enh68879     1  150356100  150357100      4       2  150064       4.4328   4.6508e-06
enh68880     1  150358600  150359600      4       2  150064        4.064   2.4116e-05
enh68881     1  150359400  150360400      2       1  150064       4.2877   9.0281e-06
enh68882     1  150361800  150362800      3       2  150064       4.0914   2.1441e-05
enh68883     1  150377900  150378900      3       2  150064       1.8845     0.029749
enh68887     1  150426000  150427000      3       1  150064       4.9846   3.1038e-07
enh68888     1  150436600  150437600      3       2  150064       4.9256   4.2054e-07
enh68889     1  150441600  150442600      3       2  150064       4.1578   1.6068e-05
enh68891     1  150479900  150480900      5       2  150064       1.8588      0.03153
enh68892     1  150481400  150482400      5       3  150064       4.8443   6.3533e-07
enh68893     1  150486700  150487700      2       1  150064       4.1525   1.6446e-05
enh68903     1  150546400  150547400      2       1  150064       1.9164     0.027657
enh68907     1  150587200  150588200      3       2  150064       2.6146    0.0044666
enh68917     1  150778900  150779900      2       1  150064       1.7807     0.037479
enh68931     1  150964800  150965800      2       1  150064       4.3661   6.3238e-06
enh68933     1  150970300  150971300      5       3  150064       3.9929   3.2633e-05
enh68934     1  150973100  150974100      5       3  150064       3.8209   6.6484e-05
enh68944     1  151035200  151036200      2       1  150064       2.0734     0.019068
enh68947     1  151037400  151038400      3       2  150064       2.5984    0.0046832
enh68949     1  151041700  151042700      2       1  150064       3.0844    0.0010198
enh68952     1  151116000  151117000      4       2  150064        3.239   0.00059973
enh68954     1  151128800  151129800      1       1  150064       2.5476     0.005424
enh68956     1  151135500  151136500      1       1  150064       2.9771     0.001455
enh68985     1  151373300  151374300      1       1  150064       3.3175    0.0004542
enh68986     1  151378500  151379500      1       1  150064       2.7838     0.002686
enh68987     1  151392300  151393300      2       1  150064       2.5833    0.0048929
enh68988     1  151404000  151405000      1       1  150064       1.8473      0.03235
enh68991     1  151412900  151413900      3       2  150064       2.7539    0.0029447
enh68994     1  151428400  151429400      3       1  150064       2.7731    0.0027763
enh68996     1  151444800  151445800      1       1  150064       2.5897     0.004803
enh69022     1  151675600  151676600      1       1  150064       2.5736     0.005032
enh69105     1  153669700  153670700      1       1  150064       2.0054      0.02246
enh69107     1  153702400  153703400      2       1  150064       1.9206     0.027394
enh69109     1  153714200  153715200      2       1  150064       2.2117     0.013492
enh69115     1  153761200  153762200      1       1  150064       2.5081     0.006069
enh69118     1  153769300  153770300      2       1  150064       3.2724   0.00053311
enh69119     1  153776700  153777700      2       1  150064       3.4644   0.00026567
enh69121     1  153793400  153794400      1       1  150064       3.4056    0.0003301
enh69122     1  153805200  153806200      3       2  150064        3.258   0.00056092
enh69123     1  153814200  153815200      1       1  150064       3.6578    0.0001272
enh69124     1  153816000  153817000      4       2  150064       2.3847    0.0085454
enh69125     1  153824400  153825400      2       1  150064       3.3452   0.00041118
enh69126     1  153838600  153839600      1       1  150064       2.2649      0.01176
enh69127     1  153845300  153846300      5       1  150064       1.7399     0.040938
enh69128     1  153852200  153853200      1       1  150064       4.0063    3.084e-05
enh69130     1  153859000  153860000      1       1  150064       3.5567    0.0001878
enh69132     1  153872600  153873600      3       2  150064       2.1709     0.014969
enh69135     1  153877200  153878200      1       1  150064       2.1651      0.01519
enh69138     1  153890100  153891100      2       1  150064       2.0632     0.019546
enh69140     1  153896400  153897400      2       1  150064        2.061     0.019652
enh69141     1  153900000  153901000      4       2  150064       3.5207   0.00021518
enh69146     1  153919300  153920300      2       1  150064       2.1054     0.017629
enh69147     1  153926800  153927800      2       1  150064       2.1156     0.017188
enh69149     1  153931800  153932800      4       2  150064       1.9594     0.025031
enh69150     1  153933400  153934400      2       1  150064       2.7014    0.0034523
enh69151     1  153938200  153939200      2       1  150064       2.7928     0.002613
enh69152     1  153941100  153942100      2       1  150064       2.3994    0.0082099
enh69153     1  153948000  153949000      2       1  150064       2.2278     0.012946
enh69159     1  153965700  153966700      5       3  150064       3.1034   0.00095657
enh69160     1  154127100  154128100      4       2  150064       1.9295     0.026836
enh69162     1  154148900  154149900      4       2  150064        2.879    0.0019948
enh69164     1  154152700  154153700      1       1  150064       2.3617     0.009096
enh69166     1  154195700  154196700      1       1  150064       1.9978      0.02287
enh69173     1  154324200  154325200      4       2  150064       2.4754    0.0066543
enh69181     1  154399300  154400300      2       1  150064       1.7126     0.043393
enh69183     1  154404400  154405400      4       2  150064        1.669     0.047557
enh69184     1  154414400  154415400      2       1  150064       2.9237    0.0017297
enh69190     1  154452100  154453100      1       1  150064        1.801      0.03585
enh69194     1  154467600  154468600      2       1  150064       2.0616     0.019625
enh69197     1  154528000  154529000      2       1  150064       2.1382     0.016251
enh69199     1  154539200  154540200      1       1  150064       1.9989      0.02281
enh69208     1  154581800  154582800      2       1  150064       1.6851      0.04598
enh69213     1  154591200  154592200      3       2  150064       1.8103     0.035128
enh69229     1  154747200  154748200      1       1  150064       1.9831      0.02368
enh69236     1  154779500  154780500      5       3  150064       2.2361     0.012672
enh69237     1  154782200  154783200      2       1  150064       2.0848     0.018543
enh69240     1  154792700  154793700      4       2  150064       4.2661   9.9458e-06
enh69242     1  154804800  154805800      1       1  150064       1.7455      0.04045
enh69249     1  154830200  154831200      2       1  150064       2.0393     0.020709
enh69250     1  154834900  154835900      3       2  150064        3.488   0.00024331
enh69251     1  154839700  154840700      4       1  150064       3.9335   4.1866e-05
enh69252     1  154840300  154841300      1       1  150064       3.9315     4.22e-05
enh69253     1  154843000  154844000      1       1  150064       3.8504    5.896e-05
enh69255     1  154868700  154869700      3       1  150064       4.1106   1.9735e-05
enh69260     1  154910700  154911700      5       2  150064       3.8442   6.0473e-05
enh69261     1  154915400  154916400      3       1  150064       3.7877   7.6028e-05
enh69275     1  154985300  154986300      1       1  150064       2.0143      0.02199
enh69276     1  154986000  154987000      2       1  150064       3.7761   7.9665e-05
enh69277     1  154988200  154989200      3       2  150064       2.4353      0.00744
enh69278     1  154990200  154991200      1       1  150064       4.5142    3.178e-06
enh69279     1  154990900  154991900      1       1  150064       2.3559      0.00924
enh69280     1  155017100  155018100      2       1  150064       2.4019    0.0081556
enh69283     1  155033500  155034500      2       1  150064       2.2043     0.013751
enh69285     1  155042000  155043000      1       1  150064       1.8595      0.03148
enh69286     1  155043900  155044900      1       1  150064       2.5649     0.005161
enh69291     1  155082700  155083700      3       2  150064       1.7917     0.036592
enh69296     1  155111100  155112100      2       1  150064       1.7452     0.040475
enh69301     1  155157100  155158100      4       2  150064       1.6924     0.045283
enh69305     1  155175700  155176700      1       1  150064       1.7265      0.04213
enh69308     1  155189300  155190300      2       1  150064       2.2491     0.012254
enh69312     1  155214800  155215800      1       1  150064       2.2046      0.01374
enh69313     1  155219600  155220600      2       1  150064       2.0696     0.019246
enh69315     1  155222600  155223600      3       1  150064       2.0189     0.021748
enh69319     1  155241200  155242200      2       1  150064       2.0835     0.018604
enh69321     1  155248400  155249400      1       1  150064       2.4281      0.00759
enh69322     1  155277100  155278100      2       1  150064       2.5297     0.005708
enh69323     1  155280000  155281000      1       1  150064       2.7019     0.003447
enh69324     1  155280800  155281800      1       1  150064       1.8809      0.02999
enh69325     1  155282800  155283800      1       1  150064        2.495     0.006298
enh69326     1  155289400  155290400      2       1  150064       1.8741      0.03046
enh69330     1  155363500  155364500      2       1  150064       2.3901    0.0084226
enh69333     1  155426200  155427200      1       1  150064       2.5712     0.005067
enh69345     1  155473300  155474300      2       1  150064       1.7828     0.037306
enh69346     1  155477900  155478900      1       1  150064       2.4519     0.007105
enh69352     1  155500400  155501400      1       1  150064       2.4889     0.006407
enh69354     1  155505700  155506700      1       1  150064        2.431     0.007528
enh69357     1  155520000  155521000      2       1  150064       2.3632      0.00906
enh69366     1  155617900  155618900      2       1  150064       2.5713    0.0050652
enh69368     1  155624900  155625900      4       2  150064       2.2522     0.012156
enh69375     1  155688500  155689500      1       1  150064       2.2445       0.0124
enh69384     1  155827200  155828200      1       1  150064       2.1047      0.01766
enh69394     1  155843700  155844700      2       1  150064       1.9611     0.024934
enh69395     1  155845200  155846200      1       1  150064       3.0648     0.001089
enh69399     1  155859600  155860600      2       1  150064       2.3789    0.0086825
enh69400     1  155862700  155863700      1       1  150064       3.1041    0.0009543
enh69402     1  155879000  155880000      1       1  150064       1.9714      0.02434
enh69404     1  155899600  155900600      2       1  150064       1.7528     0.039814
enh69406     1  155904600  155905600      1       1  150064       2.0349      0.02093
enh69410     1  155927400  155928400      3       1  150064       2.3961    0.0082861
enh69411     1  155929300  155930300      6       2  150064       2.5731     0.005039
enh69412     1  155930700  155931700      2       1  150064       2.8968    0.0018848
enh69415     1  155950200  155951200      2       1  150064       1.6986     0.044699
enh69417     1  155958000  155959000      1       1  150064       2.4907     0.006375
enh69418     1  155959900  155960900      2       1  150064       2.8238    0.0023733
enh69423     1  155995500  155996500      5       3  150064       1.6783      0.04664
enh69427     1  156039700  156040700      1       1  150064       2.1843      0.01447
enh69430     1  156049800  156050800      1       1  150064       2.4265     0.007623
enh69433     1  156059800  156060800      2       1  150064       1.8362     0.033167
enh69434     1  156066400  156067400      1       1  150064       1.6961      0.04493
enh69436     1  156070100  156071100      1       1  150064       1.9914      0.02322
enh69437     1  156073300  156074300      1       1  150064       1.7129      0.04337
enh69440     1  156081800  156082800      1       1  150064       1.6693      0.04753
enh69441     1  156083400  156084400      2       1  150064       2.1879      0.01434
enh69443     1  156088500  156089500      2       1  150064       1.6726     0.047208
enh69446     1  156100200  156101200      5       1  150064       1.6464     0.049836
enh69447     1  156110000  156111000      3       1  150064        1.917     0.027618
enh69451     1  156129100  156130100      4       2  150064       2.4699     0.006758
enh69465     1  156197900  156198900      3       2  150064       1.6802     0.046461
enh69524     1  156587400  156588400      3       1  150064       1.8007     0.035877
enh69532     1  156627200  156628200      2       1  150064        1.661     0.048354
enh69543     1  156709400  156710400      2       1  150064       1.9691     0.024469
enh69544     1  156711400  156712400      4       2  150064       2.4346    0.0074544
enh69553     1  156760700  156761700      3       2  150064       1.8407     0.032835
enh69555     1  156766800  156767800      3       1  150064       1.7116     0.043484
enh69593     1  157961900  157962900      1       1  150064        1.748      0.04023
enh69636     1  159083300  159084300      1       1  150064       2.3841      0.00856
enh69645     1  159165300  159166300      2       1  150064       1.7909     0.036658
enh69647     1  159169400  159170400      6       3  150064       1.6753     0.046936
enh69672     1  159993300  159994300      3       1  150064       2.0624     0.019583
enh69680     1  160045600  160046600      6       2  150064       1.7638     0.038883
enh69681     1  160049500  160050500      1       1  150064       1.9009      0.02866
enh69689     1  160075700  160076700      5       2  150064       2.2311     0.012838
enh69699     1  160143100  160144100      1       1  150064       1.8963      0.02896
enh69703     1  160163200  160164200      4       2  150064       2.5539    0.0053259
enh69705     1  160171400  160172400      1       1  150064       3.0783     0.001041
enh69706     1  160173600  160174600      1       1  150064       3.0586     0.001112
enh69711     1  160213600  160214600      2       1  150064       2.7438     0.003037
enh69712     1  160214600  160215600      1       1  150064       2.5426     0.005501
enh69713     1  160215900  160216900      4       1  150064       2.5834    0.0048914
enh69714     1  160219300  160220300      2       1  150064       2.6088    0.0045425
enh69715     1  160219800  160220800      2       1  150064       2.6088    0.0045425
enh69721     1  160260400  160261400      2       1  150064        1.783     0.037296
enh69723     1  160276700  160277700      2       1  150064       2.3772    0.0087234
enh69724     1  160284500  160285500      2       1  150064       2.8596    0.0021211
enh69727     1  160310100  160311100      1       1  150064       2.7614     0.002878
enh69728     1  160314000  160315000      1       1  150064       2.4281     0.007589
enh69729     1  160322600  160323600      2       1  150064       2.4236    0.0076846
enh69730     1  160324000  160325000      3       2  150064       3.2413   0.00059485
enh69731     1  160329000  160330000      1       1  150064       2.7642     0.002853
enh69737     1  160375700  160376700      4       2  150064       1.7151     0.043159
enh69747     1  160850200  160851200      3       1  150064       2.3456    0.0094992
enh69783     1  161179100  161180100      1       1  150064       2.1338      0.01643
enh69784     1  161182800  161183800      1       1  150064       1.7673      0.03859
enh69785     1  161183200  161184200      2       1  150064       1.8556     0.031753
enh69789     1  161242500  161243500      1       1  150064       2.6022     0.004632
enh69800     1  161352200  161353200      4       2  150064       1.6675     0.047707
enh69808     1  161462900  161463900      9       3  150064       2.5363    0.0056012
enh69809     1  161468500  161469500      2       1  150064       3.2326   0.00061336
enh69810     1  161469700  161470700      5       2  150064       2.1435     0.016036
enh69870     1  162166800  162167800      6       3  150064       1.7783     0.037674
enh69871     1  162176600  162177600      4       2  150064        1.833     0.033404
enh69872     1  162182900  162183900      2       1  150064       1.7972     0.036152
enh69897     1  162640400  162641400      4       2  150064       1.7747     0.037976
enh69917     1  163037700  163038700      3       1  150064       2.1946     0.014098
enh69921     1  163140600  163141600      3       2  150064       1.9778     0.023974
enh69922     1  163141300  163142300      5       2  150064       2.3108     0.010423
enh69924     1  163292400  163293400      3       1  150064       1.6795     0.046525
enh69933     1  163412300  163413300      1       1  150064       1.7499      0.04007
enh69935     1  163765500  163766500      2       1  150064       3.9417   4.0455e-05
enh69968     1  164597600  164598600      3       1  150064        1.824     0.034076
enh69996     1  164740300  164741300      3       2  150064       1.9975     0.022883
enh69997     1  164743500  164744500      4       2  150064       1.7874     0.036938
enh70000     1  164763500  164764500      3       1  150064       1.8793     0.030105
enh70002     1  164770100  164771100      4       2  150064       1.9239     0.027183
enh70004     1  164774900  164775900      4       1  150064       2.0457     0.020393
enh70007     1  164805800  164806800      2       1  150064       1.9839     0.023631
enh70012     1  164941000  164942000      2       1  150064       1.8444     0.032565
enh70037     1  165570300  165571300      4       2  150064        1.807      0.03538
enh70041     1  165611200  165612200      3       1  150064       2.1864     0.014393
enh70043     1  165615700  165616700      3       1  150064       1.7711     0.038275
enh70044     1  165618000  165619000      1       1  150064       2.0077      0.02234
enh70048     1  165692700  165693700      2       1  150064       2.2419     0.012485
enh70049     1  165706900  165707900      5       2  150064       3.5775   0.00017346
enh70051     1  165738900  165739900      2       1  150064       2.3176     0.010235
enh70052     1  165739600  165740600      3       2  150064       2.0393     0.020712
enh70057     1  165811400  165812400      6       2  150064       2.0958     0.018051
enh70058     1  165818200  165819200      1       1  150064       2.3829     0.008588
enh70060     1  165826500  165827500      2       1  150064       2.5516    0.0053621
enh70077     1  166438900  166439900      5       3  150064       2.5737    0.0050311
enh70083     1  166830900  166831900      5       1  150064       1.7861     0.037039
enh70087     1  166843400  166844400      2       1  150064       3.4847   0.00024635
enh70088     1  166857300  166858300      2       1  150064       3.4542   0.00027598
enh70095     1  166936800  166937800      2       1  150064       3.4978   0.00023452
enh70097     1  166940800  166941800      2       1  150064       3.2811   0.00051695
enh70111     1  167188000  167189000      1       1  150064       2.7692      0.00281
enh70118     1  167217200  167218200      1       1  150064       1.8166      0.03464
enh70133     1  167270400  167271400      1       1  150064       1.9178      0.02757
enh70155     1  167470600  167471600      4       1  150064       1.6964     0.044905
enh70157     1  167493600  167494600      6       2  150064       1.9199     0.027433
enh70218     1  168053700  168054700      1       1  150064       2.2271      0.01297
enh70233     1  168269500  168270500      2       1  150064       1.8879     0.029519
enh70234     1  168273700  168274700      5       1  150064       2.2484     0.012275
enh70235     1  168289600  168290600      4       2  150064       1.8115     0.035028
enh70240     1  168355800  168356800      1       1  150064       2.0929      0.01818
enh70241     1  168356800  168357800      3       2  150064       2.2573     0.011995
enh70250     1  168408900  168409900      2       1  150064       2.0125     0.022083
enh70268     1  168703800  168704800      1       1  150064       1.8928      0.02919
enh70308     1  169086800  169087800      3       1  150064       1.7989     0.036021
enh70309     1  169088400  169089400      4       2  150064       2.8179     0.002417
enh70310     1  169090600  169091600      5       2  150064       2.3255     0.010024
enh70311     1  169091800  169092800      3       1  150064       2.1157     0.017186
enh70312     1  169095900  169096900      2       1  150064       1.6933     0.045199
enh70314     1  169103200  169104200      3       2  150064       1.8182     0.034514
enh70336     1  169860200  169861200      4       2  150064       1.8634     0.031205
enh70339     1  170041700  170042700      5       2  150064       1.6629     0.048167
enh70358     1  170668000  170669000      1       1  150064       1.9528      0.02542
enh70403     1  171751900  171752900      3       1  150064       2.1709     0.014968
enh70405     1  171757500  171758500      4       2  150064       2.0175     0.021824
enh70435     1  171947900  171948900      1       1  150064       1.9972       0.0229
enh70464     1  172208200  172209200      4       1  150064       1.9174     0.027596
enh70472     1  172312100  172313100      2       1  150064       1.8722     0.030589
enh70476     1  172329100  172330100      1       1  150064       1.8053      0.03551
enh70483     1  172352400  172353400      2       1  150064       2.4364    0.0074169
enh70484     1  172361300  172362300      2       1  150064       2.4215     0.007728
enh70486     1  172367700  172368700      1       1  150064       2.4781     0.006604
enh70494     1  172500100  172501100      3       2  150064       1.6888     0.045631
enh70506     1  172910200  172911200      3       1  150064       1.9855     0.023546
enh70514     1  173397800  173398800      4       2  150064       2.3375    0.0097071
enh70517     1  173423100  173424100      2       1  150064       2.2138     0.013423
enh70523     1  173683000  173684000      1       1  150064       3.4023    0.0003341
enh70524     1  173685600  173686600      1       1  150064       3.4989    0.0002336
enh70525     1  173702600  173703600      1       1  150064       3.5214    0.0002146
enh70529     1  173838500  173839500      2       1  150064       3.0471    0.0011552
enh70531     1  173916300  173917300      1       1  150064       3.4498    0.0002805
enh70532     1  173967200  173968200      3       1  150064       3.5217   0.00021441
enh70533     1  173969700  173970700      1       1  150064       3.4298     0.000302
enh70534     1  173974100  173975100      2       1  150064       2.9816    0.0014339
enh70535     1  173977200  173978200      6       1  150064       3.2792   0.00052049
enh70537     1  173980700  173981700      1       1  150064       3.4179    0.0003155
enh70538     1  173983100  173984100      3       2  150064       2.3355    0.0097578
enh70539     1  173986400  173987400      3       1  150064       3.3591   0.00039099
enh70541     1  174009300  174010300      1       1  150064       3.5075    0.0002262
enh70542     1  174021200  174022200      2       1  150064       3.2355   0.00060717
enh70543     1  174083800  174084800      3       2  150064       1.7062     0.043982
enh70544     1  174129600  174130600      2       1  150064       3.0947   0.00098495
enh70545     1  174130500  174131500      2       1  150064       2.4974    0.0062558
enh70546     1  174134900  174135900      2       1  150064       2.7675    0.0028248
enh70548     1  174168800  174169800      2       1  150064       1.6964     0.044902
enh70550     1  174231800  174232800      5       3  150064       3.7266   9.7057e-05
enh70551     1  174233700  174234700      1       1  150064       1.9451      0.02588
enh70552     1  174235900  174236900      1       1  150064       3.2746    0.0005291
enh70555     1  174336200  174337200      4       2  150064       3.4883   0.00024303
enh70562     1  174682200  174683200      1       1  150064       1.9781      0.02396
enh70563     1  174711800  174712800      3       2  150064       2.8619    0.0021054
enh70564     1  174767600  174768600      1       1  150064       3.2494    0.0005783
enh70566     1  174772100  174773100      2       1  150064       1.8342     0.033313
enh70568     1  174775000  174776000      2       1  150064       1.7783     0.037676
enh70570     1  174781000  174782000      1       1  150064       2.0785      0.01883
enh70571     1  174783900  174784900      3       1  150064       1.8162     0.034669
enh70573     1  174819500  174820500      2       1  150064       1.9888     0.023359
enh70574     1  174840700  174841700      1       1  150064       2.2115       0.0135
enh70575     1  174844400  174845400      3       2  150064       2.4762    0.0066398
enh70578     1  174862600  174863600      1       1  150064         1.71      0.04363
enh70580     1  174897400  174898400      3       2  150064       2.7199    0.0032651
enh70598     1  174998400  174999400      2       1  150064       1.9851     0.023567
enh70602     1  175119100  175120100      2       1  150064       2.9425    0.0016277
enh70603     1  175121200  175122200      3       2  150064       2.6526    0.0039937
enh70604     1  175127200  175128200      4       1  150064       2.7138    0.0033256
enh70605     1  175160000  175161000      4       1  150064       3.4384   0.00029262
enh70606     1  175162400  175163400      5       1  150064       3.3626   0.00038601
enh70611     1  175288100  175289100      4       2  150064       1.9354     0.026468
enh70639     1  175652500  175653500      3       1  150064       2.0105     0.022191
enh70641     1  175671000  175672000      7       2  150064       1.9453     0.025869
enh70642     1  175683500  175684500      4       2  150064        2.717    0.0032934
enh70643     1  175703200  175704200      3       1  150064       2.6919    0.0035521
enh70647     1  175752100  175753100      1       1  150064       2.3676     0.008952
enh70648     1  175757200  175758200      3       1  150064         3.44    0.0002909
enh70654     1  175839300  175840300      6       2  150064       2.6504    0.0040199
enh70656     1  175850100  175851100      4       2  150064       1.8877     0.029533
enh70657     1  175854500  175855500      2       1  150064       3.2691   0.00053952
enh70661     1  176042400  176043400      4       2  150064       1.8718      0.03062
enh70665     1  176625700  176626700      3       2  150064       1.8445     0.032556
enh70672     1  176866900  176867900      5       3  150064       1.9745      0.02416
enh70673     1  176868000  176869000      5       2  150064       2.2195     0.013227
enh70674     1  176872500  176873500      5       3  150064       2.4887    0.0064097
enh70675     1  176901800  176902800      1       1  150064       2.2115       0.0135
enh70679     1  176952700  176953700      5       2  150064       1.7825     0.037332
enh70680     1  176965500  176966500      2       1  150064       2.0625     0.019579
enh70681     1  176976500  176977500      3       1  150064       3.0323    0.0012136
enh70682     1  176989800  176990800      1       1  150064       3.0527     0.001134
enh70683     1  176992900  176993900      3       2  150064       2.3958    0.0082914
enh70684     1  177003400  177004400      2       1  150064       2.0229     0.021543
enh70697     1  177110600  177111600      6       3  150064       1.7904     0.036698
enh70698     1  177130200  177131200      3       2  150064       2.2432     0.012443
enh70707     1  177164300  177165300      2       1  150064       2.1879     0.014339
enh70708     1  177169200  177170200      4       2  150064       1.6825     0.046233
enh70720     1  177244000  177245000      1       1  150064       1.7228      0.04246
enh70721     1  177251100  177252100      1       1  150064       4.1675     1.54e-05
enh70723     1  177271200  177272200      4       2  150064       4.9563    3.592e-07
enh70725     1  177282800  177283800      3       1  150064        4.592   2.1955e-06
enh70727     1  177309100  177310100      5       2  150064       3.6935   0.00011061
enh70729     1  177319900  177320900      2       1  150064       1.8755     0.030364
enh70730     1  177323000  177324000      2       1  150064       3.6525   0.00012987
enh70731     1  177394500  177395500      3       2  150064       4.4879   3.5965e-06
enh70732     1  177417100  177418100      6       2  150064        4.102   2.0484e-05
enh70734     1  177569700  177570700      1       1  150064       2.5989     0.004676
enh70735     1  177614000  177615000      1       1  150064       1.9874      0.02344
enh70738     1  177710300  177711300      4       2  150064       1.8984      0.02882
enh70763     1  178026000  178027000      2       1  150064       2.0695     0.019247
enh70764     1  178030000  178031000      3       2  150064       2.4858    0.0064633
enh70765     1  178044100  178045100      2       1  150064       2.2088     0.013593
enh70776     1  178124500  178125500      1       1  150064        2.104      0.01769
enh70783     1  178276400  178277400      2       1  150064       1.7214     0.042593
enh70789     1  178357200  178358200      1       1  150064       1.8337      0.03335
enh70793     1  178455300  178456300      2       1  150064       1.9743     0.024175
enh70805     1  178620300  178621300      2       1  150064       1.7408     0.040858
enh70815     1  178932100  178933100      1       1  150064       2.3446     0.009523
enh70836     1  179098100  179099100      4       1  150064       1.6833     0.046155
enh70839     1  179110800  179111800      1       1  150064       1.9879      0.02341
enh70842     1  179135900  179136900      1       1  150064       2.0118      0.02212
enh70843     1  179138700  179139700      1       1  150064       2.1591      0.01542
enh70846     1  179148800  179149800      2       1  150064       1.8232     0.034133
enh70848     1  179159700  179160700      2       1  150064       1.8908     0.029325
enh70850     1  179176000  179177000      2       1  150064       2.0601     0.019693
enh70857     1  179199400  179200400      1       1  150064       1.8435      0.03263
enh70862     1  179333800  179334800      5       3  150064       2.8804    0.0019862
enh70867     1  179782900  179783900      1       1  150064        2.367     0.008966
enh70873     1  179844700  179845700      1       1  150064       1.9217      0.02732
enh70876     1  179853700  179854700      2       1  150064       1.6764     0.046831
enh70883     1  179938400  179939400      3       1  150064       1.7133     0.043328
enh70909     1  180503000  180504000      3       2  150064       2.0381     0.020769
enh70917     1  180605100  180606100      3       2  150064       4.0046   3.1056e-05
enh70918     1  180612500  180613500      3       2  150064       3.8602   5.6639e-05
enh70920     1  180751200  180752200      2       1  150064       3.0601    0.0011062
enh70922     1  180810900  180811900      2       1  150064       1.9967     0.022931
enh70927     1  180882800  180883800      2       1  150064       1.8636     0.031189
enh70929     1  180895100  180896100      8       4  150064       2.1614     0.015334
enh70982     1  181175600  181176600      3       2  150064       2.2117     0.013492
enh70989     1  181392200  181393200      4       2  150064       2.0772     0.018891
enh70990     1  181393200  181394200      2       1  150064       1.7121     0.043441
enh70993     1  181398400  181399400      3       1  150064       1.7126     0.043395
enh70994     1  181400000  181401000      1       1  150064       1.7593      0.03926
enh70996     1  181459500  181460500      1       1  150064       1.8578       0.0316
enh71002     1  181501000  181502000      4       2  150064       2.0786     0.018829
enh71003     1  181510500  181511500      2       1  150064       1.7399     0.040943
enh71005     1  181519200  181520200      3       2  150064       1.6673     0.047729
enh71015     1  181753400  181754400      3       1  150064       2.2902     0.011004
enh71018     1  181905900  181906900      3       2  150064       2.0606     0.019672
enh71035     1  182106100  182107100      3       1  150064        2.043     0.020525
enh71036     1  182109800  182110800      5       2  150064       1.9139     0.027817
enh71038     1  182116000  182117000      5       3  150064       2.3993    0.0082143
enh71051     1  182226400  182227400      3       1  150064       1.8808     0.030002
enh71058     1  182262100  182263100      4       1  150064       1.7366     0.041233
enh71066     1  182317900  182318900      4       2  150064       2.0197     0.021707
enh71067     1  182326700  182327700      3       2  150064        1.724     0.042358
enh71070     1  182350900  182351900      5       3  150064       2.2412     0.012508
enh71072     1  182363800  182364800      2       1  150064       2.2552     0.012059
enh71086     1  182631200  182632200      2       1  150064       1.6907     0.045447
enh71087     1  182668400  182669400      5       3  150064       2.8256    0.0023594
enh71089     1  182731100  182732100      2       1  150064       2.0927     0.018189
enh71090     1  182750900  182751900      1       1  150064       3.4569    0.0002732
enh71100     1  182996100  182997100      5       2  150064       1.6532      0.04915
enh71101     1  182998200  182999200      5       2  150064       1.8264     0.033894
enh71121     1  183271700  183272700      2       1  150064       2.0999      0.01787
enh71129     1  183322500  183323500      1       1  150064       2.3222      0.01011
enh71132     1  183373300  183374300      3       1  150064       2.3074     0.010516
enh71137     1  183449100  183450100      2       1  150064       2.7001    0.0034661
enh71141     1  183486300  183487300      1       1  150064       3.0022      0.00134
enh71144     1  183512400  183513400      2       1  150064       2.7729     0.002778
enh71147     1  183537400  183538400      6       2  150064       2.0017     0.022659
enh71178     1  183783200  183784200      1       1  150064       1.9374      0.02635
enh71205     1  183895300  183896300      2       1  150064       2.3203     0.010163
enh71225     1  184029100  184030100      3       1  150064        1.772     0.038196
enh71226     1  184037200  184038200      2       1  150064       1.7625      0.03899
enh71231     1  184120600  184121600      1       1  150064       2.2839      0.01119
enh71235     1  184187400  184188400      2       1  150064       3.2756   0.00052715
enh71253     1  184429800  184430800      1       1  150064       1.8826      0.02988
enh71254     1  184449400  184450400      6       3  150064       2.0442     0.020468
enh71256     1  184453300  184454300      3       2  150064       1.8674     0.030925
enh71258     1  184460900  184461900      3       2  150064       2.2858     0.011132
enh71259     1  184463000  184464000      2       1  150064        1.661     0.048356
enh71260     1  184465900  184466900      1       1  150064       2.8417     0.002244
enh71263     1  184476200  184477200      1       1  150064       2.4618     0.006913
enh71265     1  184503300  184504300      5       3  150064       2.6296    0.0042748
enh71266     1  184524500  184525500      3       2  150064       2.2174     0.013297
enh71270     1  184543600  184544600      4       2  150064        1.876      0.03033
enh71284     1  184630200  184631200      2       1  150064       1.9069     0.028264
enh71289     1  184714300  184715300      1       1  150064       2.4682     0.006789
enh71291     1  184724800  184725800      3       1  150064       2.1648       0.0152
enh71304     1  185127500  185128500      1       1  150064       1.9047      0.02841
enh71328     1  185648800  185649800      1       1  150064       1.8262      0.03391
enh71332     1  186342200  186343200      1       1  150064        1.751      0.03997
enh71333     1  186345800  186346800      1       1  150064       1.7256      0.04221
enh71350     1  187231400  187232400      2       1  150064       2.3982    0.0082376
enh71352     1  190098600  190099600      3       2  150064       2.1511     0.015735
enh71358     1  190448400  190449400      2       1  150064       1.9318     0.026693
enh71373     1  192873300  192874300      3       1  150064       2.6284     0.004289
enh71379     1  193032700  193033700      1       1  150064       2.7888     0.002645
enh71381     1  193039900  193040900      1       1  150064       2.3353     0.009763
enh71382     1  193044400  193045400      2       1  150064       1.8519     0.032021
enh71383     1  193071900  193072900      2       1  150064       3.3456   0.00041054
enh71384     1  193074800  193075800      5       2  150064       2.2378     0.012616
enh71386     1  193089600  193090600      2       1  150064       3.0646    0.0010898
enh71387     1  193093000  193094000      3       1  150064       3.1849   0.00072396
enh71388     1  193111000  193112000      3       1  150064       1.7103     0.043608
enh71389     1  193125500  193126500      4       2  150064       2.2562     0.012029
enh71390     1  193126200  193127200      2       1  150064       2.6826    0.0036527
enh71392     1  193147200  193148200      3       1  150064       2.9891     0.001399
enh71395     1  193158700  193159700      2       1  150064       2.6785    0.0036974
enh71405     1  193558400  193559400      4       1  150064       1.7019     0.044389
enh71413     1  196066300  196067300      3       2  150064       2.4068    0.0080454
enh71416     1  196369800  196370800      1       1  150064       2.2115       0.0135
enh71431     1  197253800  197254800      2       1  150064       3.2642   0.00054888
enh71439     1  197329200  197330200      5       2  150064       1.8885     0.029479
enh71444     1  197438700  197439700      1       1  150064       2.7426     0.003048
enh71448     1  197702100  197703100      3       1  150064       2.1119     0.017347
enh71469     1  198171400  198172400      3       2  150064       2.1478     0.015864
enh71491     1  198806000  198807000      1       1  150064       3.2068    0.0006712
enh71492     1  198810200  198811200      3       1  150064       1.7267      0.04211
enh71494     1  198814200  198815200      2       1  150064       2.8075    0.0024966
enh71533     1  198912300  198913300      3       2  150064       2.0133      0.02204
enh71558     1  200258900  200259900      2       1  150064       2.7771    0.0027421
enh71559     1  200270100  200271100      2       1  150064       1.8872     0.029566
enh71562     1  200302300  200303300      1       1  150064       2.8441     0.002227
enh71564     1  200322000  200323000      4       1  150064       2.8377    0.0022719
enh71565     1  200328900  200329900      6       1  150064       3.0312    0.0012178
enh71566     1  200334600  200335600      3       1  150064       2.7928    0.0026129
enh71567     1  200342200  200343200      3       2  150064       2.9832    0.0014262
enh71568     1  200348100  200349100      1       1  150064       2.9142     0.001783
enh71569     1  200349400  200350400      3       1  150064       2.6705    0.0037874
enh71571     1  200361100  200362100      4       1  150064       2.9582     0.001547
enh71572     1  200363800  200364800      2       1  150064       2.9215    0.0017416
enh71573     1  200365400  200366400      4       2  150064       3.7035   0.00010631
enh71576     1  200379600  200380600      2       1  150064         2.31     0.010443
enh71577     1  200494000  200495000      4       2  150064       2.0448     0.020439
enh71590     1  200713700  200714700      3       2  150064       1.7804     0.037506
enh71595     1  200728600  200729600      2       1  150064       1.9234     0.027218
enh71599     1  200747800  200748800      3       2  150064       1.8206     0.034335
enh71604     1  200774200  200775200      2       1  150064       2.2644     0.011775
enh71615     1  200928700  200929700      7       3  150064       3.9241   4.3522e-05
enh71617     1  200941200  200942200      7       3  150064       1.8872     0.029566
enh71619     1  200950700  200951700      3       2  150064       4.5685   2.4565e-06
enh71621     1  200976300  200977300      1       1  150064       2.1898      0.01427
enh71623     1  200982800  200983800      3       2  150064       3.1954   0.00069808
enh71624     1  200987900  200988900      3       2  150064       1.7939     0.036411
enh71626     1  200995700  200996700      2       1  150064        1.899     0.028785
enh71627     1  201005200  201006200      6       2  150064       3.4663   0.00026382
enh71628     1  201007600  201008600      3       2  150064       3.0747    0.0010535
enh71629     1  201011600  201012600      7       3  150064         3.71   0.00010363
enh71630     1  201020300  201021300      4       1  150064       3.8707   5.4267e-05
enh71631     1  201022900  201023900      4       1  150064       2.8093    0.0024826
enh71632     1  201024900  201025900      4       2  150064       2.2169     0.013316
enh71634     1  201053200  201054200      3       2  150064       1.8395     0.032922
enh71637     1  201084000  201085000      2       1  150064       1.9144     0.027783
enh71639     1  201094400  201095400      1       1  150064        1.821       0.0343
enh71640     1  201106500  201107500      2       1  150064       1.7983     0.036062
enh71653     1  201353200  201354200      6       3  150064       2.9962     0.001367
enh71667     1  201468400  201469400      1       1  150064       1.8734      0.03051
enh71685     1  201534100  201535100      1       1  150064       1.8425       0.0327
enh71745     1  201776600  201777600      2       1  150064       1.6633      0.04813
enh71750     1  201811400  201812400      4       2  150064       2.3203     0.010162
enh71752     1  201818500  201819500      1       1  150064       1.6978      0.04477
enh71754     1  201845100  201846100      2       1  150064       1.6456     0.049919
enh71759     1  201867400  201868400      2       1  150064       2.0084     0.022303
enh71760     1  201869100  201870100      1       1  150064        1.818      0.03453
enh71761     1  201873400  201874400      1       1  150064       2.5303     0.005699
enh71772     1  202053700  202054700      1       1  150064       1.9841      0.02362
enh71779     1  202090500  202091500      5       3  150064       1.6736     0.047107
enh71781     1  202097400  202098400      1       1  150064       2.3746     0.008784
enh71787     1  202111000  202112000      6       2  150064       2.0488     0.020239
enh71839     1  202584700  202585700      1       1  150064        1.812      0.03499
enh71845     1  202688600  202689600      4       2  150064       1.9076     0.028221
enh71870     1  203015500  203016500      1       1  150064       2.0533      0.02002
enh71876     1  203058900  203059900      1       1  150064        1.863      0.03123
enh71877     1  203068400  203069400      1       1  150064       2.2344      0.01273
enh71879     1  203090100  203091100      1       1  150064       1.8135      0.03488
enh71880     1  203094200  203095200      2       1  150064       2.4548    0.0070479
enh71881     1  203101700  203102700      7       4  150064       1.6595     0.048506
enh71883     1  203106300  203107300      1       1  150064       2.0417      0.02059
enh71888     1  203119100  203120100      1       1  150064       1.8505      0.03212
enh71901     1  203232400  203233400      1       1  150064       1.8487      0.03225
enh71923     1  203323100  203324100      2       1  150064        1.962     0.024882
enh71954     1  203574000  203575000      3       1  150064       1.7874     0.036935
enh71957     1  203587800  203588800      3       1  150064       2.1153     0.017202
enh71958     1  203593800  203594800      2       1  150064       1.7098     0.043649
enh71995     1  204010300  204011300      3       2  150064       2.0032     0.022576
enh71996     1  204015200  204016200      7       4  150064       2.9694    0.0014917
enh71998     1  204035400  204036400      3       2  150064       2.1509      0.01574
enh71999     1  204041200  204042200      3       2  150064       3.7423   9.1186e-05
enh72000     1  204049600  204050600      2       1  150064       2.3558    0.0092406
enh72004     1  204057200  204058200      2       1  150064        3.731    9.535e-05
enh72005     1  204057800  204058800      5       2  150064       2.3561    0.0092328
enh72009     1  204069400  204070400      5       2  150064       3.2139    0.0006548
enh72011     1  204076400  204077400      2       1  150064       2.4232    0.0076912
enh72018     1  204117900  204118900      1       1  150064        2.079      0.01881
enh72027     1  204195600  204196600      5       1  150064       1.7631      0.03894
enh72028     1  204219500  204220500      5       2  150064       1.8485     0.032265
enh72029     1  204225400  204226400      1       1  150064       2.1865      0.01439
enh72030     1  204233200  204234200      4       1  150064       2.0724     0.019116
enh72034     1  204244300  204245300      7       3  150064       2.0724     0.019115
enh72037     1  204254700  204255700      4       1  150064       2.6986    0.0034813
enh72067     1  204407100  204408100      1       1  150064       2.0255      0.02141
enh72069     1  204411600  204412600      1       1  150064       2.1158      0.01718
enh72070     1  204414800  204415800      1       1  150064       1.9797      0.02387
enh72071     1  204416200  204417200      3       1  150064       1.7372     0.041173
enh72072     1  204419100  204420100      3       1  150064       1.7121     0.043436
enh72073     1  204421900  204422900      4       1  150064       1.9812     0.023783
enh72074     1  204423300  204424300      4       2  150064       3.3562   0.00039506
enh72075     1  204424800  204425800      4       1  150064        1.987      0.02346
enh72078     1  204435400  204436400      2       1  150064       2.0783     0.018842
enh72080     1  204439100  204440100      1       1  150064       2.0929      0.01818
enh72084     1  204445200  204446200      2       1  150064       2.1175     0.017111
enh72086     1  204454100  204455100      5       2  150064       2.4964    0.0062729
enh72087     1  204455500  204456500      1       1  150064       3.1125    0.0009276
enh72088     1  204456800  204457800      3       1  150064       2.9493    0.0015923
enh72090     1  204464400  204465400      3       2  150064       2.2606     0.011893
enh72095     1  204489800  204490800      2       1  150064       2.1818     0.014561
enh72098     1  204548400  204549400      5       2  150064        2.768    0.0028203
enh72099     1  204553000  204554000      2       1  150064       2.4218    0.0077228
enh72100     1  204570000  204571000      4       2  150064       1.7068     0.043927
enh72101     1  204586500  204587500      4       1  150064       2.5611    0.0052167
enh72102     1  204588700  204589700      4       2  150064        3.285   0.00050995
enh72103     1  204592900  204593900      1       1  150064       3.3053    0.0004743
enh72105     1  204606700  204607700      7       3  150064       2.4211    0.0077358
enh72113     1  204641000  204642000      1       1  150064       2.9254      0.00172
enh72140     1  204828100  204829100      1       1  150064       3.4165    0.0003172
enh72151     1  204867400  204868400      2       1  150064       1.8324     0.033445
enh72158     1  204903900  204904900      4       2  150064       1.8297     0.033649
enh72159     1  204912400  204913400      6       2  150064       1.7189     0.042817
enh72163     1  204940100  204941100      2       1  150064        2.686    0.0036155
enh72166     1  204955400  204956400      4       2  150064       1.9437     0.025965
enh72169     1  204967800  204968800      7       2  150064        4.082   2.2327e-05
enh72170     1  204972100  204973100      3       1  150064       2.4865    0.0064501
enh72171     1  204975400  204976400      9       3  150064       2.2853     0.011147
enh72172     1  204977200  204978200      8       3  150064       3.3108   0.00046511
enh72173     1  204980900  204981900      4       2  150064       1.7397     0.040956
enh72177     1  205002000  205003000      4       2  150064       1.8243     0.034056
enh72180     1  205016900  205017900      5       2  150064       1.9837     0.023647
enh72182     1  205023800  205024800      3       2  150064       4.0668   2.3829e-05
enh72184     1  205030900  205031900      3       1  150064       4.0043   3.1095e-05
enh72185     1  205034600  205035600      2       1  150064       4.7823   8.6644e-07
enh72187     1  205040500  205041500      6       2  150064       3.4151   0.00031876
enh72188     1  205045900  205046900      1       1  150064       4.2927    8.824e-06
enh72189     1  205048500  205049500      3       2  150064       4.8553   6.0097e-07
enh72191     1  205077800  205078800      5       2  150064       4.1366   1.7627e-05
enh72192     1  205088400  205089400      1       1  150064         1.98      0.02385
enh72193     1  205110000  205111000      5       2  150064       3.7052    0.0001056
enh72194     1  205110900  205111900      5       2  150064       3.9274   4.2929e-05
enh72196     1  205144400  205145400      1       1  150064       4.3031    8.423e-06
enh72197     1  205147400  205148400      2       1  150064       1.7044     0.044158
enh72198     1  205148600  205149600      3       2  150064       3.2741   0.00053006
enh72199     1  205151900  205152900      2       1  150064       4.0899   2.1575e-05
enh72200     1  205153000  205154000      5       2  150064       4.7307   1.1188e-06
enh72201     1  205156700  205157700      2       1  150064       3.8869   5.0768e-05
enh72202     1  205157600  205158600      5       2  150064       4.4175    4.992e-06
enh72203     1  205158500  205159500      1       1  150064       3.7135    0.0001022
enh72204     1  205159500  205160500      2       1  150064       3.2263   0.00062699
enh72206     1  205161800  205162800      5       3  150064       4.0435   2.6335e-05
enh72207     1  205164400  205165400      5       2  150064       4.3654   6.3436e-06
enh72208     1  205168300  205169300      3       1  150064       4.0127   3.0014e-05
enh72210     1  205173200  205174200      2       1  150064       4.3115   8.1069e-06
enh72211     1  205177200  205178200      1       1  150064       4.0021    3.139e-05
enh72212     1  205178300  205179300      2       1  150064       3.9688   3.6121e-05
enh72213     1  205181200  205182200      2       1  150064       3.1831   0.00072844
enh72217     1  205205700  205206700      6       2  150064       3.0471    0.0011553
enh72218     1  205208000  205209000      3       2  150064       2.3735    0.0088104
enh72219     1  205210400  205211400      1       1  150064       2.5906      0.00479
enh72221     1  205211800  205212800      1       1  150064       1.7726      0.03815
enh72222     1  205214600  205215600      3       2  150064       2.6335    0.0042253
enh72224     1  205216400  205217400      5       2  150064       2.0254     0.021415
enh72225     1  205219100  205220100      1       1  150064       2.5849      0.00487
enh72226     1  205222000  205223000      4       2  150064       1.7829     0.037299
enh72227     1  205224900  205225900      4       2  150064        2.585    0.0048691
enh72228     1  205225600  205226600      2       1  150064       2.4573    0.0069998
enh72229     1  205227600  205228600      2       1  150064       2.1628      0.01528
enh72231     1  205233800  205234800      3       2  150064       2.2537     0.012106
enh72235     1  205244300  205245300      4       1  150064       1.8134     0.034888
enh72238     1  205263100  205264100      3       2  150064       2.0907      0.01828
enh72249     1  205326200  205327200      3       1  150064       2.1951     0.014079
enh72251     1  205329600  205330600      3       2  150064       2.3744    0.0087894
enh72262     1  205463900  205464900      3       2  150064         2.08     0.018763
enh72264     1  205476100  205477100      4       2  150064        2.144     0.016018
enh72271     1  205500900  205501900      7       3  150064       2.1022     0.017768
enh72280     1  205562600  205563600      3       1  150064       1.8995     0.028752
enh72281     1  205564000  205565000      5       2  150064       2.2952     0.010862
enh72282     1  205567900  205568900      9       3  150064       2.4451    0.0072407
enh72295     1  205636100  205637100      3       2  150064       2.1154     0.017199
enh72301     1  205649900  205650900      2       1  150064       2.2197     0.013221
enh72302     1  205662400  205663400      3       2  150064       2.1211     0.016956
enh72320     1  205761200  205762200      4       2  150064        2.162     0.015311
enh72348     1  206589200  206590200      2       1  150064       1.6656     0.047892
enh72358     1  206645900  206646900      5       2  150064       1.6572     0.048743
enh72413     1  207220300  207221300      2       1  150064       2.7408    0.0030641
enh72414     1  207225000  207226000      2       1  150064       2.7994    0.0025596
enh72418     1  207237600  207238600      1       1  150064       2.4979     0.006247
enh72420     1  207243200  207244200      1       1  150064        2.312      0.01039
enh72422     1  207250600  207251600      2       1  150064       2.7064    0.0034006
enh72448     1  207922300  207923300      3       2  150064        3.773   8.0646e-05
enh72449     1  207923600  207924600      2       1  150064       3.7753   7.9905e-05
enh72450     1  207928300  207929300      1       1  150064       3.3754    0.0003685
enh72451     1  207967500  207968500      2       1  150064       3.2423   0.00059281
enh72454     1  207975000  207976000      2       1  150064       3.4045   0.00033148
enh72455     1  207976900  207977900      3       1  150064       3.7054   0.00010552
enh72457     1  207991200  207992200      2       1  150064       3.2939   0.00049399
enh72463     1  208013000  208014000      3       2  150064       3.9261   4.3175e-05
enh72464     1  208017100  208018100      7       3  150064       5.1324     1.43e-07
enh72465     1  208021300  208022300      4       2  150064       3.2548   0.00056742
enh72466     1  208024600  208025600      3       2  150064       1.8867       0.0296
enh72467     1  208030800  208031800      5       2  150064       4.1601   1.5908e-05
enh72468     1  208033600  208034600      4       2  150064       3.5683   0.00017964
enh72469     1  208034500  208035500      6       2  150064       3.2288   0.00062155
enh72470     1  208035200  208036200      6       3  150064       3.7508   8.8118e-05
enh72471     1  208036200  208037200      5       2  150064       3.2962   0.00049004
enh72475     1  208057900  208058900      5       2  150064       2.1935     0.014137
enh72491     1  208227900  208228900      2       1  150064       1.7769     0.037793
enh72500     1  208261200  208262200      5       2  150064       2.8464    0.0022109
enh72501     1  208262900  208263900      4       2  150064       2.7054    0.0034113
enh72502     1  208266900  208267900      3       2  150064       2.4617    0.0069144
enh72503     1  208276800  208277800      4       2  150064       2.1413     0.016123
enh72505     1  208286100  208287100      4       2  150064        2.728    0.0031863
enh72506     1  208290600  208291600      2       1  150064       1.9083     0.028175
enh72507     1  208293600  208294600      5       2  150064       2.1265      0.01673
enh72508     1  208300700  208301700      8       2  150064       3.1368   0.00085395
enh72528     1  208386600  208387600      2       1  150064       2.0546     0.019961
enh72535     1  208407600  208408600      3       1  150064         1.77     0.038364
enh72572     1  209767100  209768100      2       1  150064       1.9621     0.024875
enh72573     1  209768800  209769800      6       2  150064       2.3326    0.0098356
enh72624     1  210409200  210410200      1       1  150064       2.4304     0.007541
enh72667     1  210888700  210889700      2       1  150064       1.9934      0.02311
enh72709     1  211209900  211210900      2       1  150064       1.9052     0.028377
enh72712     1  211302000  211303000      7       4  150064       1.8177     0.034552
enh72716     1  211445100  211446100      3       2  150064       2.1764     0.014762
enh72733     1  211715600  211716600      2       1  150064        1.735     0.041372
enh72736     1  211747900  211748900      2       1  150064       1.9267     0.027006
enh72740     1  211780400  211781400      6       3  150064        1.904     0.028456
enh72768     1  211948200  211949200      3       2  150064       1.6519      0.04928
enh72774     1  211962400  211963400      4       2  150064       1.8609     0.031381
enh72819     1  212428900  212429900      7       2  150064       2.3348    0.0097762
enh72826     1  212474500  212475500      2       1  150064       1.8451     0.032513
enh72828     1  212483300  212484300      1       1  150064       2.2238      0.01308
enh72838     1  212604100  212605100      2       1  150064       1.7314      0.04169
enh72867     1  212769500  212770500      6       3  150064       1.9121      0.02793
enh72928     1  214078300  214079300      1       1  150064       2.6749     0.003738
enh72932     1  214177200  214178200      5       1  150064       3.0961   0.00098036
enh72936     1  214197400  214198400      2       1  150064        1.673     0.047161
enh72953     1  214452400  214453400      1       1  150064       2.1338      0.01643
enh72956     1  214468600  214469600      2       1  150064        2.465    0.0068509
enh72958     1  214492200  214493200      3       2  150064       2.9578     0.001549
enh72961     1  214510500  214511500      3       2  150064        2.452    0.0071034
enh72962     1  214523000  214524000      2       1  150064       2.3815    0.0086217
enh72965     1  214545000  214546000      3       2  150064       1.8027     0.035717
enh72974     1  214687700  214688700      1       1  150064       2.3582     0.009182
enh72976     1  214715400  214716400      6       2  150064       1.8077     0.035323
enh72979     1  214721800  214722800      2       1  150064        2.346    0.0094877
enh72981     1  214777400  214778400      2       1  150064       1.6883     0.045676
enh73015     1  217119200  217120200      3       1  150064       2.0565     0.019868
enh73055     1  218619600  218620600      7       3  150064       2.3273    0.0099754
enh73056     1  218632800  218633800      2       1  150064       2.0383     0.020761
enh73088     1  219832500  219833500      1       1  150064       2.2344      0.01273
enh73103     1  220268500  220269500      3       2  150064       1.6464     0.049836
enh73110     1  220392300  220393300      2       1  150064       2.3684    0.0089325
enh73114     1  220442100  220443100      2       1  150064       1.7508      0.03999
enh73142     1  221456800  221457800      4       2  150064          2.4    0.0081972
enh73190     1  222627600  222628600      2       1  150064       2.7827    0.0026954
enh73191     1  222628400  222629400      3       1  150064       2.8637    0.0020939
enh73196     1  222792800  222793800      3       1  150064       1.7014     0.044431
enh73197     1  222793600  222794600      6       2  150064       1.8347     0.033273
enh73198     1  222816200  222817200      1       1  150064       2.1669      0.01512
enh73199     1  222818500  222819500      1       1  150064       2.1321       0.0165
enh73205     1  222944600  222945600      2       1  150064       2.0147     0.021967
enh73244     1  223840500  223841500      3       2  150064       2.8772    0.0020063
enh73246     1  223892000  223893000      5       3  150064       2.7052    0.0034132
enh73248     1  223898700  223899700      4       2  150064       3.3897    0.0003498
enh73249     1  223903200  223904200      3       2  150064       3.1691   0.00076461
enh73250     1  223904400  223905400      3       1  150064       2.3498     0.009392
enh73251     1  223913100  223914100      1       1  150064       2.8498     0.002187
enh73252     1  223914800  223915800      1       1  150064       2.6463     0.004069
enh73255     1  223921900  223922900      2       1  150064       2.9336    0.0016751
enh73256     1  223923600  223924600      2       1  150064       3.3102   0.00046619
enh73261     1  223936800  223937800      3       1  150064       2.5361    0.0056044
enh73262     1  223942600  223943600      1       1  150064       2.7558     0.002927
enh73264     1  223948000  223949000      4       2  150064       2.9839    0.0014231
enh73267     1  223958300  223959300      2       1  150064       2.9528    0.0015744
enh73268     1  223959700  223960700      7       2  150064       2.7202    0.0032623
enh73269     1  223963100  223964100      1       1  150064       3.5405    0.0001997
enh73271     1  223970800  223971800      1       1  150064       3.4957    0.0002364
enh73274     1  223980400  223981400      2       1  150064       3.2489   0.00057933
enh73277     1  223988000  223989000      1       1  150064       3.5536      0.00019
enh73278     1  223990700  223991700      4       1  150064       3.5246   0.00021208
enh73279     1  223993300  223994300      3       2  150064       2.3674     0.008956
enh73282     1  224007900  224008900      1       1  150064        2.297      0.01081
enh73283     1  224010400  224011400      5       2  150064       3.6324   0.00014041
enh73285     1  224014500  224015500      1       1  150064       3.5115    0.0002228
enh73286     1  224019700  224020700      2       1  150064       3.1528   0.00080858
enh73287     1  224023500  224024500      1       1  150064       3.4465     0.000284
enh73288     1  224027900  224028900      3       1  150064       2.8672    0.0020706
enh73289     1  224028800  224029800      2       1  150064       3.7203   9.9492e-05
enh73290     1  224030200  224031200      1       1  150064       3.5734    0.0001762
enh73310     1  224546400  224547400      2       1  150064       2.3981    0.0082411
enh73311     1  224552600  224553600      1       1  150064       2.8208     0.002395
enh73312     1  224566600  224567600      2       1  150064       2.4161    0.0078444
enh73315     1  224617400  224618400      2       1  150064       1.9301       0.0268
enh73319     1  224643700  224644700      5       2  150064        2.544    0.0054798
enh73320     1  224646200  224647200      1       1  150064       2.6379     0.004171
enh73322     1  224689900  224690900      3       2  150064         2.69    0.0035731
enh73330     1  224877200  224878200      4       2  150064       2.3213     0.010135
enh73335     1  224926800  224927800      2       1  150064       1.8019     0.035784
enh73404     1  225935200  225936200      3       1  150064       1.9529     0.025416
enh73413     1  226012300  226013300      8       3  150064       1.8555     0.031762
enh73419     1  226040500  226041500      4       2  150064       2.3766    0.0087366
enh73421     1  226054600  226055600      4       2  150064       1.9512     0.025517
enh73435     1  226184200  226185200      2       1  150064        1.676     0.046864
enh73441     1  226253600  226254600      2       1  150064        2.767    0.0028287
enh73442     1  226269800  226270800      2       1  150064       2.3561    0.0092342
enh73448     1  226310200  226311200      1       1  150064       2.5982     0.004686
enh73450     1  226315200  226316200      4       2  150064       1.6576       0.0487
enh73451     1  226322500  226323500      1       1  150064       2.6331     0.004231
enh73461     1  226541000  226542000      1       1  150064        1.734      0.04146
enh73463     1  226551800  226552800      1       1  150064       2.1444        0.016
enh73466     1  226591600  226592600      1       1  150064       1.8744      0.03044
enh73467     1  226596000  226597000      5       2  150064       1.6976     0.044794
enh73468     1  226599000  226600000      1       1  150064       2.0306      0.02115
enh73474     1  226681500  226682500      2       1  150064       1.7204      0.04268
enh73479     1  226755100  226756100      8       3  150064       2.1488     0.015826
enh73483     1  226789900  226790900      6       3  150064       4.4887   3.5831e-06
enh73489     1  226821000  226822000      3       2  150064       1.8648     0.031103
enh73490     1  226827600  226828600      4       2  150064       2.0122     0.022102
enh73499     1  226871800  226872800      5       3  150064       2.7479    0.0029993
enh73503     1  226899700  226900700      2       1  150064        2.564    0.0051738
enh73509     1  226917600  226918600      1       1  150064       2.6623     0.003881
enh73510     1  226919500  226920500      4       2  150064        2.983    0.0014273
enh73511     1  226928100  226929100      2       1  150064       2.1571     0.015498
enh73523     1  227061200  227062200      7       3  150064       1.7704     0.038333
enh73524     1  227063200  227064200      4       2  150064       1.6895     0.045558
enh73525     1  227070000  227071000      2       1  150064       2.4803    0.0065635
enh73526     1  227071400  227072400      5       2  150064       2.2744      0.01147
enh73528     1  227073700  227074700      4       2  150064       2.2087     0.013598
enh73552     1  227340800  227341800      4       2  150064         1.71     0.043629
enh73562     1  227415400  227416400      7       3  150064       1.6533     0.049132
enh73563     1  227422400  227423400      3       2  150064       1.9661     0.024641
enh73589     1  227517900  227518900      4       2  150064       2.9753    0.0014634
enh73591     1  227544600  227545600      5       2  150064        2.537    0.0055896
enh73592     1  227547400  227548400      5       2  150064       2.2031     0.013794
enh73672     1  228869800  228870800      2       1  150064       1.8273     0.033824
enh73706     1  229089100  229090100      8       3  150064       2.2478     0.012295
enh73833     1  230220500  230221500      2       1  150064       1.8316     0.033502
enh73835     1  230232100  230233100      5       2  150064       3.3618   0.00038712
enh73836     1  230237100  230238100      9       2  150064       3.6425     0.000135
enh73837     1  230238800  230239800      4       1  150064       3.4778   0.00025282
enh73838     1  230241600  230242600      5       3  150064        2.823     0.002379
enh73839     1  230243200  230244200      5       3  150064       3.2921    0.0004972
enh73840     1  230246200  230247200      5       2  150064       3.2958    0.0004907
enh73841     1  230249900  230250900      3       1  150064       3.5765   0.00017411
enh73842     1  230251000  230252000      3       1  150064       4.2486   1.0756e-05
enh73845     1  230263800  230264800      9       4  150064       3.4892   0.00024222
enh73848     1  230271200  230272200      8       3  150064       2.0014     0.022674
enh73849     1  230273100  230274100      4       2  150064        3.001    0.0013455
enh73850     1  230275000  230276000      7       3  150064        3.821   6.6448e-05
enh73851     1  230276400  230277400      5       3  150064       2.5174    0.0059112
enh73861     1  230301000  230302000      5       2  150064       1.7598     0.039222
enh73865     1  230309000  230310000      5       2  150064       1.8071     0.035377
enh73866     1  230310900  230311900      5       2  150064       2.1163     0.017158
enh73867     1  230313200  230314200      4       1  150064       1.9108     0.028015
enh73868     1  230321200  230322200      3       2  150064       1.7254     0.042229
enh73870     1  230325800  230326800      1       1  150064       2.1306      0.01656
enh73871     1  230328500  230329500      4       2  150064       1.6655     0.047909
enh73889     1  230406200  230407200      2       1  150064       2.0144     0.021985
enh73893     1  230443400  230444400      2       1  150064       2.2896     0.011023
enh73909     1  230517000  230518000      4       2  150064       1.6873     0.045776
enh74027     1  231559000  231560000      2       1  150064       2.0492     0.020222
enh74036     1  231682100  231683100      1       1  150064       1.9496      0.02561
enh74095     1  232571200  232572200      6       3  150064       2.2176     0.013292
enh74096     1  232573600  232574600      3       1  150064       2.5378    0.0055771
enh74098     1  232606200  232607200      9       2  150064       2.4339    0.0074678
enh74099     1  232607800  232608800      6       1  150064       2.4891    0.0064042
enh74100     1  232608600  232609600      2       1  150064       1.9085     0.028161
enh74164     1  233645100  233646100      5       2  150064       2.0501     0.020178
enh74165     1  233653900  233654900      1       1  150064       3.5236    0.0002129
enh74169     1  233705400  233706400      3       2  150064       2.1773      0.01473
enh74193     1  233807400  233808400      2       1  150064       1.7639     0.038871
enh74194     1  233813100  233814100      1       1  150064       1.9388      0.02626
enh74201     1  233926100  233927100      3       1  150064       1.6651     0.047947
enh74210     1  234238000  234239000      3       1  150064       1.8301     0.033619
enh74214     1  234338000  234339000      5       1  150064       1.6886     0.045647
enh74220     1  234398100  234399100      4       2  150064       1.8647      0.03111
enh74227     1  234446200  234447200      2       1  150064       2.1025     0.017755
enh74229     1  234450200  234451200      8       2  150064       1.6898     0.045532
enh74230     1  234461600  234462600      3       2  150064       2.1089     0.017476
enh74239     1  234610100  234611100      3       1  150064       2.0112     0.022154
enh74244     1  234622600  234623600      4       2  150064       1.7362     0.041268
enh74245     1  234630700  234631700      6       2  150064       1.6752     0.046947
enh74246     1  234634000  234635000      7       2  150064       2.8238    0.0023726
enh74247     1  234636100  234637100      3       2  150064       1.8352     0.033238
enh74249     1  234651000  234652000      2       1  150064       2.7282    0.0031841
enh74250     1  234653700  234654700      8       2  150064       2.6119    0.0045022
enh74251     1  234656700  234657700      3       2  150064       2.1535     0.015639
enh74259     1  234697800  234698800      2       1  150064       1.9754     0.024111
enh74261     1  234706000  234707000      5       2  150064       3.0113    0.0013005
enh74262     1  234707200  234708200      2       1  150064        3.019    0.0012679
enh74291     1  234895700  234896700      3       2  150064       1.7982     0.036074
enh74312     1  235095100  235096100      6       2  150064        1.916     0.027685
enh74314     1  235107900  235108900      4       1  150064       1.6533     0.049134
enh74374     1  235587200  235588200      1       1  150064       2.2959      0.01084
enh74382     1  235805100  235806100      2       1  150064        1.897     0.028916
enh74434     1  236665600  236666600      1       1  150064       1.7372      0.04118
enh74447     1  236879900  236880900      4       2  150064       1.6737     0.047095
enh74461     1  237258600  237259600      4       2  150064       2.0731      0.01908
enh74484     1  237754400  237755400      9       2  150064       2.0162     0.021889
enh74487     1  237995800  237996800      2       1  150064       1.7022     0.044356
enh74493     1  238564200  238565200      2       1  150064       1.8819     0.029926
enh74499     1  239154600  239155600      3       2  150064       2.1131     0.017295
enh74500     1  239275300  239276300      2       1  150064       2.6312    0.0042545
enh74501     1  239289100  239290100      7       3  150064       2.7511    0.0029694
enh74504     1  239689000  239690000      3       2  150064       1.9266     0.027013
enh74517     1  240190200  240191200      5       2  150064       1.6725     0.047213
enh74532     1  240314100  240315100      8       2  150064        2.552    0.0053546
enh74540     1  240356600  240357600      4       2  150064       3.3749   0.00036917
enh74541     1  240382200  240383200      2       1  150064       2.6388    0.0041598
enh74551     1  241002800  241003800      5       2  150064       2.7742    0.0027667
enh74552     1  241007000  241008000      7       1  150064       2.1893     0.014289
enh74553     1  241237500  241238500      1       1  150064       2.4299     0.007552
enh74559     1  241392300  241393300      2       1  150064       1.9483      0.02569
enh74578     1  241790900  241791900      5       2  150064       2.6692    0.0038018
enh74635     1  243277100  243278100      2       1  150064       2.1798     0.014634
enh74637     1  243348000  243349000      1       1  150064       3.0624     0.001098
enh74641     1  243381100  243382100      1       1  150064       3.8197    6.681e-05
enh74642     1  243382700  243383700      3       1  150064       3.8383    6.194e-05
enh74643     1  243390600  243391600      2       1  150064        3.351   0.00040261
enh74645     1  243402600  243403600      2       1  150064       4.1434   1.7112e-05
enh74646     1  243404800  243405800      2       1  150064        2.784    0.0026849
enh74647     1  243407600  243408600      1       1  150064       3.8631    5.598e-05
enh74648     1  243410900  243411900      4       2  150064       3.7988   7.2691e-05
enh74649     1  243412700  243413700      2       1  150064       4.0336   2.7463e-05
enh74650     1  243414000  243415000      4       2  150064       4.2609   1.0181e-05
enh74651     1  243420500  243421500      2       1  150064       4.0095   3.0424e-05
enh74654     1  243431300  243432300      1       1  150064       4.8918    4.997e-07
enh74655     1  243433500  243434500      1       1  150064       4.9018    4.748e-07
enh74657     1  243450300  243451300      1       1  150064       4.8728    5.502e-07
enh74659     1  243471600  243472600      2       1  150064       4.3487   6.8469e-06
enh74661     1  243485900  243486900      3       2  150064        4.094   2.1202e-05
enh74662     1  243487800  243488800      2       1  150064       4.3836   5.8362e-06
enh74665     1  243518100  243519100      2       1  150064       3.4178    0.0003157
enh74670     1  243570000  243571000      3       2  150064       2.1091     0.017467
enh74679     1  243616000  243617000      2       1  150064       4.0775   2.2759e-05
enh74680     1  243617600  243618600      9       3  150064       4.0755    2.296e-05
enh74681     1  243626200  243627200      1       1  150064       4.3881    5.718e-06
enh74685     1  243640300  243641300      3       2  150064       4.3467   6.9107e-06
enh74686     1  243644500  243645500      2       1  150064       4.1066   2.0075e-05
enh74687     1  243646900  243647900      3       1  150064       3.6675   0.00012246
enh74688     1  243652600  243653600      1       1  150064        3.928    4.283e-05
enh74691     1  243659800  243660800      1       1  150064       2.4736     0.006688
enh74692     1  243661100  243662100      5       2  150064       4.8203   7.1675e-07
enh74693     1  243664000  243665000      4       2  150064       5.2183   9.0264e-08
enh74694     1  243668000  243669000      1       1  150064       4.4657     3.99e-06
enh74698     1  243788900  243789900      2       1  150064       4.5493   2.6912e-06
enh74699     1  243791200  243792200      2       1  150064        4.554   2.6317e-06
enh74705     1  243874800  243875800      2       1  150064       3.0015    0.0013432
enh74706     1  243877600  243878600      3       2  150064       4.8314   6.7774e-07
enh74710     1  243886600  243887600      2       1  150064       2.5088    0.0060569
enh74712     1  243891200  243892200      2       1  150064       4.1132   1.9514e-05
enh74714     1  243894900  243895900      1       1  150064       3.8931    4.948e-05
enh74715     1  243900600  243901600      1       1  150064       3.8189    6.703e-05
enh74718     1  243908400  243909400      1       1  150064       4.8466     6.28e-07
enh74719     1  243910800  243911800      1       1  150064       4.7414    1.061e-06
enh74722     1  243917300  243918300      3       1  150064       3.3696   0.00037632
enh74723     1  243919200  243920200      1       1  150064       4.7265    1.142e-06
enh74726     1  243930000  243931000      3       2  150064       3.2508   0.00057541
enh74728     1  243946000  243947000      3       1  150064       4.5019   3.3667e-06
enh74729     1  243947000  243948000      1       1  150064       2.9342     0.001672
enh74731     1  243954500  243955500      3       2  150064       3.1632   0.00078012
enh74732     1  243958000  243959000      1       1  150064       3.3098    0.0004668
enh74733     1  243964400  243965400      3       2  150064       3.1053   0.00095037
enh74736     1  243993500  243994500      2       1  150064       4.0676   2.3751e-05
enh74739     1  244008800  244009800      1       1  150064         3.42    0.0003131
enh74740     1  244009800  244010800      1       1  150064        4.007    3.075e-05
enh74741     1  244011000  244012000      2       1  150064       3.4812   0.00024957
enh74742     1  244014700  244015700      1       1  150064       3.3251     0.000442
enh74745     1  244079400  244080400      2       1  150064       2.4985    0.0062356
enh74746     1  244081500  244082500      2       1  150064       2.8917    0.0019159
enh74747     1  244087500  244088500      1       1  150064       4.2458    1.089e-05
enh74748     1  244093900  244094900      1       1  150064       2.6135     0.004481
enh74765     1  244250900  244251900      4       2  150064       2.0724     0.019114
enh74766     1  244259900  244260900      2       1  150064       1.7952     0.036309
enh74777     1  244375600  244376600      3       2  150064       2.1621     0.015305
enh74778     1  244377100  244378100      8       3  150064       2.3082     0.010495
enh74780     1  244394000  244395000      2       1  150064       2.1176     0.017106
enh74792     1  244525300  244526300      4       2  150064        1.823      0.03415
enh74793     1  244551900  244552900      1       1  150064       3.5648    0.0001821
enh74801     1  244594100  244595100      2       1  150064       2.0863     0.018477
enh74804     1  244602000  244603000      5       2  150064       2.2166     0.013325
enh74807     1  244607600  244608600      1       1  150064       2.2307      0.01285
enh74809     1  244612100  244613100      2       1  150064       2.3452    0.0095087
enh74815     1  244828600  244829600      7       3  150064       2.0573     0.019829
enh74817     1  244836200  244837200      4       2  150064       1.7491     0.040141
enh74818     1  244841700  244842700      4       2  150064       3.0702    0.0010695
enh74847     1  245534200  245535200      3       1  150064       1.9775     0.023995
enh74858     1  245762100  245763100      8       2  150064       2.5045    0.0061312
enh74866     1  246160700  246161700      9       3  150064       2.1372     0.016291
enh74871     1  246362300  246363300      6       2  150064        2.091     0.018266
enh74873     1  246382600  246383600     10       3  150064       2.6579    0.0039311
enh74874     1  246437900  246438900     11       2  150064       1.8118     0.035011
enh74889     1  246771500  246772500      3       1  150064       2.1364     0.016321
enh74890     1  246776000  246777000      4       2  150064       1.7275     0.042042
enh74892     1  246785200  246786200      6       3  150064       2.3598    0.0091428
enh74905     1  246859300  246860300      5       2  150064       1.8059     0.035464
enh74906     1  246859800  246860800      3       1  150064       1.7629     0.038958
enh74907     1  246861600  246862600      6       3  150064        1.869     0.030814
enh74911     1  246932200  246933200      2       1  150064        1.668     0.047662
enh74918     1  247000800  247001800      1       1  150064       1.6903      0.04549
enh74931     1  247265600  247266600      1       1  150064       2.0738      0.01905
enh74961     1  249134600  249135600      1       1  150064       2.4173     0.007817
enh84512     2     193200     194200      6       3  150064       1.8472     0.032361
enh84518     2     232900     233900      1       1  150064       1.8119        0.035
enh84541     2    1005800    1006800      2       1  150064       2.2477     0.012297
enh84565     2    1734100    1735100      4       2  150064       1.7551     0.039619
enh84566     2    1743600    1744600      3       1  150064        1.662     0.048258
enh84567     2    1745800    1746800      8       2  150064       2.3201     0.010169
enh84631     2    2315300    2316300      8       4  150064       3.3097     0.000467
enh84633     2    2336200    2337200      2       1  150064       2.5963    0.0047112
enh84638     2    2527300    2528300      6       2  150064       2.3859     0.008519
enh84662     2    2842200    2843200      6       3  150064       2.0382     0.020763
enh84680     2    3204100    3205100      6       2  150064       1.6769     0.046783
enh84681     2    3226500    3227500      3       1  150064       2.4924    0.0063448
enh84682     2    3260700    3261700      5       2  150064       1.6683     0.047625
enh84683     2    3267700    3268700      2       1  150064       2.4762    0.0066389
enh84685     2    3286900    3287900      4       2  150064        3.142   0.00083885
enh84686     2    3290900    3291900      8       3  150064       2.9511    0.0015833
enh84687     2    3293800    3294800      2       1  150064       2.0121     0.022106
enh84688     2    3296600    3297600      3       2  150064       2.6401    0.0041441
enh84689     2    3297800    3298800      2       1  150064       1.8354     0.033221
enh84691     2    3307300    3308300      4       1  150064       2.7783    0.0027318
enh84730     2    3621600    3622600      1       1  150064       2.0286      0.02125
enh84743     2    5375500    5376500      1       1  150064       2.9933      0.00138
enh84760     2    6104600    6105600      4       2  150064       1.9428     0.026022
enh84773     2    6646100    6647100      5       2  150064       1.7141     0.043257
enh84786     2    7055400    7056400      2       1  150064       3.4444    0.0002862
enh84789     2    7062200    7063200      4       2  150064       3.0894    0.0010026
enh84790     2    7063500    7064500      3       1  150064       2.9286    0.0017024
enh84792     2    7071200    7072200      5       2  150064       1.9998     0.022762
enh84825     2    7517900    7518900      1       1  150064       2.0749        0.019
enh84827     2    7571000    7572000      1       1  150064       1.9847      0.02359
enh84831     2    7932000    7933000      5       1  150064       2.0996      0.01788
enh84860     2    8551800    8552800      6       2  150064       1.9529     0.025413
enh84863     2    8585400    8586400      5       1  150064       3.1424   0.00083791
enh84891     2    8784600    8785600      5       3  150064       2.7427     0.003047
enh84896     2    8826000    8827000      2       1  150064       1.7307     0.041755
enh84903     2    8961300    8962300      1       1  150064       2.3737     0.008805
enh84907     2    9012700    9013700      2       1  150064       2.2586     0.011954
enh84949     2    9330900    9331900      2       1  150064       2.0791     0.018805
enh84953     2    9352400    9353400      6       4  150064       1.7396     0.040964
enh84954     2    9354700    9355700      1       1  150064       1.9041      0.02845
enh84955     2    9355700    9356700      3       1  150064       2.9002    0.0018646
enh84961     2    9368900    9369900      1       1  150064        3.181    0.0007338
enh84963     2    9374800    9375800      3       2  150064       2.6613    0.0038922
enh84967     2    9391300    9392300      7       2  150064        3.044    0.0011674
enh84971     2    9403600    9404600      4       2  150064       2.2769     0.011396
enh84972     2    9404200    9405200      1       1  150064        3.188    0.0007163
enh84974     2    9408400    9409400      4       2  150064       2.3659    0.0089922
enh84975     2    9409200    9410200      4       2  150064       2.6832    0.0036459
enh85015     2    9685400    9686400      2       1  150064       2.1667     0.015128
enh85033     2    9790200    9791200      2       1  150064       2.2059     0.013696
enh85034     2    9794400    9795400      7       3  150064       2.2331     0.012771
enh85063     2   10094100   10095100      8       4  150064       2.0775     0.018877
enh85067     2   10130800   10131800      4       1  150064       1.6644     0.048016
enh85140     2   10947700   10948700      9       2  150064       1.8183     0.034506
enh85142     2   10953200   10954200      6       3  150064       2.0708     0.019191
enh85143     2   10954300   10955300      4       2  150064       2.5586    0.0052546
enh85211     2   11535100   11536100      5       2  150064        1.661     0.048357
enh85220     2   11586500   11587500      4       1  150064       1.8761     0.030323
enh85222     2   11595900   11596900      3       1  150064       1.6591     0.048552
enh85224     2   11601700   11602700      5       2  150064       1.7343     0.041429
enh85263     2   11883000   11884000      4       2  150064       2.0733      0.01907
enh85265     2   11890600   11891600      2       1  150064        1.706     0.044003
enh85266     2   11892800   11893800      4       2  150064       1.7322     0.041615
enh85272     2   11904300   11905300      2       1  150064       1.7834      0.03726
enh85274     2   11915200   11916200      2       1  150064       1.6887     0.045636
enh85275     2   11918300   11919300      1       1  150064       2.5252     0.005782
enh85277     2   11924700   11925700      2       1  150064       2.6214     0.004379
enh85296     2   12282100   12283100      9       1  150064       2.5248    0.0057889
enh85300     2   12332800   12333800      3       2  150064       2.1241     0.016831
enh85302     2   12444200   12445200      2       1  150064       1.8588     0.031527
enh85317     2   12782400   12783400      3       2  150064       2.2079     0.013626
enh85326     2   12880700   12881700      2       1  150064        2.053     0.020037
enh85358     2   15310000   15311000      6       2  150064       2.6182    0.0044192
enh85362     2   15412800   15413800      3       1  150064       1.9469     0.025775
enh85367     2   15634700   15635700      3       1  150064       1.7243     0.042331
enh85368     2   15654700   15655700      3       1  150064       1.7592     0.039275
enh85369     2   15657400   15658400      1       1  150064       1.8186      0.03449
enh85371     2   15699000   15700000      4       1  150064       1.8447     0.032539
enh85380     2   15940500   15941500      4       2  150064       2.3419    0.0095937
enh85382     2   15949200   15950200      6       2  150064       1.7619     0.039041
enh85441     2   16894400   16895400      1       1  150064       2.0847      0.01855
enh85462     2   17833600   17834600      3       1  150064       2.6842    0.0036355
enh85464     2   17932900   17933900      1       1  150064       2.0415       0.0206
enh85466     2   17980400   17981400     10       3  150064       2.0846     0.018553
enh85467     2   17981400   17982400      3       1  150064       2.3466     0.009474
enh85469     2   18002600   18003600      3       2  150064       2.6326    0.0042366
enh85470     2   18012000   18013000      1       1  150064        1.924      0.02718
enh85471     2   18032900   18033900      7       4  150064       1.8073     0.035355
enh85472     2   18062200   18063200      5       3  150064       1.9642     0.024754
enh85473     2   18092800   18093800      7       4  150064       3.1348   0.00085989
enh85474     2   18096400   18097400      4       2  150064       2.9331    0.0016782
enh85475     2   18099800   18100800      6       3  150064       2.0066     0.022397
enh85476     2   18139700   18140700      2       1  150064       2.3672    0.0089618
enh85480     2   18277700   18278700     10       2  150064       3.0411    0.0011785
enh85481     2   18285800   18286800      8       2  150064        2.607    0.0045668
enh85504     2   19314200   19315200      1       1  150064       2.6166     0.004441
enh85505     2   19319600   19320600      4       2  150064       2.5082    0.0060678
enh85507     2   19426400   19427400      2       1  150064       1.8583     0.031562
enh85511     2   19548200   19549200      2       1  150064        2.264     0.011786
enh85525     2   20241700   20242700      3       1  150064       1.8505     0.032123
enh85529     2   20261800   20262800      4       2  150064       2.4096    0.0079844
enh85536     2   20369400   20370400      6       3  150064       1.8979     0.028855
enh85537     2   20406300   20407300      3       2  150064       2.6101    0.0045264
enh85548     2   20533000   20534000      1       1  150064       1.9423      0.02605
enh85552     2   20541600   20542600      3       1  150064       1.7864      0.03702
enh85566     2   20673100   20674100      4       2  150064       1.9695     0.024446
enh85583     2   20765400   20766400      4       2  150064         2.21     0.013553
enh85584     2   20768400   20769400      8       3  150064       2.2647     0.011765
enh85585     2   20770400   20771400      5       3  150064       1.9445     0.025917
enh85586     2   20778400   20779400      5       2  150064       2.1759      0.01478
enh85588     2   20788800   20789800      1       1  150064       2.4756      0.00665
enh85594     2   20821500   20822500      4       2  150064       1.7987     0.036029
enh85597     2   20828300   20829300      9       3  150064       1.7151      0.04316
enh85598     2   20829900   20830900      6       2  150064       2.2938     0.010901
enh85604     2   20842200   20843200      2       1  150064       2.1033     0.017719
enh85621     2   21511600   21512600      3       1  150064       2.1364     0.016322
enh85623     2   21537100   21538100      6       2  150064       1.8925     0.029212
enh85624     2   21539600   21540600      3       2  150064       1.7095     0.043678
enh85631     2   22112800   22113800      5       2  150064        3.053    0.0011327
enh85633     2   22605500   22606500      2       1  150064       3.6624   0.00012492
enh85634     2   22672400   22673400      3       2  150064       4.5199   3.0938e-06
enh85635     2   22673500   22674500      5       2  150064       4.2675   9.8849e-06
enh85638     2   22722700   22723700      1       1  150064       4.3969     5.49e-06
enh85640     2   22748400   22749400      4       2  150064       2.5165    0.0059258
enh85642     2   22801600   22802600      3       1  150064       1.7785     0.037657
enh85649     2   23358600   23359600      3       2  150064       1.8793     0.030102
enh85662     2   23703500   23704500      4       2  150064       1.8388     0.032972
enh85666     2   23726900   23727900      2       1  150064       3.5967   0.00016111
enh85668     2   23742200   23743200      2       1  150064       3.0224     0.001254
enh85698     2   23869700   23870700      4       2  150064       1.9681     0.024529
enh85704     2   23920500   23921500     11       3  150064       1.9402     0.026177
enh85706     2   23942300   23943300      3       2  150064       1.7462     0.040391
enh85712     2   24124800   24125800      1       1  150064       2.0809      0.01872
enh85713     2   24126900   24127900      3       2  150064       1.9028     0.028531
enh85714     2   24127800   24128800      1       1  150064        2.071      0.01918
enh85717     2   24151200   24152200      2       1  150064       1.9116     0.027966
enh85718     2   24161500   24162500      1       1  150064       2.2362      0.01267
enh85720     2   24166700   24167700      5       2  150064       2.4833    0.0065081
enh85721     2   24167600   24168600      3       2  150064       1.7523     0.039858
enh85733     2   24347300   24348300      2       1  150064       1.6722     0.047238
enh85734     2   24376100   24377100     10       3  150064       1.6729     0.047172
enh85764     2   24655400   24656400      3       1  150064       2.1266     0.016728
enh85765     2   24657400   24658400      2       1  150064       2.5822    0.0049087
enh85766     2   24659100   24660100      3       1  150064       2.4573    0.0069987
enh85775     2   24719800   24720800      4       2  150064        2.538    0.0055742
enh85779     2   24728900   24729900      3       2  150064       2.1438     0.016025
enh85795     2   24835800   24836800      2       1  150064       1.8495     0.032195
enh85856     2   25320800   25321800      2       1  150064       1.9089     0.028136
enh85858     2   25328400   25329400      3       1  150064       3.6525   0.00012984
enh85859     2   25346300   25347300      4       1  150064       3.6785   0.00011729
enh85860     2   25347700   25348700      7       3  150064       4.2729   9.6484e-06
enh85861     2   25351200   25352200      5       2  150064       4.4973   3.4406e-06
enh85862     2   25384400   25385400      3       1  150064       4.1609   1.5851e-05
enh85863     2   25418900   25419900      2       1  150064       3.1712   0.00075895
enh85864     2   25420200   25421200      2       1  150064       2.6263    0.0043163
enh85865     2   25452300   25453300      5       2  150064       4.0983   2.0809e-05
enh85872     2   25486100   25487100      2       1  150064       3.4024   0.00033401
enh85873     2   25487500   25488500      5       3  150064       2.1024     0.017758
enh85880     2   25512700   25513700      7       4  150064       1.6919     0.045332
enh85885     2   25525900   25526900      4       2  150064       2.7383    0.0030879
enh85886     2   25530500   25531500      5       2  150064       3.4965   0.00023573
enh85887     2   25532400   25533400      2       1  150064       2.3566    0.0092222
enh85889     2   25535900   25536900      2       1  150064       3.1032   0.00095731
enh85890     2   25539200   25540200      2       1  150064        2.055      0.01994
enh85891     2   25542600   25543600      4       2  150064       1.9663     0.024633
enh85894     2   25548200   25549200      3       2  150064       2.0021     0.022638
enh85895     2   25550600   25551600      2       1  150064       2.0405     0.020648
enh85897     2   25554000   25555000      4       1  150064         1.83     0.033623
enh85905     2   25585400   25586400      5       2  150064       1.6943     0.045104
enh85928     2   25826000   25827000      1       1  150064       2.1906      0.01424
enh85929     2   25829000   25830000      3       1  150064        2.096     0.018042
enh85948     2   26075600   26076600      1       1  150064       1.7816      0.03741
enh85957     2   26179100   26180100      4       1  150064       1.8652     0.031076
enh85962     2   26194900   26195900      3       2  150064       1.7023     0.044347
enh85964     2   26197000   26198000      4       1  150064       2.0959     0.018047
enh85966     2   26213700   26214700      2       1  150064       2.3868    0.0084985
enh85967     2   26214500   26215500      4       2  150064       3.7867   7.6332e-05
enh85968     2   26215600   26216600      1       1  150064       2.2247      0.01305
enh85969     2   26220200   26221200      7       3  150064       2.8477    0.0022021
enh85973     2   26231800   26232800      2       1  150064       3.0839    0.0010216
enh85977     2   26260900   26261900      4       2  150064       2.8396    0.0022588
enh85978     2   26262800   26263800      2       1  150064       2.6277    0.0042987
enh85982     2   26277600   26278600      3       2  150064        1.748     0.040235
enh85991     2   26299800   26300800      1       1  150064       2.9663     0.001507
enh85996     2   26322500   26323500      1       1  150064       1.9555      0.02526
enh85997     2   26343700   26344700      3       1  150064       1.7825      0.03733
enh86005     2   26398200   26399200      5       2  150064       2.2219     0.013146
enh86006     2   26401000   26402000      2       1  150064       2.4287     0.007577
enh86007     2   26402400   26403400      3       1  150064        1.709     0.043728
enh86009     2   26411200   26412200      2       1  150064       1.6462     0.049862
enh86039     2   26929500   26930500      1       1  150064       2.0956      0.01806
enh86046     2   26985900   26986900      2       1  150064       3.1708   0.00076023
enh86047     2   26989600   26990600      4       2  150064       3.0451     0.001163
enh86048     2   26991200   26992200      1       1  150064       3.3193    0.0004512
enh86050     2   26995600   26996600      1       1  150064       3.3202    0.0004497
enh86051     2   26996900   26997900      2       1  150064       3.1335   0.00086353
enh86052     2   27007500   27008500      3       2  150064       2.1143     0.017246
enh86053     2   27030500   27031500      2       1  150064       3.2377   0.00060239
enh86054     2   27065800   27066800      2       1  150064       3.3375   0.00042272
enh86058     2   27080300   27081300      4       1  150064       2.5871    0.0048398
enh86059     2   27082700   27083700      3       1  150064        2.742    0.0030534
enh86062     2   27097800   27098800      2       1  150064       2.8885    0.0019353
enh86064     2   27103200   27104200      1       1  150064       3.1922     0.000706
enh86066     2   27110800   27111800      2       1  150064       2.8657    0.0020802
enh86067     2   27115100   27116100      2       1  150064       3.1731     0.000754
enh86069     2   27130700   27131700      2       1  150064       2.9626    0.0015253
enh86070     2   27134100   27135100      1       1  150064       3.0729      0.00106
enh86071     2   27137300   27138300      4       1  150064       2.9734    0.0014724
enh86072     2   27143100   27144100      1       1  150064       3.4185    0.0003148
enh86074     2   27155700   27156700      4       1  150064       3.1323   0.00086736
enh86075     2   27165200   27166200      1       1  150064       2.8733     0.002031
enh86076     2   27169000   27170000      4       1  150064       3.0715    0.0010651
enh86077     2   27172600   27173600      6       2  150064       3.1613   0.00078545
enh86078     2   27184100   27185100      2       1  150064       2.4556    0.0070326
enh86080     2   27195500   27196500      1       1  150064       3.3323    0.0004307
enh86083     2   27204000   27205000      1       1  150064       3.2539    0.0005691
enh86087     2   27242800   27243800      3       1  150064        3.198   0.00069193
enh86088     2   27244200   27245200      1       1  150064       3.3136    0.0004605
enh86089     2   27248500   27249500      1       1  150064       3.3146    0.0004588
enh86091     2   27254300   27255300      1       1  150064       3.0193     0.001267
enh86094     2   27271800   27272800      2       1  150064       3.4335   0.00029787
enh86095     2   27275300   27276300      2       1  150064       2.6178    0.0044244
enh86096     2   27291400   27292400      1       1  150064       3.7026    0.0001067
enh86100     2   27307300   27308300      2       1  150064       2.5213    0.0058457
enh86102     2   27314700   27315700      4       1  150064       2.9509    0.0015842
enh86105     2   27328600   27329600      1       1  150064       2.0363      0.02086
enh86106     2   27345300   27346300      2       1  150064       2.6162    0.0044459
enh86108     2   27355100   27356100      2       1  150064       2.4193    0.0077762
enh86114     2   27432400   27433400      7       3  150064       2.4129     0.007913
enh86117     2   27441000   27442000      9       3  150064       2.3197      0.01018
enh86120     2   27525800   27526800      2       1  150064       2.4601    0.0069449
enh86123     2   27543800   27544800      2       1  150064       1.9898     0.023304
enh86131     2   27604200   27605200      1       1  150064       3.0578     0.001115
enh86133     2   27630200   27631200      1       1  150064       3.1035    0.0009562
enh86136     2   27664600   27665600      1       1  150064       3.1687    0.0007655
enh86138     2   27711100   27712100      5       2  150064       3.1921   0.00070617
enh86139     2   27716300   27717300      1       1  150064        3.188    0.0007163
enh86140     2   27724100   27725100      1       1  150064       1.9972       0.0229
enh86142     2   27807500   27808500      3       2  150064       2.7382    0.0030892
enh86143     2   27821600   27822600      1       1  150064       2.1959      0.01405
enh86145     2   27852600   27853600      4       2  150064       1.6601     0.048445
enh86149     2   27906000   27907000      2       1  150064       1.7749     0.037961
enh86153     2   27937200   27938200      2       1  150064       2.0899     0.018314
enh86154     2   27939000   27940000      2       1  150064       3.5124   0.00022205
enh86158     2   27951700   27952700      2       1  150064       3.8487   5.9369e-05
enh86161     2   27988800   27989800      3       2  150064       4.4211   4.9099e-06
enh86162     2   27993400   27994400      1       1  150064       3.8587      5.7e-05
enh86166     2   28019700   28020700      4       1  150064       4.5306   2.9408e-06
enh86167     2   28022600   28023600      5       2  150064       4.6952   1.3318e-06
enh86168     2   28031600   28032600      2       1  150064       4.1818   1.4459e-05
enh86170     2   28045900   28046900      5       2  150064       2.1654     0.015177
enh86172     2   28114500   28115500      1       1  150064       1.9473      0.02575
enh86174     2   28131200   28132200      4       2  150064        3.882   5.1792e-05
enh86178     2   28142700   28143700      1       1  150064       3.6355    0.0001387
enh86180     2   28169000   28170000      1       1  150064       3.4674    0.0002628
enh86187     2   28291900   28292900      1       1  150064       2.7673     0.002826
enh86189     2   28303700   28304700      4       2  150064       1.8579     0.031589
enh86190     2   28325000   28326000      1       1  150064       2.2133      0.01344
enh86214     2   28565700   28566700      2       1  150064       1.7583      0.03935
enh86217     2   28611700   28612700      2       1  150064       3.1887   0.00071447
enh86218     2   28623400   28624400      2       1  150064        1.993     0.023133
enh86248     2   28982500   28983500      4       2  150064       2.2686     0.011645
enh86251     2   28992400   28993400      4       2  150064       2.8241    0.0023707
enh86253     2   28998000   28999000      2       1  150064       2.7559    0.0029262
enh86255     2   29024900   29025900      1       1  150064       2.8096      0.00248
enh86256     2   29032400   29033400      3       1  150064       3.1758   0.00074719
enh86259     2   29093600   29094600      6       3  150064         1.99     0.023295
enh86276     2   29282800   29283800      4       2  150064       1.7994     0.035979
enh86291     2   29364300   29365300      6       2  150064       1.6716     0.047297
enh86294     2   29388200   29389200      3       1  150064       1.8139     0.034846
enh86301     2   29627800   29628800      4       2  150064       1.9942     0.023063
enh86302     2   29643200   29644200      4       2  150064       3.8794   5.2357e-05
enh86304     2   29678300   29679300      3       2  150064       1.6996       0.0446
enh86305     2   29698300   29699300      7       2  150064       1.9289     0.026874
enh86318     2   30368200   30369200      2       1  150064       1.8372     0.033087
enh86327     2   30447400   30448400      5       2  150064       2.1539     0.015623
enh86357     2   30848400   30849400      4       2  150064       1.6764      0.04683
enh86494     2   33905300   33906300      1       1  150064       1.9595      0.02503
enh86502     2   34321400   34322400      2       1  150064       1.7606      0.03915
enh86504     2   34413700   34414700      3       2  150064        1.757     0.039459
enh86530     2   36632000   36633000      6       3  150064        2.015     0.021951
enh86533     2   36636500   36637500      1       1  150064       1.8342      0.03331
enh86536     2   36641500   36642500      4       2  150064       2.2387     0.012587
enh86539     2   36647300   36648300      1       1  150064       2.3588     0.009167
enh86543     2   36660800   36661800      2       1  150064       2.2032     0.013792
enh86554     2   36688000   36689000      2       1  150064       2.0103     0.022198
enh86557     2   36712600   36713600      2       1  150064       1.9432     0.025999
enh86558     2   36716700   36717700      2       1  150064       1.7236     0.042387
enh86559     2   36718000   36719000      3       1  150064       1.9207     0.027382
enh86570     2   36791900   36792900      4       2  150064       2.0243      0.02147
enh86575     2   36817200   36818200      2       1  150064       1.9193     0.027473
enh86584     2   37068000   37069000      1       1  150064       2.1964      0.01403
enh86586     2   37116700   37117700      2       1  150064       2.0112     0.022153
enh86594     2   37194600   37195600      1       1  150064       2.9809     0.001437
enh86595     2   37247200   37248200      1       1  150064       3.0485      0.00115
enh86602     2   37388200   37389200      8       3  150064       3.1327   0.00086589
enh86604     2   37422600   37423600      1       1  150064       3.5202    0.0002156
enh86605     2   37424500   37425500      3       2  150064       1.7105      0.04359
enh86606     2   37453400   37454400      6       3  150064       3.1935   0.00070269
enh86607     2   37456400   37457400      3       2  150064       2.2591     0.011938
enh86608     2   37460000   37461000      5       2  150064        3.157   0.00079709
enh86609     2   37528500   37529500      6       2  150064       3.2026   0.00068087
enh86610     2   37544800   37545800      3       2  150064       2.9199    0.0017509
enh86611     2   37545800   37546800      1       1  150064        3.338    0.0004219
enh86612     2   37548700   37549700      3       2  150064       3.9044   4.7237e-05
enh86613     2   37552600   37553600      3       2  150064       3.5159   0.00021917
enh86614     2   37570600   37571600      7       3  150064        3.884   5.1384e-05
enh86617     2   37641400   37642400      4       2  150064       2.1762      0.01477
enh86619     2   37733900   37734900      4       1  150064       1.8585     0.031551
enh86649     2   38151100   38152100      4       2  150064       1.9939     0.023079
enh86654     2   38323000   38324000      2       1  150064       2.0748     0.019001
enh86672     2   38528800   38529800      5       1  150064       1.8383     0.033009
enh86676     2   38574000   38575000      1       1  150064       1.7225      0.04249
enh86687     2   38665600   38666600      3       2  150064       2.0174     0.021826
enh86715     2   38948400   38949400      5       2  150064       2.5385    0.0055665
enh86718     2   38964400   38965400      2       1  150064       2.4299    0.0075516
enh86719     2   38967700   38968700      1       1  150064       2.2486      0.01227
enh86724     2   39032900   39033900      1       1  150064       2.8935     0.001905
enh86732     2   39299800   39300800      3       2  150064       1.7475     0.040276
enh86733     2   39322000   39323000      1       1  150064       1.6606       0.0484
enh86740     2   39454600   39455600      4       2  150064            2      0.02275
enh86748     2   39609800   39610800      3       1  150064       1.9472     0.025758
enh86749     2   39614200   39615200      3       1  150064       1.6713     0.047327
enh86777     2   39820600   39821600      1       1  150064        2.696     0.003509
enh86783     2   39866800   39867800      1       1  150064        2.064      0.01951
enh86786     2   39891500   39892500      3       1  150064       1.9599     0.025002
enh86792     2   39955800   39956800      1       1  150064       2.2685      0.01165
enh86793     2   39959500   39960500      1       1  150064        2.403      0.00813
enh86797     2   39970200   39971200      7       3  150064       1.8132     0.034903
enh86798     2   39999400   40000400      4       2  150064       2.0368     0.020835
enh86799     2   40000700   40001700      1       1  150064       2.0746      0.01901
enh86801     2   40003700   40004700      2       1  150064       2.1676     0.015094
enh86814     2   40467000   40468000      5       2  150064       2.5466    0.0054393
enh86815     2   40470700   40471700      3       2  150064       2.3736    0.0088074
enh86817     2   40500800   40501800      4       1  150064       1.6571     0.048748
enh86821     2   40511900   40512900      1       1  150064       1.7723      0.03817
enh86822     2   40573000   40574000      6       3  150064       1.9061     0.028321
enh86823     2   40579500   40580500      3       2  150064       2.3671     0.008964
enh86824     2   40587400   40588400      3       1  150064        1.653      0.04917
enh86832     2   40645800   40646800      1       1  150064       1.9016      0.02861
enh86835     2   40660500   40661500      6       2  150064       2.0008     0.022709
enh86836     2   40662300   40663300      2       1  150064       2.4336     0.007474
enh86837     2   40663600   40664600      5       1  150064       2.1641     0.015228
enh86842     2   40681700   40682700      3       1  150064       2.3402    0.0096374
enh86843     2   40715100   40716100      4       2  150064       1.9466     0.025791
enh86844     2   41825000   41826000      6       1  150064       2.0005     0.022722
enh86848     2   42068600   42069600      5       1  150064       2.4789    0.0065887
enh86849     2   42080500   42081500      7       2  150064       2.7927    0.0026139
enh86924     2   42981000   42982000      3       2  150064       1.9159     0.027691
enh86936     2   43072100   43073100      4       2  150064       1.9494     0.025626
enh86939     2   43106700   43107700      3       1  150064       1.6831     0.046179
enh87066     2   44330100   44331100      5       3  150064       2.1278     0.016678
enh87072     2   44410500   44411500      4       1  150064       1.8272     0.033834
enh87073     2   44412100   44413100      4       2  150064       2.1065     0.017579
enh87075     2   44418200   44419200      1       1  150064       1.7877      0.03691
enh87078     2   44432000   44433000      1       1  150064       1.8418      0.03275
enh87085     2   44459000   44460000      2       1  150064       1.8974     0.028886
enh87103     2   44901600   44902600      3       2  150064       2.0053     0.022467
enh87121     2   45881500   45882500      2       1  150064       1.8739     0.030473
enh87122     2   45882300   45883300      2       1  150064       2.2782     0.011357
enh87127     2   45896100   45897100      4       2  150064        2.375    0.0087753
enh87128     2   45902000   45903000      3       2  150064       1.9215     0.027334
enh87159     2   46050100   46051100      3       2  150064       1.8513      0.03206
enh87163     2   46069400   46070400      5       2  150064        1.816     0.034686
enh87164     2   46075400   46076400      6       3  150064        2.025     0.021431
enh87177     2   46134300   46135300      5       3  150064       1.9815     0.023769
enh87180     2   46149400   46150400      4       1  150064        1.812     0.034993
enh87188     2   46196100   46197100     11       2  150064       2.3409    0.0096176
enh87191     2   46219700   46220700      3       2  150064       2.4645    0.0068611
enh87194     2   46256800   46257800      1       1  150064        2.924     0.001728
enh87196     2   46269300   46270300      3       2  150064       2.1418     0.016107
enh87198     2   46284900   46285900      5       3  150064        2.454    0.0070639
enh87199     2   46290000   46291000      4       2  150064         3.29    0.0005009
enh87261     2   46727500   46728500      2       1  150064       2.1232     0.016868
enh87265     2   46773400   46774400      1       1  150064       1.6782      0.04665
enh87271     2   46791700   46792700      3       2  150064       1.9561     0.025225
enh87276     2   46807200   46808200      3       2  150064       2.5819    0.0049134
enh87294     2   47007600   47008600      2       1  150064       1.7339     0.041472
enh87296     2   47038500   47039500      5       2  150064       2.1294      0.01661
enh87297     2   47040600   47041600      4       1  150064       1.9743     0.024175
enh87352     2   47322300   47323300      8       3  150064       2.0287     0.021246
enh87355     2   47359200   47360200      2       1  150064       1.6513     0.049337
enh87359     2   47398600   47399600      2       1  150064        2.338    0.0096946
enh87364     2   47430000   47431000      2       1  150064       2.8426    0.0022373
enh87367     2   47448700   47449700      6       2  150064       2.3732    0.0088178
enh87408     2   47788200   47789200      3       2  150064       2.0698     0.019236
enh87416     2   47994400   47995400      3       2  150064        2.471    0.0067377
enh87420     2   48012100   48013100      6       3  150064       2.3277    0.0099645
enh87422     2   48033100   48034100      2       1  150064       2.3985    0.0082316
enh87426     2   48072000   48073000      1       1  150064       2.2486      0.01227
enh87429     2   48083600   48084600      2       1  150064       1.7494     0.040112
enh87431     2   48086900   48087900      2       1  150064       1.7523     0.039858
enh87432     2   48088300   48089300      3       1  150064       1.6619     0.048267
enh87433     2   48094900   48095900      4       1  150064       2.4624    0.0069011
enh87436     2   48120100   48121100      2       1  150064       1.8438     0.032605
enh87440     2   48129000   48130000      1       1  150064       2.9361     0.001662
enh87446     2   48340600   48341600      1       1  150064       2.0415       0.0206
enh87448     2   48371500   48372500      2       1  150064       1.9717     0.024323
enh87451     2   48425900   48426900      7       4  150064       1.8813     0.029963
enh87456     2   48476100   48477100      1       1  150064       2.1128      0.01731
enh87457     2   48539900   48540900      5       2  150064       2.7155    0.0033084
enh87458     2   48545100   48546100      3       2  150064       2.2742     0.011476
enh87459     2   48547300   48548300      4       2  150064       2.0054     0.022463
enh87461     2   48550800   48551800      1       1  150064       2.6448     0.004087
enh87462     2   48553100   48554100      4       2  150064       2.4326    0.0074962
enh87463     2   48555100   48556100      4       2  150064       2.1299     0.016589
enh87464     2   48557800   48558800     10       4  150064       2.6078    0.0045565
enh87466     2   48566100   48567100      3       1  150064       3.1904   0.00071027
enh87469     2   48571800   48572800      6       2  150064       2.0167     0.021866
enh87470     2   48572700   48573700      5       2  150064       2.7475    0.0030026
enh87471     2   48573900   48574900      4       2  150064       1.9354     0.026472
enh87475     2   48583900   48584900      7       3  150064       1.8749     0.030405
enh87476     2   48589000   48590000      2       1  150064        2.646    0.0040726
enh87477     2   48593300   48594300      1       1  150064        2.556     0.005294
enh87478     2   48601800   48602800      3       1  150064        2.613    0.0044869
enh87479     2   48607200   48608200      4       2  150064       2.0439      0.02048
enh87482     2   48624200   48625200      1       1  150064       2.0927      0.01819
enh87484     2   48633600   48634600      5       2  150064       2.7309    0.0031577
enh87491     2   48671300   48672300      4       2  150064        2.113       0.0173
enh87492     2   48674100   48675100      3       2  150064        2.315     0.010305
enh87496     2   48684000   48685000      3       2  150064       3.6915   0.00011149
enh87498     2   48689300   48690300      5       3  150064       1.6678     0.047673
enh87500     2   48701400   48702400      2       1  150064       2.2353     0.012699
enh87504     2   48736700   48737700      3       2  150064       2.8665    0.0020754
enh87508     2   48754500   48755500      6       3  150064       1.9294     0.026842
enh87510     2   48787400   48788400      4       2  150064       1.7311     0.041714
enh87511     2   48793600   48794600      4       2  150064       1.8201      0.03437
enh87512     2   48794800   48795800      5       3  150064       2.1054     0.017629
enh87520     2   48943800   48944800     10       3  150064       2.2447     0.012393
enh87521     2   48946600   48947600      2       1  150064       2.1779     0.014705
enh87522     2   48951400   48952400      4       2  150064       2.1406     0.016155
enh87544     2   50068000   50069000      1       1  150064       3.0332      0.00121
enh87548     2   50141300   50142300      1       1  150064       1.7203      0.04269
enh87557     2   50245400   50246400      4       1  150064       2.4162    0.0078426
enh87560     2   50349200   50350200      1       1  150064       2.1525      0.01568
enh87563     2   50542100   50543100      1       1  150064       3.2133    0.0006561
enh87564     2   50547500   50548500      1       1  150064       2.0321      0.02107
enh87565     2   50570500   50571500      2       1  150064       2.7417     0.003056
enh87566     2   50571800   50572800      3       2  150064       2.4912    0.0063655
enh87568     2   50719500   50720500      2       1  150064       2.7274    0.0031917
enh87569     2   50756100   50757100      2       1  150064        2.325     0.010036
enh87588     2   50975400   50976400      2       1  150064       2.9219    0.0017395
enh87592     2   50990800   50991800      1       1  150064       2.0871      0.01844
enh87596     2   51001900   51002900      1       1  150064       3.1689     0.000765
enh87597     2   51012900   51013900      2       1  150064       2.7322     0.003146
enh87599     2   51056200   51057200      5       2  150064       2.0815     0.018693
enh87601     2   51058600   51059600      4       2  150064       1.8895     0.029414
enh87602     2   51064000   51065000      3       2  150064       2.0658     0.019425
enh87604     2   51073000   51074000      2       1  150064       2.1905     0.014245
enh87606     2   51093400   51094400      5       3  150064       2.7991    0.0025623
enh87609     2   51184800   51185800      1       1  150064       2.3845     0.008551
enh87614     2   51240400   51241400      1       1  150064       2.1981      0.01397
enh87639     2   53856500   53857500      4       1  150064       2.1476     0.015871
enh87642     2   53921100   53922100      7       3  150064       3.4434   0.00028722
enh87643     2   53924100   53925100      4       2  150064       2.7804     0.002715
enh87644     2   53941000   53942000      3       1  150064       2.5068    0.0060922
enh87645     2   53956000   53957000      3       2  150064       3.5232   0.00021317
enh87646     2   53965600   53966600      4       2  150064       3.4862   0.00024498
enh87647     2   53966500   53967500      1       1  150064       2.3887     0.008455
enh87652     2   53993100   53994100      5       3  150064       2.1501     0.015772
enh87653     2   53995700   53996700      4       2  150064       2.0615     0.019627
enh87654     2   54009000   54010000      4       2  150064       2.3661    0.0089876
enh87655     2   54010800   54011800      2       1  150064        3.487   0.00024424
enh87656     2   54015400   54016400      4       1  150064       2.2744     0.011472
enh87657     2   54016200   54017200      2       1  150064       1.9936     0.023097
enh87660     2   54045900   54046900      1       1  150064       3.2877    0.0005051
enh87661     2   54054500   54055500      2       1  150064       3.0715    0.0010648
enh87662     2   54083900   54084900      4       2  150064       2.0646     0.019482
enh87665     2   54106000   54107000      3       2  150064       3.3615   0.00038758
enh87666     2   54128900   54129900      3       2  150064       2.4105    0.0079656
enh87669     2   54158600   54159600      2       1  150064        2.705    0.0034156
enh87670     2   54166700   54167700      1       1  150064       2.5182     0.005898
enh87671     2   54167900   54168900      7       3  150064       2.4696    0.0067637
enh87672     2   54168700   54169700      2       1  150064       2.6875    0.0035994
enh87674     2   54172100   54173100      2       1  150064       1.7235     0.042399
enh87675     2   54176200   54177200      3       2  150064       2.2085     0.013603
enh87677     2   54184300   54185300      2       1  150064       2.3289    0.0099325
enh87678     2   54188100   54189100      2       1  150064       2.4166    0.0078321
enh87679     2   54188600   54189600      2       1  150064       2.5869     0.004842
enh87682     2   54194200   54195200      4       2  150064       2.1943     0.014107
enh87686     2   54216300   54217300      3       1  150064       2.3442     0.009535
enh87688     2   54232000   54233000      3       1  150064       3.1199   0.00090446
enh87689     2   54235800   54236800      4       2  150064       2.8403    0.0022534
enh87691     2   54242700   54243700      1       1  150064       2.2655      0.01174
enh87694     2   54264800   54265800      1       1  150064       2.0886      0.01837
enh87697     2   54275800   54276800      2       1  150064        2.575    0.0050122
enh87699     2   54291500   54292500      5       3  150064        3.138   0.00085052
enh87700     2   54304200   54305200      2       1  150064       2.4129    0.0079141
enh87703     2   54315000   54316000      2       1  150064       1.8354     0.033224
enh87705     2   54330600   54331600      4       2  150064       2.5832    0.0048945
enh87707     2   54335300   54336300      8       3  150064       3.0956   0.00098216
enh87708     2   54341000   54342000      6       2  150064       2.1043     0.017675
enh87711     2   54387100   54388100      5       3  150064       2.8567    0.0021401
enh87712     2   54389000   54390000      3       1  150064       3.5509   0.00019199
enh87713     2   54403700   54404700      1       1  150064       3.7477    8.924e-05
enh87746     2   54662500   54663500      2       1  150064       3.1466   0.00082577
enh87747     2   54666400   54667400      2       1  150064       3.4344   0.00029699
enh87750     2   54677800   54678800      2       1  150064       2.4727    0.0067056
enh87759     2   54699200   54700200      3       1  150064       2.4015     0.008165
enh87760     2   54700600   54701600      6       4  150064       1.7264      0.04214
enh87764     2   54711200   54712200      6       3  150064       1.8641     0.031151
enh87772     2   54720500   54721500      3       2  150064       1.8134     0.034882
enh87773     2   54721500   54722500      2       1  150064       3.4754   0.00025508
enh87782     2   54750200   54751200      3       2  150064       2.1909     0.014229
enh87784     2   54755600   54756600      2       1  150064        1.838     0.033028
enh87787     2   54761200   54762200      4       2  150064       1.8554     0.031766
enh87788     2   54764600   54765600      5       2  150064       2.1402     0.016169
enh87789     2   54765700   54766700      3       2  150064       2.1846      0.01446
enh87790     2   54767700   54768700      2       1  150064       2.3464    0.0094777
enh87792     2   54773200   54774200      3       2  150064       2.1938     0.014124
enh87803     2   54801500   54802500      8       3  150064       2.4712    0.0067325
enh87804     2   54805100   54806100     10       1  150064       1.6721     0.047248
enh87806     2   54819800   54820800      2       1  150064       2.1912     0.014219
enh87807     2   54820800   54821800      3       1  150064       2.0824     0.018652
enh87808     2   54822300   54823300      5       2  150064       1.8679     0.030888
enh87810     2   54832700   54833700      4       2  150064       1.9923      0.02317
enh87812     2   54840000   54841000      5       2  150064       2.4294    0.0075625
enh87813     2   54842100   54843100      4       2  150064       2.0236     0.021504
enh87814     2   54843900   54844900      3       2  150064       2.1175     0.017108
enh87815     2   54844600   54845600      9       4  150064        2.893    0.0019079
enh87816     2   54846400   54847400      6       3  150064       1.7242      0.04234
enh87817     2   54852600   54853600      2       1  150064       2.1353     0.016367
enh87822     2   54867500   54868500      3       2  150064       3.2469   0.00058344
enh87823     2   54879200   54880200      2       1  150064       2.0993     0.017894
enh87825     2   54886200   54887200      2       1  150064       1.7686     0.038478
enh87826     2   54888800   54889800      4       2  150064       1.8931     0.029169
enh87832     2   54907500   54908500      7       3  150064       2.0777     0.018869
enh87835     2   54936400   54937400      2       1  150064       1.7007     0.044496
enh87839     2   54984100   54985100      2       1  150064       2.9821    0.0014312
enh87843     2   55067900   55068900      7       3  150064       3.5276   0.00020963
enh87847     2   55118600   55119600      1       1  150064       2.5295     0.005711
enh87849     2   55127400   55128400      4       2  150064       2.1475     0.015876
enh87851     2   55133400   55134400      7       4  150064       3.0388    0.0011876
enh87852     2   55153800   55154800      4       2  150064       2.6708    0.0037839
enh87853     2   55167500   55168500      4       2  150064       3.8467   5.9853e-05
enh87858     2   55198400   55199400      3       1  150064       2.3173     0.010244
enh87864     2   55250900   55251900      4       2  150064       2.6032    0.0046173
enh87866     2   55271500   55272500      3       1  150064       2.0184     0.021775
enh87867     2   55279100   55280100      4       2  150064       1.8963     0.028959
enh87868     2   55283000   55284000      2       1  150064       2.3913    0.0083942
enh87907     2   55619000   55620000      7       2  150064       1.9254     0.027088
enh87913     2   55628400   55629400      3       1  150064       2.1518     0.015705
enh87923     2   55658700   55659700      6       3  150064       1.9133     0.027856
enh87945     2   55999100   56000100      1       1  150064       3.1415    0.0008405
enh87947     2   56029200   56030200      2       1  150064       1.6491     0.049562
enh87948     2   56032100   56033100      3       1  150064       2.5365    0.0055991
enh87951     2   56098400   56099400      1       1  150064       1.9554      0.02527
enh87958     2   56193200   56194200      6       2  150064       1.8259     0.033935
enh87965     2   56357400   56358400      5       3  150064       2.4326    0.0074962
enh87970     2   56476100   56477100      3       1  150064       2.1523     0.015687
enh87977     2   57272000   57273000      5       2  150064        1.745     0.040491
enh87982     2   57987800   57988800      4       2  150064        4.257   1.0358e-05
enh87986     2   58106000   58107000      2       1  150064       3.2818   0.00051576
enh87988     2   58110200   58111200      3       2  150064       6.0392   7.7438e-10
enh87991     2   58147400   58148400      4       2  150064       5.4814   2.1098e-08
enh87992     2   58169000   58170000      7       3  150064       6.0571   6.9291e-10
enh87993     2   58272200   58273200      3       1  150064       3.1905   0.00071004
enh87994     2   58275700   58276700      1       1  150064       1.7172      0.04297
enh87996     2   58283800   58284800      3       2  150064       2.5033    0.0061523
enh87998     2   58315400   58316400      3       2  150064       4.9901   3.0174e-07
enh87999     2   58333600   58334600      2       1  150064       3.5288   0.00020876
enh88001     2   58335100   58336100      3       2  150064       4.7541   9.9663e-07
enh88002     2   58358700   58359700      3       2  150064       2.6329    0.0042326
enh88003     2   58360200   58361200      1       1  150064        4.089    2.166e-05
enh88004     2   58364000   58365000      1       1  150064       2.0191      0.02174
enh88007     2   58452200   58453200      5       2  150064       3.2021   0.00068213
enh88009     2   58456200   58457200      2       1  150064       4.7205   1.1765e-06
enh88011     2   58465100   58466100      2       1  150064       3.0863    0.0010133
enh88012     2   58466400   58467400      3       2  150064       4.0369   2.7085e-05
enh88013     2   58468600   58469600      2       1  150064       2.0489     0.020238
enh88016     2   58588600   58589600      4       2  150064        2.956    0.0015585
enh88017     2   58617300   58618300      7       3  150064       3.3815   0.00036049
enh88018     2   58652700   58653700      4       2  150064        2.873    0.0020328
enh88019     2   58656700   58657700      3       2  150064       3.3275   0.00043812
enh88020     2   58659100   58660100      3       2  150064       2.2453     0.012376
enh88021     2   58674800   58675800      3       2  150064       2.7116    0.0033483
enh88024     2   58734800   58735800      1       1  150064        1.764      0.03887
enh88026     2   58749400   58750400      3       1  150064       2.2655     0.011741
enh88031     2   58821200   58822200      2       1  150064       1.7546     0.039663
enh88033     2   59023000   59024000      1       1  150064       2.1375      0.01628
enh88046     2   60291600   60292600      2       1  150064       3.1996   0.00068807
enh88048     2   60333000   60334000      3       1  150064       2.5915    0.0047776
enh88049     2   60440400   60441400      3       2  150064        2.635    0.0042066
enh88051     2   60479400   60480400      4       1  150064       1.7638     0.038882
enh88052     2   60521300   60522300      8       2  150064        2.098     0.017954
enh88053     2   60522600   60523600      6       2  150064       1.8288     0.033718
enh88058     2   60705600   60706600      1       1  150064       3.1202    0.0009037
enh88060     2   60726900   60727900      3       2  150064       4.2439   1.0985e-05
enh88064     2   60737800   60738800      7       3  150064       3.3177   0.00045388
enh88065     2   60739000   60740000      1       1  150064        2.438     0.007384
enh88066     2   60740400   60741400      2       1  150064       3.4731   0.00025728
enh88068     2   60748500   60749500      7       2  150064       2.1153     0.017201
enh88076     2   60782600   60783600      1       1  150064       1.8048      0.03555
enh88077     2   60783000   60784000      2       1  150064       2.4824    0.0065255
enh88078     2   60804800   60805800      2       1  150064       2.7049    0.0034165
enh88079     2   60808000   60809000      1       1  150064       2.5605     0.005226
enh88082     2   60901600   60902600      4       2  150064       3.3119   0.00046331
enh88107     2   61372800   61373800      2       1  150064       1.6976     0.044788
enh88108     2   61409000   61410000      1       1  150064       2.4981     0.006243
enh88114     2   61465700   61466700      2       1  150064       2.4004    0.0081894
enh88115     2   61476500   61477500      1       1  150064       2.2365      0.01266
enh88118     2   61562500   61563500      2       1  150064       2.2599     0.011912
enh88119     2   61581700   61582700      2       1  150064       2.5583    0.0052594
enh88120     2   61583400   61584400      3       2  150064       2.0802     0.018755
enh88122     2   61641800   61642800      1       1  150064       2.3368     0.009724
enh88123     2   61642200   61643200      2       1  150064       2.4816    0.0065405
enh88129     2   61663000   61664000      5       3  150064       2.4818    0.0065358
enh88137     2   61692200   61693200      3       2  150064       2.6498    0.0040264
enh88141     2   61705000   61706000      1       1  150064       3.2429    0.0005917
enh88181     2   62432000   62433000      2       1  150064       1.8729     0.030541
enh88191     2   62532000   62533000      4       2  150064       1.7705      0.03832
enh88193     2   62536100   62537100      1       1  150064       2.1125      0.01732
enh88200     2   62652600   62653600      6       3  150064       2.5516    0.0053611
enh88201     2   62683200   62684200      1       1  150064       1.9283      0.02691
enh88206     2   62713200   62714200      2       1  150064       2.3474     0.009452
enh88207     2   62715900   62716900      3       2  150064       2.7455    0.0030209
enh88208     2   62731800   62732800      2       1  150064       1.7793     0.037599
enh88209     2   62733600   62734600      4       2  150064        2.598    0.0046888
enh88210     2   62798200   62799200      3       2  150064        1.649      0.04957
enh88211     2   62805000   62806000      4       2  150064       3.0714    0.0010653
enh88213     2   62816600   62817600      4       2  150064       3.0652    0.0010876
enh88214     2   62869800   62870800      1       1  150064       1.6466      0.04982
enh88215     2   62886800   62887800      2       1  150064       1.6574     0.048718
enh88216     2   62890000   62891000      3       1  150064       2.4757    0.0066482
enh88217     2   62891600   62892600      2       1  150064       1.8688     0.030828
enh88219     2   62913200   62914200      3       1  150064        2.318     0.010225
enh88223     2   62938500   62939500      2       1  150064       1.8861     0.029644
enh88227     2   63012800   63013800      1       1  150064       2.8445     0.002224
enh88251     2   64064000   64065000      2       1  150064       1.8105     0.035108
enh88279     2   64291300   64292300      3       2  150064       2.0792     0.018798
enh88303     2   64395200   64396200      1       1  150064       1.9197      0.02745
enh88331     2   64674600   64675600      2       1  150064       2.1658     0.015163
enh88338     2   64741800   64742800      1       1  150064       1.7887      0.03683
enh88339     2   64749200   64750200      2       1  150064        1.778     0.037704
enh88340     2   64752700   64753700      3       2  150064       1.6627     0.048185
enh88346     2   64813800   64814800      5       2  150064       1.8747     0.030416
enh88347     2   64826400   64827400      7       2  150064       2.5498    0.0053895
enh88348     2   64833600   64834600      1       1  150064       2.7279     0.003187
enh88421     2   65300000   65301000      3       2  150064       2.7608    0.0028826
enh88492     2   65653600   65654600      3       2  150064       1.9779     0.023972
enh88499     2   65801100   65802100      5       2  150064       1.8153     0.034739
enh88518     2   66759700   66760700      3       1  150064       2.6364    0.0041899
enh88519     2   66763800   66764800      2       1  150064       2.1276     0.016683
enh88521     2   66769500   66770500      1       1  150064       2.8725     0.002036
enh88522     2   66772700   66773700      3       1  150064       1.9378     0.026322
enh88535     2   67616500   67617500      2       1  150064       2.2382     0.012605
enh88549     2   68348900   68349900      3       2  150064       1.7271     0.042072
enh88553     2   68386300   68387300      3       2  150064       3.0763     0.001048
enh88556     2   68422600   68423600      8       3  150064       2.1753     0.014805
enh88560     2   68433800   68434800      3       2  150064       2.7654    0.0028423
enh88564     2   68445300   68446300      3       1  150064       2.7141    0.0033227
enh88568     2   68458000   68459000      2       1  150064       1.7499     0.040071
enh88570     2   68473700   68474700      1       1  150064        2.958     0.001548
enh88571     2   68482300   68483300      4       2  150064       1.9285     0.026896
enh88573     2   68498600   68499600      2       1  150064       2.5551    0.0053079
enh88574     2   68499600   68500600      3       1  150064       2.1958     0.014052
enh88579     2   68521700   68522700      1       1  150064       1.7869      0.03698
enh88592     2   68654200   68655200      1       1  150064       1.7041      0.04418
enh88593     2   68661900   68662900      1       1  150064       1.7723      0.03817
enh88716     2   69962600   69963600      4       1  150064       2.0004     0.022729
enh88727     2   69997000   69998000      1       1  150064       1.7877      0.03691
enh88733     2   70016900   70017900      5       2  150064       1.7414     0.040805
enh88738     2   70055300   70056300      4       2  150064       2.1088      0.01748
enh88740     2   70059700   70060700      4       2  150064       1.8116     0.035027
enh88741     2   70062800   70063800      5       2  150064       1.7778     0.037719
enh88743     2   70128500   70129500      1       1  150064       1.7754      0.03792
enh88745     2   70138700   70139700      2       1  150064       1.6613     0.048325
enh88746     2   70140100   70141100      1       1  150064       1.7366      0.04123
enh88748     2   70144800   70145800      2       1  150064        1.804     0.035616
enh88749     2   70153900   70154900      3       1  150064       1.7061     0.043991
enh88756     2   70179400   70180400      3       1  150064       2.0795     0.018786
enh88761     2   70261800   70262800      2       1  150064       1.6648     0.047979
enh88764     2   70295000   70296000      1       1  150064       1.8048      0.03555
enh88788     2   70439400   70440400      3       2  150064       1.9916     0.023209
enh88792     2   70487400   70488400      1       1  150064       1.7068      0.04393
enh88794     2   70521300   70522300      2       1  150064       1.6479     0.049683
enh88795     2   70527400   70528400      2       1  150064       2.0229     0.021543
enh88818     2   70945100   70946100      2       1  150064       2.1514     0.015722
enh88847     2   71381000   71382000      9       2  150064       1.6959     0.044952
enh88848     2   71383500   71384500      4       2  150064       2.0479     0.020286
enh88856     2   71506100   71507100      3       1  150064       2.0484     0.020262
enh88860     2   71526500   71527500      5       3  150064       1.9126     0.027898
enh88865     2   71561800   71562800      3       1  150064       2.2041     0.013757
enh88866     2   71566400   71567400      5       3  150064       2.1695     0.015021
enh88870     2   71601800   71602800      4       2  150064       1.9484     0.025683
enh88871     2   71603800   71604800      5       2  150064       2.9796    0.0014431
enh88875     2   71647100   71648100      6       2  150064       1.8329      0.03341
enh88877     2   71679300   71680300      2       1  150064       2.3736    0.0088076
enh88880     2   71685400   71686400      4       1  150064       2.4576     0.006994
enh88920     2   72028600   72029600      2       1  150064       2.1933     0.014142
enh88930     2   72357600   72358600      1       1  150064       3.4891    0.0002423
enh88931     2   72365000   72366000      1       1  150064        2.597     0.004702
enh88932     2   72369200   72370200      4       2  150064       3.5539   0.00018975
enh88933     2   72400600   72401600      1       1  150064       1.6707      0.04739
enh88936     2   72447000   72448000      4       2  150064       2.7101    0.0033631
enh88938     2   72463300   72464300      3       1  150064        1.783     0.037295
enh88947     2   72641400   72642400      1       1  150064       1.6961      0.04493
enh88950     2   72742800   72743800      2       1  150064       3.2781   0.00052246
enh88951     2   72744800   72745800      2       1  150064       2.3631    0.0090608
enh88960     2   72845600   72846600      2       1  150064        2.801    0.0025471
enh89000     2   73163500   73164500      3       2  150064       4.1295   1.8174e-05
enh89006     2   73207600   73208600      1       1  150064       4.2077     1.29e-05
enh89007     2   73210700   73211700      1       1  150064       4.2793    9.375e-06
enh89008     2   73216900   73217900      1       1  150064        4.059    2.464e-05
enh89010     2   73219800   73220800      2       1  150064       3.4958   0.00023636
enh89011     2   73222600   73223600      2       1  150064       3.5418   0.00019867
enh89012     2   73231700   73232700      3       1  150064       4.0446   2.6202e-05
enh89013     2   73235400   73236400      1       1  150064       3.9488    3.927e-05
enh89014     2   73238600   73239600      2       1  150064       3.7424   9.1148e-05
enh89015     2   73248000   73249000      4       2  150064        3.782   7.7791e-05
enh89016     2   73252000   73253000      3       2  150064        3.162   0.00078341
enh89018     2   73261300   73262300      2       1  150064       4.7225    1.165e-06
enh89020     2   73264800   73265800      2       1  150064       3.6009   0.00015858
enh89021     2   73270900   73271900      4       2  150064       3.9549   3.8288e-05
enh89024     2   73285000   73286000      3       1  150064       3.0286    0.0012283
enh89026     2   73289600   73290600      5       2  150064       2.1708     0.014974
enh89027     2   73290200   73291200      4       2  150064       2.5887    0.0048164
enh89031     2   73294700   73295700      2       1  150064       2.8195    0.0024051
enh89034     2   73307000   73308000      1       1  150064        3.391    0.0003482
enh89035     2   73311900   73312900      3       1  150064       2.0993     0.017897
enh89036     2   73318600   73319600      3       1  150064       3.0385    0.0011887
enh89037     2   73321000   73322000      5       2  150064       2.9955    0.0013701
enh89038     2   73329600   73330600      6       2  150064       3.3374    0.0004229
enh89039     2   73331400   73332400      2       1  150064       3.1366   0.00085456
enh89040     2   73334400   73335400      2       1  150064       3.4372   0.00029392
enh89041     2   73336300   73337300      5       2  150064       2.2832     0.011209
enh89042     2   73439500   73440500      2       1  150064       3.9133   4.5522e-05
enh89046     2   73470900   73471900      2       1  150064       3.2132   0.00065622
enh89055     2   73611600   73612600      2       1  150064       3.7349   9.3901e-05
enh89057     2   73645500   73646500      2       1  150064        2.894    0.0019017
enh89058     2   73673400   73674400      2       1  150064       3.9931   3.2606e-05
enh89059     2   73815100   73816100      2       1  150064       3.7373   9.3018e-05
enh89060     2   73867500   73868500      3       1  150064       4.0881   2.1749e-05
enh89065     2   73986200   73987200      3       1  150064       2.8224    0.0023835
enh89069     2   74058200   74059200      3       2  150064       2.4619    0.0069097
enh89070     2   74059500   74060500      1       1  150064       2.7245      0.00322
enh89075     2   74120000   74121000      7       3  150064        2.395    0.0083098
enh89096     2   74237300   74238300      1       1  150064       2.0266      0.02135
enh89098     2   74248300   74249300      3       1  150064       2.0334     0.021008
enh89100     2   74253400   74254400      3       1  150064       3.1406   0.00084301
enh89101     2   74256200   74257200      2       1  150064       2.3314    0.0098665
enh89102     2   74258000   74259000      4       1  150064        2.161     0.015348
enh89103     2   74259800   74260800      2       1  150064       2.6726    0.0037635
enh89105     2   74267600   74268600      2       1  150064       2.8441    0.0022268
enh89107     2   74271800   74272800      2       1  150064       2.4259    0.0076357
enh89108     2   74278000   74279000      2       1  150064       2.1009     0.017825
enh89109     2   74282000   74283000      2       1  150064        2.399    0.0082192
enh89110     2   74283600   74284600      2       1  150064       2.3881    0.0084675
enh89111     2   74293700   74294700      7       2  150064       2.8609    0.0021121
enh89113     2   74302400   74303400      2       1  150064       2.5748    0.0050147
enh89114     2   74303800   74304800      1       1  150064        2.801     0.002547
enh89115     2   74304600   74305600      1       1  150064       2.7498     0.002982
enh89120     2   74326900   74327900      3       2  150064       2.1253     0.016781
enh89121     2   74333900   74334900      2       1  150064        1.669     0.047562
enh89127     2   74408200   74409200      3       1  150064       2.1042      0.01768
enh89128     2   74408600   74409600      1       1  150064       2.1993      0.01393
enh89213     2   76234800   76235800      2       1  150064       2.0811     0.018711
enh89214     2   76236200   76237200      2       1  150064       2.1634     0.015254
enh89215     2   76386200   76387200      6       3  150064        3.424   0.00030849
enh89216     2   76388800   76389800      7       4  150064       2.6293    0.0042774
enh89217     2   76438600   76439600      2       1  150064       2.0958     0.018049
enh89218     2   76439600   76440600      1       1  150064       2.3301       0.0099
enh89226     2   77053800   77054800      6       3  150064       1.9185     0.027523
enh89234     2   77695600   77696600      4       2  150064       2.7041    0.0034248
enh89235     2   77706900   77707900      4       2  150064       2.3567    0.0092185
enh89236     2   77739700   77740700      3       2  150064       3.0221     0.001255
enh89251     2   78500800   78501800      2       1  150064       2.2872     0.011091
enh89252     2   78507300   78508300      3       2  150064       2.3998    0.0082028
enh89255     2   78531400   78532400      2       1  150064       1.6724     0.047226
enh89256     2   78533900   78534900      3       1  150064       2.1047     0.017658
enh89257     2   78536000   78537000      3       2  150064       1.9272     0.026977
enh89264     2   79446400   79447400      6       3  150064        1.809     0.035229
enh89272     2   79620500   79621500      1       1  150064       1.9993      0.02279
enh89280     2   79748700   79749700      1       1  150064       1.8974      0.02889
enh89286     2   79929600   79930600      2       1  150064       2.9159    0.0017734
enh89295     2   80059400   80060400      4       2  150064        1.927     0.026987
enh89299     2   80087100   80088100      3       2  150064       1.9647     0.024726
enh89301     2   80132800   80133800      2       1  150064       3.8321   6.3532e-05
enh89311     2   80291100   80292100      2       1  150064       2.3969    0.0082671
enh89316     2   80354200   80355200      3       2  150064       1.8626     0.031262
enh89319     2   80469300   80470300      4       1  150064       1.6988     0.044679
enh89337     2   80746300   80747300      3       1  150064        2.573    0.0050413
enh89357     2   84675900   84676900      3       2  150064       3.0414    0.0011775
enh89368     2   84877700   84878700      2       1  150064        2.002      0.02264
enh89429     2   85471500   85472500      3       1  150064       2.2048     0.013734
enh89446     2   85567200   85568200      1       1  150064       1.7273      0.04206
enh89452     2   85621200   85622200      3       2  150064       2.1436     0.016034
enh89461     2   85646700   85647700      5       3  150064       1.9963     0.022953
enh89463     2   85650500   85651500      2       1  150064       2.2434     0.012434
enh89498     2   85836800   85837800      1       1  150064       1.8314      0.03352
enh89500     2   85844500   85845500      1       1  150064       2.0794      0.01879
enh89511     2   85914000   85915000      2       1  150064       1.7585     0.039335
enh89522     2   85986100   85987100      3       2  150064       1.9847     0.023588
enh89527     2   85999100   86000100      1       1  150064       2.5508     0.005374
enh89528     2   86001200   86002200      4       1  150064       2.1986     0.013952
enh89536     2   86054900   86055900      2       1  150064       1.9832     0.023673
enh89571     2   86268300   86269300      3       1  150064       1.7621     0.039022
enh89574     2   86295500   86296500      4       2  150064       1.6464      0.04984
enh89627     2   86859400   86860400      4       2  150064       1.6547     0.048997
enh89630     2   86902400   86903400      2       1  150064       2.3893    0.0084397
enh89632     2   86930100   86931100      1       1  150064       2.7007      0.00346
enh89635     2   86973800   86974800      3       2  150064        4.089   2.1663e-05
enh89743     2   96779600   96780600      2       1  150064       2.3096     0.010454
enh89746     2   96823000   96824000      1       1  150064        2.975     0.001465
enh89753     2   96871900   96872900      2       1  150064       2.6324    0.0042391
enh89754     2   96875600   96876600      1       1  150064       3.9123    4.571e-05
enh89760     2   96919900   96920900      2       1  150064       3.3825   0.00035909
enh89763     2   96927200   96928200      1       1  150064        3.299    0.0004851
enh89774     2   97059700   97060700      3       2  150064       2.5624    0.0051981
enh89775     2   97063100   97064100      2       1  150064       2.5724      0.00505
enh89780     2   97135100   97136100      2       1  150064       2.4132    0.0079072
enh89789     2   97205300   97206300      1       1  150064       1.9382       0.0263
enh89790     2   97207200   97208200      5       3  150064       2.0341     0.020973
enh89793     2   97219300   97220300      2       1  150064       2.1345     0.016403
enh89800     2   97288600   97289600      1       1  150064       2.8336     0.002301
enh89802     2   97297600   97298600      1       1  150064        2.562     0.005203
enh89805     2   97350600   97351600      1       1  150064        2.613     0.004488
enh89806     2   97400700   97401700      1       1  150064       1.9765      0.02405
enh89808     2   97404200   97405200      1       1  150064       1.9779      0.02397
enh89809     2   97406000   97407000      1       1  150064       1.9779      0.02397
enh89810     2   97424800   97425800      3       1  150064        2.197     0.014011
enh89812     2   97435400   97436400      3       1  150064       1.7792     0.037603
enh89813     2   97437900   97438900      2       1  150064       2.9127    0.0017917
enh89814     2   97453800   97454800      2       1  150064       2.3678     0.008946
enh89816     2   97476000   97477000      1       1  150064       1.9413      0.02611
enh89818     2   97483600   97484600      1       1  150064       2.1714      0.01495
enh89819     2   97486900   97487900      3       1  150064       2.6319    0.0042454
enh89820     2   97488900   97489900      2       1  150064       2.9683    0.0014971
enh89821     2   97498000   97499000      1       1  150064       2.0026      0.02261
enh89822     2   97504800   97505800      1       1  150064       2.0077      0.02234
enh89824     2   97519700   97520700      1       1  150064       2.1022      0.01777
enh89826     2   97521600   97522600      1       1  150064       2.0007      0.02271
enh89827     2   97524800   97525800      1       1  150064       2.0166      0.02187
enh89830     2   97536800   97537800      2       1  150064       1.9317     0.026699
enh89832     2   97547300   97548300      1       1  150064       1.7491      0.04014
enh89837     2   97569200   97570200      3       1  150064        3.538    0.0002016
enh89838     2   97571900   97572900      7       1  150064       3.6643   0.00012399
enh89840     2   97578200   97579200      2       1  150064       3.0262    0.0012384
enh89844     2   97596900   97597900      2       1  150064        1.856     0.031724
enh89845     2   97599300   97600300      4       2  150064       3.6065   0.00015517
enh89856     2   97761200   97762200      6       1  150064       2.4276    0.0075996
enh89860     2   98260900   98261900      3       1  150064       2.6678    0.0038176
enh89863     2   98276200   98277200      2       1  150064        1.907     0.028261
enh89869     2   98344300   98345300      2       1  150064       1.9617     0.024899
enh89873     2   98460500   98461500      2       1  150064       1.9684     0.024509
enh89877     2   98547100   98548100      1       1  150064       2.0043      0.02252
enh89881     2   98567400   98568400      3       2  150064       2.3493    0.0094037
enh89888     2   98609000   98610000      1       1  150064       2.9188     0.001757
enh89889     2   98612900   98613900      3       1  150064       2.9854     0.001416
enh89895     2   98703800   98704800      2       1  150064       1.6794     0.046533
enh89897     2   98750500   98751500      2       1  150064       2.2184     0.013264
enh89913     2   99001000   99002000      1       1  150064       1.6937      0.04516
enh89914     2   99063300   99064300      4       1  150064       2.1696     0.015019
enh89915     2   99064900   99065900      2       1  150064       1.6915     0.045375
enh89916     2   99068100   99069100      1       1  150064        1.848       0.0323
enh89919     2   99074300   99075300      3       1  150064       1.8605     0.031409
enh89923     2   99088300   99089300      5       1  150064       1.7535     0.039756
enh89924     2   99090600   99091600      1       1  150064       1.8245      0.03404
enh89929     2   99099900   99100900      2       1  150064       1.7708     0.038301
enh89934     2   99121500   99122500      1       1  150064       1.8763      0.03031
enh89936     2   99132500   99133500      3       1  150064       1.6999     0.044576
enh89937     2   99134700   99135700      1       1  150064       1.8808         0.03
enh89945     2   99178500   99179500      1       1  150064       1.8114      0.03504
enh89948     2   99222200   99223200      2       1  150064       1.8082     0.035286
enh89949     2   99227300   99228300      1       1  150064       1.8062      0.03544
enh89983     2   99422600   99423600      2       1  150064       2.2004     0.013889
enh89989     2   99449300   99450300      5       2  150064       1.7134      0.04332
enh90046     2  100224100  100225100      4       2  150064        1.947     0.025767
enh90049     2  100238600  100239600      4       2  150064       2.0236     0.021507
enh90051     2  100252700  100253700      2       1  150064       3.1745   0.00075046
enh90052     2  100260300  100261300      4       2  150064       3.0465    0.0011575
enh90053     2  100264900  100265900      1       1  150064       1.7981      0.03608
enh90055     2  100273100  100274100      3       2  150064       1.8485     0.032266
enh90056     2  100277100  100278100      1       1  150064       2.0517       0.0201
enh90058     2  100293800  100294800      2       1  150064       1.8927     0.029201
enh90059     2  100295800  100296800      4       2  150064       1.6711      0.04735
enh90061     2  100316900  100317900      4       2  150064       1.8381     0.033027
enh90067     2  100496300  100497300      1       1  150064       2.6407     0.004137
enh90071     2  100576900  100577900      1       1  150064        1.887      0.02958
enh90122     2  101349900  101350900      6       2  150064       2.3754    0.0087638
enh90143     2  101525000  101526000      3       2  150064       1.9667     0.024609
enh90145     2  101541600  101542600      6       2  150064        1.864     0.031159
enh90148     2  101560400  101561400      1       1  150064       1.7855      0.03709
enh90177     2  101880600  101881600      3       2  150064       1.8608     0.031383
enh90179     2  101917000  101918000      5       2  150064       2.3846    0.0085493
enh90188     2  101966500  101967500      1       1  150064       1.6514      0.04933
enh90189     2  101972300  101973300      5       3  150064       2.0167     0.021864
enh90196     2  102050800  102051800      8       2  150064       1.7087     0.043751
enh90307     2  102720400  102721400      5       3  150064       1.7652     0.038764
enh90308     2  102757900  102758900      7       2  150064        2.015     0.021951
enh90318     2  103351200  103352200      3       1  150064       2.6778    0.0037058
enh90320     2  103404700  103405700      2       1  150064       1.7709     0.038285
enh90326     2  103595500  103596500      3       1  150064       2.2441     0.012412
enh90330     2  104575300  104576300      2       1  150064       1.6937     0.045158
enh90345     2  105043100  105044100      6       2  150064       1.6522     0.049248
enh90355     2  105115500  105116500      1       1  150064       1.9726      0.02427
enh90357     2  105122100  105123100      1       1  150064       2.5794     0.004949
enh90404     2  105810300  105811300      5       2  150064       2.1598     0.015395
enh90456     2  106359700  106360700      2       1  150064       2.2947     0.010874
enh90458     2  106371200  106372200      4       1  150064       1.7857     0.037076
enh90461     2  106380300  106381300      6       2  150064       1.7111     0.043532
enh90501     2  106535300  106536300      3       2  150064       1.6844     0.046052
enh90536     2  107460600  107461600      3       2  150064       2.3506    0.0093719
enh90538     2  107464300  107465300      5       2  150064       1.7221     0.042527
enh90564     2  109175800  109176800      1       1  150064        2.077       0.0189
enh90573     2  109200300  109201300      5       3  150064       1.8489     0.032238
enh90579     2  109228500  109229500      1       1  150064       2.0866      0.01846
enh90581     2  109231800  109232800      3       1  150064       1.8293     0.033678
enh90584     2  109236700  109237700      1       1  150064       2.0736      0.01906
enh90608     2  109750700  109751700      3       1  150064       1.7806      0.03749
enh90681     2  110267200  110268200      3       2  150064       3.9002    4.806e-05
enh90682     2  110271200  110272200      2       1  150064       4.2551   1.0449e-05
enh90683     2  110278600  110279600      4       2  150064       3.5474    0.0001945
enh90685     2  110357200  110358200      1       1  150064        3.817    6.755e-05
enh90689     2  110363200  110364200      2       1  150064       4.0565   2.4907e-05
enh90690     2  110364000  110365000      2       1  150064       3.9318   4.2148e-05
enh90692     2  110369000  110370000      5       3  150064       3.4337   0.00029767
enh90697     2  110858800  110859800      3       2  150064       1.9862     0.023508
enh90698     2  110884200  110885200      2       1  150064       2.2133     0.013439
enh90722     2  111942000  111943000      1       1  150064       2.3272     0.009977
enh90737     2  112676400  112677400      1       1  150064       2.0623      0.01959
enh90738     2  112680200  112681200      3       1  150064        1.951      0.02553
enh90742     2  112690000  112691000      1       1  150064       2.1835       0.0145
enh90745     2  112699100  112700100      2       1  150064        1.989     0.023352
enh90746     2  112700200  112701200      2       1  150064       2.0319     0.021083
enh90747     2  112703900  112704900      4       1  150064       1.9403     0.026173
enh90754     2  112743500  112744500      6       2  150064        1.834     0.033328
enh90755     2  112758000  112759000      2       1  150064       1.6746     0.047002
enh90758     2  112789400  112790400      4       2  150064       2.2383     0.012601
enh90766     2  113008700  113009700      2       1  150064       2.2526     0.012141
enh90770     2  113040000  113041000      1       1  150064       1.6929      0.04524
enh90771     2  113047700  113048700      2       1  150064       2.0359     0.020878
enh90779     2  113252100  113253100      3       2  150064       2.1365     0.016318
enh90837     2  114081400  114082400      4       2  150064        1.824     0.034076
enh90857     2  114667800  114668800      5       2  150064       2.1569     0.015506
enh90875     2  115544800  115545800      1       1  150064       1.9073      0.02824
enh90883     2  115841800  115842800      3       2  150064       1.7979       0.0361
enh90884     2  115957500  115958500      3       2  150064       2.5173     0.005913
enh90886     2  116285800  116286800      1       1  150064        2.088       0.0184
enh90906     2  119077600  119078600      3       2  150064       2.9525    0.0015761
enh90910     2  119513100  119514100      3       2  150064        1.982     0.023738
enh90916     2  119982600  119983600     10       3  150064       1.6725     0.047209
enh90986     2  120984600  120985600      2       1  150064       1.6772     0.046754
enh90988     2  120990000  120991000      1       1  150064       1.6535      0.04911
enh90995     2  121027600  121028600      1       1  150064       1.8309      0.03356
enh91002     2  121076200  121077200      2       1  150064        1.706     0.044004
enh91021     2  121416600  121417600      4       2  150064        2.045     0.020425
enh91023     2  121419400  121420400      2       1  150064       1.8985     0.028813
enh91067     2  121953600  121954600      3       1  150064        1.845     0.032521
enh91075     2  122120400  122121400      2       1  150064       1.8867     0.029603
enh91110     2  122290100  122291100      2       1  150064        2.287     0.011099
enh91144     2  122511700  122512700      1       1  150064       1.8269      0.03386
enh91147     2  122568700  122569700      4       2  150064       1.8472     0.032356
enh91150     2  122626200  122627200     10       2  150064       2.6479    0.0040494
enh91156     2  122777100  122778100      2       1  150064       1.9756       0.0241
enh91165     2  125024800  125025800      2       1  150064       2.7264     0.003201
enh91169     2  125300600  125301600      5       1  150064       1.7704     0.038327
enh91190     2  126950400  126951400      2       1  150064       1.9309     0.026746
enh91205     2  127533500  127534500      4       2  150064       1.9853     0.023556
enh91207     2  127541400  127542400      2       1  150064       1.8876     0.029537
enh91208     2  127584600  127585600      2       1  150064       1.9724     0.024284
enh91218     2  127803000  127804000      2       1  150064       1.8029     0.035702
enh91227     2  127843700  127844700      6       2  150064       2.3336    0.0098085
enh91228     2  127846400  127847400      5       2  150064       2.2713     0.011563
enh91230     2  127848900  127849900      6       4  150064       3.0038    0.0013331
enh91231     2  127856900  127857900      2       1  150064       2.6343    0.0042155
enh91232     2  127867500  127868500      8       2  150064       1.8343     0.033305
enh91233     2  127871800  127872800      4       2  150064       2.9582    0.0015471
enh91234     2  127874200  127875200      5       3  150064       2.7981    0.0025698
enh91235     2  127878800  127879800      2       1  150064       2.0543     0.019971
enh91237     2  127887200  127888200     12       5  150064       3.4987   0.00023379
enh91239     2  127900900  127901900      4       2  150064       1.8541     0.031863
enh91240     2  127911100  127912100      3       2  150064       1.7048     0.044116
enh91305     2  128612900  128613900      2       1  150064       1.9235     0.027207
enh91317     2  128782600  128783600      1       1  150064         1.67      0.04746
enh91415     2  131131800  131132800      3       1  150064       2.1006     0.017839
enh91416     2  131134000  131135000      3       2  150064       1.7561     0.039535
enh91423     2  131556400  131557400      3       1  150064       1.6877     0.045738
enh91431     2  131605400  131606400      4       2  150064       2.7049    0.0034164
enh91450     2  131795600  131796600      2       1  150064       3.2381   0.00060156
enh91451     2  131799600  131800600      1       1  150064       3.1839    0.0007265
enh91454     2  131812500  131813500      1       1  150064       3.3102    0.0004661
enh91457     2  131817000  131818000      2       1  150064       3.1497   0.00081711
enh91459     2  131821800  131822800      2       1  150064       3.1467   0.00082561
enh91465     2  131861300  131862300      4       2  150064        3.335   0.00042656
enh91466     2  131864400  131865400      2       1  150064        2.684    0.0036368
enh91474     2  132398900  132399900      1       1  150064       2.2584      0.01196
enh91476     2  132431600  132432600      3       1  150064       2.3255     0.010023
enh91478     2  133105600  133106600      1       1  150064       1.6687      0.04759
enh91507     2  133867200  133868200      1       1  150064       1.8373      0.03308
enh91523     2  134051200  134052200      1       1  150064         1.85      0.03216
enh91542     2  134260000  134261000      6       2  150064       1.7036     0.044231
enh91566     2  134418300  134419300      1       1  150064       1.7338      0.04148
enh91586     2  134714200  134715200      5       3  150064       2.3206     0.010154
enh91593     2  134889100  134890100      1       1  150064       2.7632     0.002862
enh91596     2  134895700  134896700      2       1  150064       3.4136    0.0003206
enh91597     2  134898400  134899400      4       2  150064       4.0039   3.1154e-05
enh91601     2  134904800  134905800      2       1  150064       1.7528     0.039814
enh91618     2  134955800  134956800      1       1  150064       1.9543      0.02533
enh91684     2  135674300  135675300      1       1  150064       3.0217     0.001257
enh91685     2  135678900  135679900      1       1  150064       2.2514      0.01218
enh91686     2  135680600  135681600      1       1  150064       2.2259      0.01301
enh91690     2  135692600  135693600      3       1  150064       1.8259     0.033931
enh91740     2  136788500  136789500      6       2  150064       2.3859    0.0085192
enh91751     2  136878400  136879400      1       1  150064       2.3105      0.01043
enh91756     2  136940600  136941600      4       2  150064        2.058     0.019793
enh91779     2  138944000  138945000      1       1  150064       1.6611      0.04835
enh91780     2  139228300  139229300      4       2  150064       3.6554    0.0001284
enh91789     2  139465600  139466600      3       2  150064       2.5046    0.0061302
enh91793     2  141222200  141223200      4       1  150064       1.8445     0.032552
enh91800     2  141918900  141919900      9       3  150064       1.9094     0.028104
enh91846     2  144232500  144233500      1       1  150064       2.5366     0.005597
enh91861     2  144598000  144599000      3       1  150064       2.1004     0.017848
enh91866     2  144710700  144711700      2       1  150064       2.8442    0.0022265
enh91867     2  144713000  144714000      1       1  150064       2.9506     0.001586
enh91876     2  144995200  144996200      2       1  150064       1.7785     0.037657
enh91884     2  145087400  145088400      2       1  150064       2.3347    0.0097797
enh91885     2  145090900  145091900      1       1  150064       3.2093    0.0006652
enh91888     2  145116700  145117700      1       1  150064       3.3639    0.0003842
enh91890     2  145130700  145131700      1       1  150064       2.7902     0.002634
enh91892     2  145135900  145136900      1       1  150064       4.2102    1.276e-05
enh91893     2  145139500  145140500      1       1  150064       4.5198    3.095e-06
enh91897     2  145152400  145153400      2       1  150064       4.3022   8.4556e-06
enh91899     2  145157100  145158100      1       1  150064       4.6666    1.531e-06
enh91903     2  145171200  145172200      3       2  150064       2.5896    0.0048042
enh91905     2  145182800  145183800      2       1  150064       2.3847    0.0085468
enh91907     2  145186400  145187400      2       1  150064       3.6386   0.00013708
enh91908     2  145191000  145192000      1       1  150064        3.911    4.595e-05
enh91911     2  145199900  145200900      1       1  150064       2.5062     0.006102
enh91913     2  145204800  145205800      2       1  150064       1.7417      0.04078
enh91930     2  145255800  145256800      3       2  150064       1.9117     0.027955
enh91933     2  145259400  145260400      1       1  150064       1.9658      0.02466
enh91934     2  145260100  145261100      1       1  150064       1.9658      0.02466
enh91965     2  145779300  145780300      1       1  150064       2.0429      0.02053
enh91969     2  145793400  145794400      3       2  150064       1.8872     0.029566
enh91971     2  145800300  145801300      4       2  150064       2.7715    0.0027899
enh91975     2  145874500  145875500      2       1  150064       2.9264    0.0017147
enh91976     2  145880700  145881700      2       1  150064       2.1145     0.017236
enh91978     2  145949700  145950700      1       1  150064       2.1783      0.01469
enh91984     2  146676300  146677300      2       1  150064       1.8994     0.028755
enh91987     2  147707800  147708800      2       1  150064       3.0304    0.0012211
enh91997     2  148607200  148608200      4       2  150064       3.0923   0.00099306
enh91999     2  148617200  148618200      2       1  150064       2.2004     0.013891
enh92000     2  148627600  148628600      2       1  150064       2.2233     0.013097
enh92005     2  148734800  148735800      1       1  150064        1.891      0.02931
enh92007     2  148747100  148748100      2       1  150064        1.652     0.049272
enh92015     2  148991600  148992600      3       1  150064       2.2223      0.01313
enh92017     2  149062600  149063600      4       2  150064       2.7785    0.0027304
enh92019     2  149309800  149310800      2       1  150064       2.9679     0.001499
enh92022     2  149404000  149405000      3       1  150064       1.7192     0.042789
enh92038     2  149513700  149514700      2       1  150064       2.1811     0.014587
enh92043     2  149631800  149632800      1       1  150064       2.3019      0.01067
enh92045     2  149639700  149640700      1       1  150064       2.4998     0.006213
enh92057     2  149792200  149793200      6       2  150064       1.9455     0.025855
enh92060     2  149812700  149813700      5       2  150064       2.0676     0.019339
enh92066     2  149834700  149835700      1       1  150064       2.5856     0.004861
enh92073     2  149862800  149863800      2       1  150064       1.8528     0.031956
enh92076     2  149877900  149878900      1       1  150064       2.1362      0.01633
enh92080     2  150185300  150186300      3       2  150064       1.6818       0.0463
enh92084     2  150345000  150346000      4       2  150064       2.0084     0.022298
enh92085     2  150436300  150437300      1       1  150064       2.1749      0.01482
enh92086     2  150436900  150437900      4       2  150064       1.6986     0.044699
enh92089     2  150454400  150455400      2       1  150064       1.9964     0.022947
enh92099     2  151152900  151153900      3       1  150064       1.9129     0.027881
enh92122     2  152252800  152253800      3       2  150064       1.8168     0.034622
enh92162     2  152919300  152920300      2       1  150064       1.8037     0.035642
enh92164     2  152929700  152930700      6       3  150064       1.8981     0.028839
enh92167     2  152953200  152954200      2       1  150064       2.0321      0.02107
enh92172     2  153022400  153023400      2       1  150064       2.2987      0.01076
enh92173     2  153023300  153024300      2       1  150064       2.3393    0.0096609
enh92174     2  153025000  153026000      4       2  150064       1.7615      0.03908
enh92176     2  153030100  153031100      2       1  150064       2.0004     0.022726
enh92177     2  153056900  153057900      1       1  150064        3.074     0.001056
enh92178     2  153078400  153079400      1       1  150064       2.8402     0.002254
enh92180     2  153082400  153083400      1       1  150064       3.0522     0.001136
enh92181     2  153099800  153100800      3       2  150064       2.5596    0.0052395
enh92182     2  153103400  153104400      3       2  150064       2.2439     0.012418
enh92183     2  153140600  153141600      2       1  150064       3.2143   0.00065371
enh92184     2  153190400  153191400      3       1  150064       2.3965     0.008276
enh92185     2  153198200  153199200      5       2  150064       2.0547     0.019956
enh92189     2  153206000  153207000      8       3  150064       1.6675     0.047711
enh92201     2  153228400  153229400      7       3  150064       2.7054     0.003411
enh92202     2  153229900  153230900      1       1  150064       1.7624        0.039
enh92204     2  153232700  153233700      6       3  150064       2.4765    0.0066346
enh92211     2  153250200  153251200      3       2  150064       1.9613     0.024919
enh92212     2  153255400  153256400      5       2  150064       2.0827     0.018638
enh92214     2  153261200  153262200      1       1  150064       1.6925      0.04528
enh92218     2  153275700  153276700      6       3  150064       2.2586     0.011953
enh92219     2  153277700  153278700      2       1  150064       2.4095    0.0079867
enh92223     2  153283000  153284000      4       2  150064       2.4042    0.0081031
enh92225     2  153287400  153288400      1       1  150064       1.9508      0.02554
enh92226     2  153289300  153290300      1       1  150064       2.5792     0.004952
enh92281     2  153450700  153451700      3       1  150064       1.8641     0.031157
enh92285     2  153464300  153465300      5       3  150064        3.028    0.0012311
enh92286     2  153468900  153469900      5       2  150064       1.8902     0.029367
enh92287     2  153471600  153472600      2       1  150064       2.8341    0.0022979
enh92288     2  153473200  153474200      4       1  150064       2.9256    0.0017187
enh92290     2  153477500  153478500      2       1  150064        3.031    0.0012189
enh92291     2  153479800  153480800      5       2  150064       4.3761   6.0421e-06
enh92292     2  153481100  153482100      4       2  150064       2.1764     0.014763
enh92293     2  153483100  153484100      3       2  150064       2.3958     0.008292
enh92295     2  153495200  153496200      4       2  150064       3.5667   0.00018073
enh92296     2  153503600  153504600      1       1  150064       2.9765     0.001458
enh92297     2  153538900  153539900      3       2  150064       2.0851     0.018532
enh92298     2  153550800  153551800      2       1  150064        2.609    0.0045403
enh92306     2  154726800  154727800      7       1  150064       1.8648     0.031105
enh92311     2  154773800  154774800      9       2  150064       1.6981     0.044741
enh92328     2  156448600  156449600      3       1  150064       1.9375      0.02634
enh92341     2  157255000  157256000      2       1  150064       1.9594     0.025035
enh92401     2  158604200  158605200      1       1  150064       2.2924      0.01094
enh92420     2  159036100  159037100      4       2  150064       1.8653     0.031073
enh92425     2  159298500  159299500      4       2  150064       2.0827     0.018641
enh92428     2  159320700  159321700      3       2  150064       2.7276    0.0031894
enh92430     2  159326100  159327100      2       1  150064        2.204     0.013761
enh92431     2  159327400  159328400      3       1  150064       2.3806    0.0086426
enh92434     2  159333700  159334700      1       1  150064       3.0841     0.001021
enh92437     2  159341100  159342100      5       2  150064        1.803     0.035691
enh92438     2  159343900  159344900      5       2  150064       3.0071    0.0013187
enh92439     2  159346900  159347900      1       1  150064       1.9251      0.02711
enh92440     2  159349700  159350700      6       2  150064       2.8574    0.0021356
enh92442     2  159356600  159357600      3       2  150064       2.6137     0.004478
enh92443     2  159361300  159362300      5       3  150064       1.7443     0.040555
enh92444     2  159366500  159367500      4       2  150064       1.8071     0.035376
enh92445     2  159368000  159369000      3       2  150064       2.9687    0.0014954
enh92447     2  159369900  159370900      3       1  150064       3.3068   0.00047188
enh92449     2  159375500  159376500      2       1  150064       1.6493     0.049542
enh92452     2  159392700  159393700      7       2  150064       2.3264    0.0099974
enh92454     2  159400700  159401700      3       1  150064       2.4125    0.0079224
enh92455     2  159402700  159403700      5       3  150064       3.2124   0.00065824
enh92456     2  159411200  159412200      3       2  150064       2.8414    0.0022457
enh92462     2  159463600  159464600      4       2  150064       1.7704     0.038332
enh92463     2  159489300  159490300      6       2  150064       2.8447    0.0022227
enh92465     2  159493500  159494500      4       2  150064       3.4109   0.00032376
enh92467     2  159512500  159513500     10       2  150064       1.7572     0.039443
enh92476     2  159573500  159574500      1       1  150064       2.5936     0.004749
enh92485     2  159629700  159630700      1       1  150064       1.9554      0.02527
enh92558     2  160373200  160374200      3       1  150064       3.2503   0.00057649
enh92559     2  160374400  160375400      1       1  150064        2.404     0.008109
enh92560     2  160380500  160381500      2       1  150064        2.001     0.022699
enh92562     2  160413600  160414600      2       1  150064       1.8039     0.035624
enh92564     2  160448000  160449000      4       2  150064       2.2423      0.01247
enh92565     2  160448800  160449800      3       1  150064       2.4297    0.0075562
enh92566     2  160451800  160452800      1       1  150064       2.6667      0.00383
enh92567     2  160456900  160457900      2       1  150064       1.7557      0.03957
enh92568     2  160461800  160462800      5       2  150064       3.0711    0.0010662
enh92570     2  160464900  160465900      3       2  150064       1.9367     0.026389
enh92571     2  160465800  160466800      3       2  150064       1.8426     0.032695
enh92572     2  160466600  160467600      3       1  150064       2.6898    0.0035746
enh92573     2  160468400  160469400      2       1  150064       2.9327      0.00168
enh92575     2  160473600  160474600      3       2  150064       2.6837    0.0036405
enh92576     2  160474100  160475100      2       1  150064       3.4676   0.00026257
enh92577     2  160476400  160477400      3       2  150064       1.7009     0.044483
enh92579     2  160567100  160568100      5       2  150064       2.1417     0.016107
enh92581     2  160578700  160579700      5       3  150064       2.1812     0.014585
enh92582     2  160592200  160593200      6       2  150064       2.5834    0.0048923
enh92583     2  160600500  160601500      9       3  150064       3.1078    0.0009424
enh92585     2  160618000  160619000      3       2  150064       3.6795   0.00011683
enh92586     2  160651800  160652800      1       1  150064       2.7293     0.003173
enh92587     2  160652800  160653800      2       1  150064       1.8829     0.029859
enh92588     2  160655000  160656000      3       1  150064       2.7305    0.0031624
enh92595     2  161064400  161065400      1       1  150064       2.3001      0.01072
enh92616     2  161236600  161237600      3       2  150064       1.9082     0.028185
enh92622     2  161284400  161285400      6       2  150064       2.2613     0.011869
enh92631     2  161508400  161509400      2       1  150064       1.7171     0.042984
enh92652     2  162091400  162092400      2       1  150064       1.7535     0.039761
enh92673     2  162564500  162565500      2       1  150064       2.0813     0.018701
enh92676     2  162803600  162804600      2       1  150064       2.7068    0.0033963
enh92679     2  162852000  162853000      1       1  150064       3.3511    0.0004025
enh92680     2  162854900  162855900      1       1  150064        3.502    0.0002309
enh92681     2  162857900  162858900      2       1  150064       3.3524   0.00040054
enh92683     2  162868800  162869800      3       1  150064       4.3699   6.2163e-06
enh92684     2  162869600  162870600      4       2  150064       3.1933   0.00070319
enh92686     2  162885600  162886600      1       1  150064       3.3731    0.0003716
enh92711     2  163227200  163228200      1       1  150064       2.0302      0.02117
enh92730     2  164522400  164523400      2       1  150064       1.8257     0.033945
enh92734     2  164547500  164548500      3       2  150064       2.0261     0.021379
enh92737     2  164554500  164555500      1       1  150064       2.0803      0.01875
enh92740     2  164563400  164564400      2       1  150064        1.745     0.040494
enh92742     2  164569500  164570500      1       1  150064       2.0118      0.02212
enh92779     2  165911400  165912400      3       2  150064       1.8277       0.0338
enh92786     2  166151800  166152800      6       4  150064       2.2071     0.013653
enh92794     2  166354000  166355000      2       1  150064       1.6459     0.049888
enh92818     2  166556500  166557500      1       1  150064       2.1232      0.01687
enh92820     2  166700400  166701400      4       2  150064       3.8417   6.1095e-05
enh92822     2  166726700  166727700      3       2  150064       1.9464     0.025801
enh92823     2  166732800  166733800      2       1  150064       2.0312     0.021118
enh92828     2  166807100  166808100      3       2  150064       2.0156     0.021921
enh92829     2  166811200  166812200      3       2  150064       3.2386   0.00060064
enh92834     2  166996800  166997800      5       2  150064       2.3571    0.0092094
enh92849     2  168438400  168439400      1       1  150064       1.9985      0.02283
enh92850     2  168448600  168449600      1       1  150064       3.2417     0.000594
enh92853     2  168542900  168543900      7       3  150064       2.0282      0.02127
enh92909     2  169315600  169316600      2       1  150064       1.9863       0.0235
enh92912     2  169326600  169327600      1       1  150064       2.2774      0.01138
enh92920     2  169375100  169376100      5       2  150064       1.9554     0.025268
enh92921     2  169377500  169378500      2       1  150064       1.8727     0.030553
enh92922     2  169380300  169381300      1       1  150064       1.6585      0.04861
enh92924     2  169382800  169383800      5       3  150064       1.7572     0.039444
enh92927     2  169406900  169407900      4       2  150064       2.4677    0.0067991
enh92930     2  169425100  169426100      1       1  150064        1.768      0.03853
enh92935     2  169482600  169483600      5       2  150064       3.3347   0.00042701
enh92937     2  169489100  169490100      4       2  150064       2.4168     0.007829
enh92938     2  169491400  169492400      3       1  150064       3.4519   0.00027834
enh92940     2  169495500  169496500      3       1  150064        2.075     0.018993
enh92945     2  169555200  169556200      6       2  150064       1.8284     0.033746
enh92977     2  170221400  170222400      3       1  150064        1.691     0.045415
enh92983     2  170428800  170429800      2       1  150064        1.851     0.032082
enh93042     2  171787300  171788300      2       1  150064       1.8763     0.030307
enh93047     2  171943000  171944000      2       1  150064       2.5562    0.0052908
enh93048     2  172003100  172004100      2       1  150064       1.9482     0.025695
enh93051     2  172014100  172015100      2       1  150064       1.9045     0.028423
enh93053     2  172042500  172043500      3       2  150064       2.5819    0.0049133
enh93072     2  172527400  172528400      5       2  150064       2.7457    0.0030193
enh93076     2  172558200  172559200      5       3  150064        2.381    0.0086319
enh93077     2  172559800  172560800      2       1  150064       3.6407   0.00013594
enh93083     2  172619200  172620200      7       2  150064       4.5299   2.9505e-06
enh93084     2  172651200  172652200      1       1  150064       3.1278    0.0008806
enh93085     2  172734600  172735600      1       1  150064       4.1989    1.341e-05
enh93094     2  172865300  172866300      5       2  150064       3.2481   0.00058082
enh93097     2  172916700  172917700      2       1  150064       2.9718    0.0014805
enh93109     2  173149500  173150500      5       2  150064       2.0878     0.018406
enh93111     2  173158300  173159300      4       2  150064       2.3321    0.0098487
enh93112     2  173176100  173177100      2       1  150064       1.8297     0.033646
enh93150     2  173675400  173676400      6       2  150064       1.8697     0.030763
enh93151     2  173687600  173688600      1       1  150064       2.2274      0.01296
enh93152     2  173708900  173709900      4       2  150064       1.9009     0.028659
enh93154     2  173723800  173724800      2       1  150064       1.8378     0.033047
enh93177     2  173942200  173943200      4       2  150064         2.51    0.0060362
enh93179     2  173955500  173956500      2       1  150064       2.0519     0.020092
enh93181     2  173995200  173996200      1       1  150064       1.6463      0.04985
enh93183     2  174052800  174053800      4       2  150064       2.7049    0.0034158
enh93186     2  174075100  174076100      6       3  150064       2.7938    0.0026043
enh93189     2  174091700  174092700      4       2  150064       2.1194     0.017029
enh93196     2  174784600  174785600      4       1  150064       2.2755     0.011437
enh93201     2  174805500  174806500      5       3  150064       2.2863     0.011119
enh93203     2  174812400  174813400      2       1  150064       2.1035     0.017712
enh93204     2  174813400  174814400      4       2  150064       1.6463     0.049855
enh93205     2  174814600  174815600      5       1  150064       2.0835     0.018605
enh93225     2  174927200  174928200      2       1  150064       2.2485     0.012273
enh93227     2  175041300  175042300      1       1  150064       2.2454      0.01237
enh93229     2  175062100  175063100      3       2  150064       2.9217    0.0017406
enh93231     2  175111000  175112000      2       1  150064       2.6259    0.0043211
enh93232     2  175246800  175247800      2       1  150064       1.8495     0.032193
enh93233     2  175250600  175251600      3       2  150064       2.4399    0.0073456
enh93239     2  175386800  175387800      2       1  150064       1.9666     0.024616
enh93246     2  175449500  175450500      5       3  150064       1.9603     0.024978
enh93252     2  175460600  175461600      2       1  150064       1.8773      0.03024
enh93254     2  175466000  175467000      3       1  150064       2.1437     0.016028
enh93255     2  175469200  175470200      4       1  150064       2.3146     0.010318
enh93256     2  175472900  175473900      1       1  150064       2.1156      0.01719
enh93258     2  175479500  175480500      1       1  150064       1.9596      0.02502
enh93276     2  175615400  175616400      4       2  150064       1.9811     0.023792
enh93277     2  175617700  175618700      1       1  150064       1.8642      0.03115
enh93278     2  175627100  175628100      3       1  150064       2.0372     0.020815
enh93279     2  175628600  175629600      3       2  150064       1.9024     0.028562
enh93280     2  175629600  175630600      4       2  150064       1.7168     0.043007
enh93282     2  175637300  175638300      2       1  150064       1.9154     0.027723
enh93283     2  175643700  175644700      1       1  150064       3.0873      0.00101
enh93304     2  175752800  175753800      1       1  150064       2.6396      0.00415
enh93323     2  175892600  175893600      4       2  150064       1.6482     0.049657
enh93324     2  175900600  175901600      5       2  150064        2.088     0.018401
enh93325     2  175901100  175902100      6       2  150064       1.9787     0.023922
enh93347     2  177156000  177157000      2       1  150064       1.8023     0.035745
enh93351     2  177230000  177231000      1       1  150064       1.6893      0.04558
enh93406     2  178221300  178222300      5       2  150064       1.9921     0.023179
enh93442     2  178976200  178977200      2       1  150064       1.9619     0.024889
enh93443     2  178978300  178979300      2       1  150064       2.7261    0.0032045
enh93455     2  179120400  179121400      1       1  150064       2.0193      0.02173
enh93519     2  180275100  180276100      5       3  150064        1.868     0.030881
enh93520     2  180292700  180293700      5       2  150064       2.4388    0.0073686
enh93522     2  180311800  180312800      5       3  150064       3.7576   8.5773e-05
enh93523     2  180539800  180540800      3       2  150064       2.6232    0.0043551
enh93524     2  180541400  180542400      7       3  150064       2.1037     0.017701
enh93528     2  180859600  180860600      4       1  150064       1.9568     0.025188
enh93531     2  180872000  180873000      7       3  150064       3.1971    0.0006941
enh93532     2  180990000  180991000      1       1  150064       3.4796    0.0002511
enh93611     2  183376200  183377200      8       3  150064       2.8776    0.0020033
enh93612     2  183382300  183383300     10       3  150064       2.8774     0.002005
enh93613     2  183388100  183389100      2       1  150064       2.1855     0.014426
enh93623     2  183460100  183461100      1       1  150064       1.7272      0.04207
enh93628     2  183579200  183580200      2       1  150064       2.4001    0.0081953
enh93633     2  183732500  183733500      2       1  150064       1.6783     0.046641
enh93636     2  183814000  183815000      2       1  150064       1.8571     0.031646
enh93649     2  183921700  183922700      3       2  150064       2.2836     0.011196
enh93657     2  184479300  184480300      3       2  150064       1.9353     0.026477
enh93703     2  188267900  188268900      1       1  150064       1.6688      0.04758
enh93725     2  189159600  189160600      5       3  150064       2.4962    0.0062764
enh93726     2  189160500  189161500      8       3  150064       1.9029     0.028526
enh93727     2  189198200  189199200      2       1  150064        2.091     0.018266
enh93728     2  189651500  189652500      2       1  150064       2.6071    0.0045662
enh93748     2  190433600  190434600      2       1  150064       2.1181     0.017084
enh93767     2  190712400  190713400      1       1  150064       2.1719      0.01493
enh93772     2  190974900  190975900      2       1  150064       1.9553     0.025275
enh93781     2  191052000  191053000      5       2  150064       1.7507     0.039999
enh93793     2  191213000  191214000      4       2  150064       2.4997    0.0062157
enh93796     2  191221300  191222300      4       1  150064       2.1696      0.01502
enh93805     2  191281700  191282700      3       2  150064       1.8238     0.034087
enh93806     2  191284600  191285600      3       2  150064       2.9428    0.0016261
enh93812     2  191303300  191304300      5       2  150064       2.5679    0.0051159
enh93813     2  191309200  191310200      3       2  150064       2.2746     0.011465
enh93815     2  191317900  191318900      3       2  150064       1.8054     0.035509
enh93817     2  191328800  191329800      3       2  150064       2.6303    0.0042649
enh93820     2  191357600  191358600      3       1  150064       1.7103     0.043602
enh93831     2  191400600  191401600      3       2  150064       1.7662     0.038684
enh93837     2  191447300  191448300      3       1  150064       2.2885     0.011053
enh93842     2  191471400  191472400      6       3  150064       2.9733     0.001473
enh93846     2  191497300  191498300      2       1  150064       2.7945    0.0025986
enh93861     2  191542300  191543300      1       1  150064       1.6498      0.04949
enh93863     2  191549000  191550000      1       1  150064       1.9056      0.02835
enh93869     2  191668300  191669300      4       2  150064       1.7563     0.039521
enh93870     2  191705900  191706900      3       2  150064       2.2496     0.012238
enh93871     2  191723800  191724800      3       1  150064       1.6957      0.04497
enh93875     2  191750600  191751600      1       1  150064       1.7059      0.04401
enh93878     2  191756000  191757000      1       1  150064       1.6797      0.04651
enh93880     2  191768300  191769300      2       1  150064       2.3442     0.009534
enh93887     2  191885800  191886800      5       2  150064       2.3544    0.0092771
enh93910     2  192306100  192307100      1       1  150064       1.9478      0.02572
enh93950     2  192909700  192910700      2       1  150064       1.8086     0.035254
enh93951     2  192911900  192912900      3       1  150064       1.7474     0.040286
enh93952     2  192916000  192917000      1       1  150064       1.8004       0.0359
enh93953     2  192918600  192919600      2       1  150064       1.6872     0.045783
enh93974     2  193031800  193032800      7       3  150064       2.8188    0.0024103
enh93975     2  193034300  193035300      5       2  150064       2.1874     0.014356
enh93978     2  193048500  193049500      3       2  150064       2.0194     0.021723
enh93988     2  193118900  193119900      3       1  150064       2.0979     0.017957
enh93989     2  194670500  194671500      2       1  150064       2.6361    0.0041939
enh93996     2  196304400  196305400      3       1  150064       1.8992     0.028769
enh93997     2  196397400  196398400      4       1  150064       3.4155   0.00031835
enh93998     2  196399700  196400700      2       1  150064       1.9021     0.028581
enh93999     2  196426800  196427800      4       2  150064       2.9518    0.0015797
enh94000     2  196434300  196435300      1       1  150064       2.4217     0.007723
enh94001     2  196438600  196439600      5       3  150064       2.4217    0.0077233
enh94005     2  196465700  196466700      2       1  150064       2.4135    0.0079001
enh94012     2  196531500  196532500      3       2  150064       1.9569     0.025178
enh94013     2  196552000  196553000      1       1  150064       2.1163      0.01716
enh94014     2  196707300  196708300      2       1  150064       2.1338     0.016428
enh94015     2  196763400  196764400      3       1  150064       2.6592     0.003916
enh94016     2  196932200  196933200      7       3  150064       3.1076   0.00094311
enh94018     2  196973500  196974500      3       1  150064       2.4354    0.0074376
enh94019     2  196976800  196977800      3       1  150064       1.8839     0.029786
enh94020     2  196978300  196979300      2       1  150064       1.6675     0.047711
enh94022     2  196988200  196989200      1       1  150064       2.0077      0.02234
enh94025     2  197066000  197067000      2       1  150064       2.5229    0.0058194
enh94026     2  197071100  197072100      3       2  150064       1.6588     0.048578
enh94042     2  197201800  197202800      3       2  150064       1.7675     0.038575
enh94048     2  197264200  197265200      3       2  150064       1.6888     0.045631
enh94058     2  197324000  197325000     12       1  150064       2.6493    0.0040325
enh94059     2  197327200  197328200      2       1  150064        4.129   1.8219e-05
enh94062     2  197340000  197341000      3       1  150064       2.5844    0.0048774
enh94063     2  197346000  197347000      2       1  150064         2.59    0.0047984
enh94065     2  197356600  197357600      1       1  150064        1.916      0.02768
enh94067     2  197372700  197373700      3       2  150064       3.0449    0.0011637
enh94068     2  197376200  197377200      2       1  150064       2.8417    0.0022438
enh94069     2  197379400  197380400      3       2  150064       2.9546    0.0015654
enh94070     2  197393500  197394500      2       1  150064       3.6708   0.00012088
enh94073     2  197409700  197410700      1       1  150064       3.5218    0.0002143
enh94074     2  197414300  197415300      5       2  150064       3.4388   0.00029219
enh94075     2  197416500  197417500      2       1  150064       1.9897     0.023314
enh94076     2  197423000  197424000      2       1  150064       2.2387     0.012587
enh94077     2  197426200  197427200      3       2  150064       3.1295   0.00087557
enh94079     2  197431600  197432600      2       1  150064       2.4131    0.0079082
enh94080     2  197437200  197438200      2       1  150064       2.3974    0.0082558
enh94081     2  197450900  197451900      6       2  150064       2.7834    0.0026896
enh94082     2  197458900  197459900      2       1  150064       2.4797    0.0065755
enh94083     2  197471400  197472400      2       1  150064       2.9931     0.001381
enh94085     2  197533600  197534600      1       1  150064       1.9374      0.02635
enh94086     2  197623400  197624400      6       1  150064       1.9983     0.022839
enh94087     2  197662000  197663000      1       1  150064       2.2505      0.01221
enh94089     2  197716000  197717000      5       3  150064       2.8243    0.0023695
enh94090     2  197792600  197793600      2       1  150064       1.7068     0.043934
enh94091     2  197830900  197831900      3       1  150064        1.838     0.033033
enh94093     2  197854200  197855200      1       1  150064       1.7839      0.03722
enh94096     2  197875800  197876800      5       2  150064        3.215   0.00065213
enh94098     2  197940400  197941400      2       1  150064       2.8695    0.0020559
enh94102     2  197954900  197955900      2       1  150064       2.7055    0.0034098
enh94103     2  197962300  197963300      2       1  150064        2.217     0.013311
enh94108     2  197995200  197996200      1       1  150064       2.5018     0.006178
enh94113     2  198015000  198016000      4       2  150064       2.1031     0.017729
enh94114     2  198016900  198017900      3       1  150064       2.2758     0.011429
enh94136     2  198107000  198108000      1       1  150064        1.867      0.03095
enh94138     2  198114800  198115800      3       1  150064       2.4178    0.0078071
enh94146     2  198143200  198144200      6       3  150064       3.4586   0.00027153
enh94147     2  198145800  198146800      3       2  150064       5.3461   4.4943e-08
enh94148     2  198148300  198149300      6       1  150064        4.107   2.0039e-05
enh94150     2  198158100  198159100      3       1  150064        5.112   1.5937e-07
enh94151     2  198160200  198161200      2       1  150064       4.8318   6.7653e-07
enh94152     2  198161800  198162800      2       1  150064       4.4682   3.9434e-06
enh94153     2  198166700  198167700      2       1  150064       4.7655    9.417e-07
enh94154     2  198169000  198170000      4       2  150064       5.1597   1.2367e-07
enh94155     2  198170400  198171400      4       1  150064       5.0277   2.4814e-07
enh94156     2  198171600  198172600      3       2  150064       5.2905   6.0986e-08
enh94158     2  198213900  198214900      2       1  150064       3.9687   3.6128e-05
enh94159     2  198242700  198243700      1       1  150064       6.0861    5.786e-10
enh94160     2  198243400  198244400      1       1  150064       4.7819    8.681e-07
enh94162     2  198293100  198294100      1       1  150064       6.4019    7.671e-11
enh94169     2  198403000  198404000      2       1  150064       5.4894   2.0166e-08
enh94176     2  198462400  198463400      1       1  150064        6.002    9.745e-10
enh94178     2  198478200  198479200      2       1  150064       5.3228   5.1087e-08
enh94179     2  198484600  198485600      1       1  150064       5.9155    1.654e-09
enh94180     2  198485800  198486800      2       1  150064       2.4792    0.0065845
enh94181     2  198490600  198491600      2       1  150064       5.4037   3.2635e-08
enh94182     2  198493400  198494400      6       2  150064       4.3364   7.2429e-06
enh94183     2  198497600  198498600      4       2  150064       5.5073   1.8221e-08
enh94184     2  198513200  198514200      2       1  150064       5.2128   9.2999e-08
enh94185     2  198521900  198522900      4       2  150064       5.1526   1.2845e-07
enh94187     2  198541300  198542300      2       1  150064       4.6838    1.408e-06
enh94189     2  198568700  198569700      1       1  150064       4.1225    1.874e-05
enh94192     2  198667400  198668400      2       1  150064       4.1812   1.4498e-05
enh94193     2  198667900  198668900      3       2  150064       5.3473   4.4647e-08
enh94196     2  198677400  198678400      2       1  150064       4.3268   7.5641e-06
enh94197     2  198686400  198687400      1       1  150064       5.2235    8.778e-08
enh94198     2  198693000  198694000      2       1  150064       4.6435   1.7132e-06
enh94200     2  198704300  198705300      1       1  150064       5.1701     1.17e-07
enh94201     2  198715600  198716600      1       1  150064       5.1095    1.615e-07
enh94202     2  198721900  198722900      2       1  150064       4.8696   5.5923e-07
enh94203     2  198725400  198726400      2       1  150064       4.3719   6.1589e-06
enh94206     2  198741800  198742800      2       1  150064       3.4648   0.00026529
enh94207     2  198748900  198749900      1       1  150064       5.1053    1.651e-07
enh94208     2  198753600  198754600      2       1  150064       4.2409   1.1133e-05
enh94209     2  198756000  198757000      2       1  150064        3.961   3.7311e-05
enh94210     2  198758200  198759200      1       1  150064       5.0337    2.405e-07
enh94211     2  198762600  198763600      2       1  150064       4.6561   1.6112e-06
enh94213     2  198767000  198768000      1       1  150064       4.3332    7.349e-06
enh94216     2  198780400  198781400      2       1  150064       3.5144   0.00022033
enh94217     2  198785200  198786200      2       1  150064       4.1705   1.5194e-05
enh94218     2  198789800  198790800      1       1  150064       5.0773    1.914e-07
enh94219     2  198791700  198792700      2       1  150064       4.2593   1.0255e-05
enh94220     2  198795300  198796300      2       1  150064       5.1361   1.4027e-07
enh94222     2  198801600  198802600      2       1  150064        3.331   0.00043267
enh94223     2  198804800  198805800      3       2  150064       4.0315   2.7711e-05
enh94224     2  198806200  198807200      2       1  150064       5.1853   1.0786e-07
enh94225     2  198809000  198810000      7       2  150064       4.6393    1.748e-06
enh94227     2  198814400  198815400      2       1  150064       4.2573   1.0345e-05
enh94230     2  198837600  198838600      2       1  150064       3.8947   4.9167e-05
enh94231     2  198843000  198844000      2       1  150064       2.0741     0.019036
enh94233     2  198860500  198861500      2       1  150064       4.6088   2.0249e-06
enh94238     2  198880600  198881600      1       1  150064       4.4448    4.399e-06
enh94239     2  198894300  198895300      4       1  150064       1.8906     0.029341
enh94240     2  198896500  198897500      3       1  150064       2.4865    0.0064498
enh94241     2  198901700  198902700      1       1  150064       4.6077    2.036e-06
enh94242     2  198905600  198906600      4       1  150064       1.9829     0.023687
enh94243     2  198913900  198914900      3       2  150064       4.5564   2.6022e-06
enh94244     2  198919400  198920400      1       1  150064       5.4065    3.214e-08
enh94247     2  198943100  198944100      3       1  150064       3.5965   0.00016125
enh94248     2  198944800  198945800      2       1  150064       2.9103    0.0018057
enh94256     2  198976800  198977800      1       1  150064       1.7405      0.04089
enh94271     2  199089300  199090300      4       2  150064       2.1661     0.015153
enh94286     2  200296000  200297000      4       2  150064       3.2017   0.00068306
enh94295     2  200498300  200499300      5       1  150064        2.224     0.013076
enh94305     2  200678600  200679600      2       1  150064       3.2866   0.00050696
enh94306     2  200695100  200696100      4       2  150064       4.0418   2.6523e-05
enh94308     2  200701000  200702000      1       1  150064       1.7113      0.04351
enh94310     2  200714300  200715300      2       1  150064       4.4982   3.4271e-06
enh94312     2  200725200  200726200      1       1  150064       7.1708    3.728e-13
enh94313     2  200774700  200775700      2       1  150064       5.8473   2.4979e-09
enh94314     2  200778800  200779800      3       1  150064       2.9751    0.0014646
enh94315     2  200787100  200788100      6       2  150064       5.9093   1.7179e-09
enh94318     2  200793000  200794000      3       2  150064       1.8669      0.03096
enh94320     2  200810200  200811200      1       1  150064        6.981    1.465e-12
enh94321     2  200817900  200818900      3       2  150064       5.7811   3.7108e-09
enh94325     2  200850200  200851200      4       2  150064       4.2116   1.2676e-05
enh94327     2  200868000  200869000      1       1  150064       4.7607    9.647e-07
enh94330     2  201042800  201043800      2       1  150064       2.8592    0.0021238
enh94332     2  201087600  201088600      7       3  150064       3.1485    0.0008206
enh94334     2  201138600  201139600      2       1  150064       4.0677   2.3739e-05
enh94337     2  201176000  201177000      3       2  150064        4.189    1.401e-05
enh94338     2  201181300  201182300      4       2  150064       4.6447    1.703e-06
enh94339     2  201184100  201185100      2       1  150064       1.8411     0.032803
enh94340     2  201186000  201187000      1       1  150064       5.3766    3.796e-08
enh94341     2  201186900  201187900      1       1  150064       1.8995      0.02875
enh94343     2  201192400  201193400      4       2  150064       3.9877   3.3361e-05
enh94344     2  201193900  201194900      4       2  150064       2.8612    0.0021102
enh94345     2  201195300  201196300      3       1  150064       2.9176    0.0017637
enh94355     2  201221100  201222100      2       1  150064       4.1552   1.6251e-05
enh94356     2  201222000  201223000      3       2  150064       4.1614   1.5815e-05
enh94357     2  201224000  201225000      2       1  150064       4.0502   2.5586e-05
enh94358     2  201224800  201225800      1       1  150064       3.5893    0.0001658
enh94359     2  201226800  201227800      4       2  150064       6.6098    1.924e-11
enh94360     2  201229000  201230000      3       1  150064       4.8925   4.9787e-07
enh94361     2  201231900  201232900      5       3  150064       4.3295   7.4723e-06
enh94362     2  201237200  201238200      2       1  150064       2.5634    0.0051829
enh94363     2  201238600  201239600      2       1  150064       4.4098   5.1728e-06
enh94364     2  201241600  201242600      4       2  150064        5.263   7.0867e-08
enh94366     2  201248400  201249400      2       1  150064       3.0275    0.0012328
enh94370     2  201276200  201277200      3       1  150064        3.257   0.00056302
enh94371     2  201281600  201282600      2       1  150064       3.9001   4.8084e-05
enh94373     2  201307600  201308600      5       2  150064       4.9084   4.5904e-07
enh94374     2  201313600  201314600      4       2  150064       4.4385   4.5296e-06
enh94375     2  201319700  201320700      4       2  150064       3.5682   0.00017971
enh94376     2  201323500  201324500      5       2  150064        4.037   2.7075e-05
enh94377     2  201333000  201334000      5       3  150064       3.3607   0.00038873
enh94378     2  201339300  201340300      1       1  150064       1.9093      0.02811
enh94385     2  201391400  201392400      1       1  150064       2.5776     0.004974
enh94390     2  201559500  201560500      4       2  150064       2.2416     0.012495
enh94401     2  201606300  201607300      5       2  150064       1.9379     0.026317
enh94407     2  201751900  201752900      2       1  150064       2.0896     0.018329
enh94429     2  202021600  202022600      6       3  150064       1.7739      0.03804
enh94436     2  202100600  202101600      4       2  150064       2.0478      0.02029
enh94458     2  202560700  202561700      5       2  150064       1.6744     0.047023
enh94474     2  202829200  202830200      6       3  150064       2.2654     0.011743
enh94523     2  203453400  203454400      2       1  150064       1.7147     0.043196
enh94537     2  203877800  203878800      1       1  150064       2.9017     0.001856
enh94538     2  203882100  203883100      3       2  150064       3.0312    0.0012177
enh94543     2  204105400  204106400      3       1  150064        2.359    0.0091633
enh94544     2  204114900  204115900      1       1  150064       2.5861     0.004853
enh94545     2  204126100  204127100      1       1  150064       2.4166     0.007834
enh94552     2  204211400  204212400      2       1  150064       1.7446     0.040528
enh94558     2  204278600  204279600      2       1  150064       2.0124     0.022091
enh94561     2  204306100  204307100      4       2  150064       2.7022    0.0034439
enh94562     2  204315800  204316800      2       1  150064       2.4105    0.0079651
enh94563     2  204327700  204328700      4       1  150064       2.1728     0.014899
enh94565     2  204348800  204349800      2       1  150064       2.4373    0.0073984
enh94578     2  204521300  204522300      6       2  150064       1.6772     0.046752
enh94610     2  205132500  205133500      5       2  150064       2.0584     0.019774
enh94611     2  205133100  205134100      1       1  150064       2.1607      0.01536
enh94642     2  205837800  205838800      1       1  150064       2.1553      0.01557
enh94653     2  206250500  206251500      5       2  150064       2.5524    0.0053487
enh94695     2  207028700  207029700      5       2  150064       2.7236    0.0032285
enh94697     2  207058400  207059400      4       2  150064       1.7156      0.04312
enh94723     2  207900600  207901600      1       1  150064       1.7684       0.0385
enh94757     2  208086600  208087600      5       3  150064       2.5598    0.0052368
enh94758     2  208089800  208090800      3       2  150064       2.3381    0.0096897
enh94759     2  208092900  208093900      7       4  150064       2.5194    0.0058775
enh94771     2  208216800  208217800      4       2  150064       2.5132    0.0059825
enh94774     2  208273300  208274300      4       1  150064        2.292     0.010953
enh94777     2  208339000  208340000      5       2  150064       2.4316     0.007516
enh94778     2  208339700  208340700      5       2  150064       3.6708   0.00012092
enh94779     2  208345900  208346900      3       1  150064       2.3708    0.0088748
enh94781     2  208368900  208369900      3       1  150064       3.2021   0.00068218
enh94784     2  208398200  208399200      1       1  150064       4.0619    2.434e-05
enh94787     2  208430200  208431200      1       1  150064       4.0521    2.538e-05
enh94788     2  208442800  208443800      4       2  150064       3.7728   8.0717e-05
enh94790     2  208467500  208468500      4       2  150064       3.6386   0.00013705
enh94791     2  208477200  208478200      4       2  150064       3.6953    0.0001098
enh94792     2  208481600  208482600      3       1  150064       3.7659    8.296e-05
enh94796     2  208501200  208502200      5       2  150064       3.4496   0.00028075
enh94872     2  210340800  210341800      2       1  150064       1.9478      0.02572
enh94873     2  210345200  210346200      4       2  150064       2.7419     0.003054
enh94880     2  210449000  210450000      2       1  150064       2.3889    0.0084496
enh94881     2  210465000  210466000      2       1  150064       2.4996    0.0062159
enh94883     2  210494000  210495000      1       1  150064       2.4534     0.007075
enh94888     2  210530600  210531600      1       1  150064       2.3524     0.009327
enh94926     2  211363600  211364600      3       2  150064          1.9     0.028715
enh94927     2  211368000  211369000      2       1  150064       1.6503     0.049444
enh94946     2  212258400  212259400      4       2  150064       1.7961     0.036238
enh94947     2  212261300  212262300      2       1  150064       2.8841    0.0019626
enh94948     2  212271800  212272800      1       1  150064       3.2319    0.0006149
enh94952     2  212319200  212320200      1       1  150064       3.3681    0.0003784
enh94954     2  212352200  212353200      3       2  150064       1.6806     0.046416
enh94967     2  212792600  212793600      4       2  150064       1.7923     0.036544
enh94969     2  212865800  212866800      5       2  150064       1.9759     0.024081
enh94976     2  213090400  213091400      8       3  150064       3.3766   0.00036697
enh94977     2  213092200  213093200      3       1  150064       2.8025    0.0025353
enh94979     2  213128500  213129500      1       1  150064       2.0849      0.01854
enh94980     2  213130800  213131800      4       2  150064       1.7207     0.042656
enh94983     2  213194300  213195300      6       3  150064       3.1935   0.00070282
enh94984     2  213201700  213202700      3       2  150064       3.0362    0.0011977
enh94989     2  213242400  213243400      6       4  150064       2.3793    0.0086734
enh94991     2  213279300  213280300      1       1  150064       1.8892      0.02943
enh95001     2  213355700  213356700      2       1  150064       2.4307    0.0075356
enh95003     2  213392500  213393500      1       1  150064       3.1771    0.0007439
enh95004     2  213394800  213395800      6       2  150064       1.9613     0.024922
enh95007     2  213399900  213400900      4       2  150064       2.1716     0.014943
enh95008     2  213404200  213405200      3       1  150064       3.7321   9.4963e-05
enh95009     2  213413600  213414600      5       2  150064       2.8344    0.0022958
enh95010     2  213551000  213552000      5       3  150064       1.9955     0.022994
enh95011     2  213556800  213557800      3       1  150064       1.6927     0.045255
enh95013     2  213641500  213642500      4       1  150064       1.8196     0.034408
enh95033     2  214726800  214727800      8       1  150064       1.7286     0.041938
enh95041     2  215346300  215347300      3       2  150064       1.9683     0.024518
enh95063     2  216133600  216134600      1       1  150064       2.0162      0.02189
enh95092     2  216700300  216701300      1       1  150064       2.2695      0.01162
enh95097     2  216827000  216828000      5       2  150064       2.1265     0.016731
enh95119     2  217042300  217043300      2       1  150064       2.1384     0.016242
enh95120     2  217046100  217047100      2       1  150064        1.784     0.037212
enh95125     2  217124200  217125200      2       1  150064        1.961     0.024939
enh95126     2  217138400  217139400      4       1  150064        2.033     0.021027
enh95128     2  217157300  217158300      3       2  150064       1.6991     0.044647
enh95135     2  217277800  217278800      3       1  150064       2.8614    0.0021086
enh95147     2  217419300  217420300      4       2  150064       1.8559     0.031731
enh95148     2  217448300  217449300      4       2  150064       2.5625    0.0051966
enh95152     2  217530500  217531500      6       2  150064       2.2926     0.010935
enh95153     2  217544300  217545300      1       1  150064       2.0855      0.01851
enh95175     2  217939700  217940700     10       4  150064       2.7318    0.0031495
enh95177     2  218026400  218027400      1       1  150064       2.1604      0.01537
enh95194     2  218492800  218493800      2       1  150064       2.4716    0.0067248
enh95214     2  218621200  218622200      4       2  150064       1.7297     0.041843
enh95216     2  218653500  218654500      7       3  150064       2.2778     0.011369
enh95217     2  218654700  218655700      1       1  150064       2.4451      0.00724
enh95218     2  218658400  218659400      5       2  150064       1.7441      0.04057
enh95226     2  218697600  218698600      1       1  150064       1.7481      0.04022
enh95341     2  219947000  219948000      5       2  150064       1.8635     0.031196
enh95346     2  220025600  220026600      2       1  150064       2.6891    0.0035818
enh95348     2  220039100  220040100      2       1  150064       3.3583   0.00039211
enh95349     2  220044200  220045200      2       1  150064       3.8727   5.3813e-05
enh95350     2  220047100  220048100      1       1  150064       4.1332    1.789e-05
enh95352     2  220064900  220065900      1       1  150064       2.1263      0.01674
enh95361     2  220112800  220113800      4       2  150064        2.189     0.014299
enh95379     2  220310300  220311300      2       1  150064       3.7925   7.4572e-05
enh95434     2  222389600  222390600      5       3  150064       3.3106   0.00046556
enh95436     2  222393000  222394000      3       1  150064       2.5562     0.005291
enh95437     2  222395100  222396100      4       2  150064        2.334    0.0097972
enh95439     2  222398700  222399700      3       2  150064       2.1163      0.01716
enh95440     2  222405800  222406800      4       2  150064       1.8282      0.03376
enh95449     2  222464500  222465500      1       1  150064       2.3271      0.00998
enh95527     2  224393000  224394000      6       2  150064       2.0139     0.022012
enh95576     2  224906200  224907200      2       1  150064       1.8287     0.033719
enh95582     2  225075300  225076300      3       1  150064       2.0679     0.019323
enh95583     2  225085700  225086700      2       1  150064       1.7259     0.042182
enh95590     2  225349600  225350600      3       2  150064       2.6726    0.0037634
enh95594     2  225384700  225385700      3       2  150064       3.6737   0.00011953
enh95597     2  225396500  225397500      4       2  150064       4.1985   1.3436e-05
enh95598     2  225398000  225399000      3       1  150064       1.6902     0.045496
enh95600     2  225403000  225404000      4       2  150064       3.6805   0.00011638
enh95603     2  225425600  225426600      7       3  150064       2.6451     0.004083
enh95605     2  225436800  225437800      4       2  150064        4.282   9.2614e-06
enh95608     2  225446400  225447400      4       2  150064       5.0507   2.2014e-07
enh95616     2  225702200  225703200      4       2  150064         2.31     0.010443
enh95617     2  225706700  225707700      2       1  150064       1.6627     0.048185
enh95621     2  225730400  225731400      2       1  150064       2.4796    0.0065759
enh95628     2  225759200  225760200      4       2  150064       2.1264     0.016733
enh95632     2  225774400  225775400      8       3  150064       2.0747     0.019006
enh95637     2  225800500  225801500      3       2  150064       1.7734      0.03808
enh95647     2  225827400  225828400      2       1  150064       1.7652     0.038761
enh95669     2  225888200  225889200      3       2  150064       2.8854    0.0019543
enh95678     2  225917200  225918200      2       1  150064       1.9264     0.027026
enh95685     2  225979400  225980400      5       2  150064       1.7945     0.036364
enh95686     2  225984300  225985300      7       2  150064       1.6833     0.046161
enh95688     2  225988200  225989200      5       1  150064       1.9191     0.027486
enh95690     2  226098400  226099400      1       1  150064        1.659      0.04856
enh95721     2  227699100  227700100      3       2  150064       2.6478    0.0040509
enh95722     2  227701900  227702900      2       1  150064        1.826     0.033928
enh95723     2  227733400  227734400      5       2  150064        1.886     0.029647
enh95725     2  227739400  227740400      2       1  150064       2.0421     0.020573
enh95726     2  227742200  227743200      2       1  150064        2.199     0.013939
enh95727     2  227759400  227760400      5       2  150064       1.7571     0.039447
enh95728     2  227772600  227773600      3       1  150064       2.0618     0.019612
enh95729     2  227778300  227779300      4       1  150064        1.688     0.045707
enh95756     2  228280100  228281100      4       2  150064       2.6493    0.0040327
enh95761     2  228330900  228331900      2       1  150064       2.2141     0.013412
enh95765     2  228344900  228345900      1       1  150064        1.767      0.03861
enh95766     2  228347800  228348800      3       2  150064       1.9634     0.024799
enh95774     2  228381100  228382100      2       1  150064       1.7704     0.038331
enh95775     2  228435500  228436500      3       2  150064       2.0585     0.019772
enh95790     2  229311700  229312700      2       1  150064       3.4759   0.00025454
enh95791     2  229522400  229523400      1       1  150064       1.9566       0.0252
enh95793     2  229953000  229954000      5       2  150064       1.7156     0.043114
enh95798     2  230130900  230131900      2       1  150064       1.7272     0.042064
enh95801     2  230161600  230162600      1       1  150064       1.8674      0.03092
enh95822     2  230388300  230389300      2       1  150064       1.7189     0.042814
enh95826     2  230456200  230457200      3       2  150064       1.9158     0.027693
enh95848     2  230553900  230554900      2       1  150064       2.5403    0.0055373
enh95849     2  230558100  230559100      2       1  150064       1.9672     0.024578
enh95850     2  230560600  230561600      5       3  150064       2.0124     0.022088
enh95851     2  230562900  230563900      2       1  150064       2.5185    0.0058936
enh95853     2  230569000  230570000      4       1  150064       3.2412   0.00059515
enh95855     2  230576400  230577400      6       3  150064       2.9179    0.0017619
enh95856     2  230577000  230578000      9       1  150064       3.2247   0.00063048
enh95857     2  230580000  230581000      7       1  150064       3.2325   0.00061355
enh95868     2  230711900  230712900      4       2  150064        1.645     0.049989
enh95874     2  230724600  230725600      1       1  150064       1.9243      0.02716
enh95878     2  230747000  230748000      2       1  150064       1.9591     0.025049
enh95892     2  230845000  230846000      1       1  150064        2.353     0.009312
enh95907     2  231133200  231134200      2       1  150064       1.7095      0.04368
enh96022     2  232263700  232264700      3       2  150064       1.7419      0.04076
enh96026     2  232276000  232277000      5       2  150064       1.7566     0.039491
enh96030     2  232326300  232327300      3       2  150064       1.7703      0.03834
enh96031     2  232330000  232331000      2       1  150064       2.7802    0.0027166
enh96041     2  232471600  232472600      5       2  150064       1.7547     0.039653
enh96043     2  232480000  232481000      5       2  150064       1.8536     0.031899
enh96044     2  232481600  232482600      3       2  150064       1.8251     0.033991
enh96052     2  232528600  232529600      3       1  150064       2.1975     0.013994
enh96055     2  232542100  232543100      5       3  150064       1.7949     0.036334
enh96083     2  232884600  232885600      4       2  150064       1.8239     0.034083
enh96092     2  232949400  232950400      2       1  150064       2.1834     0.014503
enh96094     2  232953500  232954500      2       1  150064       1.6449     0.049999
enh96113     2  233153700  233154700      2       1  150064       2.1145     0.017235
enh96115     2  233174200  233175200      3       2  150064       2.1342     0.016413
enh96117     2  233183300  233184300      1       1  150064       2.1382      0.01625
enh96126     2  233416400  233417400      1       1  150064       1.6581      0.04865
enh96132     2  233453200  233454200      3       1  150064       1.7228     0.042464
enh96133     2  233457300  233458300      1       1  150064       2.1019      0.01778
enh96146     2  233554100  233555100      6       3  150064       4.4505   4.2842e-06
enh96147     2  233560800  233561800      3       2  150064       4.9199   4.3302e-07
enh96149     2  233565600  233566600      1       1  150064       6.5913     2.18e-11
enh96150     2  233580500  233581500      4       2  150064       3.7066   0.00010504
enh96152     2  233641200  233642200      2       1  150064       3.9067   4.6789e-05
enh96153     2  233644100  233645100      2       1  150064       2.6718    0.0037717
enh96155     2  233660100  233661100      2       1  150064       3.8559   5.7654e-05
enh96157     2  233682300  233683300      5       3  150064       3.4761   0.00025437
enh96158     2  233698100  233699100      2       1  150064       5.7733   3.8855e-09
enh96159     2  233699800  233700800      5       3  150064       2.5359    0.0056073
enh96160     2  233702400  233703400      1       1  150064       3.5443    0.0001968
enh96161     2  233703700  233704700      2       1  150064       6.0443   7.5018e-10
enh96162     2  233708500  233709500      2       1  150064       5.5776   1.2192e-08
enh96163     2  233712800  233713800      1       1  150064       6.5309    3.268e-11
enh96164     2  233718000  233719000      3       2  150064       5.9004    1.813e-09
enh96165     2  233736500  233737500      2       1  150064       2.2883      0.01106
enh96166     2  233743500  233744500      4       2  150064       6.1287   4.4312e-10
enh96167     2  233746400  233747400      4       2  150064       3.0799    0.0010353
enh96168     2  233748600  233749600      1       1  150064       5.7901    3.518e-09
enh96169     2  233750500  233751500      4       2  150064       5.1313   1.4385e-07
enh96170     2  233752000  233753000      6       2  150064       3.4947   0.00023733
enh96172     2  233763000  233764000      2       1  150064       3.9064   4.6849e-05
enh96173     2  233766100  233767100      3       2  150064       5.1329   1.4266e-07
enh96174     2  233781200  233782200      4       2  150064       4.3533   6.7047e-06
enh96178     2  233904200  233905200      1       1  150064       1.7938      0.03642
enh96179     2  233909000  233910000      2       1  150064       1.7029     0.044291
enh96181     2  233913400  233914400      2       1  150064       2.4535    0.0070742
enh96182     2  233916000  233917000      3       2  150064       2.1693      0.01503
enh96183     2  233918600  233919600      1       1  150064       2.5708     0.005073
enh96228     2  234347500  234348500      1       1  150064       2.3988     0.008225
enh96245     2  234473600  234474600      1       1  150064       2.1638      0.01524
enh96252     2  235043900  235044900      2       1  150064       1.8025     0.035731
enh96265     2  235354900  235355900      2       1  150064       2.1942      0.01411
enh96345     2  236195600  236196600      9       3  150064       1.9527      0.02543
enh96365     2  236408800  236409800      2       1  150064       1.6704     0.047417
enh96370     2  236419700  236420700      1       1  150064       2.9263     0.001715
enh96390     2  236472400  236473400      1       1  150064       1.7814      0.03742
enh96405     2  236494900  236495900      2       1  150064       2.0394     0.020707
enh96416     2  236514100  236515100      1       1  150064       1.8251      0.03399
enh96429     2  236542000  236543000      1       1  150064        1.893      0.02918
enh96431     2  236546800  236547800      6       2  150064       1.7048     0.044114
enh96432     2  236549700  236550700      3       1  150064        2.016     0.021899
enh96437     2  236556300  236557300      3       1  150064       2.3053     0.010575
enh96438     2  236557700  236558700      6       1  150064       1.7785     0.037665
enh96466     2  236617100  236618100      7       2  150064       1.8172     0.034589
enh96471     2  236627200  236628200      3       2  150064       1.9014     0.028626
enh96486     2  236660800  236661800      1       1  150064       2.8582      0.00213
enh96490     2  236677400  236678400      2       1  150064       1.7603     0.039178
enh96497     2  236743800  236744800      1       1  150064       3.7525    8.755e-05
enh96504     2  236769500  236770500      3       1  150064       2.1625     0.015291
enh96508     2  236812200  236813200      4       2  150064       2.2398     0.012552
enh96509     2  236815400  236816400      3       2  150064       1.7967     0.036192
enh96510     2  236825600  236826600      2       1  150064       3.2834   0.00051279
enh96512     2  236831500  236832500      3       1  150064       1.8105      0.03511
enh96542     2  237241700  237242700      7       2  150064       2.6862    0.0036138
enh96543     2  237246400  237247400      1       1  150064       2.5282     0.005733
enh96545     2  237254500  237255500      6       2  150064       2.1319     0.016509
enh96548     2  237324300  237325300      2       1  150064       2.5354    0.0056156
enh96565     2  237551200  237552200      4       2  150064       2.2128     0.013457
enh96575     2  237697700  237698700      5       1  150064       1.7957     0.036267
enh96576     2  237699200  237700200      4       2  150064       1.9819     0.023743
enh96637     2  238620800  238621800      2       1  150064       2.1325     0.016484
enh96649     2  238649100  238650100      4       1  150064       1.7396     0.040963
enh96650     2  238653300  238654300      7       2  150064       1.6526     0.049204
enh96690     2  239069200  239070200      5       3  150064       1.9056     0.028351
enh96692     2  239079900  239080900      7       3  150064          2.4    0.0081972
enh96693     2  239081000  239082000      3       2  150064       3.0868    0.0010115
enh96694     2  239084900  239085900      3       2  150064       2.8864    0.0019484
enh96695     2  239091000  239092000      3       2  150064       1.9188     0.027503
enh96697     2  239095700  239096700      3       2  150064       2.4835    0.0065054
enh96699     2  239107600  239108600      3       2  150064       1.6809     0.046394
enh96710     2  239169100  239170100      2       1  150064       1.6853     0.045966
enh96938     2  241226200  241227200      8       2  150064       1.7116     0.043489
enh96943     2  241279300  241280300      2       1  150064       1.9267      0.02701
enh96963     2  241521800  241522800      5       2  150064       1.6463     0.049849
enh97015     2  241948000  241949000      3       2  150064       1.7005     0.044517
enh97019     2  242027600  242028600      4       2  150064       1.9927     0.023146
enh97020     2  242030500  242031500      2       1  150064       1.7481     0.040226
enh97032     2  242155700  242156700      3       2  150064       2.1119     0.017349
enh97034     2  242161800  242162800      4       2  150064        2.726    0.0032054
enh97036     2  242166500  242167500      3       2  150064        2.276     0.011423
enh97038     2  242176200  242177200      4       2  150064       1.8257     0.033945
enh97053     2  242251300  242252300      3       2  150064        1.831     0.033553
enh97055     2  242259300  242260300      1       1  150064        1.911        0.028
enh97067     2  242320300  242321300      3       2  150064       2.6115    0.0045079
enh97068     2  242325600  242326600      4       2  150064       2.6583    0.0039269
enh97073     2  242350200  242351200      5       3  150064       2.7348    0.0031213
enh97074     2  242355100  242356100      2       1  150064       2.0838      0.01859
enh97081     2  242497000  242498000      5       3  150064       1.8813     0.029966
enh97095     2  242574300  242575300      3       2  150064       1.8432     0.032647
enh97100     2  242605100  242606100      5       2  150064       1.9051     0.028381
enh97116     2  242813200  242814200     11       4  150064       1.9698     0.024431
enh97117     2  242820100  242821100      2       1  150064       1.9287     0.026884
enh97124     2  242843600  242844600      7       2  150064       1.9278     0.026939
enh97160     3     525300     526300      1       1  150064       1.6813      0.04635
enh97170     3    2547400    2548400      4       2  150064        5.326   5.0211e-08
enh97171     3    2552100    2553100      1       1  150064       2.3313     0.009868
enh97172     3    2553000    2554000      3       2  150064        4.068   2.3711e-05
enh97186     3    3221500    3222500      5       1  150064       1.9388     0.026265
enh97194     3    3866200    3867200      1       1  150064       2.1079      0.01752
enh97198     3    4313200    4314200      3       2  150064       1.6998     0.044587
enh97202     3    4347600    4348600      3       2  150064       2.4356    0.0074327
enh97234     3    4697400    4698400      5       3  150064       2.7604    0.0028869
enh97235     3    4714300    4715300      4       2  150064        1.712     0.043447
enh97238     3    4771800    4772800      3       2  150064       1.6856      0.04594
enh97260     3    4890400    4891400      3       1  150064       1.8424     0.032709
enh97261     3    4894900    4895900      1       1  150064       2.3182      0.01022
enh97283     3    5175000    5176000      2       1  150064         1.65     0.049467
enh97295     3    5231000    5232000      5       2  150064       2.0782     0.018843
enh97304     3    5259300    5260300      6       2  150064       1.9638     0.024775
enh97317     3    7434200    7435200      3       2  150064       2.5345    0.0056307
enh97346     3    8523400    8524400      4       2  150064       2.1502     0.015769
enh97347     3    8524800    8525800      1       1  150064       2.0306      0.02115
enh97381     3    9064500    9065500      1       1  150064       1.9689      0.02448
enh97382     3    9068900    9069900      5       2  150064       3.6073   0.00015472
enh97386     3    9109000    9110000      3       1  150064       2.1908     0.014235
enh97395     3    9166200    9167200      3       2  150064       1.8008     0.035865
enh97396     3    9171900    9172900      4       2  150064       1.9296     0.026829
enh97397     3    9175100    9176100      2       1  150064       1.9232     0.027225
enh97409     3    9220900    9221900      1       1  150064       1.6988      0.04468
enh97433     3    9403100    9404100      3       2  150064       2.0005     0.022725
enh97435     3    9406100    9407100      6       2  150064       2.3866    0.0085018
enh97441     3    9455600    9456600      3       2  150064       2.1035     0.017711
enh97443     3    9461800    9462800      2       1  150064       2.2432     0.012441
enh97444     3    9463600    9464600      4       2  150064       2.7018    0.0034483
enh97445     3    9466200    9467200      4       1  150064       1.7865     0.037012
enh97446     3    9480700    9481700      7       3  150064       2.1959      0.01405
enh97447     3    9489600    9490600      2       1  150064       1.6739     0.047079
enh97457     3    9757000    9758000      5       2  150064       1.9452     0.025878
enh97521     3   10233000   10234000      3       2  150064       2.0825     0.018649
enh97544     3   10398800   10399800      4       2  150064       3.0189    0.0012684
enh97546     3   10411300   10412300      4       1  150064       4.3546   6.6648e-06
enh97548     3   10419100   10420100      3       1  150064       3.3298   0.00043449
enh97549     3   10422500   10423500      5       2  150064       3.2879   0.00050474
enh97550     3   10425800   10426800      3       1  150064       3.3858   0.00035489
enh97551     3   10434800   10435800      8       2  150064       3.3285   0.00043652
enh97552     3   10439600   10440600      4       2  150064       3.8903   5.0053e-05
enh97553     3   10447000   10448000      9       4  150064       2.5224    0.0058285
enh97554     3   10452400   10453400      4       2  150064       3.0332    0.0012098
enh97555     3   10469900   10470900      2       1  150064       2.3152       0.0103
enh97562     3   10498500   10499500      1       1  150064       1.9841      0.02362
enh97565     3   10510000   10511000      3       1  150064       2.8275    0.0023454
enh97575     3   10589600   10590600      3       2  150064        3.177   0.00074402
enh97576     3   10594000   10595000      4       2  150064       1.9307     0.026758
enh97578     3   10611900   10612900      4       1  150064       2.5239    0.0058026
enh97579     3   10616800   10617800      8       4  150064       2.4654    0.0068438
enh97586     3   10650700   10651700      4       2  150064       1.9531     0.025403
enh97598     3   10800100   10801100      8       3  150064       3.7675   8.2456e-05
enh97601     3   10806300   10807300      4       2  150064        3.575   0.00017514
enh97669     3   11412500   11413500      7       2  150064       1.8872     0.029568
enh97671     3   11427200   11428200      3       2  150064        1.659      0.04856
enh97701     3   11612400   11613400      4       2  150064       1.8632     0.031215
enh97703     3   11619100   11620100      2       1  150064       1.8641     0.031155
enh97728     3   11672500   11673500      4       1  150064       2.5373    0.0055861
enh97732     3   11685500   11686500      2       1  150064       3.9925   3.2686e-05
enh97734     3   11698400   11699400      2       1  150064       3.3805   0.00036181
enh97735     3   11701800   11702800      4       1  150064       2.3959    0.0082898
enh97745     3   11780700   11781700      5       3  150064       1.8613     0.031353
enh97752     3   11885700   11886700      4       1  150064       2.4669    0.0068148
enh97758     3   12037800   12038800      5       2  150064       2.6846    0.0036307
enh97760     3   12092600   12093600      2       1  150064        2.387     0.008493
enh97762     3   12177000   12178000      3       2  150064       2.7757     0.002754
enh97764     3   12185400   12186400      5       3  150064       2.1581      0.01546
enh97773     3   12229800   12230800      5       2  150064       1.8592     0.031499
enh97780     3   12503400   12504400      4       2  150064       1.9011     0.028642
enh97781     3   12521000   12522000      3       1  150064       2.2586     0.011955
enh97782     3   12524300   12525300      3       1  150064       1.9132     0.027863
enh97786     3   12549300   12550300      4       2  150064       2.2149     0.013384
enh97788     3   12601200   12602200      2       1  150064       2.4155    0.0078571
enh97789     3   12603300   12604300      3       1  150064        2.231     0.012841
enh97790     3   12604200   12605200      2       1  150064       2.4083    0.0080139
enh97791     3   12609200   12610200      3       1  150064       2.6715    0.0037754
enh97795     3   12659500   12660500      2       1  150064       1.9195     0.027463
enh97796     3   12663100   12664100      4       2  150064       1.7834     0.037262
enh97802     3   12679400   12680400      1       1  150064       2.3523     0.009328
enh97806     3   12689500   12690500      2       1  150064       2.2124      0.01347
enh97809     3   12697200   12698200      2       1  150064       2.1565     0.015523
enh97813     3   12723500   12724500      1       1  150064       2.3974     0.008255
enh97826     3   12919400   12920400      2       1  150064       1.6711     0.047353
enh97844     3   13011400   13012400      2       1  150064       1.9866     0.023485
enh97853     3   13027900   13028900      2       1  150064       2.5218    0.0058384
enh97866     3   13075700   13076700      3       1  150064       2.4109    0.0079575
enh97867     3   13095000   13096000      2       1  150064       1.7299     0.041823
enh97868     3   13112100   13113100     11       3  150064       1.6536     0.049108
enh97870     3   13123200   13124200      4       2  150064       2.9498    0.0015901
enh97873     3   13136700   13137700      4       2  150064        2.111     0.017385
enh97876     3   13179600   13180600      9       4  150064        1.998     0.022859
enh97877     3   13184500   13185500      3       2  150064       1.8573     0.031632
enh97897     3   13333600   13334600      8       2  150064       2.5768    0.0049864
enh97900     3   13358100   13359100      4       1  150064       2.1862     0.014401
enh97904     3   13411600   13412600      3       1  150064       1.9198      0.02744
enh97905     3   13420900   13421900      6       3  150064       2.0208      0.02165
enh97906     3   13423200   13424200      1       1  150064       2.1781       0.0147
enh97907     3   13426700   13427700      5       3  150064       1.8607     0.031393
enh97913     3   13462300   13463300      4       2  150064       2.1871     0.014368
enh97915     3   13494300   13495300      4       2  150064       1.7537     0.039739
enh97968     3   14217000   14218000      5       2  150064       1.8216     0.034258
enh97981     3   14419500   14420500      4       1  150064       2.3249     0.010038
enh98009     3   14550300   14551300      5       3  150064       1.7129     0.043363
enh98010     3   14564100   14565100      1       1  150064       1.9606      0.02496
enh98011     3   14566200   14567200      5       2  150064        1.947     0.025766
enh98017     3   14689800   14690800      4       1  150064       1.6976     0.044792
enh98018     3   14691600   14692600      2       1  150064       1.7422     0.040736
enh98023     3   14834100   14835100      2       1  150064       1.8854     0.029691
enh98031     3   14962300   14963300      2       1  150064       2.6052    0.0045911
enh98042     3   15084600   15085600      3       2  150064       1.8871     0.029576
enh98049     3   15138600   15139600      2       1  150064       1.7907     0.036672
enh98132     3   15767400   15768400      8       3  150064       1.7564     0.039512
enh98214     3   16308900   16309900      2       1  150064       1.7183      0.04287
enh98219     3   16353100   16354100      3       1  150064       1.7802      0.03752
enh98220     3   16355400   16356400      3       1  150064       1.9055      0.02836
enh98237     3   16440800   16441800      5       2  150064       2.0809      0.01872
enh98243     3   16456600   16457600      3       2  150064        1.741     0.040842
enh98244     3   16460200   16461200      4       2  150064       1.7414     0.040808
enh98277     3   16842700   16843700      1       1  150064       2.6594     0.003914
enh98278     3   16852200   16853200      6       3  150064       3.2394   0.00059899
enh98279     3   16879400   16880400      1       1  150064       1.8239      0.03408
enh98282     3   16891300   16892300      7       3  150064       2.2331     0.012772
enh98288     3   16939600   16940600      3       2  150064       1.7217     0.042562
enh98293     3   16951200   16952200      3       1  150064       3.5851   0.00016849
enh98294     3   16954000   16955000      2       1  150064       2.9331    0.0016779
enh98295     3   16958400   16959400      4       1  150064       3.3791   0.00036362
enh98296     3   16969900   16970900      4       2  150064       1.7256     0.042208
enh98301     3   17036200   17037200      8       4  150064       1.6567     0.048792
enh98303     3   17047500   17048500      2       1  150064       2.2391     0.012573
enh98304     3   17052800   17053800      3       2  150064       3.1564   0.00079874
enh98306     3   17065800   17066800      1       1  150064       2.4104     0.007967
enh98307     3   17075200   17076200      2       1  150064        1.952     0.025467
enh98308     3   17081300   17082300      3       2  150064       1.8085     0.035267
enh98311     3   17118200   17119200      4       2  150064       1.7193     0.042784
enh98312     3   17130200   17131200      3       2  150064       2.8742    0.0020252
enh98315     3   17202000   17203000      2       1  150064       1.7281     0.041984
enh98318     3   17218400   17219400      1       1  150064       4.2028    1.318e-05
enh98319     3   17220800   17221800      2       1  150064       4.2979   8.6213e-06
enh98324     3   17235900   17236900      2       1  150064       3.9585   3.7717e-05
enh98325     3   17245300   17246300      1       1  150064       4.6721    1.491e-06
enh98326     3   17274200   17275200      3       1  150064       4.2418   1.1085e-05
enh98327     3   17274600   17275600      2       1  150064       4.2502   1.0681e-05
enh98328     3   17276400   17277400      2       1  150064        4.265   9.9964e-06
enh98329     3   17342500   17343500      1       1  150064       4.7108    1.234e-06
enh98330     3   17345100   17346100      2       1  150064       3.3827   0.00035892
enh98331     3   17398200   17399200      3       1  150064       3.7936   7.4249e-05
enh98332     3   17451000   17452000      4       2  150064       3.5109   0.00022333
enh98333     3   17472500   17473500      2       1  150064       3.3434   0.00041382
enh98334     3   17510900   17511900      1       1  150064       1.7875      0.03693
enh98335     3   17519900   17520900      1       1  150064       3.8565     5.75e-05
enh98336     3   17523900   17524900      5       1  150064        1.901     0.028648
enh98338     3   17575700   17576700      2       1  150064        3.662   0.00012513
enh98339     3   17593500   17594500      3       1  150064        1.706     0.044004
enh98342     3   17667800   17668800      3       2  150064       4.6506   1.6548e-06
enh98344     3   17686500   17687500      2       1  150064       1.6738     0.047088
enh98345     3   17694000   17695000      3       1  150064        4.517   3.1366e-06
enh98346     3   17697200   17698200      3       1  150064       4.4147   5.0579e-06
enh98348     3   17712700   17713700      3       2  150064       4.2674   9.8885e-06
enh98349     3   17722000   17723000      1       1  150064       4.9559      3.6e-07
enh98351     3   17727600   17728600      2       1  150064       4.5469   2.7218e-06
enh98352     3   17780100   17781100      3       2  150064       4.6669   1.5285e-06
enh98353     3   17781400   17782400      3       1  150064       4.6253   1.8705e-06
enh98354     3   17785000   17786000      3       1  150064       2.7814    0.0027066
enh98355     3   17786500   17787500      1       1  150064       5.0485    2.226e-07
enh98356     3   17794600   17795600      1       1  150064       4.6398    1.744e-06
enh98357     3   17801300   17802300      3       1  150064       4.6665   1.5318e-06
enh98359     3   17881400   17882400      1       1  150064       2.0452      0.02042
enh98360     3   17882400   17883400      2       1  150064       4.1648   1.5584e-05
enh98374     3   18440800   18441800      5       2  150064       2.7256    0.0032097
enh98376     3   18450000   18451000      2       1  150064       1.6821     0.046278
enh98377     3   18451000   18452000      5       2  150064       1.6989     0.044669
enh98380     3   18467900   18468900      2       1  150064       1.8385     0.032998
enh98428     3   19929700   19930700      4       2  150064       1.6829     0.046197
enh98429     3   19931300   19932300      3       2  150064        1.655     0.048961
enh98430     3   19990800   19991800      6       3  150064       2.0977     0.017964
enh98431     3   19998200   19999200      3       1  150064       1.9189     0.027496
enh98450     3   20158600   20159600      2       1  150064       2.0025     0.022617
enh98452     3   20171300   20172300      4       2  150064       1.8524     0.031981
enh98466     3   21686300   21687300      5       2  150064       1.9394     0.026225
enh98467     3   21707000   21708000      3       2  150064       2.0251     0.021429
enh98470     3   21789400   21790400      4       2  150064       2.2566     0.012017
enh98479     3   23246200   23247200      1       1  150064       1.8886      0.02947
enh98487     3   23277800   23278800      4       2  150064       1.6922     0.045301
enh98503     3   23318200   23319200      2       1  150064       1.8579      0.03159
enh98560     3   23852900   23853900      4       2  150064       3.4433    0.0002873
enh98562     3   23859700   23860700      3       1  150064       2.1453     0.015965
enh98563     3   23860400   23861400      3       1  150064       1.7092     0.043702
enh98570     3   23878000   23879000      2       1  150064       2.3853    0.0085317
enh98572     3   23884600   23885600      1       1  150064       2.2095      0.01357
enh98576     3   23902700   23903700      3       2  150064       2.8137    0.0024484
enh98597     3   24022900   24023900      2       1  150064       2.6626    0.0038765
enh98600     3   24040400   24041400      2       1  150064       2.0099     0.022223
enh98603     3   24169200   24170200      4       2  150064       3.6972   0.00010899
enh98606     3   24202100   24203100      6       3  150064       2.3945    0.0083221
enh98608     3   24218400   24219400      1       1  150064       3.7467    8.958e-05
enh98609     3   24227000   24228000      6       2  150064       1.7418     0.040776
enh98610     3   24233300   24234300      3       2  150064       1.6506      0.04941
enh98611     3   24254100   24255100      7       3  150064       3.1012   0.00096359
enh98637     3   24504000   24505000      2       1  150064       2.6058    0.0045836
enh98639     3   24527000   24528000      4       2  150064       2.1869     0.014376
enh98640     3   24531500   24532500      5       2  150064        3.236   0.00060598
enh98643     3   24561100   24562100      5       1  150064       2.0129     0.022065
enh98652     3   24992400   24993400      6       3  150064       1.8701     0.030732
enh98672     3   25522700   25523700      3       1  150064       2.1411     0.016132
enh98677     3   25568900   25569900      6       2  150064       2.1372     0.016293
enh98682     3   25634400   25635400      1       1  150064       2.2734       0.0115
enh98695     3   25822600   25823600      2       1  150064       1.8144      0.03481
enh98745     3   28888200   28889200      2       1  150064       1.8597     0.031467
enh98748     3   28958400   28959400      1       1  150064       2.1239      0.01684
enh98750     3   29106300   29107300      3       2  150064       1.7733     0.038092
enh98752     3   29206300   29207300      3       2  150064       1.6738     0.047085
enh98765     3   29451400   29452400      4       2  150064       3.0084     0.001313
enh98768     3   29471700   29472700      5       2  150064        1.766     0.038695
enh98771     3   29495300   29496300      2       1  150064       3.1047   0.00095228
enh98774     3   29736800   29737800      4       1  150064       1.8102     0.035131
enh98775     3   29800300   29801300      1       1  150064       3.0275     0.001233
enh98816     3   30706200   30707200      2       1  150064       2.5237    0.0058069
enh98832     3   31571800   31572800      2       1  150064       3.0998   0.00096833
enh98834     3   31581000   31582000      1       1  150064       1.6725      0.04721
enh98836     3   31589000   31590000      2       1  150064       2.6997    0.0034698
enh98851     3   32020400   32021400      2       1  150064       2.1924     0.014176
enh98852     3   32023200   32024200      7       2  150064       2.1443     0.016005
enh98858     3   32167600   32168600      2       1  150064       2.3148     0.010312
enh98869     3   32348600   32349600      1       1  150064       1.9758      0.02409
enh98895     3   32653900   32654900      1       1  150064       1.8534      0.03191
enh98909     3   33159000   33160000      1       1  150064       1.7699      0.03837
enh98914     3   33208700   33209700      4       2  150064       1.9509     0.025534
enh98922     3   33399300   33400300      1       1  150064       2.0858       0.0185
enh98924     3   33413600   33414600      2       1  150064       2.9284    0.0017038
enh98925     3   33414200   33415200      2       1  150064       2.7776    0.0027379
enh98929     3   33437100   33438100      1       1  150064       2.7758     0.002753
enh98930     3   33466300   33467300      2       1  150064       2.1255     0.016774
enh98931     3   33467600   33468600      2       1  150064       3.1168   0.00091427
enh98932     3   33468800   33469800      6       3  150064       2.6987     0.003481
enh98933     3   33470900   33471900      2       1  150064       2.2573     0.011995
enh98934     3   33473800   33474800      6       4  150064       3.0152    0.0012841
enh98936     3   33478000   33479000      4       2  150064        3.137   0.00085329
enh98937     3   33483000   33484000      6       3  150064       2.7076    0.0033882
enh98938     3   33563000   33564000      2       1  150064       1.6735     0.047117
enh98979     3   34575900   34576900      3       2  150064       1.7731     0.038106
enh98982     3   35425100   35426100      3       2  150064       3.3518   0.00040147
enh98987     3   35689300   35690300      2       1  150064       1.6473     0.049752
enh99013     3   35800000   35801000      2       1  150064        2.045     0.020428
enh99022     3   35828000   35829000      3       1  150064       2.0535     0.020012
enh99029     3   36496600   36497600      1       1  150064       1.6797      0.04651
enh99033     3   36909900   36910900      2       1  150064       3.0448    0.0011641
enh99034     3   36915800   36916800      2       1  150064       3.6215   0.00014643
enh99035     3   36933900   36934900      3       1  150064       2.9408    0.0016367
enh99036     3   36936200   36937200      1       1  150064       3.0229     0.001252
enh99037     3   36947800   36948800      1       1  150064       2.9594     0.001541
enh99040     3   36984600   36985600      2       1  150064       2.7253    0.0032117
enh99041     3   37011100   37012100      2       1  150064       2.7975    0.0025753
enh99043     3   37035800   37036800      3       2  150064       3.0748    0.0010533
enh99044     3   37054500   37055500      1       1  150064       2.9258     0.001718
enh99045     3   37072900   37073900      5       2  150064       1.7831     0.037288
enh99046     3   37091000   37092000      2       1  150064       2.7781    0.0027341
enh99047     3   37095000   37096000      1       1  150064       2.4176     0.007812
enh99049     3   37124300   37125300      2       1  150064       2.0531     0.020032
enh99050     3   37156200   37157200      1       1  150064       3.0861     0.001014
enh99052     3   37172800   37173800      1       1  150064       3.0572     0.001117
enh99053     3   37173600   37174600      1       1  150064       3.0572     0.001117
enh99054     3   37180400   37181400      2       1  150064       2.0809     0.018722
enh99055     3   37186800   37187800      3       1  150064       2.7523    0.0029586
enh99056     3   37195800   37196800      3       1  150064       2.6847    0.0036293
enh99057     3   37204200   37205200      3       1  150064       3.0441    0.0011669
enh99058     3   37211500   37212500      1       1  150064       3.0838     0.001022
enh99059     3   37213400   37214400      1       1  150064       3.0054     0.001326
enh99060     3   37214600   37215600      2       1  150064       2.0011     0.022689
enh99061     3   37219700   37220700      1       1  150064        2.948     0.001599
enh99062     3   37221400   37222400      5       3  150064       2.4485    0.0071729
enh99063     3   37224600   37225600      4       2  150064       2.4973    0.0062576
enh99067     3   37254400   37255400      2       1  150064       2.1823     0.014545
enh99068     3   37259300   37260300      2       1  150064       2.7376    0.0030947
enh99069     3   37269500   37270500      6       3  150064       2.1346     0.016398
enh99072     3   37298600   37299600      6       3  150064       2.0675     0.019341
enh99074     3   37312800   37313800      2       1  150064       2.0703      0.01921
enh99077     3   37323600   37324600      1       1  150064       1.7312      0.04171
enh99078     3   37332600   37333600      4       2  150064       1.6768     0.046792
enh99079     3   37343900   37344900      1       1  150064       1.8619      0.03131
enh99082     3   37366300   37367300      1       1  150064       1.9351      0.02649
enh99087     3   37534200   37535200      1       1  150064        1.971      0.02436
enh99088     3   37540500   37541500      2       1  150064       1.6654     0.047915
enh99089     3   37552400   37553400      2       1  150064       2.0508     0.020145
enh99091     3   37579200   37580200      6       2  150064       2.1543     0.015607
enh99092     3   37586800   37587800      2       1  150064       2.0869     0.018448
enh99093     3   37587700   37588700      4       2  150064       1.8356      0.03321
enh99099     3   37703900   37704900      3       1  150064       1.6757     0.046898
enh99100     3   37709900   37710900      1       1  150064       2.3815      0.00862
enh99101     3   37731000   37732000      4       2  150064       2.7581    0.0029067
enh99105     3   37804400   37805400      1       1  150064       1.8124      0.03496
enh99109     3   37828400   37829400      2       1  150064       2.2195     0.013226
enh99116     3   37906500   37907500      3       2  150064       1.7673     0.038591
enh99124     3   37940400   37941400      3       2  150064       3.3878   0.00035229
enh99125     3   37944500   37945500      4       2  150064       3.7374   9.2962e-05
enh99126     3   37948400   37949400      5       2  150064       1.9275     0.026959
enh99128     3   37952000   37953000      2       1  150064       3.6433   0.00013458
enh99129     3   37954600   37955600      7       3  150064       2.9279    0.0017064
enh99130     3   37958100   37959100      2       1  150064       3.3212   0.00044822
enh99131     3   37963500   37964500      2       1  150064       3.6835     0.000115
enh99132     3   37972300   37973300      4       2  150064       2.4987    0.0062324
enh99133     3   37973700   37974700      7       3  150064       3.9796   3.4522e-05
enh99134     3   37977700   37978700      3       2  150064       3.4565    0.0002736
enh99139     3   37991100   37992100      2       1  150064       2.6342    0.0042167
enh99144     3   38015800   38016800      3       2  150064       1.6536     0.049107
enh99177     3   38423900   38424900      5       2  150064       2.7455    0.0030207
enh99178     3   38494000   38495000      3       1  150064       3.1473   0.00082402
enh99179     3   38497700   38498700      6       1  150064       3.0547    0.0011263
enh99180     3   38499200   38500200      1       1  150064       3.5425    0.0001982
enh99181     3   38501700   38502700      1       1  150064       3.2383    0.0006013
enh99182     3   38513800   38514800      2       1  150064       3.2491    0.0005789
enh99183     3   38515500   38516500      4       2  150064       2.9243    0.0017264
enh99184     3   38520900   38521900      4       2  150064       3.2937   0.00049431
enh99185     3   38527900   38528900      2       1  150064       3.1162   0.00091593
enh99187     3   38536800   38537800      4       2  150064       2.8552    0.0021503
enh99191     3   38761100   38762100      3       1  150064       1.9156     0.027705
enh99194     3   39092200   39093200      1       1  150064       2.7488     0.002991
enh99199     3   39100200   39101200      2       1  150064       1.8619     0.031307
enh99270     3   39861200   39862200      6       2  150064       1.6586     0.048594
enh99277     3   40002700   40003700      2       1  150064       2.2238     0.013081
enh99278     3   40019200   40020200      3       2  150064        2.023     0.021538
enh99280     3   40022600   40023600      2       1  150064       2.5566     0.005285
enh99296     3   40213400   40214400      3       2  150064       2.6078    0.0045565
enh99336     3   40732300   40733300      3       1  150064       1.8355     0.033214
enh99337     3   40735800   40736800      1       1  150064       2.1602      0.01538
enh99338     3   40754700   40755700      4       2  150064       1.8068     0.035397
enh99339     3   40782900   40783900      2       1  150064       1.9293     0.026846
enh99417     3   42189300   42190300      1       1  150064       2.5325     0.005663
enh99418     3   42193400   42194400      2       1  150064       2.3927    0.0083616
enh99419     3   42201700   42202700      2       1  150064       1.8176     0.034561
enh99420     3   42202600   42203600      1       1  150064       1.7506      0.04001
enh99422     3   42206100   42207100      3       1  150064        2.118     0.017088
enh99423     3   42208500   42209500      3       2  150064       2.7294    0.0031728
enh99429     3   42219600   42220600      6       2  150064        2.194     0.014116
enh99430     3   42220800   42221800      5       2  150064       2.6508    0.0040146
enh99431     3   42225100   42226100      4       2  150064       2.3803    0.0086498
enh99432     3   42227900   42228900      5       3  150064       2.6186    0.0044144
enh99433     3   42229700   42230700      5       1  150064       2.2657     0.011734
enh99434     3   42231900   42232900      5       2  150064       3.1115   0.00093085
enh99435     3   42234000   42235000      6       2  150064       2.4974    0.0062562
enh99436     3   42236500   42237500      3       1  150064       2.2166     0.013326
enh99438     3   42256400   42257400      3       1  150064        1.986     0.023517
enh99444     3   42288800   42289800      2       1  150064       1.7321     0.041624
enh99448     3   42417000   42418000      4       2  150064       2.4325    0.0074971
enh99450     3   42485200   42486200      2       1  150064       2.5488    0.0054046
enh99474     3   42644200   42645200      3       2  150064       1.7247     0.042289
enh99530     3   43131700   43132700      5       2  150064       2.1664     0.015139
enh99546     3   43333400   43334400      3       2  150064       1.6519      0.04928
enh99550     3   43358500   43359500      2       1  150064       1.7782     0.037685
enh99553     3   43368300   43369300      2       1  150064       2.3457    0.0094948
enh99563     3   43455000   43456000      2       1  150064       1.8782     0.030177
enh99575     3   43737400   43738400      4       2  150064       2.5512    0.0053676
enh99578     3   43751800   43752800      3       2  150064       2.9298    0.0016959
enh99579     3   43761100   43762100      7       2  150064        1.918     0.027557
enh99583     3   43800500   43801500      3       2  150064       2.8163    0.0024292
enh99585     3   43811700   43812700      1       1  150064       1.6469      0.04979
enh99587     3   43897100   43898100      3       1  150064       2.0593     0.019733
enh99590     3   43927500   43928500      1       1  150064       1.9206      0.02739
enh99598     3   44073600   44074600      8       3  150064        4.104   2.0301e-05
enh99614     3   44226000   44227000      6       3  150064       2.8343    0.0022962
enh99615     3   44240000   44241000      4       2  150064       2.1694     0.015025
enh99619     3   44396400   44397400      1       1  150064       3.0103     0.001305
enh99621     3   44512900   44513900      1       1  150064       3.7984    7.281e-05
enh99625     3   44597800   44598800      1       1  150064       3.0287     0.001228
enh99633     3   44727200   44728200      4       2  150064       1.8496     0.032183
enh99662     3   45180800   45181800      5       3  150064       1.9082     0.028182
enh99665     3   45268400   45269400      5       2  150064       1.7676     0.038562
enh99736     3   46104000   46105000      4       2  150064       1.6508     0.049385
enh99738     3   46131500   46132500      3       2  150064       1.6808     0.046405
enh99739     3   46132600   46133600      3       2  150064       1.6796     0.046513
enh99861     3   47437000   47438000      1       1  150064       1.6514      0.04933
enh99881     3   47536900   47537900      2       1  150064        2.471     0.006737
enh99889     3   47616400   47617400      3       2  150064       1.9008     0.028666
enh99923     3   47929900   47930900      2       1  150064       2.0315     0.021103
enh99924     3   47931400   47932400      2       1  150064       1.8561     0.031721
enh99925     3   47934400   47935400      4       2  150064       2.1185     0.017065
enh99942     3   48064100   48065100      1       1  150064       1.8167      0.03463
enh99952     3   48099400   48100400      1       1  150064        1.666      0.04786
enh99958     3   48131100   48132100      1       1  150064       1.7805       0.0375
enh99960     3   48172400   48173400      2       1  150064       2.2815      0.01126
enh99962     3   48192600   48193600      4       1  150064       1.8757     0.030347
enh99964     3   48235700   48236700      1       1  150064       2.3208      0.01015
enh99966     3   48273500   48274500      2       1  150064       2.5143    0.0059628
enh99967     3   48274400   48275400      2       1  150064       2.8184    0.0024135
enh99968     3   48281200   48282200      1       1  150064       2.3351      0.00977
enh99974     3   48343600   48344600      4       1  150064        1.983     0.023681
enh100014    3   48720000   48721000      1       1  150064       2.6265     0.004314
enh100015    3   48724000   48725000      1       1  150064       2.3709     0.008872
enh100016    3   48729300   48730300      3       2  150064       2.5827    0.0049016
enh100018    3   48733300   48734300      2       1  150064       1.9281     0.026919
enh100019    3   48735200   48736200      4       2  150064       2.0676     0.019339
enh100020    3   48737500   48738500      2       1  150064       2.2084     0.013607
enh100021    3   48739700   48740700      3       2  150064       1.6535     0.049117
enh100023    3   48745100   48746100      1       1  150064       2.0135      0.02203
enh100026    3   48748900   48749900      4       1  150064       2.3221     0.010114
enh100029    3   48754800   48755800      1       1  150064       2.1125      0.01732
enh100032    3   48778900   48779900      2       1  150064       1.9963      0.02295
enh100036    3   48800300   48801300      1       1  150064        1.794      0.03641
enh100041    3   48863800   48864800      1       1  150064        1.765      0.03878
enh100058    3   48986300   48987300      1       1  150064       1.9022      0.02857
enh100060    3   48988300   48989300      1       1  150064       2.0953      0.01807
enh100062    3   48992500   48993500      2       1  150064       1.8739     0.030472
enh100064    3   49004000   49005000      1       1  150064       1.8945      0.02908
enh100087    3   49156100   49157100      2       1  150064       2.1108     0.017397
enh100101    3   49303600   49304600      2       1  150064       1.8698     0.030754
enh100104    3   49334200   49335200      4       2  150064       1.8961     0.028972
enh100108    3   49378600   49379600      3       1  150064       1.7785     0.037657
enh100113    3   49414400   49415400      3       2  150064       1.8462     0.032433
enh100116    3   49423100   49424100      2       1  150064       1.9127     0.027893
enh100117    3   49425400   49426400      1       1  150064       2.3171      0.01025
enh100120    3   49438100   49439100      3       2  150064       1.7786     0.037654
enh100121    3   49440900   49441900      3       2  150064        1.822     0.034225
enh100125    3   49457400   49458400      2       1  150064       1.8726     0.030559
enh100126    3   49458500   49459500      3       1  150064       2.1882     0.014328
enh100128    3   49465200   49466200      2       1  150064       2.3632    0.0090586
enh100133    3   49502800   49503800      2       1  150064        1.769     0.038446
enh100138    3   49532200   49533200      2       1  150064       1.7921     0.036557
enh100141    3   49556700   49557700      2       1  150064       1.8477     0.032325
enh100147    3   49590200   49591200      3       2  150064        2.041     0.020626
enh100152    3   49606000   49607000      2       1  150064       1.7708     0.038295
enh100166    3   49695600   49696600      2       1  150064       2.2021     0.013828
enh100173    3   49740700   49741700      1       1  150064       1.8435      0.03263
enh100178    3   49783100   49784100      2       1  150064       1.7009     0.044481
enh100182    3   49812500   49813500      5       2  150064        2.294     0.010895
enh100185    3   49819500   49820500      4       2  150064       2.0121     0.022104
enh100187    3   49821300   49822300      4       2  150064       1.8472     0.032356
enh100191    3   49849100   49850100      1       1  150064       2.3804     0.008648
enh100195    3   49892600   49893600      2       1  150064       2.2205     0.013191
enh100196    3   49894200   49895200      2       1  150064       2.0486     0.020249
enh100199    3   49902200   49903200      2       1  150064       2.8276     0.002345
enh100200    3   49909500   49910500      3       2  150064       2.8182     0.002415
enh100201    3   49918400   49919400      1       1  150064       1.9222      0.02729
enh100203    3   49938600   49939600      3       1  150064       2.0912     0.018256
enh100207    3   49949800   49950800      1       1  150064       2.9027      0.00185
enh100208    3   49965000   49966000      3       2  150064       1.7315      0.04168
enh100209    3   49968000   49969000      1       1  150064       3.0538      0.00113
enh100210    3   49978400   49979400      2       1  150064        2.531    0.0056873
enh100212    3   49997000   49998000      2       1  150064       2.9313    0.0016877
enh100213    3   50004100   50005100      1       1  150064       3.0519     0.001137
enh100214    3   50040700   50041700      1       1  150064       3.2735    0.0005312
enh100216    3   50087300   50088300      4       2  150064       2.3676    0.0089525
enh100217    3   50128200   50129200      3       1  150064       2.8328    0.0023068
enh100219    3   50162100   50163100      1       1  150064       2.7576     0.002911
enh100220    3   50173800   50174800      4       2  150064       2.7415    0.0030583
enh100228    3   50248000   50249000      3       2  150064       2.0777     0.018868
enh100231    3   50267000   50268000      1       1  150064       2.4402     0.007339
enh100239    3   50292000   50293000      3       2  150064       2.9169    0.0017674
enh100280    3   50480300   50481300      2       1  150064       2.4453    0.0072371
enh100286    3   50518400   50519400      3       2  150064       2.2597     0.011919
enh100319    3   50736500   50737500      2       1  150064       2.0888     0.018362
enh100325    3   50801300   50802300      1       1  150064       2.0652      0.01945
enh100331    3   50878200   50879200      2       1  150064       1.8597     0.031463
enh100338    3   51020900   51021900      2       1  150064       1.9016     0.028611
enh100342    3   51349700   51350700      2       1  150064       3.1762   0.00074614
enh100344    3   51374400   51375400      1       1  150064       2.4217     0.007724
enh100345    3   51377400   51378400      1       1  150064       2.2801       0.0113
enh100348    3   51392200   51393200      2       1  150064       1.8105     0.035106
enh100352    3   51426200   51427200      1       1  150064        2.068      0.01932
enh100357    3   51535500   51536500      1       1  150064       2.2004      0.01389
enh100358    3   51553700   51554700      1       1  150064       2.0006      0.02272
enh100362    3   51593100   51594100      3       2  150064       3.2458   0.00058557
enh100364    3   51601400   51602400      3       2  150064       2.1767      0.01475
enh100369    3   51653600   51654600      1       1  150064        1.732      0.04164
enh100412    3   52143600   52144600      1       1  150064       2.0967      0.01801
enh100419    3   52173500   52174500      1       1  150064         1.75      0.04006
enh100423    3   52206000   52207000      1       1  150064       2.2203       0.0132
enh100426    3   52217600   52218600      2       1  150064       2.7869    0.0026611
enh100429    3   52230000   52231000      2       1  150064       3.5017   0.00023113
enh100430    3   52233200   52234200      1       1  150064       3.9421    4.039e-05
enh100431    3   52237000   52238000      1       1  150064       3.8591    5.691e-05
enh100436    3   52268700   52269700      5       3  150064        4.523    3.048e-06
enh100437    3   52269600   52270600      3       2  150064       2.4794     0.006581
enh100441    3   52286800   52287800      4       2  150064       5.2262   8.6532e-08
enh100443    3   52305100   52306100      3       2  150064       4.4495   4.3037e-06
enh100444    3   52308000   52309000      1       1  150064       5.5694    1.278e-08
enh100449    3   52333000   52334000      4       2  150064        5.256   7.3611e-08
enh100450    3   52341300   52342300      1       1  150064       2.9234     0.001731
enh100452    3   52347600   52348600      2       1  150064       2.8812     0.001981
enh100457    3   52402100   52403100      2       1  150064       3.8245   6.5506e-05
enh100474    3   52491500   52492500      4       2  150064       2.6284    0.0042894
enh100487    3   52532100   52533100      2       1  150064       2.9165    0.0017697
enh100489    3   52559000   52560000      1       1  150064       4.7662    9.387e-07
enh100490    3   52564500   52565500      3       1  150064       3.3555   0.00039616
enh100491    3   52569000   52570000      3       1  150064       2.5991    0.0046734
enh100492    3   52572100   52573100      3       1  150064       3.9099   4.6163e-05
enh100493    3   52573000   52574000      4       2  150064       4.1864   1.4171e-05
enh100495    3   52584800   52585800      1       1  150064       5.0111    2.706e-07
enh100497    3   52608100   52609100      4       2  150064       3.8334   6.3183e-05
enh100498    3   52626800   52627800      1       1  150064       5.1153    1.566e-07
enh100499    3   52630600   52631600      2       1  150064       3.2955   0.00049123
enh100500    3   52640400   52641400      1       1  150064        4.617    1.947e-06
enh100504    3   52716100   52717100      3       2  150064       4.2563   1.0391e-05
enh100505    3   52717200   52718200      3       1  150064       4.3424   7.0472e-06
enh100506    3   52720800   52721800      1       1  150064       4.9238    4.245e-07
enh100508    3   52737500   52738500      1       1  150064       4.5918    2.197e-06
enh100509    3   52741400   52742400      1       1  150064       3.4679    0.0002623
enh100510    3   52746300   52747300      3       2  150064       3.6398   0.00013643
enh100511    3   52748700   52749700      2       1  150064       4.2773   9.4603e-06
enh100513    3   52803000   52804000      1       1  150064       5.0609    2.086e-07
enh100515    3   52809200   52810200      1       1  150064       4.9788    3.199e-07
enh100517    3   52865600   52866600      4       2  150064       5.1071   1.6354e-07
enh100518    3   52868400   52869400      4       2  150064       5.4612   2.3642e-08
enh100520    3   52882700   52883700      2       1  150064       4.9173   4.3883e-07
enh100521    3   52890800   52891800      5       2  150064        5.566   1.3032e-08
enh100523    3   52907300   52908300      1       1  150064       5.8086    3.149e-09
enh100524    3   52909200   52910200      1       1  150064       5.0388    2.342e-07
enh100525    3   52924000   52925000      2       1  150064       4.7706   9.1833e-07
enh100526    3   52925400   52926400      1       1  150064       4.9932    2.969e-07
enh100527    3   52927900   52928900      2       1  150064       4.9535    3.645e-07
enh100528    3   52968400   52969400      2       1  150064       5.4771   2.1615e-08
enh100530    3   53074100   53075100      3       1  150064        3.124   0.00089216
enh100531    3   53077300   53078300      3       2  150064       4.4418   4.4595e-06
enh100532    3   53085000   53086000      5       2  150064        5.439   2.6796e-08
enh100533    3   53105700   53106700      2       1  150064       2.1692     0.015032
enh100552    3   53209200   53210200      4       2  150064       1.6499     0.049486
enh100553    3   53227800   53228800      2       1  150064       2.4444    0.0072547
enh100555    3   53229800   53230800      4       2  150064       3.2444    0.0005884
enh100556    3   53230400   53231400      3       1  150064       2.9818    0.0014328
enh100561    3   53269200   53270200     10       2  150064       2.3096     0.010455
enh100562    3   53270600   53271600      8       2  150064       1.8191     0.034449
enh100563    3   53272000   53273000      5       2  150064       3.0313    0.0012175
enh100564    3   53276700   53277700      6       2  150064       2.4138    0.0078946
enh100565    3   53281400   53282400      4       2  150064       2.2884     0.011057
enh100568    3   53290300   53291300      3       1  150064       2.4965    0.0062706
enh100569    3   53292400   53293400      3       2  150064       3.5001   0.00023256
enh100571    3   53298500   53299500      1       1  150064       3.9283    4.277e-05
enh100573    3   53317700   53318700      1       1  150064       1.6558      0.04888
enh100574    3   53320700   53321700      2       1  150064       2.2325     0.012791
enh100575    3   53327700   53328700      2       1  150064       1.9898     0.023309
enh100576    3   53328600   53329600      5       2  150064       2.1589     0.015429
enh100577    3   53333200   53334200      1       1  150064       4.0704    2.347e-05
enh100580    3   53357900   53358900      2       1  150064       1.8425     0.032701
enh100581    3   53362400   53363400      2       1  150064       3.4599   0.00027018
enh100584    3   53527100   53528100      3       2  150064       3.8933   4.9435e-05
enh100586    3   53534800   53535800      3       2  150064       3.0304    0.0012211
enh100589    3   53558600   53559600      1       1  150064       1.6755      0.04692
enh100625    3   53914000   53915000      1       1  150064       2.2603       0.0119
enh100628    3   53923600   53924600      2       1  150064       1.9728     0.024257
enh100642    3   54212600   54213600      3       2  150064       1.8485     0.032261
enh100665    3   54737800   54738800      2       1  150064        1.672      0.04726
enh100687    3   55514200   55515200      1       1  150064       1.6527       0.0492
enh100701    3   55893900   55894900      2       1  150064       1.7504     0.040022
enh100709    3   56108800   56109800      3       1  150064       2.2147     0.013392
enh100713    3   56224600   56225600      2       1  150064       1.9218     0.027318
enh100716    3   56357700   56358700      1       1  150064       1.8939      0.02912
enh100728    3   56644600   56645600      7       3  150064       1.9478      0.02572
enh100733    3   56713800   56714800      4       1  150064       2.3096     0.010455
enh100734    3   56717400   56718400      3       1  150064       1.8379     0.033039
enh100736    3   56761900   56762900      1       1  150064        1.876      0.03033
enh100756    3   56849400   56850400      4       2  150064       2.0014     0.022677
enh100758    3   56865100   56866100      9       4  150064       1.9629     0.024826
enh100760    3   56871200   56872200      3       2  150064       2.8356    0.0022869
enh100761    3   56873600   56874600      3       1  150064       2.7889    0.0026446
enh100762    3   56883400   56884400      4       2  150064       2.0763     0.018934
enh100764    3   56889200   56890200      3       1  150064       2.2903     0.011001
enh100765    3   56890000   56891000      2       1  150064         1.66     0.048452
enh100879    3   58150200   58151200      1       1  150064       2.1165      0.01715
enh100880    3   58152700   58153700      2       1  150064       2.1618     0.015317
enh100882    3   58161400   58162400      3       1  150064       2.6942    0.0035275
enh100884    3   58163900   58164900      8       2  150064       1.7897     0.036755
enh100886    3   58174700   58175700      1       1  150064       1.7401      0.04092
enh100902    3   58270600   58271600      3       1  150064       2.1618     0.015316
enh100903    3   58273000   58274000      2       1  150064        2.578    0.0049682
enh100905    3   58282200   58283200     10       1  150064       1.9008     0.028662
enh100906    3   58294700   58295700      3       2  150064       2.0731     0.019083
enh100907    3   58306800   58307800      3       1  150064       1.6712      0.04734
enh100915    3   58331300   58332300      4       2  150064       2.1141     0.017251
enh100918    3   58337300   58338300      2       1  150064       1.8801     0.030046
enh100925    3   58353700   58354700      5       2  150064       2.1298     0.016595
enh100928    3   58362800   58363800      2       1  150064       2.2108     0.013526
enh100929    3   58365100   58366100      7       2  150064       2.4399    0.0073465
enh100930    3   58367500   58368500      6       3  150064       2.1025     0.017755
enh100931    3   58369500   58370500      4       1  150064       2.1043     0.017677
enh100932    3   58371100   58372100      3       1  150064       2.2753     0.011444
enh100934    3   58381700   58382700      2       1  150064       2.1778     0.014709
enh100935    3   58386800   58387800      6       2  150064       1.8981     0.028842
enh100936    3   58387400   58388400      5       1  150064       2.1206     0.016979
enh100937    3   58390200   58391200      9       3  150064       2.3533     0.009304
enh100938    3   58398100   58399100      9       3  150064       1.6927     0.045258
enh100939    3   58403600   58404600      7       2  150064       2.3073     0.010519
enh100940    3   58405200   58406200      7       2  150064       2.2722     0.011537
enh100941    3   58409700   58410700      9       4  150064       1.8766     0.030287
enh100943    3   58417100   58418100      4       2  150064       2.3853    0.0085335
enh100945    3   58437500   58438500      1       1  150064       1.7108      0.04356
enh100948    3   58456700   58457700      3       2  150064       2.0161     0.021894
enh100964    3   58589500   58590500      3       2  150064       1.8572     0.031645
enh100978    3   59437300   59438300     10       2  150064       2.0123     0.022092
enh100979    3   59501100   59502100      7       2  150064        2.096     0.018042
enh100981    3   59630300   59631300      2       1  150064       1.6479     0.049688
enh100982    3   59639200   59640200      4       2  150064       2.2378     0.012618
enh100988    3   59851200   59852200     10       2  150064       2.0828     0.018636
enh100991    3   59954200   59955200      5       2  150064       2.0765     0.018925
enh100998    3   60262100   60263100     10       6  150064       1.6521     0.049259
enh100999    3   60275700   60276700      1       1  150064        2.593     0.004757
enh101013    3   61142800   61143800      4       2  150064       2.7444    0.0030307
enh101014    3   61163300   61164300      4       2  150064       3.1412   0.00084138
enh101016    3   61168200   61169200      2       1  150064       2.8252    0.0023629
enh101022    3   61222000   61223000      2       1  150064       1.7241     0.042347
enh101025    3   61237700   61238700      4       2  150064       1.7454     0.040454
enh101064    3   61826800   61827800      3       1  150064       1.7369     0.041207
enh101065    3   61833600   61834600      3       1  150064       2.2755     0.011438
enh101068    3   61848900   61849900      2       1  150064       1.9559     0.025237
enh101069    3   61850700   61851700      1       1  150064        2.047      0.02033
enh101070    3   61857300   61858300      1       1  150064       1.9515       0.0255
enh101077    3   61902200   61903200      2       1  150064       1.6589     0.048564
enh101087    3   62085600   62086600      3       2  150064       2.7729    0.0027782
enh101105    3   62574600   62575600      1       1  150064        1.962      0.02488
enh101107    3   62704400   62705400      7       2  150064       2.1942     0.014111
enh101108    3   62709000   62710000      9       4  150064       1.9383      0.02629
enh101122    3   63841000   63842000      3       1  150064       3.8713   5.4135e-05
enh101123    3   63844600   63845600      2       1  150064       2.7238    0.0032273
enh101125    3   63850600   63851600      5       2  150064       2.7717    0.0027884
enh101128    3   63880900   63881900      2       1  150064       3.4688   0.00026138
enh101129    3   63896200   63897200      4       2  150064       2.3692    0.0089141
enh101132    3   63913200   63914200      2       1  150064       3.1341   0.00086204
enh101133    3   63918900   63919900      3       2  150064       2.4273    0.0076051
enh101137    3   63941000   63942000      3       1  150064       1.8809     0.029993
enh101138    3   63941900   63942900      7       3  150064        3.243   0.00059137
enh101141    3   63949700   63950700      3       2  150064       2.3367    0.0097271
enh101142    3   63950500   63951500      4       2  150064       1.8557     0.031749
enh101143    3   63951400   63952400      2       1  150064       4.1676   1.5389e-05
enh101145    3   63954300   63955300      3       1  150064       2.8903    0.0019243
enh101148    3   63958300   63959300      2       1  150064       1.9866     0.023486
enh101149    3   63959600   63960600      3       2  150064       3.6189   0.00014794
enh101151    3   63964900   63965900      7       4  150064       3.5901   0.00016529
enh101153    3   63979100   63980100      3       2  150064       2.2365      0.01266
enh101155    3   63997000   63998000      4       2  150064       3.2143   0.00065381
enh101157    3   64006400   64007400      4       2  150064       1.9426     0.026032
enh101158    3   64007100   64008100      2       1  150064       2.0554     0.019918
enh101161    3   64033100   64034100      1       1  150064        2.156      0.01554
enh101162    3   64039100   64040100      1       1  150064       1.6948      0.04506
enh101164    3   64106200   64107200      6       2  150064       3.1923   0.00070564
enh101167    3   64120200   64121200      1       1  150064       2.1201        0.017
enh101168    3   64122700   64123700      6       3  150064       1.8082     0.035286
enh101172    3   64136700   64137700      4       2  150064       1.9737     0.024207
enh101173    3   64147600   64148600      4       2  150064       1.9557     0.025252
enh101174    3   64164800   64165800      4       2  150064       3.3708   0.00037472
enh101175    3   64170700   64171700      3       1  150064       2.7409     0.003064
enh101176    3   64172000   64173000      7       2  150064       3.3892   0.00035048
enh101177    3   64174300   64175300      3       1  150064       3.8714   5.4105e-05
enh101178    3   64176000   64177000      5       2  150064       2.1433     0.016043
enh101184    3   64196100   64197100      2       1  150064       1.6875     0.045755
enh101186    3   64200200   64201200      2       1  150064       2.0011     0.022691
enh101187    3   64201300   64202300      5       3  150064       2.6926    0.0035452
enh101189    3   64204700   64205700      5       2  150064       1.7065     0.043957
enh101190    3   64211900   64212900      5       2  150064       1.7993     0.035988
enh101191    3   64224400   64225400      4       2  150064       2.4588    0.0069698
enh101192    3   64242600   64243600      3       2  150064       2.8856    0.0019532
enh101195    3   64249000   64250000      4       2  150064        2.565     0.005159
enh101211    3   64448800   64449800      2       1  150064       1.6721     0.047255
enh101271    3   65604800   65605800      5       2  150064       1.8333     0.033382
enh101295    3   65869200   65870200      9       2  150064       1.8502     0.032144
enh101329    3   66427500   66428500      5       2  150064       1.6811     0.046373
enh101381    3   66872200   66873200      1       1  150064       2.0026      0.02261
enh101384    3   67047400   67048400      2       1  150064       1.8736     0.030492
enh101387    3   67341100   67342100      7       3  150064       1.7342     0.041438
enh101388    3   67432800   67433800      8       3  150064       2.4062    0.0080598
enh101392    3   67690200   67691200      5       2  150064       1.7375      0.04115
enh101393    3   67703200   67704200      5       1  150064       2.1378     0.016268
enh101400    3   68191100   68192100      1       1  150064         2.06       0.0197
enh101451    3   69292400   69293400      4       2  150064       1.8649     0.031095
enh101453    3   69297000   69298000      4       2  150064       2.3715    0.0088577
enh101458    3   69324200   69325200      3       1  150064       1.6457      0.04991
enh101472    3   69382700   69383700      2       1  150064       2.0759     0.018954
enh101474    3   69392000   69393000      5       2  150064       1.7021     0.044365
enh101478    3   69404600   69405600      2       1  150064        1.874     0.030466
enh101480    3   69409400   69410400      2       1  150064       2.5132    0.0059817
enh101481    3   69412800   69413800      8       2  150064       1.9316     0.026706
enh101482    3   69413700   69414700      8       1  150064       3.0829    0.0010251
enh101483    3   69417700   69418700      4       1  150064       2.9604    0.0015362
enh101491    3   69432100   69433100     11       2  150064       2.9206    0.0017468
enh101492    3   69436300   69437300      3       1  150064       3.6738   0.00011949
enh101493    3   69440000   69441000      6       2  150064       2.3855    0.0085284
enh101495    3   69452100   69453100      1       1  150064       2.0689      0.01928
enh101496    3   69457200   69458200      1       1  150064       2.4826     0.006521
enh101498    3   69469700   69470700      3       2  150064       2.3952    0.0083052
enh101499    3   69482600   69483600      4       1  150064       1.9613     0.024924
enh101500    3   69488100   69489100      2       1  150064       1.9619     0.024887
enh101502    3   69492500   69493500      3       1  150064       1.8161      0.03468
enh101505    3   69509300   69510300      2       1  150064       2.0248     0.021445
enh101526    3   69628400   69629400      4       2  150064       1.7068     0.043925
enh101527    3   69662400   69663400      3       2  150064        1.891     0.029312
enh101535    3   69796500   69797500      3       1  150064       3.3623   0.00038646
enh101536    3   69800600   69801600      2       1  150064       3.6982   0.00010856
enh101537    3   69806200   69807200      1       1  150064       3.4173    0.0003162
enh101538    3   69811400   69812400      1       1  150064       3.0159     0.001281
enh101544    3   69826600   69827600      2       1  150064       3.0717    0.0010641
enh101545    3   69830500   69831500      1       1  150064       2.9796     0.001443
enh101546    3   69834600   69835600      1       1  150064       3.2866     0.000507
enh101547    3   69840300   69841300      2       1  150064       3.6867   0.00011358
enh101548    3   69860400   69861400      6       1  150064       3.1544   0.00080424
enh101549    3   69865400   69866400      1       1  150064        2.924     0.001728
enh101550    3   69869500   69870500      8       3  150064       3.9373   4.1199e-05
enh101551    3   69873400   69874400     12       3  150064       1.9122     0.027923
enh101552    3   69880700   69881700     11       2  150064       2.3416    0.0096008
enh101553    3   69885700   69886700      2       1  150064       3.8883   5.0481e-05
enh101554    3   69888100   69889100      5       1  150064       3.4938   0.00023812
enh101556    3   69897000   69898000      3       2  150064       3.3998   0.00033724
enh101557    3   69899400   69900400      5       2  150064        2.205     0.013729
enh101558    3   69904600   69905600      1       1  150064       3.2983    0.0004863
enh101561    3   69924800   69925800      1       1  150064       2.4668     0.006816
enh101563    3   69939000   69940000      2       1  150064       2.3305    0.0098893
enh101573    3   69995000   69996000      2       1  150064       2.4779    0.0066073
enh101574    3   70011300   70012300      2       1  150064       2.0603     0.019683
enh101575    3   70016200   70017200      3       1  150064       2.0608     0.019663
enh101585    3   70280100   70281100      1       1  150064       2.8681     0.002065
enh101587    3   70294900   70295900      1       1  150064       2.7907      0.00263
enh101593    3   71012400   71013400      2       1  150064       2.3281    0.0099531
enh101612    3   71080300   71081300      2       1  150064       1.7281     0.041988
enh101617    3   71101000   71102000      3       2  150064       1.7975     0.036128
enh101618    3   71103000   71104000      2       1  150064       1.7627     0.038972
enh101619    3   71105400   71106400      1       1  150064       1.9914      0.02322
enh101623    3   71115600   71116600      3       1  150064       1.9019      0.02859
enh101625    3   71121900   71122900      1       1  150064       1.7424      0.04072
enh101626    3   71123600   71124600      2       1  150064       1.8206     0.034335
enh101627    3   71127700   71128700      4       1  150064       1.8485     0.032265
enh101629    3   71156600   71157600      1       1  150064       2.2562      0.01203
enh101630    3   71158300   71159300      1       1  150064        2.213      0.01345
enh101631    3   71163200   71164200      2       1  150064       2.8482    0.0021984
enh101632    3   71166700   71167700      1       1  150064       3.1354    0.0008581
enh101634    3   71180700   71181700      1       1  150064       1.7229      0.04245
enh101635    3   71182800   71183800      1       1  150064       1.6936      0.04517
enh101640    3   71255600   71256600      2       1  150064       4.4936   3.5016e-06
enh101644    3   71288800   71289800      2       1  150064       3.6057   0.00015566
enh101646    3   71294900   71295900      1       1  150064       2.5053     0.006117
enh101647    3   71297200   71298200      5       3  150064        3.593   0.00016347
enh101658    3   71477100   71478100      2       1  150064       1.6827     0.046221
enh101661    3   71482500   71483500      8       3  150064       2.1356     0.016357
enh101665    3   71499800   71500800      1       1  150064       2.3986     0.008229
enh101666    3   71515000   71516000      3       1  150064       2.1307     0.016557
enh101667    3   71545300   71546300      4       2  150064       2.5037    0.0061447
enh101668    3   71548200   71549200      4       1  150064       3.0141    0.0012888
enh101669    3   71551000   71552000      3       2  150064       4.2767   9.4847e-06
enh101670    3   71554800   71555800      6       2  150064       3.2396   0.00059852
enh101672    3   71570900   71571900      4       1  150064       4.4782   3.7636e-06
enh101673    3   71578300   71579300      2       1  150064       4.4115   5.1324e-06
enh101675    3   71592400   71593400      1       1  150064       3.4803    0.0002504
enh101695    3   71777900   71778900      4       1  150064       2.2928     0.010929
enh101727    3   72235600   72236600      3       1  150064       1.8386     0.032986
enh101736    3   72320100   72321100      4       2  150064       1.9397     0.026208
enh101741    3   72339600   72340600      3       1  150064       2.0694     0.019255
enh101743    3   72347500   72348500      4       2  150064       2.2237     0.013086
enh101744    3   72352600   72353600      4       2  150064       1.9033     0.028502
enh101748    3   72372400   72373400      3       2  150064       1.9217     0.027321
enh101749    3   72378900   72379900      1       1  150064       2.7752     0.002758
enh101779    3   72572600   72573600      3       1  150064       2.2677     0.011675
enh101780    3   72596000   72597000      3       1  150064       2.2551     0.012062
enh101781    3   72598600   72599600      2       1  150064       2.3116       0.0104
enh101783    3   72616400   72617400      3       2  150064       2.1763     0.014765
enh101809    3   72981200   72982200      1       1  150064       2.2998      0.01073
enh101816    3   73040300   73041300      4       2  150064       1.9838      0.02364
enh101817    3   73050200   73051200      7       2  150064       1.8969     0.028919
enh101819    3   73058600   73059600      4       2  150064       2.0226      0.02156
enh101820    3   73061800   73062800      1       1  150064       1.9581      0.02511
enh101823    3   73070400   73071400      3       1  150064       1.9903     0.023281
enh101827    3   73080600   73081600      1       1  150064       1.8203      0.03436
enh101831    3   73090000   73091000      4       2  150064       1.7969      0.03618
enh101832    3   73093600   73094600      7       2  150064       1.9529     0.025415
enh101833    3   73099400   73100400      6       2  150064       2.0202     0.021681
enh101837    3   73119800   73120800      2       1  150064       2.3643    0.0090329
enh101838    3   73149900   73150900      1       1  150064       1.9443      0.02593
enh101866    3   73565900   73566900      2       1  150064       1.8688     0.030822
enh101867    3   73568800   73569800      1       1  150064       1.7643      0.03884
enh101888    3   73670800   73671800      5       3  150064       2.0341     0.020969
enh101890    3   73685900   73686900      4       2  150064       1.6474     0.049734
enh101901    3   74000000   74001000      3       1  150064       2.5368    0.0055931
enh101905    3   74438800   74439800      3       2  150064        1.777     0.037788
enh101906    3   74469500   74470500      2       1  150064       2.6875    0.0035995
enh101923    3   76614600   76615600      2       1  150064       1.6459     0.049896
enh101932    3   78694700   78695700      3       2  150064       2.4887    0.0064099
enh102044    3   85232900   85233900      1       1  150064       1.8424      0.03271
enh102087    3   85984200   85985200      4       2  150064       2.3552    0.0092562
enh102091    3   86038000   86039000      4       1  150064        2.979    0.0014457
enh102094    3   86213900   86214900      2       1  150064       2.1576     0.015478
enh102165    3   94024900   94025900      2       1  150064       1.9932     0.023122
enh102166    3   94035500   94036500      2       1  150064       2.0022     0.022633
enh102172    3   97484200   97485200      1       1  150064       2.5832     0.004895
enh102181    3   97620300   97621300      2       1  150064       1.6937      0.04516
enh102189    3   98047800   98048800      5       2  150064       1.9949     0.023028
enh102210    3   98411600   98412600      1       1  150064       2.4857     0.006465
enh102243    3   99363400   99364400      3       2  150064       1.6814     0.046345
enh102280    3   99842600   99843600      1       1  150064       1.6504      0.04943
enh102306    3  100552500  100553500      1       1  150064       1.7975      0.03613
enh102369    3  104856200  104857200      6       2  150064       2.1742     0.014844
enh102372    3  105075200  105076200      1       1  150064       1.6734      0.04712
enh102373    3  105083300  105084300      2       1  150064       2.4673    0.0068064
enh102384    3  105118600  105119600      2       1  150064        2.116     0.017174
enh102385    3  105119100  105120100      1       1  150064       2.1469       0.0159
enh102392    3  105145500  105146500      2       1  150064       2.1069     0.017564
enh102399    3  105162800  105163800      4       2  150064       2.1505     0.015759
enh102408    3  105181800  105182800      2       1  150064       2.5002    0.0062068
enh102411    3  105187000  105188000      3       1  150064       2.5064    0.0060982
enh102414    3  105192800  105193800      4       2  150064       2.5223    0.0058287
enh102415    3  105193500  105194500      2       1  150064       2.4318    0.0075118
enh102417    3  105203000  105204000      7       4  150064       2.2373     0.012633
enh102418    3  105203600  105204600      3       1  150064       2.6832    0.0036461
enh102425    3  105226300  105227300      7       2  150064        2.056     0.019891
enh102427    3  105228600  105229600      2       1  150064       2.0278      0.02129
enh102429    3  105236200  105237200      3       2  150064       2.4288    0.0075751
enh102432    3  105258800  105259800      3       1  150064       1.8148     0.034774
enh102437    3  105502100  105503100      2       1  150064       2.3491    0.0094087
enh102438    3  105509300  105510300      2       1  150064       1.9028     0.028535
enh102439    3  105511100  105512100      3       2  150064       1.7735     0.038075
enh102442    3  105528000  105529000      2       1  150064       2.1377     0.016272
enh102443    3  105529800  105530800      2       1  150064       1.6827     0.046218
enh102444    3  105541900  105542900      1       1  150064       1.7223      0.04251
enh102450    3  105582800  105583800      5       3  150064       1.7373     0.041169
enh102451    3  105583900  105584900      4       2  150064       2.1044     0.017672
enh102453    3  105657000  105658000      2       1  150064       1.8676     0.030909
enh102467    3  106746600  106747600      1       1  150064       1.6644      0.04802
enh102508    3  107109100  107110100      2       1  150064       1.8138     0.034857
enh102516    3  107245400  107246400      1       1  150064       2.1432      0.01605
enh102517    3  107261500  107262500      4       1  150064       2.2815     0.011258
enh102520    3  107275600  107276600      1       1  150064       2.0454      0.02041
enh102522    3  107281400  107282400      1       1  150064       1.7343      0.04143
enh102524    3  107297300  107298300      2       1  150064       2.4149    0.0078701
enh102525    3  107300000  107301000      2       1  150064       2.2373     0.012633
enh102529    3  107322800  107323800      2       1  150064       1.6703     0.047434
enh102533    3  107360300  107361300      2       1  150064       2.6226     0.004363
enh102534    3  107361900  107362900      5       2  150064       1.9043     0.028435
enh102535    3  107379800  107380800      2       1  150064         2.44    0.0073433
enh102537    3  107386700  107387700      2       1  150064       1.9639     0.024768
enh102540    3  107402900  107403900      1       1  150064       2.6608     0.003898
enh102541    3  107408600  107409600      2       1  150064       3.1199   0.00090465
enh102559    3  107543600  107544600      2       1  150064       1.8795     0.030089
enh102574    3  107764900  107765900      2       1  150064       3.1388   0.00084832
enh102577    3  107771800  107772800      1       1  150064       2.9289     0.001701
enh102578    3  107777100  107778100      2       1  150064       1.9807     0.023814
enh102580    3  107790700  107791700      2       1  150064       2.2998      0.01073
enh102581    3  107799400  107800400      3       2  150064       1.7037     0.044216
enh102584    3  107811000  107812000      3       2  150064       2.6597    0.0039109
enh102588    3  107868800  107869800      1       1  150064       3.2465    0.0005841
enh102589    3  107921100  107922100      4       1  150064       3.4758   0.00025465
enh102590    3  107938100  107939100      3       1  150064       2.5401    0.0055418
enh102591    3  107942500  107943500      4       2  150064       1.7249     0.042274
enh102595    3  108107100  108108100      3       1  150064        1.748      0.04023
enh102597    3  108125400  108126400      2       1  150064       2.0892     0.018343
enh102650    3  111685900  111686900      2       1  150064        2.109     0.017473
enh102698    3  112353600  112354600      1       1  150064       2.2966      0.01082
enh102725    3  112966700  112967700      6       3  150064       1.7387     0.041046
enh102763    3  113673100  113674100      2       1  150064       1.9436     0.025969
enh102774    3  114054500  114055500      7       3  150064       1.8201     0.034372
enh102798    3  114171300  114172300      5       2  150064       4.4011    5.384e-06
enh102799    3  114174600  114175600      3       2  150064       2.4607    0.0069331
enh102814    3  114306500  114307500      3       2  150064       1.7561     0.039533
enh102820    3  114335800  114336800      3       2  150064       2.6356    0.0041996
enh102821    3  114338200  114339200      4       2  150064        2.617    0.0044356
enh102822    3  114340600  114341600      6       2  150064        3.197   0.00069442
enh102823    3  114345400  114346400      1       1  150064       1.7002      0.04455
enh102825    3  114361800  114362800      5       2  150064       2.6727    0.0037627
enh102827    3  114378400  114379400      5       3  150064       2.8274    0.0023466
enh102828    3  114387600  114388600      2       1  150064       2.4754    0.0066549
enh102903    3  115268900  115269900      1       1  150064       1.8814      0.02996
enh102910    3  115411500  115412500      1       1  150064       1.9811      0.02379
enh102913    3  115431900  115432900      1       1  150064       1.7239      0.04236
enh102947    3  115874900  115875900      3       2  150064       1.7558     0.039565
enh102963    3  115969400  115970400      3       1  150064       1.6472     0.049755
enh102964    3  115971400  115972400      4       2  150064       1.6997      0.04459
enh102998    3  116164800  116165800      2       1  150064       1.7045     0.044142
enh103004    3  116353300  116354300      5       2  150064       1.6495     0.049527
enh103008    3  116442000  116443000      3       2  150064       2.7236     0.003229
enh103009    3  116458700  116459700      9       5  150064       1.8627     0.031255
enh103011    3  116475900  116476900      2       1  150064         2.21     0.013552
enh103014    3  116581900  116582900      7       1  150064       1.7453      0.04047
enh103051    3  117091100  117092100      2       1  150064       2.5114    0.0060125
enh103052    3  117098000  117099000      2       1  150064       2.0779     0.018859
enh103080    3  117440400  117441400      3       1  150064       2.7322    0.0031456
enh103087    3  117488900  117489900      6       2  150064       1.9395     0.026221
enh103089    3  117508800  117509800      1       1  150064       2.9274     0.001709
enh103090    3  117511900  117512900      3       2  150064       2.1915     0.014206
enh103091    3  117517100  117518100      3       2  150064       3.9568   3.7983e-05
enh103092    3  117520200  117521200      3       1  150064       3.9702   3.5913e-05
enh103093    3  117530400  117531400      4       2  150064       3.0079    0.0013152
enh103094    3  117555600  117556600      3       2  150064       1.8039     0.035624
enh103095    3  117556700  117557700      7       3  150064        2.092     0.018217
enh103097    3  117592300  117593300      3       1  150064       2.4023    0.0081459
enh103098    3  117594000  117595000      4       2  150064       2.4139    0.0078911
enh103099    3  117603700  117604700      3       2  150064       2.7086    0.0033781
[truncated: 1,394,405 more chars]
