# Supplementary material for: Identifying enhancer properties associated with genetic risk for complex traits using regulome-wide association studies
Source: PLoS Comput Biol. 2022 Sep 7;18(9):e1010430. doi: 10.1371/journal.pcbi.1010430 (PMC9484640; doi:10.1371/journal.pcbi.1010430)
Supplement: S3 Table — Sample names are as described in the ROADMAP epigenomics project integrative analysis portal: https://egg2.wustl.edu/roadmap/web_portal/meta.html. (ZIP) [file pcbi.1010430.s010.zip › supplemental_table3/E112thymus_sig_enhancers05.gcov.out]

GENE      CHR      START       STOP  NSNPS  NPARAM       N        ZSTAT            P
enh37223    1     890600     891600      2       1  150064       1.7844     0.037181
enh37247    1    1168500    1169500      3       1  150064       1.9619      0.02489
enh37249    1    1186000    1187000      5       2  150064       1.9869     0.023464
enh37294    1    1706500    1707500      3       1  150064       2.3962    0.0082819
enh37313    1    1841100    1842100      3       1  150064       2.0797     0.018775
enh37322    1    2043200    2044200      4       1  150064       2.5425    0.0055028
enh37323    1    2057900    2058900      2       1  150064       2.6994    0.0034735
enh37324    1    2063300    2064300      1       1  150064       2.0727       0.0191
enh37326    1    2068700    2069700      4       2  150064       2.9624    0.0015261
enh37327    1    2070900    2071900      5       2  150064       3.2169   0.00064792
enh37329    1    2080700    2081700      3       1  150064       3.3234   0.00044456
enh37331    1    2090400    2091400      4       2  150064       3.1588    0.0007922
enh37338    1    2126900    2127900      2       1  150064       2.5265    0.0057606
enh37358    1    2233400    2234400      2       1  150064       2.0543     0.019974
enh37370    1    2427300    2428300      3       1  150064       1.7051     0.044086
enh37377    1    2511200    2512200      3       2  150064       1.9071     0.028256
enh37378    1    2519400    2520400      1       1  150064       2.8421     0.002241
enh37379    1    2524500    2525500      7       2  150064       2.8255    0.0023604
enh37380    1    2542200    2543200      1       1  150064       2.6463     0.004069
enh37416    1    3539100    3540100      4       2  150064       1.9135     0.027844
enh37449    1    5448700    5449700      1       1  150064       1.6795      0.04653
enh37470    1    6260200    6261200      1       1  150064       1.7453      0.04047
enh37471    1    6264400    6265400      3       2  150064         2.25     0.012223
enh37489    1    6519100    6520100      2       1  150064       2.6046     0.004599
enh37491    1    6524800    6525800      2       1  150064        1.883      0.02985
enh37492    1    6526400    6527400      5       2  150064       3.0761    0.0010486
enh37493    1    6531600    6532600      3       2  150064       2.5574    0.0052732
enh37498    1    6555100    6556100      3       1  150064       2.1548      0.01559
enh37506    1    6649100    6650100      4       2  150064       1.7673     0.038589
enh37507    1    6658400    6659400      6       3  150064       1.6901     0.045505
enh37510    1    6675600    6676600      3       1  150064       2.1533     0.015649
enh37511    1    6684200    6685200      2       1  150064       2.1264     0.016733
enh37514    1    6759900    6760900      1       1  150064        3.769    8.194e-05
enh37546    1    7830000    7831000      1       1  150064       1.8858      0.02966
enh37554    1    8002700    8003700      2       1  150064       2.0947     0.018098
enh37591    1    8403400    8404400      1       1  150064         3.93    4.248e-05
enh37592    1    8408700    8409700      4       2  150064       2.7903    0.0026329
enh37593    1    8413000    8414000      2       1  150064       1.7281     0.041985
enh37594    1    8423400    8424400      5       2  150064       3.9983   3.1898e-05
enh37596    1    8436000    8437000      3       2  150064       4.2536    1.052e-05
enh37597    1    8440000    8441000      2       1  150064       3.5915   0.00016438
enh37599    1    8444400    8445400      2       1  150064       4.8974   4.8548e-07
enh37601    1    8447700    8448700      2       1  150064       4.7983    8.002e-07
enh37602    1    8450700    8451700      2       1  150064       3.1862   0.00072075
enh37603    1    8454300    8455300      2       1  150064       3.3185   0.00045251
enh37604    1    8457100    8458100      1       1  150064       1.6541      0.04905
enh37605    1    8468800    8469800      3       1  150064       5.4735   2.2064e-08
enh37608    1    8488400    8489400      2       1  150064       5.4703   2.2466e-08
enh37613    1    8523900    8524900      5       3  150064       2.7613    0.0028785
enh37615    1    8535900    8536900      1       1  150064       4.4399    4.499e-06
enh37617    1    8538100    8539100      3       1  150064        2.004     0.022537
enh37618    1    8556900    8557900      3       1  150064       2.7352    0.0031169
enh37620    1    8574900    8575900      2       1  150064       2.9651     0.001513
enh37621    1    8576900    8577900      2       1  150064       2.4796     0.006576
enh37623    1    8582700    8583700      2       1  150064       1.9051     0.028382
enh37624    1    8586300    8587300      2       1  150064       2.4268    0.0076165
enh37627    1    8599800    8600800      2       1  150064       2.4961    0.0062787
enh37629    1    8623000    8624000      3       2  150064       2.3761    0.0087482
enh37631    1    8650600    8651600      3       2  150064       2.5933    0.0047533
enh37632    1    8658600    8659600      3       1  150064       2.9559     0.001559
enh37633    1    8659600    8660600      1       1  150064       3.0959    0.0009812
enh37634    1    8662900    8663900      3       1  150064       2.8042    0.0025223
enh37635    1    8681000    8682000      3       1  150064        2.017      0.02185
enh37638    1    8691600    8692600      1       1  150064        2.875      0.00202
enh37641    1    8729100    8730100      1       1  150064       1.9571      0.02517
enh37642    1    8730400    8731400      2       1  150064       2.3313     0.009868
enh37643    1    8740500    8741500      3       2  150064       2.7617    0.0028751
enh37647    1    8767000    8768000      4       2  150064       2.4406    0.0073308
enh37648    1    8772400    8773400      1       1  150064       1.7195      0.04276
enh37653    1    8812000    8813000      2       1  150064       2.1502     0.015768
enh37663    1    8931800    8932800      1       1  150064       1.8274      0.03382
enh37667    1    8951900    8952900      1       1  150064       2.0249      0.02144
enh37668    1    8959400    8960400      4       2  150064       2.2143     0.013406
enh37669    1    8963400    8964400      4       2  150064       1.9326     0.026642
enh37671    1    8978500    8979500      4       2  150064       1.9894      0.02333
enh37673    1    8986900    8987900      8       3  150064       1.6652     0.047934
enh37674    1    8998700    8999700      4       2  150064       2.8836    0.0019657
enh37700    1    9202500    9203500      2       1  150064       1.6767     0.046804
enh37712    1    9326700    9327700      4       2  150064       1.9922     0.023176
enh37732    1    9422400    9423400      6       3  150064        2.065     0.019463
enh37733    1    9428000    9429000      3       2  150064       2.2137     0.013426
enh37842    1   10367700   10368700      3       1  150064       1.7143     0.043237
enh37909    1   11351000   11352000      2       1  150064       1.8014     0.035822
enh37949    1   11953500   11954500      2       1  150064       1.6983     0.044725
enh37955    1   11990200   11991200      2       1  150064       1.7587     0.039313
enh37965    1   12107100   12108100      1       1  150064       3.1955    0.0006979
enh38038    1   14028800   14029800      3       2  150064       2.6984    0.0034838
enh38042    1   14034700   14035700      4       2  150064       1.9076     0.028222
enh38043    1   14039400   14040400      7       3  150064       1.6943     0.045108
enh38044    1   14050500   14051500      4       2  150064       1.7843     0.037188
enh38048    1   14074300   14075300      2       1  150064       1.6562     0.048838
enh38059    1   14847000   14848000      1       1  150064       2.0798      0.01877
enh38127    1   16151800   16152800      9       2  150064       1.9534     0.025387
enh38157    1   16352900   16353900      5       3  150064       2.0835     0.018603
enh38174    1   16542000   16543000      5       2  150064       1.9718     0.024318
enh38177    1   16564000   16565000      2       1  150064       2.7283    0.0031827
enh38178    1   16570400   16571400      1       1  150064        2.126      0.01675
enh38179    1   16575000   16576000      1       1  150064       2.3933     0.008348
enh38180    1   16620200   16621200      3       2  150064       1.7625     0.038992
enh38181    1   16644800   16645800      3       1  150064       2.0685     0.019295
enh38183    1   16650600   16651600      2       1  150064       1.7495       0.0401
enh38187    1   16679500   16680500      1       1  150064       2.0801      0.01876
enh38188    1   16691600   16692600      3       1  150064       1.8321     0.033471
enh38191    1   16698400   16699400      2       1  150064       1.7669     0.038622
enh38193    1   16702900   16703900      3       1  150064       1.9638     0.024774
enh38194    1   16711500   16712500      2       1  150064       1.7801     0.037533
enh38195    1   16713900   16714900      2       1  150064       1.8111     0.035064
enh38197    1   16722900   16723900      4       1  150064       2.0449      0.02043
enh38202    1   16824100   16825100      3       1  150064       1.8836     0.029809
enh38203    1   16826700   16827700      3       1  150064        2.091     0.018265
enh38212    1   17002900   17003900      1       1  150064       2.3377     0.009701
enh38213    1   17004200   17005200      1       1  150064       2.3105      0.01043
enh38228    1   17310600   17311600      4       2  150064       4.2187   1.2287e-05
enh38232    1   17371800   17372800      6       1  150064       2.4293    0.0075639
enh38233    1   17378400   17379400      2       1  150064       2.7791    0.0027255
enh38234    1   17386100   17387100      3       1  150064       3.0325    0.0012126
enh38235    1   17388500   17389500      4       2  150064       1.8187     0.034478
enh38236    1   17392900   17393900      3       1  150064       3.0542    0.0011282
enh38237    1   17407600   17408600      6       2  150064       2.5401    0.0055403
enh38252    1   17760000   17761000      2       1  150064       1.7503     0.040031
enh38259    1   17900900   17901900      1       1  150064       1.6491      0.04956
enh38284    1   19262900   19263900      2       1  150064        1.845     0.032521
enh38306    1   19641100   19642100      3       1  150064       2.1377     0.016271
enh38333    1   19835300   19836300      5       2  150064       1.8503     0.032138
enh38343    1   19939600   19940600      1       1  150064       1.7696       0.0384
enh38347    1   19974600   19975600      9       4  150064       1.7098     0.043651
enh38364    1   20497500   20498500      1       1  150064       1.9738       0.0242
enh38387    1   21059900   21060900      1       1  150064       2.8655     0.002082
enh38390    1   21114500   21115500      2       1  150064       2.4415    0.0073133
enh38392    1   21323600   21324600      4       2  150064       1.8866     0.029605
enh38394    1   21348400   21349400      1       1  150064       2.1326      0.01648
enh38395    1   21403200   21404200      4       2  150064       2.5195    0.0058759
enh38396    1   21416600   21417600      2       1  150064       2.7388    0.0030831
enh38400    1   21476000   21477000      1       1  150064       3.0309     0.001219
enh38401    1   21500200   21501200      2       1  150064       2.3653    0.0090067
enh38441    1   22085600   22086600      5       2  150064        1.674     0.047065
enh38442    1   22088300   22089300      9       4  150064        2.126     0.016754
enh38443    1   22092100   22093100      6       2  150064       2.2457     0.012363
enh38444    1   22095900   22096900      2       1  150064        2.546    0.0054488
enh38445    1   22097000   22098000      7       3  150064       2.3658    0.0089957
enh38446    1   22099500   22100500      2       1  150064       2.0848     0.018545
enh38476    1   22349500   22350500      2       1  150064       2.5516    0.0053615
enh38477    1   22352900   22353900      7       2  150064       2.7309     0.003158
enh38481    1   22374700   22375700      2       1  150064       3.2572   0.00056259
enh38482    1   22378000   22379000      4       2  150064       2.2292     0.012899
enh38485    1   22388900   22389900      3       2  150064       2.2041      0.01376
enh38487    1   22400200   22401200      4       2  150064       2.6441     0.004095
enh38492    1   22428700   22429700      1       1  150064       2.9427     0.001627
enh38493    1   22430600   22431600      5       3  150064       2.5944    0.0047377
enh38517    1   23438100   23439100      1       1  150064       2.0492      0.02022
enh38552    1   23888500   23889500      1       1  150064       2.2754      0.01144
enh38573    1   24074400   24075400      1       1  150064       2.1532      0.01565
enh38577    1   24106300   24107300      1       1  150064       1.6674      0.04772
enh38610    1   24523900   24524900      5       2  150064       2.2349     0.012712
enh38612    1   24677800   24678800      2       1  150064       1.6658     0.047881
enh38613    1   24691400   24692400      3       2  150064       1.7634     0.038918
enh38615    1   24718800   24719800      1       1  150064        1.765      0.03878
enh38619    1   24744800   24745800      4       2  150064       2.1968     0.014018
enh38625    1   24811100   24812100      2       1  150064       2.1859      0.01441
enh38628    1   24840600   24841600      3       1  150064       2.4443    0.0072566
enh38631    1   24851300   24852300      3       2  150064       1.6464     0.049839
enh38632    1   24855300   24856300      2       1  150064       2.6651    0.0038478
enh38634    1   24862400   24863400      6       3  150064       1.8497      0.03218
enh38635    1   24867400   24868400      7       3  150064       2.6823    0.0036556
enh38636    1   24871600   24872600      5       2  150064       3.0987   0.00097193
enh38638    1   24967400   24968400      2       1  150064       2.5702    0.0050815
enh38674    1   25317100   25318100      8       3  150064       3.1535   0.00080652
enh38726    1   25969000   25970000      1       1  150064       1.7449       0.0405
enh38846    1   26869000   26870000      1       1  150064       1.7021      0.04437
enh38850    1   26900200   26901200      8       4  150064       3.0277     0.001232
enh38861    1   27017000   27018000      1       1  150064       2.4913     0.006363
enh38862    1   27026600   27027600      2       1  150064       1.9902     0.023285
enh38864    1   27041900   27042900      1       1  150064       2.7222     0.003242
enh38865    1   27047600   27048600      2       1  150064       2.6519    0.0040023
enh38866    1   27052600   27053600      2       1  150064       2.5861    0.0048537
enh38872    1   27072500   27073500      1       1  150064       2.7083     0.003381
enh38873    1   27097800   27098800      1       1  150064       2.7473     0.003004
enh38877    1   27146600   27147600      1       1  150064       2.1783      0.01469
enh38880    1   27154200   27155200      2       1  150064       2.1232     0.016866
enh38886    1   27215000   27216000      1       1  150064       2.4794      0.00658
enh38890    1   27246900   27247900      2       1  150064       2.7103    0.0033606
enh38891    1   27249500   27250500      1       1  150064        2.512     0.006003
enh38900    1   27396700   27397700      4       1  150064        1.756     0.039544
enh38901    1   27411200   27412200      4       1  150064       2.3047     0.010593
enh38904    1   27432900   27433900      1       1  150064       1.8883      0.02949
enh38906    1   27448700   27449700      1       1  150064       2.1775      0.01472
enh38930    1   27666200   27667200      5       3  150064        2.244     0.012418
enh38938    1   27693700   27694700      1       1  150064       1.8301      0.03362
enh38939    1   27695800   27696800      3       2  150064       3.6069   0.00015492
enh38997    1   27946500   27947500      3       1  150064       2.1699     0.015006
enh38998    1   27953600   27954600      3       1  150064       1.6477     0.049708
enh39000    1   27958200   27959200      4       2  150064        2.328    0.0099565
enh39003    1   27970100   27971100      2       1  150064       1.7707     0.038307
enh39039    1   28268600   28269600      2       1  150064       1.8109     0.035074
enh39054    1   28462100   28463100      1       1  150064       3.7917    7.481e-05
enh39078    1   28588000   28589000      2       1  150064       2.6132    0.0044846
enh39081    1   28608900   28609900      5       3  150064       1.8461     0.032436
enh39089    1   28699800   28700800      2       1  150064       2.2181     0.013274
enh39090    1   28743700   28744700      3       1  150064       2.0259     0.021387
enh39093    1   28782200   28783200      1       1  150064       2.4036     0.008118
enh39094    1   28820700   28821700      1       1  150064       2.0615      0.01963
enh39098    1   28845600   28846600      1       1  150064       2.4689     0.006776
enh39100    1   28878100   28879100      1       1  150064       2.8194     0.002406
enh39101    1   28880300   28881300      2       1  150064       2.0181     0.021789
enh39102    1   28905600   28906600      1       1  150064        2.917     0.001767
enh39104    1   28916500   28917500      3       1  150064       2.7318    0.0031493
enh39107    1   28925400   28926400      4       2  150064       1.8943     0.029094
enh39108    1   28967100   28968100      2       1  150064       2.2745     0.011467
enh39109    1   28970900   28971900      1       1  150064       2.3123      0.01038
enh39110    1   28973600   28974600      2       1  150064       2.0484     0.020261
enh39120    1   29111200   29112200      1       1  150064       2.4417      0.00731
enh39124    1   29211100   29212100      3       1  150064       2.0323     0.021064
enh39131    1   29246900   29247900      2       1  150064       3.1857   0.00072194
enh39132    1   29247500   29248500      3       2  150064        2.849     0.002193
enh39133    1   29248600   29249600      2       1  150064       2.7158    0.0033057
enh39134    1   29250400   29251400      4       2  150064       3.5038   0.00022932
enh39135    1   29251700   29252700      1       1  150064       2.0678      0.01933
enh39136    1   29252900   29253900      2       1  150064       2.8159    0.0024324
enh39140    1   29266000   29267000      3       1  150064       2.6893    0.0035799
enh39142    1   29280000   29281000      2       1  150064       2.9504    0.0015869
enh39143    1   29282100   29283100      1       1  150064       2.0212      0.02163
enh39144    1   29284400   29285400      2       1  150064       3.3872   0.00035308
enh39147    1   29298800   29299800      2       1  150064       2.8308    0.0023213
enh39153    1   29528100   29529100      2       1  150064       2.3593    0.0091552
enh39154    1   29555900   29556900      3       1  150064       2.0326     0.021045
enh39155    1   29557600   29558600      3       1  150064       2.1232     0.016867
enh39159    1   29575300   29576300      3       2  150064       2.6613    0.0038925
enh39165    1   30457500   30458500      4       2  150064       4.7347   1.0966e-06
enh39173    1   31214000   31215000      2       1  150064       2.2838      0.01119
enh39185    1   31350200   31351200      2       1  150064       1.7686     0.038478
enh39195    1   31448900   31449900      2       1  150064       1.7234     0.042407
enh39214    1   31771000   31772000      1       1  150064       3.4255    0.0003068
enh39215    1   31772000   31773000      6       2  150064       3.9116   4.5846e-05
enh39216    1   31844900   31845900      3       2  150064       2.0867     0.018456
enh39218    1   31866600   31867600      3       1  150064       2.9803    0.0014397
enh39219    1   31867600   31868600      2       1  150064       2.8315    0.0023167
enh39220    1   31869600   31870600      3       1  150064       3.4974    0.0002349
enh39221    1   31895300   31896300      5       2  150064       2.0482     0.020269
enh39283    1   32411300   32412300      1       1  150064       1.6861      0.04589
enh39295    1   32490100   32491100      1       1  150064        2.487     0.006441
enh39324    1   32707500   32708500      3       1  150064       1.7063     0.043974
enh39325    1   32711700   32712700      3       1  150064       1.7052     0.044077
enh39348    1   32810900   32811900      1       1  150064        2.932     0.001684
enh39376    1   33233000   33234000      2       1  150064       2.3703    0.0088876
enh39381    1   33280000   33281000      2       1  150064        1.684      0.04609
enh39400    1   33502600   33503600      2       1  150064       1.8687     0.030829
enh39410    1   33565400   33566400      1       1  150064       2.2931      0.01092
enh39413    1   33618500   33619500      2       1  150064       1.9122     0.027923
enh39421    1   33760600   33761600      3       2  150064       1.7552     0.039615
enh39429    1   33811300   33812300      1       1  150064       1.7861      0.03704
enh39447    1   33936900   33937900      2       1  150064       2.0795     0.018788
enh39454    1   35323000   35324000      4       2  150064        1.898     0.028849
enh39468    1   35585700   35586700      2       1  150064       1.7055      0.04405
enh39472    1   35676100   35677100      4       1  150064       3.5179   0.00021747
enh39475    1   35737000   35738000      1       1  150064       1.6809      0.04639
enh39494    1   36002800   36003800      1       1  150064       3.2379     0.000602
enh39502    1   36102200   36103200      2       1  150064       3.6011   0.00015847
enh39509    1   36269600   36270600      1       1  150064       3.3702    0.0003756
enh39512    1   36325800   36326800      2       1  150064        2.732    0.0031477
enh39517    1   36398200   36399200      1       1  150064        3.492    0.0002397
enh39520    1   36553200   36554200      1       1  150064       3.1405    0.0008432
enh39521    1   36555600   36556600      3       2  150064        3.192   0.00070642
enh39523    1   36565000   36566000      6       2  150064       2.3137     0.010343
enh39524    1   36574300   36575300      2       1  150064         1.76     0.039204
enh39525    1   36581200   36582200      3       1  150064       2.1813     0.014579
enh39526    1   36592000   36593000      4       2  150064       3.5271   0.00021004
enh39527    1   36600500   36601500      2       1  150064       3.3181   0.00045322
enh39528    1   36607600   36608600      2       1  150064       3.3975   0.00034006
enh39529    1   36613000   36614000      3       1  150064       3.8801   5.2202e-05
enh39530    1   36616600   36617600      2       1  150064       4.0756   2.2946e-05
enh39534    1   36631300   36632300      2       1  150064       3.9408   4.0604e-05
enh39536    1   36653100   36654100      3       1  150064       2.6234    0.0043531
enh39602    1   38271800   38272800      4       2  150064       2.3417     0.009599
enh39604    1   38291200   38292200      3       2  150064       2.3854    0.0085298
enh39607    1   38315100   38316100      1       1  150064        3.465    0.0002651
enh39608    1   38318900   38319900      1       1  150064       3.1126    0.0009271
enh39610    1   38323000   38324000      1       1  150064       3.1702    0.0007616
enh39614    1   38388400   38389400      2       1  150064       1.9326     0.026641
enh39617    1   38395200   38396200      4       2  150064       2.5493    0.0053965
enh39619    1   38411100   38412100      5       3  150064       1.7668     0.038629
enh39637    1   39313100   39314100      2       1  150064       2.0987     0.017921
enh39644    1   39490800   39491800      2       1  150064       1.8507     0.032107
enh39645    1   39492900   39493900      5       2  150064       1.7435     0.040624
enh39650    1   39568500   39569500      1       1  150064        1.984      0.02363
enh39653    1   39593600   39594600      2       1  150064       1.9828     0.023697
enh39662    1   39648800   39649800      2       1  150064       1.8156     0.034712
enh39664    1   39650600   39651600      1       1  150064       1.7696       0.0384
enh39665    1   39651100   39652100      2       1  150064       2.1225     0.016899
enh39690    1   39876000   39877000      1       1  150064       2.1881      0.01433
enh39693    1   39974600   39975600      4       2  150064       2.3427    0.0095713
enh39694    1   39991200   39992200      3       1  150064       2.5327    0.0056586
enh39714    1   40347100   40348100      3       2  150064       2.0052     0.022472
enh39717    1   40371000   40372000      3       2  150064       3.2811   0.00051709
enh39718    1   40373000   40374000      2       1  150064       2.2891     0.011037
enh39773    1   40842100   40843100      5       3  150064       2.3208     0.010149
enh39788    1   40998100   40999100      3       2  150064       1.9022     0.028572
enh39789    1   41004600   41005600      5       1  150064       1.6544     0.049018
enh39792    1   41086600   41087600      1       1  150064       1.8564       0.0317
enh39802    1   41155000   41156000      5       3  150064       2.1322     0.016493
enh39803    1   41155700   41156700      3       2  150064       2.3236     0.010073
enh39804    1   41159700   41160700      5       2  150064       2.0703     0.019212
enh39806    1   41164700   41165700      3       1  150064        2.891    0.0019199
enh39811    1   41178200   41179200      2       1  150064        2.522    0.0058352
enh39817    1   41206000   41207000      2       1  150064       2.3034     0.010628
enh39824    1   41274600   41275600      4       2  150064       3.0359    0.0011992
enh39828    1   41306000   41307000      4       2  150064       1.7058     0.044021
enh39840    1   41447000   41448000      2       1  150064       2.1477     0.015868
enh39841    1   41468800   41469800      5       2  150064        2.221     0.013176
enh39842    1   41480100   41481100      3       1  150064       1.7402      0.04091
enh39848    1   41574600   41575600      4       2  150064       2.1731     0.014886
enh39849    1   41617400   41618400      1       1  150064       2.6113      0.00451
enh39860    1   41835600   41836600      8       3  150064       4.3288   7.4945e-06
enh39862    1   41844100   41845100      2       1  150064       2.0867     0.018458
enh39863    1   41853100   41854100      2       1  150064       1.9565     0.025206
enh39872    1   41949700   41950700      6       3  150064       2.0453     0.020413
enh39873    1   41950800   41951800      4       2  150064       3.2566   0.00056377
enh39918    1   42317300   42318300      2       1  150064       1.8417     0.032759
enh40000    1   43415900   43416900      5       2  150064       2.8117    0.0024641
enh40001    1   43419600   43420600      3       2  150064       2.1424      0.01608
enh40019    1   43739800   43740800      4       2  150064       1.8094     0.035197
enh40020    1   43750400   43751400      5       3  150064       1.8538     0.031883
enh40023    1   43766000   43767000      1       1  150064       3.1944    0.0007005
enh40026    1   43826300   43827300      2       1  150064       3.7172   0.00010072
enh40027    1   43831300   43832300      3       2  150064       1.9251     0.027108
enh40032    1   43856400   43857400      4       2  150064       4.1648   1.5578e-05
enh40034    1   43920200   43921200      3       2  150064       4.1734   1.5006e-05
enh40035    1   44004600   44005600      2       1  150064       2.0677     0.019336
enh40036    1   44006200   44007200      1       1  150064       2.9099     0.001808
enh40038    1   44008400   44009400      2       1  150064       1.8901     0.029374
enh40039    1   44011300   44012300      1       1  150064       1.6572      0.04874
enh40040    1   44013900   44014900      4       1  150064       1.9977     0.022875
enh40042    1   44017900   44018900      1       1  150064       3.1374    0.0008524
enh40043    1   44019500   44020500      2       1  150064       3.1776   0.00074247
enh40044    1   44023600   44024600      2       1  150064       2.9211    0.0017437
enh40045    1   44024400   44025400      2       1  150064       2.6016    0.0046399
enh40047    1   44047600   44048600      5       2  150064       2.8226    0.0023819
enh40048    1   44052400   44053400      5       1  150064        1.911     0.028002
enh40049    1   44114100   44115100      6       2  150064       3.8995   4.8196e-05
enh40050    1   44117300   44118300      1       1  150064       4.3591    6.529e-06
enh40054    1   44228800   44229800      1       1  150064       3.2448    0.0005877
enh40055    1   44231400   44232400      3       1  150064       3.0996   0.00096889
enh40056    1   44232300   44233300      1       1  150064       3.2827     0.000514
enh40057    1   44239800   44240800      2       1  150064       2.7456    0.0030204
enh40058    1   44248800   44249800      3       2  150064       3.7981   7.2899e-05
enh40059    1   44252000   44253000      3       2  150064       1.9596     0.025019
enh40060    1   44255000   44256000      3       1  150064       2.7864    0.0026647
enh40064    1   44289800   44290800      2       1  150064       2.3578     0.009191
enh40066    1   44318900   44319900      3       1  150064       3.9946   3.2404e-05
enh40069    1   44333900   44334900      2       1  150064       2.8449    0.0022214
enh40070    1   44344500   44345500      2       1  150064       3.9801   3.4443e-05
enh40071    1   44350900   44351900      4       2  150064       2.5961    0.0047146
enh40072    1   44378000   44379000      3       2  150064       2.5971    0.0047002
enh40073    1   44413800   44414800      6       3  150064       3.4752   0.00025521
enh40076    1   44439100   44440100      2       1  150064       1.9816     0.023762
enh40077    1   44443000   44444000      4       2  150064       2.3775    0.0087156
enh40078    1   44445900   44446900      4       2  150064       1.9799      0.02386
enh40079    1   44456000   44457000      1       1  150064       2.0898      0.01832
enh40086    1   44677700   44678700      1       1  150064       2.7892     0.002642
enh40087    1   44679900   44680900      1       1  150064       2.3252      0.01003
enh40147    1   45581600   45582600      2       1  150064       1.7951     0.036323
enh40226    1   47015100   47016100      3       2  150064       1.9002     0.028706
enh40245    1   47269700   47270700      2       1  150064       2.0338     0.020984
enh40267    1   49239500   49240500      1       1  150064       1.6687      0.04759
enh40273    1   51382600   51383600      2       1  150064       2.0839     0.018585
enh40277    1   51438600   51439600      2       1  150064       2.0692     0.019266
enh40303    1   51981400   51982400      8       3  150064       1.7506     0.040007
enh40304    1   51985500   51986500      4       2  150064       1.6839     0.046102
enh40346    1   52988700   52989700      1       1  150064       1.8582      0.03157
enh40386    1   53661100   53662100      1       1  150064       2.0792       0.0188
enh40388    1   53684400   53685400      1       1  150064       2.2179      0.01328
enh40390    1   53702200   53703200      4       2  150064       2.5829    0.0048987
enh40392    1   53751400   53752400      2       1  150064       2.4234    0.0076881
enh40393    1   53760000   53761000      3       2  150064        3.057    0.0011178
enh40394    1   53771700   53772700      4       2  150064       2.1252     0.016783
enh40402    1   53875000   53876000      3       2  150064       1.6712     0.047341
enh40406    1   54024100   54025100      4       2  150064       2.3565    0.0092239
enh40423    1   54422500   54423500      3       1  150064       1.7584     0.039338
enh40433    1   54685500   54686500      5       2  150064       1.8345     0.033287
enh40435    1   54694900   54695900      1       1  150064       2.0633      0.01954
enh40458    1   54801200   54802200      2       1  150064       1.6758     0.046885
enh40463    1   54815600   54816600      1       1  150064       1.7965      0.03621
enh40464    1   54819000   54820000      2       1  150064       2.3288    0.0099338
enh40466    1   54825800   54826800      3       1  150064       1.7609     0.039126
enh40469    1   54840800   54841800      4       2  150064       1.7323     0.041612
enh40470    1   54851000   54852000      4       1  150064       1.9154     0.027719
enh40499    1   55349900   55350900      2       1  150064       1.7608     0.039135
enh40542    1   56001600   56002600      6       3  150064       1.9936       0.0231
enh40613    1   59324100   59325100      4       2  150064       1.9851     0.023568
enh40647    1   59612600   59613600      3       1  150064       1.7397     0.040958
enh40684    1   61377300   61378300      4       2  150064        1.968     0.024537
enh40705    1   61869400   61870400      1       1  150064       2.1912      0.01422
enh40708    1   62071000   62072000      4       2  150064       1.8539     0.031874
enh40742    1   64106000   64107000      3       2  150064       1.7723     0.038176
enh40755    1   64504600   64505600      1       1  150064       2.6022     0.004631
enh40777    1   65294100   65295100      3       2  150064       2.4033     0.008123
enh40780    1   65342500   65343500      2       1  150064       1.7233      0.04242
enh40784    1   65359000   65360000      3       1  150064       2.8452    0.0022195
enh40787    1   65367900   65368900      5       2  150064       1.7699     0.038372
enh40792    1   65379300   65380300      2       1  150064        1.913     0.027875
enh40794    1   65382500   65383500      4       2  150064        3.012    0.0012975
enh40795    1   65383600   65384600      3       2  150064       2.4738    0.0066834
enh40796    1   65389700   65390700      2       1  150064        2.771    0.0027943
enh40798    1   65399100   65400100      3       2  150064       2.5166    0.0059254
enh40800    1   65402500   65403500      4       2  150064       3.1017   0.00096207
enh40801    1   65405300   65406300      3       2  150064        3.289   0.00050272
enh40807    1   65420600   65421600      7       3  150064       2.7068    0.0033968
enh40809    1   65428900   65429900      6       3  150064         2.02     0.021693
enh40820    1   65525400   65526400      2       1  150064       2.2948     0.010872
enh40822    1   65529800   65530800      3       2  150064       1.7161     0.043068
enh40829    1   65640500   65641500      3       1  150064       1.8935     0.029144
enh40830    1   65641800   65642800      3       2  150064       2.0039     0.022542
enh40840    1   66153100   66154100      4       2  150064       2.8438    0.0022287
enh40842    1   66277600   66278600      1       1  150064       1.6821      0.04627
enh40850    1   66731700   66732700      3       1  150064       2.5618    0.0052059
enh40851    1   66736700   66737700      2       1  150064       1.7028     0.044304
enh40853    1   66742300   66743300      3       1  150064       2.3345    0.0097849
enh40855    1   66751300   66752300      2       1  150064       2.1502     0.015772
enh40856    1   66766100   66767100      7       2  150064        2.249     0.012256
enh40859    1   66794500   66795500      3       2  150064        2.047      0.02033
enh40872    1   66901800   66902800      2       1  150064       2.4514    0.0071153
enh40874    1   66910200   66911200      3       2  150064         1.89     0.029382
enh40907    1   67802000   67803000      4       1  150064        1.806      0.03546
enh40908    1   67858700   67859700      3       1  150064        2.051     0.020133
enh40924    1   68154100   68155100      4       2  150064       1.9212     0.027352
enh40928    1   68189000   68190000      2       1  150064       1.9157     0.027699
enh40933    1   68214400   68215400      2       1  150064       2.0104     0.022192
enh40934    1   68219600   68220600      3       2  150064       1.8037     0.035642
enh40960    1   72171600   72172600      1       1  150064       4.2587    1.028e-05
enh40961    1   72197300   72198300      3       1  150064       3.3764   0.00036725
enh40962    1   72198200   72199200      3       2  150064       2.3346    0.0097817
enh40974    1   76193100   76194100      5       3  150064       1.6523     0.049241
enh41012    1   78005200   78006200      3       1  150064        2.191     0.014227
enh41028    1   78446300   78447300      2       1  150064        2.026     0.021384
enh41037    1   79114500   79115500      1       1  150064       2.3844     0.008554
enh41052    1   84080600   84081600      4       2  150064        1.784      0.03721
enh41054    1   84092000   84093000      2       1  150064       1.8096      0.03518
enh41056    1   84157600   84158600      3       2  150064       2.2405     0.012529
enh41059    1   84226500   84227500      6       2  150064       1.7859     0.037056
enh41060    1   84284300   84285300      2       1  150064       3.7057   0.00010539
enh41070    1   84621700   84622700      2       1  150064       2.1147     0.017226
enh41076    1   84639500   84640500      1       1  150064        1.923      0.02724
enh41086    1   84966700   84967700      3       2  150064       2.3468    0.0094689
enh41107    1   85319700   85320700      4       1  150064       2.4091    0.0079965
enh41115    1   85527800   85528800      3       2  150064       2.2976     0.010792
enh41119    1   85710200   85711200      4       2  150064       1.7827     0.037317
enh41163    1   87817000   87818000      7       2  150064       1.9535      0.02538
enh41168    1   87929400   87930400      4       2  150064       2.0591     0.019742
enh41220    1   89823500   89824500      4       2  150064       1.7728     0.038134
enh41221    1   89828700   89829700      2       1  150064       1.8371     0.033094
enh41254    1   90132900   90133900      2       1  150064         2.09     0.018307
enh41260    1   90156800   90157800      2       1  150064        1.881     0.029988
enh41273    1   90273000   90274000      2       1  150064       2.0835     0.018602
enh41287    1   90312500   90313500      2       1  150064       2.7441    0.0030334
enh41302    1   90406400   90407400      1       1  150064       2.0617      0.01962
enh41315    1   91389400   91390400      2       1  150064       2.3206     0.010155
enh41316    1   91390300   91391300      1       1  150064       2.5134     0.005979
enh41317    1   91391200   91392200      2       1  150064       2.1155     0.017195
enh41321    1   91449000   91450000      1       1  150064       1.7466      0.04035
enh41323    1   91471500   91472500      1       1  150064       2.1738      0.01486
enh41324    1   91473700   91474700      1       1  150064       2.0974      0.01798
enh41328    1   91483100   91484100      1       1  150064       2.3451      0.00951
enh41329    1   91485000   91486000      6       2  150064        1.881     0.029987
enh41330    1   91488200   91489200      3       1  150064       2.4412    0.0073191
enh41333    1   91965100   91966100      5       2  150064       2.0894     0.018336
enh41339    1   92021100   92022100      6       2  150064       1.7445     0.040537
enh41346    1   92112300   92113300      3       2  150064       1.9386     0.026274
enh41389    1   92765400   92766400      3       2  150064        2.932    0.0016841
enh41390    1   92766200   92767200      3       2  150064       1.8755     0.030364
enh41394    1   92831200   92832200      3       2  150064       2.9201    0.0017496
enh41401    1   92930600   92931600      3       2  150064       2.5219    0.0058364
enh41403    1   92943200   92944200      1       1  150064       2.1412      0.01613
enh41404    1   92953000   92954000      1       1  150064       2.0676      0.01934
enh41406    1   92960700   92961700      2       1  150064       1.8883     0.029496
enh41407    1   92969800   92970800      2       1  150064       3.2028   0.00068054
enh41408    1   93002800   93003800      2       1  150064        2.821    0.0023936
enh41415    1   93319600   93320600      2       1  150064       2.1632     0.015261
enh41420    1   93343200   93344200      2       1  150064       1.6554     0.048926
enh41422    1   93348400   93349400      2       1  150064        1.731     0.041726
enh41423    1   93366700   93367700      2       1  150064       1.6776     0.046711
enh41424    1   93394800   93395800      1       1  150064       1.6959      0.04495
enh41425    1   93400000   93401000      2       1  150064       2.8424    0.0022386
enh41426    1   93401000   93402000      3       1  150064       1.7756       0.0379
enh41438    1   93459000   93460000      1       1  150064       2.0825      0.01865
enh41447    1   93508200   93509200      3       2  150064       2.1797     0.014638
enh41580    1   95329300   95330300      4       2  150064       1.9191     0.027487
enh41582    1   95348900   95349900      4       2  150064        2.534    0.0056383
enh41587    1   95401300   95402300      2       1  150064       1.8626     0.031258
enh41592    1   95459800   95460800      2       1  150064       1.8498     0.032171
enh41593    1   95486800   95487800      2       1  150064       2.7517    0.0029644
enh41595    1   95698200   95699200      5       3  150064       1.8727     0.030558
enh41597    1   96826800   96827800      4       2  150064       2.0613     0.019635
enh41598    1   97186000   97187000      2       1  150064       1.7221     0.042524
enh41599    1   97189200   97190200      3       1  150064       3.8812   5.1973e-05
enh41602    1   97196000   97197000      4       2  150064        3.075    0.0010527
enh41603    1   97205400   97206400      5       1  150064       2.4433    0.0072767
enh41605    1   97213200   97214200      2       1  150064       2.1013     0.017805
enh41606    1   98096300   98097300      1       1  150064       2.5085     0.006062
enh41607    1   98330000   98331000      2       1  150064        5.147   1.3237e-07
enh41608    1   98351500   98352500      2       1  150064       4.9823   3.1417e-07
enh41609    1   98365800   98366800      2       1  150064       2.4364     0.007418
enh41610    1   98366200   98367200      2       1  150064       2.4364     0.007418
enh41614    1   98368800   98369800      1       1  150064       6.0887    5.691e-10
enh41615    1   98370700   98371700      4       2  150064       5.4629   2.3425e-08
enh41616    1   98371200   98372200      3       2  150064       5.5801   1.2021e-08
enh41618    1   98374900   98375900      3       2  150064       5.5425   1.4907e-08
enh41619    1   98376900   98377900      1       1  150064       6.0414    7.639e-10
enh41620    1   98378000   98379000      3       2  150064       6.4671   4.9965e-11
enh41621    1   98381900   98382900      3       1  150064       5.9479    1.358e-09
enh41624    1   98408500   98409500      1       1  150064       7.0518    8.832e-13
enh41626    1   98853700   98854700      3       2  150064        1.968     0.024534
enh41627    1   98869600   98870600      1       1  150064       3.1958    0.0006971
enh41761    1  108282000  108283000      6       3  150064       2.4282    0.0075872
enh41766    1  108347100  108348100      8       3  150064       2.6676    0.0038199
enh41769    1  108374400  108375400      4       1  150064       2.1863     0.014398
enh41778    1  108437100  108438100      2       1  150064       2.0741     0.019034
enh41779    1  108439400  108440400      6       2  150064       1.7419     0.040764
enh41780    1  108442200  108443200      2       1  150064        2.171     0.014964
enh41783    1  108462300  108463300      5       3  150064       2.0652     0.019452
enh41790    1  108492300  108493300      4       2  150064       2.1863     0.014395
enh41804    1  108660800  108661800      7       2  150064       1.7436     0.040615
enh41805    1  108666600  108667600      3       1  150064       2.2174     0.013297
enh41808    1  108740800  108741800      3       1  150064       2.6992    0.0034758
enh41887    1  110046100  110047100      3       2  150064       1.7778     0.037718
enh41892    1  110088500  110089500      3       2  150064       1.7333     0.041525
enh41908    1  110182600  110183600      1       1  150064       1.8088      0.03524
enh41911    1  110199200  110200200      3       2  150064       2.2718     0.011549
enh41933    1  110438300  110439300      5       2  150064       1.9161     0.027674
enh41949    1  110575800  110576800      2       1  150064       1.8614     0.031341
enh41952    1  110745700  110746700      1       1  150064       2.2414       0.0125
enh41959    1  110809500  110810500      4       1  150064       1.6968     0.044866
enh41963    1  110887000  110888000      3       2  150064       2.1752     0.014807
enh41965    1  110922400  110923400      4       2  150064       1.8111     0.035066
enh41967    1  110926100  110927100      4       2  150064         2.06     0.019699
enh41973    1  111033100  111034100      5       2  150064       1.7483     0.040207
enh41985    1  111323100  111324100      4       2  150064       2.3344    0.0097885
enh41986    1  111327000  111328000      7       4  150064       2.7755     0.002756
enh41987    1  111330500  111331500      8       4  150064       3.4474   0.00028302
enh42008    1  111726100  111727100      3       2  150064       2.0564     0.019871
enh42014    1  111755900  111756900      6       3  150064       1.6792     0.046554
enh42028    1  111994000  111995000      3       2  150064       1.8109      0.03508
enh42045    1  112183300  112184300      5       3  150064        2.508    0.0060705
enh42071    1  112936600  112937600      4       1  150064       1.8506     0.032113
enh42075    1  113159400  113160400      3       2  150064       3.7995   7.2484e-05
enh42076    1  113165300  113166300      3       2  150064       2.1612     0.015339
enh42079    1  113174500  113175500      1       1  150064       3.2443    0.0005886
enh42080    1  113178600  113179600      1       1  150064       3.2955    0.0004912
enh42081    1  113215800  113216800      2       1  150064       3.0364    0.0011973
enh42082    1  113218700  113219700      2       1  150064       2.7755    0.0027562
enh42083    1  113230600  113231600      4       2  150064       2.9565    0.0015556
enh42084    1  113242700  113243700      2       1  150064       2.8446    0.0022237
enh42085    1  113246100  113247100      4       2  150064       2.5308    0.0056894
enh42103    1  113674600  113675600      2       1  150064       1.7731     0.038103
enh42104    1  113683400  113684400      1       1  150064       1.6575      0.04871
enh42106    1  113689400  113690400      3       1  150064       1.7311     0.041719
enh42142    1  114525600  114526600      5       2  150064       1.9469     0.025772
enh42151    1  114876600  114877600      2       1  150064       1.9104     0.028038
enh42152    1  114883400  114884400      2       1  150064       2.1314     0.016528
enh42158    1  115024900  115025900      4       2  150064       1.7484     0.040195
enh42159    1  115033000  115034000      2       1  150064       1.7107     0.043567
enh42163    1  115050000  115051000      1       1  150064       2.5298     0.005706
enh42168    1  115259500  115260500      2       1  150064       1.9462     0.025816
enh42169    1  115294800  115295800      3       2  150064       2.2466     0.012332
enh42173    1  115605100  115606100      3       1  150064       2.0133     0.022039
enh42174    1  115611300  115612300      5       2  150064       2.2915     0.010966
enh42175    1  115614200  115615200      5       1  150064       1.8434     0.032637
enh42176    1  115627700  115628700      3       2  150064         3.46   0.00027013
enh42178    1  115632700  115633700      5       2  150064       1.8358     0.033193
enh42179    1  115634200  115635200      6       3  150064       3.8669   5.5109e-05
enh42181    1  115642800  115643800      6       2  150064       3.8735   5.3648e-05
enh42184    1  115883400  115884400      3       2  150064       1.8375     0.033067
enh42185    1  115907000  115908000      3       1  150064       2.2471     0.012317
enh42186    1  116185900  116186900      1       1  150064       2.1895      0.01428
enh42260    1  117300700  117301700      3       1  150064       2.7218    0.0032461
enh42262    1  117306800  117307800      1       1  150064       2.7429     0.003045
enh42263    1  117308100  117309100      2       1  150064        2.712    0.0033437
enh42264    1  117309600  117310600      4       2  150064       2.7855     0.002672
enh42266    1  117320500  117321500      3       1  150064       3.3991   0.00033806
enh42267    1  117338200  117339200      1       1  150064       2.9935     0.001379
enh42268    1  117341400  117342400      4       1  150064       2.9556    0.0015601
enh42269    1  117343200  117344200      3       2  150064       2.4287    0.0075769
enh42270    1  117346900  117347900      1       1  150064        3.049     0.001148
enh42318    1  118207900  118208900      3       1  150064       2.2857     0.011136
enh42341    1  120188200  120189200      1       1  150064       1.9527      0.02543
enh42482    1  145588100  145589100      3       1  150064       1.9471     0.025762
enh42484    1  145609000  145610000      1       1  150064       1.8132       0.0349
enh42490    1  146641400  146642400      6       2  150064       2.3072     0.010523
enh42491    1  146645300  146646300      6       1  150064       2.0854     0.018517
enh42492    1  146649000  146650000      5       3  150064       1.8186     0.034483
enh42493    1  146649400  146650400      6       2  150064       2.1536     0.015638
enh42495    1  146697500  146698500      5       3  150064       2.3168     0.010258
enh42497    1  146716800  146717800     11       2  150064       2.3214     0.010134
enh42513    1  147234300  147235300      2       1  150064       1.7329     0.041556
enh42546    1  149889400  149890400      1       1  150064       1.7202       0.0427
enh42547    1  149897500  149898500      4       2  150064       1.7368     0.041216
enh42548    1  149903300  149904300      1       1  150064       1.6977      0.04478
enh42555    1  150025600  150026600      4       1  150064       5.1551   1.2672e-07
enh42556    1  150036800  150037800      1       1  150064       5.5334     1.57e-08
enh42558    1  150062400  150063400      2       1  150064       4.6673   1.5257e-06
enh42559    1  150064100  150065100      1       1  150064       5.5301      1.6e-08
enh42560    1  150080400  150081400      1       1  150064       5.6726    7.034e-09
enh42562    1  150119400  150120400      1       1  150064       5.9312    1.504e-09
enh42564    1  150129800  150130800      3       1  150064       5.8984   1.8355e-09
enh42565    1  150133000  150134000      3       1  150064       5.6361   8.6982e-09
enh42568    1  150148600  150149600      2       1  150064       4.8146   7.3729e-07
enh42570    1  150159000  150160000      1       1  150064       5.4736    2.205e-08
enh42571    1  150185000  150186000      3       2  150064       4.6806   1.4303e-06
enh42573    1  150204900  150205900      2       1  150064       4.2775   9.4514e-06
enh42574    1  150209000  150210000      2       1  150064       1.9992     0.022793
enh42577    1  150241900  150242900      3       1  150064       4.9797   3.1842e-07
enh42581    1  150266800  150267800      1       1  150064       1.7334      0.04151
enh42582    1  150295200  150296200      6       3  150064       5.1464   1.3276e-07
enh42583    1  150334800  150335800      5       2  150064       4.6395   1.7465e-06
enh42584    1  150339700  150340700      2       1  150064       1.7546     0.039661
enh42587    1  150344900  150345900      3       2  150064        5.254   7.4425e-08
enh42589    1  150347400  150348400      2       1  150064       1.8599      0.03145
enh42590    1  150356800  150357800      5       2  150064       4.7098   1.2395e-06
enh42592    1  150359200  150360200      3       2  150064       3.9228   4.3755e-05
enh42593    1  150361900  150362900      3       2  150064       4.0914   2.1441e-05
enh42594    1  150377800  150378800      3       2  150064       1.8845     0.029749
enh42596    1  150436600  150437600      3       2  150064       4.9256   4.2054e-07
enh42599    1  150486600  150487600      1       1  150064       5.0598    2.098e-07
enh42600    1  150488700  150489700      1       1  150064       2.0011      0.02269
enh42601    1  150520400  150521400      4       2  150064       2.8151    0.0024382
enh42607    1  150546000  150547000      6       3  150064       1.7778     0.037718
enh42624    1  150812600  150813600      3       1  150064       1.8613     0.031348
enh42634    1  150948300  150949300      1       1  150064       1.9752      0.02412
enh42638    1  150967900  150968900      3       2  150064       3.7924     7.46e-05
enh42650    1  151035000  151036000      2       1  150064       1.8598     0.031455
enh42651    1  151041500  151042500      3       2  150064       3.2928   0.00049598
enh42652    1  151044300  151045300      6       4  150064       2.3316    0.0098612
enh42655    1  151115300  151116300      6       2  150064       2.8935     0.001905
enh42656    1  151116600  151117600      3       1  150064       3.4631   0.00026696
enh42657    1  151119700  151120700      3       2  150064       2.7149    0.0033143
enh42665    1  151168400  151169400      4       2  150064       1.8421     0.032727
enh42670    1  151228100  151229100      2       1  150064       3.4523   0.00027791
enh42683    1  151370800  151371800      5       2  150064       2.6861    0.0036141
enh42684    1  151373200  151374200      1       1  150064       3.3175    0.0004542
enh42685    1  151416900  151417900      2       1  150064        2.118     0.017088
enh42686    1  151428600  151429600      3       1  150064       2.7731    0.0027763
enh42687    1  151444900  151445900      1       1  150064       2.5897     0.004803
enh42703    1  151675300  151676300      2       1  150064       1.7804     0.037503
enh42776    1  153583500  153584500      2       1  150064       2.4537    0.0070704
enh42793    1  153669700  153670700      1       1  150064       2.0054      0.02246
enh42795    1  153702300  153703300      2       1  150064       1.9206     0.027394
enh42801    1  153756300  153757300      1       1  150064       2.9848     0.001419
enh42802    1  153761400  153762400      1       1  150064       2.5081     0.006069
enh42804    1  153769300  153770300      2       1  150064       3.2724   0.00053311
enh42805    1  153776900  153777900      2       1  150064       3.3589   0.00039121
enh42806    1  153821700  153822700      2       1  150064       3.0358    0.0011996
enh42807    1  153826000  153827000      2       1  150064        2.106     0.017602
enh42809    1  153853800  153854800      5       2  150064       2.7157    0.0033063
enh42810    1  153860400  153861400      2       1  150064       1.7103     0.043603
enh42813    1  153890300  153891300      1       1  150064       2.1213      0.01695
enh42816    1  153900400  153901400      5       1  150064       3.0831    0.0010243
enh42818    1  153919600  153920600      3       1  150064       2.1084     0.017499
enh42819    1  153927100  153928100      1       1  150064       2.1749      0.01482
enh42821    1  153931400  153932400      5       3  150064       2.2696     0.011615
enh42822    1  153933400  153934400      2       1  150064       2.7014    0.0034523
enh42823    1  153936800  153937800      2       1  150064       2.0757     0.018962
enh42824    1  153937700  153938700      3       1  150064       1.8292     0.033688
enh42825    1  153941200  153942200      3       1  150064       2.4604    0.0069387
enh42827    1  153948000  153949000      2       1  150064       2.2278     0.012946
enh42833    1  153965500  153966500      4       2  150064       2.2873     0.011088
enh42834    1  154086800  154087800      2       1  150064       2.1151     0.017209
enh42835    1  154120900  154121900      2       1  150064       3.0302    0.0012219
enh42836    1  154129100  154130100      2       1  150064       2.4177    0.0078104
enh42838    1  154148500  154149500      3       2  150064       3.1236   0.00089326
enh42844    1  154195000  154196000      1       1  150064       1.9978      0.02287
enh42846    1  154237400  154238400      3       1  150064       3.6341   0.00013947
enh42848    1  154245800  154246800      1       1  150064       2.0864      0.01847
enh42850    1  154300700  154301700      2       1  150064       1.9743     0.024175
enh42854    1  154324000  154325000      3       2  150064       2.1166     0.017146
enh42863    1  154395500  154396500      4       2  150064       2.1786      0.01468
enh42867    1  154406700  154407700      1       1  150064       2.7729     0.002778
enh42869    1  154417000  154418000      3       2  150064       2.3655    0.0090021
enh42871    1  154426200  154427200      3       1  150064       2.2278     0.012946
enh42880    1  154525700  154526700      2       1  150064       1.8993     0.028763
enh42881    1  154528300  154529300      1       1  150064       2.2665      0.01171
enh42887    1  154591900  154592900      3       2  150064       1.6886     0.045644
enh42889    1  154595400  154596400      3       2  150064       1.7237      0.04238
enh42908    1  154780900  154781900      2       1  150064       2.1847     0.014456
enh42909    1  154785600  154786600      2       1  150064       1.7956     0.036283
enh42914    1  154832600  154833600      3       1  150064       3.0179    0.0012726
enh42917    1  154898000  154899000      1       1  150064       2.2952      0.01086
enh42919    1  154913900  154914900      2       1  150064       3.8289   6.4357e-05
enh42924    1  154940900  154941900      1       1  150064        2.829     0.002335
enh42929    1  154987200  154988200      1       1  150064       3.9339    4.179e-05
enh42930    1  154991200  154992200      1       1  150064       2.3559      0.00924
enh42931    1  154995000  154996000      2       1  150064       3.2291   0.00062084
enh42932    1  155001100  155002100      2       1  150064       3.7949   7.3861e-05
enh42934    1  155017200  155018200      2       1  150064       2.4019    0.0081556
enh42939    1  155042100  155043100      1       1  150064       1.8595      0.03148
enh42949    1  155111100  155112100      2       1  150064       1.7452     0.040475
enh42951    1  155148300  155149300      3       2  150064       1.8078     0.035319
enh42952    1  155151100  155152100      3       1  150064       2.0673     0.019351
enh42953    1  155157300  155158300      4       2  150064       1.6924     0.045283
enh42958    1  155189300  155190300      2       1  150064       2.2491     0.012254
enh42959    1  155193400  155194400      3       2  150064       1.6693     0.047528
enh42964    1  155214800  155215800      1       1  150064       2.2046      0.01374
enh42965    1  155219400  155220400      3       1  150064       2.0681     0.019317
enh42967    1  155223100  155224100      1       1  150064       2.2083      0.01361
enh42969    1  155229900  155230900      2       1  150064       2.0295     0.021205
enh42971    1  155241300  155242300      2       1  150064       2.0835     0.018604
enh42973    1  155248000  155249000      2       1  150064       2.2396     0.012558
enh42974    1  155277200  155278200      2       1  150064       2.5297     0.005708
enh42975    1  155280000  155281000      1       1  150064       2.7019     0.003447
enh42984    1  155477400  155478400      1       1  150064       2.3163      0.01027
enh42992    1  155505200  155506200      1       1  150064        2.431     0.007528
enh42994    1  155519200  155520200      1       1  150064       2.5943     0.004739
enh43001    1  155605800  155606800      1       1  150064       2.7108     0.003356
enh43004    1  155656500  155657500      1       1  150064       3.3819    0.0003599
enh43010    1  155827500  155828500      1       1  150064       2.1047      0.01766
enh43013    1  155879100  155880100      2       1  150064       2.5756    0.0050033
enh43015    1  155901300  155902300      1       1  150064        1.938      0.02631
enh43023    1  155941000  155942000      1       1  150064        2.449     0.007163
enh43026    1  155958300  155959300      1       1  150064       2.4907     0.006375
enh43027    1  155959800  155960800      2       1  150064       2.8238    0.0023733
enh43028    1  155974500  155975500      3       2  150064       3.6245   0.00014478
enh43033    1  156030400  156031400      1       1  150064       2.2241      0.01307
enh43037    1  156059700  156060700      3       1  150064       1.9285     0.026897
enh43038    1  156066200  156067200      1       1  150064       1.6961      0.04493
enh43039    1  156070100  156071100      1       1  150064       1.9914      0.02322
enh43040    1  156074400  156075400      2       1  150064        2.145     0.015977
enh43043    1  156088200  156089200      2       1  150064       1.6642     0.048041
enh43048    1  156098900  156099900      3       1  150064       1.6542     0.049042
enh43051    1  156120100  156121100      3       1  150064       2.5126    0.0059922
enh43053    1  156128900  156129900      3       1  150064       2.8751    0.0020196
enh43054    1  156131200  156132200      3       1  150064       3.3314   0.00043213
enh43103    1  156709300  156710300      3       2  150064        1.714     0.043261
enh43104    1  156711400  156712400      4       2  150064       2.4346    0.0074544
enh43112    1  156770800  156771800      2       1  150064       1.8357     0.033201
enh43171    1  158159000  158160000     10       2  150064       1.6501     0.049463
enh43176    1  158219800  158220800      7       4  150064       2.0367     0.020842
enh43178    1  158227600  158228600      2       1  150064       2.2171      0.01331
enh43180    1  158251900  158252900      1       1  150064       1.8014      0.03582
enh43182    1  158303600  158304600      1       1  150064       2.6516     0.004006
enh43188    1  158369600  158370600      2       1  150064       1.6638      0.04808
enh43241    1  159888600  159889600      1       1  150064       1.8152      0.03475
enh43256    1  160173700  160174700      1       1  150064       3.0586     0.001112
enh43257    1  160176500  160177500      2       1  150064       2.6749     0.003738
enh43259    1  160226000  160227000      1       1  150064       2.5212     0.005847
enh43262    1  160232900  160233900      3       1  150064       2.7284    0.0031825
enh43266    1  160314100  160315100      1       1  150064       2.4281     0.007589
enh43267    1  160315900  160316900      1       1  150064       2.4925     0.006342
enh43268    1  160345100  160346100      3       1  150064       2.9575     0.001551
enh43272    1  160399500  160400500      2       1  150064       2.7478    0.0029994
enh43276    1  160424300  160425300      2       1  150064         2.08     0.018761
enh43278    1  160440400  160441400      4       1  150064       2.6336    0.0042243
enh43338    1  160837800  160838800      4       1  150064        2.198     0.013974
enh43339    1  160846100  160847100      5       2  150064       1.7312     0.041705
enh43386    1  161179200  161180200      1       1  150064       2.1338      0.01643
enh43387    1  161183500  161184500      2       1  150064       1.8556     0.031753
enh43388    1  161186300  161187300      2       1  150064       2.4784    0.0065995
enh43391    1  161195000  161196000      1       1  150064        1.863      0.03123
enh43392    1  161197500  161198500      1       1  150064       1.9315      0.02671
enh43393    1  161236900  161237900      3       2  150064       1.9287     0.026887
enh43399    1  161352000  161353000      4       2  150064       1.6675     0.047707
enh43408    1  161469100  161470100      2       1  150064       2.0258     0.021395
enh43442    1  162183000  162184000      2       1  150064       1.7728     0.038131
enh43445    1  162223800  162224800      6       2  150064       1.7442     0.040563
enh43479    1  164741900  164742900      1       1  150064       1.7675      0.03857
enh43480    1  164754800  164755800      1       1  150064       2.9073     0.001823
enh43487    1  165604000  165605000      2       1  150064       1.7128     0.043377
enh43495    1  165721200  165722200      4       2  150064       2.4999    0.0062122
enh43497    1  165738900  165739900      2       1  150064       2.3176     0.010235
enh43502    1  165808200  165809200      4       1  150064       1.8558     0.031742
enh43503    1  165811400  165812400      6       2  150064       2.0958     0.018051
enh43504    1  165815100  165816100      1       1  150064       2.5153     0.005946
enh43506    1  165820200  165821200      2       1  150064       1.7741      0.03802
enh43507    1  165822500  165823500      3       1  150064       2.2727     0.011523
enh43508    1  165826500  165827500      2       1  150064       2.5516    0.0053621
enh43523    1  166843600  166844600      2       1  150064       3.4847   0.00024635
enh43526    1  166940000  166941000      4       2  150064       2.9893    0.0013981
enh43539    1  167131900  167132900      7       3  150064        1.965     0.024706
enh43540    1  167188000  167189000      1       1  150064       2.7692      0.00281
enh43560    1  167397800  167398800      2       1  150064       1.9015     0.028616
enh43632    1  168053800  168054800      1       1  150064       2.2271      0.01297
enh43644    1  168356200  168357200      3       2  150064       2.2226     0.013122
enh43690    1  169579100  169580100      6       3  150064       1.8534      0.03191
enh43692    1  169581800  169582800      2       1  150064       1.9643     0.024746
enh43708    1  169860500  169861500      4       2  150064       1.6928     0.045251
enh43714    1  170042000  170043000      3       1  150064       2.0649     0.019466
enh43726    1  171403800  171404800     10       2  150064       1.6975     0.044801
enh43742    1  171751700  171752700      4       2  150064       1.9777      0.02398
enh43743    1  171762800  171763800      2       1  150064       1.7148     0.043193
enh43751    1  172307200  172308200      3       2  150064       1.8067     0.035402
enh43752    1  172312100  172313100      2       1  150064       1.8722     0.030589
enh43756    1  172359500  172360500      6       2  150064       2.4499    0.0071439
enh43757    1  172363200  172364200      6       2  150064       1.8056     0.035494
enh43768    1  172500100  172501100      3       2  150064       1.6888     0.045631
enh43819    1  173389000  173390000      5       2  150064       2.6576    0.0039345
enh43820    1  173398000  173399000      4       2  150064       2.3375    0.0097071
enh43821    1  173399100  173400100      3       2  150064       3.0303    0.0012215
enh43824    1  173443300  173444300      4       2  150064       1.7862     0.037036
enh43825    1  173448400  173449400      3       1  150064       2.3809    0.0086353
enh43830    1  173794500  173795500      1       1  150064       3.4042    0.0003318
enh43835    1  173970200  173971200      2       1  150064       3.2422   0.00059298
enh43836    1  173973800  173974800      3       2  150064       2.6899    0.0035733
enh43837    1  173976300  173977300      3       1  150064       3.1941    0.0007014
enh43838    1  173977700  173978700      7       1  150064       3.3508   0.00040295
enh43840    1  173983700  173984700      4       2  150064       3.1305   0.00087247
enh43841    1  173984600  173985600      1       1  150064       3.1996    0.0006881
enh43842    1  173987200  173988200      4       2  150064       3.5258    0.0002111
enh43843    1  173992300  173993300      2       1  150064       2.9267    0.0017129
enh43845    1  174121500  174122500      2       1  150064       3.8232   6.5877e-05
enh43847    1  174129600  174130600      2       1  150064       3.0947   0.00098495
enh43849    1  174134500  174135500      2       1  150064       2.1375     0.016277
enh43850    1  174135200  174136200      2       1  150064       2.7675    0.0028248
enh43851    1  174141200  174142200      3       2  150064        3.517   0.00021822
enh43853    1  174173500  174174500      1       1  150064       2.4562     0.007021
enh43854    1  174175000  174176000      3       2  150064       2.9516    0.0015809
enh43855    1  174768000  174769000      1       1  150064       3.2494    0.0005783
enh43857    1  174794300  174795300      3       2  150064       3.1613   0.00078533
enh43858    1  174843000  174844000      2       1  150064       2.9805    0.0014387
enh43859    1  174885400  174886400      3       2  150064       2.4054    0.0080766
enh43865    1  174936400  174937400      1       1  150064       2.9175     0.001764
enh43866    1  174958600  174959600      2       1  150064       1.7845     0.037175
enh43875    1  175124100  175125100      5       2  150064       3.3626    0.0003861
enh43877    1  175152800  175153800      2       1  150064       2.7227     0.003238
enh43878    1  175162400  175163400      5       1  150064       3.3626   0.00038601
enh43888    1  175265600  175266600      1       1  150064       1.8889      0.02945
enh43890    1  175288300  175289300      4       2  150064       1.6744     0.047027
enh43891    1  175850300  175851300      3       2  150064       2.0299     0.021181
enh43897    1  176171000  176172000      1       1  150064       3.4701    0.0002601
enh43899    1  176177400  176178400      1       1  150064       2.2069      0.01366
enh43900    1  176179800  176180800      3       2  150064       2.6875    0.0035995
enh43907    1  178455500  178456500      2       1  150064       2.0794     0.018792
enh43913    1  178942400  178943400      1       1  150064       2.9835     0.001425
enh43927    1  179069500  179070500      2       1  150064       1.8213     0.034284
enh43928    1  179097800  179098800      4       2  150064       1.7121     0.043439
enh43934    1  179174200  179175200      2       1  150064       1.7559     0.039553
enh43941    1  179270000  179271000      3       1  150064       1.7514     0.039937
enh43943    1  179333700  179334700      4       2  150064         2.81    0.0024768
enh43947    1  179782900  179783900      1       1  150064        2.367     0.008966
enh43952    1  179844600  179845600      1       1  150064       1.9217      0.02732
enh43954    1  179853500  179854500      2       1  150064       1.6764     0.046831
enh43975    1  180371200  180372200      3       2  150064       2.2616     0.011861
enh43982    1  180602600  180603600      4       2  150064       2.1448     0.015983
enh43985    1  180862400  180863400      3       1  150064       2.3148     0.010311
enh43986    1  180887800  180888800      5       2  150064       1.7742     0.038018
enh44027    1  181104900  181105900      1       1  150064       2.3382     0.009689
enh44044    1  182115200  182116200      4       2  150064       2.1687     0.015054
enh44051    1  182226600  182227600      4       1  150064       1.8537     0.031888
enh44068    1  182571900  182572900      1       1  150064       1.6695      0.04751
enh44095    1  183443100  183444100      2       1  150064       3.0031    0.0013362
enh44139    1  184082000  184083000      4       1  150064       1.9686     0.024502
enh44140    1  184120000  184121000      1       1  150064       2.2839      0.01119
enh44145    1  184133300  184134300      2       1  150064       1.7684     0.038496
enh44151    1  184452200  184453200      5       3  150064       2.3288    0.0099353
enh44153    1  184460500  184461500      5       2  150064       2.5477     0.005422
enh44162    1  184715200  184716200      5       3  150064       2.2621     0.011844
enh44166    1  184724800  184725800      3       1  150064       2.1648       0.0152
enh44215    1  186251300  186252300      2       1  150064       2.1886     0.014315
enh44218    1  186274000  186275000      4       1  150064       1.6614     0.048312
enh44219    1  186342200  186343200      1       1  150064        1.751      0.03997
enh44220    1  186345800  186346800      1       1  150064       1.7256      0.04221
enh44251    1  192877200  192878200      4       1  150064       2.8678    0.0020665
enh44257    1  193032600  193033600      2       1  150064       2.2957     0.010847
enh44260    1  193072400  193073400      1       1  150064       3.0838     0.001022
enh44261    1  193074600  193075600      6       2  150064       2.6346    0.0042121
enh44263    1  193089800  193090800      2       1  150064       3.0646    0.0010898
enh44264    1  193092900  193093900      3       1  150064       3.1849   0.00072396
enh44266    1  193157600  193158600      4       2  150064       2.9851    0.0014173
enh44268    1  193279300  193280300      2       1  150064       2.4077    0.0080277
enh44284    1  193538200  193539200      3       1  150064       1.7659     0.038705
enh44285    1  193558400  193559400      4       1  150064       1.7019     0.044389
enh44301    1  197165400  197166400      3       2  150064       2.8876    0.0019407
enh44304    1  197254500  197255500      1       1  150064       3.5453    0.0001961
enh44312    1  197733600  197734600      2       1  150064       2.5775    0.0049764
enh44314    1  197738000  197739000      3       1  150064       2.4005    0.0081861
enh44315    1  197741200  197742200      1       1  150064       2.5419     0.005513
enh44316    1  197745500  197746500      1       1  150064       2.5951     0.004728
enh44317    1  197747300  197748300      1       1  150064        2.516     0.005934
enh44320    1  198070600  198071600      3       2  150064        2.491    0.0063683
enh44363    1  198568000  198569000      5       2  150064       1.7966     0.036198
enh44384    1  198650900  198651900      3       2  150064       2.0517     0.020101
enh44391    1  198670100  198671100      3       2  150064       1.9521     0.025462
enh44396    1  198740700  198741700      3       2  150064       2.5031    0.0061551
enh44398    1  198757500  198758500      1       1  150064       1.7767      0.03781
enh44401    1  198849600  198850600      1       1  150064       1.8131      0.03491
enh44410    1  198891800  198892800      1       1  150064       1.6523      0.04924
enh44442    1  199252100  199253100      2       1  150064       1.7949     0.036332
enh44454    1  200270200  200271200      3       2  150064       2.2916     0.010963
enh44457    1  200306300  200307300      3       2  150064       1.7202     0.042696
enh44458    1  200320100  200321100      1       1  150064       2.8818     0.001977
enh44459    1  200322800  200323800      3       1  150064        2.769    0.0028118
enh44460    1  200328800  200329800      6       1  150064       2.8948    0.0018972
enh44461    1  200331800  200332800      2       1  150064       3.1829   0.00072909
enh44462    1  200336500  200337500      1       1  150064       2.8341     0.002298
enh44464    1  200379600  200380600      2       1  150064         2.31     0.010443
enh44466    1  200406200  200407200      1       1  150064       3.4739    0.0002565
enh44467    1  200442600  200443600      2       1  150064       2.6782    0.0037013
enh44468    1  200457300  200458300      3       2  150064       2.6382    0.0041671
enh44469    1  200481100  200482100      8       4  150064       3.9551   3.8244e-05
enh44470    1  200488700  200489700      5       3  150064       1.8376      0.03306
enh44472    1  200495900  200496900      5       3  150064       3.3614   0.00038775
enh44474    1  200504600  200505600      4       2  150064       1.9485     0.025679
enh44475    1  200506900  200507900      5       3  150064       2.3153     0.010299
enh44497    1  200874000  200875000      7       3  150064       3.2698   0.00053804
enh44498    1  200876600  200877600      2       1  150064       3.0823    0.0010271
enh44501    1  200984400  200985400      2       1  150064       3.8614   5.6376e-05
enh44510    1  201271300  201272300      2       1  150064       1.8281     0.033768
enh44511    1  201276700  201277700      2       1  150064       1.9399     0.026193
enh44518    1  201435000  201436000      4       2  150064       2.0749     0.018998
enh44520    1  201451100  201452100      7       2  150064       2.0246     0.021452
enh44551    1  201796900  201797900      3       2  150064       2.6745    0.0037417
enh44555    1  201811000  201812000      4       2  150064       2.6064    0.0045749
enh44559    1  201864900  201865900      1       1  150064       1.6949      0.04505
enh44560    1  201873900  201874900      3       1  150064       2.4447     0.007249
enh44602    1  202584700  202585700      1       1  150064        1.812      0.03499
enh44634    1  203051400  203052400      2       1  150064       1.7998     0.035948
enh44635    1  203098600  203099600      1       1  150064       1.8161      0.03468
enh44675    1  203574000  203575000      3       1  150064       1.7874     0.036935
enh44679    1  203593500  203594500      2       1  150064       1.7098     0.043649
enh44696    1  203651100  203652100      4       1  150064         1.92     0.027429
enh44708    1  204041600  204042600      3       2  150064       2.3154     0.010296
enh44709    1  204044900  204045900      2       1  150064       2.6568    0.0039448
enh44720    1  204222800  204223800      1       1  150064       2.5598     0.005237
enh44721    1  204241800  204242800      4       2  150064       1.6923     0.045294
enh44722    1  204254700  204255700      4       1  150064       2.6986    0.0034813
enh44743    1  204415200  204416200      2       1  150064       1.9149     0.027755
enh44745    1  204432100  204433100      3       1  150064       2.0149     0.021958
enh44748    1  204452500  204453500      2       1  150064       1.8526      0.03197
enh44750    1  204460100  204461100      1       1  150064       3.1976     0.000693
enh44751    1  204464900  204465900      4       2  150064       2.8373    0.0022752
enh44756    1  204482200  204483200      2       1  150064       3.1888   0.00071438
enh44757    1  204488800  204489800      2       1  150064       3.2089   0.00066626
enh44758    1  204491300  204492300      7       2  150064       3.2303   0.00061832
enh44759    1  204493100  204494100      1       1  150064        3.401    0.0003357
enh44760    1  204495200  204496200      2       1  150064       2.6444    0.0040918
enh44761    1  204496600  204497600      5       1  150064       3.2548   0.00056733
enh44762    1  204499500  204500500      2       1  150064       1.9048     0.028405
enh44768    1  204528200  204529200      5       1  150064        3.559   0.00018615
enh44770    1  204537600  204538600      4       2  150064        1.814      0.03484
enh44772    1  204553300  204554300      2       1  150064        2.446    0.0072218
enh44773    1  204590400  204591400      1       1  150064       2.5047     0.006128
enh44784    1  204940500  204941500      2       1  150064        2.686    0.0036155
enh44786    1  205030200  205031200      4       2  150064       3.9784   3.4688e-05
enh44787    1  205030600  205031600      3       1  150064       3.9982   3.1909e-05
enh44788    1  205088500  205089500      2       1  150064       2.0437     0.020491
enh44789    1  205110400  205111400      5       2  150064       3.7788   7.8797e-05
enh44790    1  205139900  205140900      3       2  150064       4.0385   2.6902e-05
enh44792    1  205144300  205145300      2       1  150064       4.1479   1.6775e-05
enh44793    1  205152900  205153900      6       2  150064       4.5969   2.1439e-06
enh44794    1  205158400  205159400      1       1  150064       3.7135    0.0001022
enh44796    1  205168300  205169300      3       1  150064       4.0127   3.0014e-05
enh44797    1  205173000  205174000      4       1  150064       4.1403    1.734e-05
enh44798    1  205177600  205178600      1       1  150064       4.0021    3.139e-05
enh44799    1  205178400  205179400      2       1  150064       3.9688   3.6121e-05
enh44800    1  205181400  205182400      2       1  150064       3.1831   0.00072844
enh44801    1  205183600  205184600      1       1  150064       2.0825      0.01865
enh44804    1  205206600  205207600      5       3  150064       3.2408   0.00059605
enh44805    1  205218000  205219000      3       2  150064       2.3691    0.0089157
enh44806    1  205225000  205226000      4       2  150064        2.585    0.0048691
enh44811    1  205243900  205244900      1       1  150064       1.7506      0.04001
enh44815    1  205260300  205261300      5       2  150064       2.0857     0.018502
enh44818    1  205268800  205269800      2       1  150064       1.9678     0.024543
enh44838    1  205551300  205552300      4       2  150064       1.6664     0.047813
enh44841    1  205566700  205567700      1       1  150064       2.8268     0.002351
enh44842    1  205568200  205569200      9       3  150064       2.0959     0.018043
enh44865    1  205774400  205775400      3       1  150064       1.7156     0.043116
enh44898    1  206646300  206647300      5       2  150064       2.8872    0.0019434
enh44899    1  206652600  206653600      2       1  150064       1.9277     0.026945
enh44905    1  206713300  206714300      1       1  150064       1.7644      0.03883
enh44953    1  207032000  207033000      5       2  150064       2.1216     0.016934
enh44969    1  207218700  207219700      1       1  150064       3.3826     0.000359
enh44970    1  207220800  207221800      4       2  150064       1.7642      0.03885
enh44971    1  207224900  207225900      3       1  150064       3.1904    0.0007105
enh44974    1  207243300  207244300      2       1  150064       2.9267    0.0017129
enh45002    1  207927100  207928100      5       2  150064       2.2685     0.011651
enh45004    1  207971300  207972300      3       2  150064       3.8717   5.4031e-05
enh45005    1  207980600  207981600      2       1  150064       3.7955   7.3661e-05
enh45006    1  207983500  207984500      5       3  150064       2.7015    0.0034518
enh45007    1  207994200  207995200      2       1  150064       3.7437    9.065e-05
enh45009    1  208004200  208005200      2       1  150064       1.6881     0.045692
enh45011    1  208016600  208017600      6       3  150064       4.2131   1.2592e-05
enh45012    1  208020600  208021600      5       2  150064       3.3619   0.00038707
enh45013    1  208025000  208026000      2       1  150064       3.2287   0.00062185
enh45014    1  208030600  208031600      5       2  150064       4.1601   1.5908e-05
enh45015    1  208033700  208034700      4       2  150064       3.5683   0.00017964
enh45016    1  208035600  208036600      4       2  150064       3.0236    0.0012488
enh45018    1  208044200  208045200      6       3  150064       1.9837     0.023647
enh45019    1  208048200  208049200      5       2  150064       2.2132     0.013442
enh45020    1  208055300  208056300      4       2  150064       2.3794    0.0086709
enh45039    1  208262500  208263500      3       2  150064       1.8841     0.029777
enh45040    1  208266100  208267100      4       2  150064       2.1581      0.01546
enh45042    1  208278800  208279800      4       1  150064       2.3049     0.010587
enh45043    1  208290800  208291800      2       1  150064       1.9083     0.028175
enh45044    1  208305300  208306300      3       2  150064       2.9641    0.0015178
enh45050    1  208338300  208339300      3       1  150064       1.8232     0.034133
enh45057    1  208386700  208387700      2       1  150064       2.0546     0.019961
enh45061    1  208406400  208407400      7       2  150064       2.0949     0.018092
enh45063    1  208408900  208409900      5       2  150064        2.023     0.021538
enh45071    1  209571700  209572700      1       1  150064       2.1746      0.01483
enh45117    1  211402100  211403100      2       1  150064       1.8533      0.03192
enh45118    1  211430300  211431300      6       2  150064       1.6817     0.046317
enh45119    1  211434600  211435600      6       3  150064       3.0256    0.0012408
enh45120    1  211498600  211499600      1       1  150064       2.8602     0.002117
enh45127    1  211516900  211517900      4       2  150064        2.242     0.012481
enh45129    1  211523200  211524200      2       1  150064        2.065     0.019463
enh45132    1  211589000  211590000      5       2  150064       2.6323    0.0042407
enh45138    1  211715200  211716200      1       1  150064       1.8722      0.03059
enh45144    1  211762400  211763400      4       2  150064       1.7313     0.041698
enh45147    1  211780400  211781400      6       3  150064        1.904     0.028456
enh45159    1  211911700  211912700      1       1  150064        1.815      0.03476
enh45195    1  212420200  212421200      3       1  150064       1.9822      0.02373
enh45203    1  212474600  212475600      3       2  150064       2.1792     0.014659
enh45204    1  212483500  212484500      1       1  150064       2.2238      0.01308
enh45209    1  212588600  212589600      4       2  150064       2.0919     0.018222
enh45211    1  212607100  212608100      1       1  150064       2.1962      0.01404
enh45222    1  212769000  212770000      5       3  150064       1.7669      0.03862
enh45224    1  212787400  212788400      1       1  150064       1.7017      0.04441
enh45252    1  213843400  213844400     10       3  150064       1.8883     0.029495
enh45255    1  214022000  214023000      1       1  150064       2.0693      0.01926
enh45257    1  214025700  214026700      2       1  150064       1.6726     0.047199
enh45265    1  214468800  214469800      2       1  150064        2.465    0.0068509
enh45266    1  214475400  214476400      4       2  150064       2.3357    0.0097526
enh45270    1  214601200  214602200      8       4  150064       1.7509     0.039982
enh45280    1  214687700  214688700      1       1  150064       2.3582     0.009182
enh45284    1  214722300  214723300      3       1  150064       1.6514     0.049329
enh45286    1  214790200  214791200      3       1  150064       1.8882     0.029497
enh45299    1  218632800  218633800      2       1  150064       2.0383     0.020761
enh45315    1  220217300  220218300      2       1  150064       1.7086     0.043762
enh45319    1  220266300  220267300      2       1  150064        2.041     0.020624
enh45320    1  220268500  220269500      3       2  150064       1.6464     0.049836
enh45323    1  220442100  220443100      2       1  150064       1.7508      0.03999
enh45325    1  220446000  220447000      3       2  150064       1.7546     0.039665
enh45359    1  221912400  221913400      2       1  150064       1.9351     0.026491
enh45360    1  221916800  221917800      5       2  150064       3.1988   0.00068992
enh45376    1  222593700  222594700      9       2  150064       1.7287     0.041928
enh45377    1  222628100  222629100      3       1  150064       2.8637    0.0020939
enh45381    1  222763700  222764700      1       1  150064       2.1165      0.01715
enh45383    1  222792500  222793500      1       1  150064       1.6887      0.04564
enh45384    1  222818600  222819600      1       1  150064       2.1321       0.0165
enh45385    1  222819000  222820000      2       1  150064       2.2575     0.011987
enh45390    1  222945700  222946700      4       1  150064       2.4529     0.007086
enh45406    1  223373600  223374600      2       1  150064       1.9313     0.026721
enh45420    1  223840100  223841100      5       1  150064       2.2344      0.01273
enh45422    1  223888400  223889400      1       1  150064       1.9712      0.02435
enh45424    1  223896400  223897400      3       1  150064       1.8715     0.030636
enh45425    1  223898600  223899600      7       2  150064       3.8684   5.4769e-05
enh45426    1  223901700  223902700      5       2  150064       2.9462    0.0016083
enh45427    1  223903100  223904100      4       2  150064       2.8247    0.0023662
enh45428    1  223905100  223906100      2       1  150064       3.0337    0.0012079
enh45429    1  223909300  223910300      6       1  150064       2.9972    0.0013624
enh45430    1  223913300  223914300      1       1  150064       2.8498     0.002187
enh45433    1  223920600  223921600      1       1  150064       2.7258     0.003207
enh45436    1  223935500  223936500      1       1  150064       1.9807      0.02381
enh45437    1  223959300  223960300      4       2  150064       3.7196   9.9754e-05
enh45439    1  224000500  224001500      3       2  150064       3.6579   0.00012715
enh45441    1  224010400  224011400      5       2  150064       3.6324   0.00014041
enh45442    1  224012500  224013500      1       1  150064       3.5115    0.0002228
enh45443    1  224014400  224015400      1       1  150064       3.5115    0.0002228
enh45444    1  224018400  224019400      6       3  150064       2.7035    0.0034309
enh45445    1  224022400  224023400      5       2  150064       3.0214    0.0012579
enh45446    1  224030300  224031300      1       1  150064       3.5734    0.0001762
enh45466    1  224546600  224547600      4       2  150064        2.912    0.0017959
enh45468    1  224566200  224567200      3       1  150064       2.4363    0.0074187
enh45470    1  224617400  224618400      2       1  150064       1.9301       0.0268
enh45472    1  224623600  224624600      2       1  150064       2.0591     0.019744
enh45473    1  224624300  224625300      2       1  150064       2.4151    0.0078663
enh45474    1  224644400  224645400      3       2  150064       2.0156     0.021919
enh45475    1  224646600  224647600      3       1  150064       2.5168    0.0059212
enh45478    1  224689800  224690800      3       2  150064       3.2519   0.00057309
enh45487    1  224922200  224923200      3       2  150064        2.023     0.021536
enh45494    1  225622900  225623900      1       1  150064       1.6963      0.04491
enh45515    1  225951600  225952600      3       2  150064       1.6786     0.046611
enh45523    1  226003000  226004000      2       1  150064       1.9121     0.027931
enh45526    1  226035300  226036300      1       1  150064       2.0775      0.01888
enh45531    1  226054200  226055200      4       2  150064       2.1141     0.017252
enh45535    1  226085100  226086100      5       2  150064       1.6593     0.048525
enh45556    1  226269900  226270900      2       1  150064       2.3561    0.0092342
enh45563    1  226310400  226311400      1       1  150064       2.5982     0.004686
enh45565    1  226315200  226316200      4       2  150064       1.6576       0.0487
enh45573    1  226591700  226592700      1       1  150064       1.8744      0.03044
enh45574    1  226593300  226594300      2       1  150064       1.7655     0.038741
enh45575    1  226596000  226597000      5       2  150064       1.6976     0.044794
enh45582    1  226644800  226645800      2       1  150064        1.995      0.02302
enh45583    1  226790300  226791300      5       3  150064        1.948     0.025706
enh45589    1  226846100  226847100      3       2  150064       2.4745    0.0066706
enh45597    1  226898500  226899500      1       1  150064       2.4902     0.006384
enh45601    1  226915500  226916500      2       1  150064       1.8192     0.034437
enh45602    1  226916900  226917900      3       2  150064       2.9747    0.0014664
enh45603    1  226928300  226929300      2       1  150064       2.1571     0.015498
enh45604    1  226936000  226937000      1       1  150064       2.4835     0.006505
enh45607    1  226951900  226952900      1       1  150064       2.1459      0.01594
enh45615    1  227014600  227015600      5       2  150064       2.1254     0.016775
enh45618    1  227069200  227070200      3       1  150064       2.1711     0.014964
enh45620    1  227079800  227080800      6       2  150064       2.1595     0.015404
enh45685    1  228870000  228871000      2       1  150064       1.8273     0.033824
enh45686    1  228873600  228874600      9       4  150064       1.9712      0.02435
enh45711    1  229096200  229097200      4       2  150064        1.865      0.03109
enh45714    1  229121900  229122900      6       2  150064       1.7394     0.040981
enh45792    1  230231100  230232100      7       3  150064          3.4    0.0003369
enh45793    1  230234700  230235700      3       2  150064       1.7195     0.042762
enh45794    1  230237800  230238800      5       2  150064       3.9957   3.2245e-05
enh45795    1  230243100  230244100      5       2  150064       3.5585   0.00018646
enh45796    1  230247900  230248900      3       2  150064       3.6755   0.00011869
enh45797    1  230253200  230254200      5       2  150064       3.6674   0.00012249
enh45798    1  230253900  230254900      3       2  150064       2.9489    0.0015945
enh45800    1  230260400  230261400      1       1  150064       2.6648     0.003852
enh45801    1  230263400  230264400      9       3  150064       3.2828   0.00051388
enh45802    1  230265800  230266800      2       1  150064       1.8541     0.031859
enh45805    1  230275600  230276600      8       4  150064       3.1945   0.00070042
enh45812    1  230301000  230302000      5       2  150064       1.7598     0.039222
enh45816    1  230310500  230311500      7       2  150064       1.9523     0.025453
enh45817    1  230322000  230323000      5       2  150064       1.7516     0.039924
enh45818    1  230325800  230326800      1       1  150064       2.1306      0.01656
enh45819    1  230330000  230331000      5       3  150064        1.655     0.048966
enh45830    1  230406300  230407300      1       1  150064       2.4014     0.008167
enh45833    1  230439100  230440100      3       2  150064       2.7725    0.0027811
enh45916    1  232593200  232594200      6       3  150064       2.1428     0.016063
enh45960    1  233426300  233427300      3       1  150064       1.6804     0.046444
enh45965    1  234306100  234307100      1       1  150064       1.9483      0.02569
enh45971    1  234461400  234462400      4       2  150064       1.7151     0.043159
enh45978    1  234611300  234612300     12       3  150064       2.0364     0.020855
enh45979    1  234612800  234613800      8       3  150064       1.6699     0.047472
enh45982    1  234626500  234627500      9       5  150064       2.6977    0.0034906
enh45983    1  234634300  234635300      7       3  150064       2.6283    0.0042902
enh45985    1  234640500  234641500      2       1  150064       2.2576     0.011985
enh45986    1  234648100  234649100      5       2  150064       1.6483     0.049641
enh45987    1  234651000  234652000      2       1  150064       2.7282    0.0031841
enh45988    1  234652800  234653800      7       2  150064       2.9931    0.0013809
enh45997    1  234721900  234722900      3       2  150064       2.0786     0.018826
enh46032    1  235014900  235015900      4       1  150064       2.5034    0.0061504
enh46033    1  235017300  235018300      6       2  150064       2.3523    0.0093283
enh46100    1  235587200  235588200      1       1  150064       2.2959      0.01084
enh46108    1  235804600  235805600      2       1  150064       2.2448      0.01239
enh46109    1  235805800  235806800      7       2  150064       1.9266     0.027012
enh46119    1  236020000  236021000      2       1  150064        2.232     0.012809
enh46162    1  236665600  236666600      1       1  150064       1.7372      0.04118
enh46183    1  239867400  239868400      4       1  150064        1.672     0.047258
enh46201    1  241790400  241791400      5       3  150064       2.6293    0.0042779
enh46203    1  241799500  241800500      5       2  150064       2.1673     0.015105
enh46211    1  243407600  243408600      1       1  150064       3.8631    5.598e-05
enh46212    1  243409900  243410900      2       1  150064       2.6922    0.0035494
enh46213    1  243411000  243412000      4       2  150064       3.7988   7.2691e-05
enh46214    1  243414000  243415000      4       2  150064       4.2609   1.0181e-05
enh46219    1  243427400  243428400      2       1  150064       3.9425   4.0322e-05
enh46220    1  243430100  243431100      1       1  150064       4.4273    4.771e-06
enh46221    1  243432200  243433200      1       1  150064       4.8999    4.794e-07
enh46222    1  243449200  243450200      1       1  150064       4.8785    5.346e-07
enh46226    1  243517800  243518800      3       1  150064       2.5039    0.0061416
enh46229    1  243578900  243579900      1       1  150064       3.9443    4.001e-05
enh46233    1  243609600  243610600      1       1  150064        4.386    5.772e-06
enh46235    1  243614900  243615900     10       3  150064       4.3299   7.4576e-06
enh46236    1  243622200  243623200      2       1  150064       2.2711     0.011571
enh46239    1  243640600  243641600      3       1  150064       4.5811   2.3125e-06
enh46240    1  243645000  243646000      2       1  150064       4.1066   2.0075e-05
enh46241    1  243646600  243647600      3       1  150064       3.6675   0.00012246
enh46243    1  243661800  243662800      6       2  150064       4.9783   3.2066e-07
enh46245    1  243689100  243690100      4       2  150064       3.5864   0.00016765
enh46246    1  243760200  243761200      1       1  150064       1.9669       0.0246
enh46248    1  243890600  243891600      3       2  150064       4.4888   3.5809e-06
enh46249    1  243894300  243895300      2       1  150064       3.8836   5.1468e-05
enh46251    1  243914600  243915600      2       1  150064        3.559   0.00018614
enh46252    1  243955400  243956400      2       1  150064       4.2876   9.0309e-06
enh46256    1  243994200  243995200      2       1  150064       4.2603   1.0209e-05
enh46259    1  244011100  244012100      2       1  150064       3.4812   0.00024957
enh46260    1  244014700  244015700      1       1  150064       3.3251     0.000442
enh46261    1  244087600  244088600      1       1  150064       4.2458    1.089e-05
enh46272    1  244372800  244373800      8       2  150064       2.6228      0.00436
enh46273    1  244377300  244378300      6       2  150064       2.5072    0.0060851
enh46274    1  244386800  244387800      4       2  150064       1.7514     0.039941
enh46276    1  244397100  244398100      4       2  150064       2.1101     0.017427
enh46277    1  244402400  244403400      1       1  150064       2.0913      0.01825
enh46279    1  244416000  244417000      1       1  150064       2.3455     0.009502
enh46297    1  244602600  244603600      4       2  150064       2.1017     0.017792
enh46299    1  244607900  244608900      1       1  150064       2.2307      0.01285
enh46300    1  244608700  244609700      2       1  150064       2.3236     0.010074
enh46301    1  244611900  244612900      1       1  150064       2.1862       0.0144
enh46303    1  244623300  244624300      1       1  150064       1.7102      0.04361
enh46307    1  244820300  244821300      3       2  150064       1.9286     0.026889
enh46308    1  244828400  244829400      6       2  150064       1.6771     0.046759
enh46330    1  245556700  245557700      6       2  150064       2.3091     0.010468
enh46345    1  246378400  246379400     12       2  150064       2.2639     0.011791
enh46346    1  246382300  246383300     11       3  150064       2.5849    0.0048697
enh46348    1  246660400  246661400      3       1  150064       2.1023     0.017765
enh46350    1  246670800  246671800     13       5  150064       2.4524    0.0070952
enh46351    1  246690500  246691500      8       4  150064       1.8793     0.030102
enh46365    1  246772000  246773000      2       1  150064       2.2501      0.01222
enh46366    1  246773700  246774700      3       1  150064       1.9938     0.023087
enh46370    1  246861600  246862600      6       3  150064        1.869     0.030814
enh46371    1  246862300  246863300      5       3  150064       1.6525     0.049218
enh46372    1  246868600  246869600      2       1  150064        2.202     0.013831
enh46377    1  246931900  246932900      1       1  150064       1.7346      0.04141
enh46444    1  249150200  249151200      2       1  150064       2.1432     0.016049
enh46446    1  249153700  249154700      1       1  150064       1.7791      0.03761
enh46452    1  249199200  249200200      1       1  150064       1.7708       0.0383
enh52788    2     826800     827800      6       2  150064       1.7331     0.041538
enh52790    2     969700     970700      6       2  150064       1.9771     0.024014
enh52791    2     974700     975700      9       2  150064       2.0979     0.017959
enh52792    2    1006000    1007000      3       2  150064       1.7095     0.043681
enh52807    2    1735000    1736000      8       3  150064       2.1095     0.017452
enh52822    2    2850100    2851100      5       2  150064       1.7475     0.040271
enh52827    2    3221100    3222100      5       1  150064       1.7865     0.037005
enh52828    2    3226300    3227300      3       1  150064       2.4924    0.0063448
enh52829    2    3242800    3243800      8       1  150064       2.6701    0.0037917
enh52830    2    3246100    3247100      5       1  150064       1.7765     0.037823
enh52831    2    3307000    3308000      3       1  150064       2.8667     0.002074
enh52849    2    3625100    3626100      6       3  150064        1.975     0.024132
enh52870    2    7059600    7060600      3       1  150064       1.8028     0.035709
enh52871    2    7061600    7062600      4       2  150064        2.317     0.010252
enh52872    2    7062900    7063900      9       2  150064        3.055    0.0011254
enh52873    2    7066800    7067800      2       1  150064       2.7035    0.0034308
enh52882    2    7152200    7153200      4       2  150064       1.7902     0.036708
enh52898    2    7571500    7572500      1       1  150064       1.9847      0.02359
enh52900    2    7591300    7592300      2       1  150064       2.5784    0.0049632
enh52901    2    7607600    7608600      1       1  150064       3.1312    0.0008704
enh52902    2    7637100    7638100      2       1  150064       2.6045    0.0046004
enh52903    2    7638700    7639700      4       2  150064       2.0583     0.019781
enh52904    2    7655800    7656800      4       2  150064       2.3873    0.0084854
enh52912    2    7832200    7833200      1       1  150064       2.0731      0.01908
enh52915    2    7935500    7936500      3       1  150064       2.7251    0.0032145
enh52949    2    8550000    8551000      4       2  150064       2.1291     0.016622
enh52956    2    8581800    8582800      2       1  150064       1.8783      0.03017
enh52969    2    8680400    8681400      1       1  150064       2.2897      0.01102
enh52979    2    8784300    8785300      4       2  150064        1.822     0.034225
enh52980    2    8797100    8798100      5       2  150064        2.271     0.011575
enh52985    2    8825800    8826800      3       1  150064       1.8469     0.032377
enh52987    2    8961600    8962600      2       1  150064       2.3217     0.010124
enh52991    2    8989000    8990000      3       2  150064       1.9191     0.027485
enh53009    2    9331000    9332000      2       1  150064       2.0791     0.018805
enh53010    2    9332100    9333100      3       2  150064       1.7613     0.039092
enh53014    2    9374900    9375900      3       2  150064       2.6613    0.0038922
enh53016    2    9391800    9392800      4       2  150064       3.0426    0.0011728
enh53070    2   10159200   10160200      8       4  150064        2.151     0.015739
enh53119    2   10548000   10549000     12       3  150064       1.9415     0.026096
enh53142    2   10953200   10954200      6       3  150064       2.0708     0.019191
enh53191    2   11918500   11919500      2       1  150064        1.751      0.03997
enh53201    2   12084800   12085800      7       3  150064       2.1826     0.014533
enh53222    2   12427200   12428200      6       2  150064       1.7987     0.036032
enh53242    2   12654200   12655200      3       1  150064       2.3348    0.0097762
enh53244    2   12695400   12696400      2       1  150064       1.8598     0.031459
enh53247    2   12773600   12774600      2       1  150064       2.5566    0.0052857
enh53263    2   15295700   15296700      3       2  150064       1.7296     0.041847
enh53265    2   15317100   15318100      3       2  150064        2.255     0.012068
enh53268    2   15440700   15441700      1       1  150064        2.008      0.02232
enh53272    2   15699100   15700100      4       1  150064       1.8447     0.032539
enh53283    2   16105400   16106400      2       1  150064       1.6605      0.04841
enh53292    2   16798600   16799600      4       2  150064       1.6607     0.048384
enh53303    2   17042500   17043500      1       1  150064       2.5688     0.005103
enh53304    2   17932900   17933900      1       1  150064       2.0415       0.0206
enh53305    2   17936400   17937400      1       1  150064       2.1711      0.01496
enh53314    2   19673300   19674300      3       2  150064       1.8886      0.02947
enh53348    2   20768200   20769200      8       3  150064       2.3397    0.0096494
enh53349    2   20773600   20774600      3       1  150064       2.7904    0.0026325
enh53350    2   20777400   20778400      5       2  150064       2.5391    0.0055574
enh53356    2   20814100   20815100     10       2  150064       1.9004      0.02869
enh53357    2   20817100   20818100     10       3  150064       1.7214     0.042592
enh53359    2   20841700   20842700      4       2  150064       2.0273     0.021318
enh53389    2   23984400   23985400      6       3  150064       1.9142     0.027798
enh53392    2   24123200   24124200      3       2  150064       1.7043     0.044158
enh53393    2   24124900   24125900      1       1  150064       2.0809      0.01872
enh53394    2   24126400   24127400      4       2  150064       1.8267     0.033876
enh53395    2   24127800   24128800      1       1  150064        2.071      0.01918
enh53400    2   24151200   24152200      2       1  150064       1.9116     0.027966
enh53401    2   24161500   24162500      1       1  150064       2.2362      0.01267
enh53431    2   24658000   24659000      3       2  150064       3.2274   0.00062465
enh53435    2   24717200   24718200      3       2  150064       1.8759     0.030335
enh53446    2   24809200   24810200      1       1  150064       2.3914     0.008392
enh53447    2   24835800   24836800      2       1  150064       1.8495     0.032195
enh53467    2   25320900   25321900      2       1  150064       1.9089     0.028136
enh53469    2   25351500   25352500      6       3  150064        4.357    6.593e-06
enh53471    2   25384400   25385400      3       1  150064       4.1609   1.5851e-05
enh53472    2   25424800   25425800      2       1  150064       3.2021   0.00068214
enh53473    2   25427100   25428100      1       1  150064       2.3427     0.009572
enh53475    2   25432500   25433500      4       2  150064       3.6157   0.00014977
enh53476    2   25437900   25438900      1       1  150064       3.4723     0.000258
enh53477    2   25439400   25440400      2       1  150064       3.4026   0.00033375
enh53485    2   25508000   25509000      1       1  150064       2.4546     0.007052
enh53486    2   25514400   25515400      3       2  150064       2.3316    0.0098599
enh53489    2   25535400   25536400      3       1  150064       2.2809     0.011276
enh53490    2   25538700   25539700      3       2  150064       2.8334    0.0023026
enh53491    2   25546400   25547400      2       1  150064       1.7595     0.039251
enh53492    2   25553300   25554300      1       1  150064       1.9943      0.02306
enh53499    2   25598500   25599500      2       1  150064        4.143   1.7136e-05
enh53516    2   25840500   25841500      1       1  150064       2.0558       0.0199
enh53517    2   25887100   25888100      2       1  150064       1.8753     0.030376
enh53527    2   26075300   26076300      4       2  150064       2.3044     0.010601
enh53535    2   26214200   26215200      3       1  150064        3.715   0.00010161
enh53538    2   26231200   26232200      5       1  150064         1.72     0.042716
enh53542    2   26254800   26255800      2       1  150064        2.286     0.011128
enh53544    2   26262800   26263800      2       1  150064       2.6277    0.0042987
enh53546    2   26267300   26268300      3       1  150064       2.7318    0.0031492
enh53555    2   26308700   26309700      4       2  150064       2.0709     0.019183
enh53556    2   26320800   26321800      2       1  150064       2.9095      0.00181
enh53564    2   26492100   26493100      2       1  150064       2.1871     0.014367
enh53568    2   26523300   26524300      3       2  150064       1.6587     0.048589
enh53576    2   26700000   26701000      6       3  150064       2.3582    0.0091824
enh53589    2   26963400   26964400      3       1  150064        3.665   0.00012365
enh53591    2   26986000   26987000      1       1  150064       3.3389    0.0004206
enh53593    2   26989800   26990800      4       2  150064       3.0451     0.001163
enh53594    2   26991900   26992900      2       1  150064       3.1258   0.00088647
enh53595    2   26994400   26995400      3       1  150064        3.144   0.00083325
enh53596    2   26996700   26997700      2       1  150064       3.1335   0.00086353
enh53597    2   26999800   27000800      1       1  150064       3.2803    0.0005185
enh53599    2   27030600   27031600      2       1  150064       3.2377   0.00060239
enh53600    2   27033000   27034000      2       1  150064       3.5217   0.00021442
enh53604    2   27204600   27205600      2       1  150064       2.6912    0.0035593
enh53606    2   27254300   27255300      1       1  150064       3.0193     0.001267
enh53608    2   27271800   27272800      2       1  150064       3.4335   0.00029787
enh53609    2   27292400   27293400      4       2  150064       3.5829   0.00016991
enh53610    2   27298000   27299000      2       1  150064       2.0918     0.018229
enh53614    2   27307400   27308400      2       1  150064       2.5213    0.0058457
enh53615    2   27310000   27311000      2       1  150064       2.2794     0.011321
enh53621    2   27432500   27433500      6       3  150064       2.5913    0.0047811
enh53624    2   27441000   27442000      9       3  150064       2.3197      0.01018
enh53626    2   27525400   27526400      1       1  150064       2.1382      0.01625
enh53627    2   27543800   27544800      2       1  150064       1.9898     0.023304
enh53629    2   27574400   27575400      2       1  150064       2.1849     0.014448
enh53634    2   27604000   27605000      1       1  150064       3.0578     0.001115
enh53635    2   27614200   27615200      1       1  150064       3.3904    0.0003489
enh53638    2   27632800   27633800      2       1  150064       2.0799     0.018769
enh53642    2   27668300   27669300      2       1  150064        1.806     0.035459
enh53643    2   27711400   27712400      4       2  150064       3.6298   0.00014183
enh53644    2   27712800   27713800      2       1  150064        2.505    0.0061232
enh53646    2   27807700   27808700      3       2  150064       2.1673     0.015106
enh53650    2   27852600   27853600      4       2  150064       1.6601     0.048445
enh53657    2   27937200   27938200      2       1  150064       2.0899     0.018314
enh53658    2   27951100   27952100      1       1  150064       3.7603    8.484e-05
enh53662    2   27977300   27978300      1       1  150064       2.4741     0.006678
enh53664    2   27988000   27989000      1       1  150064       4.1169     1.92e-05
enh53665    2   27988800   27989800      3       2  150064       4.4211   4.9099e-06
enh53666    2   27993400   27994400      1       1  150064       3.8587      5.7e-05
enh53669    2   28018800   28019800      3       1  150064       4.2565   1.0384e-05
enh53670    2   28021300   28022300      1       1  150064       3.8846    5.125e-05
enh53671    2   28022100   28023100      3       2  150064        3.992   3.2759e-05
enh53672    2   28027200   28028200      1       1  150064        4.626    1.864e-06
enh53673    2   28031600   28032600      2       1  150064       4.1818   1.4459e-05
enh53674    2   28032900   28033900      1       1  150064       5.1968    1.014e-07
enh53682    2   28123800   28124800      1       1  150064        3.996    3.221e-05
enh53683    2   28137100   28138100      2       1  150064       1.9275     0.026958
enh53684    2   28142700   28143700      1       1  150064       3.6355    0.0001387
enh53685    2   28143300   28144300      1       1  150064       3.5243    0.0002123
enh53687    2   28175400   28176400      3       1  150064       3.7093   0.00010391
enh53688    2   28175800   28176800      4       2  150064       3.6496   0.00013132
enh53691    2   28189000   28190000      3       2  150064       2.8324    0.0023101
enh53692    2   28202700   28203700      2       1  150064         4.51   3.2416e-06
enh53696    2   28261600   28262600      1       1  150064       1.8046      0.03557
enh53697    2   28303600   28304600      3       2  150064       2.3048     0.010588
enh53701    2   28386100   28387100      1       1  150064       2.2808      0.01128
enh53720    2   28612000   28613000      1       1  150064        2.969     0.001494
enh53724    2   28646700   28647700      7       3  150064       3.4769   0.00025358
enh53725    2   28653300   28654300      2       1  150064       1.6477     0.049711
enh53745    2   28906000   28907000      1       1  150064       1.8321      0.03347
enh53750    2   28984900   28985900      1       1  150064        2.729     0.003176
enh53752    2   28991200   28992200      3       1  150064       2.5593    0.0052444
enh53753    2   28994600   28995600      2       1  150064        2.601    0.0046479
enh53754    2   28997900   28998900      3       2  150064       2.5028    0.0061607
enh53755    2   29032300   29033300      3       1  150064       3.1758   0.00074719
enh53761    2   29179100   29180100      3       2  150064       1.8047      0.03556
enh53777    2   29388000   29389000      4       2  150064       1.7388     0.041031
enh53778    2   29412100   29413100      3       2  150064       3.0524    0.0011353
enh53789    2   30443600   30444600      1       1  150064       1.8798      0.03007
enh53814    2   30588900   30589900      1       1  150064       1.8188      0.03447
enh53862    2   32181200   32182200      2       1  150064       1.9275     0.026958
enh53863    2   32183100   32184100      2       1  150064       1.9374     0.026349
enh53871    2   32236600   32237600      3       2  150064       2.2825     0.011229
enh53930    2   36668200   36669200      4       1  150064       1.8784     0.030163
enh53932    2   36688100   36689100      2       1  150064       2.0103     0.022198
enh53937    2   36776800   36777800      3       2  150064       1.6493      0.04954
enh53939    2   36791200   36792200      3       2  150064       2.2329     0.012778
enh53940    2   36822800   36823800      5       2  150064       2.1206     0.016979
enh53943    2   36929500   36930500     13       4  150064       2.3883     0.008463
enh53947    2   37019300   37020300      3       2  150064       2.7571    0.0029155
enh53948    2   37116700   37117700      2       1  150064       2.0112     0.022153
enh53949    2   37149000   37150000      2       1  150064       1.9601     0.024994
enh53950    2   37178300   37179300      4       2  150064        1.784     0.037209
enh53952    2   37194500   37195500      1       1  150064       2.9809     0.001437
enh53953    2   37237900   37238900      5       2  150064       2.4336    0.0074752
enh53959    2   37422600   37423600      1       1  150064       3.5202    0.0002156
enh53960    2   37424600   37425600      3       2  150064       1.7105      0.04359
enh53961    2   37453400   37454400      6       3  150064       3.1935   0.00070269
enh53962    2   37456200   37457200      3       2  150064       2.2591     0.011938
enh53963    2   37459800   37460800      5       2  150064       2.2188     0.013252
enh53964    2   37539200   37540200      4       1  150064       3.9732   3.5464e-05
enh53965    2   37539800   37540800      5       2  150064       3.5422   0.00019844
enh53966    2   37545000   37546000      2       1  150064       3.1965   0.00069552
enh53967    2   37548800   37549800      2       1  150064       3.3541   0.00039817
enh53968    2   37570600   37571600      7       3  150064        3.884   5.1384e-05
enh53969    2   37573000   37574000      8       3  150064       2.5375    0.0055831
enh53970    2   37576800   37577800      2       1  150064       2.7638    0.0028562
enh53972    2   37603400   37604400      5       3  150064       1.8302     0.033612
enh53975    2   37641800   37642800      3       2  150064       2.0303     0.021161
enh54009    2   37947800   37948800      3       2  150064       1.9159     0.027687
enh54023    2   38150900   38151900      4       2  150064       1.9939     0.023079
enh54027    2   38209100   38210100      2       1  150064        1.731     0.041726
enh54055    2   38632800   38633800      5       2  150064       2.2969     0.010814
enh54056    2   38665600   38666600      3       2  150064       2.0174     0.021826
enh54094    2   38942900   38943900      4       2  150064       3.0991   0.00097046
enh54095    2   38948800   38949800      3       1  150064       2.1391     0.016214
enh54096    2   38964400   38965400      2       1  150064       2.4299    0.0075516
enh54097    2   38967800   38968800      1       1  150064       2.2486      0.01227
enh54101    2   38980800   38981800      4       2  150064       1.6659     0.047867
enh54102    2   39004300   39005300      3       1  150064       2.0829     0.018631
enh54104    2   39033100   39034100      1       1  150064       2.8935     0.001905
enh54106    2   39058300   39059300      6       2  150064       2.1428     0.016064
enh54108    2   39100800   39101800      5       2  150064        1.763     0.038954
enh54111    2   39320300   39321300      3       1  150064       1.6751     0.046955
enh54121    2   39367100   39368100      4       2  150064        2.851    0.0021789
enh54123    2   39369800   39370800      4       2  150064       2.7414     0.003059
enh54124    2   39444000   39445000      1       1  150064       2.2862      0.01112
enh54125    2   39454800   39455800      3       2  150064       1.8022     0.035754
enh54154    2   40000700   40001700      1       1  150064       2.0746      0.01901
enh54156    2   40003800   40004800      2       1  150064       2.1676     0.015094
enh54164    2   40255800   40256800      5       2  150064       2.0818     0.018681
enh54168    2   40349200   40350200      6       2  150064       2.5229    0.0058199
enh54169    2   40353800   40354800      4       1  150064       2.1854     0.014428
enh54174    2   40580000   40581000      3       1  150064       2.7222    0.0032425
enh54175    2   40610700   40611700      7       2  150064       1.8198     0.034392
enh54178    2   40681300   40682300      3       2  150064       2.9861     0.001413
enh54179    2   40682400   40683400      6       2  150064       1.7709     0.038289
enh54180    2   40698000   40699000      3       1  150064       2.3941    0.0083303
enh54183    2   40709100   40710100      3       1  150064       2.8075    0.0024966
enh54184    2   40715300   40716300      3       1  150064       1.7557      0.03957
enh54185    2   40895200   40896200      4       2  150064       2.2343     0.012731
enh54187    2   42067200   42068200      2       1  150064        2.308       0.0105
enh54188    2   42068500   42069500      5       1  150064       2.4789    0.0065887
enh54291    2   43106500   43107500      3       1  150064       1.6831     0.046179
enh54335    2   43389400   43390400      6       2  150064       1.7241     0.042346
enh54378    2   43792800   43793800      3       1  150064       1.6593     0.048524
enh54398    2   44410500   44411500      4       1  150064       1.8272     0.033834
enh54401    2   44418100   44419100      1       1  150064       1.7877      0.03691
enh54452    2   46063500   46064500      6       2  150064       2.3969    0.0082667
enh54468    2   46200100   46201100      3       1  150064       2.5456    0.0054547
enh54469    2   46206500   46207500      5       2  150064       1.8998     0.028732
enh54479    2   46369300   46370300      4       2  150064        2.003     0.022586
enh54516    2   46704400   46705400      6       3  150064       1.7424     0.040721
enh54519    2   46727400   46728400      3       2  150064        1.713     0.043354
enh54524    2   46773400   46774400      1       1  150064       1.6782      0.04665
enh54530    2   46791800   46792800      2       1  150064       1.7534      0.03977
enh54533    2   46845200   46846200      1       1  150064       1.9138      0.02782
enh54565    2   47212500   47213500      1       1  150064       1.7302       0.0418
enh54590    2   47500100   47501100      2       1  150064       1.6877     0.045732
enh54599    2   47563600   47564600      3       1  150064       1.6973     0.044819
enh54606    2   47748700   47749700      3       2  150064       1.8383     0.033008
enh54607    2   47979100   47980100      3       2  150064       1.6925     0.045279
enh54608    2   47994700   47995700      2       1  150064       2.2832     0.011209
enh54610    2   48012000   48013000      7       3  150064       2.4957    0.0062859
enh54615    2   48092400   48093400      3       1  150064       2.5359    0.0056078
enh54616    2   48095900   48096900      1       1  150064       2.6681     0.003814
enh54618    2   48115700   48116700      6       3  150064       2.7228     0.003237
enh54619    2   48119400   48120400      4       2  150064       2.5831    0.0048954
enh54620    2   48120500   48121500      3       1  150064       2.1945     0.014099
enh54623    2   48129200   48130200      1       1  150064       2.9361     0.001662
enh54625    2   48144600   48145600      2       1  150064       2.6178    0.0044254
enh54630    2   48340500   48341500      1       1  150064       2.0415       0.0206
enh54633    2   48424000   48425000      2       1  150064       2.2301      0.01287
enh54637    2   48447300   48448300      3       2  150064       2.8733    0.0020308
enh54639    2   48476400   48477400      1       1  150064       2.1128      0.01731
enh54644    2   48539700   48540700      3       2  150064        1.856     0.031728
enh54645    2   48545600   48546600      1       1  150064       2.7125     0.003339
enh54647    2   48550400   48551400      4       2  150064       2.9982    0.0013577
enh54648    2   48551400   48552400      2       1  150064       2.8114     0.002466
enh54649    2   48553100   48554100      4       2  150064       2.4326    0.0074962
enh54650    2   48555600   48556600      3       2  150064       2.8227    0.0023807
enh54651    2   48557300   48558300      4       2  150064       3.1608   0.00078656
enh54653    2   48559600   48560600      5       2  150064       3.3683   0.00037813
enh54654    2   48568300   48569300      5       2  150064       3.0855    0.0010161
enh54659    2   48578800   48579800      3       2  150064       1.6704     0.047424
enh54662    2   48583800   48584800      6       3  150064       2.2021     0.013828
enh54663    2   48622700   48623700      4       2  150064       2.1457     0.015947
enh54664    2   48642400   48643400      6       4  150064       2.5081    0.0060695
enh54666    2   48646900   48647900      5       3  150064       1.6782      0.04665
enh54667    2   48647700   48648700      3       2  150064       2.8124    0.0024586
enh54670    2   48671100   48672100      4       2  150064        2.113       0.0173
enh54677    2   50719000   50720000      1       1  150064       3.0002     0.001349
enh54678    2   53996100   53997100      2       1  150064       2.3208     0.010149
enh54679    2   54011100   54012100      1       1  150064        3.377    0.0003664
enh54680    2   54015400   54016400      4       1  150064       2.2744     0.011472
enh54681    2   54176800   54177800      4       2  150064       2.6881    0.0035929
enh54682    2   54184200   54185200      2       1  150064       2.3289    0.0099325
enh54683    2   54187400   54188400      4       2  150064       2.1225     0.016899
enh54684    2   54188300   54189300      2       1  150064       2.4166    0.0078321
enh54687    2   54194400   54195400      5       2  150064       2.2426     0.012463
enh54689    2   54221700   54222700      3       2  150064       2.3744    0.0087897
enh54691    2   54240300   54241300      4       2  150064       2.0878     0.018408
enh54692    2   54242600   54243600      1       1  150064       2.2655      0.01174
enh54694    2   54280400   54281400      2       1  150064       2.1753     0.014802
enh54696    2   54330700   54331700      4       2  150064       2.5832    0.0048945
enh54697    2   54341400   54342400      5       2  150064        2.161     0.015346
enh54702    2   54648800   54649800      2       1  150064        2.967    0.0015036
enh54707    2   54725600   54726600      6       4  150064       2.7483     0.002995
enh54718    2   54808800   54809800      3       1  150064       1.8624     0.031272
enh54720    2   54818400   54819400      3       1  150064        1.707     0.043912
enh54721    2   54820900   54821900      3       1  150064       2.0824     0.018652
enh54722    2   54822400   54823400      7       3  150064       2.1019      0.01778
enh54723    2   54823900   54824900      7       2  150064       2.0341     0.020972
enh54726    2   54832700   54833700      4       2  150064       1.9923      0.02317
enh54729    2   54845600   54846600      6       3  150064       2.3302    0.0098971
enh54730    2   54851700   54852700      2       1  150064       2.8326    0.0023083
enh54731    2   54861100   54862100      6       3  150064       1.8743     0.030446
enh54734    2   54896700   54897700      3       2  150064       1.7683     0.038502
enh54736    2   54907500   54908500      7       3  150064       2.0777     0.018869
enh54742    2   55133400   55134400      7       4  150064       3.0388    0.0011876
enh54744    2   55172700   55173700      5       2  150064       2.3761    0.0087491
enh54749    2   55222000   55223000      6       2  150064        2.186     0.014406
enh54751    2   55231600   55232600      4       2  150064       3.0157    0.0012819
enh54754    2   55238900   55239900      2       1  150064        1.676     0.046868
enh54755    2   55247600   55248600      6       3  150064       2.1461     0.015931
enh54758    2   55264200   55265200      3       2  150064       1.7492     0.040128
enh54760    2   55273100   55274100      2       1  150064         2.21     0.013552
enh54761    2   55273900   55274900      1       1  150064       1.7422      0.04074
enh54762    2   55279500   55280500      4       2  150064       1.8963     0.028959
enh54769    2   55346600   55347600     10       5  150064       1.7942     0.036395
enh54776    2   55379900   55380900      3       2  150064       3.5668   0.00018068
enh54778    2   55388600   55389600      3       1  150064       1.7531     0.039796
enh54779    2   55395100   55396100      6       2  150064       1.7607     0.039146
enh54791    2   55643500   55644500      7       3  150064        1.684     0.046086
enh54815    2   57947700   57948700      2       1  150064       3.8989   4.8315e-05
enh54816    2   57986500   57987500      1       1  150064       4.5121     3.21e-06
enh54817    2   57987200   57988200      4       2  150064        6.132   4.3395e-10
enh54819    2   58271900   58272900      3       1  150064       3.2036   0.00067864
enh54820    2   58275000   58276000      1       1  150064       4.4393    4.513e-06
enh54822    2   58334800   58335800      4       2  150064       4.5604    2.553e-06
enh54824    2   58466400   58467400      3       2  150064       4.0369   2.7085e-05
enh54829    2   60114000   60115000      4       2  150064       1.7552      0.03961
enh54834    2   60150600   60151600      2       1  150064       2.2623      0.01184
enh54836    2   60174900   60175900      3       2  150064       1.8834     0.029825
enh54843    2   60291600   60292600      2       1  150064       3.1996   0.00068807
enh54844    2   60298600   60299600      3       1  150064       2.1753     0.014805
enh54845    2   60301700   60302700      5       2  150064       3.4636   0.00026647
enh54846    2   60304000   60305000      4       2  150064       2.3955     0.008299
enh54847    2   60323600   60324600      3       1  150064       3.0411    0.0011784
enh54851    2   60352900   60353900      2       1  150064         2.58    0.0049397
enh54854    2   60440600   60441600      3       2  150064        2.635    0.0042066
enh54856    2   60488800   60489800      2       1  150064       2.6844    0.0036333
enh54857    2   60490400   60491400      3       1  150064       2.8584    0.0021291
enh54862    2   60580400   60581400      3       2  150064       2.5325     0.005662
enh54863    2   60586600   60587600      4       2  150064        2.671     0.003781
enh54866    2   60618500   60619500      3       1  150064        2.879    0.0019949
enh54868    2   60638700   60639700      2       1  150064        2.272     0.011544
enh54874    2   60683000   60684000      2       1  150064       1.9998     0.022761
enh54880    2   60703800   60704800      2       1  150064       3.4632   0.00026687
enh54881    2   60705600   60706600      1       1  150064       3.1202    0.0009037
enh54882    2   60707700   60708700      5       2  150064       1.9617     0.024897
enh54884    2   60725200   60726200      1       1  150064       4.0529    2.529e-05
enh54885    2   60726700   60727700      2       1  150064       4.5044   3.3277e-06
enh54886    2   60735500   60736500      1       1  150064        1.657      0.04876
enh54887    2   60742300   60743300      4       2  150064       2.1759     0.014781
enh54888    2   60743900   60744900      4       2  150064       2.0437     0.020493
enh54890    2   60748100   60749100      5       2  150064       1.7423     0.040732
enh54892    2   60754800   60755800      3       2  150064       2.0133      0.02204
enh54901    2   60888300   60889300      3       1  150064       2.2427     0.012458
enh54904    2   60982400   60983400      4       2  150064       2.3444    0.0095296
enh54921    2   61191900   61192900      2       1  150064        2.347    0.0094639
enh54929    2   61372600   61373600      2       1  150064       1.6976     0.044788
enh54930    2   61407200   61408200      1       1  150064       2.4234     0.007688
enh54932    2   61465000   61466000      1       1  150064       2.6671     0.003825
enh54933    2   61465800   61466800      2       1  150064       2.4004    0.0081894
enh54934    2   61583800   61584800      3       2  150064       2.0802     0.018755
enh54935    2   61592000   61593000      2       1  150064       2.1586      0.01544
enh54944    2   61670600   61671600      4       2  150064       2.3138     0.010341
enh54945    2   61671400   61672400      2       1  150064       2.9094    0.0018106
enh54950    2   61686200   61687200      2       1  150064       2.2514      0.01218
enh54953    2   61692000   61693000      3       1  150064        2.493    0.0063342
enh54974    2   62407500   62408500      4       1  150064       1.6688     0.047575
enh54985    2   62491700   62492700      2       1  150064       2.4811    0.0065487
enh54989    2   62532000   62533000      4       2  150064       1.7705      0.03832
enh54990    2   62536600   62537600      1       1  150064       2.1125      0.01732
enh54992    2   62638200   62639200      2       1  150064       1.8643     0.031142
enh54994    2   62683300   62684300      1       1  150064       1.9283      0.02691
enh54995    2   62684400   62685400      1       1  150064       1.9612      0.02493
enh54998    2   62701500   62702500      3       2  150064       1.8237     0.034096
enh54999    2   62702600   62703600      3       2  150064       2.7505    0.0029754
enh55001    2   62713100   62714100      2       1  150064       2.3474     0.009452
enh55003    2   62886900   62887900      3       1  150064       2.1314     0.016529
enh55005    2   62934800   62935800      1       1  150064       3.1879    0.0007165
enh55032    2   64291000   64292000      2       1  150064       1.9995     0.022775
enh55046    2   64365900   64366900      3       1  150064       1.7403     0.040901
enh55054    2   64429000   64430000      1       1  150064       1.6741      0.04706
enh55081    2   64749400   64750400      2       1  150064        1.778     0.037704
enh55091    2   64826200   64827200      7       2  150064       2.5498    0.0053895
enh55092    2   64833200   64834200      1       1  150064       2.7279     0.003187
enh55127    2   65023700   65024700      3       1  150064       1.8152     0.034749
enh55211    2   65611900   65612900      1       1  150064       2.0298      0.02119
enh55218    2   65629700   65630700      1       1  150064       2.0333      0.02101
enh55237    2   66752500   66753500      2       1  150064       2.0728     0.019095
enh55246    2   68288300   68289300      2       1  150064       1.8412     0.032794
enh55252    2   68386100   68387100      5       2  150064       2.8937    0.0019034
enh55254    2   68415500   68416500      1       1  150064       2.8012     0.002546
enh55257    2   68422300   68423300      5       2  150064       1.8373     0.033084
enh55260    2   68446200   68447200      2       1  150064       1.7764     0.037832
enh55266    2   68473200   68474200      2       1  150064       2.5392    0.0055561
enh55269    2   68482200   68483200      5       3  150064       2.0079     0.022329
enh55283    2   68661800   68662800      1       1  150064       1.7723      0.03817
enh55287    2   68679000   68680000      5       2  150064       1.7643     0.038842
enh55288    2   68679600   68680600      4       2  150064       2.3063     0.010547
enh55335    2   69536500   69537500      1       1  150064       1.9178      0.02757
enh55340    2   69662500   69663500      1       1  150064       2.0166      0.02187
enh55392    2   69960800   69961800      2       1  150064       1.7617     0.039063
enh55395    2   69971200   69972200      3       1  150064        1.813     0.034918
enh55404    2   70016700   70017700      5       2  150064       1.7414     0.040805
enh55406    2   70031200   70032200      2       1  150064       2.2369     0.012646
enh55407    2   70054600   70055600      3       1  150064        1.947      0.02577
enh55411    2   70120000   70121000      3       1  150064       1.6926     0.045261
enh55415    2   70145300   70146300      5       1  150064       1.7903     0.036703
enh55416    2   70150000   70151000      2       1  150064       1.6862      0.04588
enh55421    2   70179500   70180500      3       1  150064       2.0795     0.018786
enh55422    2   70185000   70186000      1       1  150064       2.4105     0.007966
enh55424    2   70191300   70192300      1       1  150064       2.1937      0.01413
enh55425    2   70199900   70200900      1       1  150064       1.9103      0.02805
enh55428    2   70212800   70213800      1       1  150064       1.6722      0.04724
enh55430    2   70229300   70230300      1       1  150064       1.7059      0.04401
enh55437    2   70271600   70272600      3       1  150064       1.6773     0.046742
enh55438    2   70296300   70297300      2       1  150064       2.1038       0.0177
enh55456    2   70470100   70471100      2       1  150064       1.7034     0.044247
enh55459    2   70486100   70487100      1       1  150064       1.7425      0.04071
enh55460    2   70487200   70488200      2       1  150064       1.6595     0.048504
enh55463    2   70527400   70528400      2       1  150064       2.0229     0.021543
enh55474    2   70883500   70884500      6       3  150064        2.599    0.0046749
enh55506    2   71566400   71567400      5       3  150064       2.1695     0.015021
enh55507    2   71644800   71645800      2       1  150064       2.6902    0.0035708
enh55516    2   71913200   71914200      1       1  150064       2.0638      0.01952
enh55519    2   72357600   72358600      1       1  150064       3.4891    0.0002423
enh55520    2   72364800   72365800      1       1  150064        2.597     0.004702
enh55521    2   72366200   72367200      4       1  150064       2.4923    0.0063461
enh55531    2   73258800   73259800      3       2  150064       4.1921   1.3819e-05
enh55532    2   73261700   73262700      1       1  150064       4.0743    2.308e-05
enh55533    2   73271500   73272500      2       1  150064       3.3479   0.00040717
enh55536    2   73295500   73296500      2       1  150064       3.0522     0.001136
enh55538    2   73329800   73330800      6       2  150064       3.1284   0.00087891
enh55539    2   73334300   73335300      2       1  150064       3.4372   0.00029392
enh55541    2   73439700   73440700      2       1  150064       3.9133   4.5522e-05
enh55542    2   73442100   73443100      4       2  150064       2.4479     0.007184
enh55546    2   73465000   73466000      2       1  150064       1.6809     0.046393
enh55552    2   73611600   73612600      2       1  150064       3.7349   9.3901e-05
enh55554    2   73838000   73839000      1       1  150064       4.4476    4.341e-06
enh55565    2   74059500   74060500      1       1  150064       2.7245      0.00322
enh55589    2   74236900   74237900      1       1  150064       2.0266      0.02135
enh55590    2   74247500   74248500      1       1  150064       2.1868      0.01438
enh55592    2   74252500   74253500      5       2  150064       3.2561   0.00056485
enh55594    2   74256900   74257900      3       2  150064        3.014    0.0012892
enh55596    2   74263100   74264100      3       1  150064       2.2928      0.01093
enh55599    2   74298800   74299800      3       1  150064       2.7658     0.002839
enh55601    2   74307000   74308000      1       1  150064       2.8324      0.00231
enh55608    2   74407800   74408800      2       1  150064       2.0891      0.01835
enh55609    2   74408800   74409800      1       1  150064       2.1993      0.01393
enh55629    2   74697700   74698700      1       1  150064       2.0558       0.0199
enh55639    2   74789200   74790200      3       2  150064        1.786     0.037053
enh55649    2   74967700   74968700      6       1  150064       2.0549     0.019946
enh55681    2   75785900   75786900      3       2  150064       1.7691     0.038437
enh55682    2   75790900   75791900      1       1  150064       2.6685      0.00381
enh55706    2   84984000   84985000      1       1  150064       1.6735      0.04711
enh55778    2   85518000   85519000      2       1  150064       1.8685     0.030843
enh55786    2   85628900   85629900      6       3  150064        2.237     0.012644
enh55789    2   85637900   85638900      3       1  150064       2.8256    0.0023599
enh55790    2   85639500   85640500      3       2  150064       1.7379     0.041116
enh55792    2   85642800   85643800      3       1  150064       2.8423    0.0022398
enh55793    2   85646700   85647700      5       3  150064       1.9963     0.022953
enh55805    2   85751500   85752500      2       1  150064        1.829       0.0337
enh55820    2   85828000   85829000      2       1  150064       1.7732     0.038094
enh55826    2   85844600   85845600      1       1  150064       2.0794      0.01879
enh55842    2   85995200   85996200      1       1  150064       2.6539     0.003978
enh55849    2   86088400   86089400      4       2  150064       1.9851     0.023567
enh55879    2   86293600   86294600      2       1  150064       1.7424     0.040718
enh55880    2   86295300   86296300      3       2  150064       2.0507     0.020147
enh55921    2   86999600   87000600      3       1  150064       2.3434    0.0095546
enh55922    2   87003200   87004200      1       1  150064       3.2865    0.0005072
enh55925    2   87008100   87009100      1       1  150064       2.1343      0.01641
enh55927    2   87013300   87014300      4       2  150064       2.0936     0.018146
enh55928    2   87021600   87022600      4       1  150064       1.7121     0.043443
enh55932    2   87058600   87059600      6       2  150064       2.2873     0.011089
enh55975    2   88917100   88918100      2       1  150064       1.7497     0.040086
enh56023    2   96334600   96335600      1       1  150064       2.1301      0.01658
enh56033    2   96813400   96814400      2       1  150064       1.8367     0.033126
enh56035    2   96824600   96825600      2       1  150064       1.6976      0.04479
enh56037    2   96830700   96831700      1       1  150064        1.833       0.0334
enh56043    2   96871900   96872900      2       1  150064       2.6324    0.0042391
enh56044    2   96875500   96876500      1       1  150064       3.9123    4.571e-05
enh56051    2   96920700   96921700      2       1  150064       3.7326   9.4746e-05
enh56052    2   96925400   96926400      1       1  150064       2.1289      0.01663
enh56059    2   96987800   96988800      1       1  150064       2.8722     0.002038
enh56062    2   96999100   97000100      2       1  150064       2.6866    0.0036093
enh56068    2   97010500   97011500      1       1  150064       2.9216     0.001741
enh56086    2   97206700   97207700      3       1  150064       1.8662     0.031005
enh56088    2   97219600   97220600      2       1  150064       2.1345     0.016403
enh56089    2   97260000   97261000      1       1  150064       1.6771      0.04676
enh56096    2   97404200   97405200      1       1  150064       1.9779      0.02397
enh56097    2   97406000   97407000      1       1  150064       1.9779      0.02397
enh56098    2   97408200   97409200      2       1  150064       2.0371     0.020821
enh56099    2   97425000   97426000      2       1  150064       1.9136     0.027833
enh56100    2   97430400   97431400      1       1  150064        2.061      0.01965
enh56101    2   97438300   97439300      2       1  150064       2.9396    0.0016433
enh56102    2   97439700   97440700      2       1  150064       2.1376     0.016273
enh56105    2   97475700   97476700      1       1  150064       1.9413      0.02611
enh56107    2   97485600   97486600      1       1  150064       1.7377      0.04113
enh56108    2   97498300   97499300      1       1  150064       2.0026      0.02261
enh56109    2   97504000   97505000      1       1  150064       2.0077      0.02234
enh56112    2   97521700   97522700      1       1  150064       2.0007      0.02271
enh56115    2   97528800   97529800      1       1  150064       2.8597      0.00212
enh56117    2   97532200   97533200      1       1  150064       2.6807     0.003673
enh56118    2   97539800   97540800      3       1  150064       2.9134    0.0017877
enh56119    2   97547500   97548500      2       1  150064       3.6192   0.00014774
enh56120    2   97552500   97553500      5       2  150064       4.4065   5.2535e-06
enh56123    2   97564400   97565400      1       1  150064        3.734    9.424e-05
enh56124    2   97569100   97570100      4       2  150064       3.6646   0.00012388
enh56125    2   97572600   97573600      3       1  150064        3.547   0.00019479
enh56126    2   97578800   97579800      2       1  150064       3.5059   0.00022755
enh56128    2   97593800   97594800      2       1  150064       4.0478   2.5853e-05
enh56129    2   97606200   97607200      2       1  150064       3.1987   0.00069024
enh56139    2   97761000   97762000      5       1  150064       2.6068      0.00457
enh56140    2   98260900   98261900      3       1  150064       2.6678    0.0038176
enh56142    2   98277800   98278800      1       1  150064       2.0619      0.01961
enh56146    2   98327200   98328200      3       1  150064       1.6724     0.047225
enh56148    2   98338300   98339300      2       1  150064       2.4304    0.0075415
enh56151    2   98361900   98362900      2       1  150064       2.5966    0.0047079
enh56153    2   98371200   98372200      2       1  150064       1.8939     0.029121
enh56154    2   98375500   98376500      1       1  150064       2.3365     0.009732
enh56159    2   98524100   98525100      5       3  150064       2.6495    0.0040305
enh56163    2   98547000   98548000      1       1  150064       2.0043      0.02252
enh56165    2   98548900   98549900      1       1  150064       2.9123     0.001794
enh56167    2   98567500   98568500      3       2  150064       2.3493    0.0094037
enh56169    2   98583100   98584100      1       1  150064       2.9781      0.00145
enh56170    2   98585100   98586100      2       1  150064        2.231     0.012841
enh56171    2   98596200   98597200      4       2  150064       2.0347     0.020938
enh56175    2   98609100   98610100      1       1  150064       2.9188     0.001757
enh56176    2   98612900   98613900      3       1  150064       2.9854     0.001416
enh56177    2   98626900   98627900      2       1  150064       2.6621    0.0038827
enh56187    2   98750500   98751500      2       1  150064       2.2184     0.013264
enh56193    2   99060200   99061200      2       1  150064        1.857     0.031655
enh56194    2   99063800   99064800      1       1  150064       1.8569      0.03166
enh56195    2   99068200   99069200      1       1  150064        1.848       0.0323
enh56196    2   99074200   99075200      2       1  150064       1.7555     0.039587
enh56198    2   99078600   99079600      1       1  150064         1.86      0.03144
enh56201    2   99084600   99085600      4       1  150064       1.7108     0.043559
enh56203    2   99107200   99108200      1       1  150064       1.8401      0.03288
enh56206    2   99128600   99129600      5       1  150064       1.7881     0.036877
enh56213    2   99205000   99206000      1       1  150064       1.8569      0.03166
enh56216    2   99222600   99223600      3       1  150064       1.6702     0.047443
enh56244    2   99390500   99391500      4       2  150064       1.6503     0.049436
enh56247    2   99422700   99423700      1       1  150064       1.7307      0.04175
enh56279    2  100234000  100235000      3       2  150064       1.6689     0.047568
enh56281    2  100308100  100309100      2       1  150064       1.6594     0.048516
enh56285    2  100400700  100401700      5       3  150064       1.7835     0.037255
enh56286    2  100443600  100444600      3       1  150064       2.2485     0.012274
enh56328    2  101364200  101365200      4       2  150064       2.3063     0.010548
enh56330    2  101396700  101397700      3       2  150064        2.002     0.022641
enh56336    2  101541000  101542000      4       1  150064       1.9327     0.026634
enh56359    2  101867700  101868700      3       2  150064       1.9112     0.027987
enh56361    2  101889000  101890000      1       1  150064       2.5485      0.00541
enh56362    2  101916300  101917300      1       1  150064       2.3882     0.008465
enh56366    2  101946000  101947000      1       1  150064       1.7149      0.04318
enh56373    2  102051100  102052100      7       2  150064       1.7408     0.040856
enh56446    2  102721000  102722000      6       3  150064       3.5859   0.00016796
enh56447    2  102731100  102732100      2       1  150064       2.1521     0.015695
enh56448    2  102746900  102747900      1       1  150064       2.8873     0.001943
enh56449    2  102754300  102755300      1       1  150064       2.8171     0.002423
enh56450    2  102757300  102758300      4       2  150064       2.2424     0.012468
enh56452    2  102788700  102789700      3       2  150064       1.7765     0.037828
enh56483    2  103351200  103352200      3       1  150064       2.6778    0.0037058
enh56488    2  104995600  104996600      1       1  150064       2.8963     0.001888
enh56505    2  105977200  105978200      4       2  150064        1.759     0.039292
enh56528    2  106084700  106085700      2       1  150064       1.6794     0.046533
enh56536    2  106348600  106349600      5       3  150064       2.0111     0.022157
enh56538    2  106359800  106360800      3       2  150064        1.892     0.029247
enh56539    2  106366900  106367900      4       1  150064       1.8135     0.034877
enh56543    2  106380300  106381300      6       2  150064       1.7111     0.043532
enh56608    2  106760700  106761700      2       1  150064       2.0375     0.020801
enh56645    2  109200400  109201400      6       3  150064       1.6519      0.04928
enh56649    2  109208200  109209200      7       3  150064       2.2184     0.013264
enh56654    2  109230600  109231600      3       2  150064       1.6929     0.045236
enh56656    2  109239500  109240500      6       2  150064       1.6739      0.04708
enh56725    2  110271000  110272000      2       1  150064       4.2551   1.0449e-05
enh56726    2  110271600  110272600      2       1  150064       3.3942   0.00034421
enh56727    2  110366500  110367500      4       2  150064       2.8395    0.0022591
enh56728    2  110369100  110370100      5       3  150064       3.4337   0.00029767
enh56729    2  110390600  110391600      5       3  150064       4.0214   2.8921e-05
enh56731    2  110395300  110396300      3       1  150064        2.386    0.0085156
enh56732    2  110402000  110403000      3       2  150064       2.6335    0.0042256
enh56734    2  110858800  110859800      3       2  150064       1.9862     0.023508
enh56746    2  111584600  111585600      2       1  150064       2.1063     0.017591
enh56749    2  111600800  111601800      6       3  150064       1.6819     0.046296
enh56755    2  111628800  111629800      5       3  150064       2.7591     0.002898
enh56771    2  111905800  111906800      4       2  150064       2.3252     0.010032
enh56775    2  111920100  111921100      1       1  150064       1.6997      0.04459
enh56792    2  112253000  112254000      2       1  150064       2.6208    0.0043864
enh56802    2  112422400  112423400      1       1  150064       1.7958      0.03626
enh56811    2  112473900  112474900      2       1  150064       1.8293     0.033677
enh56817    2  112677100  112678100      3       2  150064       2.0374     0.020804
enh56820    2  112760900  112761900      6       2  150064       2.0373     0.020811
enh56829    2  112931200  112932200      1       1  150064       1.6661      0.04785
enh56830    2  112943200  112944200      2       1  150064       1.6797      0.04651
enh56837    2  113008900  113009900      1       1  150064       2.5044     0.006133
enh56861    2  113431900  113432900      1       1  150064       2.4515     0.007114
enh56914    2  113943800  113944800      3       2  150064       1.8065     0.035424
enh56926    2  114081600  114082600      4       2  150064        1.824     0.034076
enh56949    2  114634600  114635600      4       2  150064       2.8604    0.0021153
enh56951    2  114650700  114651700      5       2  150064        1.947     0.025765
enh56953    2  114667300  114668300      3       1  150064       2.1529     0.015662
enh56963    2  118813600  118814600      2       1  150064       1.8493     0.032204
enh56968    2  118861300  118862300      3       2  150064       1.8536     0.031898
enh56971    2  118926600  118927600      3       1  150064       1.9362     0.026422
enh57052    2  121953900  121954900      3       1  150064        1.845     0.032521
enh57064    2  122289500  122290500      6       2  150064       1.8393     0.032938
enh57065    2  122290300  122291300      2       1  150064        2.287     0.011099
enh57089    2  122511600  122512600      1       1  150064       1.8269      0.03386
enh57091    2  122529600  122530600      4       2  150064       1.7308     0.041743
enh57098    2  122777000  122778000      2       1  150064       1.9756       0.0241
enh57113    2  127533500  127534500      4       2  150064       1.9853     0.023556
enh57115    2  127584500  127585500      2       1  150064       1.9724     0.024284
enh57125    2  127844200  127845200      3       1  150064       2.5877    0.0048316
enh57126    2  127847100  127848100      4       2  150064        2.414    0.0078891
enh57127    2  127851300  127852300      3       1  150064       3.1673   0.00076944
enh57128    2  127885700  127886700      5       1  150064       2.0111     0.022158
enh57130    2  127903000  127904000      7       4  150064       1.8756     0.030356
enh57186    2  128612900  128613900      2       1  150064       1.9235     0.027207
enh57193    2  128782400  128783400      1       1  150064         1.67      0.04746
enh57195    2  128786300  128787300      2       1  150064       1.7097     0.043657
enh57218    2  129145900  129146900      1       1  150064       2.2001       0.0139
enh57219    2  129153700  129154700     10       2  150064       1.9725     0.024275
enh57220    2  129160500  129161500     12       2  150064       1.9059     0.028329
enh57222    2  129166000  129167000      5       2  150064       1.9077     0.028216
enh57281    2  131132000  131133000      1       1  150064       2.2907      0.01099
enh57282    2  131134100  131135100      3       2  150064       1.7561     0.039535
enh57286    2  131149300  131150300      1       1  150064       2.1072      0.01755
enh57293    2  131799100  131800100      1       1  150064       3.4002    0.0003367
enh57294    2  131848600  131849600      3       2  150064       3.0545    0.0011272
enh57296    2  131858800  131859800      1       1  150064       3.3626    0.0003861
enh57297    2  131861200  131862200      4       2  150064        3.335   0.00042656
enh57298    2  131864500  131865500      2       1  150064        2.684    0.0036368
enh57300    2  131872700  131873700      1       1  150064       3.2685    0.0005406
enh57302    2  131913900  131914900      1       1  150064       3.2947    0.0004927
enh57314    2  134778200  134779200      3       2  150064       1.7081     0.043811
enh57315    2  134875600  134876600      2       1  150064       2.7512    0.0029685
enh57317    2  134883200  134884200      2       1  150064       1.7535     0.039758
enh57318    2  134889800  134890800      2       1  150064       1.8367     0.033124
enh57319    2  134893400  134894400      1       1  150064       2.5116     0.006009
enh57321    2  134899000  134900000      5       2  150064       3.9182   4.4597e-05
enh57391    2  135674100  135675100      1       1  150064       3.0217     0.001257
enh57392    2  135678800  135679800      2       1  150064         2.09      0.01831
enh57449    2  136929400  136930400      4       2  150064       2.3631    0.0090609
enh57496    2  143897600  143898600      2       1  150064       2.1935     0.014135
enh57498    2  143902500  143903500      1       1  150064       1.7459      0.04041
enh57500    2  143911600  143912600      1       1  150064       1.7942      0.03639
enh57505    2  143921100  143922100      1       1  150064       1.9663      0.02463
enh57506    2  143924600  143925600      1       1  150064       2.3334     0.009814
enh57520    2  144232600  144233600      1       1  150064       2.5366     0.005597
enh57529    2  144994900  144995900      1       1  150064       2.0335        0.021
enh57530    2  144996000  144997000      2       1  150064        1.733     0.041544
enh57536    2  145087300  145088300      2       1  150064       2.3347    0.0097797
enh57537    2  145090400  145091400      1       1  150064       3.2093    0.0006652
enh57538    2  145129700  145130700      1       1  150064       3.0087     0.001312
enh57539    2  145137200  145138200      2       1  150064       3.5341    0.0002046
enh57543    2  145173000  145174000      3       1  150064       3.1608   0.00078681
enh57544    2  145184300  145185300      2       1  150064       3.2428   0.00059181
enh57545    2  145187000  145188000      1       1  150064        3.432    0.0002996
enh57548    2  145198100  145199100      6       3  150064       2.3436    0.0095487
enh57553    2  145214100  145215100      3       1  150064       4.0622   2.4309e-05
enh57588    2  148258200  148259200      3       2  150064       1.7427     0.040693
enh57605    2  149283400  149284400      5       3  150064       2.5609      0.00522
enh57606    2  149291000  149292000      1       1  150064       3.5461    0.0001955
enh57609    2  149309600  149310600      2       1  150064       2.9679     0.001499
enh57613    2  149405100  149406100      2       1  150064       3.0023    0.0013396
enh57625    2  149521400  149522400      2       1  150064       2.2395     0.012561
enh57629    2  149875400  149876400      2       1  150064       2.2297     0.012884
enh57630    2  149878000  149879000      1       1  150064       2.1362      0.01633
enh57636    2  150453800  150454800      3       2  150064       2.2572     0.011997
enh57650    2  152279600  152280600      3       2  150064       1.7117     0.043479
enh57671    2  152945500  152946500      1       1  150064       2.7533      0.00295
enh57672    2  152950400  152951400      1       1  150064        3.531     0.000207
enh57673    2  153022800  153023800      2       1  150064       2.3388    0.0096724
enh57674    2  153024400  153025400      3       2  150064       2.4514    0.0071142
enh57675    2  153025400  153026400      2       1  150064       2.4332     0.007482
enh57677    2  153030200  153031200      3       2  150064       3.1252   0.00088831
enh57679    2  153193400  153194400      4       1  150064       1.7064     0.043969
enh57680    2  153256900  153257900      5       2  150064       2.4543    0.0070575
enh57686    2  153277100  153278100      1       1  150064       2.4169     0.007827
enh57689    2  153323200  153324200      3       1  150064       1.7491     0.040137
enh57690    2  153325400  153326400      1       1  150064        2.779     0.002726
enh57698    2  153450500  153451500      3       1  150064       1.8641     0.031157
enh57699    2  153468900  153469900      5       2  150064       1.8902     0.029367
enh57701    2  153576900  153577900      2       1  150064        2.911    0.0018013
enh57702    2  153586500  153587500      4       2  150064       2.7664    0.0028339
enh57703    2  153587300  153588300      2       1  150064       3.0989   0.00097122
enh57707    2  157254900  157255900      2       1  150064       1.9594     0.025035
enh57747    2  158695200  158696200      1       1  150064       1.7127      0.04338
enh57755    2  158865800  158866800      2       1  150064       1.9687     0.024493
enh57761    2  159315500  159316500      3       2  150064       2.8552    0.0021507
enh57762    2  159333600  159334600      1       1  150064       3.0841     0.001021
enh57767    2  159402800  159403800      5       3  150064       3.2124   0.00065824
enh57815    2  160373000  160374000      1       1  150064       2.9792     0.001445
enh57816    2  160405600  160406600      2       1  150064       1.8374     0.033079
enh57817    2  160462000  160463000      5       2  150064       3.0711    0.0010662
enh57818    2  160468700  160469700      1       1  150064       2.9459      0.00161
enh57820    2  160476800  160477800      3       2  150064       1.8384     0.033002
enh57823    2  160572600  160573600      5       2  150064       1.9591      0.02505
enh57824    2  160578800  160579800      5       3  150064       2.1812     0.014585
enh57825    2  160584600  160585600      5       1  150064       2.5835    0.0048895
enh57826    2  160640700  160641700      2       1  150064       2.6008    0.0046505
enh57827    2  160641600  160642600      3       2  150064        2.222      0.01314
enh57829    2  160649100  160650100      1       1  150064       3.0243     0.001246
enh57831    2  160657700  160658700      4       2  150064       2.6276    0.0042991
enh57842    2  161064300  161065300      2       1  150064       2.0777     0.018867
enh57858    2  161201700  161202700      4       2  150064       2.0584     0.019777
enh57870    2  161241000  161242000      2       1  150064       1.6706       0.0474
enh57875    2  161254600  161255600      1       1  150064       1.9493      0.02563
enh57879    2  161276600  161277600      2       1  150064       1.7479     0.040244
enh57883    2  161283700  161284700      2       1  150064       2.6417    0.0041247
enh57893    2  161328000  161329000      3       2  150064       1.8191     0.034448
enh57915    2  161508100  161509100      2       1  150064       1.7171     0.042984
enh57917    2  161560200  161561200      4       2  150064       1.6628     0.048171
enh57941    2  162810800  162811800      2       1  150064       4.2023    1.321e-05
enh57942    2  162831800  162832800      2       1  150064       2.4165    0.0078348
enh57943    2  162835700  162836700      1       1  150064       4.8645    5.737e-07
enh57944    2  162850400  162851400      4       2  150064       3.4729   0.00025744
enh57945    2  162854900  162855900      1       1  150064        3.502    0.0002309
enh57947    2  162868100  162869100      1       1  150064       3.4048    0.0003311
enh57964    2  162983000  162984000      2       1  150064       1.6709     0.047374
enh57985    2  166734000  166735000      4       2  150064       1.6601     0.048445
enh57989    2  166810900  166811900      2       1  150064       3.2935   0.00049468
enh57990    2  167230200  167231200      5       3  150064       2.7598    0.0028915
enh57992    2  167350700  167351700      4       2  150064       3.2406   0.00059635
enh57996    2  167814200  167815200      2       1  150064       1.7094     0.043688
enh58035    2  169315100  169316100      3       2  150064       2.2001     0.013901
enh58050    2  169374800  169375800      3       1  150064       2.1259     0.016756
enh58051    2  169377600  169378600      2       1  150064       1.8727     0.030553
enh58055    2  169384400  169385400      3       2  150064       2.9642    0.0015174
enh58056    2  169385100  169386100      3       2  150064       3.2223   0.00063589
enh58057    2  169386400  169387400      5       2  150064       1.8739     0.030475
enh58058    2  169388000  169389000      1       1  150064       1.8059      0.03547
enh58059    2  169389600  169390600      5       3  150064       1.8527     0.031963
enh58061    2  169399000  169400000      1       1  150064       3.4662    0.0002639
enh58072    2  169482300  169483300      5       2  150064       3.2136   0.00065548
enh58073    2  169489100  169490100      4       2  150064       2.4168     0.007829
enh58074    2  169491300  169492300      4       2  150064       3.0841    0.0010209
enh58096    2  170221400  170222400      3       1  150064        1.691     0.045415
enh58099    2  170428800  170429800      2       1  150064        1.851     0.032082
enh58138    2  171795600  171796600      3       1  150064       1.7342      0.04144
enh58147    2  171943800  171944800      1       1  150064       3.1075    0.0009435
enh58149    2  171990800  171991800      4       1  150064        1.931     0.026742
enh58150    2  171993300  171994300      4       2  150064       1.9067     0.028282
enh58153    2  171999100  172000100      2       1  150064       1.7314     0.041692
enh58155    2  172002800  172003800      4       2  150064       2.1514     0.015721
enh58177    2  172543200  172544200      4       2  150064       3.5842   0.00016909
enh58186    2  172811800  172812800      6       3  150064       2.5539    0.0053257
enh58190    2  172865300  172866300      5       2  150064       3.2481   0.00058082
enh58191    2  172877000  172878000      2       1  150064       3.7264   9.7134e-05
enh58210    2  173138900  173139900      6       3  150064       2.1399     0.016182
enh58211    2  173145300  173146300      4       1  150064       1.8344     0.033295
enh58212    2  173149500  173150500      5       2  150064       2.0878     0.018406
enh58213    2  173158600  173159600      5       2  150064       2.2216     0.013155
enh58259    2  173921200  173922200      2       1  150064       1.9619     0.024888
enh58265    2  174024700  174025700      3       2  150064       1.7499     0.040064
enh58266    2  174083000  174084000      3       2  150064       2.1942     0.014112
enh58280    2  174763000  174764000      4       2  150064       1.8982     0.028836
enh58281    2  174786300  174787300      3       2  150064        2.286     0.011127
enh58282    2  174790300  174791300      3       1  150064       2.4107    0.0079618
enh58286    2  174806400  174807400      1       1  150064       2.2771      0.01139
enh58288    2  174811200  174812200      3       2  150064       1.8972     0.028902
enh58289    2  174812700  174813700      3       1  150064       2.0431     0.020522
enh58290    2  174814200  174815200      4       1  150064       2.2132     0.013443
enh58303    2  174896300  174897300      7       2  150064       2.5773    0.0049786
enh58306    2  175098800  175099800      3       2  150064       3.1054   0.00095009
enh58307    2  175111400  175112400      2       1  150064       2.6259    0.0043211
enh58308    2  175113600  175114600      3       2  150064       2.9971    0.0013628
enh58312    2  175352300  175353300      1       1  150064       3.7024    0.0001068
enh58324    2  175463200  175464200      2       1  150064       1.7884     0.036859
enh58325    2  175466300  175467300      2       1  150064       1.7359     0.041293
enh58326    2  175470700  175471700      2       1  150064       2.4229     0.007698
enh58327    2  175472700  175473700      2       1  150064       1.7895     0.036768
enh58328    2  175475200  175476200      2       1  150064       2.3857    0.0085233
enh58329    2  175477700  175478700      2       1  150064       1.6745     0.047013
enh58347    2  175628600  175629600      3       2  150064       1.9024     0.028562
enh58350    2  175648900  175649900      2       1  150064       1.9242     0.027168
enh58370    2  177156200  177157200      2       1  150064       1.8023     0.035745
enh58420    2  178976200  178977200      2       1  150064       1.9619     0.024889
enh58421    2  178978200  178979200      2       1  150064       2.7261    0.0032045
enh58511    2  182655300  182656300      4       2  150064       1.7244     0.042318
enh58516    2  182686000  182687000      4       2  150064       2.0187     0.021761
enh58527    2  183874500  183875500      2       1  150064       3.0777     0.001043
enh58531    2  183990600  183991600     10       4  150064       1.8414     0.032778
enh58536    2  187408400  187409400      2       1  150064       2.5653    0.0051545
enh58546    2  188419100  188420100      2       1  150064       1.9497     0.025604
enh58560    2  190433600  190434600      2       1  150064       2.1181     0.017084
enh58584    2  191217200  191218200      2       1  150064       1.8244     0.034047
enh58585    2  191220600  191221600      1       1  150064       1.7229      0.04245
enh58589    2  191271200  191272200      5       2  150064       2.4158    0.0078514
enh58592    2  191277900  191278900      1       1  150064       1.8367      0.03313
enh58594    2  191281600  191282600      3       2  150064       1.8238     0.034087
enh58596    2  191289600  191290600      1       1  150064       2.2815      0.01126
enh58608    2  191400800  191401800      3       2  150064       1.7662     0.038684
enh58612    2  191492900  191493900      2       1  150064       2.4091    0.0079953
enh58625    2  191740300  191741300      3       2  150064       2.0909      0.01827
enh58626    2  191742100  191743100      1       1  150064       2.2533      0.01212
enh58630    2  191755900  191756900      1       1  150064       1.6797      0.04651
enh58639    2  191886400  191887400      6       3  150064       2.0466     0.020346
enh58647    2  191928500  191929500      2       1  150064       1.6684     0.047616
enh58649    2  191934800  191935800      1       1  150064       1.8569      0.03166
enh58699    2  196362400  196363400      1       1  150064       1.6683      0.04763
enh58700    2  196395800  196396800      1       1  150064        2.117      0.01713
enh58701    2  196401100  196402100      1       1  150064        2.584     0.004883
enh58702    2  196408000  196409000      1       1  150064       3.5268    0.0002103
enh58703    2  196410400  196411400      4       2  150064        3.295   0.00049214
enh58705    2  196425400  196426400      2       1  150064       2.8788    0.0019958
enh58706    2  196433900  196434900      2       1  150064       1.8212     0.034287
enh58708    2  196442100  196443100      4       1  150064        3.306   0.00047321
enh58720    2  196541600  196542600      3       2  150064       2.0852     0.018527
enh58724    2  196932200  196933200      7       3  150064       3.1076   0.00094311
enh58727    2  196944300  196945300      1       1  150064       1.8707      0.03069
enh58728    2  196966100  196967100      2       1  150064       1.6737       0.0471
enh58729    2  196977700  196978700      3       2  150064       2.2846     0.011167
enh58732    2  197009300  197010300      2       1  150064       2.4531    0.0070811
enh58735    2  197026100  197027100      2       1  150064       1.8671     0.030943
enh58736    2  197044600  197045600      1       1  150064       2.0573      0.01983
enh58739    2  197059900  197060900      4       2  150064       1.6613     0.048324
enh58740    2  197066000  197067000      2       1  150064       2.5229    0.0058194
enh58761    2  197139600  197140600      7       4  150064       1.9491     0.025639
enh58762    2  197152900  197153900      4       1  150064       3.2385   0.00060076
enh58763    2  197156300  197157300      3       1  150064       3.1197   0.00090516
enh58770    2  197789200  197790200      1       1  150064       2.0893      0.01834
enh58775    2  197853600  197854600      1       1  150064       2.8042     0.002522
enh58781    2  197995100  197996100      1       1  150064       2.5018     0.006178
enh58783    2  198003300  198004300      2       1  150064       2.8692    0.0020574
enh58785    2  198017000  198018000      4       2  150064       2.1824      0.01454
enh58786    2  198026000  198027000      2       1  150064       2.2899     0.011013
enh58818    2  198114000  198115000      2       1  150064       2.5012     0.006188
enh58820    2  198117200  198118200      2       1  150064       3.0028    0.0013376
enh58823    2  198122900  198123900      2       1  150064       1.9162      0.02767
enh58829    2  198148500  198149500      5       1  150064       4.1269   1.8383e-05
enh58831    2  198154000  198155000      1       1  150064       4.3943    5.557e-06
enh58832    2  198155300  198156300      1       1  150064       5.4047    3.246e-08
enh58834    2  198159700  198160700      1       1  150064       5.3695    3.947e-08
enh58835    2  198161000  198162000      1       1  150064       5.3602    4.157e-08
enh58836    2  198164000  198165000      2       1  150064       4.9399   3.9076e-07
enh58838    2  198169800  198170800      2       1  150064       4.8199   7.1826e-07
enh58841    2  198187700  198188700      1       1  150064       5.5826    1.185e-08
enh58843    2  198203900  198204900      2       1  150064       4.4561   4.1724e-06
enh58844    2  198223600  198224600      1       1  150064       4.2718    9.697e-06
enh58847    2  198292800  198293800      1       1  150064       6.4019    7.671e-11
enh58848    2  198307600  198308600      2       1  150064        4.865   5.7234e-07
enh58853    2  198361700  198362700      2       1  150064       5.7981   3.3529e-09
enh58857    2  198399200  198400200      2       1  150064       4.9014   4.7569e-07
enh58859    2  198568700  198569700      1       1  150064       4.1225    1.874e-05
enh58860    2  198572900  198573900      2       1  150064        4.101   2.0565e-05
enh58862    2  198667800  198668800      3       2  150064       5.3473   4.4647e-08
enh58863    2  198672700  198673700      3       1  150064       4.7274    1.137e-06
enh58866    2  198701600  198702600      2       1  150064       2.3539    0.0092895
enh58867    2  198703400  198704400      1       1  150064       3.0064     0.001322
enh58868    2  198704900  198705900      1       1  150064       5.1733     1.15e-07
enh58869    2  198707000  198708000      4       2  150064       4.0702   2.3491e-05
enh58871    2  198718000  198719000      3       1  150064       4.7677   9.3175e-07
enh58873    2  198721600  198722600      3       2  150064       4.5656   2.4901e-06
enh58874    2  198734400  198735400      1       1  150064        4.283    9.218e-06
enh58875    2  198743000  198744000      1       1  150064       5.1723    1.156e-07
enh58876    2  198755800  198756800      2       1  150064        3.961   3.7311e-05
enh58877    2  198768600  198769600      1       1  150064       5.6761     6.89e-09
enh58878    2  198779900  198780900      2       1  150064       3.5144   0.00022033
enh58881    2  198808800  198809800      5       2  150064        4.827   6.9297e-07
enh58883    2  198818400  198819400      2       1  150064       4.5688   2.4524e-06
enh58884    2  198819400  198820400      1       1  150064       4.3205    7.784e-06
enh58885    2  198860400  198861400      3       2  150064        5.072   1.9685e-07
enh58887    2  198880700  198881700      2       1  150064       3.2845   0.00051087
enh58888    2  198893400  198894400      8       2  150064       4.3818   5.8848e-06
enh58889    2  198906400  198907400      2       1  150064       4.1933   1.3745e-05
enh58896    2  200714600  200715600      3       2  150064        6.421   6.7675e-11
enh58897    2  200774800  200775800      3       2  150064       5.8052   3.2138e-09
enh58898    2  200777200  200778200      3       2  150064        5.733   4.9335e-09
enh58899    2  200778500  200779500      3       2  150064       3.7227   9.8536e-05
enh58900    2  200818100  200819100      4       2  150064       5.9462   1.3719e-09
enh58905    2  201173100  201174100      3       2  150064       5.7037   5.8609e-09
enh58906    2  201180800  201181800      1       1  150064       2.5725     0.005049
enh58912    2  201244500  201245500      2       1  150064       3.6479   0.00013221
enh58917    2  201320300  201321300      3       1  150064       3.6447   0.00013385
enh58919    2  201331900  201332900      2       1  150064       3.1392   0.00084705
enh58921    2  201373000  201374000      5       3  150064       2.0277     0.021297
enh58927    2  201500000  201501000      4       2  150064        1.781     0.037459
enh58969    2  202046800  202047800      1       1  150064       1.8405      0.03285
enh58986    2  202112700  202113700      2       1  150064        1.774      0.03803
enh58987    2  202118400  202119400      7       2  150064       2.6261    0.0043189
enh58988    2  202127700  202128700      6       3  150064       2.2483     0.012279
enh58989    2  202129400  202130400      4       2  150064       2.6636    0.0038657
enh58993    2  202163000  202164000      1       1  150064       2.4339     0.007468
enh59014    2  202829400  202830400      5       3  150064       2.4252    0.0076495
enh59030    2  203453100  203454100      2       1  150064       1.7147     0.043196
enh59038    2  203510700  203511700      1       1  150064       1.7649      0.03879
enh59042    2  203521800  203522800      1       1  150064       1.8253      0.03398
enh59044    2  203530500  203531500      1       1  150064       2.8442     0.002226
enh59045    2  203535300  203536300      1       1  150064       1.7663      0.03867
enh59054    2  203628400  203629400      2       1  150064       2.0792     0.018799
enh59059    2  203877800  203878800      1       1  150064       2.9017     0.001856
enh59064    2  204105300  204106300      3       1  150064        2.359    0.0091633
enh59067    2  204348900  204349900      2       1  150064       2.4373    0.0073984
enh59070    2  204366300  204367300      4       2  150064       1.6829     0.046198
enh59072    2  204411800  204412800      2       1  150064       2.0237     0.021501
enh59077    2  204520900  204521900      2       1  150064       1.8384     0.033003
enh59111    2  204762000  204763000      2       1  150064       2.0595     0.019722
enh59134    2  205115800  205116800      5       2  150064       1.9202     0.027418
enh59143    2  205833400  205834400      4       1  150064       1.8617      0.03132
enh59173    2  206947600  206948600      3       1  150064       2.2145     0.013396
enh59180    2  207401600  207402600      1       1  150064       1.8454      0.03249
enh59193    2  207911300  207912300      3       2  150064       1.8611     0.031363
enh59229    2  208217300  208218300      4       2  150064       2.1586      0.01544
enh59231    2  208345600  208346600      3       1  150064       2.1836     0.014497
enh59232    2  208363900  208364900      2       1  150064       2.7784    0.0027312
enh59233    2  208368400  208369400      4       2  150064       3.2714   0.00053516
enh59235    2  208391800  208392800      3       2  150064       2.6708    0.0037839
enh59236    2  208398600  208399600      2       1  150064       3.6579   0.00012715
enh59240    2  208412400  208413400      2       1  150064        3.581   0.00017111
enh59243    2  208484200  208485200      1       1  150064       4.1235    1.866e-05
enh59246    2  208497600  208498600      1       1  150064       4.1488    1.671e-05
enh59247    2  208526800  208527800      2       1  150064       3.1667   0.00077102
enh59288    2  212792700  212793700      4       2  150064       1.7923     0.036544
enh59290    2  213550900  213551900      7       4  150064       2.1618     0.015318
enh59291    2  213641500  213642500      4       1  150064       1.8196     0.034408
enh59301    2  213844100  213845100      2       1  150064       1.8471     0.032364
enh59318    2  213986900  213987900      3       1  150064       2.1187     0.017056
enh59322    2  213999800  214000800      2       1  150064       1.7161     0.043076
enh59354    2  216636400  216637400      4       2  150064       1.6504      0.04943
enh59369    2  216876200  216877200      7       3  150064       2.1159     0.017175
enh59370    2  216880200  216881200      2       1  150064       1.7857     0.037073
enh59385    2  217087300  217088300      1       1  150064       1.9552      0.02528
enh59392    2  217277900  217278900      3       1  150064       2.8614    0.0021086
enh59398    2  217360800  217361800      3       2  150064       2.5726    0.0050471
enh59402    2  217405000  217406000      2       1  150064        1.993     0.023129
enh59405    2  217427600  217428600      5       3  150064       1.8474     0.032348
enh59408    2  217484000  217485000      4       2  150064       1.9169     0.027628
enh59409    2  217487000  217488000      2       1  150064       2.8862    0.0019496
enh59413    2  217521800  217522800      3       1  150064        1.825     0.033998
enh59416    2  217529700  217530700      1       1  150064       2.3264     0.009999
enh59429    2  218025900  218026900      1       1  150064       2.1604      0.01537
enh59453    2  218619500  218620500      3       2  150064       1.9691     0.024471
enh59457    2  218654900  218655900      1       1  150064       2.4451      0.00724
enh59470    2  218776200  218777200      4       2  150064       1.7179     0.042911
enh59477    2  218813100  218814100      1       1  150064       1.7665      0.03866
enh59553    2  220024000  220025000      2       1  150064       2.6937    0.0035333
enh59554    2  220025600  220026600      2       1  150064       2.6891    0.0035818
enh59556    2  220038600  220039600      1       1  150064       4.2093    1.281e-05
enh59557    2  220045500  220046500      2       1  150064       2.9592    0.0015421
enh59563    2  220091900  220092900      2       1  150064       1.9286     0.026889
enh59599    2  222383400  222384400      1       1  150064       2.6024     0.004629
enh59600    2  222393400  222394400      4       2  150064       2.8771     0.002007
enh59622    2  223705400  223706400      5       2  150064       1.7048      0.04412
enh59625    2  223728200  223729200      4       2  150064       1.9622     0.024867
enh59633    2  223771400  223772400      2       1  150064       1.7092     0.043711
enh59671    2  224890300  224891300      4       2  150064       1.7678     0.038547
enh59674    2  225264600  225265600      2       1  150064        2.185     0.014443
enh59675    2  225269800  225270800      3       2  150064       1.8579     0.031593
enh59676    2  225271600  225272600      7       2  150064       2.7159    0.0033043
enh59679    2  225384700  225385700      3       2  150064       3.6737   0.00011953
enh59682    2  225390300  225391300      3       1  150064       5.0926   1.7657e-07
enh59683    2  225392800  225393800      7       2  150064       3.0817     0.001029
enh59685    2  225425700  225426700      6       3  150064       3.0012    0.0013445
enh59686    2  225428400  225429400      3       2  150064       1.7376      0.04114
enh59688    2  225434900  225435900      1       1  150064       1.6773      0.04674
enh59690    2  225439600  225440600      6       2  150064        3.536   0.00020315
enh59693    2  225502600  225503600      5       3  150064       2.4031    0.0081289
enh59697    2  225759200  225760200      4       2  150064       2.1264     0.016733
enh59705    2  225813200  225814200      2       1  150064       2.8813      0.00198
enh59723    2  225888100  225889100      5       2  150064        2.203     0.013798
enh59732    2  225928900  225929900      6       3  150064       1.9494     0.025624
enh59751    2  227679100  227680100      4       2  150064       1.9934     0.023112
enh59752    2  227695800  227696800      2       1  150064       1.8667     0.030973
enh59753    2  227703900  227704900      3       1  150064       1.8996      0.02874
enh59754    2  227705600  227706600      1       1  150064       1.7057      0.04403
enh59757    2  227727200  227728200      4       1  150064       2.3948    0.0083141
enh59759    2  227732700  227733700      4       1  150064       1.7852     0.037113
enh59761    2  227756200  227757200      1       1  150064       1.9007      0.02867
enh59762    2  227766600  227767600      3       1  150064       1.7185     0.042851
enh59764    2  227780800  227781800      2       1  150064       2.1147     0.017227
enh59767    2  227841500  227842500      2       1  150064       2.0638      0.01952
enh59774    2  228262000  228263000      6       2  150064       2.7527    0.0029553
enh59776    2  228276000  228277000      2       1  150064       2.4091    0.0079961
enh59779    2  228280800  228281800      2       1  150064       2.6344    0.0042147
enh59782    2  228324600  228325600      2       1  150064       2.2257     0.013016
enh59789    2  228347400  228348400      3       2  150064       1.9634     0.024799
enh59791    2  228366800  228367800      6       3  150064       1.6589     0.048568
enh59797    2  228380400  228381400      5       2  150064       2.0463     0.020364
enh59798    2  228383200  228384200      8       4  150064       2.3467    0.0094713
enh59800    2  228648300  228649300      5       1  150064       2.7338    0.0031302
enh59809    2  230165400  230166400      1       1  150064       1.8129      0.03492
enh59810    2  230175100  230176100      5       2  150064       1.7925     0.036523
enh59832    2  230845000  230846000      1       1  150064        2.353     0.009312
enh59840    2  231074000  231075000      3       1  150064       2.4627    0.0068951
enh59847    2  231185000  231186000      2       1  150064       1.7592      0.03927
enh59848    2  231190100  231191100      6       2  150064       1.9679     0.024542
enh59872    2  231466400  231467400      3       2  150064       2.9535     0.001571
enh59922    2  231845800  231846800      3       2  150064       2.2584     0.011962
enh59943    2  232264500  232265500      1       1  150064       2.3044       0.0106
enh59946    2  232326200  232327200      2       1  150064       1.9244     0.027151
enh59947    2  232334000  232335000      7       3  150064        2.351    0.0093617
enh59961    2  232469900  232470900      1       1  150064       2.0699      0.01923
enh59963    2  232481200  232482200      3       1  150064        1.871     0.030673
enh59972    2  232528600  232529600      3       1  150064       2.1975     0.013994
enh59973    2  232531900  232532900      2       1  150064       2.2746     0.011466
enh59976    2  232542000  232543000      5       3  150064       1.8461     0.032437
enh60003    2  232981300  232982300      4       1  150064       2.0117     0.022126
enh60006    2  233002700  233003700      2       1  150064       2.5488    0.0054051
enh60038    2  233565700  233566700      3       2  150064        5.358   4.2063e-08
enh60039    2  233585500  233586500      2       1  150064       5.0918    1.773e-07
enh60040    2  233636700  233637700      1       1  150064       6.1794    3.218e-10
enh60041    2  233703100  233704100      1       1  150064       4.5208     3.08e-06
enh60042    2  233738200  233739200      4       2  150064        1.739     0.041013
enh60044    2  233918500  233919500      1       1  150064       2.5708     0.005073
enh60045    2  233923400  233924400      3       1  150064       2.3692    0.0089144
enh60102    2  234473600  234474600      1       1  150064       2.1638      0.01524
enh60137    2  235303100  235304100      4       2  150064       1.9146     0.027771
enh60176    2  237275200  237276200      2       1  150064       1.9621     0.024876
enh60203    2  237897000  237898000      3       1  150064       1.6607     0.048387
enh60249    2  238649100  238650100      4       1  150064       1.7396     0.040963
enh60250    2  238651900  238652900      8       2  150064       1.8747     0.030416
enh60264    2  238880400  238881400      4       2  150064       1.8171     0.034602
enh60280    2  239107400  239108400      2       1  150064       1.7567     0.039487
enh60410    2  241329700  241330700      3       2  150064       2.2044     0.013748
enh60411    2  241341900  241342900      8       1  150064       2.5087    0.0060587
enh60415    2  241393800  241394800      1       1  150064       1.7524      0.03985
enh60427    2  241563000  241564000      3       2  150064       1.6894     0.045568
enh60438    2  241947900  241948900      3       2  150064       1.7005     0.044517
enh60440    2  241973300  241974300      5       3  150064       2.3339    0.0098005
enh60447    2  242042900  242043900      1       1  150064       1.7636       0.0389
enh60449    2  242048500  242049500      5       1  150064       1.7712     0.038262
enh60468    2  242259300  242260300      1       1  150064        1.911        0.028
enh60470    2  242279500  242280500      2       1  150064       1.9294     0.026838
enh60478    2  242445200  242446200      2       1  150064       1.8714     0.030647
enh60483    2  242555500  242556500      2       1  150064       2.3737    0.0088059
enh60486    2  242578500  242579500      3       1  150064       2.3244     0.010052
enh60487    2  242579800  242580800      3       1  150064       2.1179      0.01709
enh60493    2  242670000  242671000      2       1  150064       1.6689     0.047569
enh60511    2  242820100  242821100      2       1  150064       1.9287     0.026884
enh60517    2  242843400  242844400      7       2  150064       1.7085      0.04377
enh60523    2  242907300  242908300      2       1  150064       1.7049     0.044102
enh60538    3    3221400    3222400      4       2  150064       1.7359     0.041293
enh60539    3    3230500    3231500      4       2  150064       1.7667     0.038635
enh60540    3    3233200    3234200      7       3  150064       1.9089     0.028136
enh60570    3    4574800    4575800      5       2  150064       1.7767      0.03781
enh60597    3    4885400    4886400      2       1  150064       2.2033     0.013787
enh60599    3    4891100    4892100      4       1  150064        2.359     0.009161
enh60600    3    4894800    4895800      1       1  150064       2.3182      0.01022
enh60604    3    4948400    4949400      3       1  150064       1.6583     0.048631
enh60617    3    5068600    5069600      7       2  150064       2.3887    0.0084543
enh60634    3    5209400    5210400      2       1  150064        1.761     0.039116
enh60640    3    5241400    5242400      1       1  150064       2.0006      0.02272
enh60641    3    5259500    5260500      7       2  150064       1.7606     0.039154
enh60655    3    8398300    8399300      2       1  150064       1.9324     0.026656
enh60681    3    9403400    9404400      2       1  150064       2.4557    0.0070301
enh60683    3    9406000    9407000      4       2  150064       2.0666     0.019388
enh60684    3    9414700    9415700      2       1  150064       2.3867    0.0084996
enh60687    3    9451800    9452800      1       1  150064       2.0714      0.01916
enh60690    3    9462200    9463200      2       1  150064       2.5539    0.0053266
enh60691    3    9464200    9465200      3       2  150064       1.8481     0.032294
enh60752    3   10240500   10241500      2       1  150064       1.7216     0.042573
enh60773    3   10417800   10418800      9       2  150064       3.1709   0.00075983
enh60775    3   10437200   10438200      3       1  150064       3.3372   0.00042317
enh60778    3   10593500   10594500      3       1  150064       2.2016     0.013848
enh60831    3   11673000   11674000      5       2  150064        2.347    0.0094633
enh60834    3   11680600   11681600      5       3  150064       1.9744      0.02417
enh60835    3   11685600   11686600      2       1  150064       3.9925   3.2686e-05
enh60843    3   11886000   11887000      4       1  150064       2.4412    0.0073193
enh60844    3   11888800   11889800      2       1  150064       1.9628     0.024835
enh60851    3   12231600   12232600      2       1  150064       2.9607    0.0015346
enh60856    3   12287700   12288700      3       2  150064       2.4499    0.0071443
enh60867    3   12512600   12513600      3       2  150064        2.531    0.0056874
enh60869    3   12520800   12521800      4       1  150064       2.2484     0.012275
enh60870    3   12521300   12522300      4       2  150064       2.1823     0.014543
enh60871    3   12524200   12525200      3       1  150064       1.9132     0.027863
enh60875    3   12549300   12550300      4       2  150064       2.2149     0.013384
enh60876    3   12601400   12602400      2       1  150064       2.4155    0.0078571
enh60878    3   12631700   12632700      2       1  150064       2.1731     0.014885
enh60880    3   12663500   12664500      2       1  150064       1.8685     0.030845
enh60883    3   12668800   12669800      1       1  150064       2.2473      0.01231
enh60885    3   12679400   12680400      1       1  150064       2.3523     0.009328
enh60890    3   12690600   12691600      4       2  150064       2.1735     0.014872
enh60892    3   12697300   12698300      2       1  150064       2.1565     0.015523
enh60895    3   12723200   12724200      1       1  150064       2.3974     0.008255
enh60896    3   12761200   12762200      2       1  150064       1.7678     0.038545
enh60914    3   13026600   13027600      4       1  150064       1.7152     0.043158
enh60927    3   13111000   13112000      8       2  150064       2.3845    0.0085508
enh60930    3   13136700   13137700      4       2  150064        2.111     0.017385
enh60932    3   13190900   13191900      2       1  150064       1.7917     0.036588
enh60936    3   13304000   13305000      5       2  150064       1.8468     0.032391
enh60941    3   13375900   13376900      2       1  150064       2.4131    0.0079082
enh60942    3   13388000   13389000      2       1  150064       2.1091     0.017467
enh60944    3   13427500   13428500      5       2  150064       2.5924    0.0047661
enh60949    3   13456500   13457500      4       2  150064        1.713     0.043358
enh60952    3   13463000   13464000      2       1  150064       1.7782     0.037682
enh60958    3   13494000   13495000      3       2  150064        2.009     0.022266
enh61000    3   14418800   14419800     10       2  150064       2.4793    0.0065818
enh61018    3   14690100   14691100      3       1  150064       1.7374     0.041157
enh61019    3   14691600   14692600      2       1  150064       1.7422     0.040736
enh61022    3   14732200   14733200      2       1  150064       1.8499     0.032163
enh61026    3   14847200   14848200      6       2  150064       1.8651     0.031082
enh61028    3   14872600   14873600      2       1  150064       2.6384    0.0041643
enh61029    3   14873600   14874600      2       1  150064       2.4967    0.0062681
enh61041    3   15138600   15139600      2       1  150064       1.7907     0.036672
enh61055    3   15346500   15347500      5       2  150064       1.7294      0.04187
enh61121    3   16309500   16310500      2       1  150064        2.097     0.017998
enh61143    3   16441000   16442000      5       2  150064       2.0809      0.01872
enh61147    3   16460200   16461200      4       2  150064       1.7414     0.040808
enh61175    3   16842500   16843500      3       1  150064       2.6329    0.0042324
enh61176    3   16852300   16853300      6       3  150064       3.2394   0.00059899
enh61177    3   16865400   16866400      3       1  150064       3.3366   0.00042409
enh61178    3   16879400   16880400      1       1  150064       1.8239      0.03408
enh61181    3   16891300   16892300      7       3  150064       2.2331     0.012772
enh61190    3   16947100   16948100      1       1  150064       2.7404     0.003068
enh61191    3   16951000   16952000      3       1  150064       3.5851   0.00016849
enh61193    3   16957100   16958100      4       2  150064       3.1145    0.0009214
enh61194    3   16958400   16959400      4       1  150064       3.3791   0.00036362
enh61195    3   16964300   16965300      2       1  150064       3.2495   0.00057798
enh61196    3   16969800   16970800      3       2  150064       2.2143     0.013404
enh61197    3   16972000   16973000      2       1  150064       2.9489    0.0015943
enh61198    3   16974200   16975200      4       2  150064       1.7915     0.036606
enh61199    3   16977200   16978200      3       1  150064       1.7499     0.040067
enh61210    3   17046000   17047000      4       2  150064       1.9889     0.023359
enh61213    3   17072300   17073300      5       2  150064       1.8184     0.034503
enh61214    3   17075800   17076800      4       2  150064       1.7059      0.04401
enh61215    3   17080500   17081500      3       1  150064       2.1731     0.014887
enh61217    3   17115400   17116400      3       2  150064       2.9324    0.0016817
enh61219    3   17193300   17194300      4       2  150064       2.7683    0.0028174
enh61220    3   17220900   17221900      3       1  150064       4.2715   9.7099e-06
enh61222    3   17231800   17232800      1       1  150064       4.6319    1.812e-06
enh61223    3   17236500   17237500      2       1  150064       3.8841   5.1359e-05
enh61224    3   17237200   17238200      1       1  150064       4.7199     1.18e-06
enh61226    3   17363800   17364800      1       1  150064       3.4059    0.0003297
enh61228    3   17706200   17707200      2       1  150064       4.1961   1.3575e-05
enh61229    3   17774200   17775200      1       1  150064        4.382     5.88e-06
enh61230    3   17780300   17781300      3       2  150064       4.6669   1.5285e-06
enh61231    3   17784700   17785700      4       1  150064         2.91     0.001807
enh61232    3   17788500   17789500      2       1  150064       4.2259   1.1897e-05
enh61233    3   17790700   17791700      1       1  150064       3.0272     0.001234
enh61234    3   17816200   17817200      1       1  150064       4.8777    5.367e-07
enh61235    3   17847600   17848600     12       2  150064       2.1496     0.015792
enh61238    3   17954800   17955800      4       2  150064       2.4201    0.0077573
enh61241    3   17987000   17988000      3       2  150064       2.1101     0.017424
enh61242    3   18005200   18006200      1       1  150064       2.6495     0.004031
enh61244    3   18022400   18023400      1       1  150064       1.7402      0.04091
enh61246    3   18027600   18028600      3       2  150064       2.1209     0.016965
enh61252    3   18392300   18393300      4       2  150064       2.0938      0.01814
enh61261    3   18435200   18436200      3       1  150064       2.3253     0.010027
enh61262    3   18440900   18441900      5       2  150064       2.7256    0.0032097
enh61265    3   18448300   18449300      3       2  150064       2.1313     0.016534
enh61267    3   18453300   18454300      3       2  150064       2.7806    0.0027127
enh61268    3   18457700   18458700      1       1  150064       2.2682      0.01166
enh61270    3   18468300   18469300      2       1  150064       1.8385     0.032998
enh61315    3   18910600   18911600      1       1  150064       3.3343    0.0004276
enh61317    3   18925200   18926200      2       1  150064       3.3735   0.00037105
enh61331    3   19990400   19991400      3       2  150064       1.8339     0.033334
enh61368    3   23443900   23444900      2       1  150064       1.8741     0.030459
enh61382    3   23768300   23769300      5       3  150064       2.4113     0.007947
enh61393    3   23852900   23853900      4       2  150064       3.4433    0.0002873
enh61395    3   23861000   23862000      4       2  150064       2.7034    0.0034315
enh61396    3   23863000   23864000      3       2  150064       2.1025     0.017754
enh61402    3   23877900   23878900      2       1  150064       2.3853    0.0085317
enh61421    3   25634600   25635600      1       1  150064       2.2734       0.0115
enh61430    3   25821900   25822900      2       1  150064       1.6863      0.04587
enh61434    3   25833600   25834600      2       1  150064       2.2508     0.012198
enh61477    3   29178800   29179800      3       2  150064       2.9543    0.0015671
enh61491    3   29451500   29452500      1       1  150064       1.8392      0.03294
enh61497    3   29724200   29725200      4       2  150064       1.8435     0.032628
enh61498    3   29727600   29728600      7       2  150064       2.0707     0.019196
enh61499    3   29799100   29800100      1       1  150064       2.6222     0.004368
enh61500    3   29800500   29801500      1       1  150064       3.0275     0.001233
enh61504    3   30272800   30273800      3       2  150064       3.1731   0.00075415
enh61505    3   30304600   30305600      3       1  150064       2.5268    0.0057558
enh61506    3   30331500   30332500      6       3  150064       3.0713    0.0010658
enh61507    3   30373800   30374800      3       2  150064        2.272     0.011544
enh61509    3   30391200   30392200      5       2  150064       2.0295     0.021205
enh61511    3   30396900   30397900      3       2  150064        1.796     0.036249
enh61537    3   30722100   30723100      4       2  150064       1.8472      0.03236
enh61558    3   31490000   31491000      2       1  150064        1.684     0.046087
enh61568    3   31583800   31584800      2       1  150064       2.3791    0.0086763
enh61573    3   31594800   31595800      1       1  150064       2.3913     0.008395
enh61576    3   31609800   31610800      1       1  150064       1.6709      0.04737
enh61579    3   31677300   31678300      2       1  150064       1.6942     0.045115
enh61586    3   32132600   32133600      6       2  150064       2.0718      0.01914
enh61592    3   32155400   32156400      8       1  150064       1.9281     0.026924
enh61609    3   32344600   32345600      4       2  150064       1.7943     0.036385
enh61663    3   32744700   32745700      5       3  150064       1.6734     0.047124
enh61673    3   33015200   33016200      6       2  150064       2.0009     0.022701
enh61676    3   33048700   33049700      5       2  150064       1.6612     0.048332
enh61686    3   33103500   33104500      1       1  150064       1.6983      0.04473
enh61693    3   33152600   33153600      1       1  150064       1.7322      0.04162
enh61696    3   33413900   33414900      1       1  150064       3.0412     0.001178
enh61697    3   33426700   33427700      3       2  150064       2.6673    0.0038233
enh61698    3   33468800   33469800      6       3  150064       2.6987     0.003481
enh61699    3   33472600   33473600      2       1  150064       3.1439   0.00083346
enh61701    3   33478000   33479000      4       2  150064        3.137   0.00085329
enh61702    3   33483100   33484100      6       3  150064       2.7076    0.0033882
enh61721    3   34064900   34065900      2       1  150064       2.5681    0.0051131
enh61740    3   35317100   35318100      4       2  150064       2.6414    0.0041279
enh61741    3   35333700   35334700      6       3  150064       2.2039     0.013765
enh61745    3   35546500   35547500      6       3  150064       1.7172     0.042974
enh61748    3   35699300   35700300      1       1  150064       1.8038      0.03563
enh61751    3   35707600   35708600      3       1  150064       2.0798     0.018773
enh61758    3   36587600   36588600      1       1  150064       2.2408      0.01252
enh61761    3   36884300   36885300      2       1  150064       5.1878   1.0642e-07
enh61763    3   36909900   36910900      2       1  150064       3.0448    0.0011641
enh61764    3   36916700   36917700      2       1  150064       2.9571    0.0015525
enh61765    3   36918300   36919300      3       1  150064       3.1373   0.00085264
enh61766    3   36919200   36920200      4       2  150064        5.249   7.6482e-08
enh61768    3   36935300   36936300      3       1  150064       2.8818    0.0019771
enh61770    3   36948100   36949100      1       1  150064       2.9594     0.001541
enh61772    3   36952800   36953800      4       2  150064       4.1104   1.9746e-05
enh61774    3   36959200   36960200      4       2  150064       5.3805   3.7134e-08
enh61775    3   36965100   36966100      5       3  150064        1.658     0.048655
enh61776    3   36984600   36985600      2       1  150064       2.7253    0.0032117
enh61777    3   36986600   36987600      4       2  150064       3.3887   0.00035117
enh61778    3   36999500   37000500      2       1  150064       2.0392     0.020716
enh61779    3   37010900   37011900      2       1  150064       2.8671     0.002071
enh61780    3   37029300   37030300      1       1  150064       2.1522      0.01569
enh61782    3   37035900   37036900      2       1  150064       1.8574      0.03163
enh61783    3   37066100   37067100      4       1  150064       2.9204    0.0017478
enh61784    3   37186400   37187400      1       1  150064       3.0522     0.001136
enh61786    3   37196200   37197200      2       1  150064        2.251     0.012192
enh61788    3   37204300   37205300      3       1  150064       3.0441    0.0011669
enh61789    3   37212400   37213400      1       1  150064       2.9258     0.001718
enh61791    3   37220700   37221700      5       3  150064       2.2979     0.010784
enh61792    3   37254400   37255400      2       1  150064       2.1823     0.014545
enh61793    3   37257400   37258400      5       2  150064       2.9096    0.0018093
enh61794    3   37259100   37260100      4       1  150064       2.7557    0.0029283
enh61797    3   37269200   37270200      4       2  150064       2.2456     0.012366
enh61798    3   37270000   37271000      4       2  150064       2.0826     0.018644
enh61802    3   37312800   37313800      2       1  150064       2.0703      0.01921
enh61810    3   37552200   37553200      2       1  150064       2.0508     0.020145
enh61811    3   37578400   37579400      5       2  150064       2.5563    0.0052895
enh61828    3   37948200   37949200      5       2  150064       1.9275     0.026959
enh61829    3   37950400   37951400      2       1  150064       3.6389   0.00013692
enh61830    3   37962600   37963600      3       1  150064       2.8319    0.0023137
enh61831    3   37966500   37967500      4       2  150064       2.8943    0.0019001
enh61838    3   38016000   38017000      3       2  150064       1.6536     0.049107
enh61843    3   38037800   38038800      2       1  150064        1.715     0.043174
enh61874    3   38468100   38469100      3       1  150064        3.113   0.00092601
enh61876    3   38479300   38480300      2       1  150064       3.1451   0.00083004
enh61877    3   38494100   38495100      3       1  150064       3.1473   0.00082402
enh61878    3   38497500   38498500      4       1  150064       3.1134   0.00092479
enh61880    3   38514100   38515100      1       1  150064       2.9247     0.001724
enh61881    3   38537100   38538100      3       2  150064       2.9227    0.0017349
enh61884    3   38589400   38590400      2       1  150064       3.1803   0.00073572
enh61886    3   39092200   39093200      1       1  150064       2.7488     0.002991
enh61917    3   39331300   39332300      1       1  150064       1.8839      0.02979
enh61921    3   39368800   39369800      4       2  150064       2.1102     0.017421
enh61947    3   40732000   40733000      2       1  150064        1.661     0.048356
enh61949    3   40759600   40760600      1       1  150064       2.1459      0.01594
enh62011    3   42189200   42190200      1       1  150064       2.5325     0.005663
enh62012    3   42189600   42190600      3       1  150064       2.5561    0.0052933
enh62013    3   42190100   42191100      3       2  150064       3.2587   0.00055968
enh62016    3   42201800   42202800      1       1  150064       2.3561     0.009233
enh62017    3   42202600   42203600      1       1  150064       1.7506      0.04001
enh62018    3   42205400   42206400      2       1  150064       1.7237     0.042378
enh62021    3   42214600   42215600      1       1  150064         2.26      0.01191
enh62022    3   42220500   42221500      3       2  150064       2.0539     0.019994
enh62023    3   42234000   42235000      6       2  150064       2.4974    0.0062562
enh62024    3   42236900   42237900      3       1  150064       2.5243    0.0057956
enh62026    3   42288800   42289800      2       1  150064       1.7321     0.041624
enh62039    3   42570200   42571200      1       1  150064       2.8961     0.001889
enh62053    3   42692900   42693900      2       1  150064       2.1973     0.013999
enh62095    3   43335000   43336000      2       1  150064       1.8324     0.033448
enh62099    3   43358300   43359300      2       1  150064       1.7782     0.037685
enh62120    3   43680100   43681100      1       1  150064       1.7368      0.04121
enh62124    3   43737500   43738500      2       1  150064        3.346   0.00040994
enh62127    3   43800400   43801400      3       2  150064       2.8163    0.0024292
enh62139    3   44512900   44513900      1       1  150064       3.7984    7.281e-05
enh62145    3   44597500   44598500      1       1  150064       3.0287     0.001228
enh62184    3   45180400   45181400      7       4  150064       2.1191      0.01704
enh62190    3   45370900   45371900      4       2  150064       2.0959     0.018045
enh62275    3   46029000   46030000      3       2  150064       2.0005     0.022721
enh62282    3   46100000   46101000     10       3  150064       1.7431     0.040658
enh62449    3   47824200   47825200      2       1  150064       1.6567     0.048795
enh62453    3   47901300   47902300      2       1  150064        2.535     0.005623
enh62455    3   47931500   47932500      2       1  150064       1.8561     0.031721
enh62456    3   47939400   47940400      2       1  150064       2.2134     0.013434
enh62458    3   48043200   48044200      1       1  150064       1.8619      0.03131
enh62466    3   48105400   48106400      1       1  150064        1.977      0.02402
enh62468    3   48131000   48132000      1       1  150064       1.7805       0.0375
enh62469    3   48153700   48154700      1       1  150064       1.8158       0.0347
enh62470    3   48166500   48167500      1       1  150064       1.8551      0.03179
enh62472    3   48211200   48212200      2       1  150064        1.689     0.045613
enh62475    3   48235700   48236700      1       1  150064       2.3208      0.01015
enh62478    3   48258700   48259700      3       1  150064       2.1006     0.017839
enh62481    3   48274000   48275000      2       1  150064       2.8184    0.0024135
enh62483    3   48281500   48282500      3       1  150064       2.1688     0.015048
enh62489    3   48343600   48344600      4       1  150064        1.983     0.023681
enh62490    3   48348200   48349200      1       1  150064       2.0548      0.01995
enh62491    3   48362000   48363000      4       1  150064       2.0024     0.022619
enh62492    3   48374800   48375800      6       2  150064       2.0896     0.018326
enh62522    3   48661300   48662300      1       1  150064        2.289      0.01104
enh62523    3   48671000   48672000      2       1  150064       2.3372    0.0097139
enh62530    3   48746000   48747000      2       1  150064       1.6997     0.044593
enh62532    3   48754800   48755800      1       1  150064       2.1125      0.01732
enh62534    3   48777100   48778100      1       1  150064        1.712      0.04345
enh62563    3   49156200   49157200      2       1  150064       2.1108     0.017397
enh62572    3   49275700   49276700      5       2  150064       1.7737     0.038055
enh62577    3   49334300   49335300      4       2  150064       1.8961     0.028972
enh62579    3   49375300   49376300      1       1  150064       1.7766      0.03782
enh62587    3   49421700   49422700      1       1  150064       2.3101      0.01044
enh62588    3   49426000   49427000      1       1  150064        1.854      0.03187
enh62591    3   49437000   49438000      3       2  150064       2.1673     0.015107
enh62599    3   49458400   49459400      3       1  150064       2.1882     0.014328
enh62601    3   49465300   49466300      2       1  150064       2.3632    0.0090586
enh62602    3   49467200   49468200      1       1  150064        2.313      0.01036
enh62610    3   49532200   49533200      2       1  150064       1.7921     0.036557
enh62611    3   49537900   49538900      1       1  150064       1.9572      0.02516
enh62620    3   49749500   49750500      5       3  150064       1.8556     0.031757
enh62623    3   49759600   49760600      2       1  150064       1.7308     0.041743
enh62626    3   49821500   49822500      3       2  150064        2.037     0.020826
enh62630    3   49843700   49844700      1       1  150064       2.0166      0.02187
enh62631    3   49849100   49850100      1       1  150064       2.3804     0.008648
enh62632    3   49851700   49852700      2       1  150064       2.4112      0.00795
enh62633    3   49876600   49877600      1       1  150064       1.9625      0.02485
enh62634    3   49892600   49893600      2       1  150064       2.2205     0.013191
enh62635    3   49894200   49895200      2       1  150064       2.0486     0.020249
enh62636    3   49910200   49911200      3       2  150064       1.9178     0.027566
enh62637    3   49938700   49939700      3       1  150064       2.0912     0.018256
enh62644    3   49976500   49977500      2       1  150064       1.7141     0.043251
enh62645    3   49978600   49979600      2       1  150064        2.531    0.0056873
enh62646    3   49979700   49980700      3       2  150064       2.2091     0.013584
enh62648    3   49997200   49998200      2       1  150064       2.9361    0.0016618
enh62649    3   50077900   50078900      2       1  150064       2.4036    0.0081174
enh62650    3   50112300   50113300      4       2  150064       3.0641    0.0010915
enh62653    3   50125200   50126200      4       2  150064       2.2616     0.011861
enh62654    3   50128300   50129300      3       1  150064       2.8328    0.0023068
enh62674    3   50286700   50287700      3       1  150064       2.5802    0.0049365
enh62675    3   50291700   50292700      4       2  150064       3.0069    0.0013198
enh62701    3   50409600   50410600      3       2  150064       3.0316    0.0012165
enh62709    3   50518600   50519600      4       2  150064       2.7236    0.0032291
enh62731    3   51008800   51009800      2       1  150064       2.0342     0.020965
enh62736    3   51425700   51426700      1       1  150064        2.068      0.01932
enh62741    3   51535000   51536000      1       1  150064       2.2004      0.01389
enh62746    3   51655400   51656400      3       1  150064       1.8953     0.029025
enh62756    3   51768300   51769300      5       2  150064       2.2642     0.011782
enh62775    3   52083100   52084100      1       1  150064       1.8409      0.03282
enh62783    3   52142300   52143300      2       1  150064       2.0145     0.021978
enh62784    3   52143800   52144800      1       1  150064       2.0967      0.01801
enh62790    3   52223400   52224400      1       1  150064       3.4801    0.0002506
enh62791    3   52228100   52229100      4       2  150064       3.6389   0.00013689
enh62792    3   52230000   52231000      2       1  150064       3.5017   0.00023113
enh62793    3   52236000   52237000      2       1  150064       3.5856   0.00016812
enh62797    3   52269100   52270100      5       3  150064        4.089   2.1657e-05
enh62803    3   52304800   52305800      3       2  150064       4.4495   4.3037e-06
enh62804    3   52307100   52308100      3       1  150064       3.0683    0.0010763
enh62808    3   52332800   52333800      2       1  150064       5.6228   9.3969e-09
enh62809    3   52341300   52342300      1       1  150064       2.9234     0.001731
enh62810    3   52347700   52348700      2       1  150064       2.8812     0.001981
enh62817    3   52406800   52407800      4       2  150064       3.6841   0.00011474
enh62820    3   52466600   52467600      4       2  150064       3.9566   3.8006e-05
enh62822    3   52478600   52479600      2       1  150064       2.5522    0.0053525
enh62825    3   52491000   52492000      3       1  150064       3.8496   5.9145e-05
enh62832    3   52532100   52533100      2       1  150064       2.9165    0.0017697
enh62833    3   52558300   52559300      2       1  150064       3.3604    0.0003892
enh62834    3   52559100   52560100      2       1  150064       4.4057   5.2729e-06
enh62836    3   52565400   52566400      2       1  150064       4.3104   8.1465e-06
enh62837    3   52568300   52569300      2       1  150064       4.5023    3.361e-06
enh62839    3   52572100   52573100      3       1  150064       3.9099   4.6163e-05
enh62840    3   52573200   52574200      3       2  150064       3.7811    7.806e-05
enh62841    3   52703600   52704600      3       2  150064       4.2798   9.3526e-06
enh62844    3   52716000   52717000      3       2  150064       4.2563   1.0391e-05
enh62845    3   52717600   52718600      2       1  150064       4.4416   4.4639e-06
enh62846    3   52721100   52722100      1       1  150064       4.9238    4.245e-07
enh62847    3   52737500   52738500      1       1  150064       4.5918    2.197e-06
enh62848    3   52741400   52742400      1       1  150064       3.4679    0.0002623
enh62849    3   52754900   52755900      3       1  150064       3.5828   0.00016997
enh62850    3   52796900   52797900      1       1  150064       5.0263      2.5e-07
enh62851    3   52803100   52804100      1       1  150064       5.0609    2.086e-07
enh62853    3   52809200   52810200      1       1  150064       4.9788    3.199e-07
enh62856    3   52844700   52845700      2       1  150064       5.4401   2.6631e-08
enh62857    3   52870400   52871400      2       1  150064       4.5998    2.115e-06
enh62858    3   52878300   52879300      1       1  150064       5.6423    8.392e-09
enh62859    3   52904100   52905100      2       1  150064       4.7162   1.2012e-06
enh62860    3   52907400   52908400      1       1  150064       5.6131    9.939e-09
enh62861    3   52909000   52910000      1       1  150064       5.0388    2.342e-07
enh62862    3   52924300   52925300      1       1  150064       1.7474      0.04028
enh62863    3   52925400   52926400      1       1  150064       4.9932    2.969e-07
enh62864    3   52928100   52929100      4       2  150064       5.2742   6.6653e-08
enh62865    3   52931800   52932800      2       1  150064        4.483   3.6795e-06
enh62866    3   52935500   52936500      1       1  150064       1.9251      0.02711
enh62867    3   52937600   52938600      2       1  150064        5.119    1.536e-07
enh62869    3   52948400   52949400      4       1  150064       3.5795   0.00017214
enh62870    3   53016800   53017800      1       1  150064       6.1808    3.188e-10
enh62875    3   53065700   53066700      1       1  150064       2.9818     0.001433
enh62876    3   53069600   53070600      3       2  150064       2.1356     0.016357
enh62877    3   53074100   53075100      3       1  150064        3.124   0.00089216
enh62878    3   53075800   53076800      2       1  150064       4.8934   4.9565e-07
enh62879    3   53076500   53077500      3       1  150064       4.2995   8.5598e-06
enh62880    3   53077200   53078200      4       2  150064       4.1283   1.8276e-05
enh62881    3   53077600   53078600      3       2  150064       5.3489   4.4241e-08
enh62882    3   53105600   53106600      2       1  150064       2.1692     0.015032
enh62885    3   53142800   53143800      2       1  150064       4.0251   2.8481e-05
enh62902    3   53227700   53228700      3       2  150064       2.0098     0.022228
enh62903    3   53229800   53230800      4       2  150064       3.2444    0.0005884
enh62904    3   53245400   53246400      4       2  150064       1.8216     0.034261
enh62905    3   53252000   53253000      5       2  150064       2.1897     0.014274
enh62906    3   53270000   53271000     11       2  150064       2.4312    0.0075242
enh62908    3   53282000   53283000      5       2  150064       2.8605    0.0021147
enh62910    3   53290000   53291000      4       2  150064       2.6459    0.0040737
enh62912    3   53303300   53304300      2       1  150064       1.7912     0.036629
enh62917    3   53379500   53380500      1       1  150064        4.146    1.692e-05
enh62919    3   53388600   53389600      2       1  150064       3.5769   0.00017387
enh62920    3   53551700   53552700      4       2  150064       1.8918     0.029259
enh62932    3   53923700   53924700      2       1  150064       1.9728     0.024257
enh62954    3   56712500   56713500      4       2  150064       1.9439     0.025955
enh62955    3   56713700   56714700      4       1  150064       2.3096     0.010455
enh62962    3   56769300   56770300      3       1  150064       1.9887     0.023368
enh62980    3   56857600   56858600      4       2  150064       2.1592     0.015418
enh62984    3   56889700   56890700      2       1  150064         1.66     0.048452
enh63062    3   58034800   58035800      3       2  150064       1.6946     0.045076
enh63077    3   58150000   58151000      2       1  150064       1.8904      0.02935
enh63080    3   58163900   58164900      8       2  150064       1.7897     0.036755
enh63091    3   58303200   58304200      1       1  150064       1.8874      0.02955
enh63095    3   58333400   58334400      2       1  150064        1.751     0.039974
enh63097    3   58336200   58337200      5       2  150064        1.829     0.033701
enh63101    3   58374200   58375200      4       2  150064       2.2624     0.011836
enh63102    3   58399900   58400900      2       1  150064       1.8105     0.035106
enh63103    3   58417700   58418700      2       1  150064       2.2582     0.011967
enh63104    3   58419800   58420800      7       3  150064       2.2351     0.012706
enh63106    3   58456500   58457500      2       1  150064       2.2212     0.013169
enh63109    3   58469500   58470500      1       1  150064       2.4373     0.007399
enh63134    3   59411200   59412200      8       2  150064       1.9573     0.025155
enh63137    3   59436900   59437900     10       2  150064        1.829     0.033697
enh63144    3   59738200   59739200      4       2  150064       2.4779    0.0066072
enh63146    3   59744300   59745300      6       2  150064       1.8743     0.030445
enh63147    3   59746200   59747200      5       2  150064       2.3478    0.0094429
enh63151    3   59776500   59777500      3       2  150064       1.6521     0.049253
enh63152    3   59779500   59780500      3       1  150064       2.3894     0.008437
enh63153    3   59784700   59785700      3       1  150064        1.775     0.037948
enh63171    3   59966000   59967000     11       4  150064       1.7314     0.041687
enh63177    3   59995800   59996800      5       3  150064       1.6693     0.047533
enh63188    3   60046500   60047500      3       2  150064       2.6416    0.0041252
enh63190    3   60050600   60051600     13       2  150064       1.9264      0.02703
enh63195    3   60076100   60077100      6       4  150064       1.9464     0.025802
enh63196    3   60080400   60081400      4       2  150064       1.9336      0.02658
enh63209    3   61237600   61238600      4       2  150064       1.7454     0.040454
enh63216    3   62089100   62090100      1       1  150064       3.0329     0.001211
enh63222    3   63841000   63842000      3       1  150064       3.8713   5.4135e-05
enh63224    3   63850800   63851800      4       2  150064       2.2454      0.01237
enh63225    3   63855900   63856900      2       1  150064       2.5461    0.0054469
enh63230    3   63895800   63896800      4       2  150064       2.3692    0.0089141
enh63233    3   63912600   63913600      3       2  150064       2.7253    0.0032117
enh63234    3   63913700   63914700      2       1  150064       4.1739   1.4972e-05
enh63239    3   63924400   63925400      2       1  150064       3.1717   0.00075786
enh63243    3   63950100   63951100      4       2  150064       2.9428    0.0016261
enh63244    3   63951700   63952700      2       1  150064       4.1676   1.5389e-05
enh63246    3   63958600   63959600      2       1  150064       2.9836    0.0014242
enh63247    3   63964500   63965500      5       2  150064        3.663   0.00012463
enh63249    3   63993800   63994800      4       2  150064       4.6468    1.686e-06
enh63250    3   64006700   64007700      4       2  150064       1.9426     0.026032
enh63252    3   64015900   64016900      4       2  150064       1.6919     0.045328
enh63253    3   64136200   64137200      5       2  150064        3.605   0.00015606
enh63254    3   64172600   64173600      6       2  150064       3.5696    0.0001788
enh63273    3   66427800   66428800      4       2  150064       1.6945     0.045084
enh63285    3   66531400   66532400      1       1  150064       1.7962      0.03623
enh63300    3   67047400   67048400      2       1  150064       1.8736     0.030492
enh63304    3   67133300   67134300      2       1  150064       1.8972     0.028898
enh63305    3   67651100   67652100      2       1  150064        2.351    0.0093625
enh63306    3   67652800   67653800      3       1  150064       2.6431    0.0041071
enh63307    3   67685700   67686700      3       1  150064       1.7835     0.037251
enh63308    3   67688400   67689400      2       1  150064       1.7652     0.038767
enh63309    3   67698400   67699400      3       1  150064       2.0462     0.020367
enh63310    3   67699200   67700200      5       2  150064       2.3192     0.010192
enh63311    3   67699800   67700800      3       2  150064       2.2937     0.010905
enh63312    3   67700800   67701800      4       2  150064       2.8354    0.0022885
enh63313    3   67702000   67703000      3       1  150064       1.8395      0.03292
enh63349    3   69355000   69356000      2       1  150064       2.7099    0.0033647
enh63351    3   69375300   69376300      2       1  150064       2.6991    0.0034768
enh63353    3   69388400   69389400      3       1  150064       2.1564     0.015526
enh63354    3   69400600   69401600      9       3  150064       1.7479     0.040239
enh63356    3   69412700   69413700      8       2  150064       1.9316     0.026706
enh63357    3   69417300   69418300     10       1  150064       3.0016    0.0013428
enh63360    3   69432800   69433800      7       2  150064       3.0952   0.00098342
enh63361    3   69435600   69436600      4       2  150064       2.2922     0.010948
enh63370    3   69795700   69796700      1       1  150064       3.1258    0.0008866
enh63371    3   69800200   69801200      2       1  150064       3.6982   0.00010856
enh63373    3   69840100   69841100      2       1  150064       3.6867   0.00011358
enh63379    3   71033000   71034000      1       1  150064       1.8091      0.03522
enh63384    3   71080700   71081700      3       1  150064       1.6838     0.046113
enh63388    3   71099200   71100200      1       1  150064       1.9498       0.0256
enh63395    3   71128200   71129200      1       1  150064       1.7362      0.04126
enh63396    3   71132100   71133100      4       2  150064       2.1944     0.014104
enh63397    3   71134000   71135000      3       1  150064       2.4844     0.006489
enh63400    3   71142000   71143000      2       1  150064       1.6471     0.049774
enh63402    3   71150700   71151700      3       1  150064       2.7376    0.0030947
enh63404    3   71166600   71167600      1       1  150064       3.1354    0.0008581
enh63405    3   71168000   71169000      1       1  150064       1.7172      0.04297
enh63406    3   71168400   71169400      1       1  150064       1.7172      0.04297
enh63407    3   71169200   71170200      3       1  150064       2.6697    0.0037959
enh63408    3   71170300   71171300      4       2  150064       2.5632    0.0051858
enh63409    3   71172100   71173100      3       2  150064       2.7755    0.0027557
enh63410    3   71174100   71175100      5       2  150064       3.1063   0.00094726
enh63411    3   71175400   71176400      8       2  150064       2.2052     0.013719
enh63412    3   71182400   71183400      2       1  150064       1.7233     0.042418
enh63413    3   71186000   71187000      4       1  150064       1.6911     0.045409
enh63414    3   71186800   71187800      1       1  150064       1.6864      0.04586
enh63416    3   71192000   71193000      3       1  150064       2.1917     0.014202
enh63422    3   71266400   71267400      2       1  150064       2.1646     0.015211
enh63424    3   71276700   71277700      2       1  150064       1.8749     0.030405
enh63426    3   71288800   71289800      2       1  150064       3.6057   0.00015566
enh63428    3   71294900   71295900      1       1  150064       2.5053     0.006117
enh63429    3   71296500   71297500      4       2  150064       3.8755   5.3204e-05
enh63431    3   71301600   71302600      2       1  150064       4.3596   6.5151e-06
enh63432    3   71311600   71312600      1       1  150064       2.4199     0.007763
enh63433    3   71314100   71315100      2       1  150064       4.1254   1.8505e-05
enh63434    3   71319100   71320100      4       2  150064       2.3253     0.010027
enh63435    3   71331600   71332600      5       2  150064       3.3341   0.00042795
enh63437    3   71353600   71354600      2       1  150064       2.6003    0.0046568
enh63439    3   71365800   71366800      4       2  150064       3.4888   0.00024257
enh63440    3   71368400   71369400      4       2  150064       2.8338    0.0022999
enh63441    3   71397400   71398400      1       1  150064       3.8724    5.389e-05
enh63443    3   71407800   71408800      5       3  150064       3.3302   0.00043397
enh63454    3   71437600   71438600      3       2  150064       3.4526   0.00027764
enh63462    3   71469700   71470700      1       1  150064       2.3373     0.009712
enh63464    3   71473100   71474100      3       1  150064        2.202     0.013834
enh63465    3   71474500   71475500      1       1  150064        1.927      0.02699
enh63467    3   71480200   71481200      4       2  150064       2.1466     0.015913
enh63468    3   71482700   71483700      8       3  150064       2.1356     0.016357
enh63471    3   71491800   71492800      3       2  150064       2.6218    0.0043734
enh63472    3   71496800   71497800      1       1  150064       1.8728      0.03055
enh63473    3   71501200   71502200      2       1  150064       2.5606    0.0052239
enh63474    3   71504100   71505100      1       1  150064       3.2727    0.0005326
enh63475    3   71506700   71507700      2       1  150064       2.6267    0.0043104
enh63477    3   71513000   71514000      6       4  150064       2.6847    0.0036294
enh63478    3   71514900   71515900      2       1  150064       2.0771     0.018897
enh63480    3   71527600   71528600      2       1  150064       3.0197    0.0012651
enh63481    3   71529900   71530900      3       1  150064       2.0746      0.01901
enh63483    3   71550900   71551900      2       1  150064       2.1222     0.016911
enh63484    3   71552900   71553900      1       1  150064       4.9105    4.543e-07
enh63486    3   71564800   71565800      1       1  150064        4.929    4.133e-07
enh63487    3   71578000   71579000      1       1  150064       4.7976    8.028e-07
enh63489    3   71582700   71583700      3       1  150064       4.4975   3.4375e-06
enh63490    3   71585500   71586500      2       1  150064       3.1861   0.00072098
enh63492    3   71592300   71593300      1       1  150064       3.4803    0.0002504
enh63494    3   71598800   71599800      1       1  150064       3.4666    0.0002635
enh63502    3   71666100   71667100      2       1  150064       4.0222   2.8835e-05
enh63503    3   71678500   71679500      4       2  150064       4.1094   1.9831e-05
enh63512    3   71770600   71771600      3       2  150064       2.5376    0.0055813
enh63514    3   71778300   71779300      5       2  150064       2.5382     0.005571
enh63516    3   71828700   71829700      4       2  150064       1.8585     0.031547
enh63525    3   71991400   71992400      3       1  150064       1.7392     0.040998
enh63555    3   72235000   72236000      5       2  150064       2.0673     0.019352
enh63567    3   72378300   72379300      2       1  150064       2.3925    0.0083672
enh63592    3   72531300   72532300      4       1  150064       1.9651     0.024701
enh63598    3   72569000   72570000      3       1  150064        2.895    0.0018958
enh63599    3   72572000   72573000      2       1  150064       1.7675     0.038576
enh63600    3   72597900   72598900      2       1  150064       1.8494     0.032197
enh63601    3   72599100   72600100      2       1  150064       2.3116       0.0104
enh63624    3   73050200   73051200      7       2  150064       1.8969     0.028919
enh63625    3   73057500   73058500      6       1  150064        2.187     0.014371
enh63627    3   73069900   73070900      2       1  150064       2.2792     0.011327
enh63628    3   73071900   73072900      5       2  150064       2.1799     0.014632
enh63630    3   73076700   73077700      3       1  150064       1.6643     0.048031
enh63631    3   73080400   73081400      1       1  150064       1.9126       0.0279
enh63633    3   73086500   73087500      2       1  150064       1.9033     0.028498
enh63634    3   73089400   73090400      5       2  150064       1.9981     0.022853
enh63635    3   73090400   73091400      4       2  150064        1.948     0.025707
enh63637    3   73134900   73135900      1       1  150064       2.1323      0.01649
enh63650    3   81940100   81941100      2       1  150064       2.3027     0.010647
enh63671    3   93798900   93799900      2       1  150064       2.0702     0.019216
enh63673    3   97484100   97485100      1       1  150064       2.5832     0.004895
enh63816    3  105088600  105089600      2       1  150064       2.3358    0.0097504
enh63825    3  105511200  105512200      2       1  150064        1.791     0.036649
enh63828    3  105524900  105525900      3       1  150064       2.5405    0.0055352
enh63829    3  105541900  105542900      1       1  150064       1.7223      0.04251
enh63837    3  105576400  105577400      2       1  150064       1.8703      0.03072
enh63840    3  105582800  105583800      5       3  150064       1.7373     0.041169
enh63841    3  105583900  105584900      4       2  150064       2.1044     0.017672
enh63844    3  105601600  105602600      4       2  150064       2.1232     0.016868
enh63860    3  107245200  107246200      1       1  150064       2.1432      0.01605
enh63865    3  107322800  107323800      2       1  150064       1.6703     0.047434
enh63866    3  107339300  107340300      5       3  150064        2.413    0.0079099
enh63870    3  107369300  107370300      3       2  150064       1.6742     0.047048
enh63871    3  107380100  107381100      1       1  150064       2.2708      0.01158
enh63884    3  107722800  107723800      2       1  150064       1.7046      0.04413
enh63889    3  107790700  107791700      2       1  150064       2.2998      0.01073
enh63893    3  107811300  107812300      1       1  150064       2.6782     0.003701
enh63900    3  107939000  107940000      4       1  150064       3.0559    0.0011218
enh63904    3  108125500  108126500      3       2  150064        1.662     0.048259
enh63933    3  111040200  111041200      8       2  150064       1.9455     0.025856
enh63977    3  111846100  111847100      2       1  150064       1.9087     0.028152
enh63979    3  111853900  111854900      4       2  150064       1.9413     0.026114
enh63995    3  112186400  112187400      2       1  150064       1.6624     0.048212
enh64001    3  112214600  112215600      1       1  150064       1.8184       0.0345
enh64002    3  112217400  112218400      1       1  150064       2.0145      0.02198
enh64030    3  112686200  112687200      4       2  150064       1.9569     0.025178
enh64078    3  113467900  113468900      1       1  150064       2.2724      0.01153
enh64108    3  114173700  114174700      1       1  150064       3.2368    0.0006044
enh64158    3  119186600  119187600      4       2  150064       1.6637     0.048088
enh64164    3  119273900  119274900      4       2  150064         1.98     0.023852
enh64166    3  119277900  119278900      7       2  150064       2.1004     0.017848
enh64168    3  119288800  119289800      4       2  150064       2.0466     0.020347
enh64171    3  119304700  119305700      4       2  150064       1.7398     0.040947
enh64216    3  120137000  120138000      1       1  150064       1.8344       0.0333
enh64240    3  121715200  121716200      6       2  150064       2.6855    0.0036208
enh64281    3  122397000  122398000      8       3  150064       1.6724     0.047221
enh64284    3  122477500  122478500      6       4  150064       1.6661     0.047848
enh64286    3  122485000  122486000      4       2  150064       1.9603     0.024979
enh64292    3  122608700  122609700      2       1  150064       2.9809    0.0014368
enh64293    3  122612000  122613000      6       3  150064       2.6235    0.0043515
enh64294    3  122634800  122635800      1       1  150064       2.7012     0.003455
enh64301    3  122787200  122788200      2       1  150064       2.6726    0.0037634
enh64302    3  122790100  122791100      5       3  150064       2.1634     0.015256
enh64303    3  122790800  122791800      3       2  150064       2.2688     0.011641
enh64304    3  122799400  122800400      3       2  150064       1.9501      0.02558
enh64316    3  123301800  123302800      1       1  150064       2.1419       0.0161
enh64349    3  124595000  124596000      4       2  150064       1.7681     0.038524
enh64353    3  124701300  124702300      3       1  150064       1.7302     0.041798
enh64355    3  124704400  124705400      4       1  150064       1.6788       0.0466
enh64358    3  124724600  124725600      3       2  150064       2.0054     0.022459
enh64372    3  124770700  124771700      3       2  150064       2.8252    0.0023628
enh64378    3  124838700  124839700      5       2  150064       2.5925    0.0047644
enh64379    3  124844400  124845400      7       3  150064       2.9921    0.0013853
enh64380    3  124847500  124848500      4       2  150064       2.9011    0.0018595
enh64387    3  124873900  124874900      6       3  150064       2.0099     0.022223
enh64406    3  125236800  125237800      3       2  150064       1.8175     0.034572
enh64412    3  125315000  125316000      5       3  150064       1.9109     0.028007
enh64423    3  125744800  125745800      1       1  150064       1.7761      0.03786
enh64432    3  126184500  126185500      3       1  150064       1.6735     0.047116
enh64454    3  126667400  126668400      7       3  150064       1.7493     0.040119
enh64481    3  127389800  127390800      1       1  150064        1.789      0.03681
enh64513    3  127729800  127730800      4       2  150064       3.0073    0.0013178
enh64514    3  127773600  127774600      2       1  150064       2.6506    0.0040175
enh64522    3  127863400  127864400      1       1  150064       3.8908    4.996e-05
enh64523    3  127873800  127874800      1       1  150064       1.6719      0.04727
enh64524    3  127887100  127888100      1       1  150064       3.3736    0.0003709
enh64526    3  127894800  127895800      2       1  150064       3.3146   0.00045882
enh64528    3  127897800  127898800      3       2  150064       3.9156   4.5091e-05
enh64531    3  127936000  127937000      2       1  150064       3.7885   7.5779e-05
enh64532    3  127936800  127937800      3       2  150064       4.0782   2.2688e-05
enh64539    3  128035900  128036900      2       1  150064       2.7039    0.0034266
enh64543    3  128067400  128068400      2       1  150064       1.8786     0.030149
enh64581    3  128503800  128504800      2       1  150064       2.6181    0.0044207
enh64602    3  128688900  128689900      1       1  150064       3.2968     0.000489
enh64605    3  128711500  128712500      1       1  150064        2.679     0.003692
enh64608    3  128718200  128719200      2       1  150064       2.4397    0.0073504
enh64621    3  128800600  128801600      4       2  150064       2.3215     0.010131
enh64622    3  128805800  128806800      1       1  150064       2.0976      0.01797
enh64626    3  128831900  128832900      1       1  150064       1.6802      0.04646
enh64630    3  128841600  128842600      2       1  150064       1.7523      0.03986
enh64639    3  128930300  128931300      1       1  150064        2.084      0.01858
enh64644    3  128966600  128967600      3       1  150064       2.7164    0.0033002
enh64646    3  128970000  128971000      3       1  150064       2.9405    0.0016385
enh64647    3  128995500  128996500      1       1  150064       3.4441    0.0002865
enh64648    3  129000400  129001400      3       1  150064       3.2125   0.00065798
enh64649    3  129023900  129024900      1       1  150064       3.6939    0.0001104
enh64650    3  129030000  129031000      1       1  150064       3.4387    0.0002923
enh64653    3  129068100  129069100      2       1  150064       2.3862     0.008511
enh64669    3  129209000  129210000      3       1  150064       1.7024     0.044341
enh64681    3  129328800  129329800      4       2  150064       1.8563     0.031705
enh64682    3  129330900  129331900      4       2  150064       1.9601     0.024994
enh64683    3  129335700  129336700      3       1  150064       2.1413     0.016125
enh64690    3  129511900  129512900      1       1  150064         1.87      0.03074
enh64692    3  129540700  129541700      2       1  150064       1.8391     0.032953
enh64726    3  130746000  130747000      3       2  150064       1.8342     0.033309
enh64754    3  133160500  133161500      3       2  150064       1.7901     0.036721
enh64781    3  133697000  133698000      6       3  150064       1.7537     0.039738
enh64801    3  134069900  134070900      3       1  150064       1.8299     0.033635
enh64827    3  135823800  135824800      2       1  150064       1.9757     0.024092
enh64837    3  136000500  136001500      2       1  150064       4.8233   7.0616e-07
enh64838    3  136314700  136315700      2       1  150064       1.9771     0.024016
enh64840    3  136350800  136351800      4       2  150064       3.4995    0.0002331
enh64843    3  136408100  136409100      1       1  150064       2.4124     0.007925
enh64845    3  136410300  136411300      1       1  150064       2.5084     0.006064
enh64850    3  136449700  136450700      2       1  150064       2.5073    0.0060829
enh64852    3  136455000  136456000      3       2  150064       3.0106    0.0013037
enh64853    3  136455700  136456700      3       1  150064        2.456    0.0070252
enh64854    3  136464500  136465500      2       1  150064         2.49     0.006388
enh64855    3  136465800  136466800      5       2  150064       3.7947   7.3912e-05
enh64856    3  136467400  136468400      3       2  150064       2.7043    0.0034223
enh64857    3  136468100  136469100      2       1  150064       3.5238    0.0002127
enh64858    3  136472400  136473400      3       2  150064       3.2031   0.00067987
enh64860    3  136505800  136506800      3       2  150064       3.0324    0.0012131
enh64861    3  136539000  136540000      3       1  150064       2.9199    0.0017506
enh64862    3  136557800  136558800      3       1  150064       3.4112   0.00032336
enh64863    3  136576900  136577900      3       2  150064       4.0592   2.4621e-05
enh64864    3  136578600  136579600      2       1  150064       2.9288    0.0017013
enh64865    3  136582600  136583600      6       2  150064       2.9535    0.0015711
enh64867    3  136585600  136586600      2       1  150064        2.875    0.0020202
enh64868    3  136596600  136597600      1       1  150064       4.0538     2.52e-05
enh64869    3  136599600  136600600      4       1  150064       2.9675     0.001501
enh64870    3  136601900  136602900      1       1  150064       3.0454     0.001162
enh64871    3  136603500  136604500      3       1  150064       2.9127    0.0017919
enh64873    3  136605900  136606900      2       1  150064       2.9026    0.0018502
enh64874    3  136612400  136613400      1       1  150064       3.0285     0.001229
enh64875    3  136615100  136616100      4       2  150064       3.9551   3.8256e-05
enh64876    3  136617500  136618500      2       1  150064       2.4929    0.0063349
enh64878    3  136620700  136621700      7       2  150064       3.0533    0.0011316
enh64879    3  136625100  136626100      4       1  150064       2.5245    0.0057926
enh64882    3  136633000  136634000      1       1  150064       2.5368     0.005594
enh64886    3  136643200  136644200      2       1  150064       1.8349      0.03326
enh64887    3  136643900  136644900      2       1  150064        2.872    0.0020397
enh64888    3  136648900  136649900      2       1  150064       2.9002    0.0018647
enh64889    3  136651200  136652200      4       2  150064       3.1736   0.00075286
enh64891    3  136661400  136662400      2       1  150064       2.4908    0.0063731
enh64893    3  136699200  136700200      2       1  150064       3.6954   0.00010978
enh64894    3  136703500  136704500      2       1  150064       3.5526   0.00019072
enh64896    3  136713700  136714700      2       1  150064       1.9002     0.028701
enh64897    3  136727100  136728100      1       1  150064       4.2652    9.985e-06
enh64898    3  136729800  136730800      5       2  150064       4.1594   1.5956e-05
enh64901    3  137717700  137718700      3       2  150064       2.3082     0.010495
enh64908    3  137904800  137905800      2       1  150064       1.9238     0.027192
enh64913    3  137940000  137941000      3       2  150064       2.7622     0.002871
enh64924    3  138131500  138132500      1       1  150064       1.7416      0.04079
enh64934    3  138499600  138500600      2       1  150064       1.8633     0.031212
enh64937    3  138536600  138537600      1       1  150064       1.8135      0.03488
enh64938    3  138537500  138538500      1       1  150064       2.0092      0.02226
enh64943    3  138554400  138555400      1       1  150064       1.9341      0.02655
enh64945    3  138563800  138564800      1       1  150064       1.8789      0.03013
enh64948    3  138609300  138610300      3       1  150064       1.7531     0.039794
enh64974    3  140795000  140796000      3       1  150064       1.9318     0.026695
enh65027    3  141221000  141222000      1       1  150064        2.099      0.01791
enh65086    3  141844800  141845800      4       2  150064        1.908     0.028197
enh65106    3  142721800  142722800      1       1  150064       2.6068     0.004569
enh65108    3  142725300  142726300      3       2  150064       2.2778     0.011369
enh65125    3  142936300  142937300      2       1  150064         1.66     0.048454
enh65133    3  143020800  143021800      5       3  150064       2.1772     0.014733
enh65137    3  143070400  143071400      4       2  150064       1.6941     0.045125
enh65144    3  143148800  143149800      4       2  150064        2.101     0.017821
enh65163    3  143549900  143550900      2       1  150064       2.3039     0.010615
enh65183    3  148474600  148475600      1       1  150064       2.0657      0.01943
enh65194    3  148915100  148916100      4       1  150064       2.1274     0.016692
enh65253    3  150322900  150323900      2       1  150064        2.072     0.019133
enh65304    3  151143600  151144600      2       1  150064       1.7059     0.044011
enh65337    3  151999300  152000300      3       2  150064       2.4716    0.0067247
enh65346    3  152026300  152027300      1       1  150064       1.9048       0.0284
enh65348    3  152034900  152035900      3       2  150064       2.3324    0.0098396
enh65349    3  152036000  152037000      3       2  150064       2.3114     0.010405
enh65350    3  152039300  152040300      1       1  150064       1.7572      0.03944
enh65357    3  152065000  152066000      3       2  150064        2.464    0.0068701
enh65366    3  152092000  152093000      2       1  150064       1.8112     0.035054
enh65383    3  152189600  152190600      2       1  150064       1.7401     0.040923
enh65386    3  152515100  152516100      7       2  150064       2.7447    0.0030284
enh65389    3  152855900  152856900      1       1  150064       1.6826      0.04623
enh65405    3  153346100  153347100      2       1  150064       2.0304     0.021156
enh65408    3  154034700  154035700      2       1  150064       1.8875     0.029546
enh65409    3  154037800  154038800      1       1  150064       2.4668     0.006817
enh65418    3  154810800  154811800      1       1  150064       1.7459      0.04041
enh65424    3  155237000  155238000      5       2  150064       1.7079      0.04383
enh65425    3  155266900  155267900      3       2  150064       3.1416   0.00084022
enh65427    3  155269900  155270900      5       2  150064       2.1693      0.01503
enh65430    3  155320800  155321800      6       3  150064       1.7215     0.042582
enh65432    3  155378700  155379700      2       1  150064       1.8669     0.030954
enh65489    3  156817300  156818300      4       1  150064       2.1878     0.014341
enh65555    3  160519200  160520200      3       1  150064       2.0256     0.021403
enh65562    3  160823000  160824000      3       2  150064       2.1065     0.017582
enh65564    3  160941300  160942300      1       1  150064       3.3399     0.000419
enh65566    3  161067100  161068100      4       1  150064       2.0241     0.021481
enh65568    3  161112000  161113000      1       1  150064       2.0585      0.01977
enh65579    3  167453900  167454900      3       1  150064       3.6233   0.00014542
enh65580    3  167579500  167580500      6       3  150064       3.5677   0.00018009
enh65582    3  167659100  167660100      3       1  150064       2.1983     0.013965
enh65585    3  167811000  167812000      2       1  150064       2.5665    0.0051368
enh65586    3  167814000  167815000      2       1  150064       1.9648     0.024721
enh65593    3  169476900  169477900      1       1  150064       2.5392     0.005555
enh65594    3  169480800  169481800      1       1  150064       2.2445       0.0124
enh65595    3  169492100  169493100      1       1  150064       2.6075      0.00456
enh65609    3  169688500  169689500      2       1  150064       2.0416     0.020596
enh65610    3  169689800  169690800      1       1  150064       2.1659      0.01516
enh65611    3  169720400  169721400      2       1  150064       2.3225     0.010104
enh65616    3  169762600  169763600      1       1  150064       2.0343      0.02096
enh65620    3  169847000  169848000      1       1  150064       2.5028     0.006161
enh65621    3  169868900  169869900      1       1  150064       2.5128     0.005989
enh65622    3  169870400  169871400      2       1  150064       1.8029     0.035702
enh65652    3  170987400  170988400      3       1  150064        1.826     0.033924
enh65653    3  170991600  170992600      4       2  150064       1.8686      0.03084
enh65660    3  171046300  171047300      1       1  150064       2.0855      0.01851
enh65673    3  171173900  171174900      2       1  150064        1.803     0.035695
enh65681    3  171466200  171467200      1       1  150064       1.8479      0.03231
enh65682    3  171472400  171473400      3       1  150064       1.9209     0.027375
enh65687    3  171518500  171519500      3       2  150064       1.8639     0.031166
enh65688    3  171520000  171521000      3       2  150064       2.0048     0.022493
enh65755    3  172231700  172232700      4       2  150064       1.9782     0.023956
enh65768    3  172310700  172311700      4       1  150064       2.3875    0.0084821
enh65769    3  172313600  172314600      5       2  150064       2.6305    0.0042627
enh65783    3  172426700  172427700      1       1  150064       2.6366     0.004187
enh65786    3  172470300  172471300      2       1  150064       1.8441     0.032581
enh65792    3  174262400  174263400      4       2  150064       2.2585     0.011958
enh65802    3  176758800  176759800      1       1  150064        2.666     0.003838
enh65803    3  176768900  176769900      2       1  150064       1.7796     0.037575
enh65807    3  176777300  176778300      2       1  150064       2.5752    0.0050097
enh65808    3  176778000  176779000      1       1  150064        3.166    0.0007728
enh65809    3  176779800  176780800      1       1  150064        2.688     0.003594
enh65811    3  176785200  176786200      5       3  150064       1.9587     0.025076
enh65813    3  176803800  176804800      3       2  150064       3.2682   0.00054123
enh65814    3  176805000  176806000      3       1  150064       2.9145     0.001781
enh65815    3  176806600  176807600      4       2  150064        1.838     0.033032
enh65826    3  176842000  176843000      2       1  150064       2.5751    0.0050104
enh65828    3  176847200  176848200      5       2  150064       2.5699    0.0050865
enh65830    3  176850900  176851900      5       3  150064       1.7707     0.038302
enh65835    3  176868000  176869000      7       4  150064       2.4856    0.0064659
enh65836    3  176870200  176871200      1       1  150064       1.8315      0.03351
enh65856    3  177035200  177036200      4       2  150064       2.3067     0.010537
enh65859    3  177062600  177063600      3       2  150064       1.7049     0.044104
enh65885    3  177332700  177333700      4       2  150064       2.7936    0.0026061
enh65888    3  177362400  177363400      3       2  150064       2.7237    0.0032282
enh65889    3  177364900  177365900      2       1  150064       3.1881   0.00071604
enh65966    3  180629000  180630000      2       1  150064       5.4446   2.5956e-08
enh65967    3  180632700  180633700      1       1  150064       6.2898    1.589e-10
enh65968    3  180637300  180638300      4       2  150064       4.9469     3.77e-07
enh65969    3  180638300  180639300      5       2  150064       5.1468   1.3248e-07
enh65971    3  180641200  180642200      3       1  150064       5.6748   6.9441e-09
enh65985    3  182642800  182643800      3       1  150064       2.5998    0.0046634
enh65994    3  182698800  182699800      1       1  150064       1.6873      0.04577
enh66021    3  183067600  183068600      7       2  150064       1.9433     0.025988
enh66024    3  183098500  183099500      4       2  150064        2.111     0.017388
enh66046    3  183305100  183306100      4       1  150064       1.7018     0.044392
enh66057    3  183497700  183498700      3       2  150064       2.7989     0.002564
enh66060    3  183508200  183509200      1       1  150064       1.6939      0.04514
enh66064    3  183544000  183545000      3       1  150064        1.871     0.030674
enh66069    3  183600200  183601200      4       2  150064       1.9349       0.0265
enh66070    3  183602800  183603800      7       3  150064       1.8104     0.035115
enh66126    3  184474400  184475400      6       3  150064       2.0598     0.019708
enh66127    3  184478800  184479800      1       1  150064       2.2389      0.01258
enh66133    3  184531900  184532900      2       1  150064       2.2819     0.011248
enh66155    3  185419600  185420600      1       1  150064       1.8946      0.02907
enh66157    3  185426700  185427700      1       1  150064       2.6721     0.003769
enh66164    3  185482200  185483200      1       1  150064       2.1268      0.01672
enh66167    3  185514500  185515500      2       1  150064       2.4146    0.0078752
enh66175    3  185677500  185678500      4       2  150064       2.3319    0.0098521
enh66267    3  187453600  187454600      1       1  150064       2.1962      0.01404
enh66311    3  187865700  187866700      4       2  150064       2.0225     0.021561
enh66312    3  187870100  187871100      2       1  150064       1.7929     0.036493
enh66313    3  187875200  187876200      5       3  150064       1.8275     0.033815
enh66314    3  187881500  187882500      1       1  150064       1.6793      0.04655
enh66315    3  187887700  187888700      7       4  150064       1.8874     0.029554
enh66316    3  187891800  187892800      3       2  150064       1.8607     0.031394
enh66322    3  187908600  187909600      6       3  150064       1.9959     0.022973
enh66323    3  187914100  187915100      4       2  150064       2.3358    0.0097514
enh66347    3  188079600  188080600     10       3  150064       2.0514     0.020113
enh66354    3  188117900  188118900      4       1  150064       1.9962     0.022959
enh66355    3  188134800  188135800      2       1  150064       1.9766     0.024041
enh66387    3  188550200  188551200      2       1  150064       1.6838     0.046108
enh66390    3  188618700  188619700      4       2  150064       1.8019     0.035784
enh66403    3  188889700  188890700      4       1  150064       2.4417    0.0073088
enh66404    3  188987800  188988800      2       1  150064       1.9996      0.02277
enh66461    3  193548800  193549800      2       1  150064       1.6609     0.048366
enh66475    3  193798200  193799200      5       2  150064       2.2452     0.012378
enh66477    3  193801900  193802900      1       1  150064       2.2764      0.01141
enh66478    3  193806500  193807500      4       2  150064       1.8489     0.032235
enh66480    3  193815900  193816900      3       2  150064       1.9177     0.027575
enh66592    3  194981600  194982600      1       1  150064       2.3337     0.009805
enh66603    3  195139200  195140200      2       1  150064         2.09      0.01831
enh66623    3  195282200  195283200      1       1  150064       1.7438       0.0406
enh66678    3  195922900  195923900      4       2  150064       2.1927     0.014164
enh66679    3  195929100  195930100      6       3  150064       2.4566     0.007013
enh66680    3  195930100  195931100      5       2  150064       2.2598     0.011916
enh66684    3  195945300  195946300      3       2  150064       2.5484    0.0054108
enh66689    3  196005400  196006400      6       3  150064       2.4685    0.0067847
enh66690    3  196006600  196007600      2       1  150064       1.6797      0.04651
enh66692    3  196010200  196011200      1       1  150064       1.8952      0.02903
enh66694    3  196015200  196016200      6       2  150064        2.365    0.0090155
enh66696    3  196045500  196046500      6       2  150064       2.7976    0.0025743
enh66697    3  196046600  196047600      5       2  150064       2.9089    0.0018135
enh66699    3  196066600  196067600      1       1  150064       3.0087     0.001312
enh66700    3  196072100  196073100      2       1  150064       2.1709     0.014971
enh66701    3  196136200  196137200      1       1  150064       3.4641     0.000266
enh66702    3  196142800  196143800      4       2  150064       2.9565    0.0015558
enh66703    3  196145600  196146600      3       2  150064       2.7982     0.002569
enh66705    3  196156700  196157700      3       2  150064       1.8914     0.029284
enh66706    3  196160000  196161000      2       1  150064       3.1878   0.00071689
enh66751    3  196465700  196466700      4       2  150064       1.7618     0.039056
enh66753    3  196475900  196476900     11       2  150064       2.0359      0.02088
enh66755    3  196481000  196482000      4       2  150064       2.5822     0.004909
enh66756    3  196485000  196486000     10       4  150064       2.5592    0.0052454
enh66757    3  196499100  196500100      2       1  150064       1.9046     0.028414
enh66764    3  196670400  196671400      1       1  150064       2.0387      0.02074
enh66776    3  196901400  196902400      3       2  150064       1.8101     0.035137
enh66779    3  196929400  196930400      1       1  150064       2.8786     0.001997
enh66783    3  196949600  196950600      1       1  150064        2.339     0.009667
enh66784    3  196980500  196981500      6       3  150064       2.2843     0.011177
enh66799    3  197247500  197248500      5       2  150064       1.9196     0.027454
enh66800    3  197267600  197268600      5       2  150064       2.0472     0.020321
enh66842    4     658500     659500      2       1  150064       1.9035     0.028489
enh66843    4     666400     667400      3       2  150064        2.863    0.0020979
enh66845    4     671500     672500      6       2  150064       1.7424     0.040719
enh66849    4     683500     684500      5       2  150064       2.4845    0.0064868
enh66851    4     698300     699300      7       3  150064       1.7202     0.042695
enh66852    4     702400     703400      3       1  150064       2.8527    0.0021678
enh66853    4     711100     712100      1       1  150064       2.0247      0.02145
enh66854    4     714400     715400      2       1  150064       2.0964     0.018022
enh66855    4     719900     720900      3       1  150064       1.9845     0.023598
enh66859    4     790500     791500      4       2  150064       2.0994      0.01789
enh66891    4    1160200    1161200      4       2  150064       1.7705     0.038321
enh66898    4    1202900    1203900      5       2  150064        1.808     0.035302
enh66899    4    1209800    1210800      2       1  150064       2.0493     0.020214
enh66914    4    1322000    1323000      2       1  150064       2.7348    0.0031207
enh66917    4    1328200    1329200      5       2  150064       2.5022    0.0061708
enh66918    4    1329800    1330800      4       1  150064       1.9961     0.022963
enh66919    4    1338500    1339500      4       1  150064       2.2306     0.012855
enh66920    4    1342200    1343200      4       2  150064       1.9268     0.027005
enh66921    4    1345300    1346300      6       3  150064       2.1873      0.01436
enh66923    4    1546200    1547200      6       2  150064       1.7186     0.042839
enh66943    4    1831500    1832500      1       1  150064       1.9583       0.0251
enh66950    4    1862700    1863700      2       1  150064       2.3171      0.01025
enh66958    4    1883100    1884100      2       1  150064       1.8136     0.034869
enh66976    4    2267200    2268200      3       2  150064        2.015     0.021952
enh66997    4    2569100    2570100      2       1  150064        1.652     0.049268
enh67066    4    3244300    3245300      1       1  150064       1.8225      0.03419
enh67073    4    3343600    3344600      2       1  150064       2.3758    0.0087544
enh67096    4    4420100    4421100      2       1  150064       2.7958    0.0025884
enh67100    4    4541200    4542200      4       2  150064       2.4288    0.0075743
enh67101    4    4544500    4545500      2       1  150064        1.997     0.022911
enh67106    4    4945200    4946200     15       4  150064       2.1516     0.015714
enh67123    4    6439600    6440600      2       1  150064       3.0159    0.0012809
enh67172    4    6942400    6943400      4       2  150064       2.9523     0.001577
enh67176    4    6953300    6954300      1       1  150064       1.9286      0.02689
enh67177    4    6955300    6956300      7       2  150064       1.8253     0.033977
enh67178    4    6956700    6957700      4       2  150064        1.741     0.040845
enh67197    4    7136500    7137500      8       3  150064       2.1365     0.016321
enh67208    4    7745600    7746600      5       2  150064       1.9954     0.023001
enh67209    4    7751200    7752200     10       4  150064         2.03     0.021177
enh67254    4    8211500    8212500      2       1  150064       2.3141     0.010331
enh67269    4    8404000    8405000      8       4  150064       1.9625     0.024851
enh67273    4    8430400    8431400      3       1  150064         1.77     0.038365
enh67275    4    8437900    8438900      1       1  150064       1.6643      0.04803
enh67276    4    8438400    8439400      4       2  150064        1.778     0.037698
enh67277    4    8439100    8440100      3       2  150064       1.6647     0.047987
enh67278    4    8440300    8441300      5       3  150064       2.1675     0.015099
enh67282    4    8538400    8539400      4       2  150064       1.7989     0.036018
enh67310    4   10111800   10112800      5       2  150064       1.8205     0.034342
enh67318    4   10417900   10418900      6       3  150064       2.4927    0.0063384
enh67319    4   10456400   10457400      3       2  150064       2.1594     0.015411
enh67334    4   10955800   10956800      6       4  150064       1.7822     0.037358
enh67337    4   11006400   11007400      4       2  150064       2.6785    0.0036981
enh67338    4   11008600   11009600      1       1  150064       2.6924     0.003547
enh67341    4   11120700   11121700      5       3  150064       1.6642     0.048035
enh67389    4   15661600   15662600      4       2  150064       1.9092     0.028116
enh67425    4   16207800   16208800      7       3  150064       2.0126      0.02208
enh67428    4   16218600   16219600      4       2  150064       2.4918    0.0063554
enh67437    4   17325500   17326500      8       3  150064       1.8763     0.030304
enh67441    4   17577500   17578500      5       1  150064       2.1161      0.01717
enh67442    4   17581600   17582600      3       1  150064       2.1817     0.014567
enh67443    4   17614600   17615600      4       1  150064       2.2529     0.012131
enh67444    4   17619300   17620300      3       1  150064       2.2802     0.011298
enh67445    4   17652400   17653400      7       2  150064       2.4191    0.0077785
enh67449    4   17815500   17816500      2       1  150064       1.8942     0.029097
enh67450    4   17818400   17819400      2       1  150064       1.7774     0.037751
enh67451    4   18012800   18013800      1       1  150064       2.2473      0.01231
enh67452    4   18020700   18021700      3       1  150064       2.2682     0.011659
enh67454    4   19731200   19732200      2       1  150064       2.3972      0.00826
enh67457    4   20702700   20703700      5       2  150064       1.9287     0.026885
enh67506    4   25450600   25451600      5       2  150064        2.681      0.00367
enh67511    4   25929900   25930900      3       2  150064       2.8159    0.0024318
enh67523    4   26240100   26241100      3       2  150064       2.4754     0.006655
enh67529    4   26319800   26320800      2       1  150064       2.0537     0.020002
enh67533    4   26335400   26336400      2       1  150064       1.6923     0.045293
enh67542    4   26379100   26380100      1       1  150064       2.2668       0.0117
enh67547    4   26590900   26591900      4       1  150064       3.5956   0.00016184
enh67549    4   26649100   26650100      1       1  150064         3.34    0.0004189
enh67551    4   26749900   26750900      1       1  150064       3.1988    0.0006899
enh67554    4   26781800   26782800      1       1  150064       2.3886     0.008457
enh67556    4   26813600   26814600      2       1  150064       2.4518    0.0071075
enh67557    4   26823500   26824500      4       2  150064       1.9593     0.025041
enh67563    4   26867100   26868100      1       1  150064       1.6649      0.04797
enh67565    4   26870300   26871300      1       1  150064       2.7227     0.003238
enh67568    4   26874800   26875800      2       1  150064       1.8768     0.030271
enh67572    4   26888200   26889200      3       2  150064       1.8306     0.033582
enh67577    4   26903200   26904200      2       1  150064       2.0252     0.021424
enh67578    4   26906000   26907000      2       1  150064       1.7489     0.040153
enh67584    4   26938000   26939000      3       1  150064       1.8588     0.031529
enh67591    4   27004600   27005600      2       1  150064       1.7483     0.040209
enh67648    4   37817500   37818500      1       1  150064       2.5094     0.006046
enh67649    4   37826600   37827600      2       1  150064       1.8273     0.033828
enh67655    4   37886700   37887700      1       1  150064       2.1643      0.01522
enh67660    4   37947900   37948900      4       2  150064       2.2642      0.01178
enh67667    4   37986900   37987900      7       3  150064       2.1605     0.015367
enh67675    4   38006600   38007600      6       2  150064       1.7735     0.038076
enh67676    4   38025300   38026300      6       2  150064       2.1169     0.017133
enh67680    4   38073200   38074200      5       3  150064         1.89     0.029376
enh67687    4   38124900   38125900      3       1  150064       1.6489     0.049588
enh67738    4   38607200   38608200      4       2  150064       1.8197     0.034404
enh67744    4   38627200   38628200      2       1  150064       2.1452      0.01597
enh67755    4   38685900   38686900      2       1  150064       2.0673     0.019354
enh67757    4   38725400   38726400      3       2  150064       1.6803      0.04645
enh67770    4   38821900   38822900      4       2  150064       1.9522     0.025459
enh67808    4   39637600   39638600      1       1  150064       2.7934     0.002608
enh67809    4   39641500   39642500      1       1  150064       2.5731      0.00504
enh67839    4   40122800   40123800      1       1  150064       2.1998      0.01391
enh67845    4   40187400   40188400      3       2  150064        1.797     0.036168
enh67891    4   40588900   40589900      1       1  150064       2.6921      0.00355
enh67895    4   40623700   40624700      3       1  150064       2.0578     0.019803
enh67965    4   48134500   48135500      1       1  150064       1.9726      0.02427
enh67978    4   48339700   48340700      2       1  150064       1.9425      0.02604
enh67979    4   48341600   48342600      2       1  150064       1.8113     0.035048
enh67981    4   48348700   48349700      4       1  150064       2.8059    0.0025091
enh67984    4   48362800   48363800      3       2  150064       1.9401     0.026185
enh67985    4   48372000   48373000      3       1  150064       2.7516    0.0029649
enh67986    4   48382300   48383300      1       1  150064       3.0226     0.001253
enh67989    4   48644700   48645700      2       1  150064       1.8341     0.033319
enh67990    4   48655500   48656500      1       1  150064       1.7022      0.04436
enh68000    4   48742500   48743500      2       1  150064       2.1288     0.016636
enh68001    4   48748400   48749400      1       1  150064       2.4588      0.00697
enh68005    4   48764800   48765800      2       1  150064       2.2009     0.013872
enh68009    4   48776900   48777900      1       1  150064       2.1063      0.01759
enh68010    4   48778500   48779500      2       1  150064       1.9604     0.024973
enh68011    4   48783200   48784200      1       1  150064        2.482     0.006533
enh68038    4   53798100   53799100      2       1  150064       1.7056     0.044045
enh68065    4   55010300   55011300      1       1  150064       2.4714      0.00673
enh68073    4   55684800   55685800      2       1  150064       1.9454     0.025864
enh68082    4   56265400   56266400      2       1  150064       1.7153     0.043149
enh68084    4   56275700   56276700      2       1  150064       1.7429     0.040677
enh68088    4   56406400   56407400      6       2  150064       1.7993     0.035988
enh68092    4   56717900   56718900      3       2  150064       1.7581     0.039365
enh68094    4   56732100   56733100      2       1  150064       1.8645     0.031126
enh68105    4   57331100   57332100      3       2  150064       1.6578     0.048676
enh68119    4   57687800   57688800     15       4  150064       1.6691     0.047546
enh68135    4   57964300   57965300      1       1  150064        1.673      0.04716
enh68136    4   57968800   57969800      1       1  150064        2.077       0.0189
enh68151    4   68563800   68564800      4       2  150064       2.8429     0.002235
enh68152    4   68564600   68565600      3       1  150064       2.7744    0.0027653
enh68153    4   68567600   68568600      4       2  150064       3.3077   0.00047037
enh68230    4   74043800   74044800      1       1  150064       2.1517      0.01571
enh68273    4   75071600   75072600      1       1  150064       1.7774      0.03775
enh68286    4   76434400   76435400      1       1  150064       2.0753      0.01898
enh68287    4   76435600   76436600      6       2  150064       1.9213     0.027344
enh68311    4   76932700   76933700      4       2  150064       2.0613     0.019638
enh68313    4   77007800   77008800      1       1  150064        1.962      0.02488
enh68320    4   77128800   77129800      1       1  150064       2.0838      0.01859
enh68324    4   77135800   77136800      2       1  150064       1.7965     0.036211
enh68327    4   77220400   77221400      4       2  150064       2.2717     0.011553
enh68331    4   77228400   77229400      4       2  150064       1.9822     0.023728
enh68333    4   77528800   77529800      5       2  150064       2.1139      0.01726
enh68407    4   79533200   79534200      2       1  150064       1.7848     0.037147
enh68411    4   79563900   79564900      2       1  150064       1.8125     0.034958
enh68425    4   79687000   79688000      1       1  150064       1.9781      0.02396
enh68444    4   80990700   80991700      2       1  150064       2.9362    0.0016612
enh68452    4   81093500   81094500      3       2  150064       2.0269     0.021339
enh68453    4   81103000   81104000      4       2  150064       1.9053     0.028372
enh68468    4   82403300   82404300      5       1  150064       1.7226     0.042484
enh68472    4   82433700   82434700      4       2  150064       1.9403      0.02617
enh68486    4   83188800   83189800      5       2  150064       2.3598    0.0091436
enh68490    4   83285000   83286000      1       1  150064        2.389     0.008448
enh68504    4   83818500   83819500      1       1  150064       1.7584      0.03934
enh68506    4   83910000   83911000      4       1  150064        2.513    0.0059848
enh68507    4   83910900   83911900      2       1  150064       2.2414     0.012499
enh68508    4   83929300   83930300      2       1  150064       2.5892    0.0048102
enh68519    4   84071000   84072000      1       1  150064       1.7183      0.04287
enh68520    4   84074100   84075100      3       1  150064       1.9275     0.026959
enh68561    4   84469200   84470200      2       1  150064       2.1792     0.014659
enh68562    4   84477600   84478600      4       1  150064       2.4674    0.0068054
enh68563    4   84479100   84480100      7       2  150064       2.6558    0.0039555
enh68564    4   84489300   84490300      3       1  150064       1.8879      0.02952
enh68565    4   84490500   84491500      3       1  150064       1.8037     0.035641
enh68566    4   84503200   84504200      1       1  150064       1.9576      0.02514
enh68567    4   84539900   84540900      1       1  150064       2.8245     0.002368
enh68572    4   85612800   85613800      1       1  150064       2.2698      0.01161
enh68591    4   86850300   86851300      3       2  150064       2.2056     0.013707
enh68594    4   86862800   86863800      3       1  150064       1.8385     0.032996
enh68602    4   87824600   87825600      4       2  150064       1.8194     0.034427
enh68603    4   87825200   87826200      4       2  150064        1.715     0.043176
enh68610    4   87867400   87868400      2       1  150064       2.8693    0.0020568
enh68615    4   87887900   87888900      4       2  150064       2.0157     0.021916
enh68616    4   87891600   87892600      4       2  150064       2.7116    0.0033478
enh68617    4   87892600   87893600      1       1  150064       3.5507    0.0001921
enh68620    4   87898300   87899300      6       3  150064       2.6599    0.0039082
enh68622    4   87915200   87916200      4       2  150064       2.4191    0.0077793
enh68631    4   87939500   87940500      3       1  150064       2.6285    0.0042886
enh68633    4   87947000   87948000      2       1  150064       1.9063     0.028307
enh68635    4   87953900   87954900      1       1  150064       2.7191     0.003273
enh68636    4   87955800   87956800      2       1  150064       1.7688      0.03846
enh68638    4   87959700   87960700      4       2  150064        2.444    0.0072626
enh68641    4   87965900   87966900      2       1  150064       2.1474     0.015879
enh68643    4   87971700   87972700      4       2  150064       1.8828     0.029861
enh68644    4   87973400   87974400      3       2  150064       1.6459      0.04989
enh68645    4   87975300   87976300      5       3  150064        3.191   0.00070895
enh68647    4   87979200   87980200      4       1  150064       1.9778     0.023976
enh68661    4   88042200   88043200      2       1  150064       1.8055     0.035501
enh68687    4   89152600   89153600      5       2  150064       1.9786     0.023933
enh68699    4   89410200   89411200      1       1  150064       2.2555      0.01205
enh68701    4   89447300   89448300      1       1  150064       1.8682      0.03087
enh68721    4   89860900   89861900      1       1  150064       1.7477      0.04026
enh68736    4   90238100   90239100      2       1  150064       1.9592     0.025044
enh68738    4   90257800   90258800      2       1  150064       2.4567    0.0070118
enh68745    4   90629900   90630900      3       1  150064       2.7836    0.0026883
enh68746    4   90674100   90675100      3       2  150064       1.9803     0.023833
enh68750    4   90819200   90820200      7       2  150064       1.7171     0.042985
enh68752    4   90992400   90993400      3       1  150064       2.9403    0.0016395
enh68753    4   90999800   91000800      1       1  150064       3.1336    0.0008634
enh68755    4   95259600   95260600      1       1  150064       2.0099      0.02222
enh68756    4   95260500   95261500      3       1  150064       1.9309     0.026748
enh68757    4   95272800   95273800      3       1  150064       1.8077     0.035327
enh68782    4   96114300   96115300      3       2  150064       1.9356     0.026458
enh68784    4   96214100   96215100      1       1  150064       2.2517      0.01217
enh68798    4   99403700   99404700      2       1  150064       2.3598    0.0091432
enh68804    4   99465400   99466400      5       2  150064       2.2098     0.013561
enh68823    4   99585100   99586100      2       1  150064       3.3761   0.00036759
enh68855    4  100741700  100742700      5       2  150064       2.4026    0.0081401
enh68856    4  100745600  100746600      5       2  150064       1.8566     0.031683
enh68857    4  100766700  100767700      1       1  150064       1.6679      0.04767
enh68863    4  100815900  100816900      6       2  150064       1.7416     0.040791
enh68866    4  100872200  100873200      1       1  150064       3.0679     0.001078
enh68868    4  101014500  101015500      2       1  150064        2.258     0.011974
enh68876    4  102024600  102025600      1       1  150064         2.09      0.01831
enh68890    4  102256000  102257000      1       1  150064       1.7044      0.04415
enh68906    4  103427200  103428200      2       1  150064       2.0235     0.021513
enh68938    4  103655500  103656500      1       1  150064        2.895     0.001896
enh68939    4  103678700  103679700      2       1  150064       2.3234     0.010078
enh68940    4  103679600  103680600      1       1  150064       2.4385     0.007374
enh68941    4  103682700  103683700      2       1  150064       2.6844    0.0036333
enh68942    4  103731700  103732700      6       2  150064       4.0332   2.7515e-05
enh68943    4  103738900  103739900      3       1  150064       2.3195     0.010185
enh68944    4  103750200  103751200      3       1  150064       3.5009   0.00023181
enh68945    4  103782600  103783600      2       1  150064       2.9254    0.0017199
enh68946    4  103787500  103788500      1       1  150064       3.8858      5.1e-05
enh68949    4  103932400  103933400      4       2  150064       3.4852   0.00024587
enh68950    4  103939300  103940300      2       1  150064       3.5984   0.00016012
enh68951    4  103941300  103942300      3       2  150064       1.6808     0.046402
enh68966    4  106083000  106084000      2       1  150064       1.6467     0.049805
enh68984    4  106631400  106632400      1       1  150064       2.0505      0.02016
enh68985    4  107206000  107207000      3       2  150064        1.916      0.02768
enh69001    4  108838300  108839300      2       1  150064       2.2997     0.010733
enh69002    4  108850400  108851400      2       1  150064       2.5406    0.0055335
enh69003    4  108856400  108857400      5       2  150064       2.3026     0.010649
enh69008    4  108924500  108925500      2       1  150064       2.7029    0.0034373
enh69009    4  108927000  108928000      3       2  150064       2.2929     0.010928
enh69018    4  108977600  108978600      3       1  150064        2.219     0.013243
enh69029    4  109027500  109028500      2       1  150064       2.2134     0.013433
enh69030    4  109031100  109032100      2       1  150064       2.0822     0.018663
enh69036    4  109042400  109043400      1       1  150064       3.0651     0.001088
enh69037    4  109046200  109047200      5       3  150064        1.923     0.027238
enh69041    4  109055100  109056100      1       1  150064       1.8129      0.03492
enh69063    4  109259400  109260400      3       1  150064       1.9302     0.026792
enh69064    4  109261700  109262700      6       3  150064       2.2959     0.010842
enh69066    4  109266500  109267500      8       4  150064       2.2283      0.01293
enh69087    4  109406900  109407900      3       1  150064       1.9886     0.023374
enh69094    4  109486000  109487000      3       1  150064       1.8581     0.031576
enh69099    4  109539500  109540500      2       1  150064       1.8175     0.034573
enh69100    4  109543900  109544900      1       1  150064       2.0204      0.02167
enh69131    4  110548800  110549800      1       1  150064        2.333     0.009824
enh69134    4  110568400  110569400      6       2  150064       2.2567     0.012013
enh69136    4  110576200  110577200      4       1  150064       2.3884      0.00846
enh69137    4  110579400  110580400      5       2  150064       2.1202     0.016997
enh69147    4  110890800  110891800      2       1  150064        3.004    0.0013321
enh69148    4  110910300  110911300      4       1  150064       2.7458    0.0030179
enh69150    4  110963100  110964100      1       1  150064       1.7157      0.04311
enh69165    4  113092100  113093100      8       4  150064       1.7396     0.040965
enh69203    4  114604700  114605700      2       1  150064       1.7094     0.043685
enh69206    4  114647200  114648200      1       1  150064       1.7033      0.04426
enh69207    4  114648600  114649600      1       1  150064       2.4429     0.007284
enh69230    4  118906600  118907600      1       1  150064       3.0241     0.001247
enh69231    4  118908600  118909600      1       1  150064       3.7842    7.709e-05
enh69232    4  119094400  119095400      2       1  150064       1.7849     0.037142
enh69234    4  119198400  119199400      5       3  150064       1.6526     0.049202
enh69258    4  120134900  120135900      2       1  150064       1.6796     0.046515
enh69268    4  120974200  120975200      3       2  150064       1.7692     0.038428
enh69271    4  121670400  121671400      3       2  150064       1.8489     0.032234
enh69272    4  121712400  121713400      7       2  150064       1.8575     0.031623
enh69299    4  122898600  122899600      1       1  150064       2.4591     0.006964
enh69306    4  123379700  123380700      2       1  150064       1.7955     0.036284
enh69311    4  123652500  123653500      1       1  150064       1.7892      0.03679
enh69316    4  123845200  123846200      8       4  150064       2.2575     0.011988
enh69338    4  124373600  124374600      1       1  150064       1.6998      0.04458
enh69347    4  124523900  124524900      1       1  150064       2.1457      0.01595
enh69367    4  129210300  129211300      1       1  150064       1.9004      0.02869
enh69368    4  129307000  129308000      4       2  150064       2.6691    0.0038022
enh69404    4  139327100  139328100      3       2  150064       2.0384     0.020756
enh69414    4  139938900  139939900      3       1  150064       2.9106    0.0018038
enh69421    4  140002200  140003200      1       1  150064       2.6525     0.003995
enh69424    4  140084500  140085500      1       1  150064       2.5525     0.005348
enh69427    4  140093000  140094000      3       2  150064       1.9157     0.027702
enh69429    4  140099800  140100800      4       2  150064       1.9009     0.028657
enh69431    4  140110200  140111200      2       1  150064       2.3034     0.010629
enh69432    4  140129000  140130000      2       1  150064       2.1132     0.017293
enh69433    4  140135300  140136300      2       1  150064       1.9669     0.024596
enh69435    4  140153200  140154200      3       2  150064       2.3306    0.0098867
enh69436    4  140187900  140188900      2       1  150064       1.8131     0.034907
enh69456    4  140472000  140473000      1       1  150064       2.9567     0.001555
enh69470    4  140610000  140611000      1       1  150064       2.1735      0.01487
enh69480    4  140736200  140737200      5       2  150064       3.2753   0.00052776
enh69493    4  140888400  140889400      3       2  150064       1.9453      0.02587
enh69506    4  140974700  140975700      5       2  150064       1.8339     0.033338
enh69507    4  140976600  140977600      3       1  150064       1.7107     0.043572
enh69518    4  141014600  141015600      2       1  150064       2.1537     0.015631
enh69519    4  141018000  141019000      2       1  150064       1.9869     0.023466
enh69521    4  141024500  141025500      3       1  150064       1.6972     0.044829
enh69546    4  141444100  141445100      1       1  150064       1.7094      0.04369
enh69550    4  141640500  141641500      1       1  150064       3.5955    0.0001619
enh69563    4  142143400  142144400      1       1  150064       2.2479      0.01229
enh69564    4  142232400  142233400      1       1  150064       1.7005      0.04452
enh69570    4  143204000  143205000      4       1  150064       1.8687     0.030831
enh69571    4  143216000  143217000      3       2  150064       1.9145     0.027781
enh69585    4  143308800  143309800      8       1  150064       1.7459     0.040411
enh69598    4  143477100  143478100      5       3  150064       2.1061       0.0176
enh69614    4  144259000  144260000      1       1  150064       1.6886      0.04565
enh69620    4  144279400  144280400      1       1  150064       2.9543     0.001567
enh69622    4  144282300  144283300      4       2  150064       1.9994      0.02278
enh69626    4  144303900  144304900      2       1  150064       3.0267    0.0012363
enh69627    4  144304600  144305600      4       2  150064        2.385      0.00854
enh69630    4  144325800  144326800      3       1  150064       2.6162     0.004446
enh69634    4  144479400  144480400      5       2  150064       2.8259    0.0023571
enh69660    4  146413800  146414800      1       1  150064       1.7686      0.03848
enh69688    4  146860100  146861100      1       1  150064       2.2479      0.01229
enh69703    4  147896300  147897300      1       1  150064       1.9165      0.02765
enh69735    4  148975100  148976100      2       1  150064       2.2553     0.012056
enh69737    4  149137400  149138400      3       2  150064       1.8136     0.034867
enh69739    4  149280600  149281600      2       1  150064       3.1307   0.00087195
enh69746    4  151871600  151872600      2       1  150064         1.79     0.036729
enh69773    4  152945900  152946900      2       1  150064       1.6966     0.044891
enh69776    4  152965700  152966700      4       2  150064       1.8905     0.029342
enh69785    4  153036400  153037400      5       2  150064       1.7626     0.038986
enh69786    4  153047200  153048200      4       2  150064       1.7821     0.037367
enh69787    4  153053000  153054000      8       3  150064       1.7206     0.042658
enh69805    4  153320300  153321300      1       1  150064       1.7942      0.03639
enh69871    4  154359300  154360300      2       1  150064       1.9025     0.028556
enh69876    4  154380000  154381000      6       2  150064       2.1597     0.015397
enh69916    4  154649400  154650400      1       1  150064       2.9363     0.001661
enh69917    4  154669400  154670400      5       3  150064        2.319     0.010197
enh69919    4  154675800  154676800      4       2  150064       3.4765   0.00025402
enh69948    4  159688400  159689400      2       1  150064       2.1063     0.017588
enh69949    4  159691700  159692700      1       1  150064       1.9175      0.02759
enh69952    4  159699500  159700500      3       1  150064        1.769     0.038449
enh69953    4  159704100  159705100      3       1  150064       2.1406     0.016154
enh69954    4  159706100  159707100      4       2  150064       2.0872     0.018433
enh69955    4  159707000  159708000      1       1  150064       2.2286      0.01292
enh69964    4  159741300  159742300      2       1  150064       1.7578     0.039394
enh69968    4  159823500  159824500      2       1  150064       1.8648     0.031107
enh69969    4  159850900  159851900      3       1  150064       2.3928    0.0083608
enh69989    4  164405800  164406800      3       2  150064       1.6801     0.046469
enh70009    4  165898800  165899800      2       1  150064       1.8408     0.032823
enh70017    4  166169100  166170100      6       3  150064       2.2874     0.011085
enh70019    4  166180600  166181600      8       3  150064       2.7449    0.0030268
enh70021    4  166208200  166209200      4       2  150064       2.2957     0.010846
enh70023    4  166215600  166216600      2       1  150064       2.2098     0.013559
enh70061    4  169989100  169990100      8       3  150064       2.1235     0.016857
enh70062    4  170000300  170001300      2       1  150064       1.9724     0.024281
enh70071    4  170214800  170215800      4       2  150064       4.6275   1.8502e-06
enh70072    4  170236700  170237700      4       1  150064       4.5618   2.5354e-06
enh70073    4  170331700  170332700      5       2  150064       4.4231   4.8648e-06
enh70079    4  170543600  170544600      2       1  150064        3.486   0.00024516
enh70081    4  170580100  170581100      3       2  150064       3.9536    3.849e-05
enh70082    4  170584800  170585800      4       2  150064       4.0911   2.1465e-05
enh70083    4  170586100  170587100      1       1  150064       4.3915    5.628e-06
enh70135    4  174335600  174336600      2       1  150064       2.3642     0.009034
enh70136    4  174337000  174338000      1       1  150064       2.7241     0.003224
enh70162    4  178157600  178158600      2       1  150064       1.6723      0.04723
enh70181    4  178361400  178362400      4       2  150064       1.8573     0.031637
enh70186    4  183747300  183748300      8       3  150064       2.0789     0.018812
enh70193    4  184182900  184183900      2       1  150064       1.7548     0.039651
enh70229    4  185184900  185185900      4       2  150064       1.8425     0.032699
enh70230    4  185186600  185187600      1       1  150064       2.9359     0.001663
enh70237    4  185234900  185235900      1       1  150064       1.9182      0.02754
enh70238    4  185240000  185241000      4       2  150064       1.9096     0.028095
enh70243    4  185285200  185286200      6       3  150064       2.2132     0.013442
enh70246    4  185313900  185314900      5       3  150064       1.8537     0.031889
enh70248    4  185321800  185322800      3       2  150064       2.4114    0.0079458
enh70251    4  185338400  185339400      6       3  150064       1.9499     0.025594
enh70268    4  185391000  185392000      6       2  150064       2.2286     0.012921
enh70279    4  185505000  185506000      4       2  150064       1.9503     0.025572
enh70284    4  185566800  185567800      1       1  150064       1.8208      0.03432
enh70289    4  185652500  185653500      6       2  150064       1.8974      0.02889
enh70313    4  185777400  185778400      6       2  150064       1.7797     0.037566
enh70314    4  185779200  185780200     13       3  150064       2.5259    0.0057701
enh70327    4  186172500  186173500      4       2  150064       1.7015     0.044425
enh70328    4  186176400  186177400      8       2  150064       2.1252     0.016785
enh70346    4  186988900  186989900      2       1  150064        2.154      0.01562
enh70353    4  187766000  187767000      7       3  150064       1.6989     0.044666
enh70411    5    1099800    1100800      4       2  150064       1.9674     0.024571
enh70412    5    1106600    1107600      3       1  150064       2.3682    0.0089368
enh70413    5    1113000    1114000      7       2  150064       2.1684     0.015064
enh70445    5    1516500    1517500      4       2  150064       2.4959    0.0062821
enh70449    5    1537000    1538000      1       1  150064       1.6978      0.04477
enh70474    5    5420600    5421600      7       2  150064       2.9492     0.001593
enh70475    5    5424500    5425500      1       1  150064       2.8418     0.002243
enh70476    5    5432600    5433600      3       2  150064       2.7274    0.0031922
enh70477    5    5480900    5481900      3       2  150064       3.9667   3.6437e-05
enh70478    5    5492300    5493300      1       1  150064       3.6504    0.0001309
enh70479    5    5494200    5495200      2       1  150064       2.5335    0.0056464
enh70480    5    5497200    5498200      1       1  150064       2.8685     0.002062
enh70486    5    6631000    6632000      1       1  150064       2.3401     0.009639
enh70487    5    6634800    6635800      5       2  150064       2.0923     0.018206
enh70491    5    6704400    6705400      4       2  150064       2.4971    0.0062599
enh70493    5    6719100    6720100      3       1  150064       3.2078   0.00066871
enh70494    5    6723000    6724000     10       4  150064       2.0833     0.018611
enh70498    5    6736300    6737300      5       2  150064       2.9898    0.0013956
enh70499    5    6766100    6767100      4       2  150064        1.781     0.037453
enh70556    5   10626400   10627400      1       1  150064       1.6877      0.04573
enh70557    5   10633300   10634300      7       2  150064       1.9487     0.025664
enh70558    5   10653200   10654200      1       1  150064       1.9603      0.02498
enh70631    5   14464000   14465000      3       2  150064       1.7929     0.036494
enh70654    5   14675800   14676800      1       1  150064       1.8928      0.02919
enh70660    5   14726000   14727000      3       2  150064       1.6671     0.047749
enh70661    5   14727300   14728300      6       3  150064       1.7728     0.038128
enh70699    5   16713400   16714400      1       1  150064       2.8418     0.002243
enh70715    5   17401000   17402000      1       1  150064        1.979      0.02391
enh70736    5   32020000   32021000      6       3  150064        1.877     0.030257
enh70751    5   32206800   32207800      1       1  150064       1.9061      0.02832
enh70756    5   32276400   32277400      3       2  150064       1.7105     0.043588
enh70781    5   32540000   32541000      1       1  150064        2.225      0.01304
enh70790    5   33337600   33338600      1       1  150064       2.6341     0.004218
enh70821    5   35478700   35479700      2       1  150064       1.6872     0.045786
enh70823    5   35483400   35484400      2       1  150064       1.7638     0.038887
enh70824    5   35484200   35485200      1       1  150064       2.1573      0.01549
enh70829    5   35673200   35674200      1       1  150064       1.7337      0.04149
enh70889    5   36881300   36882300      3       2  150064        1.863     0.031234
enh70919    5   37737700   37738700      1       1  150064       1.6496      0.04951
enh70928    5   38808900   38809900      1       1  150064       2.0195      0.02172
enh70931    5   39021300   39022300      3       2  150064       2.4869    0.0064434
enh70937    5   39057400   39058400      3       1  150064       2.1993     0.013928
enh70938    5   39058000   39059000      1       1  150064       2.7969      0.00258
enh70940    5   39062800   39063800      3       1  150064       1.7606     0.039153
enh70942    5   39071900   39072900      3       2  150064       2.3459    0.0094907
enh70962    5   39195800   39196800      3       2  150064       1.7075     0.043864
enh70972    5   39231600   39232600      3       2  150064       1.9878     0.023418
enh70977    5   39272000   39273000      2       1  150064       1.9128     0.027885
enh70984    5   39420500   39421500      1       1  150064       1.9815      0.02377
enh70985    5   39421200   39422200      3       1  150064       2.1267     0.016724
enh70986    5   39421800   39422800      1       1  150064       2.1328      0.01647
enh71020    5   40672500   40673500      3       2  150064       1.7452     0.040472
enh71078    5   43397300   43398300      1       1  150064       1.9824      0.02372
enh71086    5   44810600   44811600      2       1  150064       3.2993   0.00048464
enh71087    5   49658800   49659800      1       1  150064       4.5386    2.832e-06
enh71088    5   49660000   49661000      5       2  150064       4.0186   2.9269e-05
enh71089    5   49709700   49710700      2       1  150064       4.2338   1.1491e-05
enh71092    5   49725800   49726800      5       2  150064       4.5165   3.1437e-06
enh71096    5   49729600   49730600      3       1  150064       3.4547   0.00027543
enh71097    5   49730800   49731800      1       1  150064       3.8399    6.153e-05
enh71098    5   49732000   49733000      2       1  150064       3.9241   4.3524e-05
enh71099    5   49734600   49735600      2       1  150064       4.0829    2.224e-05
enh71100    5   49738000   49739000      2       1  150064       4.1089   1.9878e-05
enh71101    5   49740800   49741800      2       1  150064       3.9237   4.3591e-05
enh71102    5   49745400   49746400      3       2  150064       2.8872    0.0019432
enh71103    5   49797300   49798300      4       2  150064       3.3538   0.00039854
enh71104    5   49849100   49850100      3       2  150064       1.9941     0.023072
enh71106    5   49886100   49887100      3       1  150064       2.4432    0.0072782
enh71108    5   49929700   49930700      1       1  150064       2.3657     0.008999
enh71110    5   49949500   49950500      4       2  150064       2.6279    0.0042953
enh71112    5   49953600   49954600      1       1  150064        3.092    0.0009939
enh71119    5   49974200   49975200      1       1  150064       1.7192      0.04279
enh71120    5   49975100   49976100      2       1  150064       3.0057    0.0013248
enh71128    5   49998200   49999200      1       1  150064       1.6669      0.04777
enh71130    5   50004300   50005300      1       1  150064        2.074      0.01904
enh71135    5   50011900   50012900      2       1  150064        3.041    0.0011791
enh71140    5   50038500   50039500      3       2  150064       1.7821     0.037367
enh71181    5   53545100   53546100      6       2  150064       1.7964     0.036215
enh71183    5   53585400   53586400      4       2  150064       1.6571     0.048746
enh71189    5   53604200   53605200      2       1  150064        1.966     0.024648
enh71190    5   53607600   53608600      2       1  150064        1.647     0.049777
enh71202    5   53897600   53898600      4       2  150064       2.3674    0.0089562
enh71208    5   53940200   53941200      5       1  150064       1.6629     0.048165
enh71220    5   54081700   54082700      3       2  150064       2.1013     0.017806
enh71223    5   54140500   54141500      6       2  150064       2.5919    0.0047731
enh71224    5   54162600   54163600      1       1  150064         1.97      0.02442
enh71243    5   54608600   54609600      1       1  150064       1.8258      0.03394
enh71266    5   55149000   55150000      2       1  150064       1.8506     0.032114
enh71268    5   55161200   55162200      3       1  150064       3.7847   7.6948e-05
enh71270    5   55199200   55200200      1       1  150064       3.2814    0.0005164
enh71274    5   55219300   55220300      5       3  150064       2.6588    0.0039205
enh71310    5   55470800   55471800      2       1  150064       1.6982     0.044731
enh71384    5   56482700   56483700      4       2  150064       2.1015     0.017797
enh71396    5   57389300   57390300      9       2  150064       2.3541     0.009283
enh71397    5   57569400   57570400      2       1  150064        3.589   0.00016596
enh71409    5   58229000   58230000      7       3  150064       1.6715      0.04731
enh71411    5   58298000   58299000     10       3  150064       2.4339    0.0074683
enh71412    5   58329900   58330900      2       1  150064       2.2708     0.011579
enh71425    5   58654000   58655000      3       2  150064       1.6464     0.049841
enh71426    5   58858600   58859600      3       2  150064       2.7821    0.0027005
enh71433    5   59836800   59837800      5       2  150064       2.8516    0.0021749
enh71439    5   60241800   60242800      4       2  150064       2.2504     0.012212
enh71442    5   60559600   60560600      3       2  150064       2.7323    0.0031451
enh71443    5   60565200   60566200      2       1  150064       3.2614    0.0005544
enh71445    5   60575700   60576700      6       2  150064        4.018   2.9345e-05
enh71446    5   60585000   60586000      1       1  150064       4.5695    2.445e-06
enh71447    5   60586200   60587200      2       1  150064       5.7158   5.4602e-09
enh71448    5   60597300   60598300      1       1  150064       1.6491      0.04956
enh71449    5   60600000   60601000      1       1  150064       4.0617    2.436e-05
enh71450    5   60602000   60603000      2       1  150064       4.2904   8.9193e-06
enh71453    5   60614200   60615200      3       2  150064       5.7393   4.7535e-09
enh71454    5   60615600   60616600      4       2  150064       6.1456   3.9836e-10
enh71457    5   60631200   60632200      2       1  150064       1.9547      0.02531
enh71458    5   60636600   60637600      2       1  150064       2.5333    0.0056494
enh71461    5   60642700   60643700      4       2  150064       6.1307   4.3741e-10
enh71463    5   60655600   60656600      2       1  150064       4.7943   8.1603e-07
enh71464    5   60698800   60699800      1       1  150064       4.7789    8.811e-07
enh71465    5   60703200   60704200      1       1  150064       2.5525     0.005347
enh71467    5   60705200   60706200      3       2  150064       2.8612    0.0021103
enh71468    5   60709600   60710600      2       1  150064       2.4363     0.007419
enh71469    5   60711500   60712500      2       1  150064       4.6132   1.9823e-06
enh71471    5   60725200   60726200      1       1  150064       4.6812    1.426e-06
enh71473    5   60746400   60747400      1       1  150064       4.7675    9.324e-07
enh71474    5   60893700   60894700      4       2  150064       3.1388   0.00084832
enh71476    5   60897000   60898000      5       3  150064       1.9377     0.026333
enh71481    5   61552400   61553400      7       3  150064       2.7457    0.0030194
enh71482    5   61556100   61557100      6       2  150064       3.1832    0.0007282
enh71484    5   61582600   61583600      3       1  150064       3.1015   0.00096257
enh71485    5   61592400   61593400      4       2  150064       2.8789    0.0019953
enh71486    5   61593300   61594300      2       1  150064       2.8752     0.002019
enh71488    5   61600500   61601500      1       1  150064       2.9993     0.001353
enh71489    5   61603800   61604800      2       1  150064       1.7886     0.036841
enh71491    5   61606700   61607700      2       1  150064       2.2548     0.012072
enh71492    5   61609600   61610600      2       1  150064       1.7238     0.042374
enh71496    5   61621600   61622600      1       1  150064       1.8283      0.03375
enh71499    5   61628900   61629900      4       2  150064       3.8507   5.8899e-05
enh71502    5   61697800   61698800      3       2  150064        1.959     0.025058
enh71503    5   61700400   61701400      4       2  150064       1.7066     0.043953
enh71504    5   61709400   61710400      2       1  150064       1.9192     0.027478
enh71510    5   61943800   61944800      2       1  150064        1.988     0.023404
enh71517    5   64322700   64323700      1       1  150064       2.7858      0.00267
enh71518    5   64330200   64331200      4       1  150064       2.6771    0.0037133
enh71522    5   64779100   64780100      4       2  150064       1.9537     0.025369
enh71523    5   64857000   64858000      1       1  150064       2.0131      0.02205
enh71524    5   64860300   64861300      3       2  150064       2.4384    0.0073765
enh71525    5   64861600   64862600      3       1  150064       2.0499     0.020187
enh71526    5   64918000   64919000      1       1  150064        1.783      0.03729
enh71529    5   65014400   65015400      4       1  150064       1.6458     0.049905
enh71561    5   65913000   65914000      6       3  150064       1.6962     0.044921
enh71595    5   66390300   66391300      1       1  150064       2.8054     0.002513
enh71617    5   66646600   66647600      2       1  150064        2.205     0.013726
enh71634    5   67509500   67510500      3       2  150064       1.9903      0.02328
enh71635    5   67515300   67516300      3       2  150064       1.7742     0.038012
enh71649    5   67562700   67563700      3       2  150064       1.7667     0.038639
enh71654    5   67580700   67581700      1       1  150064       1.8169      0.03462
enh71663    5   67667600   67668600      3       2  150064       2.3284     0.009946
enh71664    5   67671000   67672000      3       2  150064       2.5164    0.0059278
enh71666    5   67688500   67689500      2       1  150064       1.7965     0.036205
enh71670    5   67710900   67711900      2       1  150064        2.807    0.0025005
enh71673    5   67721000   67722000      5       2  150064       2.7397    0.0030752
enh71675    5   67729000   67730000      3       2  150064       1.7046     0.044137
enh71676    5   67731500   67732500      2       1  150064       2.6667    0.0038297
enh71707    5   70752800   70753800      1       1  150064       2.2458      0.01236
enh71716    5   71483100   71484100      3       1  150064       1.9109     0.028007
enh71720    5   71602600   71603600      1       1  150064        2.217      0.01331
enh71723    5   71613800   71614800      3       2  150064       1.9122     0.027927
enh71800    5   74323800   74324800      4       1  150064       2.2549     0.012069
enh71819    5   74631400   74632400      4       2  150064       1.8005     0.035893
enh71823    5   74757600   74758600      2       1  150064        2.085     0.018535
enh71825    5   74761500   74762500      1       1  150064       1.8882       0.0295
enh71827    5   74808900   74809900      3       2  150064       1.8371     0.033098
enh71831    5   74822300   74823300      2       1  150064        1.972     0.024304
enh71833    5   74861900   74862900      2       1  150064       2.6414    0.0041284
enh71837    5   74903000   74904000      2       1  150064       2.0016     0.022663
enh71840    5   74965100   74966100      3       1  150064        1.976     0.024075
enh71841    5   74973400   74974400      5       1  150064       3.1525   0.00080929
enh71883    5   75834600   75835600      1       1  150064       3.1679    0.0007676
enh71919    5   77160700   77161700      2       1  150064       2.2658     0.011732
enh71922    5   77517500   77518500      4       2  150064       1.6508     0.049394
enh71923    5   77564000   77565000      3       1  150064       3.4448   0.00028571
enh71924    5   77581900   77582900      8       3  150064       3.9171   4.4815e-05
enh71925    5   77585400   77586400      6       2  150064       3.5603   0.00018525
enh71926    5   77588100   77589100      5       2  150064       2.7962    0.0025857
enh71927    5   77591400   77592400      1       1  150064       2.6042     0.004604
enh71928    5   77654100   77655100      2       1  150064       1.9902     0.023287
enh71929    5   77657600   77658600      2       1  150064       1.6495      0.04952
enh71930    5   77700200   77701200      2       1  150064       2.0629     0.019561
enh71933    5   77792200   77793200      2       1  150064       1.9786     0.023933
enh71935    5   77796900   77797900      4       2  150064       2.2196     0.013222
enh71980    5   78402900   78403900      5       2  150064       2.5311    0.0056854
enh71993    5   78848700   78849700      3       2  150064       3.3838   0.00035739
enh72021    5   79446700   79447700      3       2  150064       1.6815      0.04633
enh72027    5   79485700   79486700      3       2  150064       1.7799     0.037545
enh72029    5   79489700   79490700      4       2  150064       1.7543     0.039693
enh72032    5   79500900   79501900      4       2  150064       1.8548     0.031813
enh72033    5   79506200   79507200      2       1  150064       2.1979     0.013978
enh72037    5   79517500   79518500      7       2  150064       1.7801     0.037527
enh72102    5   81047900   81048900      1       1  150064       1.8048      0.03555
enh72104    5   81073800   81074800      4       2  150064       2.2007     0.013878
enh72105    5   81075500   81076500      2       1  150064       1.8606     0.031401
enh72108    5   81115100   81116100      3       2  150064       2.4719    0.0067198
enh72110    5   81134000   81135000      1       1  150064       2.8126     0.002457
enh72113    5   81152800   81153800      2       1  150064       3.1561   0.00079939
enh72122    5   81572100   81573100      3       2  150064       2.9706    0.0014859
enh72164    5   86375000   86376000      6       2  150064       1.7825     0.037337
enh72186    5   87562900   87563900      1       1  150064       3.0352     0.001202
enh72187    5   87565900   87566900      1       1  150064       2.5414      0.00552
enh72191    5   88029700   88030700      2       1  150064       1.9015     0.028618
enh72192    5   88030600   88031600      3       2  150064       2.8626    0.0021007
enh72196    5   88123400   88124400      2       1  150064       3.0953   0.00098303
enh72205    5   89768100   89769100      1       1  150064       1.8942       0.0291
enh72208    5   90167400   90168400      1       1  150064       4.3032    8.416e-06
enh72209    5   90169000   90170000      3       1  150064       1.8746     0.030424
enh72210    5   90236000   90237000      7       3  150064       4.3175   7.8916e-06
enh72211    5   90348400   90349400      5       2  150064       3.7473    8.936e-05
enh72212    5   90410200   90411200      4       2  150064        2.533    0.0056553
enh72213    5   90415000   90416000      4       2  150064       2.0612     0.019641
enh72215    5   90421800   90422800      1       1  150064       1.9684      0.02451
enh72220    5   90465700   90466700      1       1  150064       2.8742     0.002025
enh72222    5   90485800   90486800      2       1  150064       2.9127    0.0017915
enh72225    5   90564700   90565700      4       2  150064       2.0909      0.01827
enh72246    5   93581600   93582600      2       1  150064       1.8675     0.030913
enh72247    5   93881300   93882300      1       1  150064       2.8513     0.002177
enh72249    5   93913100   93914100      1       1  150064       2.8847     0.001959
enh72250    5   93952400   93953400      2       1  150064       2.6652    0.0038477
enh72251    5   93955300   93956300      3       2  150064       2.6984    0.0034842
enh72252    5   94042800   94043800      7       3  150064       1.9143     0.027791
enh72282    5   94979600   94980600      1       1  150064       1.9653      0.02469
enh72304    5   95197700   95198700      3       1  150064       2.7045    0.0034205
enh72311    5   95293500   95294500      1       1  150064        1.989      0.02335
enh72312    5   95294100   95295100      1       1  150064        1.989      0.02335
enh72316    5   95532700   95533700      3       1  150064       3.1111   0.00093208
enh72322    5   95984800   95985800      4       2  150064       2.2119     0.013486
enh72323    5   95990500   95991500      3       1  150064        1.807     0.035378
enh72324    5   95992300   95993300      2       1  150064       2.2349      0.01271
enh72325    5   95995700   95996700      3       2  150064       1.7955     0.036286
enh72326    5   95999800   96000800      3       2  150064       1.9628     0.024836
enh72327    5   96004200   96005200      4       2  150064       2.4169     0.007827
enh72328    5   96016200   96017200      4       2  150064       2.2951     0.010862
enh72351    5   96219800   96220800      1       1  150064       2.2141      0.01341
enh72352    5   96231800   96232800      5       1  150064       2.4058    0.0080688
enh72353    5   96241500   96242500      6       1  150064       2.4231    0.0076939
enh72358    5   96273900   96274900      2       1  150064       2.6753    0.0037333
enh72359    5   96275700   96276700      4       2  150064       2.2995     0.010739
enh72360    5   96277000   96278000      3       2  150064       1.7891       0.0368
enh72361    5   96279100   96280100      2       1  150064       1.8923     0.029225
enh72362    5   96281400   96282400      5       2  150064       1.9928     0.023144
enh72363    5   96285100   96286100      1       1  150064       2.5464     0.005442
enh72364    5   96288300   96289300      2       1  150064       2.2949     0.010869
enh72365    5   96289200   96290200      2       1  150064       1.7235     0.042402
enh72366    5   96293000   96294000      7       2  150064       2.6563    0.0039503
enh72368    5   96297400   96298400      1       1  150064       2.6248     0.004335
enh72370    5   96300600   96301600      1       1  150064       2.3972      0.00826
enh72372    5   96306800   96307800      6       2  150064       1.7595     0.039244
enh72377    5   96313800   96314800      4       2  150064       1.8967     0.028931
enh72378    5   96344900   96345900      1       1  150064       2.6721     0.003769
enh72388    5   96883300   96884300      4       2  150064       1.8758     0.030339
enh72391    5   98122600   98123600      2       1  150064       1.8729     0.030543
enh72392    5   98242200   98243200      1       1  150064       2.2026      0.01381
enh72394    5   98246600   98247600      3       2  150064        1.796     0.036248
enh72396    5   98252700   98253700      1       1  150064        2.515     0.005951
enh72397    5   98255800   98256800      5       2  150064       2.1005     0.017841
enh72398    5   98257700   98258700      3       2  150064       2.3047      0.01059
enh72399    5   98258700   98259700      4       2  150064       2.2111     0.013516
enh72400    5   98260000   98261000      4       2  150064       2.8401    0.0022553
enh72401    5   98268400   98269400      2       1  150064        1.818     0.034534
enh72402    5   98274300   98275300      2       1  150064       2.3824    0.0086006
enh72404    5   98277200   98278200      3       1  150064       2.1418     0.016103
enh72406    5   98299200   98300200      2       1  150064       2.1653     0.015183
enh72407    5   98329100   98330100      6       1  150064       1.8696     0.030769
enh72409    5   98363400   98364400      3       2  150064       2.0268     0.021343
enh72413    5   98373300   98374300      2       1  150064       2.0066     0.022398
enh72434    5  101630000  101631000      3       2  150064       4.3288   7.4956e-06
enh72435    5  101630600  101631600      7       3  150064       4.4702   3.9075e-06
enh72436    5  101632300  101633300      4       2  150064       3.3781   0.00036497
enh72458    5  102897000  102898000      4       2  150064       2.2115     0.013499
enh72463    5  106697600  106698600      5       2  150064       2.3223     0.010109
enh72465    5  106701000  106702000      5       2  150064       2.5908    0.0047883
enh72466    5  106724100  106725100      2       1  150064         2.26     0.011912
enh72472    5  106848500  106849500      9       4  150064        1.877     0.030261
enh72473    5  106855200  106856200      2       1  150064       2.7102     0.003362
enh72474    5  106874700  106875700      2       1  150064       2.5051     0.006121
enh72481    5  107258500  107259500      1       1  150064       1.6731      0.04715
enh72501    5  108723600  108724600      3       1  150064       2.1118      0.01735
enh72503    5  108730600  108731600      6       1  150064       1.7055     0.044054
enh72505    5  108736500  108737500      3       1  150064       1.7224     0.042501
enh72506    5  108737900  108738900      3       2  150064       2.9484     0.001597
enh72508    5  108746900  108747900      7       3  150064       2.7151    0.0033128
enh72509    5  108748400  108749400      2       1  150064       2.2662      0.01172
enh72511    5  108893800  108894800      1       1  150064       2.7141     0.003323
enh72514    5  108991300  108992300      3       1  150064       3.5274   0.00020985
enh72515    5  109030000  109031000      3       2  150064       3.5771   0.00017369
enh72516    5  109031700  109032700      4       2  150064       1.6706     0.047402
enh72517    5  109033000  109034000      2       1  150064       4.1547   1.6283e-05
enh72518    5  109035800  109036800      5       3  150064       3.7691   8.1921e-05
enh72519    5  109037200  109038200      7       4  150064       3.6239   0.00014507
enh72520    5  109037800  109038800      9       3  150064       4.1402   1.7353e-05
enh72521    5  109039800  109040800      3       1  150064       4.7375   1.0819e-06
enh72523    5  109043500  109044500      5       3  150064       3.1752   0.00074861
enh72524    5  109047100  109048100      4       2  150064       3.6449   0.00013372
enh72525    5  109075400  109076400      3       2  150064       4.0192   2.9202e-05
enh72526    5  109078600  109079600      7       3  150064       2.5345    0.0056299
enh72527    5  109083900  109084900      2       1  150064       1.8155     0.034725
enh72528    5  109184500  109185500      4       1  150064       1.9956     0.022989
enh72529    5  109188200  109189200      3       2  150064       2.9017    0.0018556
enh72530    5  109192900  109193900      2       1  150064       4.6616   1.5684e-06
enh72532    5  109211700  109212700      2       1  150064       1.6952     0.045017
enh72558    5  110558600  110559600      3       2  150064       2.0899     0.018316
enh72589    5  111038500  111039500      4       2  150064       3.1875   0.00071757
enh72590    5  111040200  111041200      8       4  150064       3.0905   0.00099904
enh72596    5  111085000  111086000      2       1  150064       1.8817     0.029937
enh72631    5  112311000  112312000      2       1  150064       2.6321    0.0042434
enh72655    5  114544600  114545600      4       2  150064       2.2426     0.012461
enh72663    5  114819500  114820500      3       2  150064       1.6877     0.045738
enh72679    5  115374300  115375300      3       1  150064       1.7856     0.037081
enh72680    5  115412200  115413200      9       3  150064       2.1503     0.015765
enh72681    5  115419000  115420000      3       1  150064       2.2671     0.011693
enh72684    5  115705400  115706400      6       4  150064       1.8684     0.030855
enh72685    5  115706800  115707800      3       1  150064       1.7899     0.036732
enh72730    5  118682000  118683000      1       1  150064       2.5661     0.005143
enh72731    5  118684300  118685300      2       1  150064       2.7108    0.0033561
enh72736    5  118714200  118715200      2       1  150064       1.8155     0.034723
enh72740    5  118721200  118722200      3       2  150064       2.3704    0.0088853
enh72741    5  118721900  118722900      1       1  150064       1.7184      0.04286
enh72756    5  119724000  119725000      1       1  150064        1.645      0.04998
enh72790    5  123934800  123935800      4       2  150064       1.9146     0.027773
enh72816    5  125709300  125710300      2       1  150064       1.7938     0.036426
enh72817    5  125757800  125758800      2       1  150064       1.9487     0.025668
enh72818    5  125760700  125761700      3       1  150064       1.7735      0.03807
enh72858    5  126203800  126204800      5       3  150064       2.9094    0.0018108
enh72862    5  126323800  126324800      4       2  150064        3.126   0.00088596
enh72864    5  126347300  126348300      2       1  150064       3.2611   0.00055493
enh72876    5  127211100  127212100      2       1  150064       3.8921   4.9696e-05
enh72880    5  127416300  127417300      3       1  150064       2.4229    0.0076987
enh72904    5  130592900  130593900      1       1  150064       1.8493      0.03221
enh72944    5  130815500  130816500      3       1  150064       1.8604     0.031418
enh72948    5  130866600  130867600      1       1  150064       1.7666      0.03865
enh72955    5  130888400  130889400      1       1  150064        1.919      0.02749
enh72957    5  130920000  130921000      2       1  150064       1.7333     0.041525
enh72964    5  130954400  130955400      2       1  150064       1.6792     0.046554
enh72966    5  130963200  130964200      2       1  150064       1.6671     0.047748
enh73010    5  131752100  131753100      1       1  150064        1.679      0.04658
enh73015    5  131771000  131772000      2       1  150064       1.8998      0.02873
enh73016    5  131778300  131779300      6       3  150064       1.7092      0.04371
enh73017    5  131783700  131784700      6       3  150064       1.7416     0.040788
enh73022    5  131809300  131810300      2       1  150064       1.8499     0.032167
enh73028    5  131860800  131861800      1       1  150064       1.9665      0.02462
enh73030    5  131864500  131865500      1       1  150064       2.0612      0.01964
enh73032    5  131998900  131999900      2       1  150064       1.8546     0.031828
enh73066    5  132506100  132507100      4       1  150064       1.6495     0.049524
enh73075    5  132666500  132667500      1       1  150064       3.0212     0.001259
enh73190    5  135372200  135373200      1       1  150064       2.2179      0.01328
enh73203    5  137068900  137069900      2       1  150064       3.0669    0.0010815
enh73208    5  137223400  137224400      2       1  150064       2.6324    0.0042394
enh73210    5  137331200  137332200      2       1  150064       2.7362    0.0031077
enh73211    5  137332000  137333000      5       2  150064       2.6904    0.0035683
enh73212    5  137359000  137360000      4       1  150064       2.1152     0.017208
enh73215    5  137369300  137370300      1       1  150064       1.7626      0.03898
enh73220    5  137431300  137432300      3       1  150064       1.8681     0.030874
enh73226    5  137671300  137672300      3       2  150064       1.6595     0.048508
enh73227    5  137675800  137676800      3       1  150064       3.2208   0.00063924
enh73231    5  137696000  137697000      1       1  150064       2.5148     0.005955
enh73232    5  137700000  137701000      5       3  150064       2.8006      0.00255
enh73234    5  137703600  137704600      3       1  150064       2.5477    0.0054213
enh73235    5  137704900  137705900      4       2  150064       2.4794    0.0065804
enh73236    5  137706400  137707400      3       1  150064       2.9585    0.0015457
enh73237    5  137707200  137708200      2       1  150064       2.9242    0.0017265
enh73239    5  137785300  137786300      1       1  150064       3.4458    0.0002847
enh73241    5  137798500  137799500      5       2  150064       3.5433   0.00019759
enh73243    5  137822000  137823000      3       2  150064       3.1708   0.00076018
enh73246    5  137840500  137841500      2       1  150064       4.9984   2.8901e-07
enh73249    5  137880700  137881700      2       1  150064       4.4219    4.891e-06
enh73250    5  137882100  137883100      2       1  150064       4.6279   1.8473e-06
enh73251    5  137883500  137884500      5       3  150064       3.0261    0.0012387
enh73252    5  137900700  137901700      2       1  150064       4.4961   3.4608e-06
enh73253    5  137908900  137909900      1       1  150064       3.1639    0.0007783
enh73254    5  137911700  137912700      1       1  150064       3.1966    0.0006954
enh73255    5  137940800  137941800      2       1  150064       2.6648    0.0038517
enh73272    5  138310700  138311700      1       1  150064       2.0507      0.02015
enh73315    5  138779900  138780900      1       1  150064       2.0583      0.01978
enh73318    5  138848600  138849600      1       1  150064       2.2055      0.01371
enh73322    5  138872000  138873000      1       1  150064       1.7968      0.03618
enh73327    5  138922400  138923400      2       1  150064       2.3016      0.01068
enh73346    5  139036600  139037600      3       1  150064       2.3431    0.0095613
enh73347    5  139043700  139044700      1       1  150064       2.9032     0.001847
enh73348    5  139051900  139052900      1       1  150064       3.7447     9.03e-05
enh73349    5  139054100  139055100      5       1  150064       3.3899   0.00034959
enh73350    5  139056300  139057300      6       1  150064       3.6475   0.00013242
enh73351    5  139058000  139059000      2       1  150064       3.5227   0.00021359
enh73353    5  139068400  139069400      1       1  150064       2.7664     0.002834
enh73356    5  139080100  139081100      1       1  150064       3.8986    4.837e-05
enh73358    5  139086100  139087100      3       2  150064       3.1421   0.00083882
enh73370    5  139523300  139524300      3       2  150064       1.7786     0.037649
enh73371    5  139532500  139533500      3       1  150064       1.7592     0.039275
enh73372    5  139536400  139537400      2       1  150064       3.3347    0.0004269
enh73373    5  139555600  139556600      2       1  150064       3.5533   0.00019023
enh73374    5  139562400  139563400      2       1  150064       2.7323    0.0031443
enh73375    5  139576200  139577200      1       1  150064       1.7828      0.03731
enh73379    5  139599400  139600400      1       1  150064       1.9667      0.02461
enh73390    5  139664100  139665100      5       2  150064       1.6924     0.045284
enh73391    5  139672600  139673600      1       1  150064       3.4603    0.0002698
enh73393    5  139680700  139681700      1       1  150064       3.6524    0.0001299
enh73399    5  139730900  139731900      3       2  150064         3.11   0.00093533
enh73404    5  139779200  139780200      1       1  150064       3.8515    5.871e-05
enh73405    5  139783900  139784900      3       2  150064       2.3455    0.0095016
enh73409    5  139803000  139804000      1       1  150064       4.0521    2.538e-05
enh73410    5  139812400  139813400      1       1  150064       2.7565     0.002921
enh73412    5  139927600  139928600      2       1  150064       2.9254    0.0017202
enh73417    5  139948500  139949500      4       2  150064        1.875     0.030399
enh73419    5  139974500  139975500      4       2  150064       2.4424    0.0072955
enh73422    5  139991200  139992200      4       2  150064       2.0172     0.021839
enh73423    5  140017600  140018600      3       2  150064       2.3221     0.010115
enh73425    5  140025000  140026000      4       2  150064       3.1794    0.0007378
enh73426    5  140025400  140026400      4       2  150064       3.1794    0.0007378
enh73427    5  140028100  140029100      2       1  150064       3.9582   3.7763e-05
enh73428    5  140042800  140043800      2       1  150064       3.6706     0.000121
enh73429    5  140045500  140046500      3       2  150064       2.6047    0.0045975
enh73430    5  140069300  140070300      5       2  150064       4.2883   9.0009e-06
enh73431    5  140071900  140072900      7       2  150064       4.2648   1.0006e-05
enh73432    5  140079000  140080000      1       1  150064         4.26    1.022e-05
enh73433    5  140080900  140081900      2       1  150064       3.9675   3.6313e-05
enh73434    5  140089300  140090300      1       1  150064        3.128    0.0008801
enh73435    5  140090800  140091800      2       1  150064       3.6537   0.00012922
enh73436    5  140105400  140106400      1       1  150064        4.319    7.836e-06
enh73462    5  141062700  141063700      1       1  150064       2.2371      0.01264
enh73465    5  141204500  141205500      7       2  150064       2.3683     0.008935
enh73466    5  141215400  141216400      4       1  150064       2.4037    0.0081154
enh73487    5  141443000  141444000      1       1  150064       2.0168      0.02186
enh73490    5  141468400  141469400      2       1  150064       2.3471    0.0094601
enh73497    5  141497600  141498600      6       3  150064       1.8521     0.032008
enh73508    5  141701300  141702300      3       2  150064       2.1221     0.016913
enh73514    5  141765900  141766900      1       1  150064       2.1229      0.01688
enh73515    5  141769100  141770100      3       1  150064       2.1841     0.014479
enh73520    5  141820900  141821900      4       1  150064       1.7112     0.043523
enh73538    5  142155400  142156400      3       1  150064       2.3052     0.010578
enh73647    5  142807800  142808800      1       1  150064       1.6812      0.04636
enh73651    5  142873600  142874600      3       1  150064        2.806    0.0025077
enh73687    5  146270000  146271000      3       1  150064       3.5181   0.00021734
enh73730    5  148667800  148668800      1       1  150064       2.1323      0.01649
enh73731    5  148668800  148669800      2       1  150064       2.0775     0.018878
enh73732    5  148672000  148673000      7       3  150064       2.6282    0.0042915
enh73736    5  148726000  148727000      2       1  150064       2.2419     0.012485
enh73738    5  148736300  148737300      4       2  150064       2.1907     0.014235
enh73741    5  148750600  148751600      2       1  150064       1.8278     0.033789
enh73751    5  148808100  148809100      2       1  150064       2.4416    0.0073104
enh73752    5  148809900  148810900      4       2  150064       1.7992     0.035992
enh73775    5  149112400  149113400      4       2  150064       2.2269     0.012977
enh73777    5  149126800  149127800      1       1  150064       2.5181     0.005899
enh73778    5  149128000  149129000      2       1  150064       2.2711      0.01157
enh73782    5  149172200  149173200      4       2  150064       2.6938    0.0035318
enh73811    5  149543700  149544700      3       1  150064       1.8449     0.032528
enh73934    5  151055600  151056600      2       1  150064       2.0692     0.019264
enh73955    5  151906900  151907900      5       2  150064       4.0387   2.6874e-05
enh73956    5  153340000  153341000      5       2  150064       2.5127    0.0059898
enh73957    5  153419000  153420000      5       2  150064       3.6317   0.00014077
enh73958    5  153421600  153422600      1       1  150064       3.2758    0.0005269
enh73959    5  153423200  153424200      2       1  150064       3.1213   0.00090037
enh73960    5  153424200  153425200      2       1  150064       3.3895   0.00035009
enh73961    5  153438000  153439000      3       2  150064       3.0783    0.0010409
enh73962    5  153451400  153452400      2       1  150064       3.2966   0.00048932
enh73963    5  153454900  153455900      8       2  150064        3.783   7.7478e-05
enh73965    5  153573100  153574100      3       2  150064       1.6534     0.049122
enh73966    5  153577700  153578700      4       2  150064       1.8583     0.031562
enh73967    5  153581900  153582900     11       4  150064       3.6734   0.00011965
enh73968    5  153593300  153594300      3       2  150064       2.5945    0.0047359
enh73969    5  153600800  153601800      4       2  150064       2.8914    0.0019179
enh73971    5  153617300  153618300      4       2  150064       1.7942     0.036389
enh73972    5  153618400  153619400      3       1  150064       3.3166   0.00045556
enh73973    5  153652200  153653200      6       2  150064       4.5518   2.6593e-06
enh73974    5  153666400  153667400      7       3  150064       3.3894   0.00035029
enh73977    5  153784800  153785800      5       2  150064       2.7745    0.0027647
enh73985    5  154093000  154094000      1       1  150064       1.8972       0.0289
enh73999    5  154319600  154320600      2       1  150064       1.8015     0.035813
enh74011    5  156570800  156571800      2       1  150064       1.6565     0.048815
enh74013    5  156579500  156580500      9       3  150064       1.9366     0.026397
enh74019    5  156605600  156606600      3       1  150064       1.9742      0.02418
enh74020    5  156612800  156613800      6       1  150064       2.0328     0.021036
enh74037    5  156706400  156707400      4       2  150064       2.3648    0.0090209
enh74039    5  156715800  156716800      3       2  150064       1.8122     0.034981
enh74079    5  157254800  157255800      5       3  150064       2.2176     0.013293
enh74089    5  157327600  157328600      4       2  150064       2.0245     0.021459
enh74097    5  157661100  157662100      3       2  150064        1.733      0.04155
enh74111    5  158203200  158204200      3       2  150064       1.6499     0.049483
enh74117    5  158301800  158302800      1       1  150064        2.026      0.02138
enh74128    5  158521400  158522400      2       1  150064        2.286     0.011128
enh74129    5  158546600  158547600      9       1  150064         3.19   0.00071126
enh74130    5  158547700  158548700      4       2  150064       1.9404     0.026166
enh74135    5  158609600  158610600      2       1  150064       3.0181    0.0012718
enh74136    5  158625400  158626400      4       2  150064       2.1382     0.016249
enh74141    5  158669200  158670200      3       2  150064       1.9057     0.028346
enh74142    5  158688600  158689600      3       2  150064       4.0271   2.8237e-05
enh74198    5  162884600  162885600      2       1  150064        3.446   0.00028443
enh74203    5  167210200  167211200      3       2  150064       3.4844   0.00024662
enh74205    5  167376800  167377800      2       1  150064       2.6759    0.0037262
enh74211    5  167914400  167915400      2       1  150064       2.0713     0.019165
enh74212    5  168002200  168003200      2       1  150064       2.3522    0.0093307
enh74213    5  168004000  168005000      1       1  150064       2.2049      0.01373
enh74234    5  169232300  169233300      3       2  150064       1.9763     0.024062
enh74236    5  169301000  169302000      3       2  150064       2.2413     0.012503
enh74261    5  169787400  169788400      4       2  150064       1.7718     0.038216
enh74271    5  169917700  169918700      1       1  150064       2.1008      0.01783
enh74274    5  170060200  170061200      5       3  150064       2.0839     0.018583
enh74277    5  170813200  170814200      1       1  150064        2.005      0.02248
enh74279    5  170845100  170846100      2       1  150064       1.6565     0.048809
enh74332    5  171588300  171589300      2       1  150064       1.6572     0.048738
enh74333    5  171589700  171590700      6       2  150064       1.6458     0.049899
enh74357    5  171960200  171961200      4       2  150064        2.569       0.0051
enh74361    5  172029900  172030900      2       1  150064       1.7825     0.037338
enh74406    5  172324100  172325100      5       3  150064       2.1727     0.014902
enh74416    5  172396600  172397600      6       3  150064       2.4112    0.0079495
enh74417    5  172409600  172410600      3       1  150064       2.8339    0.0022993
enh74418    5  172412600  172413600      2       1  150064       1.9148     0.027761
enh74429    5  172481800  172482800      2       1  150064       2.1482     0.015851
enh74431    5  172485500  172486500      6       2  150064       2.2279     0.012944
enh74432    5  172486300  172487300      8       3  150064       1.8622     0.031288
enh74433    5  172487000  172488000      5       2  150064       1.7374     0.041156
enh74435    5  172492200  172493200      3       2  150064        2.055     0.019941
enh74436    5  172493600  172494600      3       2  150064       2.6731    0.0037575
enh74438    5  172502200  172503200      1       1  150064       2.6632      0.00387
enh74439    5  172525800  172526800      2       1  150064       3.3389   0.00042058
enh74441    5  173040900  173041900      5       3  150064       2.3677    0.0089503
enh74450    5  173171900  173172900      2       1  150064       2.6084     0.004548
enh74466    5  173259900  173260900      4       1  150064       2.0233     0.021523
enh74476    5  173321400  173322400      2       1  150064       1.7127      0.04338
enh74491    5  173960900  173961900      3       2  150064       1.9727     0.024262
enh74496    5  174933900  174934900     14       3  150064       2.2052     0.013719
enh74498    5  174948400  174949400      2       1  150064       2.2341     0.012737
enh74499    5  174961000  174962000      1       1  150064       2.0183      0.02178
enh74522    5  175843800  175844800      4       2  150064       2.1044     0.017671
enh74539    5  176073000  176074000      2       1  150064       1.6802      0.04646
enh74594    5  176832400  176833400      3       1  150064       1.6776     0.046711
enh74597    5  176842300  176843300      1       1  150064       1.9674      0.02457
enh74612    5  176937400  176938400      1       1  150064       2.2911      0.01098
enh74615    5  176947900  176948900      4       2  150064       2.7346    0.0031231
enh74616    5  176972700  176973700      1       1  150064       3.0418     0.001176
enh74617    5  176974900  176975900      2       1  150064        2.483    0.0065141
enh74619    5  176983800  176984800      1       1  150064       3.0843      0.00102
enh74647    5  177642500  177643500      4       2  150064       2.5141    0.0059661
enh74659    5  177782800  177783800      2       1  150064       1.9447     0.025903
enh74660    5  177784000  177785000      1       1  150064       2.3889     0.008449
enh74673    5  177864900  177865900      2       1  150064       2.5617    0.0052081
enh74719    5  179173800  179174800      2       1  150064        2.379    0.0086801
enh74720    5  179181300  179182300      1       1  150064       1.8827      0.02987
enh74721    5  179183400  179184400      1       1  150064       2.3515     0.009349
enh74722    5  179184200  179185200      4       2  150064        2.148     0.015855
enh74724    5  179186300  179187300      4       2  150064       1.8363      0.03316
enh74725    5  179189100  179190100      1       1  150064       1.8839      0.02979
enh74727    5  179203100  179204100      3       2  150064       2.0803     0.018749
enh74729    5  179206600  179207600      3       1  150064       2.3347    0.0097798
enh74733    5  179234600  179235600      2       1  150064       1.9462     0.025818
enh74738    5  179279500  179280500      2       1  150064       2.2807     0.011284
enh74885    6    2103900    2104900      2       1  150064       2.2617      0.01186
enh74943    6    2958200    2959200      8       3  150064       1.9528     0.025419
enh74969    6    3139100    3140100      1       1  150064       2.4976     0.006251
enh74970    6    3156100    3157100      1       1  150064        2.049      0.02023
enh74978    6    3279500    3280500      4       2  150064       2.2873     0.011089
enh75001    6    3437900    3438900      5       2  150064       1.7838     0.037226
enh75003    6    3448800    3449800     11       4  150064       1.7675     0.038574
enh75023    6    4027100    4028100      1       1  150064       1.7277      0.04202
enh75024    6    4030600    4031600      7       3  150064       1.8148     0.034781
enh75030    6    4253600    4254600      7       2  150064       1.7431     0.040658
enh75041    6    4803400    4804400      3       2  150064       1.9858     0.023526
enh75043    6    4811300    4812300      2       1  150064       1.8196     0.034406
enh75045    6    4814500    4815500      3       2  150064       2.4253    0.0076477
enh75054    6    4914200    4915200      3       2  150064       2.4501    0.0071411
enh75055    6    4916900    4917900      9       3  150064       2.4769    0.0066265
enh75066    6    5034700    5035700      2       1  150064       1.8205     0.034343
enh75078    6    5294500    5295500      6       3  150064       1.9155     0.027717
enh75165    6    6885300    6886300      5       2  150064       2.6241    0.0043445
enh75179    6    7042000    7043000      1       1  150064       1.6586       0.0486
enh75182    6    7053200    7054200      3       1  150064       1.9989     0.022809
enh75184    6    7058100    7059100      8       4  150064       1.9762     0.024066
enh75190    6    7111200    7112200      1       1  150064       1.6656       0.0479
enh75201    6    7144600    7145600      2       1  150064       1.7154     0.043138
enh75229    6    7278100    7279100      6       3  150064       1.7662      0.03868
enh75230    6    7282100    7283100      7       3  150064       2.1078     0.017526
enh75257    6    8182200    8183200      6       4  150064       3.1557    0.0008006
enh75264    6   10510700   10511700      1       1  150064       1.9554      0.02527
enh75302    6   11236300   11237300      6       3  150064       2.4664    0.0068243
enh75321    6   11382800   11383800      3       2  150064       1.6596     0.048496
enh75330    6   11496000   11497000      5       2  150064        3.995   3.2351e-05
enh75331    6   11496400   11497400      6       2  150064       3.5526   0.00019072
enh75332    6   11519300   11520300      6       3  150064       2.5681    0.0051122
enh75333    6   11523000   11524000      2       1  150064       3.4079   0.00032737
enh75334    6   11525300   11526300      3       1  150064       2.8513     0.002177
enh75335    6   11536400   11537400      2       1  150064       2.4195    0.0077701
enh75357    6   11975900   11976900     14       3  150064       3.0849    0.0010181
enh75362    6   12021100   12022100      7       3  150064       2.0278     0.021293
enh75364    6   12026200   12027200      2       1  150064       2.6724    0.0037654
enh75366    6   12037300   12038300      2       1  150064       1.9042     0.028442
enh75384    6   12118900   12119900      3       2  150064       2.1999     0.013908
enh75405    6   13229500   13230500      1       1  150064       1.9693      0.02446
enh75409    6   13272200   13273200      1       1  150064       2.4184     0.007794
enh75410    6   13275100   13276100      4       1  150064       2.2782     0.011359
enh75411    6   13280100   13281100      8       2  150064       1.9161     0.027675
enh75414    6   13326900   13327900      2       1  150064       1.7815     0.037414
enh75446    6   13505000   13506000      3       1  150064       1.9955     0.022992
enh75456    6   13660900   13661900      2       1  150064        2.582    0.0049121
enh75458    6   13663700   13664700      1       1  150064       1.7294      0.04187
enh75459    6   13666900   13667900      2       1  150064       2.0933     0.018162
enh75467    6   13693300   13694300      2       1  150064       2.0218       0.0216
enh75468    6   13696200   13697200      2       1  150064        1.662     0.048258
enh75469    6   13700400   13701400      1       1  150064       2.4325     0.007498
enh75471    6   13707800   13708800      2       1  150064       2.7686    0.0028147
enh75472    6   13712900   13713900      3       1  150064       1.6542     0.049039
enh75475    6   13762400   13763400      2       1  150064        1.824     0.034077
enh75533    6   14549400   14550400      3       1  150064       2.2503     0.012217
enh75534    6   14573900   14574900      4       2  150064       1.9307     0.026759
enh75584    6   15066400   15067400      2       1  150064       1.8654     0.031062
enh75602    6   15288200   15289200      4       2  150064       2.0303     0.021163
enh75603    6   15291400   15292400      1       1  150064       1.7747      0.03797
enh75604    6   15293500   15294500      1       1  150064       1.6774      0.04673
enh75608    6   15313100   15314100      4       2  150064       1.6592      0.04854
enh75616    6   15352000   15353000      3       1  150064        1.858     0.031587
enh75633    6   15409100   15410100      1       1  150064       2.0873      0.01843
enh75678    6   15880400   15881400      5       2  150064       2.3055     0.010569
enh75680    6   15897200   15898200      3       2  150064       1.9535     0.025378
enh75681    6   15901200   15902200      5       2  150064       1.6876     0.045741
enh75691    6   16137300   16138300      1       1  150064       1.7383      0.04108
enh75699    6   16334900   16335900      2       1  150064        2.782    0.0027009
enh75701    6   16409700   16410700      3       1  150064       1.8456     0.032472
enh75709    6   16493800   16494800      1       1  150064       1.8472      0.03236
enh75711    6   16496200   16497200      3       2  150064       2.7388    0.0030836
enh75727    6   16684000   16685000      4       2  150064        1.892     0.029248
enh75737    6   16721800   16722800      2       1  150064       3.4734   0.00025699
enh75738    6   16725300   16726300      5       3  150064       2.7056    0.0034089
enh75739    6   16729900   16730900      2       1  150064       2.8648    0.0020862
enh75743    6   16752500   16753500      5       2  150064       2.5743    0.0050217
enh75744    6   16754400   16755400      3       2  150064       2.6405    0.0041389
enh75745    6   16754800   16755800      1       1  150064       1.7918      0.03658
enh75747    6   16758000   16759000      4       2  150064       2.3419    0.0095929
enh75751    6   16773200   16774200      5       2  150064       2.1359     0.016346
enh75796    6   18121700   18122700      2       1  150064        1.788      0.03689
enh75800    6   18171600   18172600      1       1  150064       1.7597      0.03923
enh75803    6   18215000   18216000      1       1  150064       2.1067      0.01757
enh75806    6   18269300   18270300      1       1  150064       1.8255      0.03396
enh75812    6   18391100   18392100      2       1  150064       1.9256     0.027079
enh75818    6   18473400   18474400      3       1  150064       2.2321     0.012804
enh75819    6   18477600   18478600      6       2  150064       2.3189       0.0102
enh75825    6   20173600   20174600      6       2  150064       1.7435      0.04062
enh75850    6   20454200   20455200      1       1  150064       2.0749        0.019
enh75854    6   20528400   20529400      6       3  150064       1.9696     0.024441
enh75856    6   20535600   20536600      7       2  150064        2.651     0.004013
enh75860    6   20680600   20681600      1       1  150064       1.9629      0.02483
enh75865    6   21099600   21100600      5       2  150064       2.6378    0.0041724
enh75876    6   21770000   21771000      2       1  150064       1.9337     0.026577
enh75886    6   21861000   21862000      2       1  150064        1.673     0.047164
enh75921    6   22099200   22100200      3       1  150064       1.7688     0.038464
enh75922    6   22119300   22120300      2       1  150064       1.8738     0.030478
enh75925    6   22145400   22146400      1       1  150064       2.1187      0.01706
enh75943    6   24360500   24361500      4       2  150064       2.9419    0.0016308
enh75948    6   24493600   24494600      5       3  150064       2.0926     0.018192
enh75951    6   24520900   24521900      2       1  150064       3.6604   0.00012593
enh75952    6   24522000   24523000      5       2  150064       4.5288   2.9665e-06
enh75954    6   24527600   24528600      5       3  150064       1.9923      0.02317
enh75955    6   24547200   24548200      3       2  150064       2.8126    0.0024575
enh75956    6   24646400   24647400      6       3  150064       3.0642    0.0010914
enh75957    6   24659200   24660200      3       2  150064       3.8387   6.1847e-05
enh75958    6   24664600   24665600      3       2  150064       2.5375    0.0055828
enh75961    6   24702700   24703700      4       2  150064       3.7502    8.833e-05
enh75962    6   24715100   24716100      2       1  150064       3.0161    0.0012803
enh75964    6   24744100   24745100      2       1  150064       3.1176   0.00091161
enh75972    6   24859400   24860400      3       2  150064       1.7347     0.041397
enh75974    6   24867100   24868100      4       2  150064       2.7236    0.0032289
enh75981    6   24892700   24893700      1       1  150064       2.3345     0.009786
enh75982    6   24899900   24900900      1       1  150064       3.5801    0.0001717
enh75985    6   24915100   24916100      1       1  150064       3.5829    0.0001699
enh76001    6   24987700   24988700      2       1  150064       3.1057   0.00094925
enh76008    6   25009100   25010100      3       1  150064        1.701     0.044468
enh76012    6   25033300   25034300      2       1  150064       2.0573     0.019828
enh76014    6   25036600   25037600      3       2  150064        1.648     0.049679
enh76015    6   25038500   25039500      5       1  150064       2.4674    0.0068049
enh76016    6   25040000   25041000      7       3  150064       1.7571      0.03945
enh76017    6   25043100   25044100      3       1  150064       2.0586     0.019764
enh76019    6   25058500   25059500      1       1  150064       1.9173       0.0276
enh76022    6   25070500   25071500      4       2  150064       2.9567    0.0015548
enh76023    6   25086300   25087300      4       2  150064       2.0619     0.019611
enh76027    6   25130900   25131900      3       2  150064         2.59    0.0047986
enh76028    6   25135500   25136500      3       1  150064       1.8022     0.035754
enh76029    6   25139200   25140200      7       2  150064       2.0607     0.019664
enh76030    6   25154400   25155400      6       3  150064       2.9938    0.0013775
enh76031    6   25155500   25156500      4       2  150064        3.938   4.1089e-05
enh76032    6   25167000   25168000      5       3  150064       3.8685   5.4743e-05
enh76034    6   25174500   25175500      4       2  150064       4.8982   4.8348e-07
enh76035    6   25178700   25179700      6       2  150064        2.289     0.011038
enh76037    6   25224000   25225000      4       2  150064       3.3866   0.00035378
enh76039    6   25278000   25279000      3       2  150064       1.7999     0.035935
enh76041    6   25296400   25297400      2       1  150064       2.3128     0.010367
enh76049    6   25365800   25366800      5       3  150064       5.1469   1.3244e-07
enh76051    6   25370400   25371400      8       2  150064       3.5758   0.00017458
enh76056    6   25413600   25414600     10       4  150064       3.2026   0.00068107
enh76064    6   25865800   25866800      7       4  150064       7.0244   1.0746e-12
enh76065    6   25874900   25875900      3       2  150064       6.7108   9.6771e-12
enh76066    6   25882200   25883200      4       2  150064        2.504    0.0061399
enh76068    6   25961400   25962400      2       1  150064       6.3781   8.9657e-11
enh76072    6   25993500   25994500      3       1  150064       5.2068    9.608e-08
enh76074    6   26016400   26017400      4       2  150064       3.5453   0.00019605
enh76078    6   26025400   26026400      1       1  150064       7.9707    7.886e-16
enh76079    6   26028700   26029700      2       1  150064       3.0447    0.0011647
enh76080    6   26034900   26035900      2       1  150064       6.7139   9.4729e-12
enh76081    6   26046000   26047000      4       2  150064       2.3168     0.010257
enh76082    6   26057200   26058200      1       1  150064       8.0137    5.564e-16
enh76085    6   26088900   26089900      1       1  150064        3.072     0.001063
enh76086    6   26093000   26094000      3       2  150064       1.8643     0.031137
enh76088    6   26104800   26105800      4       2  150064       6.3414   1.1387e-10
enh76090    6   26121600   26122600      3       1  150064       2.6695    0.0037985
enh76091    6   26129700   26130700      3       2  150064       3.0285    0.0012289
enh76092    6   26133500   26134500      2       1  150064       4.9955   2.9343e-07
enh76094    6   26160900   26161900      3       1  150064       4.2725   9.6633e-06
enh76098    6   26175400   26176400      5       3  150064       7.2567   1.9835e-13
enh76102    6   26187300   26188300      2       1  150064       2.0699     0.019229
enh76105    6   26200400   26201400      5       2  150064       1.9877     0.023425
enh76110    6   26226000   26227000      3       2  150064       3.2328   0.00061292
enh76119    6   26261600   26262600      2       1  150064       3.7419   9.1302e-05
enh76121    6   26275100   26276100      3       2  150064       3.2729   0.00053228
enh76123    6   26282500   26283500      1       1  150064       4.3395    7.139e-06
enh76124    6   26295600   26296600      2       1  150064       4.6282   1.8444e-06
enh76126    6   26305700   26306700      4       2  150064       2.9446    0.0016168
enh76128    6   26311400   26312400      6       3  150064       4.9804   3.1731e-07
enh76129    6   26312600   26313600      2       1  150064       6.5999   2.0565e-11
enh76130    6   26313800   26314800      6       3  150064       5.9569    1.285e-09
enh76131    6   26336300   26337300      7       2  150064       6.2812   1.6799e-10
enh76133    6   26355400   26356400      4       2  150064       7.3952   7.0583e-14
enh76134    6   26358600   26359600      4       2  150064       7.5088    2.984e-14
enh76135    6   26361900   26362900      8       2  150064       7.3199    1.241e-13
enh76136    6   26367400   26368400      9       3  150064       7.8116    2.823e-15
enh76137    6   26369800   26370800     12       4  150064       7.8276   2.4856e-15
enh76138    6   26372200   26373200      8       1  150064        7.142   4.5987e-13
enh76139    6   26372600   26373600      6       1  150064       6.9574   1.7325e-12
enh76140    6   26375000   26376000      9       2  150064       7.5067   3.0308e-14
enh76141    6   26384500   26385500      5       3  150064       6.2525   2.0199e-10
enh76143    6   26404800   26405800      2       1  150064       5.2571   7.3153e-08
enh76144    6   26407000   26408000      3       2  150064       6.7013   1.0327e-11
enh76145    6   26420400   26421400      8       2  150064       3.7742   8.0262e-05
enh76147    6   26442400   26443400      2       1  150064       1.7352     0.041354
enh76151    6   26472600   26473600      3       2  150064       3.8582   5.7121e-05
enh76152    6   26477000   26478000      3       1  150064       7.2006   2.9969e-13
enh76153    6   26519800   26520800      3       1  150064       3.3217   0.00044733
enh76154    6   26523100   26524100      2       1  150064       2.4674     0.006805
enh76155    6   26532200   26533200      2       1  150064       2.8194     0.002406
enh76156    6   26534800   26535800      4       2  150064       2.4876     0.006431
enh76157    6   26540000   26541000      6       2  150064       3.7011   0.00010732
enh76159    6   26549700   26550700      3       2  150064       6.9316   2.0799e-12
enh76160    6   26552300   26553300      1       1  150064       3.6131    0.0001513
enh76161    6   26555100   26556100      5       2  150064       6.3475   1.0943e-10
enh76163    6   26572700   26573700      5       1  150064       4.6633   1.5556e-06
enh76164    6   26598300   26599300      3       2  150064       1.6585     0.048612
enh76165    6   26607500   26608500      3       2  150064       3.4503      0.00028
enh76166    6   26657600   26658600      1       1  150064       1.7641      0.03886
enh76167    6   26660200   26661200      3       2  150064       2.6406    0.0041376
enh76172    6   27103500   27104500      2       1  150064       7.2134   2.7294e-13
enh76175    6   27109900   27110900      2       1  150064        1.852     0.032012
enh76177    6   27122300   27123300      4       2  150064       1.9191     0.027483
enh76180    6   27156500   27157500      3       2  150064        2.083     0.018624
enh76181    6   27341600   27342600      1       1  150064       2.2678      0.01167
enh76182    6   27343000   27344000      6       3  150064       3.1751   0.00074896
enh76183    6   27355400   27356400      5       2  150064       4.8663   5.6857e-07
enh76184    6   27357100   27358100      7       3  150064       7.6119   1.3503e-14
enh76185    6   27438200   27439200      7       1  150064       3.5061   0.00022736
enh76187    6   27469600   27470600      3       2  150064       2.5146    0.0059583
enh76188    6   27471300   27472300      4       2  150064       4.7441   1.0473e-06
enh76189    6   27485600   27486600      2       1  150064       3.1533   0.00080725
enh76191    6   27660700   27661700      2       1  150064       1.6567     0.048793
enh76192    6   27719500   27720500      4       2  150064       5.3473   4.4639e-08
enh76193    6   27721900   27722900      2       1  150064       5.3927   3.4708e-08
enh76195    6   27728800   27729800      2       1  150064       7.6593   9.3439e-15
enh76196    6   27730000   27731000      4       1  150064       7.6817   7.8481e-15
enh76197    6   27739900   27740900      5       2  150064       5.4194   2.9901e-08
enh76198    6   27760600   27761600      1       1  150064       2.1576      0.01548
enh76199    6   27773800   27774800      2       1  150064       6.9521   1.7994e-12
enh76202    6   27783500   27784500      3       2  150064       7.4103   6.3008e-14
enh76203    6   27796900   27797900      1       1  150064       8.8453    4.565e-19
enh76204    6   27799400   27800400      2       1  150064       7.8283   2.4731e-15
enh76207    6   27837200   27838200      5       3  150064       6.3672   9.6231e-11
enh76210    6   27859100   27860100      3       1  150064       5.9631   1.2373e-09
enh76211    6   27871000   27872000      1       1  150064       2.9714     0.001482
enh76214    6   28101800   28102800      3       1  150064       6.7265   8.6922e-12
enh76215    6   28105900   28106900      6       1  150064        5.105   1.6539e-07
enh76216    6   28108200   28109200      4       1  150064       5.2207   8.9108e-08
enh76217    6   28110600   28111600      3       2  150064       5.8429    2.565e-09
enh76218    6   28128600   28129600      4       2  150064       8.0777   3.2991e-16
enh76219    6   28129600   28130600     11       4  150064       7.7395   4.9906e-15
enh76220    6   28193600   28194600      2       1  150064       5.6816   6.6702e-09
enh76222    6   28217900   28218900      2       1  150064       6.5759    2.418e-11
enh76223    6   28220300   28221300      2       1  150064       6.4919   4.2376e-11
enh76224    6   28221200   28222200      3       1  150064       6.9663   1.6264e-12
enh76225    6   28226200   28227200      5       2  150064       3.5726    0.0001767
enh76226    6   28233700   28234700      3       2  150064       6.5316   3.2534e-11
enh76229    6   28249900   28250900      4       2  150064       7.8339   2.3651e-15
enh76230    6   28304600   28305600      4       1  150064       5.5346   1.5598e-08
enh76231    6   28318800   28319800      2       1  150064       6.5656   2.5912e-11
enh76233    6   28323900   28324900      5       2  150064       7.5897   1.6035e-14
enh76234    6   28351200   28352200      1       1  150064          7.1    6.236e-13
enh76235    6   28364700   28365700      3       1  150064       6.1523   3.8184e-10
enh76238    6   28411200   28412200      8       3  150064       7.5594   2.0247e-14
enh76241    6   28804700   28805700      2       1  150064       4.8214   7.1293e-07
enh76242    6   28830500   28831500      2       1  150064        7.611   1.3599e-14
enh76243    6   28832200   28833200      6       3  150064       9.3482   4.4571e-21
enh76244    6   28843500   28844500      1       1  150064       2.7603     0.002887
enh76246    6   28848900   28849900      2       1  150064       4.0706    2.345e-05
enh76247    6   28850900   28851900      7       3  150064       5.9125   1.6849e-09
enh76248    6   28853500   28854500      5       2  150064       3.4713   0.00025901
enh76249    6   28865500   28866500      2       1  150064       3.9228   4.3761e-05
enh76251    6   28892200   28893200      3       2  150064       3.6582   0.00012699
enh76252    6   28909600   28910600      3       1  150064       2.4369    0.0074072
enh76254    6   28947900   28948900      2       1  150064       7.8022   3.0407e-15
enh76255    6   28950500   28951500      2       1  150064        3.324   0.00044365
enh76256    6   28972300   28973300      1       1  150064       1.8353      0.03323
enh76258    6   28984600   28985600      2       1  150064       2.5857    0.0048586
enh76260    6   29609100   29610100      4       2  150064       6.4241   6.6336e-11
enh76261    6   29616500   29617500      2       1  150064        2.604    0.0046067
enh76557    6   33160900   33161900      5       2  150064       3.7063   0.00010516
enh76562    6   33177100   33178100      1       1  150064       2.3409     0.009618
enh76570    6   33258000   33259000      1       1  150064       4.0471    2.593e-05
enh76572    6   33268100   33269100      1       1  150064       2.0321      0.02107
enh76574    6   33283500   33284500      1       1  150064       4.7028    1.283e-06
enh76576    6   33287400   33288400      3       1  150064       2.3168     0.010258
enh76577    6   33291700   33292700      1       1  150064       4.0833     2.22e-05
enh76578    6   33310800   33311800      4       1  150064       4.6119   1.9955e-06
enh76579    6   33313200   33314200      2       1  150064       3.1786   0.00073988
enh76581    6   33358000   33359000      2       1  150064       3.5014    0.0002314
enh76583    6   33376600   33377600      4       2  150064       4.2285   1.1761e-05
enh76584    6   33379600   33380600      1       1  150064       3.6921    0.0001112
enh76585    6   33383400   33384400      2       1  150064        2.976      0.00146
enh76586    6   33388500   33389500      5       3  150064       5.0316   2.4319e-07
enh76587    6   33389600   33390600      3       2  150064       3.5801   0.00017173
enh76588    6   33391700   33392700      1       1  150064        3.638    0.0001374
enh76589    6   33394100   33395100      1       1  150064          5.1    1.698e-07
enh76590    6   33400900   33401900      4       2  150064       5.8471   2.5017e-09
enh76591    6   33413000   33414000      2       1  150064       2.7214      0.00325
enh76592    6   33418000   33419000      1       1  150064       3.7155    0.0001014
enh76593    6   33476500   33477500      6       2  150064       2.5315    0.0056783
enh76595    6   33500800   33501800      6       3  150064        2.306     0.010554
enh76596    6   33515500   33516500      6       2  150064       3.7804   7.8291e-05
enh76597    6   33537600   33538600      6       3  150064       3.1535   0.00080663
enh76598    6   33539600   33540600      2       1  150064       4.2654    9.977e-06
enh76600    6   33548000   33549000      3       2  150064       2.8272    0.0023479
enh76601    6   33552400   33553400      2       1  150064       1.7575     0.039419
enh76603    6   33557800   33558800      3       2  150064       3.3818   0.00036009
enh76605    6   33561000   33562000      7       4  150064       3.8147   6.8173e-05
enh76606    6   33564600   33565600     10       2  150064       3.7487   8.8871e-05
enh76607    6   33566900   33567900      7       4  150064       3.5956    0.0001618
enh76609    6   33591300   33592300      2       1  150064       2.8957    0.0018913
enh76611    6   33597700   33598700      6       2  150064       2.4686    0.0067815
enh76612    6   33600000   33601000      3       1  150064        2.868    0.0020656
enh76615    6   33650600   33651600      6       2  150064       4.1039    2.031e-05
enh76617    6   33667900   33668900      5       3  150064       4.4111   5.1418e-06
enh76618    6   33677600   33678600      6       3  150064       2.4444    0.0072552
enh76619    6   33679600   33680600      7       2  150064       2.8356    0.0022866
enh76621    6   33712800   33713800      5       2  150064       4.8732   5.4905e-07
enh76622    6   33719000   33720000      3       2  150064       3.9247   4.3416e-05
enh76623    6   33728400   33729400      4       2  150064       3.0159    0.0012813
enh76624    6   33739000   33740000      1       1  150064       5.4037    3.264e-08
enh76626    6   33774600   33775600      3       1  150064       4.6699   1.5066e-06
enh76630    6   33840400   33841400      5       2  150064       2.3405    0.0096278
enh76631    6   33842700   33843700      2       1  150064        2.291     0.010981
enh76632    6   33845800   33846800      4       2  150064       2.0682     0.019311
enh76639    6   34012500   34013500      7       1  150064       2.0755     0.018969
enh76654    6   34214600   34215600      3       2  150064       2.0094     0.022246
enh76674    6   34337400   34338400      2       1  150064       1.9495     0.025616
enh76678    6   34356500   34357500      1       1  150064       2.3809     0.008635
enh76679    6   34357700   34358700      1       1  150064       2.1859      0.01441
enh76681    6   34382600   34383600      6       3  150064       1.8717     0.030622
enh76690    6   34521800   34522800      3       1  150064       2.6912    0.0035595
enh76691    6   34559400   34560400      4       2  150064       2.7202    0.0032617
enh76724    6   34903600   34904600      6       3  150064       2.2905     0.010997
enh76730    6   34981800   34982800      2       1  150064       2.1925      0.01417
enh76731    6   34983500   34984500      3       2  150064       2.0782     0.018844
enh76813    6   35690500   35691500      3       1  150064       1.7284     0.041958
enh76818    6   35885400   35886400      2       1  150064       1.6486      0.04961
enh76851    6   36209200   36210200      2       1  150064       1.8221     0.034224
enh76913    6   36733500   36734500      4       2  150064       1.9655     0.024676
enh76956    6   37093300   37094300      2       1  150064       1.9314     0.026718
enh76975    6   37212600   37213600      2       1  150064       1.9219     0.027309
enh76983    6   37256800   37257800      3       2  150064       1.8428     0.032681
enh76997    6   37458900   37459900      4       2  150064       1.7735     0.038071
enh77002    6   37488500   37489500      4       2  150064       2.6193     0.004405
enh77005    6   37521700   37522700      4       2  150064       2.3738    0.0088031
enh77017    6   37758800   37759800      1       1  150064       2.0272      0.02132
enh77018    6   37785200   37786200      3       2  150064       2.1637     0.015242
enh77019    6   37790100   37791100      4       2  150064       2.4035    0.0081186
enh77020    6   37794500   37795500      3       1  150064       2.3151     0.010304
enh77022    6   37799100   37800100      5       2  150064       2.1275     0.016687
enh77023    6   37805400   37806400      2       1  150064       2.3541     0.009284
enh77026    6   37813000   37814000      4       2  150064       3.4731   0.00025729
enh77030    6   37834000   37835000      2       1  150064       1.9808     0.023806
enh77031    6   37845700   37846700      2       1  150064       2.4726    0.0067064
enh77037    6   37890300   37891300      1       1  150064       1.9361      0.02643
enh77040    6   37917200   37918200      2       1  150064       2.2593     0.011931
enh77041    6   37920100   37921100      4       2  150064       2.3321    0.0098488
enh77044    6   37930400   37931400      6       3  150064       2.0502     0.020175
enh77045    6   37931600   37932600      6       3  150064       2.4653    0.0068447
enh77047    6   37947400   37948400      2       1  150064       2.5588     0.005251
enh77052    6   37958300   37959300      5       3  150064       2.8388    0.0022641
enh77053    6   37958800   37959800      4       2  150064        2.707    0.0033943
enh77060    6   38078100   38079100      2       1  150064       2.2633     0.011808
enh77117    6   40407200   40408200      3       2  150064       2.0432     0.020516
enh77167    6   41527000   41528000      4       2  150064       1.6847     0.046023
enh77169    6   41534500   41535500      1       1  150064       1.7212      0.04261
enh77170    6   41536000   41537000      5       2  150064       2.2351     0.012705
enh77172    6   41545700   41546700      1       1  150064       2.0529      0.02004
enh77176    6   41569900   41570900      4       1  150064       1.8836     0.029812
enh77192    6   41724000   41725000      3       1  150064       2.0384     0.020757
enh77193    6   41735500   41736500      3       2  150064        1.721      0.04263
enh77196    6   41756100   41757100      2       1  150064       1.9106      0.02803
enh77198    6   41860500   41861500      2       1  150064       1.6789     0.046583
enh77199    6   41863900   41864900      3       1  150064       2.0017     0.022659
enh77205    6   41910300   41911300      2       1  150064       1.7208     0.042642
enh77207    6   41916400   41917400      2       1  150064       1.9267     0.027008
enh77236    6   42069200   42070200      4       2  150064       1.7884     0.036854
enh77248    6   42228300   42229300      3       1  150064       1.7203     0.042693
enh77283    6   42391000   42392000      1       1  150064       2.2511      0.01219
enh77294    6   42515600   42516600      1       1  150064       1.6976      0.04479
enh77300    6   42539800   42540800      1       1  150064       2.6098      0.00453
enh77301    6   42660600   42661600      4       2  150064       2.1024     0.017761
enh77302    6   42677700   42678700      6       2  150064       1.7633     0.038923
enh77303    6   42693400   42694400      1       1  150064        1.991      0.02324
enh77304    6   42695000   42696000      2       1  150064       1.8389     0.032965
enh77343    6   43028300   43029300      1       1  150064       1.9538      0.02536
enh77347    6   43049200   43050200      3       1  150064       1.9279     0.026931
enh77348    6   43050700   43051700      5       2  150064       1.9944     0.023055
enh77349    6   43054400   43055400      2       1  150064       1.8532      0.03193
enh77354    6   43073000   43074000      3       1  150064       2.7436    0.0030382
enh77365    6   43111600   43112600      4       2  150064       2.8899    0.0019266
enh77366    6   43143000   43144000      1       1  150064       3.1477    0.0008228
enh77368    6   43152600   43153600      4       2  150064       3.5207   0.00021524
enh77372    6   43237500   43238500      2       1  150064       2.6257    0.0043238
enh77373    6   43276800   43277800      2       1  150064       2.1929     0.014156
enh77374    6   43280800   43281800      3       2  150064       3.5412   0.00019919
enh77376    6   43302000   43303000      1       1  150064       2.9475     0.001602
enh77377    6   43334100   43335100      4       2  150064       4.1363   1.7651e-05
enh77378    6   43337900   43338900      1       1  150064       4.7039    1.276e-06
enh77379    6   43350700   43351700      3       2  150064       3.2749   0.00052847
enh77381    6   43358300   43359300      4       2  150064       3.3843   0.00035677
enh77382    6   43394200   43395200      6       4  150064       3.5148   0.00022005
enh77385    6   43421800   43422800      1       1  150064       1.8228      0.03417
enh77386    6   43444200   43445200      4       1  150064       3.5735   0.00017612
enh77387    6   43446400   43447400      1       1  150064       2.0111      0.02216
enh77388    6   43449100   43450100      2       1  150064       2.9715    0.0014818
enh77389    6   43459600   43460600      1       1  150064       2.8203     0.002399
enh77390    6   43462200   43463200      3       1  150064       3.4503   0.00028002
enh77391    6   43474200   43475200      3       2  150064       2.6343    0.0042157
enh77392    6   43478200   43479200      2       1  150064       3.5429   0.00019785
enh77393    6   43482100   43483100      3       1  150064        3.689   0.00011257
enh77394    6   43486000   43487000      1       1  150064       1.9832      0.02367
enh77396    6   43545400   43546400      1       1  150064       3.5158    0.0002192
enh77400    6   43594000   43595000      1       1  150064       2.7006     0.003461
enh77409    6   43653600   43654600      2       1  150064       2.8194    0.0024055
enh77411    6   43662700   43663700      3       1  150064       2.3201     0.010166
enh77412    6   43666500   43667500      3       2  150064       3.0386    0.0011882
enh77415    6   43676700   43677700      2       1  150064       2.2436      0.01243
enh77418    6   43701600   43702600      3       1  150064       1.7538     0.039729
enh77420    6   43736600   43737600      1       1  150064       2.8277     0.002344
enh77443    6   44069800   44070800      1       1  150064       2.3697     0.008902
enh77444    6   44071800   44072800      5       2  150064       2.4924    0.0063437
enh77445    6   44084400   44085400      4       2  150064       2.6464    0.0040681
enh77449    6   44097200   44098200      1       1  150064       3.8527    5.842e-05
enh77450    6   44100700   44101700      5       2  150064       3.6863   0.00011377
enh77488    6   44622900   44623900      5       3  150064       2.3675    0.0089533
enh77489    6   44705600   44706600      2       1  150064       2.6421    0.0041199
enh77497    6   44892900   44893900      3       1  150064        2.525    0.0057846
enh77501    6   44970000   44971000      2       1  150064        2.559    0.0052484
enh77503    6   45123000   45124000      6       3  150064       1.7328     0.041567
enh77506    6   45277900   45278900      2       1  150064       2.3741    0.0087962
enh77507    6   45291900   45292900      4       2  150064       1.6543     0.049037
enh77509    6   45346300   45347300      3       2  150064       2.0824     0.018654
enh77540    6   45804500   45805500      2       1  150064       1.9563     0.025218
enh77542    6   45937600   45938600      1       1  150064       1.6576       0.0487
enh77548    6   46184400   46185400      3       1  150064       2.8094    0.0024814
enh77552    6   46816500   46817500      2       1  150064       1.9144     0.027782
enh77597    6   52020400   52021400      2       1  150064       2.2188     0.013252
enh77611    6   52216400   52217400      6       2  150064       2.0739     0.019043
enh77613    6   52229000   52230000      6       3  150064       1.8775     0.030222
enh77614    6   52236400   52237400      8       3  150064       2.1618     0.015315
enh77628    6   52409900   52410900      5       2  150064       1.7946     0.036357
enh77633    6   52432400   52433400      6       3  150064       2.0901     0.018304
enh77634    6   52435800   52436800      7       4  150064       2.4508    0.0071265
enh77641    6   52527700   52528700      2       1  150064       1.6902     0.045499
enh77666    6   53130100   53131100      4       2  150064       1.8543     0.031851
enh77669    6   53147400   53148400      4       1  150064       2.6381    0.0041682
enh77672    6   53155800   53156800      2       1  150064        2.287     0.011098
enh77673    6   53159300   53160300      4       2  150064       2.7243    0.0032223
enh77676    6   53166100   53167100      3       2  150064        3.117   0.00091336
enh77688    6   53202300   53203300      3       1  150064       1.7535     0.039758
enh77691    6   53210800   53211800      4       2  150064       1.7404     0.040897
enh77693    6   53225800   53226800      5       2  150064       2.5792    0.0049515
enh77695    6   53297400   53298400      1       1  150064       2.5448     0.005467
enh77702    6   53394200   53395200      3       1  150064       1.9426     0.026035
enh77730    6   54911200   54912200      1       1  150064       2.3778     0.008707
enh77735    6   56404400   56405400      4       1  150064       1.9895     0.023322
enh77736    6   56458600   56459600      3       1  150064       2.8384    0.0022673
enh77737    6   56520600   56521600      1       1  150064       2.7301     0.003166
enh77738    6   56523200   56524200      1       1  150064       2.7416     0.003057
enh77739    6   56524400   56525400      6       2  150064       2.6766    0.0037184
enh77742    6   56577800   56578800      1       1  150064       3.1836    0.0007273
enh77743    6   56604600   56605600      2       1  150064       3.0829    0.0010248
enh77744    6   56607200   56608200      4       1  150064       3.1279   0.00088019
enh77745    6   56620800   56621800      1       1  150064       3.2014    0.0006837
enh77746    6   56622000   56623000      2       1  150064       3.0661    0.0010842
enh77747    6   56623000   56624000      4       1  150064       3.2913   0.00049863
enh77748    6   56703400   56704400      5       2  150064       4.2865   9.0738e-06
enh77749    6   56706600   56707600      4       1  150064       3.7431   9.0871e-05
enh77750    6   56715100   56716100      1       1  150064       4.0888    2.168e-05
enh77751    6   56716700   56717700      1       1  150064       3.8618    5.628e-05
enh77752    6   56753500   56754500      1       1  150064       3.7973    7.313e-05
enh77767    6   64284600   64285600      1       1  150064       2.8364     0.002281
enh77769    6   64308400   64309400      1       1  150064        3.014     0.001289
enh77770    6   64344200   64345200      3       1  150064       3.0108    0.0013027
enh77772    6   64353900   64354900      5       3  150064       2.3184     0.010212
enh77773    6   64356700   64357700      5       3  150064       2.6539    0.0039784
enh77774    6   64358900   64359900      4       2  150064       3.2131   0.00065663
enh77775    6   64366500   64367500      2       1  150064       4.5577   2.5858e-06
enh77781    6   64385700   64386700      2       1  150064       4.3294   7.4754e-06
enh77782    6   64503400   64504400      2       1  150064       2.9192    0.0017545
enh77783    6   64515100   64516100      1       1  150064       3.4123    0.0003221
enh77788    6   70503400   70504400      4       1  150064       1.7032     0.044265
enh77794    6   71277100   71278100      1       1  150064       1.6774      0.04673
enh77807    6   71959400   71960400      4       2  150064       1.9897      0.02331
enh77808    6   71963200   71964200      2       1  150064       1.9479     0.025716
enh77867    6   79774200   79775200      1       1  150064       2.0367      0.02084
enh77868    6   79780100   79781100      1       1  150064       1.9178      0.02757
enh77883    6   80486900   80487900      2       1  150064         1.74     0.040928
enh77884    6   80487600   80488600      2       1  150064       1.6971     0.044843
enh77892    6   80703000   80704000      5       3  150064       2.5277    0.0057404
enh77894    6   80715700   80716700      2       1  150064       3.1597    0.0007897
enh77895    6   80716600   80717600      4       2  150064       1.9067     0.028278
enh77896    6   80718200   80719200      3       2  150064       1.6461     0.049874
enh77897    6   80719000   80720000      5       2  150064       1.8953     0.029029
enh77909    6   82954700   82955700      3       2  150064       1.8257     0.033951
enh77913    6   83779300   83780300      2       1  150064       2.2818     0.011251
enh77914    6   83779900   83780900      4       2  150064       2.1547     0.015594
enh77917    6   83901400   83902400      3       2  150064       3.2054   0.00067429
enh77919    6   84141000   84142000      3       1  150064       3.5082   0.00022561
enh77920    6   84144200   84145200      2       1  150064       2.6868    0.0036066
enh77921    6   84299400   84300400      7       3  150064       3.5453   0.00019609
enh77936    6   86301200   86302200      3       2  150064       2.8852    0.0019561
enh77937    6   86349000   86350000      4       2  150064       3.4045   0.00033137
enh77940    6   86379400   86380400      1       1  150064       1.8519      0.03202
enh77941    6   86382000   86383000      1       1  150064       3.8191    6.697e-05
enh77943    6   86574900   86575900      3       1  150064       3.1272   0.00088246
enh77945    6   87863000   87864000      2       1  150064       2.4491    0.0071607
enh77947    6   87869400   87870400      2       1  150064       2.1488     0.015824
enh77948    6   87871000   87872000      3       2  150064       2.0124      0.02209
enh77949    6   87873100   87874100      3       1  150064       2.6002    0.0046587
enh77950    6   87875600   87876600      6       3  150064       2.8517    0.0021742
enh77951    6   87877200   87878200      2       1  150064       2.3885    0.0084578
enh77952    6   87879000   87880000      7       2  150064       2.2347     0.012717
enh77953    6   87881600   87882600      4       2  150064       2.7958    0.0025886
enh77958    6   87922100   87923100      4       2  150064        4.029   2.8011e-05
enh77963    6   88183700   88184700      2       1  150064       2.5836     0.004889
enh77964    6   88224200   88225200      2       1  150064        2.044     0.020475
enh77965    6   88283800   88284800      2       1  150064       2.5742    0.0050233
enh77970    6   88354400   88355400      4       2  150064        2.221     0.013175
enh77971    6   88364900   88365900      2       1  150064       2.3969    0.0082667
enh77976    6   88395700   88396700      4       2  150064       2.9622    0.0015274
enh77979    6   88405100   88406100      2       1  150064       2.3466    0.0094735
enh77981    6   88412600   88413600      6       3  150064       1.9278     0.026938
enh77982    6   88423800   88424800      2       1  150064       2.2442     0.012409
enh77993    6   88616900   88617900      1       1  150064       3.2651    0.0005472
enh77994    6   88639100   88640100      6       3  150064       2.8042    0.0025221
enh78037    6   90089500   90090500      2       1  150064       1.8413     0.032786
enh78058    6   90639100   90640100      2       1  150064       2.0652     0.019454
enh78059    6   90639800   90640800      2       1  150064       2.3327     0.009831
enh78061    6   90662400   90663400      4       2  150064       1.8945     0.029079
enh78062    6   90665600   90666600      5       2  150064       1.7271     0.042074
enh78085    6   90820600   90821600      1       1  150064       1.8842      0.02977
enh78090    6   90845000   90846000      1       1  150064         2.29      0.01101
enh78093    6   90856300   90857300      3       1  150064       3.1035   0.00095609
enh78095    6   90866100   90867100      1       1  150064       3.2102    0.0006633
enh78098    6   90886700   90887700      1       1  150064       3.2971    0.0004885
enh78103    6   90903700   90904700      2       1  150064       2.8106    0.0024721
enh78104    6   90909000   90910000      1       1  150064       3.3598      0.00039
enh78109    6   90929700   90930700      2       1  150064       3.0839    0.0010214
enh78110    6   90941100   90942100      3       1  150064       3.1961   0.00069652
enh78111    6   90948400   90949400      2       1  150064       2.7729    0.0027782
enh78112    6   90950800   90951800      1       1  150064         3.38    0.0003624
enh78113    6   90955200   90956200      1       1  150064       3.3697    0.0003762
enh78114    6   90958800   90959800      2       1  150064       1.8493     0.032204
enh78115    6   90961500   90962500      1       1  150064       2.5894     0.004807
enh78116    6   90965800   90966800      5       3  150064       3.2786   0.00052159
enh78117    6   90970200   90971200      2       1  150064       3.6831   0.00011519
enh78118    6   90975700   90976700      7       3  150064       3.5755    0.0001748
enh78119    6   90983100   90984100      2       1  150064       3.2347   0.00060888
enh78123    6   90996700   90997700      1       1  150064       3.3688    0.0003775
enh78125    6   91007200   91008200      1       1  150064       3.1422    0.0008384
enh78126    6   91012200   91013200      4       2  150064       2.8298    0.0023286
enh78134    6   91121000   91122000      6       2  150064       2.0205     0.021667
enh78155    6   97332900   97333900      5       3  150064       1.8279     0.033784
enh78156    6   97343700   97344700      3       2  150064       2.1074     0.017542
enh78170    6   99869700   99870700      2       1  150064       1.9968     0.022921
enh78179    6  104973100  104974100      2       1  150064       1.7951     0.036318
enh78189    6  105847000  105848000      4       2  150064       1.8924     0.029218
enh78220    6  106503800  106504800      2       1  150064       2.2301      0.01287
enh78224    6  106544100  106545100      1       1  150064       2.3624     0.009079
enh78226    6  106552000  106553000      2       1  150064       1.6562     0.048839
enh78227    6  106554500  106555500      1       1  150064       2.0915      0.01824
enh78228    6  106560500  106561500      1       1  150064       2.1709      0.01497
enh78231    6  106572800  106573800      4       1  150064       1.9923     0.023171
enh78233    6  106592800  106593800      1       1  150064       2.4201     0.007759
enh78263    6  107434400  107435400      2       1  150064       1.6683     0.047624
enh78265    6  107779000  107780000      2       1  150064       2.3543    0.0092783
enh78290    6  108077400  108078400      6       3  150064       1.6696     0.047497
enh78291    6  108103100  108104100      3       1  150064       3.4265   0.00030571
enh78292    6  108107900  108108900      2       1  150064       2.1113     0.017372
enh78293    6  108114200  108115200      1       1  150064       2.8775     0.002004
enh78296    6  108132200  108133200      3       1  150064       2.8406    0.0022516
enh78297    6  108139000  108140000      3       1  150064        3.374   0.00037045
enh78299    6  108144900  108145900      3       2  150064        2.566    0.0051438
enh78301    6  108164400  108165400      4       2  150064       2.9583    0.0015465
enh78302    6  108168400  108169400      3       1  150064       2.3022     0.010663
enh78303    6  108169600  108170600      3       2  150064       3.2841   0.00051146
enh78307    6  108276200  108277200      3       1  150064       2.1382     0.016251
enh78308    6  108279900  108280900      4       2  150064       1.8684      0.03085
enh78315    6  108578100  108579100      3       1  150064        1.918     0.027559
enh78319    6  108863000  108864000      2       1  150064       2.5027    0.0061627
enh78321    6  108877500  108878500      2       1  150064        3.447   0.00028338
enh78322    6  108887500  108888500      1       1  150064       2.8602     0.002117
enh78323    6  108889300  108890300      3       1  150064       2.1379     0.016261
enh78324    6  108895400  108896400      3       2  150064       3.7796   7.8536e-05
enh78328    6  108904700  108905700      1       1  150064       3.6244    0.0001448
enh78329    6  108907800  108908800      2       1  150064       2.9032    0.0018468
enh78332    6  108918700  108919700      1       1  150064       2.5994      0.00467
enh78337    6  108943400  108944400      1       1  150064       4.6819    1.421e-06
enh78339    6  108948100  108949100      1       1  150064       3.3817    0.0003602
enh78341    6  108951500  108952500      4       2  150064       3.7579   8.5684e-05
enh78342    6  108953300  108954300      1       1  150064       3.2599    0.0005573
enh78344    6  108960000  108961000      2       1  150064       2.8772    0.0020063
enh78345    6  108960800  108961800      2       1  150064       3.9162   4.4982e-05
enh78346    6  108968200  108969200      2       1  150064       1.9714     0.024339
enh78347    6  108970600  108971600      2       1  150064       2.9062    0.0018292
enh78348    6  108973800  108974800      5       2  150064        4.512   3.2105e-06
enh78355    6  108994100  108995100      3       1  150064       4.6683   1.5188e-06
enh78356    6  108996100  108997100      5       2  150064       5.0421    2.302e-07
enh78357    6  108997900  108998900      2       1  150064       4.6486   1.6706e-06
enh78359    6  109007000  109008000      2       1  150064       3.8074   7.0206e-05
enh78360    6  109011000  109012000      3       1  150064       2.6299      0.00427
enh78361    6  109035200  109036200      7       3  150064       2.4915    0.0063594
enh78364    6  109103500  109104500      1       1  150064       2.3058      0.01056
enh78373    6  109217300  109218300      2       1  150064       2.5944    0.0047375
enh78381    6  109288300  109289300      2       1  150064       2.3617    0.0090946
enh78385    6  109331500  109332500      2       1  150064       2.5373    0.0055861
enh78395    6  109392500  109393500      2       1  150064       2.3728    0.0088267
enh78400    6  109411600  109412600      1       1  150064       2.9911      0.00139
enh78445    6  110341700  110342700      3       2  150064       1.7421     0.040746
enh78449    6  110384600  110385600      1       1  150064       2.3083      0.01049
enh78476    6  110986300  110987300      2       1  150064        1.996     0.022967
enh78479    6  111009800  111010800      1       1  150064       1.7558      0.03956
enh78481    6  111071900  111072900      1       1  150064       1.7462      0.04039
enh78482    6  111102300  111103300      1       1  150064       2.6638     0.003863
enh78484    6  111134200  111135200      3       2  150064       2.5452    0.0054608
enh78485    6  111137600  111138600      2       1  150064       2.3431    0.0095628
enh78486    6  111141900  111142900      2       1  150064       1.9579     0.025119
enh78487    6  111147500  111148500      2       1  150064       2.6094    0.0045345
enh78490    6  111204100  111205100      6       2  150064       1.9992     0.022791
enh78492    6  111280800  111281800      7       2  150064       2.1468     0.015906
enh78494    6  111304100  111305100      3       1  150064       2.3236     0.010074
enh78503    6  111426400  111427400      2       1  150064       3.0585    0.0011123
enh78506    6  111477200  111478200      2       1  150064       3.2857   0.00050869
enh78507    6  111478200  111479200      1       1  150064        3.989    3.318e-05
enh78511    6  111550600  111551600      5       2  150064       3.3917   0.00034736
enh78512    6  111579400  111580400      5       3  150064       3.0165    0.0012785
enh78513    6  111581700  111582700      2       1  150064       3.5659   0.00018128
enh78514    6  111615300  111616300      6       3  150064       2.3234      0.01008
enh78518    6  111738100  111739100      1       1  150064        3.921     4.41e-05
enh78520    6  111746800  111747800      2       1  150064       2.3859    0.0085195
enh78521    6  111748000  111749000      1       1  150064       3.0846     0.001019
enh78522    6  111748700  111749700      3       2  150064       2.0236     0.021504
enh78524    6  111783000  111784000      4       2  150064        2.808    0.0024924
enh78525    6  111783800  111784800      2       1  150064       2.8136    0.0024498
enh78528    6  111799700  111800700      2       1  150064       3.3221   0.00044664
enh78529    6  111800500  111801500      1       1  150064       3.6755    0.0001187
enh78532    6  111815600  111816600      2       1  150064        3.936    4.142e-05
enh78536    6  111851800  111852800      2       1  150064       1.7904     0.036697
enh78537    6  111854400  111855400      3       1  150064        3.464   0.00026608
enh78538    6  111857800  111858800      2       1  150064        3.667   0.00012272
enh78541    6  111871800  111872800      3       2  150064       3.3261   0.00044035
enh78542    6  111873200  111874200      2       1  150064       1.7343     0.041433
enh78545    6  111877000  111878000      3       2  150064       3.1919    0.0007068
enh78547    6  111879500  111880500      4       2  150064        4.327   7.5565e-06
enh78552    6  111889400  111890400      4       2  150064       4.4831   3.6782e-06
enh78553    6  111894100  111895100      1       1  150064       3.9924    3.271e-05
enh78554    6  111896300  111897300      1       1  150064       3.8316    6.365e-05
enh78555    6  111903000  111904000      4       2  150064       3.0698    0.0010711
enh78556    6  111907100  111908100      1       1  150064       3.9625    3.708e-05
enh78557    6  111909100  111910100      4       2  150064       2.7196    0.0032676
enh78558    6  111912100  111913100      1       1  150064       1.9117      0.02796
enh78559    6  111918800  111919800     14       4  150064       4.3748   6.0775e-06
enh78562    6  111924100  111925100      6       3  150064       2.2153     0.013369
enh78565    6  111938000  111939000      5       2  150064       3.0257    0.0012402
enh78595    6  112109800  112110800      2       1  150064       2.1702     0.014996
enh78596    6  112110600  112111600      2       1  150064       1.7788     0.037633
enh78599    6  112113400  112114400      7       2  150064         1.73     0.041814
enh78600    6  112115500  112116500      3       1  150064       2.1787     0.014678
enh78603    6  112126100  112127100      4       2  150064       1.8792     0.030112
enh78604    6  112131800  112132800      2       1  150064       2.1268     0.016719
enh78607    6  112140800  112141800      2       1  150064       1.9006     0.028678
enh78647    6  112555800  112556800      3       2  150064       1.8796     0.030078
enh78665    6  113993500  113994500      2       1  150064       1.9814     0.023773
enh78667    6  114079700  114080700      4       2  150064        1.888     0.029512
enh78682    6  116589300  116590300      2       1  150064       1.8956      0.02901
enh78692    6  116711000  116712000      3       2  150064        1.917     0.027619
enh78701    6  116768700  116769700      3       2  150064       1.8412     0.032796
enh78709    6  116890700  116891700      4       2  150064       1.6571     0.048749
enh78712    6  116950600  116951600      4       2  150064       3.0738    0.0010567
enh78716    6  117001000  117002000      2       1  150064       1.9798     0.023862
enh78717    6  117003800  117004800      2       1  150064       1.9709     0.024365
enh78718    6  117006700  117007700      3       1  150064       1.8036     0.035649
enh78720    6  117868100  117869100      2       1  150064       1.8339     0.033334
enh78721    6  117870500  117871500      1       1  150064       1.9369      0.02638
enh78723    6  117914200  117915200      3       2  150064        1.654     0.049068
enh78724    6  117920500  117921500      2       1  150064       2.1099     0.017433
enh78727    6  117976100  117977100      4       2  150064        1.658     0.048659
enh78760    6  119032700  119033700      4       2  150064       1.7215     0.042576
enh78762    6  119045200  119046200      2       1  150064       2.1392     0.016208
enh78763    6  119046600  119047600      3       1  150064       2.0934     0.018156
enh78780    6  119185400  119186400      6       3  150064       2.5717    0.0050604
enh78782    6  119207600  119208600      2       1  150064       1.8497     0.032177
enh78783    6  119210800  119211800      4       2  150064       2.3261     0.010007
enh78784    6  119212000  119213000      2       1  150064       2.3887    0.0084529
enh78785    6  119218200  119219200      3       2  150064       2.3073      0.01052
enh78787    6  119254500  119255500      8       2  150064       2.7672    0.0028271
enh78788    6  119256600  119257600     11       2  150064       2.6157    0.0044526
enh78797    6  119588900  119589900      5       2  150064       1.6899     0.045526
enh78805    6  119665400  119666400      3       1  150064       1.6469     0.049792
enh78806    6  119666900  119667900      4       2  150064       2.3036     0.010622
enh78836    6  123072000  123073000      5       2  150064        2.579     0.004955
enh78851    6  126116300  126117300      5       2  150064       1.9319     0.026683
enh78862    6  126140800  126141800      1       1  150064       1.7115      0.04349
enh78863    6  126142600  126143600      1       1  150064       1.8066      0.03541
enh78923    6  128318700  128319700      1       1  150064       3.5632    0.0001832
enh78982    6  130544200  130545200      3       1  150064       2.9194    0.0017535
enh78983    6  130685600  130686600      5       2  150064       3.5573   0.00018735
enh78987    6  130833200  130834200      2       1  150064       2.1286     0.016643
enh78989    6  130846000  130847000      2       1  150064       2.1521     0.015695
enh78993    6  131102100  131103100      3       2  150064       2.8321    0.0023122
enh78994    6  131234000  131235000      5       2  150064       1.6681     0.047643
enh79016    6  131613700  131614700      1       1  150064       1.8162      0.03467
enh79039    6  133036000  133037000      2       1  150064        1.756     0.039541
enh79079    6  134620000  134621000      4       2  150064       2.4507    0.0071284
enh79088    6  134694100  134695100      2       1  150064       2.7689    0.0028122
enh79089    6  134697500  134698500      4       2  150064       2.2335     0.012756
enh79181    6  135945600  135946600      2       1  150064       1.7796     0.037571
enh79194    6  136332900  136333900      5       2  150064       1.9805     0.023824
enh79208    6  136686700  136687700      1       1  150064       1.7393      0.04099
enh79215    6  136965000  136966000      3       1  150064       1.9464     0.025801
enh79240    6  137416100  137417100      3       2  150064       1.6791     0.046568
enh79268    6  137735500  137736500      2       1  150064       1.7138     0.043282
enh79312    6  138265800  138266800      5       2  150064       1.8222     0.034212
enh79346    6  139289600  139290600      3       2  150064       2.0585     0.019773
enh79359    6  139353800  139354800      5       2  150064       2.9116    0.0017978
enh79360    6  139420800  139421800     10       2  150064       3.0879     0.001008
enh79361    6  139430200  139431200      5       1  150064       2.5485    0.0054093
enh79362    6  139435000  139436000      4       2  150064       2.9584    0.0015463
enh79363    6  139445600  139446600      5       1  150064       2.1378     0.016267
enh79368    6  139462200  139463200      4       1  150064         1.83     0.033623
enh79369    6  139463500  139464500      5       3  150064       1.9677     0.024549
enh79370    6  139467800  139468800      3       2  150064       2.0165     0.021873
enh79372    6  139477800  139478800      6       2  150064       3.0261    0.0012388
enh79374    6  139480600  139481600      4       2  150064       2.3247     0.010043
enh79378    6  139494300  139495300      1       1  150064       1.9318      0.02669
enh79391    6  139656500  139657500      2       1  150064       2.9978    0.0013596
enh79392    6  139659400  139660400      4       2  150064       3.2214   0.00063775
[truncated: 648,976 more chars]
