# Supplementary material for: Identifying enhancer properties associated with genetic risk for complex traits using regulome-wide association studies
Source: PLoS Comput Biol. 2022 Sep 7;18(9):e1010430. doi: 10.1371/journal.pcbi.1010430 (PMC9484640; doi:10.1371/journal.pcbi.1010430)
Supplement: S3 Table — Sample names are as described in the ROADMAP epigenomics project integrative analysis portal: https://egg2.wustl.edu/roadmap/web_portal/meta.html. (ZIP) [file pcbi.1010430.s010.zip › supplemental_table3/E110gi-stomach_sig_enhancers05.gcov.out]

GENE       CHR      START       STOP  NSNPS  NPARAM       N        ZSTAT            P
enh49773     1     894800     895800      1       1  150064       1.8429      0.03267
enh49800     1    1168400    1169400      2       1  150064       1.7908     0.036659
enh49802     1    1179400    1180400      3       2  150064       2.0493     0.020218
enh49865     1    1706000    1707000      4       2  150064       2.1726     0.014906
enh49888     1    1841200    1842200      3       1  150064       2.0797     0.018775
enh49892     1    1851300    1852300      2       1  150064       1.8266     0.033877
enh49894     1    1874500    1875500      5       2  150064       2.6734    0.0037542
enh49907     1    2043200    2044200      4       1  150064       2.5425    0.0055028
enh49908     1    2058100    2059100      1       1  150064       3.1709    0.0007598
enh49909     1    2063200    2064200      1       1  150064       2.0727       0.0191
enh49910     1    2068200    2069200      4       2  150064       3.2811   0.00051702
enh49911     1    2080000    2081000      1       1  150064       3.5192    0.0002164
enh49912     1    2081900    2082900      8       2  150064       3.1532   0.00080743
enh49918     1    2127100    2128100      3       2  150064       2.2406     0.012525
enh49922     1    2137500    2138500      2       1  150064       2.6153    0.0044576
enh49933     1    2173800    2174800      1       1  150064       3.7831    7.743e-05
enh49942     1    2210800    2211800      1       1  150064       2.1079      0.01752
enh49946     1    2233300    2234300      3       1  150064       2.0768     0.018912
enh49947     1    2235900    2236900      5       3  150064       2.5458    0.0054515
enh49958     1    2326400    2327400      5       2  150064       1.7265     0.042125
enh49961     1    2369400    2370400      3       2  150064       4.1847   1.4275e-05
enh49962     1    2391300    2392300      4       2  150064       3.1111   0.00093191
enh49975     1    2510100    2511100      2       1  150064       2.4407    0.0073298
enh49980     1    2519500    2520500      2       1  150064       2.7161    0.0033031
enh49981     1    2524400    2525400      9       2  150064       2.9603    0.0015365
enh49982     1    2542200    2543200      1       1  150064       2.6463     0.004069
enh49983     1    2563100    2564100      4       2  150064       2.5625    0.0051966
enh49994     1    3043200    3044200      2       1  150064       1.8963     0.028961
enh50002     1    3130100    3131100      2       1  150064       1.8855     0.029684
enh50003     1    3136500    3137500      4       2  150064       2.4725    0.0067088
enh50009     1    3201100    3202100      2       1  150064       1.8295     0.033662
enh50010     1    3204800    3205800      1       1  150064       2.7967     0.002581
enh50011     1    3208900    3209900      6       3  150064       2.0032     0.022576
enh50026     1    3336000    3337000      3       2  150064       1.6574     0.048718
enh50082     1    6089200    6090200      1       1  150064       2.1548      0.01559
enh50092     1    6260200    6261200      1       1  150064       1.7453      0.04047
enh50128     1    6521000    6522000      2       1  150064       2.5329    0.0056567
enh50130     1    6531400    6532400      4       2  150064       2.7463    0.0030136
enh50135     1    6551800    6552800      3       1  150064       1.9459     0.025835
enh50136     1    6555300    6556300      3       1  150064       2.1548      0.01559
enh50143     1    6644200    6645200      1       1  150064       3.4842    0.0002468
enh50147     1    6658400    6659400      6       3  150064       1.6901     0.045505
enh50150     1    6676100    6677100      3       1  150064       3.1552    0.0008019
enh50151     1    6684100    6685100      2       1  150064       2.1264     0.016733
enh50153     1    6756000    6757000      3       2  150064       2.7038    0.0034278
enh50154     1    6759300    6760300      3       1  150064        3.954   3.8435e-05
enh50161     1    6846900    6847900      3       1  150064       1.7795     0.037581
enh50198     1    7561900    7562900      6       3  150064        2.167     0.015119
enh50217     1    7829900    7830900      1       1  150064       1.8858      0.02966
enh50276     1    8353200    8354200      2       1  150064        3.726   9.7277e-05
enh50277     1    8373800    8374800      3       2  150064        4.624   1.8821e-06
enh50279     1    8403700    8404700      2       1  150064       3.1255   0.00088761
enh50280     1    8409200    8410200      4       2  150064       2.1092     0.017462
enh50282     1    8413000    8414000      2       1  150064       1.7281     0.041985
enh50283     1    8423500    8424500      5       2  150064       3.9983   3.1898e-05
enh50284     1    8427100    8428100      1       1  150064       2.9348     0.001669
enh50286     1    8431200    8432200      4       2  150064       5.2959   5.9221e-08
enh50288     1    8439100    8440100      1       1  150064       5.5166    1.728e-08
enh50290     1    8444400    8445400      2       1  150064       4.8974   4.8548e-07
enh50291     1    8446400    8447400      1       1  150064       3.6974    0.0001089
enh50292     1    8447400    8448400      2       1  150064       4.9407   3.8918e-07
enh50293     1    8450800    8451800      3       2  150064       2.9505    0.0015861
enh50294     1    8454200    8455200      2       1  150064       3.3185   0.00045251
enh50295     1    8454900    8455900      1       1  150064       1.6624      0.04822
enh50296     1    8457100    8458100      1       1  150064       1.6541      0.04905
enh50297     1    8464500    8465500      2       1  150064       4.6602   1.5796e-06
enh50298     1    8466700    8467700      6       3  150064       5.5612   1.3393e-08
enh50300     1    8472400    8473400      2       1  150064       4.9856   3.0891e-07
enh50305     1    8488500    8489500      2       1  150064       5.4703   2.2466e-08
enh50307     1    8495400    8496400      2       1  150064       5.0697   1.9924e-07
enh50312     1    8523900    8524900      5       3  150064       2.7613    0.0028785
enh50314     1    8536900    8537900      3       1  150064       3.2444   0.00058856
enh50315     1    8557200    8558200      2       1  150064       2.8573    0.0021361
enh50316     1    8566700    8567700      2       1  150064       3.8356   6.2631e-05
enh50317     1    8569900    8570900      2       1  150064        2.394    0.0083322
enh50321     1    8586000    8587000      3       1  150064        2.376    0.0087516
enh50325     1    8607700    8608700      2       1  150064       2.3958    0.0082926
enh50326     1    8611500    8612500      3       2  150064        2.269     0.011635
enh50327     1    8621100    8622100      1       1  150064       2.5716     0.005062
enh50328     1    8623100    8624100      3       2  150064       2.3761    0.0087482
enh50329     1    8627500    8628500      2       1  150064       2.5035    0.0061482
enh50331     1    8650000    8651000      2       1  150064       2.4947    0.0063024
enh50332     1    8658300    8659300      6       2  150064       2.9781    0.0014503
enh50333     1    8663200    8664200      1       1  150064       2.8826     0.001972
enh50334     1    8686200    8687200      1       1  150064       2.9013     0.001858
enh50336     1    8691500    8692500      1       1  150064        2.875      0.00202
enh50337     1    8703800    8704800      1       1  150064       2.8288     0.002336
enh50338     1    8707600    8708600      2       1  150064       2.9453    0.0016132
enh50339     1    8711800    8712800      1       1  150064       2.6695     0.003798
enh50341     1    8721900    8722900      1       1  150064       2.2886      0.01105
enh50343     1    8725400    8726400      2       1  150064        2.471    0.0067368
enh50344     1    8727900    8728900      4       2  150064       1.7639     0.038877
enh50345     1    8730600    8731600      1       1  150064        2.945     0.001615
enh50346     1    8732000    8733000      2       1  150064        2.832    0.0023129
enh50347     1    8733400    8734400      1       1  150064       2.1292      0.01662
enh50350     1    8741400    8742400      2       1  150064         2.38    0.0086572
enh50351     1    8744600    8745600      2       1  150064       2.1884     0.014321
enh50356     1    8757900    8758900      1       1  150064       2.7985     0.002567
enh50359     1    8767000    8768000      4       2  150064       2.4406    0.0073308
enh50361     1    8773000    8774000      1       1  150064       2.6506     0.004018
enh50369     1    8787700    8788700      3       2  150064       3.4642   0.00026589
enh50373     1    8871200    8872200      5       3  150064       2.2859     0.011131
enh50381     1    8918200    8919200      3       2  150064       1.8549     0.031802
enh50388     1    8978000    8979000      4       1  150064       2.2139     0.013419
enh50390     1    8999200    9000200      6       3  150064       2.7005    0.0034615
enh50424     1    9227500    9228500      1       1  150064       1.9768      0.02403
enh50444     1    9351200    9352200      2       1  150064       2.3982    0.0082389
enh50462     1    9422500    9423500      4       2  150064       1.7315     0.041684
enh50495     1    9651400    9652400      1       1  150064       1.8634       0.0312
enh50529     1    9910600    9911600      3       2  150064       1.7286      0.04194
enh50541     1    9962900    9963900      1       1  150064       2.0131      0.02205
enh50578     1   10367800   10368800      3       1  150064       1.7143     0.043237
enh50692     1   11335700   11336700      1       1  150064       2.0523      0.02007
enh50702     1   11767500   11768500      4       2  150064       1.7161     0.043076
enh50730     1   11986800   11987800      7       4  150064       1.8207     0.034324
enh50732     1   11990200   11991200      2       1  150064       1.7587     0.039313
enh50735     1   11999400   12000400      3       2  150064       2.1465     0.015916
enh50747     1   12112500   12113500      5       2  150064       1.7028     0.044306
enh50838     1   14035300   14036300      1       1  150064       2.4729     0.006702
enh50841     1   14074400   14075400      2       1  150064       1.6562     0.048838
enh50847     1   14090600   14091600      1       1  150064       1.7987      0.03603
enh50860     1   14585700   14586700      4       2  150064       2.0499     0.020188
enh50878     1   15207700   15208700      5       2  150064       2.0493     0.020216
enh50883     1   15252600   15253600      3       1  150064       1.7984     0.036053
enh50922     1   15506600   15507600      3       1  150064       1.9659     0.024657
enh50926     1   15522200   15523200      7       2  150064       1.7445     0.040534
enh50933     1   15533400   15534400      2       1  150064       1.9332     0.026606
enh50940     1   15569700   15570700      5       2  150064       1.7734      0.03808
enh50962     1   15692600   15693600      2       1  150064       2.5178    0.0059043
enh51028     1   16151800   16152800      9       2  150064       1.9534     0.025387
enh51060     1   16353000   16354000      4       2  150064       2.2654     0.011743
enh51094     1   16536300   16537300      2       1  150064       2.0603     0.019685
enh51095     1   16537600   16538600      6       3  150064       2.4817    0.0065374
enh51097     1   16542000   16543000      5       2  150064       1.9718     0.024318
enh51099     1   16546200   16547200      2       1  150064       2.2251     0.013037
enh51100     1   16564000   16565000      2       1  150064       2.7283    0.0031827
enh51101     1   16570300   16571300      1       1  150064        2.126      0.01675
enh51102     1   16575000   16576000      1       1  150064       2.3933     0.008348
enh51103     1   16577200   16578200      2       1  150064       1.8597     0.031464
enh51104     1   16592700   16593700      2       1  150064       1.9997     0.022765
enh51105     1   16593900   16594900      5       1  150064       2.1266     0.016727
enh51106     1   16620100   16621100      3       2  150064       1.8576     0.031611
enh51107     1   16644700   16645700      4       2  150064       2.1219     0.016924
enh51110     1   16663200   16664200      3       1  150064       1.9889     0.023358
enh51112     1   16679400   16680400      1       1  150064       2.0801      0.01876
enh51113     1   16690600   16691600      3       1  150064       1.9097     0.028088
enh51116     1   16698500   16699500      2       1  150064       1.7669     0.038622
enh51118     1   16701500   16702500      1       1  150064       1.8357       0.0332
enh51119     1   16703200   16704200      3       1  150064       2.0108     0.022174
enh51121     1   16711600   16712600      2       1  150064       1.7801     0.037533
enh51125     1   16824200   16825200      3       1  150064       1.8836     0.029809
enh51159     1   17310800   17311800      3       2  150064        4.112   1.9615e-05
enh51163     1   17342400   17343400      5       2  150064       2.0112     0.022154
enh51165     1   17371400   17372400      7       2  150064        2.316      0.01028
enh51166     1   17377800   17378800      4       2  150064       2.5029    0.0061597
enh51167     1   17378200   17379200      3       2  150064       2.7772    0.0027413
enh51168     1   17386100   17387100      3       1  150064       3.0325    0.0012126
enh51170     1   17389100   17390100      7       3  150064       2.5833    0.0048926
enh51171     1   17389900   17390900      8       3  150064       2.0338     0.020984
enh51177     1   17454600   17455600      2       1  150064       1.8986     0.028807
enh51181     1   17561900   17562900      2       1  150064       2.5259    0.0057708
enh51183     1   17563400   17564400      2       1  150064        1.901     0.028652
enh51235     1   18486600   18487600      1       1  150064       2.9971     0.001363
enh51240     1   18739700   18740700      2       1  150064       1.8235     0.034114
enh51260     1   19263400   19264400      2       1  150064       1.7529     0.039814
enh51281     1   19416700   19417700      2       1  150064       2.0153     0.021935
enh51302     1   19612800   19613800      3       2  150064       2.0191     0.021737
enh51305     1   19636400   19637400      6       3  150064       1.7159     0.043089
enh51306     1   19640100   19641100      3       2  150064       1.9131     0.027865
enh51307     1   19641900   19642900      5       2  150064        1.834     0.033328
enh51358     1   19821700   19822700      2       1  150064       3.1151    0.0009193
enh51359     1   19832000   19833000      7       3  150064       1.8529     0.031947
enh51380     1   19943100   19944100      2       1  150064       1.6558     0.048884
enh51384     1   19966700   19967700      1       1  150064       2.3371     0.009718
enh51442     1   20651400   20652400      4       2  150064       1.8356     0.033212
enh51447     1   20805200   20806200      2       1  150064       2.0279     0.021283
enh51451     1   20819900   20820900      1       1  150064       1.7361      0.04127
enh51470     1   21059800   21060800      2       1  150064       2.8097    0.0024792
enh51474     1   21114600   21115600      2       1  150064       2.4415    0.0073133
enh51479     1   21322700   21323700      3       1  150064       2.4036    0.0081171
enh51480     1   21323600   21324600      4       2  150064       1.8866     0.029605
enh51483     1   21339600   21340600      2       1  150064       2.6501    0.0040235
enh51485     1   21348700   21349700      2       1  150064       2.0738     0.019051
enh51486     1   21351200   21352200      5       3  150064       2.4355    0.0074355
enh51488     1   21359000   21360000      1       1  150064       1.8696      0.03077
enh51489     1   21369100   21370100      6       3  150064       2.5651    0.0051572
enh51490     1   21374800   21375800      3       2  150064       2.5477    0.0054211
enh51492     1   21395600   21396600      2       1  150064       1.9849      0.02358
enh51494     1   21403200   21404200      4       2  150064       2.5195    0.0058759
enh51495     1   21416700   21417700      2       1  150064       2.7388    0.0030831
enh51497     1   21437600   21438600      1       1  150064       2.8777     0.002003
enh51501     1   21465800   21466800      1       1  150064       2.4763     0.006638
enh51502     1   21476000   21477000      1       1  150064       3.0309     0.001219
enh51503     1   21489200   21490200      2       1  150064        2.621    0.0043839
enh51504     1   21497700   21498700      3       1  150064       2.9716     0.001481
enh51505     1   21500000   21501000      1       1  150064       2.4774     0.006618
enh51506     1   21516500   21517500      2       1  150064        2.017     0.021847
enh51508     1   21521300   21522300      1       1  150064       1.7381       0.0411
enh51564     1   21941000   21942000      5       2  150064       2.2102     0.013544
enh51574     1   22032900   22033900      4       2  150064       2.2648     0.011762
enh51575     1   22088200   22089200      8       4  150064       1.9847      0.02359
enh51576     1   22090800   22091800      5       2  150064        1.912      0.02794
enh51577     1   22095500   22096500      2       1  150064        2.546    0.0054488
enh51610     1   22350100   22351100      5       2  150064       2.2927     0.010933
enh51611     1   22352800   22353800      5       2  150064       2.4891    0.0064031
enh51614     1   22369200   22370200      1       1  150064       3.2129     0.000657
enh51615     1   22374900   22375900      3       2  150064        3.234   0.00061028
enh51652     1   23024000   23025000      1       1  150064       2.2218      0.01315
enh51677     1   23141600   23142600      8       2  150064       1.9944     0.023055
enh51689     1   23438100   23439100      1       1  150064       2.0492      0.02022
enh51762     1   23939500   23940500      3       1  150064        2.028     0.021279
enh51775     1   24074100   24075100      1       1  150064       2.1532      0.01565
enh51776     1   24085200   24086200      1       1  150064       1.8901      0.02937
enh51814     1   24372600   24373600      3       1  150064       2.5782    0.0049652
enh51829     1   24523500   24524500      4       2  150064       2.4962    0.0062767
enh51847     1   24720000   24721000      2       1  150064       2.3716    0.0088561
enh51851     1   24745000   24746000      4       2  150064       2.1968     0.014018
enh51852     1   24752100   24753100      4       2  150064       1.9969     0.022918
enh51858     1   24803000   24804000      1       1  150064        1.995      0.02302
enh51862     1   24833000   24834000      2       1  150064       1.7526     0.039832
enh51863     1   24833700   24834700      1       1  150064       2.5335     0.005646
enh51866     1   24867200   24868200      6       2  150064       2.8995    0.0018685
enh51876     1   24967400   24968400      2       1  150064       2.5702    0.0050815
enh51930     1   25311000   25312000      1       1  150064       2.2718      0.01155
enh52061     1   26508200   26509200      3       1  150064       2.4224    0.0077088
enh52083     1   26700400   26701400      3       1  150064       1.6468     0.049797
enh52095     1   26864900   26865900      1       1  150064       2.1879      0.01434
enh52098     1   26900900   26901900      5       3  150064       1.7477     0.040262
enh52106     1   27017200   27018200      1       1  150064       2.4913     0.006363
enh52107     1   27027300   27028300      4       2  150064       2.3144     0.010322
enh52109     1   27033400   27034400      1       1  150064       2.7292     0.003174
enh52110     1   27041600   27042600      2       1  150064       1.8757     0.030351
enh52111     1   27047700   27048700      2       1  150064       2.6519    0.0040023
enh52112     1   27050800   27051800      2       1  150064        2.631    0.0042569
enh52115     1   27069700   27070700      2       1  150064       2.0605     0.019674
enh52118     1   27076600   27077600      1       1  150064       2.7081     0.003383
enh52119     1   27094800   27095800      1       1  150064       2.7557     0.002928
enh52129     1   27158300   27159300      2       1  150064       2.6325    0.0042379
enh52132     1   27174500   27175500      3       1  150064       2.1933     0.014143
enh52133     1   27176300   27177300      1       1  150064       1.9445      0.02592
enh52134     1   27179500   27180500      1       1  150064       3.8436    6.061e-05
enh52136     1   27181900   27182900      1       1  150064       2.0445      0.02045
enh52137     1   27184400   27185400      1       1  150064       1.9879      0.02341
enh52140     1   27203700   27204700      3       1  150064       2.1692     0.015034
enh52142     1   27214600   27215600      1       1  150064       2.4794      0.00658
enh52147     1   27233000   27234000      2       1  150064       2.1236     0.016853
enh52148     1   27236700   27237700      1       1  150064       2.4543     0.007057
enh52150     1   27247000   27248000      2       1  150064       2.7103    0.0033606
enh52151     1   27249700   27250700      1       1  150064        2.512     0.006003
enh52166     1   27396900   27397900      4       1  150064        1.756     0.039544
enh52167     1   27425600   27426600      1       1  150064         2.29      0.01101
enh52174     1   27445100   27446100      3       1  150064       1.8704     0.030713
enh52177     1   27453000   27454000      2       1  150064       2.7128    0.0033355
enh52183     1   27466400   27467400      1       1  150064       1.6802      0.04646
enh52207     1   27667000   27668000      4       2  150064       1.7856     0.037081
enh52214     1   27693800   27694800      1       1  150064       1.8301      0.03362
enh52268     1   27900100   27901100      2       1  150064       1.9362     0.026424
enh52281     1   27947700   27948700      2       1  150064       1.6501     0.049462
enh52282     1   27951000   27952000      1       1  150064       1.7491      0.04014
enh52285     1   27969900   27970900      1       1  150064       1.9646      0.02473
enh52340     1   28431500   28432500      3       2  150064        2.405    0.0080863
enh52347     1   28462200   28463200      1       1  150064       3.7917    7.481e-05
enh52368     1   28575800   28576800      2       1  150064       1.7769     0.037792
enh52371     1   28588100   28589100      3       1  150064        2.265     0.011756
enh52379     1   28622800   28623800      3       2  150064       2.1398     0.016187
enh52382     1   28649400   28650400      3       2  150064        2.262     0.011848
enh52385     1   28691300   28692300      7       2  150064       2.3657    0.0089968
enh52386     1   28692100   28693100      8       2  150064       2.2861     0.011125
enh52388     1   28697600   28698600      1       1  150064       2.0562      0.01988
enh52390     1   28701600   28702600      3       1  150064       1.7786     0.037653
enh52391     1   28721300   28722300      5       1  150064       1.7638     0.038882
enh52393     1   28736100   28737100      8       3  150064       2.2663     0.011716
enh52395     1   28743300   28744300      2       1  150064       2.0408     0.020638
enh52396     1   28744200   28745200      3       1  150064       2.0707     0.019194
enh52398     1   28765600   28766600      2       1  150064       2.2306     0.012852
enh52399     1   28774200   28775200      1       1  150064       1.8358      0.03319
enh52403     1   28808700   28809700      2       1  150064       1.6527     0.049193
enh52405     1   28837200   28838200      6       3  150064       2.5989    0.0046767
enh52409     1   28878200   28879200      1       1  150064       2.8194     0.002406
enh52410     1   28880300   28881300      2       1  150064       2.0181     0.021789
enh52411     1   28905200   28906200      2       1  150064       2.7673    0.0028261
enh52413     1   28916800   28917800      2       1  150064       2.8882    0.0019374
enh52415     1   28967200   28968200      2       1  150064       2.2745     0.011467
enh52416     1   28970900   28971900      1       1  150064       2.3123      0.01038
enh52417     1   28973600   28974600      2       1  150064       2.0484     0.020261
enh52419     1   28981900   28982900      1       1  150064       1.9969      0.02292
enh52421     1   29060100   29061100      2       1  150064        2.618    0.0044224
enh52428     1   29186700   29187700      2       1  150064       2.5335    0.0056462
enh52432     1   29211000   29212000      4       2  150064       2.8853    0.0019554
enh52436     1   29242000   29243000      2       1  150064       2.8521    0.0021717
enh52439     1   29280000   29281000      2       1  150064       2.9504    0.0015869
enh52442     1   29312400   29313400      3       2  150064       2.9616    0.0015305
enh52443     1   29369600   29370600      2       1  150064        3.021    0.0012595
enh52444     1   29459800   29460800      2       1  150064       1.7028     0.044305
enh52445     1   29472200   29473200      2       1  150064       2.2445     0.012401
enh52452     1   29504900   29505900      2       1  150064       2.8382    0.0022683
enh52457     1   29555800   29556800      3       1  150064       2.0326     0.021045
enh52467     1   30457100   30458100      2       1  150064       4.2256   1.1917e-05
enh52468     1   30459000   30460000      4       2  150064       5.2052   9.6914e-08
enh52473     1   30852400   30853400      4       2  150064       2.1621     0.015304
enh52477     1   31149800   31150800      1       1  150064       1.8527      0.03196
enh52478     1   31180400   31181400     14       3  150064       1.7291     0.041895
enh52485     1   31214300   31215300      2       1  150064       2.2838      0.01119
enh52496     1   31274600   31275600      1       1  150064       1.7209      0.04263
enh52509     1   31352100   31353100      1       1  150064        2.524     0.005801
enh52556     1   31688300   31689300     11       2  150064        2.927    0.0017112
enh52557     1   31696800   31697800      6       1  150064       3.3434   0.00041383
enh52559     1   31770900   31771900      2       1  150064       3.3482   0.00040666
enh52560     1   31772200   31773200      7       3  150064       4.1775   1.4739e-05
enh52561     1   31841200   31842200      2       1  150064       1.6729     0.047174
enh52562     1   31843800   31844800      1       1  150064        3.082     0.001028
enh52563     1   31847000   31848000      2       1  150064       2.7671    0.0028278
enh52565     1   31854300   31855300      4       2  150064       4.6026   2.0864e-06
enh52566     1   31862600   31863600      7       2  150064       3.8162   6.7756e-05
enh52567     1   31866800   31867800      4       1  150064       2.8658    0.0020799
enh52568     1   31867600   31868600      2       1  150064       2.8315    0.0023167
enh52569     1   31888300   31889300      2       1  150064        2.709    0.0033745
enh52572     1   31897200   31898200      6       2  150064       3.0992   0.00097016
enh52573     1   31899000   31900000      1       1  150064       2.7268     0.003198
enh52628     1   32302700   32303700      3       2  150064       1.7088     0.043742
enh52648     1   32411000   32412000      2       1  150064       2.0879     0.018402
enh52684     1   32616800   32617800      1       1  150064       2.0177      0.02181
enh52697     1   32707600   32708600      3       1  150064       1.7063     0.043974
enh52701     1   32738000   32739000      2       1  150064       1.8967     0.028933
enh52719     1   32810900   32811900      1       1  150064        2.932     0.001684
enh52729     1   32879000   32880000      2       1  150064       1.6773     0.046739
enh52765     1   33233000   33234000      2       1  150064       2.3703    0.0088876
enh52770     1   33257300   33258300      4       2  150064       2.1256     0.016767
enh52774     1   33338000   33339000      2       1  150064        1.997     0.022915
enh52781     1   33412000   33413000      1       1  150064       2.3553     0.009253
enh52802     1   33502600   33503600      2       1  150064       1.8687     0.030829
enh52812     1   33564700   33565700      1       1  150064       2.2931      0.01092
enh52813     1   33593600   33594600      1       1  150064       2.1316      0.01652
enh52816     1   33618500   33619500      2       1  150064       1.9122     0.027923
enh52827     1   33733700   33734700      1       1  150064       1.7148      0.04319
enh52828     1   33737200   33738200      2       1  150064       1.6836     0.046128
enh52829     1   33758100   33759100      2       1  150064       1.7152     0.043157
enh52830     1   33760700   33761700      4       2  150064       1.8675     0.030913
enh52832     1   33766100   33767100      3       2  150064       2.3437    0.0095463
enh52861     1   33937000   33938000      2       1  150064       2.4899    0.0063881
enh52864     1   33943300   33944300      2       1  150064       2.6697    0.0037964
enh52884     1   35318300   35319300      4       2  150064       1.8872     0.029566
enh52885     1   35322800   35323800      4       2  150064        1.898     0.028849
enh52895     1   35585700   35586700      2       1  150064       1.7055      0.04405
enh52896     1   35586200   35587200      2       1  150064       1.7055      0.04405
enh52927     1   36102000   36103000      2       1  150064       3.6011   0.00015847
enh52932     1   36184600   36185600      3       1  150064       3.8464    5.994e-05
enh52935     1   36269900   36270900      2       1  150064       3.7614    8.448e-05
enh52937     1   36276100   36277100      1       1  150064       1.7772      0.03777
enh52939     1   36316600   36317600      3       2  150064       3.0233    0.0012503
enh52942     1   36345100   36346100      2       1  150064       3.1321   0.00086774
enh52948     1   36398200   36399200      1       1  150064        3.492    0.0002397
enh52950     1   36401400   36402400      3       2  150064       2.5871    0.0048389
enh52951     1   36553400   36554400      1       1  150064       3.1405    0.0008432
enh52952     1   36555600   36556600      3       2  150064        3.192   0.00070642
enh52955     1   36564800   36565800      5       2  150064       2.1471     0.015892
enh52956     1   36565400   36566400      5       2  150064       2.4394    0.0073568
enh52957     1   36581000   36582000      3       1  150064       2.1813     0.014579
enh52958     1   36584700   36585700      2       1  150064       1.8279     0.033785
enh52959     1   36593600   36594600      1       1  150064       3.8529    5.836e-05
enh52960     1   36600400   36601400      2       1  150064       3.3181   0.00045322
enh52961     1   36605700   36606700      1       1  150064       3.1162     0.000916
enh52962     1   36607600   36608600      2       1  150064       3.3975   0.00034006
enh52963     1   36613100   36614100      3       1  150064       3.8801   5.2202e-05
enh52970     1   36631300   36632300      2       1  150064       3.9408   4.0604e-05
enh52974     1   36640800   36641800      1       1  150064       3.2103    0.0006629
enh52978     1   36653200   36654200      4       2  150064       2.5472    0.0054291
enh53036     1   37169200   37170200      1       1  150064        2.832     0.002313
enh53064     1   38204800   38205800      2       1  150064        1.783     0.037296
enh53067     1   38274900   38275900      1       1  150064        3.469    0.0002612
enh53071     1   38322800   38323800      1       1  150064       3.1702    0.0007616
enh53073     1   38327800   38328800      1       1  150064        2.751     0.002971
enh53074     1   38331000   38332000      3       2  150064       2.6496    0.0040289
enh53076     1   38388400   38389400      2       1  150064       1.9326     0.026641
enh53114     1   39468600   39469600      1       1  150064       2.3639     0.009042
enh53115     1   39490800   39491800      2       1  150064       1.8507     0.032107
enh53116     1   39492800   39493800      5       2  150064       1.7435     0.040624
enh53117     1   39541900   39542900      2       1  150064       2.9168    0.0017683
enh53122     1   39568500   39569500      1       1  150064        1.984      0.02363
enh53125     1   39581900   39582900      3       1  150064       2.2439     0.012419
enh53126     1   39593200   39594200      2       1  150064       1.9828     0.023697
enh53143     1   39651000   39652000      2       1  150064       2.1225     0.016899
enh53167     1   39862200   39863200      2       1  150064       1.6723     0.047237
enh53177     1   39916300   39917300      2       1  150064       1.7229      0.04245
enh53178     1   39974300   39975300      2       1  150064       1.8254     0.033968
enh53185     1   40032000   40033000      4       2  150064       2.4861    0.0064585
enh53188     1   40091000   40092000      1       1  150064       2.1072      0.01755
enh53190     1   40118600   40119600      4       2  150064       1.7309     0.041736
enh53191     1   40119000   40120000      3       2  150064       2.0009     0.022701
enh53193     1   40166300   40167300      2       1  150064       2.5858    0.0048577
enh53203     1   40308300   40309300      2       1  150064       1.8236     0.034103
enh53206     1   40316800   40317800      2       1  150064       2.3965    0.0082759
enh53213     1   40362400   40363400      3       2  150064       2.9081    0.0018181
enh53214     1   40363600   40364600      1       1  150064       2.2546      0.01208
enh53215     1   40364300   40365300      2       1  150064        1.836     0.033181
enh53255     1   40775000   40776000      5       2  150064        2.202     0.013833
enh53266     1   40842300   40843300      5       3  150064       2.3208     0.010149
enh53280     1   40997900   40998900      2       1  150064       1.9879     0.023409
enh53288     1   41155800   41156800      3       2  150064       2.3236     0.010073
enh53289     1   41159500   41160500      4       2  150064       2.4007     0.008182
enh53291     1   41170100   41171100      2       1  150064        2.747     0.003007
enh53294     1   41178900   41179900      3       2  150064       2.5635    0.0051813
enh53296     1   41183000   41184000      2       1  150064       2.8867    0.0019466
enh53312     1   41270600   41271600      6       2  150064       1.8032     0.035678
enh53314     1   41274500   41275500      4       2  150064       3.0359    0.0011992
enh53334     1   41447600   41448600      1       1  150064       1.7839      0.03722
enh53335     1   41452600   41453600      3       2  150064       3.8733   5.3695e-05
enh53339     1   41486500   41487500      3       2  150064        1.859     0.031511
enh53343     1   41574700   41575700      3       2  150064       2.5747     0.005017
enh53344     1   41588600   41589600      3       1  150064       2.0114     0.022144
enh53345     1   41617900   41618900      3       2  150064        2.078     0.018855
enh53348     1   41688000   41689000      1       1  150064       2.6287     0.004285
enh53351     1   41697800   41698800      2       1  150064       1.6904     0.045478
enh53353     1   41700200   41701200      6       3  150064        2.127      0.01671
enh53354     1   41701600   41702600      2       1  150064       1.8849     0.029721
enh53368     1   41839800   41840800      3       1  150064       3.0573    0.0011166
enh53369     1   41845400   41846400      1       1  150064       3.4912    0.0002404
enh53376     1   41898800   41899800      2       1  150064        2.695    0.0035195
enh53383     1   41950300   41951300      7       4  150064       2.8808    0.0019834
enh53385     1   41960500   41961500      4       2  150064       3.2234    0.0006334
enh53462     1   42858100   42859100      1       1  150064       2.4773     0.006619
enh53501     1   43415500   43416500      6       2  150064       2.5459    0.0054494
enh53504     1   43420700   43421700      3       1  150064         2.19     0.014263
enh53506     1   43427500   43428500      3       2  150064       2.7077    0.0033878
enh53507     1   43430800   43431800      3       1  150064       1.7961      0.03624
enh53508     1   43432400   43433400      6       3  150064       2.2228     0.013115
enh53529     1   43703900   43704900      1       1  150064       2.0292      0.02122
enh53534     1   43739700   43740700      4       2  150064       1.8094     0.035197
enh53537     1   43749200   43750200      1       1  150064       1.8866      0.02961
enh53541     1   43759900   43760900      2       1  150064        2.976    0.0014603
enh53543     1   43778900   43779900      2       1  150064       2.9815    0.0014343
enh53550     1   43826600   43827600      1       1  150064       2.7397     0.003075
enh53556     1   43856500   43857500      3       1  150064       3.6146   0.00015038
enh53558     1   43870900   43871900      3       1  150064       3.3585   0.00039177
enh53560     1   43900600   43901600      2       1  150064       3.4907   0.00024088
enh53564     1   43920800   43921800      2       1  150064       3.4929   0.00023888
enh53566     1   43933200   43934200      1       1  150064       2.9663     0.001507
enh53567     1   43938300   43939300      1       1  150064       3.0047     0.001329
enh53568     1   43941000   43942000      3       1  150064       3.6843   0.00011465
enh53571     1   43989200   43990200      5       2  150064       1.6586     0.048601
enh53574     1   44005100   44006100      2       1  150064       2.6987    0.0034805
enh53576     1   44019300   44020300      1       1  150064       2.3878     0.008474
enh53577     1   44021700   44022700      6       2  150064       2.2077     0.013632
enh53578     1   44022900   44023900      1       1  150064       3.0287     0.001228
enh53580     1   44028800   44029800      3       1  150064       4.4741   3.8364e-06
enh53583     1   44034400   44035400      3       2  150064       4.2355   1.1403e-05
enh53584     1   44037900   44038900      2       1  150064       2.4668     0.006817
enh53585     1   44043100   44044100      3       2  150064       3.8694   5.4551e-05
enh53587     1   44048400   44049400      4       2  150064       4.7162   1.2012e-06
enh53588     1   44051700   44052700     10       3  150064       3.5555   0.00018864
enh53589     1   44114000   44115000      4       2  150064       4.5272    2.988e-06
enh53590     1   44117600   44118600      3       2  150064       4.0608   2.4453e-05
enh53594     1   44228700   44229700      1       1  150064       3.2448    0.0005877
enh53596     1   44249000   44250000      4       2  150064       3.6857   0.00011403
enh53597     1   44252000   44253000      3       2  150064       1.9596     0.025019
enh53604     1   44318700   44319700      2       1  150064        3.435   0.00029627
enh53606     1   44334000   44335000      2       1  150064       2.8449    0.0022214
enh53607     1   44337700   44338700      3       2  150064        3.777   7.9374e-05
enh53608     1   44350800   44351800      5       3  150064       3.6245   0.00014474
enh53609     1   44378100   44379100      3       2  150064       2.5971    0.0047002
enh53610     1   44400400   44401400      4       2  150064       2.6634    0.0038677
enh53611     1   44402500   44403500      5       2  150064       2.7176    0.0032875
enh53613     1   44414100   44415100      4       2  150064       3.6117   0.00015211
enh53616     1   44439000   44440000      2       1  150064       1.9816     0.023762
enh53617     1   44442900   44443900      5       2  150064       2.5588    0.0052521
enh53618     1   44446600   44447600      3       2  150064       1.9206     0.027392
enh53619     1   44452200   44453200      1       1  150064       2.2904        0.011
enh53620     1   44455800   44456800      2       1  150064       2.0308     0.021137
enh53621     1   44458100   44459100      1       1  150064       2.9213     0.001743
enh53622     1   44460400   44461400      3       1  150064       2.1489     0.015823
enh53624     1   44477600   44478600      1       1  150064       2.1301      0.01658
enh53625     1   44479900   44480900      2       1  150064       3.2733   0.00053156
enh53632     1   44525400   44526400      2       1  150064       2.3398    0.0096476
enh53635     1   44677600   44678600      1       1  150064       2.7892     0.002642
enh53636     1   44679800   44680800      1       1  150064       2.3252      0.01003
enh53639     1   44702000   44703000      1       1  150064       1.9217      0.02732
enh53640     1   44704500   44705500      2       1  150064       2.6077    0.0045579
enh53643     1   44739100   44740100      4       2  150064       2.2428     0.012456
enh53843     1   46981600   46982600      6       3  150064       2.1845     0.014463
enh53844     1   46982200   46983200      7       3  150064       2.2428     0.012455
enh53846     1   46985700   46986700      3       1  150064       2.1668     0.015125
enh53848     1   46992900   46993900      1       1  150064       1.7653      0.03876
enh53887     1   47229100   47230100      1       1  150064        1.852      0.03201
enh53889     1   47264200   47265200      3       2  150064       2.3999    0.0081992
enh53890     1   47269700   47270700      2       1  150064       2.0338     0.020984
enh53918     1   48008800   48009800      2       1  150064       1.7509     0.039981
enh53940     1   48275200   48276200      1       1  150064       2.2209      0.01318
enh53948     1   48309600   48310600      5       2  150064       2.5992    0.0046719
enh53972     1   48520500   48521500      9       5  150064       2.7692    0.0028097
enh53973     1   48527100   48528100      3       2  150064       1.6655     0.047904
enh53974     1   48532200   48533200      4       2  150064       1.6567     0.048786
enh53995     1   49240800   49241800      5       3  150064       1.6972     0.044829
enh54016     1   51633700   51634700      5       3  150064       1.9961     0.022962
enh54031     1   51761600   51762600      4       2  150064       1.7318     0.041651
enh54032     1   51763200   51764200      3       2  150064       1.7169     0.043003
enh54055     1   51985600   51986600      4       2  150064       1.6839     0.046102
enh54163     1   53641800   53642800      4       2  150064       1.9399     0.026196
enh54164     1   53649000   53650000      4       1  150064        2.956    0.0015581
enh54166     1   53660900   53661900      1       1  150064        2.074      0.01904
enh54167     1   53664000   53665000      1       1  150064       2.8243     0.002369
enh54168     1   53679800   53680800      2       1  150064       2.1224     0.016902
enh54169     1   53684300   53685300      2       1  150064       2.1388     0.016228
enh54171     1   53702200   53703200      4       2  150064       2.5829    0.0048987
enh54175     1   53722900   53723900      3       1  150064       2.5478    0.0054205
enh54176     1   53760200   53761200      3       2  150064        3.057    0.0011178
enh54210     1   54447400   54448400      1       1  150064       2.3782     0.008699
enh54211     1   54448400   54449400      3       1  150064       2.2472     0.012314
enh54233     1   54685700   54686700      5       2  150064       1.8345     0.033287
enh54235     1   54694500   54695500      2       1  150064       2.0398     0.020687
enh54268     1   54787900   54788900      1       1  150064       2.0393      0.02071
enh54277     1   54804100   54805100      2       1  150064       1.7415     0.040798
enh54284     1   54819300   54820300      3       2  150064        1.893     0.029176
enh54286     1   54825300   54826300      3       1  150064       1.7609     0.039126
enh54292     1   54838400   54839400      3       1  150064       2.0538     0.019998
enh54294     1   54844600   54845600      6       1  150064       1.9984     0.022834
enh54295     1   54847000   54848000      1       1  150064       2.1725      0.01491
enh54296     1   54848800   54849800      8       2  150064         2.32     0.010171
enh54297     1   54849700   54850700      3       2  150064       2.3026     0.010649
enh54368     1   55529800   55530800      1       1  150064       1.7152      0.04315
enh54397     1   56001700   56002700      6       3  150064       1.9705     0.024391
enh54400     1   56160300   56161300      2       1  150064       2.2876     0.011081
enh54402     1   56184400   56185400      2       1  150064       1.7767      0.03781
enh54473     1   57283400   57284400      6       3  150064       1.8008      0.03587
enh54474     1   57286300   57287300      5       2  150064       1.7706     0.038315
enh54495     1   58042400   58043400      2       1  150064       2.1102     0.017422
enh54534     1   59323500   59324500      3       2  150064       2.1509     0.015741
enh54581     1   59645300   59646300      4       2  150064       2.6023    0.0046299
enh54641     1   60203500   60204500      6       3  150064       1.9676     0.024556
enh54644     1   60224100   60225100      2       1  150064       2.2913     0.010974
enh54669     1   61377500   61378500      3       2  150064       1.8438     0.032605
enh54672     1   61449100   61450100      2       1  150064        1.737     0.041192
enh54674     1   61455100   61456100      4       2  150064       1.7392     0.041002
enh54720     1   61696000   61697000      3       1  150064       1.8764     0.030301
enh54721     1   61698300   61699300      4       1  150064       1.7794     0.037585
enh54723     1   61709500   61710500      3       1  150064       2.0719     0.019136
enh54739     1   61869400   61870400      1       1  150064       2.1912      0.01422
enh54746     1   61956600   61957600      7       2  150064       2.1492     0.015807
enh54748     1   62071400   62072400      1       1  150064       2.1604      0.01537
enh54870     1   64961600   64962600      2       1  150064       2.0564      0.01987
enh54889     1   65219400   65220400      4       2  150064       1.7799     0.037544
enh54904     1   65379900   65380900      4       2  150064       3.0347    0.0012039
enh54905     1   65382600   65383600      4       2  150064        3.012    0.0012975
enh54907     1   65389900   65390900      3       1  150064       2.5278    0.0057395
enh54910     1   65399200   65400200      3       2  150064       2.5166    0.0059254
enh54911     1   65401700   65402700      4       2  150064       1.7347     0.041401
enh54912     1   65404400   65405400      2       1  150064       1.8888     0.029458
enh54913     1   65407400   65408400      4       2  150064       1.6896     0.045549
enh54914     1   65412600   65413600      2       1  150064       2.8544    0.0021562
enh54918     1   65421600   65422600      2       1  150064       2.4354    0.0074375
enh54919     1   65426900   65427900      3       2  150064       2.0695     0.019248
enh54928     1   65514000   65515000      3       2  150064       2.0127     0.022073
enh54929     1   65521100   65522100      4       2  150064       2.1966     0.014026
enh54930     1   65525500   65526500      2       1  150064       2.2948     0.010872
enh54935     1   65573900   65574900      2       1  150064        2.055     0.019941
enh54936     1   65579800   65580800      3       1  150064        2.237     0.012642
enh54937     1   65606800   65607800      4       2  150064       1.8617     0.031322
enh54939     1   65619700   65620700      3       1  150064       2.0987     0.017924
enh54946     1   65640200   65641200      5       1  150064       1.8082     0.035289
enh54947     1   65643400   65644400      1       1  150064       2.0028       0.0226
enh54948     1   65644000   65645000      1       1  150064       2.0028       0.0226
enh54954     1   65932700   65933700      9       3  150064       1.7164     0.043047
enh54956     1   66153000   66154000      4       2  150064       2.8438    0.0022287
enh54959     1   66277700   66278700      1       1  150064       1.6821      0.04627
enh54960     1   66414400   66415400      4       2  150064        2.249     0.012257
enh54961     1   66421100   66422100      3       1  150064       1.7686     0.038483
enh54962     1   66444800   66445800      1       1  150064       2.6173     0.004432
enh54966     1   66673500   66674500      4       2  150064       1.8452     0.032506
enh54969     1   66732900   66733900      1       1  150064       2.4753     0.006656
enh54970     1   66736000   66737000      4       2  150064       2.8558    0.0021463
enh54971     1   66737600   66738600      2       1  150064       1.7059      0.04401
enh54973     1   66740700   66741700      1       1  150064       2.3167      0.01026
enh54978     1   66766100   66767100      7       2  150064        2.249     0.012256
enh54995     1   66877600   66878600      1       1  150064       2.5143     0.005964
enh54999     1   66915200   66916200      3       2  150064       1.9265     0.027019
enh55046     1   68000300   68001300      3       1  150064       1.7031     0.044274
enh55060     1   68078200   68079200      2       1  150064       1.6808     0.046401
enh55061     1   68084200   68085200      3       2  150064       2.2176     0.013291
enh55071     1   68154600   68155600      5       2  150064       2.2618     0.011855
enh55073     1   68166200   68167200      4       2  150064       1.9657     0.024668
enh55076     1   68174100   68175100      1       1  150064       2.1873      0.01436
enh55082     1   68188900   68189900      1       1  150064       1.9403      0.02617
enh55097     1   68220800   68221800      1       1  150064       2.4668     0.006817
enh55107     1   68257400   68258400      3       1  150064       3.6703   0.00012111
enh55108     1   68259200   68260200      3       2  150064       3.2428   0.00059183
enh55109     1   68269000   68270000      4       2  150064       2.9318     0.001685
enh55110     1   68277800   68278800      3       1  150064       1.8056     0.035487
enh55115     1   68285800   68286800      2       1  150064       1.9004     0.028691
enh55116     1   68286400   68287400      3       1  150064       2.0662     0.019406
enh55117     1   68289000   68290000      3       2  150064       2.1793     0.014654
enh55118     1   68290500   68291500      4       1  150064       1.8298     0.033637
enh55120     1   68295500   68296500      3       2  150064       3.7091   0.00010398
enh55121     1   68299600   68300600      2       1  150064       3.1481   0.00082179
enh55122     1   68304500   68305500      4       1  150064       3.6725    0.0001201
enh55123     1   68315900   68316900      5       2  150064       2.6032    0.0046185
enh55124     1   68362500   68363500      5       3  150064       3.2828   0.00051395
enh55130     1   68607300   68608300      1       1  150064       2.1749      0.01482
enh55176     1   70896200   70897200      9       4  150064       2.9156    0.0017752
enh55183     1   71622700   71623700      2       1  150064       2.6701    0.0037912
enh55188     1   73530800   73531800      6       2  150064       4.6864   1.3905e-06
enh55189     1   74058200   74059200      4       2  150064       3.2624   0.00055242
enh55190     1   74059200   74060200      2       1  150064       2.2666     0.011706
enh55201     1   76193100   76194100      5       3  150064       1.6523     0.049241
enh55216     1   76976800   76977800      2       1  150064       2.1659     0.015161
enh55244     1   78298900   78299900      1       1  150064       2.6962     0.003507
enh55245     1   78353000   78354000      9       4  150064       2.7102    0.0033617
enh55250     1   78446200   78447200      3       2  150064       1.9066     0.028289
enh55251     1   78449200   78450200      2       1  150064       1.7929     0.036491
enh55254     1   78474900   78475900      1       1  150064       2.0598      0.01971
enh55275     1   79114500   79115500      1       1  150064       2.3844     0.008554
enh55289     1   81943600   81944600      6       4  150064        1.674     0.047063
enh55292     1   82135800   82136800      3       2  150064       2.0532     0.020027
enh55293     1   82143800   82144800      4       2  150064       1.9445     0.025915
enh55294     1   82146100   82147100      1       1  150064       3.0902        0.001
enh55295     1   82168800   82169800      3       2  150064       2.1348      0.01639
enh55318     1   84268200   84269200      2       1  150064       1.8537     0.031889
enh55319     1   84284400   84285400      3       2  150064       3.3847   0.00035624
enh55325     1   84542000   84543000      1       1  150064       1.8123      0.03497
enh55327     1   84556000   84557000      1       1  150064       1.8436      0.03262
enh55328     1   84566500   84567500      2       1  150064       2.2567     0.012013
enh55331     1   84621600   84622600      2       1  150064       2.1147     0.017226
enh55334     1   84639400   84640400      1       1  150064        1.923      0.02724
enh55350     1   84966700   84967700      3       2  150064       2.3468    0.0094689
enh55374     1   85319700   85320700      4       1  150064       2.4091    0.0079965
enh55375     1   85379000   85380000      4       2  150064       1.9665     0.024621
enh55380     1   85528000   85529000      3       2  150064       2.2418     0.012488
enh55391     1   85694800   85695800      2       1  150064       1.6524     0.049226
enh55395     1   85719700   85720700      5       2  150064       1.8536     0.031896
enh55398     1   85728400   85729400      1       1  150064       2.0187      0.02176
enh55405     1   85761000   85762000      3       1  150064       1.8796     0.030081
enh55409     1   85779200   85780200      3       2  150064       2.4129    0.0079132
enh55410     1   85779800   85780800      2       1  150064       2.6074    0.0045621
enh55419     1   85845000   85846000      5       2  150064       2.2581     0.011969
enh55421     1   85872800   85873800      2       1  150064       1.7445     0.040535
enh55422     1   85893200   85894200      5       2  150064        1.994     0.023076
enh55424     1   85906000   85907000      3       1  150064       1.7187     0.042831
enh55425     1   85914500   85915500      8       3  150064       2.0648     0.019472
enh55426     1   85919300   85920300      3       1  150064       2.4418    0.0073069
enh55427     1   85926400   85927400      5       3  150064        1.973     0.024247
enh55437     1   86034800   86035800      4       2  150064        1.734     0.041458
enh55455     1   86992700   86993700      5       2  150064       1.8922     0.029229
enh55494     1   87811500   87812500      3       1  150064       1.7206     0.042657
enh55510     1   88108100   88109100      1       1  150064       2.1609      0.01535
enh55514     1   88148800   88149800      3       2  150064       2.5086      0.00606
enh55520     1   88186100   88187100      3       1  150064       1.8288     0.033714
enh55528     1   88350800   88351800      4       1  150064       2.0922     0.018212
enh55529     1   88353300   88354300      1       1  150064       1.8741      0.03046
enh55532     1   88392900   88393900      3       1  150064       1.8094     0.035195
enh55541     1   88682100   88683100      1       1  150064       1.8428      0.03268
enh55592     1   89776600   89777600      3       2  150064       2.6202    0.0043942
enh55593     1   89823500   89824500      4       2  150064       1.7728     0.038134
enh55594     1   89828500   89829500      2       1  150064       1.8371     0.033094
enh55616     1   90158700   90159700      1       1  150064       1.7242      0.04234
enh55617     1   90163800   90164800      1       1  150064       1.7523      0.03986
enh55620     1   90174400   90175400      1       1  150064       2.0233      0.02152
enh55635     1   90307600   90308600      3       2  150064       2.4101    0.0079752
enh55652     1   90406100   90407100      1       1  150064       2.0617      0.01962
enh55672     1   91389300   91390300      3       1  150064       2.3581    0.0091846
enh55673     1   91390200   91391200      1       1  150064       2.5134     0.005979
enh55675     1   91434300   91435300      1       1  150064       1.9934      0.02311
enh55676     1   91439800   91440800      1       1  150064       2.1706      0.01498
enh55678     1   91475200   91476200      5       1  150064       1.9766     0.024046
enh55682     1   91488100   91489100      3       1  150064       2.4412    0.0073191
enh55684     1   91502000   91503000      1       1  150064       2.0965      0.01802
enh55691     1   91965200   91966200      3       2  150064       2.3068     0.010532
enh55695     1   92020900   92021900      5       1  150064        1.719      0.04281
enh55723     1   92246500   92247500      3       1  150064       2.3754    0.0087654
enh55724     1   92247900   92248900      6       2  150064       2.1497     0.015791
enh55725     1   92249800   92250800      4       2  150064       2.8221    0.0023856
enh55753     1   92765500   92766500      4       2  150064       2.8423    0.0022392
enh55755     1   92876600   92877600      2       1  150064       2.6373     0.004179
enh55756     1   92929800   92930800      3       1  150064       3.0893    0.0010033
enh55757     1   93003800   93004800      2       1  150064       3.2544   0.00056808
enh55759     1   93175000   93176000      2       1  150064       1.7949     0.036338
enh55779     1   93343000   93344000      2       1  150064       1.6554     0.048926
enh55780     1   93348300   93349300      2       1  150064        1.731     0.041726
enh55782     1   93395200   93396200      1       1  150064       1.6959      0.04495
enh55783     1   93399500   93400500      3       1  150064       2.5166    0.0059253
enh55784     1   93400900   93401900      3       1  150064       1.7756       0.0379
enh55785     1   93402800   93403800      3       1  150064        1.678     0.046675
enh55788     1   93415300   93416300      1       1  150064       1.8858      0.02966
enh55789     1   93417400   93418400      1       1  150064       2.1765      0.01476
enh55792     1   93438400   93439400      1       1  150064       1.6825      0.04624
enh55793     1   93440000   93441000      2       1  150064       1.9838     0.023637
enh55795     1   93459200   93460200      1       1  150064        1.827      0.03385
enh55799     1   93507200   93508200      3       2  150064       2.0066     0.022395
enh55800     1   93508200   93509200      3       2  150064       2.1797     0.014638
enh55833     1   94051300   94052300      5       2  150064       1.7339     0.041472
enh55927     1   94992900   94993900      1       1  150064       2.1873      0.01436
enh55980     1   95319500   95320500      2       1  150064        1.685     0.045994
enh55982     1   95330000   95331000      5       3  150064       2.7381      0.00309
enh55984     1   95349200   95350200      3       2  150064       2.2582     0.011965
enh56004     1   95448400   95449400      3       2  150064        1.731     0.041722
enh56005     1   95454900   95455900      1       1  150064       1.9067      0.02828
enh56010     1   95507000   95508000      2       1  150064       2.0905     0.018287
enh56011     1   95532400   95533400      1       1  150064       2.2138      0.01342
enh56013     1   95549600   95550600      5       2  150064        2.083     0.018623
enh56014     1   95552300   95553300      3       1  150064       2.2242     0.013066
enh56018     1   95581600   95582600      4       2  150064       4.1881   1.4067e-05
enh56021     1   95697800   95698800      3       2  150064       2.5955    0.0047225
enh56023     1   96699500   96700500      3       1  150064       3.3372   0.00042314
enh56024     1   96881600   96882600      3       2  150064       2.7545    0.0029395
enh56025     1   96953100   96954100      2       1  150064       2.3162     0.010272
enh56029     1   97186000   97187000      2       1  150064       1.7221     0.042524
enh56030     1   97189300   97190300      3       1  150064       3.8876   5.0622e-05
enh56034     1   97711000   97712000      2       1  150064       2.1219     0.016922
enh56035     1   97743200   97744200      5       2  150064       1.8214     0.034274
enh56038     1   98224000   98225000      1       1  150064       2.9854     0.001416
enh56039     1   98369300   98370300      2       1  150064       5.3934   3.4576e-08
enh56040     1   98377000   98378000      1       1  150064       6.0414    7.639e-10
enh56041     1   98383000   98384000      2       1  150064       5.6442   8.2998e-09
enh56044     1   98646900   98647900      5       2  150064       4.1729   1.5039e-05
enh56046     1   98853300   98854300      3       2  150064        1.968     0.024534
enh56047     1   98895300   98896300      4       2  150064       2.5822     0.004908
enh56051     1   99170500   99171500      1       1  150064       1.9897      0.02331
enh56149     1  108136300  108137300      2       1  150064       1.6461     0.049874
enh56158     1  108346400  108347400      9       2  150064       2.5652    0.0051558
enh56167     1  108508200  108509200      5       3  150064       2.2686     0.011647
enh56173     1  108660200  108661200      6       3  150064       1.9714     0.024338
enh56174     1  108740300  108741300      7       3  150064       2.7227    0.0032374
enh56297     1  110077800  110078800      2       1  150064         1.88     0.030057
enh56317     1  110186100  110187100      2       1  150064       2.0658     0.019423
enh56321     1  110199500  110200500      4       2  150064        1.982     0.023742
enh56343     1  110358100  110359100      2       1  150064        1.885     0.029718
enh56357     1  110438400  110439400      5       2  150064       1.9161     0.027674
enh56376     1  110545100  110546100      1       1  150064        1.927      0.02699
enh56383     1  110576000  110577000      1       1  150064       2.1318      0.01651
enh56386     1  110598200  110599200      2       1  150064       2.0208     0.021649
enh56389     1  110745600  110746600      1       1  150064       2.2414       0.0125
enh56399     1  110855000  110856000      4       2  150064       2.4224    0.0077084
enh56403     1  110887100  110888100      2       1  150064       1.9302      0.02679
enh56405     1  110892700  110893700      2       1  150064       2.1775     0.014723
enh56408     1  110926500  110927500      1       1  150064       2.6167     0.004439
enh56434     1  111323000  111324000      4       2  150064       2.3344    0.0097885
enh56435     1  111330100  111331100      8       4  150064       3.7066   0.00010502
enh56458     1  111994200  111995200      2       1  150064       2.2203     0.013199
enh56473     1  112134200  112135200      3       2  150064       2.8477     0.002202
enh56482     1  112173600  112174600      6       3  150064       2.0317     0.021094
enh56488     1  112191300  112192300      6       3  150064       1.6979     0.044761
enh56492     1  112202700  112203700      4       2  150064       2.3038     0.010617
enh56505     1  112399300  112400300      1       1  150064        2.006      0.02243
enh56507     1  112423600  112424600      4       2  150064       2.6988    0.0034797
enh56508     1  112462500  112463500      3       1  150064       2.4432    0.0072786
enh56509     1  112490700  112491700      5       2  150064       1.6947     0.045069
enh56510     1  112498400  112499400      1       1  150064       2.0179       0.0218
enh56521     1  112933900  112934900      2       1  150064       1.8858     0.029664
enh56522     1  112935200  112936200      3       1  150064       1.6799     0.046484
enh56523     1  112941800  112942800      3       1  150064        2.087     0.018442
enh56524     1  112944800  112945800      3       1  150064       2.7975    0.0025751
enh56525     1  112947300  112948300      3       1  150064       2.1838     0.014487
enh56526     1  112951600  112952600      3       2  150064       2.2951     0.010863
enh56527     1  112972900  112973900      3       1  150064       2.3372    0.0097143
enh56528     1  112988900  112989900      3       1  150064       2.3213     0.010135
enh56531     1  113007200  113008200      1       1  150064       2.0222      0.02158
enh56533     1  113055200  113056200      1       1  150064       3.8697    5.448e-05
enh56534     1  113087000  113088000      1       1  150064       3.1847    0.0007246
enh56536     1  113148400  113149400      1       1  150064       2.8098     0.002479
enh56537     1  113159400  113160400      3       2  150064       3.7995   7.2484e-05
enh56543     1  113179500  113180500      1       1  150064       3.2955    0.0004912
enh56544     1  113215800  113216800      2       1  150064       3.0364    0.0011973
enh56545     1  113218700  113219700      2       1  150064       2.7755    0.0027562
enh56546     1  113229800  113230800      3       1  150064       2.3508    0.0093666
enh56547     1  113240200  113241200      3       1  150064       3.2094   0.00066502
enh56548     1  113241300  113242300      2       1  150064       3.6366   0.00013811
enh56599     1  113734400  113735400      2       1  150064       2.0063     0.022412
enh56601     1  113742100  113743100      2       1  150064       1.9305     0.026772
enh56603     1  113751900  113752900      1       1  150064       2.0814       0.0187
enh56613     1  113836000  113837000      3       1  150064       2.0266     0.021354
enh56688     1  115009500  115010500      1       1  150064       2.3746     0.008785
enh56691     1  115039200  115040200      2       1  150064        2.144     0.016017
enh56692     1  115047400  115048400      5       3  150064       2.4268    0.0076161
enh56698     1  115257400  115258400      2       1  150064       1.7788     0.037633
enh56699     1  115259500  115260500      2       1  150064       1.9462     0.025816
enh56700     1  115262800  115263800      3       2  150064        3.618   0.00014845
enh56701     1  115294600  115295600      2       1  150064       2.6518    0.0040031
enh56702     1  115301200  115302200      2       1  150064       1.7248     0.042279
enh56707     1  115599500  115600500      3       1  150064       1.6865     0.045846
enh56708     1  115604800  115605800      2       1  150064       2.1718     0.014936
enh56709     1  115609400  115610400      2       1  150064       2.9181    0.0017608
enh56710     1  115611200  115612200      4       2  150064         2.61    0.0045276
enh56712     1  115618400  115619400      6       2  150064       3.2091   0.00066582
enh56717     1  115642400  115643400      6       2  150064       3.8735   5.3648e-05
enh56719     1  115655200  115656200      7       4  150064       3.7919   7.4742e-05
enh56721     1  115711600  115712600      3       2  150064       1.9885     0.023377
enh56729     1  115906200  115907200      6       2  150064       2.6952    0.0035169
enh56730     1  115907000  115908000      3       1  150064       2.2471     0.012317
enh56736     1  116185900  116186900      1       1  150064       2.1895      0.01428
enh56737     1  116188400  116189400      6       2  150064       1.8477     0.032325
enh56755     1  116353300  116354300      4       2  150064       2.1851     0.014441
enh56782     1  116858700  116859700      4       2  150064       2.4327    0.0074939
enh56783     1  116861200  116862200      5       2  150064       1.9533     0.025391
enh56829     1  117189800  117190800      1       1  150064       1.7897      0.03675
enh56837     1  117305500  117306500      2       1  150064       2.5856    0.0048606
enh56838     1  117307900  117308900      2       1  150064        2.712    0.0033437
enh56839     1  117311000  117312000      2       1  150064       2.2577     0.011981
enh56840     1  117312600  117313600      2       1  150064       2.7526    0.0029558
enh56841     1  117320300  117321300      3       1  150064       3.3991   0.00033806
enh56842     1  117349800  117350800      1       1  150064       3.2432    0.0005909
enh56844     1  117375500  117376500      4       2  150064       2.8936    0.0019043
enh56863     1  117514400  117515400      3       2  150064       1.9822     0.023729
enh56871     1  117552000  117553000      4       2  150064       2.0522     0.020075
enh56892     1  117935200  117936200      3       1  150064       1.7762     0.037847
enh56897     1  118086900  118087900      5       2  150064       1.8072     0.035368
enh56912     1  118188700  118189700      3       1  150064       1.9446     0.025913
enh56989     1  120188200  120189200      1       1  150064       1.9527      0.02543
enh57138     1  145588000  145589000      3       1  150064       1.9471     0.025762
enh57140     1  145609000  145610000      1       1  150064       1.8132       0.0349
enh57148     1  145727000  145728000      1       1  150064        1.699      0.04466
enh57150     1  146639500  146640500      5       3  150064       2.5746    0.0050178
enh57151     1  146645600  146646600      6       2  150064       2.0747     0.019009
enh57154     1  146697400  146698400      6       3  150064       2.6682    0.0038132
enh57156     1  146709100  146710100      2       1  150064       3.4684   0.00026182
enh57157     1  146713000  146714000      2       1  150064       3.1524   0.00080975
enh57159     1  146716400  146717400      5       2  150064       2.2623     0.011838
enh57161     1  146745100  146746100      6       3  150064       2.5136    0.0059761
enh57181     1  147190900  147191900      2       1  150064       1.9006     0.028677
enh57204     1  149887500  149888500      1       1  150064       1.7468      0.04034
enh57205     1  149897500  149898500      4       2  150064       1.7368     0.041216
enh57221     1  149993200  149994200      4       1  150064       1.8382     0.033014
enh57222     1  150025600  150026600      4       1  150064       5.1551   1.2672e-07
enh57224     1  150037100  150038100      1       1  150064       5.5334     1.57e-08
enh57227     1  150090600  150091600      1       1  150064       5.7411    4.702e-09
enh57229     1  150118800  150119800      3       1  150064       5.2081   9.5414e-08
enh57231     1  150124400  150125400      4       2  150064       4.5844    2.276e-06
enh57232     1  150127000  150128000      2       1  150064       2.7677     0.002823
enh57233     1  150132000  150133000      4       1  150064       5.4742   2.1975e-08
enh57234     1  150136900  150137900      2       1  150064         4.73   1.1226e-06
enh57239     1  150158800  150159800      2       1  150064       4.5429   2.7748e-06
enh57240     1  150159500  150160500      1       1  150064       5.4736    2.205e-08
enh57242     1  150185000  150186000      3       2  150064       4.6806   1.4303e-06
enh57244     1  150209000  150210000      2       1  150064       1.9992     0.022793
enh57250     1  150241800  150242800      3       1  150064       4.9797   3.1842e-07
enh57255     1  150266800  150267800      1       1  150064       1.7334      0.04151
enh57256     1  150294800  150295800      5       2  150064       5.3544   4.2929e-08
enh57257     1  150334800  150335800      5       2  150064       4.6395   1.7465e-06
enh57258     1  150339400  150340400      3       2  150064       4.0739   2.3115e-05
enh57262     1  150359000  150360000      3       2  150064       3.9568   3.7973e-05
enh57263     1  150361700  150362700      3       2  150064       4.0914   2.1441e-05
enh57264     1  150377900  150378900      3       2  150064       1.8845     0.029749
enh57265     1  150381800  150382800      3       2  150064       3.7553   8.6577e-05
enh57266     1  150386300  150387300      3       2  150064       3.8776   5.2751e-05
enh57267     1  150436600  150437600      3       2  150064       4.9256   4.2054e-07
enh57268     1  150442500  150443500      1       1  150064       1.6783      0.04664
enh57269     1  150449700  150450700      4       2  150064       4.7494   1.0199e-06
enh57270     1  150479800  150480800      5       2  150064       1.8588      0.03153
enh57272     1  150486800  150487800      2       1  150064       4.1525   1.6446e-05
enh57273     1  150489300  150490300      2       1  150064       4.4767   3.7907e-06
enh57275     1  150503900  150504900      3       2  150064       3.9442   4.0032e-05
enh57276     1  150505800  150506800      4       2  150064       3.8042   7.1137e-05
enh57277     1  150510100  150511100      5       2  150064       3.2311   0.00061661
enh57284     1  150546100  150547100      5       2  150064       1.6844     0.046052
enh57285     1  150553300  150554300      1       1  150064       1.7288      0.04192
enh57298     1  150725400  150726400      4       2  150064       2.4142    0.0078858
enh57300     1  150738200  150739200      6       2  150064       1.6908     0.045442
enh57313     1  150948200  150949200      1       1  150064       1.9752      0.02412
enh57314     1  150950500  150951500      5       2  150064       1.7399     0.040939
enh57316     1  150954300  150955300      3       2  150064       1.7477     0.040255
enh57317     1  150967900  150968900      3       2  150064       3.7924     7.46e-05
enh57319     1  150974000  150975000      4       2  150064       4.8339   6.6929e-07
enh57323     1  150986300  150987300      2       1  150064       3.5318   0.00020636
enh57330     1  151035000  151036000      2       1  150064       1.8598     0.031455
enh57331     1  151041600  151042600      3       2  150064       3.2928   0.00049598
enh57334     1  151116100  151117100      5       3  150064       3.6183   0.00014828
enh57336     1  151128300  151129300      1       1  150064       2.5476     0.005424
enh57360     1  151373200  151374200      1       1  150064       3.3175    0.0004542
enh57361     1  151412800  151413800      3       2  150064       2.7539    0.0029447
enh57362     1  151416400  151417400      2       1  150064       2.1019      0.01778
enh57363     1  151427000  151428000      1       1  150064       3.3109     0.000465
enh57364     1  151428600  151429600      3       1  150064       2.7731    0.0027763
enh57389     1  151611400  151612400      1       1  150064       2.6561     0.003953
enh57395     1  151685100  151686100      3       2  150064        1.726     0.042175
enh57414     1  151877800  151878800      2       1  150064       1.9296      0.02683
enh57506     1  153702300  153703300      2       1  150064       1.9206     0.027394
enh57515     1  153761300  153762300      1       1  150064       2.5081     0.006069
enh57517     1  153776100  153777100      2       1  150064       3.5068   0.00022676
enh57518     1  153777600  153778600      3       1  150064       3.8478   5.9588e-05
enh57519     1  153793500  153794500      1       1  150064       3.4056    0.0003301
enh57520     1  153805000  153806000      3       2  150064        2.959    0.0015432
enh57521     1  153814200  153815200      1       1  150064       3.6578    0.0001272
enh57522     1  153838600  153839600      1       1  150064       2.2649      0.01176
enh57523     1  153847600  153848600      2       1  150064       2.1214     0.016943
enh57524     1  153848400  153849400      3       2  150064       3.3643   0.00038366
enh57525     1  153852500  153853500      2       1  150064       3.3154   0.00045762
enh57527     1  153860100  153861100      4       2  150064       2.9093    0.0018114
enh57528     1  153890000  153891000      2       1  150064       2.0632     0.019546
enh57530     1  153896400  153897400      2       1  150064        2.061     0.019652
enh57531     1  153901000  153902000      3       1  150064       2.0779      0.01886
enh57533     1  153919500  153920500      2       1  150064       2.1054     0.017629
enh57534     1  153926500  153927500      2       1  150064       2.1156     0.017188
enh57536     1  153931400  153932400      5       3  150064       2.2696     0.011615
enh57537     1  153933400  153934400      2       1  150064       2.7014    0.0034523
enh57538     1  153936800  153937800      2       1  150064       2.0757     0.018962
enh57540     1  153941200  153942200      3       1  150064       2.4604    0.0069387
enh57545     1  153973800  153974800      1       1  150064       2.0022      0.02263
enh57548     1  154148700  154149700      3       2  150064       3.1236   0.00089326
enh57552     1  154195700  154196700      1       1  150064       1.9978      0.02287
enh57560     1  154309400  154310400      4       2  150064       2.3792    0.0086762
enh57562     1  154319300  154320300      4       2  150064       2.9783    0.0014491
enh57567     1  154357800  154358800      1       1  150064       1.6588      0.04858
enh57575     1  154394300  154395300      7       3  150064       1.8586     0.031544
enh57576     1  154395500  154396500      4       2  150064       2.1786      0.01468
enh57578     1  154399200  154400200      2       1  150064       1.7126     0.043393
enh57580     1  154401600  154402600      2       1  150064       1.8002     0.035914
enh57581     1  154404700  154405700      3       2  150064       1.8075     0.035343
enh57584     1  154414100  154415100      2       1  150064       2.7097    0.0033674
enh57585     1  154415400  154416400      4       2  150064       2.2968     0.010815
enh57586     1  154417200  154418200      2       1  150064       2.0852     0.018525
enh57587     1  154418200  154419200      3       1  150064       2.5301     0.005701
enh57593     1  154452000  154453000      1       1  150064        1.801      0.03585
enh57595     1  154462100  154463100      2       1  150064       1.8073     0.035361
enh57599     1  154528200  154529200      1       1  150064       2.2665      0.01171
enh57603     1  154581800  154582800      2       1  150064       1.6851      0.04598
enh57605     1  154595300  154596300      3       2  150064       1.7237      0.04238
enh57625     1  154782600  154783600      5       2  150064       1.7293     0.041874
enh57627     1  154792200  154793200      5       3  150064       4.0317   2.7688e-05
enh57628     1  154795300  154796300      2       1  150064       3.9375    4.116e-05
enh57636     1  154832400  154833400      3       1  150064       3.0179    0.0012726
enh57638     1  154838000  154839000      1       1  150064       3.9414     4.05e-05
enh57639     1  154842600  154843600      1       1  150064       3.8504    5.896e-05
enh57640     1  154849600  154850600      3       1  150064        4.003   3.1278e-05
enh57643     1  154911700  154912700      5       1  150064       3.7248   9.7736e-05
enh57646     1  154926500  154927500      1       1  150064       2.0764      0.01893
enh57658     1  154986500  154987500      1       1  150064       3.8876    5.062e-05
enh57659     1  154988300  154989300      2       1  150064       2.7861    0.0026675
enh57660     1  154991000  154992000      1       1  150064       2.3559      0.00924
enh57661     1  154995000  154996000      2       1  150064       3.2291   0.00062084
enh57662     1  155008800  155009800      3       1  150064       3.1309   0.00087142
enh57667     1  155033500  155034500      2       1  150064       2.2043     0.013751
enh57671     1  155042000  155043000      1       1  150064       1.8595      0.03148
enh57672     1  155043900  155044900      1       1  150064       2.5649     0.005161
enh57695     1  155175400  155176400      1       1  150064       1.7265      0.04213
enh57698     1  155189800  155190800      2       1  150064       2.2491     0.012254
enh57699     1  155192600  155193600      2       1  150064       1.8754     0.030366
enh57700     1  155194800  155195800      2       1  150064       1.9981     0.022851
enh57704     1  155214900  155215900      1       1  150064       2.2046      0.01374
enh57705     1  155219500  155220500      2       1  150064       2.0696     0.019246
enh57707     1  155222900  155223900      1       1  150064       2.1998      0.01391
enh57709     1  155230100  155231100      1       1  150064       2.0678      0.01933
enh57711     1  155241200  155242200      2       1  150064       2.0835     0.018604
enh57713     1  155248000  155249000      2       1  150064       2.2396     0.012558
enh57715     1  155274200  155275200      2       1  150064       2.0781     0.018851
enh57716     1  155275500  155276500      2       1  150064        2.481    0.0065508
enh57717     1  155277200  155278200      2       1  150064       2.5297     0.005708
enh57721     1  155289300  155290300      2       1  150064       1.8741      0.03046
enh57726     1  155369200  155370200      2       1  150064       2.1066     0.017577
enh57736     1  155505800  155506800      1       1  150064        2.431     0.007528
enh57742     1  155605700  155606700      1       1  150064       2.7108     0.003356
enh57744     1  155617900  155618900      2       1  150064       2.5713    0.0050652
enh57757     1  155850100  155851100      2       1  150064       1.9298     0.026816
enh57760     1  155862700  155863700      1       1  150064       3.1041    0.0009543
enh57761     1  155878900  155879900      1       1  150064       1.9714      0.02434
enh57763     1  155890800  155891800      1       1  150064       3.3397    0.0004194
enh57765     1  155904600  155905600      1       1  150064       2.0349      0.02093
enh57766     1  155907800  155908800      2       1  150064       2.6992    0.0034752
enh57767     1  155909300  155910300      1       1  150064       1.9564      0.02521
enh57768     1  155914000  155915000      3       1  150064       2.2401     0.012541
enh57777     1  155958200  155959200      1       1  150064       2.4907     0.006375
enh57778     1  155960000  155961000      2       1  150064       2.8238    0.0023733
enh57780     1  155974100  155975100      3       1  150064        3.677   0.00011798
enh57784     1  155995000  155996000      5       3  150064       2.5894    0.0048067
enh57788     1  156033100  156034100      1       1  150064       1.7568      0.03948
enh57793     1  156059700  156060700      3       1  150064       1.9285     0.026897
enh57794     1  156066300  156067300      1       1  150064       1.6961      0.04493
enh57795     1  156070600  156071600      1       1  150064       1.9914      0.02322
enh57798     1  156082000  156083000      1       1  150064       1.6693      0.04753
enh57799     1  156088500  156089500      2       1  150064       1.6726     0.047208
enh57803     1  156100400  156101400      5       1  150064       1.6464     0.049836
enh57804     1  156110000  156111000      3       1  150064        1.917     0.027618
enh57807     1  156120300  156121300      3       1  150064       2.5126    0.0059922
enh57808     1  156122800  156123800      1       1  150064       1.9076      0.02822
enh57810     1  156131700  156132700      2       1  150064       2.9325     0.001681
enh57872     1  156709200  156710200      3       2  150064        1.714     0.043261
enh57873     1  156711500  156712500      4       2  150064       2.4346    0.0074544
enh57876     1  156725000  156726000      4       2  150064       1.9132     0.027864
enh57880     1  156770800  156771800      2       1  150064       1.8357     0.033201
enh57924     1  157209100  157210100      2       1  150064       2.0596      0.01972
enh57947     1  157961600  157962600      3       1  150064       1.7069     0.043921
enh58020     1  159878300  159879300      2       1  150064       2.1234     0.016858
enh58038     1  159973800  159974800      3       1  150064       1.7827     0.037314
enh58039     1  159993800  159994800      3       1  150064       2.0628     0.019566
enh58045     1  160046600  160047600      4       2  150064       2.0923     0.018205
enh58046     1  160047600  160048600      2       1  150064       1.8269     0.033858
enh58048     1  160063600  160064600      2       1  150064        2.272     0.011542
enh58050     1  160078500  160079500      4       2  150064       2.1963     0.014034
enh58052     1  160084900  160085900      1       1  150064       2.0006      0.02272
enh58061     1  160162300  160163300      4       2  150064       1.6516     0.049309
enh58062     1  160163300  160164300      4       2  150064       2.5539    0.0053259
enh58063     1  160173700  160174700      1       1  150064       3.0586     0.001112
enh58067     1  160226500  160227500      2       1  150064       2.4212    0.0077354
enh58068     1  160229500  160230500      3       2  150064       2.3705    0.0088829
enh58069     1  160233000  160234000      3       1  150064       2.7284    0.0031825
enh58072     1  160260600  160261600      2       1  150064        1.783     0.037296
enh58073     1  160284600  160285600      2       1  150064       2.8596    0.0021211
enh58074     1  160310200  160311200      1       1  150064       2.7614     0.002878
enh58075     1  160314400  160315400      1       1  150064       2.4281     0.007589
enh58076     1  160314800  160315800      3       1  150064       2.2639      0.01179
enh58077     1  160316000  160317000      1       1  150064       2.4925     0.006342
enh58080     1  160346000  160347000      6       2  150064       2.4663    0.0068263
enh58084     1  160375800  160376800      4       2  150064       1.7151     0.043159
enh58085     1  160377600  160378600      4       1  150064       1.8806     0.030017
enh58087     1  160398600  160399600      3       2  150064       2.2241     0.013071
enh58143     1  160837600  160838600      5       1  150064       2.1511     0.015734
enh58144     1  160844300  160845300      3       1  150064       2.3351    0.0097683
enh58147     1  160895200  160896200      4       2  150064       2.2244     0.013061
enh58199     1  161179300  161180300      1       1  150064       2.1338      0.01643
enh58203     1  161197500  161198500      1       1  150064       1.9315      0.02671
enh58223     1  161468600  161469600      2       1  150064       3.2326   0.00061336
enh58224     1  161469800  161470800      4       2  150064        2.549    0.0054019
enh58225     1  161482200  161483200      1       1  150064       2.1487      0.01583
enh58264     1  162176700  162177700      3       2  150064       2.0176     0.021818
enh58272     1  162223900  162224900      5       2  150064       1.6476     0.049718
enh58281     1  162323100  162324100      1       1  150064       1.6608      0.04838
enh58295     1  162534800  162535800      3       2  150064       1.8788     0.030133
enh58314     1  162679500  162680500      4       2  150064       1.6848     0.046018
enh58329     1  163289900  163290900      2       1  150064       1.8664     0.030993
enh58333     1  163634200  163635200      6       3  150064       1.6524     0.049231
enh58334     1  163640400  163641400      4       2  150064       3.4534   0.00027679
enh58335     1  163643300  163644300      1       1  150064        2.801     0.002547
enh58406     1  164748300  164749300      5       3  150064       2.8037     0.002526
enh58411     1  164763500  164764500      3       1  150064       1.8793     0.030105
enh58413     1  164770000  164771000      4       2  150064       1.9239     0.027183
enh58415     1  164774800  164775800      3       1  150064       2.1297     0.016597
enh58417     1  164805800  164806800      2       1  150064       1.9839     0.023631
enh58430     1  165570400  165571400      6       3  150064       1.8958     0.028994
enh58431     1  165597700  165598700     10       2  150064       2.1541     0.015616
enh58432     1  165598600  165599600      8       2  150064       1.8212     0.034289
enh58441     1  165616500  165617500      5       2  150064       1.7689     0.038455
enh58445     1  165721200  165722200      4       2  150064       2.4999    0.0062122
enh58447     1  165739200  165740200      2       1  150064       2.3176     0.010235
enh58453     1  165810900  165811900      4       2  150064       2.0894     0.018337
enh58455     1  165818300  165819300      2       1  150064       1.7394     0.040981
enh58456     1  165820000  165821000      1       1  150064       2.3718     0.008852
enh58457     1  165821600  165822600      2       1  150064       2.2491     0.012252
enh58459     1  165826700  165827700      2       1  150064       2.5516    0.0053621
enh58460     1  165829800  165830800      5       2  150064       1.6626     0.048201
enh58488     1  166439000  166440000      2       1  150064       2.7182     0.003282
enh58493     1  166843600  166844600      2       1  150064       3.4847   0.00024635
enh58509     1  167131500  167132500      6       3  150064       1.7197     0.042748
enh58512     1  167188000  167189000      1       1  150064       2.7692      0.00281
enh58537     1  167470800  167471800      4       1  150064       1.6964     0.044905
enh58612     1  168054100  168055100      1       1  150064       2.2271      0.01297
enh58631     1  168356000  168357000      2       1  150064       2.0245     0.021461
enh58696     1  169087600  169088600     10       2  150064       1.9473     0.025751
enh58697     1  169091900  169092900      3       1  150064       2.1157     0.017186
enh58698     1  169093300  169094300      6       2  150064       2.3367    0.0097269
enh58699     1  169098500  169099500      7       3  150064       2.3813    0.0086257
enh58732     1  170041900  170042900      4       2  150064       1.8922     0.029229
enh58738     1  170503200  170504200      2       1  150064       1.7098     0.043654
enh58744     1  170667900  170668900      1       1  150064       1.9528      0.02542
enh58778     1  171366000  171367000      8       3  150064       2.3192     0.010192
enh58796     1  171712700  171713700      5       2  150064       1.6859     0.045904
enh58798     1  171751900  171752900      3       1  150064       2.1709     0.014968
enh58800     1  171757500  171758500      4       2  150064       2.0175     0.021824
enh58818     1  172208800  172209800      2       1  150064       1.8486      0.03226
enh58821     1  172312400  172313400      2       1  150064       1.8722     0.030589
enh58824     1  172325900  172326900      3       2  150064       1.7834     0.037264
enh58825     1  172329200  172330200      1       1  150064       1.8053      0.03551
enh58827     1  172351800  172352800      1       1  150064       2.5383      0.00557
enh58828     1  172359400  172360400      6       2  150064       2.4499    0.0071439
enh58829     1  172362800  172363800      5       2  150064       1.6454      0.04994
enh58830     1  172368200  172369200      3       2  150064       1.9916     0.023205
enh58841     1  172500100  172501100      3       2  150064       1.6888     0.045631
enh58868     1  172864400  172865400      1       1  150064       1.8182      0.03452
enh58871     1  172901200  172902200      4       2  150064       2.2742     0.011477
enh58873     1  172910200  172911200      3       1  150064       1.9855     0.023546
enh58894     1  173389000  173390000      5       2  150064       2.6576    0.0039345
enh58895     1  173390800  173391800      2       1  150064       1.6811     0.046375
enh58896     1  173395400  173396400      3       1  150064       1.9225     0.027271
enh58900     1  173448800  173449800      2       1  150064       2.3269    0.0099847
enh58905     1  173685700  173686700      1       1  150064       3.4989    0.0002336
enh58909     1  173967000  173968000      3       1  150064       3.5217   0.00021441
enh58911     1  173974000  173975000      2       1  150064       2.9816    0.0014339
enh58912     1  173977100  173978100      5       1  150064       3.2379   0.00060207
enh58913     1  173978000  173979000      2       1  150064       2.9118    0.0017968
enh58914     1  173983400  173984400      4       2  150064       3.1305   0.00087247
enh58915     1  173987000  173988000      5       2  150064       3.6225   0.00014591
enh58918     1  174129600  174130600      2       1  150064       3.0947   0.00098495
enh58920     1  174134800  174135800      2       1  150064       2.7675    0.0028248
enh58924     1  174231700  174232700      5       3  150064       3.7266   9.7057e-05
enh58926     1  174238600  174239600      3       1  150064       2.9954    0.0013703
enh58927     1  174328200  174329200      2       1  150064       2.0884      0.01838
enh58929     1  174658300  174659300      1       1  150064       2.0447      0.02044
enh58930     1  174688200  174689200      3       1  150064       1.8754     0.030366
enh58932     1  174767800  174768800      1       1  150064       3.2494    0.0005783
enh58934     1  174841400  174842400      2       1  150064       2.1363     0.016328
enh58935     1  174844500  174845500      2       1  150064       2.5883    0.0048219
enh58943     1  174885500  174886500      2       1  150064       2.8679    0.0020657
enh58951     1  174935400  174936400      1       1  150064       2.9455     0.001612
enh58953     1  174945400  174946400      1       1  150064       2.8844     0.001961
enh58954     1  174958800  174959800      2       1  150064       1.7845     0.037175
enh58960     1  174998000  174999000      1       1  150064       2.4331     0.007486
enh58970     1  175124200  175125200      4       2  150064       3.3483   0.00040662
enh58971     1  175138900  175139900      3       1  150064       3.2591   0.00055889
enh58973     1  175152200  175153200      3       2  150064       2.9979    0.0013592
enh58974     1  175154300  175155300      1       1  150064       2.6445      0.00409
enh58975     1  175155700  175156700      5       2  150064       3.5617   0.00018423
enh58977     1  175158600  175159600      2       1  150064       3.0267     0.001236
enh58978     1  175162500  175163500      4       1  150064       3.3679   0.00037868
enh58986     1  175286200  175287200      2       1  150064       1.6935      0.04518
enh58987     1  175288100  175289100      4       2  150064       1.9354     0.026468
enh58998     1  175809400  175810400      2       1  150064       3.0722    0.0010625
enh59002     1  175937200  175938200      4       2  150064       2.1887     0.014308
enh59006     1  176027900  176028900      6       3  150064       2.2438     0.012422
enh59014     1  176194500  176195500      2       1  150064       2.5582    0.0052608
enh59016     1  176625500  176626500      3       2  150064       1.8445     0.032556
enh59017     1  176662200  176663200      2       1  150064       1.9979     0.022863
enh59024     1  177271000  177272000      4       2  150064       4.9563    3.592e-07
enh59025     1  177316100  177317100      1       1  150064       3.8426    6.088e-05
enh59027     1  177320100  177321100      2       1  150064       1.8755     0.030364
enh59028     1  177420200  177421200      6       2  150064       4.2026   1.3191e-05
enh59049     1  178026000  178027000      2       1  150064       2.0695     0.019247
enh59051     1  178029800  178030800      6       3  150064       2.1663     0.015143
enh59072     1  178333200  178334200      2       1  150064       1.8627     0.031252
enh59074     1  178357600  178358600      1       1  150064       1.8337      0.03335
enh59076     1  178455200  178456200      2       1  150064       1.9743     0.024175
enh59077     1  178456000  178457000      4       2  150064       3.2125   0.00065795
enh59111     1  178942300  178943300      1       1  150064       2.9835     0.001425
enh59126     1  179095100  179096100      1       1  150064       1.6771      0.04676
enh59128     1  179097800  179098800      4       2  150064       1.7121     0.043439
enh59131     1  179112000  179113000      3       1  150064       1.7358     0.041304
enh59133     1  179122100  179123100      4       2  150064       2.2291     0.012904
enh59134     1  179138700  179139700      1       1  150064       2.1591      0.01542
enh59141     1  179199400  179200400      1       1  150064       1.8435      0.03263
enh59149     1  179333600  179334600      4       2  150064         2.81    0.0024768
enh59162     1  179783000  179784000      2       1  150064       1.8026     0.035728
enh59174     1  179938300  179939300      3       1  150064       1.7133     0.043328
enh59207     1  180602900  180603900      3       2  150064       2.4954    0.0062902
enh59208     1  180605200  180606200      3       2  150064       4.0046   3.1056e-05
enh59209     1  180612500  180613500      3       2  150064       3.8602   5.6639e-05
enh59213     1  180892000  180893000      3       1  150064        2.222      0.01314
enh59214     1  180895800  180896800      3       2  150064       1.8117     0.035014
enh59255     1  181104900  181105900      1       1  150064       2.3382     0.009689
enh59256     1  181108100  181109100     12       2  150064       1.6676     0.047699
enh59268     1  181150600  181151600      3       2  150064       1.7022     0.044362
enh59271     1  181410500  181411500      3       2  150064       2.0139     0.022012
enh59272     1  181417300  181418300      2       1  150064       2.3873     0.008486
enh59273     1  181419900  181420900      3       2  150064       2.3901    0.0084212
enh59274     1  181421400  181422400      3       1  150064       2.7449    0.0030269
enh59288     1  182115400  182116400      6       3  150064       2.6885    0.0035882
enh59304     1  182226400  182227400      3       1  150064       1.8808     0.030002
enh59313     1  182306800  182307800      1       1  150064       2.1135      0.01728
enh59318     1  182349600  182350600      5       2  150064       2.0469     0.020335
enh59319     1  182351900  182352900      2       1  150064       1.8347     0.033277
enh59320     1  182354500  182355500      3       1  150064       2.1262     0.016742
enh59321     1  182356100  182357100      2       1  150064       1.6976     0.044788
enh59323     1  182363800  182364800      2       1  150064       2.2552     0.012059
enh59341     1  182642800  182643800      3       2  150064       2.1973        0.014
enh59342     1  182644000  182645000      5       2  150064       3.0523    0.0011355
enh59343     1  182668400  182669400      5       3  150064       2.8256    0.0023594
enh59344     1  182723000  182724000      4       2  150064       2.9553    0.0015617
enh59352     1  182995700  182996700      5       2  150064       1.9792       0.0239
enh59390     1  183256000  183257000      2       1  150064       1.8527     0.031966
enh59393     1  183272200  183273200      2       1  150064       2.0999      0.01787
enh59405     1  183443700  183444700      2       1  150064       3.0031    0.0013362
enh59441     1  183783000  183784000      1       1  150064       1.9374      0.02635
enh59461     1  183895300  183896300      2       1  150064       2.3203     0.010163
enh59473     1  184120200  184121200      1       1  150064       2.2839      0.01119
enh59480     1  184253300  184254300      3       1  150064       2.6108    0.0045161
enh59504     1  184430500  184431500      3       2  150064       1.7562     0.039529
enh59506     1  184458200  184459200      2       1  150064        2.751     0.002971
enh59513     1  184504300  184505300      2       1  150064       2.7738      0.00277
enh59520     1  184584200  184585200      1       1  150064       1.9899       0.0233
enh59526     1  184633300  184634300      3       2  150064       2.1721     0.014923
enh59530     1  184715900  184716900      3       1  150064       2.2411     0.012509
enh59533     1  184725000  184726000      3       1  150064       2.1648       0.0152
enh59549     1  184888200  184889200      1       1  150064       1.9162      0.02767
enh59556     1  184927900  184928900      6       3  150064       2.1692     0.015034
enh59558     1  184939600  184940600      2       1  150064       2.7954    0.0025919
enh59559     1  184950800  184951800      3       1  150064        2.411    0.0079547
enh59568     1  185127500  185128500      1       1  150064       1.9047      0.02841
enh59587     1  185431400  185432400      4       2  150064       2.0764     0.018926
enh59588     1  185432300  185433300      2       1  150064        2.195     0.014082
enh59598     1  185506100  185507100      1       1  150064       1.7943      0.03638
enh59621     1  186342200  186343200      1       1  150064        1.751      0.03997
enh59622     1  186345800  186346800      1       1  150064       1.7256      0.04221
enh59628     1  186809500  186810500      2       1  150064       2.7226    0.0032388
enh59654     1  192503500  192504500      3       1  150064       2.0863     0.018474
enh59663     1  192608500  192609500      2       1  150064       1.6739     0.047071
enh59667     1  192844400  192845400      4       2  150064       2.7566    0.0029199
enh59669     1  192848200  192849200      2       1  150064       2.9068    0.0018257
enh59677     1  192979400  192980400      2       1  150064       2.7446    0.0030289
enh59684     1  193072100  193073100      1       1  150064       3.0838     0.001022
enh59685     1  193074800  193075800      5       2  150064       2.2378     0.012616
enh59688     1  193089800  193090800      2       1  150064       3.0646    0.0010898
enh59689     1  193093100  193094100      3       1  150064       3.1849   0.00072396
enh59691     1  193126200  193127200      2       1  150064       2.6826    0.0036527
enh59693     1  193152300  193153300      4       2  150064       3.2912   0.00049875
enh59694     1  193157200  193158200      3       1  150064       3.2071   0.00067052
enh59695     1  193159400  193160400      1       1  150064       3.2848    0.0005103
enh59698     1  193279400  193280400      1       1  150064       3.0684     0.001076
enh59699     1  193282300  193283300      3       1  150064       2.9667    0.0015049
enh59700     1  193309000  193310000      3       1  150064        2.851     0.002179
enh59704     1  193337300  193338300      2       1  150064       2.2057     0.013703
enh59716     1  193538500  193539500      4       2  150064       1.7268     0.042105
enh59717     1  193558400  193559400      4       1  150064       1.7019     0.044389
enh59719     1  193643500  193644500      4       2  150064       2.0481     0.020275
enh59721     1  194031400  194032400      2       1  150064       1.6941     0.045126
enh59732     1  197165800  197166800      2       1  150064       3.1732   0.00075396
enh59735     1  197632400  197633400      1       1  150064       2.5566     0.005285
enh59737     1  197732400  197733400      1       1  150064       2.5504      0.00538
enh59741     1  197747400  197748400      1       1  150064        2.516     0.005934
enh59742     1  197751800  197752800      1       1  150064        2.368     0.008942
enh59777     1  198626100  198627100      4       2  150064       1.6706     0.047405
enh59779     1  198637200  198638200      2       1  150064       1.8331     0.033396
enh59781     1  198649800  198650800      3       1  150064       1.9788     0.023917
enh59793     1  198891800  198892800      1       1  150064       1.6523      0.04924
enh59821     1  200266800  200267800     10       2  150064       1.9056     0.028352
enh59822     1  200270000  200271000      2       1  150064       1.8872     0.029566
enh59823     1  200270400  200271400      4       2  150064       2.3615    0.0091014
enh59825     1  200305800  200306800      3       1  150064       2.5561     0.005292
enh59828     1  200321300  200322300      1       1  150064       2.9111     0.001801
enh59829     1  200321900  200322900      3       1  150064       2.7268    0.0031978
enh59830     1  200331900  200332900      2       1  150064       3.1829   0.00072909
enh59831     1  200335400  200336400      7       2  150064       3.3469   0.00040854
enh59833     1  200374700  200375700      1       1  150064       2.4823     0.006527
enh59835     1  200379600  200380600      2       1  150064         2.31     0.010443
enh59838     1  200406300  200407300      1       1  150064       3.4739    0.0002565
enh59839     1  200442800  200443800      2       1  150064       2.6782    0.0037013
enh59840     1  200457400  200458400      3       2  150064       2.6382    0.0041671
enh59861     1  200874300  200875300      7       2  150064       3.5286   0.00020886
enh59862     1  200878400  200879400      2       1  150064       3.3926   0.00034621
enh59863     1  200880000  200881000      4       2  150064       2.4233    0.0076899
enh59864     1  200881000  200882000      5       2  150064       3.4084   0.00032671
enh59866     1  200885400  200886400      2       1  150064       3.4882   0.00024311
enh59867     1  200941100  200942100      7       3  150064       1.8872     0.029566
enh59868     1  200961600  200962600      4       2  150064       4.1023    2.045e-05
enh59872     1  200995500  200996500      1       1  150064       2.3237      0.01007
enh59873     1  201011500  201012500      6       3  150064       2.6968    0.0035006
enh59874     1  201025100  201026100      3       1  150064       2.0282     0.021271
enh59877     1  201094400  201095400      1       1  150064        1.821       0.0343
enh59879     1  201106500  201107500      2       1  150064       1.7983     0.036062
enh59893     1  201278000  201279000      2       1  150064       1.7746     0.037982
enh59896     1  201353500  201354500      7       3  150064       3.0307      0.00122
enh59898     1  201362000  201363000      3       2  150064       2.2962     0.010833
enh59899     1  201363600  201364600      8       4  150064       2.1016     0.017793
enh59911     1  201451300  201452300      6       2  150064       2.0981     0.017949
enh59970     1  201690200  201691200      7       2  150064       1.9318     0.026692
enh59982     1  201725700  201726700      4       2  150064       2.1384     0.016244
enh59985     1  201729800  201730800      3       2  150064       2.9432    0.0016242
enh60000     1  201869200  201870200      1       1  150064        1.818      0.03453
enh60001     1  201874600  201875600      1       1  150064       2.5434     0.005489
enh60021     1  202014600  202015600      1       1  150064       2.1061       0.0176
enh60029     1  202077900  202078900      8       3  150064       1.8512     0.032073
enh60034     1  202111000  202112000      6       2  150064       2.0488     0.020239
enh60035     1  202114400  202115400      1       1  150064         1.77      0.03836
enh60082     1  202688600  202689600      4       2  150064       1.9076     0.028221
enh60113     1  203015900  203016900      2       1  150064       1.9891     0.023343
enh60118     1  203098700  203099700      1       1  150064       1.8161      0.03468
enh60148     1  203318500  203319500      1       1  150064       1.8129      0.03492
enh60150     1  203323400  203324400      2       1  150064        1.962     0.024882
enh60184     1  203566500  203567500      3       1  150064       1.8166     0.034641
enh60188     1  203593500  203594500      2       1  150064       1.7098     0.043649
enh60208     1  203651200  203652200      6       1  150064       1.7335     0.041505
enh60229     1  204010400  204011400      3       2  150064       2.1398     0.016185
enh60231     1  204041100  204042100      3       2  150064       3.7423   9.1186e-05
enh60232     1  204045300  204046300      2       1  150064       2.5349    0.0056243
enh60234     1  204050900  204051900      5       3  150064       1.9449     0.025893
enh60235     1  204053900  204054900      4       2  150064       2.1648     0.015202
enh60242     1  204065700  204066700      3       2  150064        1.942     0.026067
enh60243     1  204070600  204071600      1       1  150064       3.4965    0.0002357
enh60245     1  204076500  204077500      2       1  150064       2.4232    0.0076912
enh60263     1  204195800  204196800      5       1  150064       1.7631      0.03894
enh60264     1  204210200  204211200      3       1  150064       2.4723    0.0067118
enh60265     1  204223000  204224000      1       1  150064       2.5598     0.005237
enh60266     1  204233800  204234800      1       1  150064       1.6502      0.04945
enh60270     1  204254300  204255300      9       2  150064       2.6249    0.0043339
enh60309     1  204411600  204412600      1       1  150064       2.1158      0.01718
enh60310     1  204414800  204415800      1       1  150064       1.9797      0.02387
enh60311     1  204416600  204417600      3       2  150064       1.8843     0.029761
enh60312     1  204420400  204421400      2       1  150064       2.0769     0.018907
enh60313     1  204422200  204423200      7       2  150064        2.027     0.021332
enh60314     1  204423400  204424400      4       2  150064       3.3562   0.00039506
enh60315     1  204425400  204426400      7       2  150064       2.4645    0.0068604
enh60316     1  204432600  204433600      1       1  150064       1.7394      0.04098
enh60319     1  204444900  204445900      3       1  150064       1.7076     0.043853
enh60321     1  204450100  204451100      6       2  150064       3.5434   0.00019752
enh60323     1  204452700  204453700      3       2  150064       2.8009    0.0025478
enh60324     1  204457500  204458500      2       1  150064       3.0471    0.0011554
enh60326     1  204460300  204461300      1       1  150064       3.1976     0.000693
enh60327     1  204464400  204465400      3       2  150064       2.2606     0.011893
enh60331     1  204482100  204483100      2       1  150064       3.1888   0.00071438
enh60332     1  204484400  204485400      3       1  150064       3.0715    0.0010648
enh60334     1  204490000  204491000      2       1  150064       2.1818     0.014561
enh60336     1  204534300  204535300      4       2  150064       1.9212     0.027355
enh60337     1  204547200  204548200      3       2  150064       2.5157    0.0059397
enh60338     1  204548400  204549400      5       2  150064        2.768    0.0028203
enh60339     1  204590800  204591800      1       1  150064       2.5047     0.006128
enh60340     1  204592800  204593800      1       1  150064       3.3053    0.0004743
enh60342     1  204607600  204608600      3       1  150064       3.3021   0.00047986
enh60372     1  204966400  204967400      5       3  150064         3.26   0.00055709
enh60373     1  204972600  204973600      4       2  150064       2.0254     0.021411
enh60375     1  205030400  205031400      4       2  150064       3.9784   3.4688e-05
enh60376     1  205060200  205061200      1       1  150064       3.1723    0.0007562
enh60377     1  205088500  205089500      2       1  150064       2.0437     0.020491
enh60379     1  205110500  205111500      4       2  150064       3.4959   0.00023627
enh60380     1  205113700  205114700      1       1  150064       2.8371     0.002276
enh60381     1  205144400  205145400      1       1  150064       4.3031    8.423e-06
enh60382     1  205152400  205153400      4       1  150064       4.0881   2.1748e-05
enh60383     1  205157000  205158000      4       2  150064       4.1821   1.4442e-05
enh60384     1  205158200  205159200      2       1  150064       3.5047   0.00022854
enh60385     1  205159800  205160800      1       1  150064       3.9929    3.264e-05
enh60386     1  205173000  205174000      4       1  150064       4.1403    1.734e-05
enh60387     1  205178400  205179400      2       1  150064       3.9688   3.6121e-05
enh60388     1  205181000  205182000      2       1  150064       2.9775    0.0014529
enh60389     1  205199100  205200100      8       2  150064       1.8556     0.031757
enh60390     1  205204400  205205400      5       2  150064       2.8104     0.002474
enh60391     1  205206600  205207600      5       3  150064       3.2408   0.00059605
enh60393     1  205224900  205225900      4       2  150064        2.585    0.0048691
enh60400     1  205245000  205246000      3       2  150064       2.4815    0.0065416
enh60401     1  205249100  205250100      3       1  150064       2.2487     0.012264
enh60403     1  205263100  205264100      3       2  150064       2.0907      0.01828
enh60406     1  205279900  205280900      1       1  150064       1.9549       0.0253
enh60412     1  205321200  205322200      3       1  150064       2.2835     0.011199
enh60413     1  205324600  205325600      6       2  150064       1.7689     0.038456
enh60428     1  205462100  205463100      5       2  150064       2.5266    0.0057585
enh60440     1  205518700  205519700      2       1  150064       1.9721     0.024296
enh60443     1  205551300  205552300      4       2  150064       1.6664     0.047813
enh60449     1  205562700  205563700      5       2  150064       1.7678     0.038543
enh60450     1  205567800  205568800      8       3  150064       2.3828    0.0085916
enh60460     1  205630400  205631400      2       1  150064       2.7504    0.0029764
enh60462     1  205636300  205637300      4       2  150064       2.3904    0.0084146
enh60522     1  206646100  206647100      7       3  150064       2.4993    0.0062222
enh60579     1  207038100  207039100      3       2  150064       3.4827   0.00024819
enh60604     1  207207500  207208500      2       1  150064       3.6605   0.00012588
enh60605     1  207219600  207220600      2       1  150064       3.2002   0.00068663
enh60610     1  207237600  207238600      1       1  150064       2.4979     0.006247
enh60611     1  207239100  207240100      3       1  150064       3.0518    0.0011375
enh60613     1  207243500  207244500      2       1  150064       2.9267    0.0017129
enh60614     1  207250600  207251600      2       1  150064       2.7064    0.0034006
enh60644     1  207921700  207922700      1       1  150064       2.8594     0.002122
enh60645     1  207923400  207924400      2       1  150064       3.7753   7.9905e-05
enh60646     1  207929200  207930200      4       2  150064       2.5989    0.0046758
enh60647     1  207961800  207962800      2       1  150064       3.2658   0.00054572
enh60649     1  207971200  207972200      3       2  150064       3.8717   5.4031e-05
enh60650     1  207978200  207979200      3       1  150064       4.2002   1.3332e-05
enh60651     1  207982800  207983800      4       2  150064       2.9729    0.0014748
enh60652     1  207984900  207985900      1       1  150064       1.9463      0.02581
enh60653     1  207988300  207989300      3       2  150064       2.0122     0.022101
enh60656     1  208002000  208003000      1       1  150064       4.9466    3.777e-07
enh60657     1  208004700  208005700      2       1  150064       2.2068     0.013663
enh60658     1  208006900  208007900      3       2  150064       3.8044   7.1075e-05
enh60659     1  208010000  208011000      3       1  150064       2.1636     0.015247
enh60660     1  208012200  208013200      2       1  150064       2.2082     0.013616
enh60662     1  208017000  208018000      7       3  150064       4.8428      6.4e-07
enh60663     1  208018100  208019100      5       2  150064       4.1152   1.9342e-05
enh60664     1  208020700  208021700      4       2  150064       3.5359   0.00020322
enh60665     1  208024200  208025200      3       2  150064       1.8867       0.0296
enh60666     1  208029300  208030300      2       1  150064       3.2371   0.00060376
enh60667     1  208030500  208031500      5       2  150064       4.1601   1.5908e-05
enh60668     1  208031800  208032800      6       3  150064       3.0814    0.0010301
enh60669     1  208034800  208035800      6       2  150064       3.2288   0.00062155
enh60670     1  208037700  208038700      6       3  150064       3.0892    0.0010036
enh60672     1  208046100  208047100      2       1  150064       2.4233    0.0076908
enh60673     1  208055600  208056600      4       2  150064       2.3794    0.0086709
enh60674     1  208057900  208058900      5       2  150064       2.1935     0.014137
enh60693     1  208263300  208264300      3       1  150064       2.8185    0.0024121
enh60695     1  208279100  208280100      1       1  150064       1.9542      0.02534
enh60697     1  208291700  208292700      7       4  150064       2.6452    0.0040819
enh60698     1  208294900  208295900      4       2  150064       1.8646     0.031118
enh60699     1  208301200  208302200      8       2  150064       3.3582   0.00039226
enh60701     1  208305700  208306700      3       2  150064       2.7775     0.002739
enh60707     1  208331600  208332600      2       1  150064       1.9402     0.026176
enh60721     1  208381400  208382400      5       1  150064        1.918     0.027553
enh60724     1  208393000  208394000      2       1  150064       2.9953    0.0013711
enh60753     1  209572200  209573200      1       1  150064       2.1746      0.01483
enh60759     1  209799600  209800600      4       2  150064       1.7928     0.036499
enh60801     1  210409900  210410900      2       1  150064       1.8007     0.035876
enh60823     1  211434400  211435400      6       4  150064       2.5508    0.0053739
enh60825     1  211501800  211502800      1       1  150064       2.6042     0.004605
enh60829     1  211507400  211508400      7       3  150064       1.9488      0.02566
enh60833     1  211514200  211515200      1       1  150064       2.4261     0.007632
enh60834     1  211516800  211517800      4       2  150064        2.242     0.012481
enh60838     1  211556800  211557800      4       2  150064       2.1653     0.015181
enh60842     1  211686800  211687800      6       2  150064       2.1991     0.013937
enh60845     1  211715400  211716400      1       1  150064       1.8722      0.03059
enh60848     1  211732500  211733500      4       2  150064       1.9486      0.02567
enh60853     1  211780800  211781800      5       3  150064       2.2041     0.013757
enh60874     1  211911800  211912800      1       1  150064        1.815      0.03476
enh60924     1  212420200  212421200      3       1  150064       1.9822      0.02373
enh60925     1  212429100  212430100      6       2  150064       2.3535    0.0092989
enh60936     1  212588600  212589600      4       2  150064       2.0919     0.018222
enh60938     1  212607300  212608300      1       1  150064       2.1962      0.01404
enh60949     1  212669800  212670800      3       2  150064       1.6951     0.045026
enh60959     1  212769600  212770600      6       3  150064       1.9121      0.02793
enh61010     1  213843200  213844200     12       3  150064       2.0116      0.02213
enh61015     1  214176200  214177200      6       1  150064       3.0075     0.001317
enh61025     1  214510500  214511500      3       2  150064        2.452    0.0071034
enh61037     1  214639900  214640900      5       1  150064       1.7118     0.043469
enh61038     1  214645900  214646900      4       1  150064       1.6765     0.046819
enh61045     1  214678200  214679200      7       3  150064       2.4687    0.0067796
enh61046     1  214679400  214680400      7       3  150064       1.8492     0.032211
enh61048     1  214687600  214688600      2       1  150064       2.1348     0.016389
enh61050     1  214693600  214694600      2       1  150064       1.9989     0.022807
enh61054     1  214715300  214716300      5       2  150064       1.8872     0.029567
enh61090     1  217800900  217801900      3       2  150064       1.7332     0.041531
enh61139     1  220164500  220165500      7       2  150064       1.8694     0.030786
enh61146     1  220266400  220267400      2       1  150064        2.041     0.020624
enh61155     1  220392200  220393200      3       2  150064       2.7374    0.0030962
enh61158     1  220442100  220443100      2       1  150064       1.7508      0.03999
enh61160     1  220446000  220447000      3       2  150064       1.7546     0.039665
enh61163     1  220552000  220553000      5       2  150064       1.7845     0.037173
enh61176     1  220905300  220906300      2       1  150064        1.773     0.038112
enh61229     1  221912600  221913600      3       1  150064       1.8928     0.029189
enh61230     1  221916800  221917800      5       2  150064       3.1988   0.00068992
enh61245     1  222627700  222628700      3       1  150064       2.8637    0.0020939
enh61255     1  222792800  222793800      3       1  150064       1.7014     0.044431
enh61256     1  222793600  222794600      6       2  150064       1.8347     0.033273
enh61257     1  222795700  222796700      6       2  150064       2.0279     0.021284
enh61258     1  222818600  222819600      1       1  150064       2.1321       0.0165
enh61259     1  222827900  222828900      2       1  150064       2.3402    0.0096374
enh61262     1  222911100  222912100      1       1  150064       2.4579     0.006987
enh61264     1  222945600  222946600      3       1  150064       2.5563    0.0052903
enh61310     1  223826800  223827800      2       1  150064       2.5357    0.0056107
enh61314     1  223840000  223841000      5       1  150064       2.2344      0.01273
enh61319     1  223888200  223889200      1       1  150064       1.9712      0.02435
enh61320     1  223892000  223893000      5       3  150064       2.7052    0.0034132
enh61321     1  223893600  223894600      2       1  150064       2.4384    0.0073764
enh61322     1  223896100  223897100      2       1  150064       1.7586     0.039326
enh61323     1  223897800  223898800      8       3  150064       3.1061   0.00094799
enh61324     1  223898800  223899800      5       2  150064       3.3426   0.00041503
enh61325     1  223905800  223906800      9       3  150064       2.7514    0.0029672
enh61326     1  223909200  223910200      7       1  150064       2.9523    0.0015773
enh61327     1  223910800  223911800      1       1  150064       2.8163     0.002429
enh61328     1  223913100  223914100      1       1  150064       2.8498     0.002187
enh61329     1  223914900  223915900      1       1  150064       2.6463     0.004069
enh61330     1  223917800  223918800      2       1  150064       2.7587    0.0029013
enh61332     1  223922100  223923100      1       1  150064       3.3609    0.0003884
enh61333     1  223925100  223926100      3       2  150064       2.2327     0.012785
enh61335     1  223929200  223930200      2       1  150064       1.6798     0.046502
enh61336     1  223930400  223931400     11       2  150064       1.6715     0.047308
enh61337     1  223935200  223936200      1       1  150064       1.9807      0.02381
enh61338     1  223936700  223937700      3       1  150064       2.5361    0.0056044
enh61339     1  223952800  223953800      3       1  150064       2.5186    0.0058919
enh61340     1  223958000  223959000      3       1  150064        3.709   0.00010402
enh61341     1  223959400  223960400      6       2  150064       3.7632   8.3879e-05
enh61342     1  223960400  223961400      6       2  150064       2.1735     0.014873
enh61343     1  223963300  223964300      2       1  150064       2.9646    0.0015153
enh61350     1  224010600  224011600      4       1  150064       3.4388   0.00029213
enh61352     1  224014400  224015400      1       1  150064       3.5115    0.0002228
enh61353     1  224019600  224020600      3       2  150064       3.8655   5.5423e-05
enh61354     1  224021200  224022200      6       2  150064       2.6392    0.0041545
enh61355     1  224023000  224024000      3       1  150064       3.1781   0.00074126
enh61356     1  224025200  224026200      2       1  150064       2.0076     0.022345
enh61357     1  224028200  224029200      2       1  150064       1.8336     0.033354
enh61358     1  224028900  224029900      1       1  150064       3.7148    0.0001017
enh61389     1  224546400  224547400      2       1  150064       2.3981    0.0082411
enh61390     1  224564300  224565300      3       1  150064       2.3911    0.0083999
enh61391     1  224565400  224566400      3       1  150064       1.8923     0.029228
enh61392     1  224566500  224567500      2       1  150064       2.4161    0.0078444
enh61394     1  224570000  224571000      3       1  150064       2.4013    0.0081692
enh61396     1  224617200  224618200      2       1  150064       2.3121     0.010386
enh61398     1  224623600  224624600      2       1  150064       2.0591     0.019744
enh61400     1  224642500  224643500      2       1  150064       3.2782   0.00052233
enh61402     1  224646600  224647600      3       1  150064       2.5168    0.0059212
enh61404     1  224685000  224686000      1       1  150064       2.0878      0.01841
enh61405     1  224686500  224687500      6       3  150064       2.2552     0.012062
enh61407     1  224689700  224690700      3       2  150064       2.1965     0.014029
enh61412     1  224701000  224702000      2       1  150064       2.0267     0.021347
enh61421     1  225606300  225607300      1       1  150064       1.8539      0.03188
enh61470     1  225934800  225935800      4       2  150064       1.8791     0.030115
enh61486     1  226003300  226004300      2       1  150064       1.9831     0.023679
enh61495     1  226039900  226040900      5       3  150064       1.8817     0.029937
enh61498     1  226052700  226053700      1       1  150064       2.0343      0.02096
enh61500     1  226063900  226064900      3       1  150064       2.8898    0.0019273
enh61505     1  226085500  226086500      6       3  150064       2.1982     0.013966
enh61506     1  226096700  226097700      1       1  150064       2.2805      0.01129
enh61517     1  226184000  226185000      2       1  150064        1.676     0.046864
enh61518     1  226188500  226189500      2       1  150064       1.7091     0.043712
enh61528     1  226254100  226255100      2       1  150064       2.7206    0.0032585
enh61529     1  226269800  226270800      2       1  150064       2.3561    0.0092342
enh61532     1  226295800  226296800      3       2  150064       2.0411     0.020622
enh61535     1  226312300  226313300      3       2  150064       2.0554     0.019921
enh61537     1  226319700  226320700      6       2  150064       1.8638     0.031172
enh61538     1  226322200  226323200      2       1  150064       2.3434    0.0095532
enh61546     1  226498200  226499200      2       1  150064       2.6384    0.0041644
enh61551     1  226591600  226592600      1       1  150064       1.8744      0.03044
enh61552     1  226595800  226596800      7       3  150064       2.1342     0.016412
enh61561     1  226755700  226756700      7       2  150064        2.103     0.017733
enh61562     1  226763100  226764100      2       1  150064       2.9345    0.0016702
enh61563     1  226775600  226776600      3       2  150064       2.0078     0.022333
enh61570     1  226825300  226826300      1       1  150064       2.5273     0.005747
enh61573     1  226846400  226847400      2       1  150064       2.5549    0.0053116
enh61575     1  226872300  226873300      4       2  150064       2.9496     0.001591
enh61580     1  226898000  226899000      1       1  150064       2.4902     0.006384
enh61583     1  226910200  226911200      4       2  150064       1.9897     0.023313
enh61586     1  226915400  226916400      2       1  150064       1.8192     0.034437
enh61587     1  226917500  226918500      1       1  150064       2.6623     0.003881
enh61588     1  226918800  226919800      2       1  150064       1.8456     0.032478
enh61589     1  226920400  226921400      2       1  150064       2.5632    0.0051859
enh61591     1  226927400  226928400      2       1  150064       2.0898     0.018317
enh61592     1  226928400  226929400      4       2  150064       2.5752    0.0050089
enh61599     1  227014500  227015500      4       1  150064        1.984      0.02363
enh61602     1  227051400  227052400      3       2  150064       2.6352    0.0042039
enh61603     1  227062900  227063900      4       2  150064       1.6895     0.045558
enh61604     1  227070900  227071900      5       2  150064       2.2445     0.012402
enh61605     1  227073600  227074600      3       2  150064       2.4116    0.0079421
enh61625     1  227422400  227423400      3       2  150064       1.9661     0.024641
enh61641     1  227544600  227545600      5       2  150064        2.537    0.0055896
enh61709     1  228715100  228716100      6       3  150064       1.6848     0.046016
enh61710     1  228800000  228801000      1       1  150064       2.0296       0.0212
enh61734     1  229066100  229067100      3       2  150064        1.754     0.039717
enh61740     1  229104200  229105200      5       2  150064       2.0285     0.021257
enh61743     1  229121900  229122900      6       2  150064       1.7394     0.040981
enh61833     1  230222200  230223200      1       1  150064       2.1121      0.01734
enh61836     1  230237200  230238200      6       2  150064       3.8176    6.738e-05
enh61837     1  230238700  230239700      4       1  150064       3.4778   0.00025282
enh61838     1  230242300  230243300      9       4  150064       3.5317   0.00020642
enh61839     1  230244400  230245400      6       2  150064       3.9186   4.4535e-05
enh61840     1  230246300  230247300      5       2  150064       3.2958    0.0004907
enh61841     1  230249500  230250500      2       1  150064       3.5635   0.00018299
enh61842     1  230252400  230253400      5       1  150064       3.6587   0.00012676
enh61843     1  230254700  230255700      4       2  150064       2.7746    0.0027632
enh61845     1  230267600  230268600      1       1  150064       1.8975      0.02888
enh61846     1  230272600  230273600     11       5  150064       3.5771   0.00017372
enh61847     1  230274000  230275000      9       4  150064       3.5003   0.00023238
enh61848     1  230275400  230276400      9       4  150064       3.3461   0.00040978
enh61858     1  230310600  230311600      7       2  150064       2.2139     0.013419
enh61863     1  230328500  230329500      4       2  150064       1.6655     0.047909
enh61878     1  230439100  230440100      3       2  150064       2.7725    0.0027811
enh61894     1  230843900  230844900      6       2  150064       1.9855     0.023544
enh61958     1  231559000  231560000      2       1  150064       2.0492     0.020222
enh61959     1  231567500  231568500      1       1  150064       2.0949      0.01809
enh61986     1  231971700  231972700      5       2  150064       1.8208     0.034318
enh62006     1  232571200  232572200      6       3  150064       2.2176     0.013292
enh62031     1  232814100  232815100      5       2  150064       1.7679     0.038536
enh62075     1  233656300  233657300      4       1  150064       1.9287     0.026883
enh62099     1  234610500  234611500      7       2  150064       2.2575     0.011989
enh62102     1  234623100  234624100      2       1  150064       1.9415     0.026101
enh62103     1  234626200  234627200      7       4  150064       1.8916      0.02927
enh62104     1  234626600  234627600      8       4  150064       2.6753    0.0037331
enh62105     1  234630500  234631500      5       2  150064       1.9164     0.027658
enh62106     1  234634000  234635000      7       2  150064       2.8238    0.0023726
enh62108     1  234638700  234639700      3       1  150064       2.2505      0.01221
enh62111     1  234651000  234652000      2       1  150064       2.7282    0.0031841
enh62112     1  234652800  234653800      7       2  150064       2.9931    0.0013809
enh62119     1  234697800  234698800      2       1  150064       1.9754     0.024111
enh62169     1  235013900  235014900      6       2  150064       2.6228    0.0043603
enh62170     1  235014800  235015800      4       1  150064       2.5034    0.0061504
enh62186     1  235109400  235110400      4       2  150064        2.249     0.012255
enh62308     1  236665600  236666600      1       1  150064       1.7372      0.04118
enh62316     1  236879200  236880200      5       2  150064        1.697      0.04485
enh62335     1  239341800  239342800      5       2  150064       1.9196     0.027452
enh62336     1  239395900  239396900      3       1  150064       1.7993     0.035989
enh62351     1  240076400  240077400      7       3  150064       1.9804      0.02383
enh62362     1  241365400  241366400      5       3  150064       1.7921     0.036558
enh62364     1  241371300  241372300      5       2  150064       2.4883    0.0064182
enh62366     1  241392100  241393100      2       1  150064       1.9483      0.02569
enh62377     1  241790800  241791800      6       2  150064       2.5618    0.0052061
enh62384     1  243409800  243410800      1       1  150064       3.5241    0.0002125
enh62386     1  243413100  243414100      2       1  150064        4.337   7.2229e-06
enh62387     1  243413900  243414900      4       2  150064       4.2609   1.0181e-05
enh62389     1  243420300  243421300      1       1  150064       4.8412    6.453e-07
enh62392     1  243427800  243428800      2       1  150064       3.9425   4.0322e-05
enh62393     1  243431400  243432400      1       1  150064       4.8918    4.997e-07
enh62394     1  243433000  243434000      2       1  150064       4.4701   3.9099e-06
enh62396     1  243450200  243451200      1       1  150064       4.8728    5.502e-07
enh62403     1  243609600  243610600      1       1  150064        4.386    5.772e-06
enh62406     1  243640500  243641500      3       1  150064       4.5811   2.3125e-06
enh62407     1  243645400  243646400      1       1  150064       3.8909    4.993e-05
enh62408     1  243653500  243654500      1       1  150064       4.2856    9.112e-06
enh62409     1  243654800  243655800      1       1  150064       4.2861     9.09e-06
enh62412     1  243671100  243672100      2       1  150064       4.6458   1.6941e-06
enh62414     1  243890500  243891500      2       1  150064       2.9404    0.0016388
enh62415     1  243894400  243895400      2       1  150064       3.8836   5.1468e-05
enh62417     1  243954500  243955500      3       2  150064       3.1632   0.00078012
enh62418     1  243955500  243956500      2       1  150064       4.2876   9.0309e-06
enh62419     1  243966800  243967800      1       1  150064       4.7773    8.883e-07
enh62427     1  244231200  244232200      3       1  150064       1.6515     0.049321
enh62430     1  244255600  244256600      4       1  150064       1.7768       0.0378
enh62432     1  244377300  244378300      6       2  150064       2.5072    0.0060851
enh62449     1  244554500  244555500      1       1  150064       1.7011      0.04446
enh62452     1  244602500  244603500      4       2  150064       2.1017     0.017792
enh62454     1  244608500  244609500      2       1  150064       2.3236     0.010074
enh62456     1  244612000  244613000      2       1  150064       2.3452    0.0095087
enh62458     1  244623300  244624300      1       1  150064       1.7102      0.04361
enh62464     1  244828500  244829500      6       2  150064        1.716     0.043077
enh62495     1  245558500  245559500      8       2  150064         1.66     0.048458
enh62501     1  245762200  245763200      6       1  150064       2.5013    0.0061871
enh62511     1  246149800  246150800      3       2  150064       2.1807     0.014603
enh62513     1  246161400  246162400      9       3  150064       1.9825     0.023709
enh62514     1  246163000  246164000      5       2  150064       2.3211     0.010142
enh62523     1  246378400  246379400     12       2  150064       2.2639     0.011791
enh62524     1  246382100  246383100      9       2  150064       2.6368    0.0041848
enh62525     1  246412800  246413800      7       2  150064       2.7395    0.0030771
enh62528     1  246670800  246671800     13       5  150064       2.4524    0.0070952
enh62544     1  246771900  246772900      2       1  150064       2.2501      0.01222
enh62545     1  246773800  246774800      4       2  150064       2.0202     0.021684
enh62546     1  246780600  246781600      1       1  150064       2.0088      0.02228
enh62557     1  246859400  246860400      5       2  150064       1.8059     0.035464
enh62559     1  246866700  246867700      6       1  150064       2.6681    0.0038138
enh62604     1  247801800  247802800      6       2  150064        1.841     0.032807
enh62622     1  249135000  249136000      2       1  150064       1.8202     0.034368
enh70889     2     969700     970700      6       2  150064       1.9771     0.024014
enh70890     2    1006000    1007000      3       2  150064       1.7095     0.043681
enh70909     2    1689500    1690500      3       1  150064       1.7129     0.043367
enh70916     2    1733800    1734800      6       2  150064        1.825     0.033997
enh70918     2    1745700    1746700      9       2  150064       2.3275      0.00997
enh70919     2    1748800    1749800      7       2  150064       1.8909     0.029319
enh70921     2    1758800    1759800      3       1  150064       2.7934    0.0026078
enh70937     2    3226300    3227300      3       1  150064       2.4924    0.0063448
enh70938     2    3246100    3247100      5       1  150064       1.7765     0.037823
enh70939     2    3249800    3250800      7       1  150064       1.7052     0.044078
enh70940     2    3286500    3287500      5       2  150064       1.8007     0.035874
enh70942     2    3309300    3310300      6       2  150064        2.391     0.008401
enh70964     2    3621600    3622600      1       1  150064       2.0286      0.02125
enh70965     2    3624200    3625200     12       4  150064       1.9716     0.024329
enh70968     2    3642300    3643300      4       2  150064        2.878    0.0020011
enh70993     2    6511200    6512200      6       3  150064       1.9362     0.026423
enh71003     2    7056600    7057600      3       2  150064       2.8319    0.0023136
enh71004     2    7058700    7059700      4       2  150064       2.7947    0.0025971
enh71005     2    7059900    7060900      5       2  150064       2.2749     0.011456
enh71006     2    7061500    7062500      4       2  150064        2.317     0.010252
enh71007     2    7065000    7066000      3       1  150064        2.074     0.019038
enh71008     2    7066900    7067900      2       1  150064       1.7144     0.043232
enh71022     2    7152300    7153300      5       2  150064       1.8403     0.032862
enh71034     2    7518000    7519000      1       1  150064       2.0749        0.019
enh71035     2    7558400    7559400      1       1  150064       1.8692       0.0308
enh71039     2    7935600    7936600      3       1  150064       2.7251    0.0032145
enh71089     2    8585400    8586400      5       1  150064       3.1424   0.00083791
enh71093     2    8616700    8617700      3       2  150064       1.7255      0.04222
enh71108     2    8736400    8737400      2       1  150064       3.0638    0.0010927
enh71110     2    8739700    8740700      3       1  150064       3.1081   0.00094153
enh71121     2    8961600    8962600      2       1  150064       2.3217     0.010124
enh71150     2    9314800    9315800      4       1  150064       2.0648     0.019473
enh71159     2    9353500    9354500      1       1  150064       3.0893     0.001003
enh71160     2    9354700    9355700      1       1  150064       1.9041      0.02845
enh71161     2    9355600    9356600      3       1  150064       2.9002    0.0018646
enh71169     2    9368800    9369800      1       1  150064        3.181    0.0007338
enh71176     2    9392000    9393000      2       1  150064       2.6586    0.0039239
enh71182     2    9404100    9405100      1       1  150064        3.188    0.0007163
enh71183     2    9408600    9409600      5       2  150064       2.7128     0.003336
enh71189     2    9423200    9424200      4       2  150064       2.0882     0.018391
enh71209     2    9471600    9472600      2       1  150064       2.5718    0.0050588
enh71237     2    9751000    9752000      1       1  150064       1.7362      0.04126
enh71276     2   10133600   10134600      7       2  150064       2.1175     0.017109
enh71279     2   10148600   10149600      2       1  150064       1.8687     0.030833
enh71295     2   10244000   10245000      2       1  150064       1.7734     0.038081
enh71382     2   10947700   10948700      9       2  150064       1.8183     0.034506
enh71384     2   10953200   10954200      6       3  150064       2.0708     0.019191
enh71385     2   10954300   10955300      4       2  150064       2.5586    0.0052546
enh71432     2   11533500   11534500      2       1  150064       2.2141     0.013412
enh71439     2   11602300   11603300      4       1  150064       1.8165     0.034648
enh71462     2   11894600   11895600      2       1  150064       1.6794     0.046542
enh71466     2   11904300   11905300      2       1  150064       1.7834      0.03726
enh71467     2   11915100   11916100      2       1  150064       1.6887     0.045636
enh71468     2   11917000   11918000      4       2  150064       1.9508     0.025539
enh71469     2   11918200   11919200      1       1  150064       2.5252     0.005782
enh71471     2   11924500   11925500      2       1  150064       2.6214     0.004379
enh71482     2   12272000   12273000      3       2  150064       2.2404     0.012532
enh71486     2   12332700   12333700      3       2  150064       2.1241     0.016831
enh71505     2   12642500   12643500      4       2  150064       2.0144     0.021983
enh71507     2   12677600   12678600      1       1  150064       1.7193      0.04278
enh71509     2   12695400   12696400      2       1  150064       1.8598     0.031459
enh71513     2   12777000   12778000      3       1  150064        3.304   0.00047661
enh71552     2   15413000   15414000      3       1  150064       2.0881     0.018396
enh71553     2   15419200   15420200      2       1  150064       2.2882     0.011063
enh71555     2   15695700   15696700      2       1  150064       1.7456     0.040438
enh71557     2   15699000   15700000      4       1  150064       1.8447     0.032539
enh71570     2   15951000   15952000      3       1  150064       1.6632     0.048137
enh71592     2   16384000   16385000      3       2  150064       2.5474    0.0054259
enh71617     2   17933000   17934000      1       1  150064       2.0415       0.0206
enh71618     2   17936500   17937500      1       1  150064       2.1711      0.01496
enh71619     2   17938500   17939500      1       1  150064       2.0909      0.01827
enh71620     2   17981100   17982100      7       1  150064       2.4643    0.0068646
enh71621     2   17986800   17987800      1       1  150064       1.9595      0.02503
enh71622     2   18003200   18004200      3       2  150064        2.641    0.0041333
enh71623     2   18093100   18094100      6       4  150064       2.7728    0.0027791
enh71660     2   19314200   19315200      1       1  150064       2.6166     0.004441
enh71678     2   20087300   20088300      5       3  150064       1.7413     0.040816
enh71686     2   20242400   20243400      3       1  150064       2.0448     0.020436
enh71690     2   20262100   20263100      5       2  150064       2.2205     0.013193
enh71699     2   20308400   20309400      3       1  150064       1.8766     0.030288
enh71713     2   20366000   20367000      2       1  150064       1.6935     0.045183
enh71739     2   20541400   20542400      3       1  150064       1.7864      0.03702
enh71749     2   20584600   20585600      2       1  150064       1.8131     0.034909
enh71780     2   20768600   20769600      6       2  150064       2.2096     0.013565
enh71781     2   20774900   20775900      7       2  150064       2.7326    0.0031419
enh71784     2   20793000   20794000      8       4  150064       3.6853    0.0001142
enh71785     2   20799000   20800000      3       2  150064       2.4934    0.0063268
enh71787     2   20814400   20815400     13       3  150064       1.9957     0.022981
enh71791     2   20829100   20830100      7       3  150064       2.1607     0.015357
enh71812     2   21493100   21494100      1       1  150064       2.1294      0.01661
enh71817     2   22503800   22504800      2       1  150064       1.7075     0.043868
enh71820     2   23264400   23265400      7       3  150064       1.7346      0.04141
enh71840     2   23703500   23704500      4       2  150064       1.8388     0.032972
enh71844     2   23726000   23727000      5       2  150064       4.2256   1.1917e-05
enh71866     2   23920500   23921500     11       3  150064       1.9402     0.026177
enh71870     2   23980000   23981000      1       1  150064       2.0403      0.02066
enh71874     2   24124900   24125900      1       1  150064       2.0809      0.01872
enh71875     2   24126600   24127600      3       2  150064       1.6499     0.049485
enh71876     2   24127200   24128200      2       1  150064       2.0112     0.022153
enh71877     2   24127800   24128800      1       1  150064        2.071      0.01918
enh71878     2   24139500   24140500      4       2  150064       2.2374      0.01263
enh71881     2   24151200   24152200      2       1  150064       1.9116     0.027966
enh71882     2   24161500   24162500      1       1  150064       2.2362      0.01267
enh71884     2   24167100   24168100      5       2  150064       2.4735    0.0066904
enh71908     2   24657800   24658800      3       2  150064       3.2324   0.00061369
enh71928     2   24782100   24783100      2       1  150064       1.7998     0.035949
enh71931     2   24798800   24799800      1       1  150064       2.5369     0.005592
enh71933     2   24810400   24811400      4       2  150064        1.936     0.026432
enh71965     2   25321200   25322200      2       1  150064       1.9089     0.028136
enh71966     2   25351700   25352700      5       2  150064       4.2774   9.4548e-06
enh71968     2   25410400   25411400      3       1  150064       3.3288   0.00043618
enh71969     2   25418700   25419700      2       1  150064       3.1712   0.00075895
enh71970     2   25419200   25420200      2       1  150064       3.1712   0.00075895
enh71971     2   25420400   25421400      2       1  150064       2.6263    0.0043163
enh71972     2   25439100   25440100      4       1  150064       3.5003   0.00023238
enh71981     2   25513700   25514700      2       1  150064       2.3426    0.0095756
enh71983     2   25518300   25519300      4       2  150064       1.8006     0.035884
enh71985     2   25528900   25529900      1       1  150064       3.7197    9.974e-05
enh71986     2   25535100   25536100      4       2  150064       2.3255     0.010024
enh71988     2   25551300   25552300      2       1  150064       2.5484    0.0054113
enh71989     2   25553500   25554500      1       1  150064       1.9943      0.02306
enh71992     2   25559900   25560900      1       1  150064       1.7268       0.0421
enh72000     2   25598600   25599600      2       1  150064        4.143   1.7136e-05
enh72007     2   25676100   25677100      2       1  150064       1.6521     0.049258
enh72016     2   25840700   25841700      1       1  150064       2.0558       0.0199
enh72023     2   25980600   25981600      5       2  150064       1.7765     0.037825
enh72026     2   26075100   26076100      5       2  150064       1.9901     0.023289
enh72030     2   26161800   26162800      1       1  150064       1.9976      0.02288
enh72036     2   26213800   26214800      2       1  150064       2.3868    0.0084985
enh72037     2   26214500   26215500      4       2  150064       3.7867   7.6332e-05
enh72038     2   26220400   26221400      5       2  150064       2.5113    0.0060141
enh72040     2   26231400   26232400      5       1  150064         1.72     0.042716
enh72044     2   26249300   26250300      3       2  150064        2.245     0.012384
enh72045     2   26254800   26255800      2       1  150064        2.286     0.011128
enh72047     2   26260800   26261800      4       2  150064       2.8396    0.0022588
enh72048     2   26262700   26263700      2       1  150064       2.6277    0.0042987
enh72050     2   26267300   26268300      3       1  150064       2.7318    0.0031492
enh72056     2   26309200   26310200      3       2  150064       2.1769     0.014744
enh72058     2   26320800   26321800      2       1  150064       2.9095      0.00181
enh72059     2   26330800   26331800      1       1  150064       2.1892      0.01429
enh72075     2   26523400   26524400      3       2  150064       1.6587     0.048589
enh72080     2   26579700   26580700      3       2  150064        2.062     0.019605
enh72094     2   26828600   26829600      2       1  150064       1.6939     0.045143
enh72101     2   26909200   26910200      3       2  150064        1.775     0.037948
enh72102     2   26929900   26930900      1       1  150064       2.0956      0.01806
enh72108     2   26963600   26964600      3       1  150064        3.665   0.00012365
enh72110     2   26985800   26986800      2       1  150064       3.1708   0.00076023
enh72112     2   26990100   26991100      3       1  150064       3.0209      0.00126
enh72114     2   26995600   26996600      1       1  150064       3.3202    0.0004497
enh72116     2   27002800   27003800      1       1  150064       3.2379     0.000602
enh72120     2   27030600   27031600      2       1  150064       3.2377   0.00060239
enh72122     2   27128000   27129000      2       1  150064       2.9637    0.0015196
enh72125     2   27169800   27170800      2       1  150064       3.2823   0.00051484
enh72126     2   27184200   27185200      3       2  150064       2.1409     0.016141
enh72132     2   27213900   27214900      1       1  150064       2.5416     0.005518
enh72135     2   27254200   27255200      1       1  150064       3.0193     0.001267
enh72139     2   27271800   27272800      2       1  150064       3.4335   0.00029787
enh72141     2   27291700   27292700      1       1  150064       2.9839     0.001423
enh72142     2   27299300   27300300      1       1  150064         2.94     0.001641
enh72144     2   27315700   27316700      1       1  150064       3.0302     0.001222
enh72146     2   27345400   27346400      2       1  150064       2.6162    0.0044459
enh72159     2   27417400   27418400      3       2  150064        3.139   0.00084749
enh72160     2   27431900   27432900      4       2  150064       2.1396     0.016193
enh72163     2   27441300   27442300      7       3  150064       2.4104    0.0079678
enh72165     2   27525400   27526400      1       1  150064       2.1382      0.01625
enh72166     2   27543400   27544400      2       1  150064       1.9898     0.023304
enh72172     2   27595300   27596300      2       1  150064       2.3713    0.0088636
enh72174     2   27604000   27605000      1       1  150064       3.0578     0.001115
enh72176     2   27632800   27633800      2       1  150064       2.0799     0.018769
enh72179     2   27665000   27666000      1       1  150064       3.1687    0.0007655
enh72180     2   27667200   27668200      1       1  150064       3.2194    0.0006424
enh72182     2   27711300   27712300      4       2  150064       3.6298   0.00014183
enh72183     2   27712800   27713800      2       1  150064        2.505    0.0061232
enh72185     2   27807300   27808300      4       2  150064       2.3097     0.010454
enh72186     2   27850200   27851200      2       1  150064       1.8163      0.03466
enh72194     2   27952000   27953000      3       1  150064       3.8446   6.0373e-05
enh72197     2   27974300   27975300      1       1  150064       4.5508    2.672e-06
enh72198     2   27976900   27977900      1       1  150064       2.4741     0.006678
enh72203     2   27989000   27990000      3       2  150064       4.1572   1.6112e-05
enh72204     2   27993400   27994400      1       1  150064       3.8587      5.7e-05
enh72207     2   28000600   28001600      2       1  150064       3.7777   7.9155e-05
enh72210     2   28018800   28019800      3       1  150064       4.2565   1.0384e-05
enh72211     2   28022200   28023200      4       2  150064       4.6083   2.0299e-06
enh72212     2   28037400   28038400      1       1  150064       4.4963    3.458e-06
enh72215     2   28106800   28107800      2       1  150064       2.9952    0.0013714
enh72219     2   28137200   28138200      2       1  150064       1.9275     0.026958
enh72220     2   28138700   28139700      2       1  150064       2.4002    0.0081929
enh72221     2   28143700   28144700      2       1  150064       3.4346   0.00029668
enh72224     2   28169000   28170000      1       1  150064       3.4674    0.0002628
enh72227     2   28189000   28190000      3       2  150064       2.8324    0.0023101
enh72228     2   28202800   28203800      2       1  150064         4.51   3.2416e-06
enh72231     2   28290100   28291100      2       1  150064       4.0072   3.0721e-05
enh72232     2   28303400   28304400      5       3  150064       2.3963    0.0082801
enh72235     2   28324800   28325800      1       1  150064       2.2133      0.01344
enh72238     2   28359000   28360000      2       1  150064       1.8516     0.032041
enh72272     2   28603900   28604900      2       1  150064       2.2766     0.011404
enh72273     2   28611700   28612700      2       1  150064       3.1887   0.00071447
enh72277     2   28636500   28637500      2       1  150064       1.9748     0.024147
enh72279     2   28646600   28647600      5       2  150064       2.9138    0.0017851
enh72280     2   28653200   28654200      1       1  150064       2.2089      0.01359
enh72281     2   28658800   28659800      3       2  150064       2.6219    0.0043717
enh72288     2   28766300   28767300      4       2  150064       1.9596     0.025021
enh72325     2   28985300   28986300      1       1  150064        2.729     0.003176
enh72327     2   28989100   28990100      4       1  150064       2.9539    0.0015691
enh72329     2   28994400   28995400      2       1  150064       2.6083    0.0045499
enh72330     2   28996300   28997300      3       2  150064       2.1893     0.014286
enh72331     2   28998000   28999000      2       1  150064       2.7559    0.0029262
enh72332     2   29032400   29033400      3       1  150064       3.1758   0.00074719
enh72333     2   29086600   29087600      3       2  150064       2.2436     0.012428
enh72335     2   29093600   29094600      6       3  150064         1.99     0.023295
enh72362     2   30368200   30369200      2       1  150064       1.8372     0.033087
enh72366     2   30378400   30379400      1       1  150064       1.7063      0.04398
enh72370     2   30438600   30439600      1       1  150064       1.7882      0.03687
enh72372     2   30446200   30447200      2       1  150064       1.9126     0.027899
enh72394     2   30589000   30590000      1       1  150064       1.8188      0.03447
enh72442     2   31547300   31548300      2       1  150064       1.6604     0.048421
enh72452     2   31729100   31730100      4       2  150064       1.6928     0.045247
enh72455     2   32180600   32181600      3       2  150064       1.9233     0.027224
enh72521     2   34467000   34468000      2       1  150064       2.4568    0.0070092
enh72545     2   36636200   36637200      1       1  150064       1.8342      0.03331
enh72546     2   36638300   36639300      3       2  150064       2.3594     0.009152
enh72550     2   36650600   36651600      5       2  150064       2.0236     0.021504
enh72565     2   36709600   36710600      2       1  150064       2.3593    0.0091541
enh72566     2   36713000   36714000      1       1  150064       1.9852      0.02356
enh72574     2   36822100   36823100      6       2  150064       1.7792     0.037606
enh72582     2   37047400   37048400     13       4  150064       1.6474     0.049735
enh72583     2   37085800   37086800      4       2  150064       1.7538     0.039729
enh72584     2   37116900   37117900      3       1  150064       1.7748     0.037965
enh72590     2   37178300   37179300      4       2  150064        1.784     0.037209
enh72591     2   37179500   37180500      1       1  150064       3.2131    0.0006566
enh72594     2   37209000   37210000      1       1  150064       2.2571        0.012
enh72595     2   37227500   37228500      3       2  150064       3.0413    0.0011779
enh72596     2   37231900   37232900      4       2  150064       2.3685    0.0089302
enh72607     2   37424700   37425700      4       2  150064       3.0807    0.0010325
enh72608     2   37425500   37426500      2       1  150064       2.8072    0.0024987
enh72610     2   37456100   37457100      3       2  150064       2.2591     0.011938
enh72611     2   37459800   37460800      5       2  150064       2.2188     0.013252
enh72612     2   37522200   37523200      2       1  150064       2.7759    0.0027528
enh72613     2   37526800   37527800      4       2  150064       4.1221   1.8773e-05
enh72614     2   37528400   37529400      7       2  150064       3.2505    0.0005761
enh72615     2   37532400   37533400      3       2  150064       1.8277     0.033798
enh72616     2   37534500   37535500      3       2  150064       3.0357    0.0011999
enh72618     2   37548200   37549200      3       1  150064       3.5795   0.00017209
enh72619     2   37549000   37550000      2       1  150064       3.3541   0.00039817
enh72621     2   37570700   37571700      6       3  150064       2.2071     0.013653
enh72624     2   37603500   37604500      6       4  150064        1.682     0.046287
enh72626     2   37641500   37642500      4       2  150064       2.1762      0.01477
enh72631     2   37733700   37734700      4       1  150064       1.8585     0.031551
enh72684     2   38209100   38210100      2       1  150064        1.731     0.041726
enh72686     2   38323000   38324000      2       1  150064       2.0748     0.019001
enh72717     2   38605000   38606000      5       3  150064       1.8909     0.029318
enh72723     2   38645200   38646200      1       1  150064       3.1539    0.0008056
enh72726     2   38665700   38666700      3       2  150064       2.0174     0.021826
enh72765     2   38928100   38929100      2       1  150064       2.4438     0.007266
enh72767     2   38947500   38948500      1       1  150064       3.2525    0.0005719
enh72771     2   38964300   38965300      3       1  150064       2.2612     0.011875
enh72775     2   38980800   38981800      4       2  150064       1.6659     0.047867
enh72778     2   39015600   39016600      1       1  150064       2.1284      0.01665
enh72779     2   39016700   39017700      4       1  150064       2.3185     0.010212
enh72782     2   39057400   39058400      1       1  150064       2.1365      0.01632
enh72791     2   39320300   39321300      3       1  150064       1.6751     0.046955
enh72798     2   39366900   39367900      3       2  150064       2.1444     0.016001
enh72800     2   39388100   39389100      1       1  150064       1.7183      0.04287
enh72801     2   39454800   39455800      3       2  150064       1.8022     0.035754
enh72806     2   39608600   39609600      2       1  150064       1.7637     0.038888
enh72807     2   39614200   39615200      3       1  150064       1.6713     0.047327
enh72819     2   39652800   39653800      2       1  150064       2.3016     0.010678
enh72828     2   39730500   39731500      3       2  150064        2.351    0.0093626
enh72834     2   39795100   39796100      1       1  150064       2.5077     0.006076
enh72835     2   39795700   39796700      2       1  150064       2.4136    0.0078969
enh72841     2   40000700   40001700      1       1  150064       2.0746      0.01901
enh72842     2   40003800   40004800      2       1  150064       2.1676     0.015094
enh72852     2   40392400   40393400      5       2  150064        1.833     0.033401
enh72854     2   40421000   40422000      2       1  150064        1.721     0.042625
enh72861     2   40466800   40467800      4       2  150064       2.6961    0.0035077
enh72863     2   40473200   40474200      9       2  150064       2.5716     0.005062
enh72868     2   40500800   40501800      4       1  150064       1.6571     0.048748
enh72872     2   40558800   40559800      4       2  150064       2.3806    0.0086431
enh72873     2   40573500   40574500      4       2  150064       2.1551     0.015577
enh72874     2   40579500   40580500      3       2  150064       2.3671     0.008964
enh72875     2   40580400   40581400      8       4  150064        2.641    0.0041332
enh72876     2   40587400   40588400      3       1  150064        1.653      0.04917
enh72878     2   40598700   40599700      6       2  150064       1.9226     0.027263
enh72881     2   40645700   40646700      1       1  150064       1.9016      0.02861
enh72883     2   40660500   40661500      6       2  150064       2.0008     0.022709
enh72884     2   40661800   40662800      5       2  150064       2.1392     0.016211
enh72888     2   40681500   40682500      3       2  150064       2.9861     0.001413
enh72891     2   40715200   40716200      3       1  150064       1.7557      0.03957
enh72893     2   40739200   40740200      4       1  150064       3.0293    0.0012257
enh72894     2   40771800   40772800      5       1  150064       3.2011   0.00068457
enh72895     2   40773800   40774800      3       1  150064        3.178   0.00074136
enh72896     2   40895200   40896200      4       2  150064       2.2343     0.012731
enh72898     2   41766800   41767800      2       1  150064       1.7024     0.044336
enh72903     2   42053900   42054900      4       2  150064       2.9411     0.001635
enh72905     2   42067200   42068200      2       1  150064        2.308       0.0105
enh72906     2   42068600   42069600      5       1  150064       2.4789    0.0065887
enh72907     2   42086600   42087600      4       2  150064       2.2208     0.013182
enh73002     2   42950700   42951700      3       1  150064       1.6789     0.046582
enh73005     2   42981200   42982200      5       2  150064       1.7573     0.039434
enh73006     2   43013100   43014100      4       2  150064       2.0223     0.021571
enh73007     2   43014600   43015600      7       2  150064       1.7034     0.044249
enh73016     2   43072000   43073000      4       2  150064       1.9494     0.025626
enh73021     2   43107100   43108100      1       1  150064       2.0298      0.02119
enh73039     2   43197600   43198600      3       2  150064       1.8432     0.032652
enh73045     2   43233500   43234500      4       2  150064       1.7101      0.04362
enh73048     2   43246900   43247900      7       3  150064       1.7317     0.041667
enh73049     2   43253500   43254500     11       4  150064       1.9356     0.026459
enh73074     2   43379700   43380700      4       2  150064       1.9039      0.02846
enh73076     2   43389800   43390800      1       1  150064       1.7349      0.04138
enh73173     2   44411200   44412200      1       1  150064       1.9663      0.02463
enh73176     2   44418100   44419100      1       1  150064       1.7877      0.03691
enh73216     2   45895900   45896900      3       1  150064       2.4099    0.0079779
enh73218     2   45901800   45902800      3       2  150064       1.9215     0.027334
enh73235     2   45986300   45987300      2       1  150064       2.3983    0.0082368
enh73246     2   46049500   46050500      5       3  150064       1.8345      0.03329
enh73249     2   46063500   46064500      6       2  150064       2.3969    0.0082667
enh73266     2   46157000   46158000      2       1  150064        1.734      0.04146
enh73274     2   46219600   46220600      3       2  150064       2.4645    0.0068611
enh73276     2   46233200   46234200      9       2  150064       1.9307     0.026763
enh73279     2   46256600   46257600      2       1  150064       2.6319    0.0042458
enh73282     2   46267200   46268200      1       1  150064       1.6664      0.04782
enh73283     2   46268800   46269800      3       2  150064       2.0965     0.018021
enh73284     2   46285000   46286000      5       3  150064        2.454    0.0070639
enh73285     2   46290100   46291100      4       2  150064         3.29    0.0005009
enh73345     2   46727400   46728400      3       2  150064        1.713     0.043354
enh73361     2   46845200   46846200      1       1  150064       1.9138      0.02782
enh73416     2   47212200   47213200      1       1  150064       1.7302       0.0418
enh73449     2   47398600   47399600      2       1  150064        2.338    0.0096946
enh73454     2   47438400   47439400      5       2  150064       2.2419     0.012485
enh73455     2   47444300   47445300      5       2  150064       2.1809     0.014595
enh73465     2   47516000   47517000      1       1  150064        1.907      0.02826
enh73475     2   47563600   47564600      3       1  150064       1.6973     0.044819
enh73487     2   47881200   47882200      5       3  150064       1.7957     0.036269
enh73488     2   47978900   47979900      3       2  150064       1.6925     0.045279
enh73489     2   47994700   47995700      2       1  150064       2.2832     0.011209
enh73491     2   48012100   48013100      6       3  150064       2.3277    0.0099645
enh73493     2   48083500   48084500      1       1  150064        2.231      0.01284
enh73494     2   48094400   48095400      3       1  150064       2.4978    0.0062486
enh73495     2   48097400   48098400      4       1  150064       2.6853    0.0036228
enh73496     2   48115400   48116400      5       3  150064       3.1409   0.00084206
enh73498     2   48119200   48120200      5       3  150064       3.1034   0.00095655
enh73503     2   48129400   48130400      1       1  150064       2.9361     0.001662
enh73508     2   48340600   48341600      1       1  150064       2.0415       0.0206
enh73515     2   48446800   48447800      3       2  150064       2.0228     0.021546
enh73517     2   48476200   48477200      1       1  150064       2.1128      0.01731
enh73519     2   48484400   48485400      1       1  150064       2.7164       0.0033
enh73523     2   48534100   48535100      4       2  150064       2.5927    0.0047616
enh73524     2   48539600   48540600      2       1  150064       2.0353      0.02091
enh73525     2   48543500   48544500      2       1  150064       2.2372     0.012638
enh73526     2   48545500   48546500      2       1  150064        2.511    0.0060198
enh73527     2   48547400   48548400      4       2  150064       1.9898     0.023305
enh73529     2   48555600   48556600      3       2  150064       2.8227    0.0023807
enh73530     2   48557400   48558400      5       2  150064       3.0344    0.0012052
enh73532     2   48559300   48560300      3       1  150064       3.2019   0.00068253
enh73533     2   48568400   48569400      5       2  150064       3.3176   0.00045403
enh73536     2   48573000   48574000      4       2  150064       4.5346   2.8856e-06
enh73538     2   48579400   48580400      3       2  150064       1.6704     0.047424
enh73539     2   48580700   48581700      3       2  150064       1.7453     0.040469
enh73541     2   48583900   48584900      7       3  150064       1.8749     0.030405
enh73543     2   48633800   48634800      4       2  150064       2.7281    0.0031848
enh73545     2   48642300   48643300      5       3  150064       2.5089    0.0060555
enh73546     2   48647200   48648200      4       2  150064       2.5545    0.0053166
enh73551     2   48674200   48675200      3       2  150064        2.315     0.010305
enh73556     2   48701400   48702400      2       1  150064       2.2353     0.012699
enh73557     2   48707600   48708600      4       2  150064        4.242   1.1079e-05
enh73558     2   48735900   48736900      2       1  150064       2.8269      0.00235
enh73561     2   48755300   48756300      3       1  150064       1.8793     0.030104
enh73563     2   48793700   48794700      4       2  150064       1.8201      0.03437
enh73567     2   48940200   48941200      5       3  150064       2.2885     0.011054
enh73568     2   48941900   48942900      4       2  150064       2.0892     0.018347
enh73581     2   53992500   53993500      6       3  150064       2.8167    0.0024262
enh73583     2   53995800   53996800      3       2  150064       2.2672      0.01169
enh73585     2   54015400   54016400      4       1  150064       2.2744     0.011472
enh73587     2   54046300   54047300      1       1  150064       3.2877    0.0005051
enh73588     2   54053900   54054900      2       1  150064       1.8722     0.030589
enh73589     2   54172200   54173200      2       1  150064       1.7235     0.042399
enh73590     2   54176700   54177700      5       3  150064       2.4142    0.0078856
enh73591     2   54184200   54185200      2       1  150064       2.3289    0.0099325
enh73592     2   54188300   54189300      2       1  150064       2.4166    0.0078321
enh73600     2   54280100   54281100      3       1  150064       1.6986     0.044701
enh73602     2   54304200   54305200      2       1  150064       2.4129    0.0079141
enh73603     2   54315000   54316000      2       1  150064       1.8354     0.033224
enh73604     2   54330600   54331600      4       2  150064       2.5832    0.0048945
enh73605     2   54333600   54334600      2       1  150064       3.4716   0.00025872
enh73606     2   54341400   54342400      5       2  150064        2.161     0.015346
enh73616     2   54628800   54629800      5       2  150064       2.3896    0.0084345
enh73625     2   54699200   54700200      3       1  150064       2.4015     0.008165
enh73635     2   54726900   54727900      3       1  150064       1.8684     0.030852
enh73645     2   54751000   54752000      4       2  150064       2.0948     0.018095
enh73649     2   54772900   54773900      2       1  150064       2.0531      0.02003
enh73654     2   54789600   54790600      1       1  150064       1.9019      0.02859
enh73658     2   54805400   54806400     11       2  150064       1.7124     0.043413
enh73659     2   54808200   54809200      7       2  150064       2.3037     0.010619
enh73661     2   54816600   54817600      2       1  150064       1.9997     0.022765
enh73662     2   54818200   54819200      3       1  150064        1.707     0.043912
enh73665     2   54828600   54829600      4       2  150064       2.6812    0.0036677
enh73666     2   54832000   54833000      2       1  150064       1.7392     0.040997
enh73668     2   54836900   54837900      3       2  150064        1.991     0.023239
enh73669     2   54840400   54841400      5       2  150064       2.0938     0.018138
enh73670     2   54845600   54846600      6       3  150064       2.3302    0.0098971
enh73671     2   54851700   54852700      2       1  150064       2.8326    0.0023083
enh73673     2   54861000   54862000      5       2  150064       2.1092     0.017462
enh73675     2   54863400   54864400      3       2  150064       2.2396      0.01256
enh73676     2   54885000   54886000      5       2  150064       3.2844   0.00051093
enh73678     2   54896700   54897700      3       2  150064       1.7683     0.038502
enh73681     2   54907400   54908400      8       4  150064       2.6705    0.0037871
enh73684     2   55099800   55100800      3       2  150064       1.9656     0.024671
enh73687     2   55126600   55127600      2       1  150064       3.2187   0.00064391
enh73689     2   55131900   55132900      4       2  150064        2.273     0.011513
enh73691     2   55172800   55173800      5       2  150064       2.3761    0.0087491
enh73693     2   55189900   55190900      5       2  150064       1.7017     0.044402
enh73702     2   55221200   55222200      3       2  150064       1.7998     0.035944
enh73709     2   55240900   55241900      3       1  150064        1.882     0.029917
enh73716     2   55272300   55273300      3       2  150064       1.9593     0.025037
enh73717     2   55279400   55280400      4       2  150064       1.8963     0.028959
enh73727     2   55347000   55348000      6       4  150064       2.4025    0.0081422
enh73734     2   55402400   55403400      1       1  150064       2.6422     0.004118
enh73746     2   55643500   55644500      7       3  150064        1.684     0.046086
enh73749     2   55650800   55651800      5       2  150064       1.8522     0.031998
enh73751     2   55658600   55659600      8       3  150064       1.9271     0.026983
enh73770     2   56193300   56194300      5       2  150064       1.9158     0.027693
enh73778     2   57987200   57988200      4       2  150064        6.132   4.3395e-10
enh73781     2   58269400   58270400      2       1  150064       3.1586   0.00079263
enh73782     2   58272100   58273100      3       1  150064       3.1905   0.00071004
enh73783     2   58275100   58276100      1       1  150064       4.4393    4.513e-06
enh73785     2   58466300   58467300      3       2  150064        3.836   6.2534e-05
enh73786     2   58468400   58469400      2       1  150064       2.0918     0.018226
enh73787     2   58654100   58655100      2       1  150064       2.3018     0.010672
enh73791     2   60032800   60033800      1       1  150064       1.6918      0.04534
enh73795     2   60320300   60321300      1       1  150064       1.8539      0.03188
enh73796     2   60439400   60440400      2       1  150064       2.3742    0.0087927
enh73799     2   60512700   60513700      5       1  150064       2.3127     0.010369
enh73800     2   60521800   60522800      7       2  150064       2.1465     0.015915
enh73815     2   60721800   60722800      3       1  150064       3.6764   0.00011827
enh73816     2   60724800   60725800      1       1  150064       4.0529    2.529e-05
enh73817     2   60726800   60727800      2       1  150064       4.5044   3.3277e-06
enh73818     2   60735100   60736100      2       1  150064       1.6603     0.048424
enh73819     2   60740600   60741600      2       1  150064       3.0157     0.001282
enh73822     2   60755000   60756000      3       2  150064       2.0133      0.02204
enh73826     2   60889100   60890100      2       1  150064       1.7142     0.043242
enh73830     2   60982400   60983400      4       2  150064       2.3444    0.0095296
enh73843     2   61206000   61207000      1       1  150064       1.7754      0.03792
enh73851     2   61408600   61409600      1       1  150064       2.4981     0.006243
enh73856     2   61583100   61584100      3       2  150064       2.6574     0.003937
enh73857     2   61583800   61584800      3       2  150064       2.0802     0.018755
enh73860     2   61652100   61653100      3       1  150064       2.4048    0.0080915
enh73862     2   61662800   61663800      4       2  150064       2.6209    0.0043846
enh73866     2   61670800   61671800      3       2  150064       2.7295    0.0031713
enh73872     2   61699400   61700400      1       1  150064        1.971      0.02436
enh73909     2   62443600   62444600      1       1  150064       2.2089      0.01359
enh73912     2   62491300   62492300      5       2  150064       2.1838      0.01449
enh73913     2   62493400   62494400      2       1  150064       2.5248    0.0057878
enh73929     2   62651600   62652600      2       1  150064       1.8272     0.033834
enh73930     2   62678100   62679100      3       1  150064       3.6604   0.00012589
enh73931     2   62683300   62684300      1       1  150064       1.9283      0.02691
enh73935     2   62702200   62703200      2       1  150064       2.1779     0.014706
enh73936     2   62712800   62713800      3       2  150064       2.3505    0.0093749
enh73937     2   62716000   62717000      5       3  150064       2.9446    0.0016166
enh73938     2   62728500   62729500      3       1  150064       2.2075      0.01364
enh73939     2   62731800   62732800      2       1  150064       1.7793     0.037599
enh73946     2   62869800   62870800      1       1  150064       1.6466      0.04982
enh73948     2   62887300   62888300      2       1  150064        1.737     0.041191
enh73949     2   62890500   62891500      2       1  150064       2.5016    0.0061823
enh73956     2   62938400   62939400      2       1  150064       1.8861     0.029644
enh73958     2   62952200   62953200      1       1  150064       2.6627     0.003876
enh74014     2   64365900   64366900      3       1  150064       1.7403     0.040901
enh74022     2   64429000   64430000      1       1  150064       1.6741      0.04706
enh74059     2   64660800   64661800      5       1  150064       1.8401     0.032876
enh74069     2   64749500   64750500      2       1  150064        1.778     0.037704
enh74078     2   64813800   64814800      5       2  150064       1.8747     0.030416
enh74079     2   64822500   64823500      1       1  150064       2.2417      0.01249
enh74080     2   64826600   64827600      6       2  150064       2.5254     0.005779
enh74081     2   64828200   64829200      2       1  150064        2.508    0.0060714
enh74082     2   64832200   64833200      1       1  150064       2.0075      0.02235
enh74226     2   65629700   65630700      1       1  150064       2.0333      0.02101
enh74242     2   65754500   65755500      2       1  150064       3.7139   0.00010203
enh74243     2   65772800   65773800      2       1  150064       2.6961    0.0035078
enh74275     2   66744800   66745800      6       3  150064       1.6544     0.049027
enh74276     2   66749200   66750200      6       2  150064       2.7226    0.0032388
enh74279     2   66761400   66762400      3       1  150064       2.3427     0.009572
enh74282     2   66770600   66771600      2       1  150064       2.8505    0.0021823
enh74283     2   66772800   66773800      3       1  150064       1.9378     0.026322
enh74311     2   67616400   67617400      3       2  150064       1.7722     0.038178
enh74312     2   67623600   67624600      1       1  150064       1.8751      0.03039
enh74330     2   68348400   68349400      3       2  150064       1.7147     0.043196
enh74331     2   68362400   68363400      2       1  150064       1.9944     0.023054
enh74334     2   68386000   68387000      5       2  150064       2.8937    0.0019034
enh74338     2   68422600   68423600      8       3  150064       2.1753     0.014805
enh74341     2   68431400   68432400      1       1  150064        2.837     0.002277
enh74342     2   68434100   68435100      2       1  150064       3.0277    0.0012321
enh74345     2   68445100   68446100      3       1  150064       2.7141    0.0033227
enh74348     2   68454000   68455000      2       1  150064       2.9208    0.0017455
enh74353     2   68473800   68474800      1       1  150064       2.9655     0.001511
enh74356     2   68482500   68483500      3       2  150064       1.9265     0.027022
enh74367     2   68653200   68654200      1       1  150064       1.7287      0.04193
enh74369     2   68661700   68662700      1       1  150064       1.7723      0.03817
enh74373     2   68679000   68680000      5       2  150064       1.7643     0.038842
enh74438     2   69423400   69424400      2       1  150064       2.1456     0.015953
enh74439     2   69429200   69430200      2       1  150064       1.8456     0.032478
enh74450     2   69525600   69526600      7       2  150064       2.2894     0.011029
enh74509     2   69961700   69962700      5       1  150064       2.0631     0.019551
enh74523     2   70016800   70017800      5       2  150064       1.7414     0.040805
enh74525     2   70027300   70028300      2       1  150064       1.6664     0.047817
enh74527     2   70055000   70056000      3       1  150064        1.947      0.02577
enh74530     2   70120000   70121000      3       1  150064       1.6926     0.045261
enh74534     2   70144800   70145800      2       1  150064        1.804     0.035616
enh74535     2   70145500   70146500      5       1  150064       1.7858     0.037066
enh74537     2   70150000   70151000      2       1  150064       1.6862      0.04588
enh74538     2   70153800   70154800      4       1  150064       1.8322     0.033464
enh74545     2   70191100   70192100      1       1  150064       2.1937      0.01413
enh74546     2   70199600   70200600      2       1  150064       3.1008   0.00096513
enh74547     2   70200200   70201200      1       1  150064       1.9103      0.02805
enh74557     2   70259900   70260900      1       1  150064       1.7202       0.0427
enh74560     2   70271300   70272300      4       1  150064       1.6878     0.045722
enh74591     2   70487200   70488200      2       1  150064       1.6595     0.048504
enh74593     2   70521300   70522300      2       1  150064       1.6479     0.049683
enh74640     2   71554800   71555800      3       2  150064       2.3225     0.010102
enh74643     2   71561800   71562800      3       1  150064       2.2041     0.013757
enh74645     2   71567400   71568400      6       4  150064       3.4729   0.00025743
enh74646     2   71644600   71645600      5       2  150064       2.7841    0.0026837
enh74682     2   72365700   72366700      2       1  150064        2.425    0.0076542
enh74683     2   72410500   72411500      2       1  150064       1.7189     0.042819
enh74714     2   73210600   73211600      1       1  150064       4.2793    9.375e-06
enh74715     2   73227100   73228100      2       1  150064        3.489   0.00024239
enh74716     2   73235000   73236000      2       1  150064       4.0649   2.4022e-05
enh74719     2   73290400   73291400      3       2  150064       2.5732    0.0050387
enh74721     2   73295500   73296500      2       1  150064       3.0522     0.001136
enh74724     2   73312000   73313000      3       1  150064       2.0993     0.017897
enh74725     2   73316500   73317500      3       1  150064       2.3541    0.0092831
enh74726     2   73319500   73320500      2       1  150064       3.1168   0.00091398
enh74727     2   73320200   73321200      4       1  150064       3.1299   0.00087433
enh74728     2   73329800   73330800      6       2  150064       3.1284   0.00087891
enh74729     2   73334100   73335100      2       1  150064       3.4372   0.00029392
enh74730     2   73336800   73337800      3       1  150064       3.0143    0.0012878
enh74731     2   73439600   73440600      2       1  150064       3.9133   4.5522e-05
enh74734     2   73462700   73463700      3       1  150064       3.7782   7.8976e-05
enh74737     2   73611600   73612600      2       1  150064       3.7349   9.3901e-05
enh74739     2   73652900   73653900      3       1  150064       4.4218   4.8938e-06
enh74740     2   73852400   73853400      3       1  150064       2.8526    0.0021682
enh74741     2   73868200   73869200      3       2  150064       3.4835   0.00024742
enh74742     2   73912600   73913600      2       1  150064       2.0516     0.020106
enh74744     2   73926900   73927900      1       1  150064       1.7682      0.03851
enh74756     2   74057600   74058600      3       1  150064       2.5124    0.0059954
enh74757     2   74059500   74060500      1       1  150064       2.7245      0.00322
enh74764     2   74118300   74119300      3       1  150064       1.9956     0.022988
enh74774     2   74196500   74197500      2       1  150064       2.1182     0.017078
enh74786     2   74253000   74254000      5       1  150064       3.0081    0.0013146
enh74787     2   74257600   74258600      5       2  150064        2.621    0.0043836
enh74788     2   74259900   74260900      1       1  150064       3.0395     0.001185
enh74789     2   74263400   74264400      2       1  150064       2.3035     0.010625
enh74790     2   74267300   74268300      1       1  150064       3.1088    0.0009394
enh74792     2   74280000   74281000      3       1  150064       2.0792     0.018801
enh74794     2   74306500   74307500      1       1  150064       2.8324      0.00231
enh74797     2   74326600   74327600      3       2  150064       2.1253     0.016781
enh74803     2   74407800   74408800      2       1  150064       2.0891      0.01835
enh74837     2   74697600   74698600      1       1  150064       2.0558       0.0199
enh74859     2   74967700   74968700      6       1  150064       2.0549     0.019946
enh74892     2   75785900   75786900      3       2  150064       1.7691     0.038437
enh74905     2   76356600   76357600      8       2  150064        3.723   9.8453e-05
enh74910     2   79226800   79227800     18       4  150064        2.252     0.012162
enh74917     2   80358800   80359800      1       1  150064       2.0517       0.0201
enh74948     2   85056300   85057300      1       1  150064       3.6071    0.0001548
enh74949     2   85059200   85060200      1       1  150064       1.8344       0.0333
enh75015     2   85518000   85519000      2       1  150064       1.8685     0.030843
enh75027     2   85619300   85620300      4       2  150064       2.0482     0.020271
enh75029     2   85623500   85624500      2       1  150064       1.6886     0.045644
enh75033     2   85637900   85638900      3       1  150064       2.8256    0.0023599
enh75034     2   85642000   85643000      1       1  150064       2.3193      0.01019
enh75035     2   85646700   85647700      5       3  150064       1.9963     0.022953
enh75037     2   85650300   85651300      7       4  150064       2.3324    0.0098411
enh75038     2   85654600   85655600      4       2  150064       2.6035    0.0046137
enh75075     2   85844600   85845600      1       1  150064       2.0794      0.01879
enh75081     2   85907500   85908500      2       1  150064       2.2377     0.012621
enh75098     2   85985700   85986700      4       2  150064       2.0005     0.022723
enh75102     2   86000700   86001700      2       1  150064       1.9523     0.025452
enh75109     2   86054900   86055900      2       1  150064       1.9832     0.023673
enh75137     2   86295200   86296200      5       2  150064       2.1538      0.01563
enh75160     2   86521800   86522800      1       1  150064       1.6685      0.04761
enh75189     2   86899900   86900900      1       1  150064       3.9541    3.841e-05
enh75190     2   86921400   86922400      2       1  150064       2.8746    0.0020226
enh75191     2   86930100   86931100      1       1  150064       2.7007      0.00346
enh75194     2   86973800   86974800      3       2  150064        4.089   2.1663e-05
enh75226     2   88903400   88904400      1       1  150064       1.9455      0.02586
enh75285     2   96056200   96057200      4       2  150064       2.2059     0.013694
enh75288     2   96336000   96337000      1       1  150064       1.7518       0.0399
enh75300     2   96813200   96814200      2       1  150064       1.8367     0.033126
enh75301     2   96823200   96824200      1       1  150064        2.975     0.001465
enh75306     2   96860800   96861800      2       1  150064       3.3592   0.00039078
enh75310     2   96871900   96872900      2       1  150064       2.6324    0.0042391
enh75311     2   96875500   96876500      1       1  150064       3.9123    4.571e-05
enh75315     2   96902900   96903900      2       1  150064       3.3021   0.00047977
enh75316     2   96905000   96906000      1       1  150064       3.9241    4.353e-05
enh75320     2   96919000   96920000      2       1  150064       3.6782   0.00011744
enh75324     2   96927600   96928600      1       1  150064        3.299    0.0004851
enh75333     2   97010600   97011600      1       1  150064       2.9216     0.001741
enh75336     2   97062700   97063700      1       1  150064       3.0277     0.001232
enh75354     2   97205200   97206200      1       1  150064       1.9382       0.0263
enh75357     2   97219600   97220600      2       1  150064       2.1345     0.016403
enh75364     2   97288000   97289000      1       1  150064       1.9919      0.02319
enh75371     2   97351000   97352000      2       1  150064       2.5752    0.0050088
enh75372     2   97379900   97380900      1       1  150064       3.7135    0.0001022
enh75373     2   97400100   97401100      1       1  150064        2.361     0.009112
enh75375     2   97404200   97405200      1       1  150064       1.9779      0.02397
enh75376     2   97406000   97407000      1       1  150064       1.9779      0.02397
enh75377     2   97413000   97414000      2       1  150064       3.9458   3.9765e-05
enh75378     2   97423400   97424400      1       1  150064       2.4367     0.007412
enh75379     2   97424700   97425700      3       1  150064        2.197     0.014011
enh75380     2   97430500   97431500      1       1  150064        2.061      0.01965
enh75383     2   97440000   97441000      3       1  150064       1.8033     0.035668
enh75384     2   97440700   97441700      3       2  150064       1.7375     0.041151
enh75385     2   97451600   97452600      2       1  150064       1.9489     0.025656
enh75388     2   97476100   97477100      1       1  150064       1.9413      0.02611
enh75389     2   97478200   97479200      1       1  150064        1.928      0.02693
enh75391     2   97487900   97488900      1       1  150064       2.1452      0.01597
enh75392     2   97498000   97499000      1       1  150064       2.0026      0.02261
enh75393     2   97504800   97505800      1       1  150064       2.0077      0.02234
enh75394     2   97521800   97522800      1       1  150064       2.0007      0.02271
enh75398     2   97540100   97541100      2       1  150064        2.489    0.0064044
enh75399     2   97543400   97544400      2       1  150064       3.9637   3.6895e-05
enh75401     2   97547500   97548500      2       1  150064       3.6192   0.00014774
enh75402     2   97552100   97553100      4       1  150064       4.3075   8.2543e-06
enh75405     2   97569400   97570400      3       1  150064       3.6699   0.00012132
enh75406     2   97572600   97573600      3       1  150064        3.547   0.00019479
enh75407     2   97579100   97580100      2       1  150064       3.5059   0.00022755
enh75409     2   97593100   97594100      2       1  150064       2.9489    0.0015945
enh75417     2   97761100   97762100      5       1  150064       2.6068      0.00457
enh75418     2   98260900   98261900      3       1  150064       2.6678    0.0038176
enh75419     2   98265200   98266200      1       1  150064       1.8253      0.03398
enh75425     2   98341800   98342800      3       2  150064       1.9772     0.024008
enh75428     2   98361800   98362800      2       1  150064       2.5966    0.0047079
enh75439     2   98547000   98548000      1       1  150064       2.0043      0.02252
enh75443     2   98552900   98553900      1       1  150064       2.8963     0.001888
enh75444     2   98562000   98563000      1       1  150064       1.7704      0.03833
enh75452     2   98609000   98610000      1       1  150064       2.9188     0.001757
enh75453     2   98612900   98613900      3       1  150064       2.9854     0.001416
enh75467     2   98700800   98701800      3       2  150064       2.1415     0.016119
enh75468     2   98704200   98705200      2       1  150064       1.6794     0.046533
enh75471     2   98750700   98751700      2       1  150064       2.2184     0.013264
enh75482     2   99060200   99061200      2       1  150064        1.857     0.031655
enh75483     2   99064800   99065800      2       1  150064       1.6915     0.045375
enh75484     2   99068000   99069000      1       1  150064        1.848       0.0323
enh75485     2   99070700   99071700      1       1  150064       1.7237      0.04238
enh75491     2   99084400   99085400      4       1  150064       1.7108     0.043559
enh75493     2   99088900   99089900      1       1  150064       1.8722      0.03059
enh75498     2   99098700   99099700      1       1  150064        1.862       0.0313
enh75499     2   99100300   99101300      1       1  150064       1.8484      0.03227
enh75503     2   99107400   99108400      2       1  150064       1.8631     0.031224
enh75506     2   99132600   99133600      3       1  150064       1.6999     0.044576
enh75507     2   99133500   99134500      1       1  150064        1.882      0.02992
enh75510     2   99178400   99179400      1       1  150064       1.8114      0.03504
enh75511     2   99179100   99180100      1       1  150064       1.8114      0.03504
enh75512     2   99200200   99201200      2       1  150064        2.947    0.0016045
enh75513     2   99222400   99223400      2       1  150064       1.8082     0.035286
enh75536     2   99422200   99423200      3       1  150064       1.7118      0.04347
enh75575     2  100252700  100253700      2       1  150064       3.1745   0.00075046
enh75576     2  100260400  100261400      4       2  150064       3.0465    0.0011575
enh75577     2  100265000  100266000      2       1  150064       2.2716     0.011556
enh75579     2  100308200  100309200      3       2  150064       1.8918     0.029256
enh75582     2  100345400  100346400      4       2  150064       2.1264     0.016734
enh75584     2  100383200  100384200      3       2  150064       1.9727     0.024268
enh75587     2  100400500  100401500      5       3  150064       1.7779     0.037713
enh75588     2  100443600  100444600      3       1  150064       2.2485     0.012274
enh75609     2  101349800  101350800      7       2  150064       2.4091    0.0079954
enh75613     2  101382900  101383900      3       1  150064       1.8984     0.028819
enh75628     2  101494200  101495200      5       2  150064       2.0443      0.02046
enh75635     2  101541500  101542500      6       2  150064        1.864     0.031159
enh75667     2  101792000  101793000      3       2  150064       2.2288     0.012912
enh75675     2  101850400  101851400      2       1  150064       2.4755    0.0066531
enh75677     2  101856300  101857300      1       1  150064        2.489     0.006405
enh75678     2  101861500  101862500      2       1  150064       1.8073     0.035357
enh75679     2  101867500  101868500      3       2  150064       1.9112     0.027987
enh75683     2  101882800  101883800      2       1  150064       1.8887     0.029464
enh75686     2  101916200  101917200      2       1  150064       1.7458     0.040424
enh75687     2  101918200  101919200      1       1  150064       2.3392     0.009663
enh75690     2  101943800  101944800      1       1  150064       1.7071       0.0439
enh75694     2  101966400  101967400      1       1  150064       1.6514      0.04933
enh75714     2  102254800  102255800      3       2  150064       1.7339     0.041466
enh75786     2  102667100  102668100      1       1  150064       1.7585      0.03933
enh75792     2  102697500  102698500      3       2  150064       1.9884     0.023382
enh75796     2  102731400  102732400      6       3  150064       2.0973     0.017986
enh75799     2  102738400  102739400      3       1  150064       1.9493     0.025632
enh75803     2  102782400  102783400      3       2  150064       2.7428    0.0030459
enh75805     2  102804200  102805200      4       2  150064       1.8226     0.034185
enh75806     2  102806600  102807600      2       1  150064       1.8839     0.029792
enh75833     2  103204500  103205500      3       1  150064       2.3417    0.0095988
enh75834     2  103208900  103209900      2       1  150064       2.1154     0.017198
enh75837     2  103254000  103255000      2       1  150064       2.0737     0.019053
enh75841     2  103351000  103352000      3       1  150064       2.6778    0.0037058
enh75844     2  103404500  103405500      2       1  150064       1.8609     0.031379
enh75849     2  104995400  104996400      3       2  150064       1.8521     0.032007
enh75850     2  105050500  105051500      3       2  150064       2.0566     0.019861
enh75877     2  106001900  106002900      3       2  150064       1.6687     0.047591
enh75888     2  106053800  106054800      4       2  150064       2.3501    0.0093849
enh75893     2  106084700  106085700      2       1  150064       1.6794     0.046533
enh75914     2  106359700  106360700      2       1  150064       2.2947     0.010874
enh75916     2  106370600  106371600      4       2  150064       2.3328     0.009829
enh75919     2  106380200  106381200      7       2  150064       1.6886     0.045649
enh75992     2  107456200  107457200      3       1  150064       2.6817    0.0036626
enh75997     2  108742200  108743200      2       1  150064       2.3188     0.010204
enh76000     2  108835800  108836800      3       2  150064       1.8453     0.032494
enh76001     2  108849000  108850000      2       1  150064       1.7732     0.038094
enh76006     2  108884600  108885600      8       3  150064       1.8399      0.03289
enh76013     2  109039200  109040200      3       1  150064        2.033     0.021029
enh76032     2  109200000  109201000      3       2  150064       2.3212     0.010138
enh76043     2  109228300  109229300      2       1  150064       1.8527     0.031962
enh76045     2  109230700  109231700      3       2  150064       1.6929     0.045236
enh76126     2  110267400  110268400      2       1  150064       4.1573     1.61e-05
enh76127     2  110271400  110272400      3       2  150064        3.763   8.3956e-05
enh76128     2  110278800  110279800      4       2  150064        3.362   0.00038689
enh76131     2  110315800  110316800      3       2  150064       4.2529   1.0551e-05
enh76132     2  110317700  110318700      3       2  150064        2.698    0.0034879
enh76133     2  110343800  110344800      3       2  150064       3.7946   7.3937e-05
enh76135     2  110364100  110365100      2       1  150064       3.9318   4.2148e-05
enh76136     2  110365200  110366200      1       1  150064       3.0332      0.00121
enh76138     2  110368900  110369900      5       3  150064       3.4337   0.00029767
enh76139     2  110374600  110375600      2       1  150064       2.7704    0.0027992
enh76141     2  110380800  110381800      4       2  150064       2.8322    0.0023114
enh76142     2  110389400  110390400      5       2  150064       3.5119   0.00022247
enh76144     2  110395300  110396300      3       1  150064        2.386    0.0085156
enh76145     2  110401300  110402300      7       3  150064       1.8104     0.035116
enh76159     2  110857700  110858700      3       2  150064       1.8023     0.035747
enh76169     2  110972000  110973000      3       1  150064        1.913     0.027876
enh76179     2  111601000  111602000      6       3  150064        2.139     0.016218
enh76192     2  111905800  111906800      4       2  150064       2.3252     0.010032
enh76196     2  111934100  111935100      4       2  150064       1.7348     0.041387
enh76197     2  111936000  111937000      2       1  150064        2.345    0.0095133
enh76198     2  111942800  111943800      5       1  150064       2.2103     0.013541
enh76204     2  112249000  112250000      3       1  150064       1.8719     0.030608
enh76206     2  112253000  112254000      2       1  150064       2.6208    0.0043864
enh76232     2  112674400  112675400      6       2  150064       1.9774     0.023998
enh76233     2  112676700  112677700      3       1  150064       2.1929     0.014157
enh76243     2  112751400  112752400      5       2  150064       2.3067     0.010537
enh76244     2  112752600  112753600      4       1  150064        2.013     0.022057
enh76247     2  112763500  112764500      3       1  150064       1.7518     0.039905
enh76251     2  112798800  112799800      5       2  150064       1.6849        0.046
enh76252     2  112806100  112807100      6       2  150064       1.6516      0.04931
enh76266     2  113188800  113189800      4       2  150064       1.9642     0.024755
enh76283     2  113431800  113432800      1       1  150064       2.4515     0.007114
enh76342     2  113915900  113916900      1       1  150064       1.9238      0.02719
enh76374     2  114081500  114082500      4       2  150064        1.824     0.034076
enh76375     2  114082000  114083000      3       2  150064       2.0008     0.022706
enh76395     2  114634900  114635900      4       2  150064       2.5767     0.004988
enh76402     2  114667700  114668700      5       2  150064       2.1569     0.015506
enh76435     2  118844800  118845800      3       2  150064       1.9882     0.023393
enh76443     2  119361900  119362900      2       1  150064       1.7573     0.039433
enh76444     2  119370400  119371400      2       1  150064       2.4039    0.0081103
enh76447     2  119496100  119497100      2       1  150064       1.8167     0.034629
enh76481     2  120194900  120195900      2       1  150064       2.2062     0.013686
enh76516     2  120933900  120934900      1       1  150064       1.7135      0.04331
enh76520     2  120987400  120988400      2       1  150064       1.6583      0.04863
enh76525     2  120999200  121000200      2       1  150064       1.8645     0.031128
enh76530     2  121015300  121016300      3       1  150064       1.7039     0.044196
enh76533     2  121030500  121031500      2       1  150064        1.915     0.027746
enh76539     2  121076200  121077200      2       1  150064        1.706     0.044004
enh76553     2  121370200  121371200      3       1  150064       2.0293     0.021216
enh76556     2  121417800  121418800      3       1  150064       2.3656    0.0090016
enh76607     2  121954400  121955400      3       1  150064       1.7022     0.044361
enh76618     2  122060900  122061900      1       1  150064       1.8367      0.03313
enh76623     2  122120600  122121600      2       1  150064       1.8867     0.029603
enh76634     2  122289900  122290900      4       2  150064       2.2455     0.012369
enh76655     2  122495000  122496000      2       1  150064       2.3082     0.010494
enh76656     2  122511700  122512700      1       1  150064       1.8269      0.03386
enh76659     2  122529600  122530600      4       2  150064       1.7308     0.041743
enh76660     2  122534500  122535500      4       2  150064       1.9518     0.025483
enh76662     2  122582200  122583200      4       2  150064       2.0996     0.017882
enh76669     2  122777300  122778300      2       1  150064       2.8286    0.0023378
enh76670     2  124837000  124838000      3       1  150064        2.158     0.015464
enh76687     2  127703600  127704600      1       1  150064       1.6914      0.04538
enh76694     2  127802900  127803900      2       1  150064       1.8029     0.035702
enh76702     2  127843700  127844700      6       2  150064       2.3336    0.0098085
enh76703     2  127845000  127846000      3       2  150064       3.0629    0.0010961
enh76706     2  127854600  127855600      8       4  150064       2.9655    0.0015108
enh76707     2  127857400  127858400      1       1  150064        2.648     0.004049
enh76708     2  127859400  127860400      6       2  150064       2.3757    0.0087569
enh76710     2  127872700  127873700      6       3  150064       2.6372    0.0041797
enh76713     2  127903000  127904000      7       4  150064       1.8756     0.030356
enh76788     2  128613000  128614000      2       1  150064       1.9235     0.027207
enh76789     2  128615800  128616800      2       1  150064       1.7603     0.039175
enh76794     2  128783100  128784100      1       1  150064         1.67      0.04746
enh76795     2  128786500  128787500      2       1  150064       1.7097     0.043657
enh76830     2  129145800  129146800      1       1  150064       2.2001       0.0139
enh76869     2  131131800  131132800      3       1  150064       2.1006     0.017839
enh76875     2  131149400  131150400      1       1  150064       2.1072      0.01755
enh76881     2  131798600  131799600      2       1  150064       3.2262   0.00062719
enh76883     2  131848900  131849900      1       1  150064       2.5573     0.005274
enh76884     2  131851800  131852800      2       1  150064       2.6769    0.0037155
enh76885     2  131858800  131859800      1       1  150064       3.3626    0.0003861
enh76886     2  131861200  131862200      4       2  150064        3.335   0.00042656
enh76887     2  131864600  131865600      2       1  150064        2.684    0.0036368
enh76890     2  131885100  131886100      1       1  150064       3.2657     0.000546
enh76900     2  133105600  133106600      1       1  150064       1.6687      0.04759
enh76901     2  133109300  133110300      2       1  150064       1.8331     0.033393
enh76903     2  133131200  133132200      1       1  150064       1.7119      0.04346
enh76912     2  133345800  133346800      5       3  150064       1.8317     0.033495
enh76925     2  134201200  134202200      7       2  150064       1.9652     0.024695
enh76946     2  134844500  134845500      2       1  150064       2.0773     0.018887
enh76947     2  134875600  134876600      2       1  150064       2.7512    0.0029685
enh76949     2  134879300  134880300      4       2  150064       2.8228      0.00238
enh76952     2  134893200  134894200      1       1  150064       2.5116     0.006009
enh76954     2  134895500  134896500      2       1  150064       3.4136    0.0003206
enh76955     2  134898600  134899600      5       2  150064       4.0436   2.6318e-05
enh76958     2  134904100  134905100      1       1  150064       1.7945      0.03637
enh77017     2  135192400  135193400      1       1  150064       2.1964      0.01403
enh77036     2  135694100  135695100      4       2  150064       2.4988     0.006231
enh77077     2  136969000  136970000      1       1  150064       2.7956      0.00259
enh77110     2  139006100  139007100      4       2  150064       1.8941     0.029105
enh77114     2  139122000  139123000      5       2  150064       3.2763   0.00052585
enh77122     2  139481800  139482800      3       2  150064       2.2969     0.010813
enh77139     2  144232500  144233500      1       1  150064       2.5366     0.005597
enh77146     2  144710600  144711600      1       1  150064       2.9854     0.001416
enh77150     2  144995000  144996000      1       1  150064       2.0335        0.021
enh77154     2  145090400  145091400      1       1  150064       3.2093    0.0006652
enh77156     2  145116300  145117300      1       1  150064       3.3639    0.0003842
enh77158     2  145129700  145130700      1       1  150064       3.0087     0.001312
enh77159     2  145137100  145138100      2       1  150064       3.5341    0.0002046
enh77161     2  145170900  145171900      3       1  150064       3.1929   0.00070419
enh77162     2  145184200  145185200      2       1  150064       3.2428   0.00059181
enh77163     2  145187000  145188000      1       1  150064        3.432    0.0002996
enh77165     2  145191600  145192600      2       1  150064        4.191   1.3889e-05
enh77167     2  145198400  145199400      6       3  150064       2.3436    0.0095487
enh77168     2  145201700  145202700      1       1  150064       4.3878    5.724e-06
enh77173     2  145214300  145215300      3       1  150064       4.0622   2.4309e-05
enh77175     2  145218900  145219900      2       1  150064       3.4822   0.00024867
enh77195     2  145282500  145283500      1       1  150064       1.8418      0.03275
enh77215     2  145874400  145875400      3       1  150064       2.7218    0.0032461
enh77227     2  148068100  148069100      3       1  150064       1.7567     0.039489
enh77248     2  148371200  148372200      4       2  150064       1.8563     0.031706
enh77257     2  148607300  148608300      3       1  150064       2.6279    0.0042959
enh77259     2  148612300  148613300      2       1  150064       2.1293     0.016614
enh77267     2  148636800  148637800      3       2  150064       1.8244     0.034046
enh77277     2  149030600  149031600      2       1  150064        2.932     0.001684
enh77278     2  149058700  149059700      1       1  150064       1.8135      0.03488
enh77279     2  149258800  149259800      1       1  150064       2.4484     0.007175
enh77285     2  149309800  149310800      2       1  150064       2.9679     0.001499
enh77288     2  149404000  149405000      3       1  150064       1.7192     0.042789
enh77304     2  149684700  149685700      3       2  150064       2.2262     0.012999
enh77313     2  149986200  149987200      4       2  150064       2.0727     0.019102
enh77317     2  150082700  150083700      1       1  150064       1.6883      0.04568
enh77327     2  150418300  150419300      1       1  150064       2.1357      0.01635
enh77329     2  150436200  150437200      1       1  150064       2.1749      0.01482
enh77332     2  150453900  150454900      3       2  150064       2.2572     0.011997
enh77335     2  150714200  150715200      6       3  150064       2.3074     0.010515
enh77348     2  151064300  151065300      4       2  150064       1.8033     0.035672
enh77352     2  151138100  151139100      4       1  150064       2.4536    0.0070725
enh77353     2  151165900  151166900      3       2  150064       1.7322     0.041619
enh77356     2  151232600  151233600      2       1  150064       1.8048     0.035552
enh77407     2  152946000  152947000      3       1  150064       3.3436   0.00041349
enh77409     2  153022600  153023600      1       1  150064        3.211    0.0006614
enh77410     2  153025400  153026400      2       1  150064       2.4332     0.007482
enh77412     2  153028900  153029900      3       2  150064       2.4571    0.0070033
enh77413     2  153029600  153030600      3       2  150064       3.2124   0.00065821
enh77415     2  153056900  153057900      1       1  150064        3.074     0.001056
enh77416     2  153079000  153080000      3       1  150064        2.717    0.0032937
enh77417     2  153080300  153081300      1       1  150064       3.0527     0.001134
enh77418     2  153084200  153085200      4       1  150064        2.749    0.0029893
enh77420     2  153193800  153194800      2       1  150064       1.7091     0.043713
enh77422     2  153197200  153198200      4       2  150064       2.3338    0.0098023
enh77427     2  153256800  153257800      4       2  150064       2.2953     0.010859
enh77435     2  153276900  153277900      1       1  150064       2.4169     0.007827
enh77436     2  153277800  153278800      2       1  150064       2.4095    0.0079867
enh77437     2  153278400  153279400      1       1  150064       2.5947     0.004734
enh77472     2  153450500  153451500      3       1  150064       1.8641     0.031157
enh77473     2  153468400  153469400      4       1  150064       2.1423     0.016087
enh77474     2  153470000  153471000      4       2  150064       2.9133    0.0017881
enh77475     2  153479200  153480200      3       1  150064       4.3007   8.5135e-06
enh77476     2  153483000  153484000      2       1  150064       2.7383    0.0030876
enh77477     2  153503800  153504800      1       1  150064       2.9765     0.001458
enh77478     2  153550800  153551800      2       1  150064        2.609    0.0045403
enh77480     2  153576800  153577800      2       1  150064        2.911    0.0018013
enh77481     2  153578000  153579000      4       1  150064       3.1287   0.00087799
enh77482     2  153586800  153587800      4       2  150064       2.7664    0.0028339
enh77484     2  155063800  155064800      2       1  150064       1.7046     0.044133
enh77495     2  156894200  156895200      3       1  150064       2.4625    0.0068994
enh77502     2  157255100  157256100      2       1  150064       1.9594     0.025035
enh77554     2  158604000  158605000      1       1  150064       2.2924      0.01094
enh77580     2  158976800  158977800      4       2  150064       2.1281     0.016664
enh77592     2  159315700  159316700      5       3  150064       2.3756    0.0087603
enh77593     2  159316800  159317800      4       2  150064       3.1216    0.0008994
enh77594     2  159333600  159334600      1       1  150064       3.0841     0.001021
enh77595     2  159344600  159345600      4       2  150064       3.2208   0.00063926
enh77597     2  159349700  159350700      6       2  150064       2.8574    0.0021356
enh77600     2  159358500  159359500      4       2  150064       2.5252    0.0057813
enh77601     2  159361400  159362400      4       2  150064        2.261     0.011878
enh77604     2  159402800  159403800      5       3  150064       3.2124   0.00065824
enh77670     2  160373100  160374100      1       1  150064       2.9792     0.001445
enh77671     2  160374200  160375200      1       1  150064        2.404     0.008109
enh77673     2  160448000  160449000      4       2  150064       2.2423      0.01247
enh77674     2  160452000  160453000      2       1  150064       2.1157     0.017185
enh77675     2  160456800  160457800      1       1  150064       2.4167     0.007832
enh77676     2  160461900  160462900      5       2  150064       3.0711    0.0010662
enh77677     2  160463500  160464500      2       1  150064       1.9649     0.024715
enh77679     2  160464900  160465900      3       2  150064       1.9367     0.026389
enh77680     2  160465800  160466800      3       2  150064       1.8426     0.032695
enh77681     2  160466400  160467400      2       1  150064       2.9439    0.0016207
enh77683     2  160468400  160469400      2       1  150064       2.9327      0.00168
enh77684     2  160474200  160475200      2       1  150064       3.4676   0.00026257
enh77685     2  160476500  160477500      3       2  150064       1.8384     0.033002
enh77687     2  160567200  160568200      5       2  150064       2.1417     0.016107
enh77690     2  160641800  160642800      2       1  150064       2.5747    0.0050171
enh77692     2  160646200  160647200      9       3  150064       3.5615    0.0001844
enh77693     2  160648700  160649700      2       1  150064       2.3471    0.0094594
enh77696     2  160651400  160652400      4       2  150064       2.2215      0.01316
enh77698     2  160655000  160656000      3       1  150064       2.7305    0.0031624
enh77710     2  161021800  161022800      2       1  150064       2.4418    0.0073079
enh77716     2  161064100  161065100      2       1  150064       2.0777     0.018867
enh77741     2  161201500  161202500      3       2  150064       1.9094     0.028103
enh77766     2  161284400  161285400      6       2  150064       2.2613     0.011869
enh77773     2  161328000  161329000      3       2  150064       1.8191     0.034448
enh77784     2  161502900  161503900      4       1  150064       1.8825     0.029883
enh77785     2  161508100  161509100      2       1  150064       1.7171     0.042984
enh77817     2  162851700  162852700      1       1  150064       3.3511    0.0004025
enh77818     2  162869100  162870100      3       1  150064       4.0969   2.0933e-05
enh77819     2  162883900  162884900      1       1  150064       2.6015     0.004641
enh77820     2  162885500  162886500      1       1  150064       3.3731    0.0003716
enh77888     2  166651800  166652800      3       1  150064       2.7568    0.0029182
enh77889     2  166659600  166660600      3       2  150064       3.2367   0.00060451
enh77890     2  166726800  166727800      3       2  150064       1.9464     0.025801
enh77894     2  166810900  166811900      2       1  150064       3.2935   0.00049468
enh77895     2  166914000  166915000      3       1  150064       2.7335    0.0031329
enh77966     2  169315600  169316600      2       1  150064       1.9863       0.0235
enh77979     2  169374600  169375600      3       1  150064        1.888     0.029515
enh77981     2  169377900  169378900      3       1  150064       1.8093     0.035205
enh77982     2  169380200  169381200      1       1  150064       1.6585      0.04861
enh77983     2  169381400  169382400      3       1  150064       2.4077    0.0080276
enh77984     2  169382800  169383800      5       3  150064       1.7572     0.039444
enh77985     2  169385000  169386000      4       2  150064       3.1486   0.00082041
enh77986     2  169386100  169387100      3       1  150064       1.7742     0.038014
enh77987     2  169386800  169387800      5       3  150064       1.9246     0.027143
enh77988     2  169387900  169388900      1       1  150064       1.8059      0.03547
enh77992     2  169407000  169408000      5       2  150064       2.0721     0.019129
enh77997     2  169424800  169425800      1       1  150064       1.9423      0.02605
enh78001     2  169438000  169439000      2       1  150064       2.5969    0.0047033
enh78006     2  169482200  169483200      4       2  150064       3.0976   0.00097563
enh78008     2  169496100  169497100      4       1  150064       3.3088   0.00046851
enh78031     2  169621500  169622500      3       1  150064        2.214     0.013414
enh78036     2  169666800  169667800      1       1  150064       2.4238      0.00768
enh78037     2  169668300  169669300      1       1  150064       2.1827      0.01453
enh78039     2  169681300  169682300      5       2  150064       2.5357    0.0056109
enh78042     2  169820400  169821400      2       1  150064       1.9977     0.022877
enh78044     2  169867800  169868800      2       1  150064       1.7124     0.043414
enh78064     2  170368300  170369300      3       2  150064       1.7461     0.040396
enh78065     2  170428300  170429300      1       1  150064       2.0183      0.02178
enh78121     2  171830700  171831700      1       1  150064       1.8782      0.03018
enh78127     2  172002700  172003700      4       2  150064       2.1514     0.015721
enh78130     2  172014200  172015200      2       1  150064       1.9045     0.028423
enh78132     2  172037600  172038600      6       2  150064       1.8628     0.031245
enh78147     2  172543200  172544200      4       2  150064       3.5842   0.00016909
enh78149     2  172560200  172561200      3       2  150064       4.1165   1.9238e-05
enh78150     2  172560600  172561600      3       2  150064       4.1165   1.9238e-05
enh78153     2  172654400  172655400      3       2  150064       3.3947   0.00034357
enh78154     2  172734500  172735500      1       1  150064       4.1989    1.341e-05
enh78160     2  172813000  172814000      4       2  150064       4.0204   2.9048e-05
enh78161     2  172865300  172866300      5       2  150064       3.2481   0.00058082
enh78164     2  172916600  172917600      3       2  150064       2.6666    0.0038317
enh78175     2  173107500  173108500      3       2  150064       2.0761     0.018944
enh78178     2  173145500  173146500      5       1  150064       1.8893     0.029428
enh78179     2  173149300  173150300      6       2  150064       2.1033     0.017718
enh78181     2  173158400  173159400      5       2  150064       2.2216     0.013155
enh78227     2  173724000  173725000      2       1  150064       1.8378     0.033047
enh78232     2  173836700  173837700      3       2  150064       1.6911     0.045405
enh78242     2  173921600  173922600      4       2  150064       1.8462     0.032434
enh78246     2  173942900  173943900      5       2  150064       2.7521    0.0029611
enh78248     2  173955600  173956600      3       2  150064       1.6887     0.045641
enh78252     2  173988700  173989700      1       1  150064       2.3689      0.00892
enh78253     2  173991100  173992100      3       1  150064       1.6904     0.045479
enh78254     2  174000800  174001800      2       1  150064       1.6468       0.0498
enh78256     2  174024800  174025800      3       2  150064       1.7499     0.040064
enh78257     2  174036400  174037400      4       2  150064       3.3542   0.00039798
enh78258     2  174052700  174053700      4       2  150064       2.7049    0.0034158
enh78260     2  174075000  174076000      6       3  150064       2.7938    0.0026043
enh78261     2  174082900  174083900      3       2  150064       2.1942     0.014112
enh78262     2  174091300  174092300      2       1  150064       2.4187     0.007789
enh78282     2  174762900  174763900      4       1  150064       2.2603     0.011901
enh78283     2  174786800  174787800      3       1  150064       1.9503      0.02557
enh78288     2  174805900  174806900      5       3  150064       2.3027     0.010649
enh78289     2  174812700  174813700      3       1  150064       2.0431     0.020522
enh78290     2  174813300  174814300      3       2  150064       1.7402      0.04091
enh78291     2  174814600  174815600      5       1  150064       2.0835     0.018605
enh78292     2  174816300  174817300      7       3  150064       1.9265     0.027019
enh78294     2  174824700  174825700      6       3  150064       2.4152    0.0078634
enh78304     2  174871600  174872600      2       1  150064       1.6938     0.045152
enh78305     2  174875800  174876800      5       2  150064       2.2239     0.013078
enh78310     2  174896300  174897300      7       2  150064       2.5773    0.0049786
enh78317     2  175111000  175112000      2       1  150064       2.6259    0.0043211
enh78318     2  175113600  175114600      3       2  150064       2.9971    0.0013628
enh78322     2  175352300  175353300      1       1  150064       3.7024    0.0001068
enh78325     2  175386800  175387800      2       1  150064       1.9666     0.024616
enh78326     2  175387800  175388800      2       1  150064       1.6889     0.045619
enh78336     2  175467500  175468500      3       1  150064       2.0291     0.021226
enh78337     2  175470700  175471700      2       1  150064       2.4229     0.007698
enh78340     2  175474900  175475900      3       2  150064       2.8635    0.0020949
enh78341     2  175477700  175478700      2       1  150064       1.6745     0.047013
enh78350     2  175545000  175546000      2       1  150064       2.6965    0.0035033
enh78354     2  175624000  175625000      2       1  150064       1.6485     0.049627
enh78355     2  175627200  175628200      3       1  150064       2.0372     0.020815
enh78356     2  175628700  175629700      3       2  150064       1.9024     0.028562
enh78357     2  175636800  175637800      4       1  150064       1.6662      0.04784
enh78358     2  175643000  175644000      2       1  150064       3.0348    0.0012036
enh78364     2  175892500  175893500      4       2  150064       1.6482     0.049657
enh78454     2  178835500  178836500      7       3  150064       1.9984     0.022839
enh78456     2  178976200  178977200      2       1  150064       1.9619     0.024889
enh78457     2  178978300  178979300      2       1  150064       2.7261    0.0032045
enh78490     2  180293200  180294200      3       2  150064       2.6631    0.0038718
enh78492     2  180311800  180312800      5       3  150064       3.7576   8.5773e-05
enh78493     2  180324900  180325900      3       2  150064       4.3777   5.9962e-06
enh78499     2  180870000  180871000      2       1  150064       2.6466    0.0040648
enh78500     2  180989900  180990900      1       1  150064       3.4796    0.0002511
enh78563     2  182931600  182932600      2       1  150064       1.8191     0.034449
enh78581     2  183874600  183875600      2       1  150064       3.0777     0.001043
enh78587     2  183921700  183922700      3       2  150064       2.2836     0.011196
enh78591     2  183990700  183991700     10       4  150064       1.8414     0.032778
enh78596     2  185475200  185476200      3       2  150064       3.2684    0.0005408
enh78613     2  187408700  187409700      1       1  150064       2.9204     0.001748
enh78623     2  187919700  187920700      2       1  150064       1.7201     0.042704
enh78631     2  188411700  188412700      3       1  150064       1.6685     0.047606
enh78639     2  189159800  189160800      6       3  150064       2.7633    0.0028613
enh78640     2  189160500  189161500      8       3  150064       1.9029     0.028526
enh78641     2  189163200  189164200      3       2  150064       1.8551     0.031793
enh78643     2  189198300  189199300      2       1  150064        2.091     0.018266
enh78648     2  189494300  189495300      4       2  150064       1.6971     0.044842
enh78649     2  189651500  189652500      2       1  150064       2.6071    0.0045662
enh78700     2  190433600  190434600      2       1  150064       2.1181     0.017084
enh78719     2  190735200  190736200      3       2  150064       2.5558     0.005297
enh78729     2  191143700  191144700      6       4  150064       1.9208     0.027378
enh78737     2  191210000  191211000      1       1  150064       2.5887     0.004817
enh78739     2  191222200  191223200      4       1  150064       2.1909      0.01423
enh78753     2  191309400  191310400      3       2  150064       2.2746     0.011465
enh78755     2  191321000  191322000      3       1  150064       1.8934     0.029155
enh78761     2  191364400  191365400      4       2  150064        1.799     0.036008
enh78767     2  191400600  191401600      3       2  150064       1.7662     0.038684
enh78769     2  191437600  191438600      1       1  150064       1.6626       0.0482
enh78771     2  191447700  191448700      2       1  150064       2.2908     0.010987
enh78776     2  191497900  191498900      3       1  150064       3.0363    0.0011977
enh78791     2  191677300  191678300      2       1  150064       2.3229     0.010093
enh78796     2  191719000  191720000      3       1  150064        1.869      0.03081
enh78811     2  191879300  191880300      4       2  150064       1.7544     0.039678
enh78812     2  191884100  191885100      3       2  150064       1.8504     0.032126
enh78813     2  191886100  191887100      5       3  150064       1.9452     0.025878
enh78814     2  191887500  191888500      3       2  150064       1.9371     0.026366
enh78817     2  191896700  191897700      2       1  150064       2.1415     0.016118
enh78819     2  191906200  191907200      1       1  150064       2.1558      0.01555
enh78888     2  194385800  194386800      1       1  150064        5.196    1.018e-07
enh78889     2  194492200  194493200      1       1  150064       4.8604    5.857e-07
enh78894     2  196398500  196399500      3       2  150064       2.4275    0.0076017
enh78895     2  196400500  196401500      3       1  150064       2.4243    0.0076687
enh78896     2  196402800  196403800      1       1  150064       2.3019      0.01067
enh78897     2  196408000  196409000      1       1  150064       3.5268    0.0002103
enh78898     2  196425200  196426200      2       1  150064       2.8788    0.0019958
enh78901     2  196477000  196478000      5       2  150064       1.7236     0.042387
enh78910     2  196932200  196933200      7       3  150064       3.1076   0.00094311
enh78912     2  196965600  196966600      2       1  150064       1.6653     0.047926
enh78913     2  196977700  196978700      3       2  150064       2.2846     0.011167
enh78915     2  197014400  197015400      3       2  150064       2.4773    0.0066194
enh78916     2  197023200  197024200      6       2  150064       1.8215     0.034265
enh78921     2  197038800  197039800      1       1  150064       2.3356     0.009755
enh78922     2  197040900  197041900      1       1  150064       2.3842     0.008558
enh78923     2  197046400  197047400      3       1  150064       2.5254    0.0057788
enh78925     2  197071100  197072100      3       2  150064       1.6588     0.048578
enh78933     2  197139400  197140400      6       4  150064       1.7507     0.039998
enh78940     2  197717600  197718600      1       1  150064       2.1835       0.0145
enh78945     2  197831800  197832800      2       1  150064       2.3767    0.0087347
enh78948     2  197853000  197854000      1       1  150064       2.8627       0.0021
enh78950     2  197941700  197942700      4       1  150064       2.6553    0.0039615
enh78955     2  198006200  198007200      3       1  150064       2.0145      0.02198
enh78960     2  198017200  198018200      3       2  150064       2.4125    0.0079219
enh78962     2  198026400  198027400      2       1  150064       2.2899     0.011013
enh78963     2  198028800  198029800      2       1  150064       2.3458    0.0094928
enh78982     2  198107000  198108000      1       1  150064        1.867      0.03095
enh78991     2  198143500  198144500      5       3  150064       3.7182   0.00010032
enh78992     2  198145900  198146900      2       1  150064       5.4006   3.3218e-08
enh78996     2  198160600  198161600      1       1  150064       5.3602    4.157e-08
enh78997     2  198162200  198163200      1       1  150064       5.4332    2.767e-08
enh78998     2  198166300  198167300      2       1  150064       4.9679   3.3832e-07
enh79000     2  198170600  198171600      4       1  150064       5.0277   2.4814e-07
enh79003     2  198243200  198244200      1       1  150064       4.7819    8.681e-07
enh79005     2  198292900  198293900      1       1  150064       6.4019    7.671e-11
enh79006     2  198307900  198308900      1       1  150064        5.405     3.24e-08
enh79011     2  198361700  198362700      2       1  150064       5.7981   3.3529e-09
enh79016     2  198512400  198513400      2       1  150064       3.3548   0.00039706
enh79017     2  198541400  198542400      1       1  150064       2.0237       0.0215
enh79018     2  198572900  198573900      2       1  150064        4.101   2.0565e-05
enh79019     2  198667600  198668600      2       1  150064       4.1812   1.4498e-05
enh79020     2  198668200  198669200      5       3  150064       4.8872    5.114e-07
enh79021     2  198701900  198702900      2       1  150064       2.3539    0.0092895
enh79022     2  198759000  198760000      2       1  150064       4.1551    1.626e-05
enh79024     2  198860400  198861400      3       2  150064        5.072   1.9685e-07
enh79032     2  199503600  199504600      1       1  150064       2.5786      0.00496
enh79033     2  199562100  199563100      2       1  150064       2.3452    0.0095074
enh79039     2  199830200  199831200      4       2  150064       3.3568   0.00039428
enh79040     2  200230400  200231400      2       1  150064       1.8385     0.032991
enh79042     2  200306600  200307600      1       1  150064       2.2179      0.01328
enh79048     2  200714400  200715400      3       2  150064        6.421   6.7675e-11
enh79049     2  200774800  200775800      3       2  150064       5.8052   3.2138e-09
enh79050     2  200777200  200778200      3       2  150064        5.733   4.9335e-09
enh79051     2  200778700  200779700      2       1  150064        3.754   8.7032e-05
enh79052     2  200787200  200788200      5       2  150064       5.7762   3.8197e-09
enh79053     2  200806100  200807100      4       2  150064       5.1893   1.0554e-07
enh79054     2  200818000  200819000      4       2  150064       5.9462   1.3719e-09
enh79056     2  200822300  200823300      5       2  150064       3.5162   0.00021886
enh79059     2  200850100  200851100      4       2  150064       4.2116   1.2676e-05
enh79062     2  200990700  200991700      2       1  150064       3.2627   0.00055185
enh79063     2  200995200  200996200      3       2  150064       2.3616    0.0090976
enh79065     2  201023900  201024900      2       1  150064       5.4442   2.6026e-08
enh79067     2  201085000  201086000      5       3  150064       2.0659     0.019417
enh79068     2  201087800  201088800      5       3  150064       3.8423   6.0932e-05
enh79071     2  201167200  201168200      4       2  150064       3.7059   0.00010532
enh79073     2  201173400  201174400      1       1  150064       4.7124    1.224e-06
enh79074     2  201175600  201176600      2       1  150064       4.3751   6.0675e-06
enh79075     2  201182000  201183000      3       2  150064       3.7094   0.00010387
enh79076     2  201184400  201185400      1       1  150064       1.8854      0.02969
enh79077     2  201193900  201194900      4       2  150064       2.8612    0.0021102
enh79080     2  201203700  201204700      6       3  150064       1.9621     0.024874
enh79086     2  201221100  201222100      2       1  150064       4.1552   1.6251e-05
enh79087     2  201224600  201225600      2       1  150064       4.0502   2.5586e-05
enh79088     2  201229000  201230000      3       1  150064       4.8925   4.9787e-07
enh79091     2  201239800  201240800      5       2  150064       5.0095   2.7279e-07
enh79092     2  201246500  201247500      4       2  150064       4.1246   1.8573e-05
enh79094     2  201269500  201270500      3       2  150064       2.3572    0.0092073
enh79097     2  201276200  201277200      3       1  150064        3.257   0.00056302
enh79098     2  201307900  201308900      4       2  150064       4.3459   6.9366e-06
enh79099     2  201309000  201310000      2       1  150064       3.2876   0.00050519
enh79100     2  201320100  201321100      1       1  150064       3.8819    5.182e-05
enh79101     2  201321000  201322000      3       1  150064       3.5841   0.00016912
enh79102     2  201321800  201322800      4       2  150064       2.6927    0.0035436
enh79103     2  201331800  201332800      2       1  150064       3.1392   0.00084705
enh79106     2  201373000  201374000      5       3  150064       2.0277     0.021297
enh79112     2  201451000  201452000      3       2  150064       2.5799    0.0049417
enh79115     2  201559500  201560500      4       2  150064       2.2416     0.012495
enh79120     2  201606200  201607200      5       2  150064       1.9379     0.026317
enh79122     2  201621500  201622500      2       1  150064       1.8124     0.034959
enh79124     2  201642200  201643200      2       1  150064        2.272     0.011543
enh79133     2  201751800  201752800      2       1  150064       2.0896     0.018329
enh79163     2  202046800  202047800      1       1  150064       1.8405      0.03285
enh79182     2  202117400  202118400      5       1  150064       2.6017     0.004638
enh79183     2  202118800  202119800      8       4  150064        3.382   0.00035982
enh79186     2  202126400  202127400      5       2  150064       1.6695     0.047511
enh79187     2  202127300  202128300      8       4  150064       2.3391     0.009666
enh79223     2  202838800  202839800     10       3  150064       1.7826      0.03733
enh79261     2  203453700  203454700      4       2  150064       2.0539     0.019991
enh79268     2  203537300  203538300      1       1  150064       2.8652     0.002084
enh79269     2  203621500  203622500      2       1  150064       2.9166    0.0017695
enh79270     2  203638000  203639000      1       1  150064       1.7616      0.03907
enh79277     2  203867100  203868100      2       1  150064       2.7117    0.0033469
enh79278     2  203877800  203878800      1       1  150064       2.9017     0.001856
enh79282     2  203901000  203902000      2       1  150064        1.819     0.034454
enh79283     2  203905700  203906700      1       1  150064       2.0439      0.02048
enh79284     2  203970600  203971600      1       1  150064       1.9398       0.0262
enh79287     2  203991000  203992000      3       2  150064       2.3332    0.0098194
enh79289     2  204105200  204106200      3       1  150064        2.359    0.0091633
enh79294     2  204354300  204355300      1       1  150064       2.4107     0.007962
enh79318     2  204524500  204525500      2       1  150064       1.6587     0.048593
enh79345     2  204761400  204762400      1       1  150064       1.8551      0.03179
enh79348     2  204876500  204877500      4       2  150064       1.8888     0.029457
enh79383     2  205837100  205838100      1       1  150064       2.1553      0.01557
enh79388     2  206342400  206343400      4       1  150064        2.049      0.02023
enh79391     2  206410300  206411300      2       1  150064       1.7477     0.040258
enh79402     2  206578600  206579600      1       1  150064       2.1306      0.01656
enh79406     2  206591600  206592600      5       3  150064       2.0573     0.019828
enh79426     2  206773300  206774300      2       1  150064       2.4395    0.0073548
enh79444     2  206947400  206948400      3       2  150064       1.9901     0.023292
enh79464     2  207911200  207912200      3       2  150064       1.8611     0.031363
enh79484     2  208089400  208090400      3       2  150064       2.3381    0.0096897
enh79494     2  208272800  208273800      3       2  150064       2.2472     0.012315
enh79496     2  208339300  208340300      5       2  150064       3.0452    0.0011627
enh79497     2  208345600  208346600      3       1  150064       2.1836     0.014497
enh79498     2  208362800  208363800      6       2  150064       3.9032   4.7463e-05
enh79499     2  208364000  208365000      2       1  150064       2.7784    0.0027312
enh79501     2  208368900  208369900      3       1  150064       3.2021   0.00068218
enh79503     2  208391900  208392900      3       2  150064       2.6708    0.0037839
enh79504     2  208398000  208399000      1       1  150064       4.0619    2.434e-05
enh79508     2  208421300  208422300      2       1  150064       3.8133   6.8557e-05
enh79509     2  208481500  208482500      3       1  150064       3.7659    8.296e-05
enh79510     2  208484200  208485200      1       1  150064       4.1235    1.866e-05
enh79513     2  208497600  208498600      1       1  150064       4.1488    1.671e-05
enh79558     2  208853400  208854400      1       1  150064       2.3401     0.009638
enh79567     2  208912100  208913100      2       1  150064        1.965     0.024707
enh79568     2  208988500  208989500      2       1  150064       1.8081     0.035298
enh79569     2  208989000  208990000      5       2  150064       1.8657      0.03104
enh79572     2  209007000  209008000      4       2  150064       1.6653     0.047923
enh79575     2  209078100  209079100      1       1  150064       1.8089      0.03523
enh79624     2  213641500  213642500      4       1  150064       1.8196     0.034408
enh79625     2  213767800  213768800      3       2  150064       1.9892     0.023338
enh79628     2  213839300  213840300      3       2  150064       1.9201      0.02742
enh79645     2  214529000  214530000      2       1  150064       1.7022     0.044363
enh79646     2  214726800  214727800      8       1  150064       1.7286     0.041938
enh79681     2  216696200  216697200      3       2  150064       1.9672     0.024578
enh79690     2  216875800  216876800      5       2  150064       1.6575     0.048708
enh79714     2  217278000  217279000      3       1  150064       2.8614    0.0021086
enh79722     2  217396800  217397800      1       1  150064       2.2004      0.01389
enh79724     2  217404800  217405800      2       1  150064        1.993     0.023129
enh79733     2  217483900  217484900      4       2  150064       1.9169     0.027628
enh79735     2  217501200  217502200      1       1  150064       2.6239     0.004346
enh79742     2  217523300  217524300      1       1  150064       1.9774        0.024
enh79743     2  217529800  217530800      1       1  150064       2.3264     0.009999
enh79777     2  217856400  217857400      1       1  150064       2.0359      0.02088
enh79780     2  217901800  217902800      6       2  150064       2.4587    0.0069724
enh79784     2  217939600  217940600     10       4  150064       2.3359    0.0097472
enh79786     2  218025900  218026900      1       1  150064       2.1604      0.01537
enh79817     2  218492700  218493700      2       1  150064       2.4716    0.0067248
enh79839     2  218654400  218655400      5       1  150064       2.5606    0.0052246
enh79874     2  218824400  218825400      7       2  150064       1.6735     0.047116
enh79907     2  219140000  219141000      1       1  150064       1.8132       0.0349
enh79968     2  219920500  219921500      4       2  150064       2.2076     0.013636
enh79970     2  219945200  219946200      5       2  150064       2.7108    0.0033559
enh79971     2  219950300  219951300      1       1  150064       2.3947     0.008317
enh79976     2  220005100  220006100      3       1  150064        2.734    0.0031286
enh79977     2  220014100  220015100      2       1  150064       2.3677    0.0089503
enh79978     2  220025600  220026600      2       1  150064       2.6891    0.0035818
enh79979     2  220034800  220035800      3       1  150064       4.2122   1.2643e-05
enh79980     2  220044300  220045300      1       1  150064       4.6578    1.598e-06
enh79981     2  220046900  220047900      2       1  150064       3.8342   6.2995e-05
enh79986     2  220091900  220092900      2       1  150064       1.9286     0.026889
enh80024     2  220776800  220777800      2       1  150064       1.8181     0.034527
enh80026     2  221823600  221824600      1       1  150064       2.5469     0.005435
enh80033     2  222393400  222394400      4       2  150064       2.8771     0.002007
enh80037     2  222644600  222645600      3       1  150064        2.206     0.013693
enh80072     2  223705400  223706400      5       2  150064       1.7048      0.04412
enh80077     2  223728300  223729300      3       1  150064       1.8497     0.032177
enh80088     2  223769000  223770000      1       1  150064       1.8174      0.03458
enh80089     2  223771400  223772400      2       1  150064       1.7092     0.043711
enh80144     2  224890000  224891000      6       3  150064       1.8193     0.034431
enh80148     2  225011000  225012000      2       1  150064       2.1875     0.014352
enh80156     2  225306400  225307400     10       4  150064       2.3073     0.010519
enh80158     2  225381800  225382800      1       1  150064       2.3599     0.009139
enh80160     2  225384800  225385800      3       2  150064       3.6737   0.00011953
enh80162     2  225390000  225391000      3       2  150064       1.7678     0.038544
enh80165     2  225426400  225427400      7       3  150064       3.0759    0.0010494
enh80166     2  225434000  225435000      3       1  150064        4.946   3.7869e-07
enh80168     2  225439900  225440900      9       3  150064       1.6497     0.049506
enh80170     2  225446300  225447300      3       2  150064       4.6729   1.4851e-06
enh80172     2  225478300  225479300      5       3  150064       2.4454    0.0072354
enh80173     2  225503500  225504500      2       1  150064       2.1139     0.017261
enh80180     2  225759200  225760200      4       2  150064       2.1264     0.016733
enh80181     2  225774600  225775600      8       3  150064       1.7529     0.039808
enh80199     2  225889400  225890400      2       1  150064       2.4868    0.0064455
enh80257     2  227699100  227700100      3       2  150064       2.6478    0.0040509
enh80258     2  227702300  227703300      6       1  150064       1.8715     0.030641
enh80259     2  227703800  227704800      3       1  150064       1.8996      0.02874
enh80260     2  227704600  227705600      3       1  150064       1.7194     0.042769
enh80262     2  227727000  227728000      4       1  150064       2.3948    0.0083141
enh80265     2  227841600  227842600      2       1  150064       2.0638      0.01952
enh80273     2  228200000  228201000      3       2  150064       1.9285     0.026894
enh80281     2  228262400  228263400      6       2  150064       2.6837    0.0036411
enh80282     2  228264000  228265000      8       4  150064       1.6599     0.048466
enh80283     2  228266000  228267000     14       2  150064       2.7348    0.0031207
enh80286     2  228281600  228282600      3       2  150064        2.102     0.017775
enh80287     2  228284500  228285500      5       2  150064       1.9737     0.024208
enh80291     2  228324700  228325700      1       1  150064       2.7341     0.003128
enh80292     2  228327100  228328100      4       2  150064       2.0157     0.021917
enh80298     2  228347400  228348400      3       2  150064       1.9634     0.024799
enh80308     2  228383100  228384100      8       3  150064       2.4844    0.0064886
enh80320     2  228639600  228640600     12       3  150064       1.7706     0.038314
enh80325     2  228661100  228662100      4       1  150064       1.9594     0.025033
enh80326     2  228663700  228664700      5       2  150064       2.7032    0.0034337
enh80342     2  229953500  229954500      4       2  150064       1.9176     0.027583
enh80344     2  230018000  230019000      4       2  150064       2.2565     0.012018
enh80356     2  230195900  230196900      4       2  150064       1.7808     0.037471
enh80372     2  230844800  230845800      1       1  150064        2.353     0.009312
enh80373     2  230845500  230846500      1       1  150064        2.405     0.008087
enh80381     2  231082000  231083000      2       1  150064       1.6688     0.047582
enh80402     2  231337700  231338700      2       1  150064       1.7103     0.043601
enh80403     2  231377300  231378300      1       1  150064       1.7405      0.04089
enh80516     2  232326200  232327200      2       1  150064       1.9244     0.027151
enh80517     2  232333000  232334000      6       3  150064       2.2389     0.012583
enh80518     2  232333800  232334800     10       4  150064        2.723    0.0032351
enh80536     2  232480900  232481900      2       1  150064       1.8806     0.030016
enh80547     2  232528500  232529500      3       1  150064       2.1975     0.013994
enh80550     2  232539200  232540200      3       1  150064       2.0666     0.019387
enh80551     2  232542000  232543000      5       3  150064       1.8461     0.032437
enh80584     2  233174400  233175400      3       2  150064       2.1342     0.016413
enh80594     2  233416400  233417400      1       1  150064       1.6581      0.04865
enh80596     2  233438100  233439100      2       1  150064       1.6693     0.047529
enh80598     2  233453100  233454100      3       1  150064       1.7228     0.042464
enh80599     2  233457900  233458900      2       1  150064       1.9191     0.027486
enh80604     2  233565800  233566800      3       2  150064        5.358   4.2063e-08
enh80606     2  233641200  233642200      2       1  150064       3.9067   4.6789e-05
enh80607     2  233642700  233643700      1       1  150064       4.5079    3.273e-06
enh80608     2  233644200  233645200      2       1  150064       2.6718    0.0037717
enh80609     2  233646200  233647200      4       2  150064       4.2163    1.242e-05
enh80611     2  233699900  233700900      5       3  150064       2.5359    0.0056073
enh80612     2  233702700  233703700      1       1  150064       3.5443    0.0001968
enh80613     2  233718000  233719000      3       2  150064       5.9004    1.813e-09
enh80615     2  233725400  233726400      3       1  150064       3.1001   0.00096714
enh80616     2  233736200  233737200      4       2  150064       4.6948   1.3345e-06
enh80617     2  233738200  233739200      4       2  150064        1.739     0.041013
enh80620     2  233845200  233846200      6       3  150064       1.6665     0.047805
enh80670     2  234310700  234311700      2       1  150064       1.7588     0.039303
enh80736     2  235354400  235355400      5       2  150064       1.7943     0.036381
enh80739     2  235373400  235374400      1       1  150064       2.1502      0.01577
enh80753     2  235781800  235782800      4       2  150064       1.9651     0.024701
enh80820     2  236471700  236472700      1       1  150064       2.0511      0.02013
enh80830     2  236514100  236515100      1       1  150064       1.8251      0.03399
enh80839     2  236546900  236547900      6       2  150064       1.7048     0.044114
enh80840     2  236549900  236550900      4       1  150064       2.0232     0.021528
enh80842     2  236556400  236557400      3       1  150064       2.3053     0.010575
enh80861     2  236616400  236617400      2       1  150064       1.8909     0.029317
enh80862     2  236618000  236619000      8       4  150064       2.2327     0.012783
enh80877     2  237242400  237243400      5       1  150064       2.5275    0.0057443
enh80878     2  237246300  237247300      1       1  150064       2.5282     0.005733
enh80889     2  237550900  237551900      6       2  150064       2.0007      0.02271
enh80912     2  237897100  237898100      4       1  150064       1.8289     0.033704
enh80939     2  238161500  238162500      1       1  150064       1.6558      0.04888
enh80994     2  238480900  238481900      1       1  150064       2.1434      0.01604
enh80995     2  238483600  238484600      9       3  150064       1.7736     0.038063
enh81027     2  238647900  238648900      5       2  150064       2.1253     0.016782
enh81029     2  238652900  238653900      7       2  150064       1.7236     0.042395
enh81211     2  240403900  240404900      2       1  150064       2.3513    0.0093534
enh81212     2  240421200  240422200      3       2  150064       1.8578     0.031601
enh81249     2  241351200  241352200      7       2  150064       2.5521    0.0053536
enh81254     2  241393800  241394800      1       1  150064       1.7524      0.03985
enh81314     2  242224400  242225400      4       2  150064       1.7112      0.04352
enh81320     2  242251700  242252700      2       1  150064       1.9405     0.026157
enh81332     2  242304400  242305400      3       1  150064       1.7677     0.038552
enh81334     2  242308000  242309000      1       1  150064       2.6246     0.004337
enh81340     2  242325500  242326500      4       2  150064       2.6583    0.0039269
enh81344     2  242350000  242351000      4       2  150064       2.0214     0.021619
enh81345     2  242351000  242352000      4       2  150064       2.1913     0.014216
enh81368     2  242604500  242605500      3       1  150064       2.1349     0.016386
enh81383     2  242820100  242821100      2       1  150064       1.9287     0.026884
enh81388     2  242841600  242842600      7       3  150064       1.6592     0.048538
enh81389     2  242843800  242844800      5       1  150064       2.1047     0.017658
enh81417     3    3221400    3222400      4       2  150064       1.7359     0.041293
enh81420     3    3883700    3884700      3       2  150064       1.7815     0.037414
enh81427     3    4203100    4204100      2       1  150064       1.7574     0.039424
enh81431     3    4348200    4349200      2       1  150064       2.5024    0.0061681
enh81454     3    4574500    4575500      6       3  150064         1.72     0.042715
enh81488     3    4890500    4891500      4       1  150064       2.1487     0.015829
enh81490     3    4907800    4908800      2       1  150064       1.7891     0.036799
enh81497     3    4990400    4991400      5       2  150064       1.8952     0.029036
enh81505     3    5061300    5062300      3       2  150064       2.8895    0.0019292
enh81513     3    5175000    5176000      2       1  150064         1.65     0.049467
enh81526     3    5259500    5260500      7       2  150064       1.7606     0.039154
enh81527     3    5264000    5265000      8       4  150064       2.0631     0.019552
enh81555     3    8524200    8525200      7       2  150064       1.7872     0.036953
enh81575     3    8676900    8677900      2       1  150064       1.7366     0.041229
enh81596     3    9069300    9070300      7       3  150064        2.941    0.0016359
enh81598     3    9109200    9110200      3       2  150064       2.4599    0.0069497
enh81602     3    9175100    9176100      2       1  150064       1.9232     0.027225
enh81603     3    9177100    9178100      3       2  150064       2.7217    0.0032478
enh81605     3    9182500    9183500      1       1  150064       2.2035      0.01378
enh81622     3    9403200    9404200      2       1  150064       2.4557    0.0070301
enh81624     3    9406000    9407000      4       2  150064       2.0666     0.019388
enh81628     3    9449800    9450800      2       1  150064       2.3792    0.0086755
enh81630     3    9455700    9456700      3       2  150064       2.1035     0.017711
enh81632     3    9462700    9463700      4       2  150064        2.434    0.0074661
enh81633     3    9465400    9466400      2       1  150064       1.9569     0.025179
enh81641     3    9756900    9757900      4       2  150064       1.7836     0.037248
enh81658     3    9894100    9895100      1       1  150064       1.9637      0.02478
enh81661     3    9908200    9909200      4       2  150064       2.7089    0.0033755
enh81703     3   10240300   10241300      2       1  150064       1.7216     0.042573
enh81719     3   10437400   10438400      4       2  150064       3.1066   0.00094611
enh81721     3   10593600   10594600      3       1  150064       2.2016     0.013848
enh81757     3   11426800   11427800      2       1  150064       1.8283     0.033751
enh81761     3   11475200   11476200      1       1  150064       2.2191      0.01324
enh81776     3   11601800   11602800      3       1  150064       1.6568      0.04878
enh81777     3   11609000   11610000      3       1  150064       1.9176      0.02758
enh81799     3   11664300   11665300      4       2  150064       2.0189     0.021748
enh81803     3   11680900   11681900      4       2  150064        2.301     0.010695
enh81804     3   11685400   11686400      1       1  150064       4.0817    2.235e-05
enh81805     3   11701900   11702900      4       1  150064       2.3959    0.0082898
enh81806     3   11703000   11704000      2       1  150064       3.0804    0.0010335
enh81817     3   11885800   11886800      5       1  150064       2.4592    0.0069617
enh81818     3   11888600   11889600      1       1  150064       2.3023      0.01066
enh81820     3   12154000   12155000      1       1  150064       2.0682      0.01931
enh81821     3   12176500   12177500      2       1  150064       2.8207    0.0023956
enh81823     3   12185400   12186400      5       3  150064       2.1581      0.01546
enh81826     3   12197200   12198200      5       2  150064       2.1735      0.01487
enh81830     3   12219200   12220200      1       1  150064       2.1998      0.01391
enh81831     3   12221400   12222400      2       1  150064       2.6385    0.0041636
enh81833     3   12231400   12232400      2       1  150064       2.9607    0.0015346
enh81846     3   12357700   12358700      4       2  150064       1.9967     0.022929
enh81851     3   12393100   12394100      2       1  150064        2.105     0.017646
enh81866     3   12483100   12484100      3       2  150064       3.1767   0.00074483
enh81870     3   12502800   12503800      3       2  150064       1.8922     0.029232
enh81871     3   12512300   12513300      3       2  150064       2.5137    0.0059735
enh81876     3   12549100   12550100      2       1  150064       1.8333     0.033382
enh81878     3   12563800   12564800      3       1  150064       2.8724     0.002037
enh81881     3   12601000   12602000      3       1  150064       2.5321    0.0056684
enh81882     3   12603200   12604200      2       1  150064         2.25     0.012224
enh81885     3   12663300   12664300      2       1  150064       1.8685     0.030845
enh81894     3   12694600   12695600      2       1  150064       1.7605     0.039158
enh81897     3   12711800   12712800      3       2  150064       2.8368    0.0022781
enh81898     3   12723100   12724100      1       1  150064       2.3974     0.008255
enh81899     3   12735300   12736300      4       2  150064       1.9715     0.024335
enh81900     3   12744800   12745800      3       2  150064       2.6234    0.0043531
enh81901     3   12748500   12749500      4       2  150064       2.1782     0.014694
enh81902     3   12761200   12762200      2       1  150064       1.7678     0.038545
enh81903     3   12763500   12764500      5       3  150064       2.8347    0.0022932
enh81904     3   12770100   12771100      3       2  150064       2.3072     0.010522
enh81932     3   13033900   13034900      3       2  150064       2.7578    0.0029097
enh81933     3   13034400   13035400      5       3  150064       2.9602    0.0015374
enh81943     3   13081000   13082000      6       2  150064       3.0729    0.0010599
enh81944     3   13087800   13088800      4       1  150064       2.3735    0.0088105
enh81945     3   13110600   13111600      7       3  150064       2.4122    0.0079291
enh81953     3   13390300   13391300      4       2  150064       2.0088     0.022279
enh81956     3   13462400   13463400      4       2  150064       2.1871     0.014368
enh81958     3   13493800   13494800      4       2  150064       1.9606     0.024965
enh81986     3   14217100   14218100      5       2  150064       1.8216     0.034258
enh82012     3   14418900   14419900     10       2  150064       2.5294    0.0057131
enh82013     3   14425400   14426400      8       3  150064       2.8756    0.0020165
enh82016     3   14435000   14436000      5       3  150064       1.8697     0.030763
enh82017     3   14437200   14438200      2       1  150064       1.9864     0.023493
enh82019     3   14442800   14443800      1       1  150064       1.7653      0.03876
enh82040     3   14550200   14551200      5       3  150064       1.7129     0.043363
enh82041     3   14567000   14568000      5       2  150064       1.9321     0.026674
enh82044     3   14589500   14590500      2       1  150064       1.9319     0.026685
enh82047     3   14690200   14691200      4       1  150064       1.7479     0.040244
enh82048     3   14691400   14692400      1       1  150064       1.7781      0.03769
enh82054     3   14855500   14856500      2       1  150064       1.7496     0.040094
enh82061     3   14894000   14895000     10       5  150064       1.9322     0.026665
enh82065     3   14919200   14920200      9       2  150064       1.7472     0.040304
enh82069     3   14962200   14963200      2       1  150064       2.6052    0.0045911
enh82082     3   15138600   15139600      2       1  150064       1.7907     0.036672
enh82187     3   16309300   16310300      1       1  150064       2.1128      0.01731
enh82196     3   16353100   16354100      3       1  150064       1.7802      0.03752
enh82197     3   16358700   16359700      8       2  150064       1.8349     0.033259
enh82209     3   16440700   16441700      5       2  150064       2.0809      0.01872
enh82230     3   16841700   16842700      5       2  150064       2.7119    0.0033453
enh82231     3   16842800   16843800      2       1  150064       3.6224   0.00014595
enh82232     3   16879600   16880600      1       1  150064       1.8239      0.03408
enh82236     3   16891000   16892000      5       3  150064       1.8073     0.035355
enh82244     3   16946800   16947800      2       1  150064       2.0614     0.019632
enh82245     3   16948200   16949200      2       1  150064       2.0693     0.019258
enh82248     3   16958800   16959800      4       1  150064       3.3368   0.00042379
enh82249     3   16960700   16961700      3       2  150064       2.9651    0.0015131
enh82251     3   16970700   16971700      5       2  150064       3.0721    0.0010627
enh82252     3   16977400   16978400      3       1  150064       1.7499     0.040067
enh82257     3   17055400   17056400      1       1  150064         2.53     0.005703
enh82259     3   17075500   17076500      3       1  150064       1.9245     0.027146
enh82260     3   17081000   17082000      4       2  150064       2.4159    0.0078489
enh82263     3   17130200   17131200      3       2  150064       2.8742    0.0020252
enh82265     3   17220900   17221900      3       1  150064       4.2715   9.7099e-06
enh82266     3   17231900   17232900      1       1  150064       4.6319    1.812e-06
enh82267     3   17236900   17237900      2       1  150064       3.8841   5.1359e-05
enh82269     3   17443100   17444100      4       1  150064       3.0978   0.00097479
enh82270     3   17465400   17466400      2       1  150064        3.761   8.4606e-05
enh82276     3   17661400   17662400      2       1  150064       4.3834   5.8411e-06
enh82277     3   17668000   17669000      1       1  150064       5.0136    2.671e-07
enh82278     3   17686300   17687300      3       2  150064       3.7255   9.7464e-05
enh82279     3   17706200   17707200      2       1  150064       4.1961   1.3575e-05
enh82280     3   17728700   17729700      3       1  150064       4.8967   4.8736e-07
enh82281     3   17780000   17781000      3       2  150064       4.6669   1.5285e-06
enh82282     3   17784800   17785800      4       1  150064         2.91     0.001807
enh82283     3   17788300   17789300      5       2  150064       4.6373   1.7649e-06
enh82284     3   17790800   17791800      1       1  150064       3.0272     0.001234
enh82285     3   17794500   17795500      1       1  150064       4.6398    1.744e-06
enh82286     3   17882200   17883200      2       1  150064       4.1648   1.5584e-05
enh82288     3   18457900   18458900      1       1  150064       2.2682      0.01166
enh82300     3   19942900   19943900      1       1  150064       2.6904     0.003568
enh82303     3   19991500   19992500      6       3  150064        1.708     0.043821
enh82324     3   21686500   21687500      5       2  150064       1.6511     0.049358
enh82341     3   23444000   23445000      1       1  150064       1.9392      0.02624
enh82350     3   23768300   23769300      5       3  150064       2.4113     0.007947
enh82351     3   23769900   23770900      1       1  150064       1.8874      0.02955
enh82358     3   23850600   23851600      1       1  150064       2.4976     0.006252
enh82359     3   23853100   23854100      4       2  150064       3.4433    0.0002873
enh82385     3   24040300   24041300      2       1  150064       2.0099     0.022223
enh82388     3   24179800   24180800      1       1  150064       3.0797     0.001036
enh82390     3   24227000   24228000      6       2  150064       1.7418     0.040776
enh82391     3   24254400   24255400      7       3  150064       3.1012   0.00096359
enh82396     3   24301500   24302500      2       1  150064       1.8093     0.035202
enh82420     3   24523500   24524500      6       3  150064       2.2687     0.011642
enh82423     3   24531500   24532500      5       2  150064        3.236   0.00060598
enh82424     3   24532800   24533800      5       3  150064       2.2592     0.011936
enh82427     3   24538300   24539300      3       1  150064       1.7276     0.042031
enh82428     3   24546800   24547800      3       1  150064       2.5126    0.0059918
enh82438     3   25086300   25087300      4       2  150064       1.8876     0.029543
enh82439     3   25158400   25159400      4       2  150064       2.0843     0.018565
enh82454     3   25524200   25525200      1       1  150064       1.8719      0.03061
enh82457     3   25634300   25635300      1       1  150064       2.2734       0.0115
enh82464     3   25822400   25823400      1       1  150064       2.0353      0.02091
enh82468     3   25833500   25834500      2       1  150064       2.2508     0.012198
enh82536     3   29372300   29373300      4       2  150064       1.6588     0.048578
enh82539     3   29451400   29452400      4       2  150064       3.0084     0.001313
enh82540     3   29469200   29470200      6       2  150064       1.6934     0.045186
enh82541     3   29471800   29472800      4       2  150064       2.0827     0.018637
enh82546     3   29556100   29557100      3       1  150064       1.7095     0.043679
enh82549     3   29736800   29737800      4       1  150064       1.8102     0.035131
enh82550     3   29800100   29801100      2       1  150064       3.1553   0.00080157
enh82551     3   29805200   29806200      5       1  150064       2.9172    0.0017661
enh82553     3   30123300   30124300     10       3  150064       2.5355     0.005614
enh82554     3   30126200   30127200      5       2  150064        2.956    0.0015583
enh82556     3   30154300   30155300      2       1  150064       2.8283      0.00234
enh82557     3   30156200   30157200      3       2  150064        1.962     0.024881
enh82564     3   30340900   30341900      4       2  150064       2.4321    0.0075062
enh82565     3   30341800   30342800      3       2  150064        1.723     0.042441
enh82569     3   30373800   30374800      3       2  150064        2.272     0.011544
enh82571     3   30385600   30386600      1       1  150064       1.7551      0.03962
enh82573     3   30412100   30413100      3       2  150064       3.1646   0.00077635
enh82577     3   30514700   30515700      3       2  150064       1.7238     0.042375
enh82605     3   30706000   30707000      2       1  150064       2.5237    0.0058069
enh82632     3   31411400   31412400      2       1  150064       1.7529     0.039807
enh82633     3   31503400   31504400      7       3  150064       2.0773     0.018887
enh82640     3   31588800   31589800      2       1  150064       2.6997    0.0034698
enh82645     3   31675600   31676600      2       1  150064       2.6739    0.0037483
enh82646     3   31677600   31678600      3       2  150064       2.7074    0.0033903
enh82649     3   31713700   31714700      5       2  150064       1.8948     0.029061
enh82661     3   31987600   31988600      5       2  150064       2.3864     0.008508
enh82666     3   32019900   32020900      4       1  150064       2.3253     0.010027
enh82667     3   32023400   32024400     10       2  150064       2.1374     0.016282
enh82668     3   32059700   32060700      1       1  150064       3.1554    0.0008015
enh82689     3   32326100   32327100      5       2  150064       1.6621     0.048249
enh82693     3   32344000   32345000      5       2  150064       1.9375     0.026344
enh82694     3   32345400   32346400      3       1  150064       2.1335     0.016442
enh82737     3   32744700   32745700      5       3  150064       1.6734     0.047124
enh82741     3   32881500   32882500      1       1  150064       1.7591      0.03928
enh82743     3   32888600   32889600      6       3  150064       2.1721     0.014924
enh82750     3   33015000   33016000      5       2  150064        1.945      0.02589
enh82768     3   33318200   33319200      2       1  150064       2.6051    0.0045928
enh82770     3   33396600   33397600      3       2  150064       2.2748     0.011458
enh82771     3   33398000   33399000      5       3  150064       1.8165     0.034647
enh82772     3   33401600   33402600      2       1  150064       3.0814      0.00103
enh82773     3   33414000   33415000      2       1  150064       2.7776    0.0027379
enh82774     3   33468000   33469000      2       1  150064       3.1168   0.00091427
enh82775     3   33471500   33472500      3       1  150064       2.4046    0.0080951
enh82776     3   33474800   33475800      7       3  150064         2.96    0.0015383
enh82778     3   33478000   33479000      4       2  150064        3.137   0.00085329
enh82779     3   33483200   33484200      6       3  150064       2.7076    0.0033882
enh82780     3   33619800   33620800      2       1  150064       1.6786     0.046615
enh82782     3   33638600   33639600      1       1  150064       2.2307      0.01285
enh82792     3   33843200   33844200      5       2  150064       1.7755      0.03791
enh82796     3   34052800   34053800      5       2  150064       2.6339    0.0042209
enh82802     3   34393700   34394700      2       1  150064        2.188     0.014334
enh82813     3   36917600   36918600      2       1  150064       2.8982    0.0018764
enh82814     3   36933600   36934600      2       1  150064        2.625     0.004332
enh82815     3   36934800   36935800      3       1  150064       3.0269    0.0012354
enh82818     3   36953000   36954000      2       1  150064       3.8557   5.7688e-05
enh82820     3   36960100   36961100      3       2  150064        3.267   0.00054338
enh82824     3   36984600   36985600      2       1  150064       2.7253    0.0032117
enh82825     3   36986400   36987400      4       2  150064       2.6413    0.0041289
enh82827     3   36999100   37000100      2       1  150064       2.6593    0.0039153
enh82828     3   37010700   37011700      2       1  150064       2.8671     0.002071
enh82830     3   37074000   37075000      3       2  150064       2.4249    0.0076563
enh82831     3   37095500   37096500      3       2  150064       2.6262    0.0043168
enh82833     3   37144600   37145600      1       1  150064       2.9363     0.001661
enh82838     3   37180700   37181700      2       1  150064       2.7607    0.0028837
enh82840     3   37196700   37197700      2       1  150064       2.3073     0.010518
enh82841     3   37204500   37205500      3       1  150064       3.0441    0.0011669
enh82842     3   37210300   37211300      3       1  150064       2.7639    0.0028556
enh82844     3   37214500   37215500      2       1  150064       2.0011     0.022689
enh82846     3   37222800   37223800      1       1  150064       2.2626      0.01183
enh82847     3   37224700   37225700      5       3  150064       2.4482    0.0071786
enh82848     3   37254400   37255400      2       1  150064       2.1823     0.014545
enh82850     3   37270300   37271300      2       1  150064       1.8896     0.029403
enh82854     3   37408400   37409400      2       1  150064       2.1973        0.014
enh82860     3   37540100   37541100      3       1  150064       1.9193     0.027476
enh82861     3   37552200   37553200      2       1  150064       2.0508     0.020145
enh82863     3   37577300   37578300      9       2  150064       2.2621     0.011845
enh82864     3   37579100   37580100      5       2  150064       2.4097    0.0079819
enh82877     3   37686800   37687800      3       1  150064       2.6009    0.0046494
enh82878     3   37694000   37695000      6       1  150064       2.1961     0.014044
enh82879     3   37702400   37703400      3       1  150064       2.4392    0.0073593
enh82881     3   37716500   37717500      2       1  150064       2.0647     0.019474
enh82883     3   37731000   37732000      4       2  150064       2.7581    0.0029067
enh82888     3   37771700   37772700      4       2  150064       1.7547     0.039658
enh82889     3   37777700   37778700      4       2  150064       3.2901   0.00050077
enh82891     3   37803900   37804900      1       1  150064       1.8124      0.03496
enh82894     3   37828800   37829800      3       1  150064       2.5128     0.005988
enh82901     3   37906800   37907800      2       1  150064        2.173     0.014889
enh82911     3   37948200   37949200      5       2  150064       1.9275     0.026959
enh82912     3   37950700   37951700      2       1  150064       3.6389   0.00013692
enh82913     3   37952100   37953100      4       1  150064       3.5504    0.0001923
enh82914     3   37953600   37954600      4       2  150064       2.9667     0.001505
enh82916     3   37960800   37961800      4       2  150064       1.7385     0.041061
enh82917     3   37961500   37962500      4       2  150064       3.0667    0.0010821
enh82918     3   37964200   37965200      2       1  150064       3.1752   0.00074856
enh82919     3   37966100   37967100      4       2  150064       2.8943    0.0019001
enh82920     3   37972400   37973400      3       2  150064       3.0321    0.0012143
enh82921     3   37973700   37974700      7       3  150064       3.9796   3.4522e-05
enh82922     3   37975700   37976700      3       2  150064       2.8378     0.002271
enh82923     3   37977400   37978400      3       2  150064        3.341    0.0004174
enh82928     3   37988100   37989100      1       1  150064       3.9365    4.134e-05
enh82929     3   37991100   37992100      2       1  150064       2.6342    0.0042167
enh82930     3   37995500   37996500      2       1  150064       1.8401     0.032875
enh82931     3   37997800   37998800      2       1  150064       2.0516     0.020107
enh82967     3   38494000   38495000      3       1  150064       3.1473   0.00082402
enh82969     3   38501700   38502700      1       1  150064       3.2383    0.0006013
enh82971     3   38513500   38514500      2       1  150064       3.2491    0.0005789
enh82976     3   39092200   39093200      1       1  150064       2.7488     0.002991
enh82982     3   39149800   39150800      8       4  150064       2.0115     0.022138
enh83010     3   39331300   39332300      1       1  150064       1.8839      0.02979
enh83059     3   40732300   40733300      3       1  150064       1.8355     0.033214
enh83060     3   40783100   40784100      1       1  150064       1.9651       0.0247
enh83152     3   42189700   42190700      3       1  150064       2.5561    0.0052933
enh83154     3   42193500   42194500      2       1  150064       2.3927    0.0083616
enh83157     3   42206300   42207300      3       1  150064        2.118     0.017088
enh83160     3   42214600   42215600      1       1  150064         2.26      0.01191
enh83161     3   42217600   42218600      3       2  150064       2.5686    0.0051049
enh83162     3   42219600   42220600      6       2  150064        2.194     0.014116
enh83163     3   42221600   42222600      3       1  150064       2.7803    0.0027152
enh83164     3   42222900   42223900      9       2  150064       2.1755     0.014795
enh83165     3   42225600   42226600      5       2  150064       2.4904    0.0063792
enh83166     3   42229400   42230400      6       1  150064       2.1932     0.014145
enh83167     3   42231500   42232500      6       2  150064       2.4527    0.0070896
enh83168     3   42233700   42234700      6       2  150064       1.9939     0.023082
enh83169     3   42236900   42237900      3       1  150064       2.5243    0.0057956
enh83175     3   42417400   42418400      4       1  150064       2.5323    0.0056658
enh83187     3   42561000   42562000      1       1  150064       2.3269     0.009984
enh83189     3   42571000   42572000      5       3  150064       2.4964    0.0062737
enh83206     3   42692900   42693900      2       1  150064       2.1973     0.013999
enh83211     3   42742700   42743700      2       1  150064       1.9889     0.023356
enh83245     3   43132000   43133000      5       2  150064       2.1664     0.015139
enh83259     3   43333400   43334400      3       2  150064       1.6519      0.04928
enh83266     3   43358800   43359800      2       1  150064       1.7782     0.037685
enh83268     3   43362100   43363100      2       1  150064       2.1373     0.016287
enh83269     3   43367800   43368800      3       2  150064       2.4438     0.007266
enh83273     3   43404700   43405700      4       2  150064       1.9069     0.028268
enh83279     3   43455000   43456000      2       1  150064       1.8782     0.030177
enh83289     3   43680100   43681100      1       1  150064       1.7368      0.04121
enh83292     3   43691200   43692200      2       1  150064       2.2161     0.013341
enh83295     3   43737500   43738500      2       1  150064        3.346   0.00040994
enh83298     3   43764200   43765200      3       1  150064       2.8503    0.0021839
enh83300     3   43778000   43779000      1       1  150064       3.6714    0.0001206
enh83303     3   43799600   43800600      3       2  150064        2.988    0.0014042
enh83305     3   43811800   43812800      1       1  150064       1.6469      0.04979
enh83310     3   44225700   44226700      5       3  150064       2.1993     0.013929
enh83311     3   44239700   44240700      4       2  150064       2.0554      0.01992
enh83312     3   44242800   44243800      6       2  150064       2.3924    0.0083703
enh83316     3   44293700   44294700      5       1  150064         2.15     0.015777
enh83320     3   44396900   44397900      5       2  150064        2.871    0.0020458
enh83321     3   44400500   44401500      2       1  150064       2.9193    0.0017543
enh83322     3   44404800   44405800      2       1  150064       2.0951      0.01808
enh83330     3   44597400   44598400      1       1  150064       3.0287     0.001228
enh83337     3   44727100   44728100      5       3  150064       1.6802     0.046456
enh83374     3   45154600   45155600      4       2  150064       2.0524     0.020064
enh83376     3   45164800   45165800      1       1  150064       1.7014      0.04443
enh83381     3   45179700   45180700      7       4  150064       2.5218    0.0058385
enh83386     3   45219700   45220700      9       4  150064       2.0059     0.022434
enh83393     3   45414400   45415400      4       2  150064       1.7833     0.037269
enh83470     3   46100200   46101200      9       3  150064       2.1067      0.01757
enh83474     3   46131600   46132600      2       1  150064       1.9312     0.026727
enh83533     3   46615600   46616600      3       1  150064         1.94      0.02619
enh83636     3   47653200   47654200      1       1  150064       2.0591      0.01974
enh83637     3   47763900   47764900      3       2  150064       1.8994     0.028754
enh83644     3   47932200   47933200      1       1  150064       1.9288      0.02688
enh83663     3   48099400   48100400      1       1  150064        1.666      0.04786
enh83672     3   48160400   48161400      1       1  150064       1.8275      0.03381
enh83675     3   48192700   48193700      4       1  150064       1.8757     0.030347
enh83677     3   48211400   48212400      2       1  150064        1.689     0.045613
enh83681     3   48235700   48236700      1       1  150064       2.3208      0.01015
enh83684     3   48273500   48274500      2       1  150064       2.5143    0.0059628
enh83685     3   48274300   48275300      2       1  150064       2.8184    0.0024135
enh83687     3   48281600   48282600      3       1  150064       2.1688     0.015048
enh83728     3   48661100   48662100      1       1  150064        2.289      0.01104
enh83729     3   48670800   48671800      2       1  150064       2.3217     0.010125
enh83733     3   48702600   48703600      1       1  150064       2.6404     0.004141
enh83734     3   48720200   48721200      2       1  150064       1.9742      0.02418
enh83735     3   48724200   48725200      2       1  150064       2.5576    0.0052695
enh83739     3   48745900   48746900      2       1  150064       1.6997     0.044593
enh83740     3   48749800   48750800      1       1  150064       2.0126      0.02208
enh83742     3   48754800   48755800      1       1  150064       2.1125      0.01732
enh83745     3   48764300   48765300      2       1  150064       2.0582     0.019787
enh83754     3   48890900   48891900      1       1  150064       1.8124      0.03496
enh83778     3   49145600   49146600      1       1  150064       1.8037      0.03564
enh83779     3   49155800   49156800      2       1  150064       2.1108     0.017397
enh83787     3   49210900   49211900      1       1  150064       1.9109      0.02801
enh83789     3   49275700   49276700      5       2  150064       1.7737     0.038055
enh83793     3   49303600   49304600      2       1  150064       1.8698     0.030754
enh83797     3   49334200   49335200      4       2  150064       1.8961     0.028972
enh83807     3   49423100   49424100      2       1  150064       1.9127     0.027893
enh83808     3   49425400   49426400      1       1  150064       2.3171      0.01025
enh83809     3   49426300   49427300      1       1  150064        1.854      0.03187
enh83819     3   49458300   49459300      3       1  150064       2.1251      0.01679
enh83821     3   49465300   49466300      2       1  150064       2.3632    0.0090586
enh83822     3   49467200   49468200      1       1  150064        2.313      0.01036
enh83828     3   49504100   49505100      1       1  150064       2.2731      0.01151
enh83833     3   49532200   49533200      2       1  150064       1.7921     0.036557
enh83834     3   49535100   49536100      1       1  150064        2.107      0.01756
enh83836     3   49556300   49557300      2       1  150064       1.8477     0.032325
enh83856     3   49818600   49819600      1       1  150064       1.7784      0.03767
enh83857     3   49821500   49822500      3       2  150064        2.037     0.020826
enh83861     3   49849200   49850200      1       1  150064       2.3804     0.008648
enh83862     3   49851500   49852500      1       1  150064       2.2098      0.01356
enh83863     3   49877300   49878300      4       2  150064       2.0048     0.022492
enh83865     3   49892600   49893600      2       1  150064       2.2205     0.013191
enh83866     3   49910500   49911500      4       2  150064       1.8309     0.033557
enh83867     3   49918600   49919600      1       1  150064       1.9222      0.02729
enh83868     3   49923600   49924600      2       1  150064       2.3078     0.010505
enh83869     3   49935600   49936600      1       1  150064       2.7899     0.002636
enh83870     3   49937700   49938700      1       1  150064       2.8215      0.00239
enh83875     3   49964700   49965700      3       2  150064       1.7315      0.04168
enh83876     3   49968100   49969100      1       1  150064       3.0538      0.00113
enh83878     3   49976600   49977600      2       1  150064       1.7141     0.043251
enh83879     3   49978600   49979600      2       1  150064        2.531    0.0056873
enh83882     3   49997000   49998000      2       1  150064       2.9313    0.0016877
enh83883     3   50003700   50004700      1       1  150064       3.0519     0.001137
enh83885     3   50119700   50120700      3       1  150064       1.7884     0.036859
enh83886     3   50128300   50129300      3       1  150064       2.8328    0.0023068
enh83888     3   50162000   50163000      1       1  150064       2.7576     0.002911
enh83892     3   50195700   50196700      3       2  150064       1.8003     0.035905
enh83893     3   50196600   50197600      3       1  150064       2.7787     0.002729
enh83894     3   50200200   50201200      2       1  150064       2.0947     0.018099
enh83895     3   50201800   50202800      5       2  150064       2.5657    0.0051488
enh83896     3   50207100   50208100      3       2  150064       1.7141     0.043258
enh83902     3   50248900   50249900      2       1  150064       3.0718    0.0010638
enh83913     3   50286600   50287600      3       1  150064       2.5802    0.0049365
enh83914     3   50288000   50289000      2       1  150064       2.1402     0.016169
enh83916     3   50291700   50292700      4       2  150064       3.0069    0.0013198
enh83919     3   50301000   50302000      4       2  150064       2.6457     0.004076
enh83946     3   50409500   50410500      3       2  150064       3.0316    0.0012165
enh83951     3   50463200   50464200      2       1  150064       2.0989     0.017911
enh83959     3   50512000   50513000      2       1  150064       2.1402     0.016169
enh83960     3   50518300   50519300      2       1  150064       2.6644    0.0038561
enh83962     3   50552800   50553800      2       1  150064        2.688    0.0035943
enh83990     3   51436900   51437900      5       2  150064       1.9756     0.024099
enh83991     3   51489700   51490700      3       2  150064       2.3866    0.0085018
enh83994     3   51535500   51536500      1       1  150064       2.2004      0.01389
enh83997     3   51593600   51594600      3       1  150064       2.5281    0.0057334
enh84001     3   51653500   51654500      1       1  150064        1.732      0.04164
enh84002     3   51655400   51656400      3       1  150064       1.8953     0.029025
enh84006     3   51714400   51715400      1       1  150064       1.7926      0.03652
enh84025     3   52029800   52030800      4       2  150064        2.469     0.006775
enh84046     3   52122600   52123600      1       1  150064        1.723      0.04244
enh84047     3   52138500   52139500      1       1  150064       2.1015       0.0178
enh84048     3   52142900   52143900      3       1  150064       2.0685     0.019296
enh84055     3   52205500   52206500      1       1  150064       2.2203       0.0132
enh84057     3   52223500   52224500      1       1  150064       3.4801    0.0002506
enh84060     3   52233900   52234900      1       1  150064       3.8338    6.309e-05
enh84061     3   52236600   52237600      1       1  150064        3.771    8.131e-05
enh84062     3   52244000   52245000      1       1  150064       3.7656    8.308e-05
enh84064     3   52246900   52247900      2       1  150064       3.7224    9.868e-05
enh84067     3   52259600   52260600      1       1  150064       3.0852     0.001017
enh84068     3   52268900   52269900      5       3  150064        4.089   2.1657e-05
enh84073     3   52287200   52288200      2       1  150064       5.4157   3.0521e-08
enh84076     3   52308800   52309800      4       2  150064       4.9275   4.1639e-07
enh84080     3   52332500   52333500      1       1  150064       3.7971     7.32e-05
enh84083     3   52347600   52348600      2       1  150064       2.8812     0.001981
enh84092     3   52456800   52457800      1       1  150064       4.7626    9.558e-07
enh84096     3   52478300   52479300      3       2  150064       2.1636     0.015247
enh84100     3   52486500   52487500      2       1  150064       1.6686     0.047596
enh84102     3   52491000   52492000      3       1  150064       3.8496   5.9145e-05
enh84109     3   52532000   52533000      2       1  150064       2.9165    0.0017697
enh84111     3   52558300   52559300      2       1  150064       3.3604    0.0003892
enh84112     3   52559200   52560200      2       1  150064       4.4057   5.2729e-06
enh84114     3   52565300   52566300      2       1  150064       4.3005   8.5218e-06
enh84115     3   52568700   52569700      3       2  150064       4.5318   2.9247e-06
enh84117     3   52572100   52573100      3       1  150064       3.9099   4.6163e-05
enh84118     3   52573000   52574000      4       2  150064       4.1864   1.4171e-05
enh84119     3   52573600   52574600      3       1  150064       3.1335   0.00086361
enh84120     3   52640500   52641500      1       1  150064        4.617    1.947e-06
enh84121     3   52670600   52671600      3       2  150064       2.5854     0.004863
enh84125     3   52717500   52718500      2       1  150064       4.4416   4.4639e-06
enh84126     3   52722200   52723200      2       1  150064       4.9234   4.2524e-07
enh84127     3   52731300   52732300      2       1  150064       4.4632   4.0373e-06
enh84128     3   52737300   52738300      2       1  150064        3.823   6.5922e-05
enh84129     3   52741600   52742600      3       1  150064       5.1293   1.4544e-07
enh84130     3   52748400   52749400      2       1  150064       4.2773   9.4603e-06
enh84131     3   52755400   52756400      3       2  150064       5.0964   1.7306e-07
enh84132     3   52773700   52774700      2       1  150064       4.0313   2.7737e-05
enh84134     3   52803000   52804000      1       1  150064       5.0609    2.086e-07
enh84136     3   52809400   52810400      1       1  150064       4.9788    3.199e-07
enh84139     3   52827400   52828400      2       1  150064       4.5645   2.5031e-06
enh84140     3   52865400   52866400      4       2  150064       3.4579   0.00027219
enh84141     3   52869100   52870100      2       1  150064       4.8526   6.0923e-07
enh84142     3   52871100   52872100      2       1  150064       4.5777   2.3511e-06
enh84144     3   52878000   52879000      1       1  150064       5.6423    8.392e-09
enh84145     3   52882700   52883700      2       1  150064       4.9173   4.3883e-07
enh84146     3   52924400   52925400      1       1  150064       1.7474      0.04028
enh84147     3   52925300   52926300      1       1  150064       4.9932    2.969e-07
enh84148     3   52928400   52929400      2       1  150064       2.3767     0.008734
enh84149     3   52931800   52932800      2       1  150064        4.483   3.6795e-06
enh84150     3   52968300   52969300      2       1  150064       5.4771   2.1615e-08
enh84151     3   53017300   53018300      1       1  150064       6.1808    3.188e-10
enh84152     3   53039400   53040400      1       1  150064       2.7154      0.00331
enh84157     3   53072600   53073600      1       1  150064       2.8509      0.00218
enh84158     3   53074000   53075000      3       1  150064        3.124   0.00089216
enh84159     3   53076600   53077600      3       1  150064       4.2995   8.5598e-06
enh84160     3   53077200   53078200      4       2  150064       4.1283   1.8276e-05
enh84161     3   53080800   53081800      2       1  150064       2.4076    0.0080296
enh84162     3   53105700   53106700      2       1  150064       2.1692     0.015032
enh84164     3   53117700   53118700      2       1  150064       2.4634     0.006881
enh84180     3   53227400   53228400      3       2  150064       2.6979    0.0034888
enh84181     3   53229900   53230900      4       2  150064       3.2444    0.0005884
enh84182     3   53269200   53270200     10       2  150064       2.3096     0.010455
enh84183     3   53270600   53271600      8       2  150064       1.8191     0.034449
enh84184     3   53271400   53272400      3       1  150064       1.8499     0.032165
enh84185     3   53272600   53273600      7       2  150064       4.1073   2.0016e-05
enh84186     3   53273500   53274500      1       1  150064       1.6483      0.04965
enh84187     3   53276600   53277600      6       2  150064       2.8156    0.0024345
enh84188     3   53278400   53279400      1       1  150064       2.1743      0.01484
enh84189     3   53281900   53282900      4       2  150064       3.3454   0.00041082
enh84193     3   53293200   53294200      3       1  150064        3.754   8.7031e-05
enh84195     3   53298600   53299600      1       1  150064       3.9283    4.277e-05
enh84196     3   53303300   53304300      2       1  150064       1.7912     0.036629
enh84200     3   53362400   53363400      2       1  150064       3.4599   0.00027018
enh84201     3   53376000   53377000      2       1  150064       3.9051   4.7089e-05
enh84204     3   53456600   53457600      5       2  150064       2.1065     0.017579
enh84205     3   53512700   53513700      1       1  150064       3.9247    4.341e-05
enh84206     3   53519300   53520300      4       2  150064       2.8411    0.0022481
enh84207     3   53523700   53524700      2       1  150064       3.6698   0.00012135
enh84208     3   53532100   53533100      1       1  150064       3.5172    0.0002181
enh84230     3   53914000   53915000      1       1  150064       2.2603       0.0119
enh84232     3   53923400   53924400      2       1  150064       1.9728     0.024257
enh84235     3   53935200   53936200      1       1  150064       1.7767      0.03781
enh84266     3   55720300   55721300      3       2  150064       1.9619     0.024885
enh84267     3   56224900   56225900      1       1  150064        2.071      0.01918
enh84270     3   56644600   56645600      7       3  150064       1.9478      0.02572
enh84271     3   56662900   56663900      1       1  150064       2.4286     0.007579
enh84272     3   56714300   56715300      5       2  150064       1.7519     0.039898
enh84273     3   56717400   56718400      3       1  150064       1.8379     0.033039
enh84296     3   56873700   56874700      3       1  150064       2.7889    0.0026446
enh84297     3   56889700   56890700      2       1  150064         1.66     0.048452
enh84347     3   57571800   57572800      3       2  150064        1.764     0.038863
enh84429     3   58150900   58151900      3       1  150064        2.107     0.017557
enh84432     3   58162100   58163100      2       1  150064       1.8405     0.032845
enh84452     3   58335600   58336600      4       2  150064       1.9887     0.023367
enh84453     3   58337300   58338300      2       1  150064       1.8801     0.030046
enh84456     3   58369700   58370700      4       1  150064       2.1043     0.017677
enh84457     3   58372900   58373900      4       1  150064       2.3439    0.0095415
enh84458     3   58377300   58378300      5       2  150064       1.9399     0.026194
enh84459     3   58379900   58380900      4       1  150064       2.0682     0.019309
enh84460     3   58399900   58400900      2       1  150064       1.8105     0.035106
enh84461     3   58405300   58406300      5       1  150064       2.2201     0.013206
enh84462     3   58407600   58408600      5       2  150064       1.8755      0.03036
enh84463     3   58410000   58411000      4       2  150064       2.0635     0.019531
enh84464     3   58410400   58411400      3       1  150064       2.3536    0.0092974
enh84465     3   58417600   58418600      2       1  150064       2.2582     0.011967
enh84466     3   58420200   58421200      6       3  150064       1.8137     0.034862
enh84469     3   58456100   58457100      2       1  150064       2.2212     0.013169
enh84472     3   58470000   58471000      2       1  150064       2.5911    0.0047839
enh84508     3   59437200   59438200     11       2  150064        1.967     0.024591
enh84516     3   59744800   59745800     10       3  150064       2.5525    0.0053484
enh84525     3   60286800   60287800      1       1  150064       3.6921    0.0001112
enh84528     3   61207300   61208300      4       2  150064       1.7964     0.036218
enh84529     3   61225400   61226400      4       2  150064       2.1778     0.014709
enh84530     3   61237900   61238900      5       2  150064       1.9063     0.028308
enh84557     3   61833600   61834600      3       1  150064       2.2755     0.011438
enh84558     3   61850200   61851200      3       1  150064       1.6858     0.045922
enh84559     3   61857400   61858400      1       1  150064       1.9515       0.0255
enh84563     3   61889700   61890700      2       1  150064       2.0449     0.020432
enh84565     3   62085600   62086600      3       2  150064       2.7729    0.0027782
enh84582     3   63178000   63179000      6       1  150064       2.0742     0.019029
enh84592     3   63841000   63842000      3       1  150064       3.8713   5.4135e-05
enh84597     3   63895900   63896900      4       2  150064       2.3692    0.0089141
enh84598     3   63900000   63901000      1       1  150064       5.1478    1.318e-07
enh84600     3   63912600   63913600      3       2  150064       2.7253    0.0032117
enh84601     3   63913700   63914700      2       1  150064       4.1739   1.4972e-05
enh84602     3   63916900   63917900      3       2  150064       4.0164   2.9551e-05
enh84603     3   63919100   63920100      2       1  150064       2.2564     0.012024
enh84605     3   63925300   63926300      2       1  150064       2.5812    0.0049228
enh84611     3   63950100   63951100      4       2  150064       2.9428    0.0016261
enh84615     3   63961500   63962500      2       1  150064       2.3863    0.0085094
enh84617     3   63964200   63965200      5       3  150064       3.3449   0.00041161
enh84618     3   64006700   64007700      4       2  150064       1.9426     0.026032
enh84625     3   64135900   64136900      5       3  150064       2.9951     0.001372
enh84626     3   64143100   64144100      2       1  150064       1.6638     0.048073
enh84628     3   64146800   64147800      2       1  150064       1.9231     0.027235
enh84629     3   64170200   64171200      3       1  150064       4.0908   2.1498e-05
enh84630     3   64173500   64174500      3       1  150064        2.646    0.0040728
enh84631     3   64176000   64177000      5       2  150064       2.1433     0.016043
enh84637     3   64204400   64205400      3       1  150064       1.8432     0.032648
enh84638     3   64206100   64207100      4       2  150064       2.4391    0.0073619
enh84640     3   64224400   64225400      4       2  150064       2.4588    0.0069698
enh84645     3   64249900   64250900      1       1  150064        2.822     0.002386
enh84667     3   64791800   64792800      3       1  150064       1.7136     0.043297
enh84702     3   65863000   65864000      3       1  150064       2.0856     0.018509
enh84703     3   65869200   65870200      9       2  150064       1.8502     0.032144
enh84795     3   67004300   67005300      1       1  150064       2.3588     0.009167
enh84799     3   67047400   67048400      2       1  150064       1.8736     0.030492
enh84802     3   67068700   67069700      2       1  150064        2.299     0.010753
enh84805     3   67685600   67686600      3       1  150064       1.7835     0.037251
enh84806     3   67688400   67689400      2       1  150064       1.7652     0.038767
enh84807     3   67690800   67691800      3       1  150064       1.7176     0.042938
enh84808     3   67697000   67698000      1       1  150064       2.0544      0.01997
enh84809     3   67699500   67700500      3       2  150064       2.2937     0.010905
enh84810     3   67702600   67703600      4       1  150064       2.1123     0.017329
enh84830     3   69246900   69247900      4       1  150064       1.6578     0.048676
enh84840     3   69299200   69300200      1       1  150064       2.5413     0.005522
enh84843     3   69355000   69356000      2       1  150064       2.7099    0.0033647
enh84846     3   69375300   69376300      2       1  150064       2.6991    0.0034768
enh84850     3   69406100   69407100      8       2  150064       2.5621    0.0052028
enh84851     3   69413000   69414000      9       2  150064       2.5659    0.0051455
enh84852     3   69417100   69418100     12       1  150064       2.9945    0.0013744
enh84853     3   69419000   69420000      4       2  150064       3.1044   0.00095318
enh84868     3   69794300   69795300      4       1  150064       3.4025   0.00033391
enh84869     3   69796400   69797400      3       1  150064        3.455   0.00027514
enh84870     3   69799900   69800900      1       1  150064       3.1668    0.0007706
enh84872     3   69820600   69821600      1       1  150064       3.3429    0.0004145
enh84873     3   69826400   69827400      1       1  150064       3.2131    0.0006565
enh84875     3   69840600   69841600      2       1  150064       3.6867   0.00011358
enh84876     3   69860500   69861500      6       1  150064       3.1552   0.00080191
enh84877     3   69885800   69886800      3       1  150064       3.6478   0.00013226
enh84878     3   69887500   69888500      7       2  150064       2.8075    0.0024963
enh84895     3   71080000   71081000      2       1  150064       1.7281     0.041988
enh84900     3   71098800   71099800      1       1  150064       1.9498       0.0256
enh84901     3   71102700   71103700      1       1  150064       1.8667      0.03097
enh84905     3   71117300   71118300      1       1  150064       1.8504      0.03213
enh84907     3   71121900   71122900      1       1  150064       1.7424      0.04072
enh84908     3   71126000   71127000      2       1  150064        2.893    0.0019082
enh84909     3   71128800   71129800      2       1  150064       1.6827     0.046216
enh84916     3   71154600   71155600      4       2  150064       2.9771    0.0014547
enh84917     3   71156400   71157400      1       1  150064       2.2562      0.01203
enh84918     3   71157900   71158900      3       2  150064       1.9673     0.024572
enh84919     3   71161600   71162600      3       2  150064       3.5233   0.00021307
enh84920     3   71167700   71168700      1       1  150064       1.7172      0.04297
enh84921     3   71173700   71174700      2       1  150064       2.7731    0.0027758
enh84922     3   71175500   71176500      5       2  150064       2.1267     0.016723
enh84923     3   71183300   71184300      1       1  150064       1.6936      0.04517
enh84933     3   71233000   71234000      4       2  150064       2.2153     0.013369
enh84937     3   71254400   71255400      1       1  150064       5.1579    1.249e-07
enh84938     3   71257600   71258600      4       1  150064       1.7293     0.041879
enh84942     3   71288700   71289700      2       1  150064       3.6057   0.00015566
enh84944     3   71294300   71295300      3       1  150064       1.9355     0.026462
enh84945     3   71296800   71297800      4       2  150064       3.8785   5.2547e-05
enh84946     3   71302600   71303600      3       1  150064       2.0368     0.020834
enh84948     3   71311800   71312800      1       1  150064       2.4199     0.007763
enh84949     3   71313900   71314900      1       1  150064       4.7246    1.153e-06
enh84950     3   71318600   71319600      5       2  150064       2.0389     0.020728
enh84952     3   71353500   71354500      2       1  150064       2.6003    0.0046568
enh84953     3   71355000   71356000      2       1  150064       2.3747    0.0087808
enh84954     3   71359200   71360200      3       1  150064       3.1417   0.00083982
enh84955     3   71364600   71365600      3       1  150064       2.8436    0.0022305
enh84957     3   71374300   71375300      1       1  150064       2.6551     0.003964
enh84958     3   71375300   71376300      2       1  150064       3.8717    5.404e-05
enh84959     3   71377200   71378200      2       1  150064       3.0303    0.0012216
enh84960     3   71397200   71398200      2       1  150064       4.5228    3.051e-06
enh84967     3   71437800   71438800      3       2  150064       3.4526   0.00027764
enh84973     3   71471800   71472800      3       2  150064        2.349    0.0094126
enh84974     3   71476900   71477900      2       1  150064       1.6827     0.046221
enh84977     3   71481100   71482100      4       2  150064       2.2854     0.011144
enh84978     3   71482800   71483800      8       3  150064       2.1356     0.016357
enh84981     3   71494900   71495900      6       3  150064       2.6684    0.0038108
enh84982     3   71498500   71499500      3       1  150064       3.6275   0.00014311
enh84986     3   71535900   71536900      4       1  150064       2.3983    0.0082366
enh84987     3   71545600   71546600      5       1  150064       2.6258     0.004322
enh84988     3   71547000   71548000      2       1  150064       4.1833   1.4364e-05
enh84989     3   71547400   71548400      3       1  150064       3.5275   0.00020978
enh84991     3   71562200   71563200      1       1  150064       2.1213      0.01695
enh84992     3   71564600   71565600      1       1  150064        4.929    4.133e-07
enh84994     3   71585800   71586800      3       2  150064       3.5472   0.00019469
enh84995     3   71590300   71591300      2       1  150064       2.0398     0.020683
enh84996     3   71592100   71593100      1       1  150064       3.4803    0.0002504
enh84999     3   71611900   71612900      2       1  150064       2.4623    0.0069027
enh85003     3   71678400   71679400      4       2  150064       4.3117   8.1018e-06
enh85021     3   71778700   71779700      5       2  150064       2.5384    0.0055687
enh85065     3   72345200   72346200      5       3  150064       2.3868    0.0084989
enh85066     3   72347600   72348600      4       2  150064       2.2237     0.013086
enh85071     3   72378300   72379300      2       1  150064       2.3925    0.0083672
enh85091     3   72531200   72532200      4       1  150064       1.9651     0.024701
enh85097     3   72569100   72570100      2       1  150064       1.9664     0.024624
enh85098     3   72572000   72573000      2       1  150064       1.7675     0.038576
enh85101     3   72616900   72617900      4       2  150064       1.6894     0.045571
enh85133     3   73005900   73006900      2       1  150064       2.0494     0.020213
enh85137     3   73044600   73045600      1       1  150064       2.0037      0.02255
enh85138     3   73050200   73051200      7       2  150064       1.8969     0.028919
enh85140     3   73058000   73059000      6       1  150064       2.1628     0.015278
enh85142     3   73069900   73070900      2       1  150064       2.2792     0.011327
enh85144     3   73077800   73078800      4       2  150064       1.7161     0.043076
enh85147     3   73090400   73091400      4       2  150064        1.948     0.025707
enh85149     3   73095000   73096000      4       1  150064       1.9582     0.025103
enh85151     3   73104800   73105800      1       1  150064       1.6871      0.04579
enh85153     3   73150100   73151100      2       1  150064       1.8439     0.032601
enh85179     3   73565900   73566900      2       1  150064       1.8688     0.030822
enh85200     3   73669100   73670100      7       1  150064       1.7104     0.043592
enh85201     3   73670600   73671600      5       3  150064       2.0341     0.020969
enh85202     3   73675200   73676200      1       1  150064       2.1507      0.01575
enh85203     3   73748600   73749600      5       2  150064       1.9973     0.022897
enh85213     3   74424700   74425700      1       1  150064       2.3859     0.008518
enh85237     3   80745000   80746000      2       1  150064       3.4708    0.0002595
enh85238     3   80768300   80769300      1       1  150064       4.0271    2.824e-05
enh85241     3   81041800   81042800      1       1  150064        3.588    0.0001666
enh85242     3   81047000   81048000      4       2  150064       2.1613     0.015335
enh85254     3   81790000   81791000      3       2  150064        1.704     0.044186
enh85255     3   81792300   81793300      4       2  150064       1.8977     0.028867
enh85278     3   87401000   87402000      5       2  150064       1.7231     0.042435
enh85309     3   93798800   93799800      2       1  150064       2.0702     0.019216
enh85320     3   97484200   97485200      1       1  150064       2.5832     0.004895
enh85327     3   97620000   97621000      2       1  150064       1.6937      0.04516
enh85351     3   98411400   98412400      2       1  150064       1.9648     0.024718
enh85444     3  100144600  100145600      1       1  150064       1.6565      0.04881
enh85468     3  100597600  100598600      7       2  150064       1.6875     0.045755
enh85469     3  100612200  100613200      3       1  150064       1.6877     0.045736
enh85520     3  101797600  101798600      4       2  150064        1.746     0.040403
enh85522     3  101808100  101809100      3       2  150064       1.7804     0.037503
enh85538     3  102184400  102185400      1       1  150064       1.8536       0.0319
enh85551     3  105089000  105090000      1       1  150064       2.4325     0.007497
enh85563     3  105509200  105510200      3       2  150064       1.7655     0.038743
enh85564     3  105511100  105512100      3       2  150064       1.7735     0.038075
enh85567     3  105520600  105521600      4       2  150064        1.708     0.043815
enh85568     3  105528100  105529100      2       1  150064       2.1377     0.016272
enh85570     3  105530800  105531800      1       1  150064       2.3545     0.009275
enh85572     3  105542100  105543100      1       1  150064       1.7223      0.04251
enh85582     3  105583800  105584800      4       2  150064       2.1044     0.017672
enh85583     3  105589500  105590500      3       2  150064       1.8519     0.032021
enh85587     3  105656600  105657600      2       1  150064       1.8676     0.030909
enh85606     3  107322900  107323900      2       1  150064       1.6703     0.047434
enh85609     3  107380100  107381100      1       1  150064       2.2708      0.01158
enh85611     3  107402600  107403600      2       1  150064       1.9936     0.023098
enh85625     3  107740700  107741700      2       1  150064       1.7271     0.042071
enh85627     3  107771800  107772800      1       1  150064       2.9289     0.001701
enh85629     3  107810400  107811400      2       1  150064       1.8906     0.029342
enh85631     3  107818600  107819600      3       2  150064        1.923     0.027243
enh85634     3  107843700  107844700      3       2  150064       2.8475    0.0022029
enh85636     3  107846600  107847600      3       2  150064       3.3644   0.00038362
enh85639     3  107871000  107872000      4       1  150064       3.3705   0.00037514
enh85640     3  107907800  107908800      8       1  150064       3.2066   0.00067147
enh85641     3  107942300  107943300      3       2  150064       1.9197     0.027449
enh85688     3  111034500  111035500      3       2  150064       2.1888     0.014304
enh85689     3  111040300  111041300      7       2  150064       2.0106     0.022185
enh85709     3  111457100  111458100      2       1  150064       2.4258    0.0076376
enh85739     3  111685900  111686900      2       1  150064        2.109     0.017473
enh85757     3  111853300  111854300      3       2  150064        1.738     0.041103
enh85785     3  112353500  112354500      1       1  150064       2.2966      0.01082
enh85847     3  113348700  113349700      2       1  150064       1.8377     0.033051
enh85856     3  113458000  113459000      2       1  150064       2.3717    0.0088526
enh85872     3  113631400  113632400      6       3  150064       1.8725     0.030566
enh85883     3  114094400  114095400      2       1  150064       1.6744     0.047028
enh85894     3  114173900  114174900      1       1  150064       3.2368    0.0006044
enh85895     3  114185000  114186000      3       2  150064       1.6554     0.048917
enh85905     3  114341200  114342200      6       2  150064        3.192   0.00070638
enh85907     3  114378400  114379400      5       3  150064       2.8274    0.0023466
enh85920     3  114564800  114565800      2       1  150064       2.0951     0.018083
enh85957     3  116582600  116583600      4       1  150064       1.7704      0.03833
enh85964     3  116847800  116848800      5       1  150064       1.7048     0.044114
enh86004     3  119186600  119187600      4       2  150064       1.6637     0.048088
enh86064     3  119890000  119891000      5       2  150064        1.672     0.047266
enh86067     3  120069000  120070000      1       1  150064       1.7053      0.04407
enh86089     3  120216400  120217400      4       2  150064       1.6497     0.049504
enh86094     3  120286400  120287400      5       3  150064       2.6967    0.0035017
enh86095     3  120313900  120314900      5       2  150064       2.3142     0.010328
enh86127     3  121715500  121716500      5       2  150064       2.4671    0.0068099
enh86128     3  121721600  121722600      5       3  150064       2.4965    0.0062705
enh86174     3  122473500  122474500      2       1  150064       1.6602     0.048442
enh86178     3  122486500  122487500      3       1  150064       1.7351     0.041362
enh86182     3  122506400  122507400      2       1  150064       1.9871     0.023456
enh86185     3  122510800  122511800      5       3  150064       1.6935     0.045178
enh86188     3  122599100  122600100      1       1  150064       2.9119     0.001796
enh86189     3  122608600  122609600      1       1  150064        3.126    0.0008861
enh86190     3  122612300  122613300      6       3  150064       2.9608    0.0015344
enh86191     3  122650800  122651800      4       1  150064        2.032     0.021076
enh86200     3  122787600  122788600      5       2  150064       2.9058    0.0018317
enh86201     3  122790100  122791100      5       3  150064       2.1634     0.015256
enh86202     3  122792100  122793100      4       2  150064       1.7751     0.037938
enh86209     3  122823000  122824000      6       3  150064       3.3621   0.00038671
enh86233     3  123287500  123288500      2       1  150064       1.7983     0.036061
enh86234     3  123301300  123302300      2       1  150064       2.8251    0.0023635
enh86238     3  123324200  123325200      3       2  150064       1.7576     0.039407
enh86285     3  123967500  123968500      3       2  150064       3.5508   0.00019206
enh86287     3  123978800  123979800      6       2  150064       3.9357   4.1477e-05
enh86288     3  123985100  123986100      4       2  150064       4.2001    1.334e-05
enh86289     3  123995300  123996300      3       1  150064       3.9678    3.627e-05
enh86291     3  124010800  124011800      4       2  150064       2.0527      0.02005
enh86292     3  124082400  124083400      3       2  150064       3.3314   0.00043202
enh86298     3  124231700  124232700      4       2  150064       2.1287      0.01664
enh86300     3  124277100  124278100      2       1  150064       2.7882    0.0026505
enh86338     3  124551600  124552600      2       1  150064       2.1211     0.016955
enh86343     3  124576800  124577800      9       3  150064       1.8313     0.033524
enh86347     3  124598100  124599100      2       1  150064       2.1689     0.015046
enh86349     3  124603400  124604400      3       1  150064       1.9888     0.023363
enh86361     3  124711200  124712200      5       2  150064       1.6994     0.044619
enh86372     3  124769900  124770900      5       2  150064        1.756     0.039542
enh86373     3  124771900  124772900      4       2  150064       1.7076     0.043852
enh86381     3  124854900  124855900      2       1  150064       1.9399     0.026198
enh86386     3  124873400  124874400      2       1  150064       2.5739    0.0050273
enh86391     3  124910400  124911400      4       2  150064       2.7831    0.0026918
enh86393     3  124926300  124927300     11       2  150064       2.6456    0.0040777
enh86394     3  124927400  124928400      7       2  150064        2.397     0.008264
enh86414     3  125237000  125238000      6       3  150064       1.7114     0.043499
enh86419     3  125309600  125310600      2       1  150064       2.4667     0.006818
enh86420     3  125315000  125316000      5       3  150064       1.9109     0.028007
enh86433     3  125708400  125709400      5       2  150064       1.8704     0.030714
enh86477     3  126667400  126668400      7       3  150064       1.7493     0.040119
enh86497     3  127306000  127307000      1       1  150064       1.9075      0.02823
enh86503     3  127390000  127391000      1       1  150064        1.789      0.03681
enh86551     3  127729800  127730800      4       2  150064       3.0073    0.0013178
enh86552     3  127730200  127731200      4       2  150064       3.0073    0.0013178
enh86561     3  127874100  127875100      2       1  150064       1.7007       0.0445
enh86562     3  127887100  127888100      1       1  150064       3.3736    0.0003709
enh86564     3  127897800  127898800      3       2  150064       3.9156   4.5091e-05
enh86565     3  127912600  127913600      2       1  150064       2.6484    0.0040443
enh86566     3  127914100  127915100      3       1  150064       3.4563   0.00027381
enh86568     3  127934900  127935900      4       2  150064       4.2966    8.671e-06
enh86583     3  128073100  128074100      3       2  150064       2.9747    0.0014662
enh86586     3  128101200  128102200      2       1  150064       1.9899       0.0233
enh86617     3  128505800  128506800      2       1  150064        2.623    0.0043584
enh86632     3  128689400  128690400      1       1  150064       3.2968     0.000489
enh86634     3  128724700  128725700      3       2  150064       2.5465    0.0054407
enh86636     3  128740200  128741200      2       1  150064        2.137     0.016299
enh86644     3  128805600  128806600      1       1  150064       2.0976      0.01797
enh86648     3  128841600  128842600      2       1  150064       1.7523      0.03986
enh86649     3  128877800  128878800      2       1  150064       1.6767     0.046798
enh86655     3  128930300  128931300      1       1  150064        2.084      0.01858
enh86656     3  128942700  128943700      1       1  150064       2.3885     0.008458
enh86657     3  128947200  128948200      3       2  150064       1.6516     0.049308
enh86659     3  128953400  128954400      1       1  150064       2.8646     0.002088
enh86660     3  128958200  128959200      1       1  150064       2.8863     0.001949
enh86663     3  128966600  128967600      3       1  150064       2.7164    0.0033002
enh86664     3  128978500  128979500      2       1  150064       3.0155    0.0012828
enh86665     3  128996000  128997000      2       1  150064       3.1611   0.00078597
enh86666     3  128998900  128999900      4       1  150064       3.2928   0.00049596
enh86667     3  129001100  129002100      3       1  150064       3.2125   0.00065798
enh86668     3  129023800  129024800      1       1  150064       3.6939    0.0001104
enh86670     3  129030400  129031400      1       1  150064       3.4387    0.0002923
enh86671     3  129032200  129033200      2       1  150064       2.9966    0.0013648
enh86675     3  129068000  129069000      2       1  150064       2.3862     0.008511
enh86698     3  129209100  129210100      3       1  150064       1.7024     0.044341
enh86710     3  129296200  129297200      3       2  150064       1.8092     0.035211
enh86714     3  129310300  129311300      4       2  150064       2.1257     0.016764
enh86716     3  129318600  129319600      2       1  150064       1.9711     0.024356
enh86719     3  129335800  129336800      3       1  150064       2.1413     0.016125
enh86737     3  129511900  129512900      1       1  150064         1.87      0.03074
enh86762     3  130462600  130463600      1       1  150064       1.9919      0.02319
enh86764     3  130491600  130492600      2       1  150064       1.6998     0.044583
enh86781     3  130742100  130743100      2       1  150064       1.6971     0.044839
enh86783     3  130746000  130747000      3       2  150064       1.8342     0.033309
enh86832     3  133160200  133161200      2       1  150064       1.7137     0.043293
enh86850     3  133259600  133260600      3       1  150064       1.8878     0.029523
enh86862     3  133600000  133601000      4       2  150064       1.9944     0.023056
enh86863     3  133601900  133602900      8       3  150064       3.2223   0.00063577
enh86867     3  133656200  133657200      2       1  150064       2.7084    0.0033802
enh86928     3  134428400  134429400      2       1  150064       1.8343     0.033303
enh86941     3  135683100  135684100      2       1  150064       3.2415   0.00059451
enh86942     3  135686800  135687800      2       1  150064       3.6211   0.00014665
enh86944     3  135691900  135692900      1       1  150064       3.8522    5.852e-05
enh86951     3  135889800  135890800      1       1  150064       2.2668       0.0117
enh86957     3  135906900  135907900      2       1  150064       3.4748   0.00025557
enh86958     3  135916500  135917500      2       1  150064       2.8409    0.0022496
enh86959     3  135968200  135969200      2       1  150064       3.6371   0.00013789
enh86963     3  136068900  136069900      4       2  150064       3.9783   3.4701e-05
enh86964     3  136262500  136263500      1       1  150064       1.6815      0.04633
enh86967     3  136338800  136339800      2       1  150064       2.6233     0.004354
enh86968     3  136344200  136345200      2       1  150064       2.8073    0.0024978
enh86969     3  136351200  136352200      4       2  150064        1.773     0.038114
enh86971     3  136444000  136445000      2       1  150064       4.9473   3.7617e-07
enh86976     3  136465800  136466800      5       2  150064       3.7947   7.3912e-05
enh86977     3  136468100  136469100      2       1  150064       3.5238    0.0002127
enh86978     3  136472600  136473600      2       1  150064       3.1548   0.00080316
enh86979     3  136505300  136506300      2       1  150064        3.281   0.00051724
enh86980     3  136520800  136521800      3       2  150064       1.9048     0.028405
enh86981     3  136539000  136540000      3       1  150064       2.9199    0.0017506
enh86982     3  136554500  136555500      1       1  150064       2.0492      0.02022
enh86983     3  136557600  136558600      1       1  150064       2.2451      0.01238
enh86985     3  136577000  136578000      3       2  150064       4.0592   2.4621e-05
enh86986     3  136578900  136579900      1       1  150064       3.0474     0.001154
enh86987     3  136582200  136583200      3       1  150064       2.8193    0.0024062
enh86988     3  136592900  136593900      1       1  150064       3.0248     0.001244
enh86989     3  136601800  136602800      1       1  150064       3.0454     0.001162
enh86990     3  136604100  136605100      2       1  150064       2.9292    0.0016993
enh86991     3  136612500  136613500      1       1  150064       3.0285     0.001229
enh86992     3  136617400  136618400      2       1  150064       2.4929    0.0063349
enh86993     3  136625200  136626200      4       1  150064       2.5245    0.0057926
enh86996     3  136643200  136644200      2       1  150064       1.8349      0.03326
enh86997     3  136648500  136649500      4       1  150064        2.867    0.0020716
enh86998     3  136650500  136651500      2       1  150064       2.6076    0.0045595
enh86999     3  136651400  136652400      4       2  150064       3.1736   0.00075286
enh87001     3  136661600  136662600      3       2  150064       2.6271    0.0043052
enh87002     3  136674000  136675000      4       2  150064       3.4608   0.00026925
enh87003     3  136703300  136704300      4       1  150064       3.8156   6.7914e-05
enh87004     3  136713600  136714600      2       1  150064       1.9002     0.028701
enh87005     3  136732000  136733000      1       1  150064       4.2938    8.784e-06
enh87006     3  136733200  136734200      1       1  150064       4.5297    2.954e-06
enh87009     3  137722900  137723900      1       1  150064       1.9385      0.02628
enh87022     3  137853200  137854200      2       1  150064       1.8594     0.031484
enh87028     3  137904700  137905700      2       1  150064       1.9238     0.027192
enh87032     3  137940100  137941100      3       2  150064       2.7622     0.002871
enh87039     3  138078200  138079200      5       2  150064       1.7127     0.043384
enh87053     3  138387800  138388800      2       1  150064       1.8562      0.03171
enh87060     3  138526900  138527900      4       2  150064       1.7513     0.039947
enh87062     3  138536700  138537700      1       1  150064       1.8135      0.03488
enh87066     3  138564200  138565200      1       1  150064       1.8789      0.03013
enh87067     3  138568300  138569300      2       1  150064       1.9324     0.026657
enh87075     3  138609400  138610400      3       1  150064       1.7531     0.039794
enh87081     3  138828000  138829000      2       1  150064       1.7229     0.042449
enh87114     3  139742200  139743200      3       2  150064       1.7441     0.040575
enh87118     3  140582100  140583100      3       2  150064       1.7084      0.04378
enh87124     3  140675600  140676600      4       2  150064       1.7497     0.040088
enh87145     3  141022100  141023100      5       3  150064       1.7786     0.037652
enh87172     3  141138500  141139500      6       3  150064       2.3723    0.0088393
enh87174     3  141141600  141142600      4       2  150064       1.7962     0.036229
enh87266     3  142568200  142569200      1       1  150064       1.8664      0.03099
enh87267     3  142572100  142573100      1       1  150064       1.7397      0.04096
enh87272     3  142721800  142722800      1       1  150064       2.6068     0.004569
enh87281     3  143021400  143022400      4       2  150064       2.0141     0.022001
enh87283     3  143026000  143027000      3       2  150064       1.6952     0.045015
enh87287     3  143148200  143149200      1       1  150064       3.1278    0.0008806
enh87366     3  148591300  148592300      5       2  150064       1.7767     0.037808
enh87385     3  148939300  148940300      5       2  150064       2.1003      0.01785
enh87391     3  148990800  148991800      3       2  150064       3.0723     0.001062
enh87508     3  150066300  150067300      3       2  150064       1.7522     0.039868
enh87527     3  150236100  150237100      2       1  150064       1.8907     0.029329
enh87546     3  150457300  150458300      3       1  150064       1.9566       0.0252
enh87556     3  150690800  150691800      3       1  150064       2.3901    0.0084225
enh87593     3  151143700  151144700      2       1  150064       1.7059     0.044011
enh87655     3  152025800  152026800      1       1  150064       1.9048       0.0284
enh87658     3  152035500  152036500      4       2  150064       1.8095     0.035183
enh87679     3  152092000  152093000      2       1  150064       1.8112     0.035054
enh87693     3  152126200  152127200      2       1  150064       1.7644     0.038832
enh87697     3  152155800  152156800      2       1  150064       1.6727     0.047198
enh87702     3  152190000  152191000      3       2  150064       1.7883     0.036867
enh87704     3  152311000  152312000      3       2  150064       2.4228    0.0077008
enh87705     3  152313000  152314000      3       1  150064       2.0084       0.0223
enh87710     3  152367600  152368600      6       2  150064       1.9222     0.027292
enh87712     3  152436400  152437400      1       1  150064        2.134      0.01642
enh87713     3  152441700  152442700      1       1  150064       2.1077      0.01753
enh87714     3  152529500  152530500      3       1  150064       2.0862     0.018479
enh87716     3  152551600  152552600      3       1  150064       2.8442    0.0022259
enh87735     3  153339700  153340700      1       1  150064        1.663      0.04816
enh87756     3  153941800  153942800      2       1  150064       1.6774     0.046735
enh87758     3  154036700  154037700      2       1  150064       2.4824    0.0065256
enh87778     3  155323400  155324400      3       1  150064       2.1404     0.016162
enh87781     3  155376400  155377400      6       2  150064        2.748     0.002998
enh87782     3  155378900  155379900      1       1  150064        1.942      0.02607
enh87784     3  155390000  155391000      2       1  150064       2.7945    0.0025991
enh87786     3  155422100  155423100      3       2  150064       2.6168    0.0044378
enh87787     3  155432000  155433000      3       2  150064       1.7073     0.043885
enh87788     3  155456100  155457100      2       1  150064       1.9315      0.02671
enh87809     3  156209800  156210800      3       2  150064       1.7954     0.036295
enh87857     3  156817800  156818800      2       1  150064       2.2336     0.012756
enh87923     3  159513000  159514000      2       1  150064        2.003     0.022586
enh87937     3  159558000  159559000      1       1  150064       1.8891      0.02944
enh87939     3  159563500  159564500      2       1  150064       1.9377     0.026329
enh87961     3  159824800  159825800      5       2  150064       1.7661      0.03869
enh87977     3  160392500  160393500      2       1  150064       2.6144    0.0044694
enh87978     3  160397100  160398100      4       1  150064       2.7802    0.0027166
enh87980     3  160497600  160498600      5       2  150064       2.4402    0.0073397
enh87981     3  160499000  160500000      4       2  150064       2.3481    0.0094359
enh87983     3  160514200  160515200      3       1  150064       1.6771     0.046761
enh87984     3  160518500  160519500      3       2  150064       1.6585     0.048613
enh87990     3  160646800  160647800      2       1  150064       3.0989   0.00097123
enh87998     3  160823100  160824100      3       2  150064       2.1065     0.017582
enh88001     3  160993200  160994200      2       1  150064       3.2694   0.00053889
enh88002     3  161033400  161034400      3       2  150064       2.1156     0.017189
enh88005     3  161111100  161112100      2       1  150064       2.4402    0.0073392
enh88007     3  161133200  161134200      1       1  150064       2.3963      0.00828
enh88008     3  161138900  161139900      5       3  150064       2.3314    0.0098648
enh88009     3  161657400  161658400      1       1  150064       3.5127    0.0002218
enh88010     3  161935400  161936400      5       2  150064       2.8452    0.0022192
enh88022     3  167375400  167376400      1       1  150064        2.879     0.001995
enh88028     3  167579500  167580500      6       3  150064       3.5677   0.00018009
enh88031     3  167625700  167626700      1       1  150064       1.9307      0.02676
enh88048     3  167803000  167804000      3       1  150064        1.909     0.028132
enh88049     3  167804100  167805100      1       1  150064       2.4413     0.007318
enh88050     3  167805000  167806000      4       1  150064       2.3386     0.009678
enh88052     3  167814400  167815400      2       1  150064       2.0918      0.01823
enh88053     3  167834500  167835500      3       1  150064       1.9434     0.025987
enh88054     3  167835300  167836300      2       1  150064       2.0134     0.022036
enh88055     3  167838800  167839800      1       1  150064       1.8286      0.03373
enh88070     3  168759300  168760300      3       1  150064       1.8583     0.031562
enh88075     3  168870600  168871600      2       1  150064       1.7002     0.044546
enh88092     3  169055200  169056200      3       1  150064       1.8175     0.034572
enh88110     3  169417400  169418400      2       1  150064       2.2414     0.012499
enh88112     3  169481000  169482000      1       1  150064       2.2445       0.0124
enh88114     3  169492900  169493900      1       1  150064       2.6313     0.004253
enh88126     3  169719600  169720600      3       1  150064       2.2959      0.01084
enh88135     3  169761700  169762700      2       1  150064       2.1971     0.014005
enh88137     3  169767800  169768800      4       2  150064       2.8052    0.0025142
enh88140     3  169826100  169827100      1       1  150064       2.1914      0.01421
enh88149     3  169944300  169945300      5       3  150064       2.0436     0.020495
enh88168     3  170183900  170184900      2       1  150064       1.6623     0.048227
enh88173     3  170351000  170352000      1       1  150064       1.8001      0.03592
enh88183     3  170683700  170684700      2       1  150064       1.6526     0.049206
enh88190     3  170762900  170763900      5       2  150064       2.6954    0.0035154
enh88196     3  170883100  170884100      2       1  150064       1.7317     0.041666
enh88210     3  171046200  171047200      1       1  150064       2.0855      0.01851
enh88238     3  171173800  171174800      2       1  150064        1.803     0.035695
enh88253     3  171446900  171447900      7       2  150064       1.8771     0.030249
enh88270     3  171515500  171516500      1       1  150064       2.3048      0.01059
enh88271     3  171519400  171520400      5       2  150064       2.0718     0.019141
enh88384     3  172313900  172314900      5       2  150064        2.835    0.0022911
enh88402     3  172419300  172420300      5       2  150064       1.8783      0.03017
enh88403     3  172425500  172426500      5       2  150064       1.6654     0.047918
enh88413     3  173655600  173656600      2       1  150064       1.8661     0.031013
enh88418     3  174159900  174160900      1       1  150064       1.8057      0.03548
enh88433     3  176638200  176639200      7       2  150064       2.3057     0.010563
enh88435     3  176705400  176706400      4       2  150064       2.0724     0.019115
enh88436     3  176758400  176759400      2       1  150064       2.5578    0.0052673
enh88437     3  176768600  176769600      2       1  150064       2.4725    0.0067091
enh88441     3  176781200  176782200      3       1  150064        2.876    0.0020137
enh88445     3  176803800  176804800      3       2  150064       3.2682   0.00054123
enh88446     3  176805200  176806200      3       1  150064       2.8669    0.0020723
enh88447     3  176806900  176807900      5       2  150064       1.9272     0.026976
enh88455     3  176851600  176852600      3       2  150064       2.1543     0.015608
enh88460     3  176867000  176868000      4       2  150064       1.8897     0.029397
enh88485     3  177007200  177008200      2       1  150064       2.6458    0.0040754
enh88492     3  177051200  177052200      1       1  150064       2.2524      0.01215
enh88516     3  177231400  177232400      3       2  150064       2.0397     0.020692
enh88527     3  177314300  177315300      2       1  150064        2.111     0.017387
enh88533     3  177332800  177333800      3       2  150064       3.0052     0.001327
enh88559     3  177552400  177553400      4       2  150064       1.9916     0.023205
enh88570     3  177919300  177920300      4       2  150064        2.908    0.0018186
enh88573     3  178037900  178038900      7       3  150064       2.5421    0.0055099
enh88574     3  178042100  178043100      1       1  150064       2.2633      0.01181
enh88575     3  178059400  178060400      4       2  150064       1.9085     0.028166
enh88581     3  178225800  178226800      2       1  150064       2.0315     0.021104
enh88585     3  178436600  178437600      1       1  150064       1.8943      0.02909
enh88633     3  180629000  180630000      2       1  150064       5.4446   2.5956e-08
enh88634     3  180632500  180633500      1       1  150064       6.2898    1.589e-10
enh88635     3  180638000  180639000      4       2  150064       3.8483   5.9477e-05
enh88639     3  181121600  181122600      2       1  150064       5.2943   5.9736e-08
enh88644     3  182323700  182324700      1       1  150064       2.1914      0.01421
enh88646     3  182354900  182355900      2       1  150064       1.8186     0.034487
enh88653     3  182437400  182438400      1       1  150064       1.9793      0.02389
enh88662     3  182514500  182515500      3       1  150064       1.9092      0.02812
enh88666     3  182528000  182529000      2       1  150064       1.7884      0.03686
enh88669     3  182538700  182539700      2       1  150064       1.8693     0.030791
enh88671     3  182542400  182543400      2       1  150064       1.9573     0.025159
enh88673     3  182613300  182614300      2       1  150064       2.0375       0.0208
enh88681     3  182695600  182696600      1       1  150064       1.8448      0.03253
enh88682     3  182698800  182699800      1       1  150064       1.6873      0.04577
enh88688     3  182902900  182903900      2       1  150064       2.0109     0.022167
enh88723     3  183098500  183099500      4       2  150064        2.111     0.017388
enh88748     3  183304600  183305600      3       1  150064       1.8845     0.029751
enh88760     3  183526800  183527800      1       1  150064       1.7063      0.04398
enh88768     3  183600000  183601000      2       1  150064       2.0495     0.020209
enh88769     3  183602800  183603800      7       3  150064       1.8104     0.035115
enh88770     3  183610300  183611300      1       1  150064        2.689     0.003583
enh88775     3  183641700  183642700      5       3  150064       2.8638    0.0020929
enh88843     3  184395800  184396800      2       1  150064       1.7178     0.042921
enh88852     3  184452700  184453700      4       2  150064       2.3005     0.010711
enh88856     3  184473400  184474400      3       2  150064       2.2035     0.013778
enh88857     3  184478600  184479600      1       1  150064       2.2389      0.01258
enh88864     3  184508700  184509700      1       1  150064       2.1333      0.01645
enh88868     3  184531400  184532400      2       1  150064       2.2819     0.011248
enh88869     3  184539600  184540600      2       1  150064       1.7193     0.042783
enh88874     3  184699600  184700600      3       2  150064       1.8281     0.033766
enh88877     3  184852200  184853200      6       2  150064       1.7014     0.044438
enh88880     3  184894000  184895000      3       1  150064       1.6852     0.045975
enh88881     3  184968800  184969800      2       1  150064       2.0577     0.019808
enh88907     3  185217000  185218000      1       1  150064       1.9695      0.02445
enh88909     3  185228800  185229800      5       1  150064       2.4462    0.0072176
enh88910     3  185244900  185245900      2       1  150064       1.8281     0.033768
enh88914     3  185257400  185258400      3       1  150064       1.6628     0.048179
enh88931     3  185411400  185412400      2       1  150064       2.2588     0.011948
enh88933     3  185420700  185421700      2       1  150064       2.3456    0.0094987
enh88934     3  185426300  185427300      2       1  150064       2.3257     0.010018
enh88939     3  185444000  185445000      3       1  150064       3.3558   0.00039573
enh88940     3  185446200  185447200      2       1  150064       2.3156     0.010289
enh88947     3  185475400  185476400      1       1  150064       2.1617      0.01532
enh88950     3  185481900  185482900      1       1  150064       2.1268      0.01672
enh88961     3  185584000  185585000      3       2  150064       1.7072     0.043894
enh88970     3  185676600  185677600      3       1  150064       2.4954    0.0062905
enh88975     3  185811000  185812000      2       1  150064        2.027     0.021332
enh88979     3  185823000  185824000      1       1  150064       2.6957     0.003512
enh88980     3  185823900  185824900      5       2  150064       2.1541     0.015617
enh88992     3  186076600  186077600      1       1  150064       2.5434     0.005489
enh89024     3  186478200  186479200      2       1  150064       1.6825     0.046234
enh89066     3  186891400  186892400      5       3  150064       1.7043     0.044163
enh89070     3  186926900  186927900      1       1  150064       2.5277     0.005741
enh89084     3  187453400  187454400      2       1  150064       1.9236     0.027202
enh89094     3  187529000  187530000      1       1  150064       1.6763      0.04684
enh89096     3  187568000  187569000      3       2  150064       2.0592     0.019737
enh89126     3  187875300  187876300      5       3  150064       1.8275     0.033815
enh89127     3  187877100  187878100      6       3  150064       2.1691     0.015037
enh89129     3  187880900  187881900      2       1  150064       3.0138    0.0012898
enh89130     3  187882100  187883100      2       1  150064       1.6832      0.04617
enh89131     3  187883900  187884900      4       2  150064       1.9967     0.022929
enh89132     3  187885500  187886500      2       1  150064       2.3792    0.0086741
enh89133     3  187888000  187889000      6       3  150064       1.7779     0.037713
enh89141     3  187914300  187915300      5       2  150064       2.2199     0.013211
enh89187     3  188079700  188080700     10       3  150064       2.0514     0.020113
enh89191     3  188096200  188097200      4       2  150064       2.0514     0.020112
enh89197     3  188118000  188119000      4       1  150064       1.9962     0.022959
enh89198     3  188134700  188135700      1       1  150064       2.4189     0.007783
enh89205     3  188186200  188187200      1       1  150064       2.9475     0.001602
enh89206     3  188194400  188195400      3       2  150064       2.3207     0.010151
enh89208     3  188224900  188225900      2       1  150064       1.7455     0.040453
enh89218     3  188364700  188365700      4       2  150064       2.9529    0.0015739
enh89240     3  188550100  188551100      2       1  150064       1.6838     0.046108
enh89245     3  188618700  188619700      4       2  150064       1.8019     0.035784
enh89252     3  188662500  188663500      1       1  150064       1.7079      0.04383
enh89264     3  188904000  188905000      3       1  150064       2.5419    0.0055133
enh89265     3  188905600  188906600      1       1  150064       2.0073      0.02236
enh89328     3  191173200  191174200      7       3  150064       2.7716    0.0027893
enh89331     3  192444200  192445200      3       1  150064       1.8201     0.034374
enh89332     3  192537100  192538100      1       1  150064       1.6524      0.04923
enh89335     3  192551000  192552000      2       1  150064       1.9299      0.02681
enh89373     3  193494800  193495800      4       2  150064       1.7893     0.036786
enh89374     3  193499300  193500300      2       1  150064       2.2104      0.01354
enh89375     3  193506200  193507200      8       3  150064       1.9452     0.025873
enh89381     3  193548800  193549800      2       1  150064       1.6609     0.048366
enh89382     3  193551900  193552900      2       1  150064       2.1948     0.014089
enh89385     3  193563400  193564400      3       1  150064       1.6958     0.044966
enh89387     3  193576400  193577400     10       3  150064       1.8163     0.034663
enh89423     3  193799600  193800600      3       1  150064       2.2238     0.013081
enh89438     3  193865800  193866800      9       3  150064       2.7323    0.0031448
enh89498     3  194341600  194342600      4       2  150064         2.12     0.017004
enh89539     3  194762200  194763200     14       5  150064       2.0223     0.021573
enh89580     3  195006300  195007300      2       1  150064        1.707     0.043912
enh89585     3  195147300  195148300      4       1  150064       1.7091     0.043719
enh89622     3  195596500  195597500      3       2  150064       1.8908     0.029329
enh89665     3  195944900  195945900      1       1  150064       1.9815      0.02377
enh89666     3  195946300  195947300      2       1  150064        2.403    0.0081312
enh89668     3  195980000  195981000      4       2  150064       3.0738    0.0010569
enh89671     3  196005900  196006900      5       1  150064       1.7428     0.040681
enh89673     3  196010200  196011200      1       1  150064       1.8952      0.02903
enh89675     3  196145200  196146200      3       2  150064       2.7982     0.002569
enh89677     3  196156800  196157800      3       2  150064       1.8914     0.029284
enh89678     3  196159900  196160900      1       1  150064       2.2209      0.01318
enh89684     3  196298800  196299800      5       3  150064       1.7352     0.041357
enh89704     3  196465800  196466800      4       2  150064       1.7618     0.039056
enh89707     3  196481400  196482400      3       2  150064       2.7108    0.0033566
enh89708     3  196484600  196485600     10       3  150064       2.4161    0.0078431
enh89709     3  196498800  196499800      3       1  150064       2.0254     0.021411
enh89713     3  196519500  196520500      5       2  150064       2.5748    0.0050152
enh89731     3  196907100  196908100      2       1  150064       2.2705      0.01159
enh89732     3  196908300  196909300      2       1  150064       1.8588     0.031526
enh89733     3  196929400  196930400      1       1  150064       2.8786     0.001997
enh89736     3  196948000  196949000      3       1  150064       2.6434    0.0041043
enh89737     3  196949300  196950300      4       2  150064       2.9987    0.0013557
enh89738     3  196954500  196955500      3       2  150064       2.4539    0.0070661
enh89742     3  196980600  196981600      5       2  150064       1.7049      0.04411
enh89744     3  197016500  197017500      5       2  150064       2.3296    0.0099139
enh89745     3  197019800  197020800      7       1  150064       2.5308    0.0056895
enh89746     3  197022000  197023000      2       1  150064        2.091     0.018266
enh89767     3  197221100  197222100      3       1  150064        3.404   0.00033198
enh89768     3  197229200  197230200      2       1  150064       1.6638     0.048078
enh89826     4     657800     658800      2       1  150064       1.9956     0.022989
enh89827     4     666200     667200      3       2  150064       2.8772     0.002006
enh89828     4     670800     671800      2       1  150064       2.8569    0.0021387
enh89830     4     676900     677900      4       2  150064       1.8507     0.032104
enh89832     4     683700     684700      3       2  150064       3.1472   0.00082408
enh89834     4     702400     703400      3       1  150064       2.8527    0.0021678
enh89835     4     711200     712200      1       1  150064       2.0247      0.02145
enh89836     4     714700     715700      2       1  150064       2.0964     0.018022
enh89837     4     717600     718600      2       1  150064        3.138   0.00085063
enh89838     4     718400     719400      3       2  150064       2.1097     0.017441
enh89839     4     719900     720900      3       1  150064       1.9845     0.023598
enh89841     4     732600     733600      7       3  150064       4.2463   1.0865e-05
enh89844     4     766400     767400      6       3  150064       2.3949     0.008313
enh89879     4    1124200    1125200      3       2  150064       1.8339     0.033336
enh89880     4    1129400    1130400      5       3  150064       1.8624     0.031275
enh89882     4    1160300    1161300      4       2  150064       1.7705     0.038321
enh89887     4    1191600    1192600      5       3  150064       2.0235     0.021512
enh89890     4    1209800    1210800      2       1  150064       2.0493     0.020214
enh89891     4    1211900    1212900      4       2  150064       3.2749   0.00052852
enh89903     4    1331400    1332400      2       1  150064       2.0572     0.019832
enh89904     4    1338400    1339400      5       2  150064       2.1289     0.016632
enh89905     4    1342400    1343400      3       2  150064       2.1708     0.014973
enh89906     4    1345300    1346300      6       3  150064       2.1873      0.01436
enh89907     4    1546200    1547200      6       2  150064       1.7186     0.042839
enh89934     4    1811400    1812400      1       1  150064       2.5366     0.005596
enh89936     4    1851500    1852500      2       1  150064       1.8622     0.031285
enh89972     4    2267600    2268600      3       2  150064       2.4332    0.0074822
enh90042     4    2860400    2861400      3       2  150064       2.2617     0.011859
enh90060     4    3015100    3016100      3       2  150064       3.1335   0.00086376
enh90096     4    3343500    3344500      3       2  150064       1.9386     0.026278
enh90127     4    4475300    4476300      6       3  150064       3.2381   0.00060156
enh90128     4    4479200    4480200      4       2  150064       2.5209    0.0058526
enh90129     4    4482300    4483300      4       2  150064       2.5993    0.0046702
enh90135     4    4541000    4542000      3       1  150064       1.7663     0.038669
enh90136     4    4544500    4545500      2       1  150064        1.997     0.022911
enh90156     4    5748500    5749500      9       3  150064       2.0727     0.019102
enh90170     4    6495200    6496200      7       4  150064       1.8601     0.031437
enh90216     4    6915800    6916800      2       1  150064       1.8666     0.030981
enh90229     4    6953300    6954300      1       1  150064       1.9286      0.02689
enh90230     4    6956400    6957400      5       2  150064       1.7272     0.042065
enh90253     4    7136500    7137500      8       3  150064       2.1365     0.016321
enh90267     4    7334000    7335000      8       4  150064       2.3172     0.010247
enh90286     4    7706800    7707800      7       3  150064       1.9106      0.02803
enh90287     4    7745300    7746300      3       2  150064       3.3344   0.00042748
enh90383     4    8395600    8396600      1       1  150064       1.6801      0.04647
enh90384     4    8404000    8405000      8       4  150064       1.9625     0.024851
enh90387     4    8421100    8422100      5       2  150064        1.717     0.042993
enh90388     4    8428200    8429200      3       2  150064       2.0252     0.021422
enh90389     4    8430400    8431400      3       1  150064         1.77     0.038365
enh90391     4    8440200    8441200      4       2  150064       2.0085     0.022294
enh90393     4    8453100    8454100      3       1  150064       2.2338     0.012749
enh90395     4    8504900    8505900     11       4  150064       1.6737     0.047099
enh90416     4    9882200    9883200      4       1  150064       1.6761     0.046862
enh90428     4   10033800   10034800      2       1  150064       1.7062     0.043989
enh90437     4   10109800   10110800      2       1  150064       1.7835     0.037249
enh90483     4   12500800   12501800      1       1  150064       1.8858      0.02966
enh90523     4   14865100   14866100      9       3  150064       1.8104     0.035115
enh90533     4   15033000   15034000      5       2  150064       1.7776     0.037735
enh90559     4   15563400   15564400      4       2  150064       1.6538     0.049087
enh90583     4   15907200   15908200      3       1  150064       1.7644     0.038833
enh90604     4   16135100   16136100      3       2  150064       2.5715    0.0050631
enh90617     4   16207900   16208900      6       3  150064       2.3254     0.010026
enh90619     4   16219000   16220000      4       2  150064       2.5969    0.0047028
enh90629     4   16599200   16600200      3       2  150064       1.8366     0.033133
enh90642     4   17325300   17326300      8       3  150064       2.1933     0.014144
enh90651     4   17577500   17578500      5       1  150064       2.1161      0.01717
enh90652     4   17581800   17582800      2       1  150064       2.1565     0.015523
enh90653     4   17590800   17591800      1       1  150064       2.2377      0.01262
enh90655     4   17618100   17619100      2       1  150064       2.3636    0.0090489
enh90657     4   17808200   17809200      1       1  150064       1.9182      0.02754
enh90659     4   18013200   18014200      1       1  150064       2.2473      0.01231
enh90660     4   18020900   18021900      3       1  150064       2.2472     0.012315
enh90661     4   18024400   18025400      2       1  150064       2.0637     0.019521
enh90665     4   18296000   18297000      5       3  150064       2.3836    0.0085715
enh90666     4   18320000   18321000      2       1  150064       1.7003     0.044537
enh90667     4   18403000   18404000      5       1  150064       2.2976     0.010791
enh90668     4   18406500   18407500      6       3  150064       2.3805    0.0086448
enh90673     4   18883800   18884800      5       2  150064       3.9508   3.8938e-05
enh90683     4   20626500   20627500      1       1  150064       3.2885    0.0005037
enh90686     4   20702800   20703800      5       2  150064       1.9287     0.026885
enh90705     4   22693200   22694200      4       2  150064       1.8479     0.032305
enh90714     4   23063200   23064200      2       1  150064       2.7358    0.0031111
enh90741     4   24519900   24520900      1       1  150064       1.9216      0.02733
enh90763     4   24912700   24913700      1       1  150064       2.6059     0.004581
enh90796     4   25423300   25424300      1       1  150064       1.8773      0.03024
enh90797     4   25441600   25442600      3       2  150064       2.4407    0.0073299
enh90820     4   25853600   25854600      1       1  150064       2.5744      0.00502
enh90829     4   25920900   25921900      3       2  150064       2.0725     0.019108
enh90831     4   25929900   25930900      3       2  150064       2.8159    0.0024318
enh90833     4   25969500   25970500      8       3  150064       1.7402     0.040908
enh90868     4   26239400   26240400      4       2  150064       2.3838    0.0085668
enh90880     4   26335600   26336600      2       1  150064       1.6923     0.045293
enh90882     4   26343800   26344800      2       1  150064       1.9278     0.026938
enh90884     4   26357100   26358100      2       1  150064       2.2508       0.0122
enh90888     4   26379100   26380100      1       1  150064       2.2668       0.0117
enh90896     4   26586500   26587500      1       1  150064       3.4971    0.0002352
enh90900     4   26804600   26805600      2       1  150064        3.133   0.00086519
enh90902     4   26823500   26824500      4       2  150064       1.9593     0.025041
enh90907     4   26866300   26867300      4       2  150064       1.7861     0.037042
enh90910     4   26869900   26870900      2       1  150064       2.8278    0.0023433
enh90912     4   26874800   26875800      2       1  150064       1.8768     0.030271
enh90917     4   26905600   26906600      2       1  150064       1.7489     0.040153
enh90921     4   26917600   26918600      1       1  150064       2.1236      0.01685
enh90922     4   26937900   26938900      3       1  150064       1.8588     0.031529
enh90926     4   27004900   27005900      2       1  150064       1.7483     0.040209
enh90936     4   30906000   30907000      2       1  150064        2.138     0.016259
enh90939     4   30947000   30948000      2       1  150064       1.6863     0.045873
enh90940     4   30952600   30953600      1       1  150064       2.8369     0.002278
enh90950     4   36226500   36227500      2       1  150064       1.8163      0.03466
enh90959     4   36350000   36351000      7       3  150064       2.0318     0.021088
enh91015     4   37826500   37827500      2       1  150064       1.7997     0.035952
enh91037     4   38006600   38007600      6       2  150064       1.7735     0.038076
enh91040     4   38026200   38027200      6       3  150064       1.6566     0.048801
enh91041     4   38052100   38053100      6       2  150064       1.7916     0.036598
enh91047     4   38073600   38074600      5       3  150064       1.8393     0.032937
enh91058     4   38114000   38115000      4       2  150064       2.1479     0.015862
enh91124     4   38565000   38566000      2       1  150064       1.9341     0.026552
enh91132     4   38607200   38608200      4       2  150064       1.8197     0.034404
enh91136     4   38627100   38628100      3       1  150064       1.9971     0.022907
enh91138     4   38662900   38663900      4       2  150064       1.8361      0.03317
enh91145     4   38693000   38694000      2       1  150064       2.3979    0.0082436
enh91146     4   38725500   38726500      3       2  150064       1.6803      0.04645
enh91200     4   39503700   39504700      6       3  150064       1.7085     0.043775
enh91208     4   39559300   39560300      2       1  150064       2.2932     0.010917
enh91213     4   39615800   39616800      5       2  150064       2.0502      0.02017
enh91217     4   39625600   39626600      2       1  150064       2.1503     0.015766
enh91220     4   39641600   39642600      1       1  150064       2.5731      0.00504
enh91221     4   39656700   39657700      2       1  150064       1.9328     0.026632
enh91246     4   40177900   40178900      1       1  150064       2.1956      0.01406
enh91341     4   40624500   40625500      1       1  150064       2.1251      0.01679
enh91432     4   42475000   42476000      5       2  150064       2.2622     0.011842
enh91437     4   42627600   42628600      4       2  150064       2.7798    0.0027195
enh91457     4   47464100   47465100      3       2  150064       1.9229     0.027244
enh91460     4   47488400   47489400      5       3  150064        2.309     0.010473
enh91474     4   48016900   48017900      1       1  150064       1.6585      0.04861
enh91482     4   48131200   48132200      4       2  150064       1.7404     0.040897
enh91494     4   48339500   48340500      2       1  150064       1.9425      0.02604
enh91503     4   48382000   48383000      1       1  150064       3.0226     0.001253
enh91504     4   48438100   48439100      2       1  150064       1.8016     0.035806
enh91505     4   48604100   48605100      2       1  150064       2.1834     0.014502
enh91510     4   48643200   48644200      2       1  150064       1.7304     0.041777
enh91511     4   48644600   48645600      2       1  150064       1.8341     0.033319
enh91514     4   48663000   48664000      3       1  150064       1.8806     0.030011
enh91515     4   48666600   48667600      3       2  150064       2.0242     0.021475
enh91526     4   48703200   48704200      1       1  150064       2.2206      0.01319
enh91530     4   48748400   48749400      1       1  150064       2.4588      0.00697
enh91535     4   48776900   48777900      1       1  150064       2.1063      0.01759
enh91536     4   48778600   48779600      2       1  150064       1.9604     0.024973
enh91537     4   48783200   48784200      1       1  150064        2.482     0.006533
enh91586     4   53797000   53798000      5       2  150064       1.7471     0.040306
enh91594     4   53987200   53988200      5       2  150064       1.7076     0.043859
enh91621     4   54511400   54512400      4       2  150064       1.8045     0.035576
enh91643     4   55079500   55080500      5       1  150064       2.7423    0.0030505
enh91644     4   55083200   55084200      1       1  150064       2.3698       0.0089
enh91647     4   55250700   55251700      5       3  150064       2.8869    0.0019453
enh91657     4   55542300   55543300      8       2  150064       2.1688     0.015049
enh91676     4   56265400   56266400      2       1  150064       1.7153     0.043149
enh91682     4   56419500   56420500      4       2  150064       1.9678     0.024544
enh91686     4   56717800   56718800      3       2  150064       1.7581     0.039365
enh91689     4   56732100   56733100      2       1  150064       1.8645     0.031126
enh91726     4   57361900   57362900      2       1  150064       1.6995     0.044613
enh91756     4   57968100   57969100      1       1  150064       1.6622      0.04824
enh91770     4   62406500   62407500      4       2  150064       2.2184     0.013265
enh91774     4   65024000   65025000      2       1  150064       3.4403   0.00029054
enh91782     4   68564600   68565600      3       1  150064       2.7744    0.0027653
enh91783     4   68567800   68568800      5       2  150064        3.129   0.00087715
enh91784     4   68578800   68579800      2       1  150064       2.9998    0.0013507
enh91826     4   70683500   70684500      3       1  150064       1.8826     0.029874
enh91832     4   70726100   70727100      1       1  150064       3.0855     0.001016
enh91903     4   72577300   72578300      2       1  150064       2.6849    0.0036276
enh91918     4   74119400   74120400      1       1  150064       1.6631      0.04815
enh91921     4   74140300   74141300      1       1  150064       1.7348      0.04139
enh91922     4   74210700   74211700      1       1  150064       1.6591      0.04855
enh91926     4   74365500   74366500      1       1  150064       1.6707      0.04739
enh91962     4   75022300   75023300      1       1  150064       2.1452      0.01597
enh91969     4   75340300   75341300      2       1  150064       2.3222     0.010111
enh91970     4   75370900   75371900      7       1  150064       2.2843     0.011178
enh91985     4   75680600   75681600      4       2  150064       2.0556      0.01991
enh92003     4   76212500   76213500     10       1  150064       1.8056     0.035489
enh92004     4   76430600   76431600      2       1  150064       1.8678     0.030897
enh92005     4   76435600   76436600      6       2  150064       1.9213     0.027344
enh92027     4   76841000   76842000      1       1  150064       2.0895      0.01833
enh92028     4   76842400   76843400      1       1  150064       1.8123      0.03497
enh92032     4   76933200   76934200      3       2  150064       1.9994     0.022781
enh92038     4   77007800   77008800      1       1  150064        1.962      0.02488
enh92049     4   77127500   77128500      4       2  150064       2.2392     0.012571
enh92053     4   77194200   77195200     10       2  150064       2.3593    0.0091556
enh92054     4   77195600   77196600      7       3  150064       2.0078     0.022334
enh92055     4   77199000   77200000      5       2  150064       2.4856    0.0064658
enh92057     4   77203800   77204800      1       1  150064       2.0456       0.0204
enh92062     4   77297000   77298000      1       1  150064       2.1095      0.01745
enh92063     4   77298400   77299400      2       1  150064       1.7072     0.043889
enh92066     4   77351500   77352500      2       1  150064       2.4122    0.0079277
enh92079     4   77514900   77515900      6       3  150064       1.9177     0.027573
enh92081     4   77528200   77529200      2       1  150064       1.8516     0.032039
enh92082     4   77531500   77532500      3       2  150064       2.0532     0.020029
enh92083     4   77533400   77534400      1       1  150064       2.3614     0.009102
enh92093     4   77608300   77609300      2       1  150064       1.6707     0.047388
enh92119     4   77815300   77816300      3       2  150064       2.3536    0.0092972
enh92121     4   77823800   77824800      7       3  150064       1.6775     0.046718
enh92160     4   78306500   78307500      3       1  150064       2.0352     0.020917
enh92164     4   78485200   78486200      1       1  150064       2.6993     0.003474
enh92175     4   78718200   78719200      2       1  150064       1.7216     0.042567
enh92193     4   79086700   79087700      3       2  150064       1.8953     0.029029
enh92194     4   79097300   79098300      1       1  150064       2.0529      0.02004
enh92214     4   79563900   79564900      2       1  150064       1.8125     0.034958
enh92227     4   79592800   79593800      2       1  150064       1.9845     0.023601
enh92261     4   80990100   80991100      1       1  150064       3.0418     0.001176
enh92268     4   81256000   81257000      1       1  150064       2.4495     0.007152
enh92301     4   82394200   82395200      3       2  150064       1.6624      0.04822
enh92302     4   82411400   82412400      3       1  150064       1.7933     0.036459
enh92303     4   82414300   82415300      1       1  150064       1.8406      0.03284
enh92307     4   82440300   82441300      5       2  150064       2.4105    0.0079648
enh92308     4   82445400   82446400      2       1  150064       2.2776     0.011376
enh92309     4   82471100   82472100      1       1  150064       2.4857     0.006464
enh92327     4   82644600   82645600      4       2  150064       1.8688     0.030828
enh92335     4   83189000   83190000      3       1  150064        2.799    0.0025631
enh92368     4   83754800   83755800      4       1  150064       1.7723     0.038172
enh92377     4   83839800   83840800      1       1  150064       2.2316      0.01282
enh92378     4   83910000   83911000      4       1  150064        2.513    0.0059848
enh92379     4   83911000   83912000      2       1  150064       2.2414     0.012499
enh92380     4   83928800   83929800      3       2  150064       2.1887      0.01431
enh92424     4   84469200   84470200      2       1  150064       2.1792     0.014659
enh92426     4   84476200   84477200      5       1  150064       2.3599    0.0091398
enh92427     4   84482200   84483200      2       1  150064       2.1692     0.015034
enh92428     4   84494600   84495600      2       1  150064       1.8024     0.035742
enh92429     4   84502900   84503900      3       1  150064       2.7951     0.002594
enh92430     4   84519900   84520900      4       1  150064       2.8341    0.0022979
enh92431     4   84523700   84524700      3       1  150064        2.917    0.0017669
enh92432     4   84526200   84527200      5       2  150064       2.9228    0.0017344
enh92433     4   84539500   84540500      2       1  150064       2.2656     0.011738
enh92435     4   84548200   84549200      5       2  150064       2.5338    0.0056423
enh92436     4   84551200   84552200      1       1  150064       1.9612      0.02493
enh92446     4   85581000   85582000      3       1  150064       1.6923     0.045299
enh92447     4   85583100   85584100      2       1  150064       1.8832     0.029834
enh92499     4   86858700   86859700      1       1  150064       2.0716      0.01915
enh92500     4   86891400   86892400      3       1  150064       2.3977    0.0082495
enh92510     4   87813600   87814600      4       1  150064       2.5698    0.0050886
enh92511     4   87824600   87825600      4       2  150064       1.8194     0.034427
enh92512     4   87825200   87826200      4       2  150064        1.715     0.043176
enh92514     4   87839300   87840300      2       1  150064          2.3     0.010724
enh92524     4   87876600   87877600      6       3  150064        2.635    0.0042072
enh92529     4   87887500   87888500      3       2  150064       2.4006    0.0081831
enh92530     4   87888800   87889800      5       2  150064       2.9228    0.0017342
enh92531     4   87891700   87892700      5       2  150064       3.2344   0.00060955
enh92533     4   87895100   87896100      1       1  150064       2.7898     0.002637
enh92535     4   87898600   87899600      4       2  150064       2.8659     0.002079
enh92536     4   87899400   87900400      2       1  150064       1.6459     0.049892
enh92538     4   87911200   87912200      3       2  150064        2.657    0.0039422
enh92539     4   87915200   87916200      4       2  150064       2.4191    0.0077793
enh92541     4   87921500   87922500      4       2  150064       2.0709     0.019184
enh92545     4   87936100   87937100      2       1  150064       2.2384     0.012598
enh92547     4   87939500   87940500      3       1  150064       2.6285    0.0042886
enh92548     4   87946000   87947000      2       1  150064       2.0706     0.019196
enh92549     4   87950400   87951400      3       2  150064       2.6331    0.0042302
enh92551     4   87955000   87956000      3       1  150064       2.4916    0.0063581
enh92553     4   87959700   87960700      4       2  150064        2.444    0.0072626
enh92557     4   87963900   87964900      1       1  150064       2.6265     0.004313
enh92558     4   87965400   87966400      2       1  150064       2.1038     0.017699
enh92587     4   88156100   88157100      1       1  150064       1.7099      0.04364
enh92599     4   88348100   88349100      6       2  150064       1.7566     0.039495
enh92630     4   89031500   89032500      5       2  150064       2.2254     0.013029
enh92642     4   89140000   89141000      3       2  150064        1.795      0.03633
enh92643     4   89152600   89153600      5       2  150064       1.9786     0.023933
enh92685     4   89854400   89855400      5       2  150064       2.0709     0.019185
enh92686     4   89870600   89871600      1       1  150064       1.8861      0.02964
enh92711     4   90196300   90197300      2       1  150064       1.6478     0.049697
enh92724     4   90412600   90413600      3       1  150064       1.8606     0.031401
enh92730     4   90674200   90675200      3       2  150064       1.9803     0.023833
enh92731     4   90750600   90751600      4       1  150064       1.6997     0.044592
enh92734     4   90819400   90820400      7       3  150064       1.6915     0.045368
enh92736     4   90916500   90917500      2       1  150064       2.8336    0.0023017
enh92737     4   90992400   90993400      3       1  150064       2.9403    0.0016395
enh92744     4   91136500   91137500      4       1  150064       1.8329     0.033405
enh92756     4   94666400   94667400      1       1  150064        1.696      0.04494
enh92832     4   99403800   99404800      1       1  150064        2.184      0.01448
enh92838     4   99467700   99468700      5       2  150064        2.319     0.010199
enh92857     4   99698800   99699800      4       2  150064       1.7335     0.041505
enh92888     4  100244800  100245800      3       2  150064       2.3579    0.0091905
enh92893     4  100304300  100305300      7       3  150064       1.7141     0.043251
enh92894     4  100315800  100316800      5       2  150064       1.8399     0.032893
enh92911     4  100742000  100743000      4       2  150064       2.4745    0.0066703
enh92912     4  100749300  100750300      7       3  150064        2.562    0.0052031
enh92913     4  100753200  100754200      7       3  150064       2.4707    0.0067433
enh92915     4  100775600  100776600      2       1  150064       2.6844    0.0036335
enh92925     4  101711700  101712700      3       2  150064       2.0327     0.021039
enh92930     4  101902200  101903200      1       1  150064       2.2994      0.01074
enh92932     4  102024200  102025200      1       1  150064         2.09      0.01831
enh92939     4  102089400  102090400      4       2  150064        1.824      0.03408
enh92940     4  102093800  102094800      4       2  150064       2.2234     0.013094
enh92944     4  102112500  102113500      3       1  150064       1.9254     0.027088
enh92954     4  102159800  102160800      3       1  150064       1.7503     0.040034
enh92972     4  102256100  102257100      1       1  150064       1.7044      0.04415
enh92980     4  102756000  102757000      2       1  150064       1.9178     0.027569
enh92986     4  103375900  103376900      4       2  150064        2.832    0.0023129
enh92991     4  103427300  103428300      1       1  150064       1.9243      0.02716
enh93012     4  103613100  103614100      2       1  150064       2.3062      0.01055
enh93013     4  103634000  103635000      1       1  150064       2.2942      0.01089
enh93014     4  103655500  103656500      1       1  150064        2.895     0.001896
enh93017     4  103678500  103679500      2       1  150064       2.3234     0.010078
enh93018     4  103679600  103680600      1       1  150064       2.4385     0.007374
enh93019     4  103682700  103683700      2       1  150064       2.6844    0.0036333
enh93020     4  103700500  103701500      4       1  150064       3.6298   0.00014181
enh93022     4  103731200  103732200      5       2  150064       4.1177    1.913e-05
enh93023     4  103732700  103733700      4       2  150064       3.5712    0.0001777
enh93024     4  103735400  103736400      2       1  150064       3.7785   7.8876e-05
enh93026     4  103782600  103783600      2       1  150064       2.9254    0.0017199
enh93027     4  103788200  103789200      1       1  150064       3.8858      5.1e-05
enh93030     4  103799300  103800300      3       1  150064       3.6459   0.00013324
enh93031     4  103932500  103933500      4       2  150064       3.4852   0.00024587
enh93032     4  103939200  103940200      2       1  150064       3.5984   0.00016012
enh93044     4  104121600  104122600      3       2  150064        1.971     0.024361
enh93048     4  105338200  105339200      1       1  150064       1.7447      0.04052
enh93050     4  105407600  105408600      2       1  150064       3.0774    0.0010442
enh93055     4  105513000  105514000      2       1  150064       1.8278     0.033792
enh93068     4  106104500  106105500      1       1  150064       2.0798      0.01877
enh93096     4  106603800  106604800      3       1  150064       1.9376     0.026338
enh93099     4  106631400  106632400      1       1  150064       2.0505      0.02016
enh93149     4  108851400  108852400      3       1  150064        2.431    0.0075285
enh93150     4  108853400  108854400      4       1  150064       1.8969     0.028921
enh93156     4  108927200  108928200      5       2  150064       1.6549     0.048973
enh93159     4  109259200  109260200      2       1  150064       2.0427     0.020541
enh93167     4  109481400  109482400      3       1  150064       2.0427      0.02054
enh93169     4  109544300  109545300      1       1  150064       2.0204      0.02167
enh93190     4  110552200  110553200      1       1  150064       1.9644      0.02474
enh93201     4  110833500  110834500      1       1  150064       3.3573    0.0003935
enh93203     4  110888600  110889600      1       1  150064       2.8933     0.001906
enh93206     4  110893900  110894900      2       1  150064       2.4073    0.0080345
enh93207     4  110909400  110910400      1       1  150064       2.8272     0.002348
enh93226     4  111286000  111287000      2       1  150064       3.1344    0.0008609
enh93227     4  111315600  111316600      5       2  150064       2.2925      0.01094
enh93265     4  114027200  114028200      7       2  150064       3.4638   0.00026627
enh93266     4  114030200  114031200      5       2  150064       2.9785    0.0014483
enh93267     4  114066700  114067700      6       2  150064       2.3667    0.0089726
enh93268     4  114068800  114069800      5       2  150064       3.5318   0.00020638
enh93269     4  114107800  114108800      1       1  150064        1.901      0.02865
enh93295     4  114587200  114588200      3       1  150064       2.2112     0.013512
enh93303     4  114616700  114617700      2       1  150064       2.1916     0.014206
enh93342     4  115523600  115524600      3       2  150064       2.6371    0.0041815
enh93344     4  115535200  115536200      2       1  150064       1.9645     0.024739
enh93351     4  118006600  118007600      6       2  150064       2.1713     0.014955
enh93355     4  119267900  119268900      1       1  150064       2.1848      0.01445
enh93358     4  119604300  119605300      4       2  150064       1.8435     0.032626
enh93364     4  119680300  119681300      1       1  150064        1.753       0.0398
enh93365     4  119682100  119683100      3       2  150064        2.534    0.0056376
enh93367     4  119683900  119684900      1       1  150064       1.9304      0.02678
enh93368     4  119686300  119687300      2       1  150064       2.1117     0.017355
enh93435     4  120636800  120637800      1       1  150064       1.7273      0.04206
enh93442     4  120974300  120975300      3       2  150064       1.7692     0.038428
enh93446     4  121615700  121616700      4       2  150064       2.2152     0.013372
enh93457     4  122113000  122114000      2       1  150064       1.7234     0.042406
enh93465     4  122720800  122721800      4       2  150064       1.8265      0.03389
enh93471     4  123084300  123085300      1       1  150064       1.6831      0.04618
enh93478     4  123652500  123653500      1       1  150064       1.7892      0.03679
enh93489     4  123845200  123846200      8       4  150064       2.2575     0.011988
enh93490     4  123846000  123847000      6       2  150064       1.8868     0.029594
enh93511     4  124373700  124374700      1       1  150064       1.6998      0.04458
enh93546     4  124778000  124779000      1       1  150064       1.6813      0.04635
enh93563     4  125861000  125862000      6       2  150064       1.6701     0.047447
enh93571     4  126352800  126353800      2       1  150064       1.9237     0.027196
enh93591     4  129162100  129163100      2       1  150064       2.1785     0.014685
enh93592     4  129188300  129189300      7       3  150064       1.7211     0.042618
enh93598     4  129226600  129227600      2       1  150064       2.0192     0.021733
enh93600     4  129268700  129269700      4       2  150064       1.8349     0.033257
enh93606     4  129307200  129308200      5       3  150064       2.6322    0.0042423
enh93610     4  129389100  129390100      2       1  150064       1.8834     0.029823
enh93613     4  129449700  129450700      4       2  150064       1.6508     0.049387
enh93689     4  139176000  139177000      2       1  150064       1.6857     0.045927
enh93693     4  139325800  139326800      2       1  150064       2.6716     0.003775
enh93694     4  139327400  139328400      2       1  150064       2.6741     0.003746
enh93714     4  139937800  139938800      3       1  150064       3.2198   0.00064145
enh93715     4  139938400  139939400      3       2  150064       2.7232     0.003233
enh93716     4  139940500  139941500      2       1  150064       2.5325    0.0056628
enh93717     4  139949100  139950100      1       1  150064       2.7598     0.002892
enh93721     4  139998900  139999900      2       1  150064       2.9255    0.0017195
enh93722     4  140002300  140003300      1       1  150064       2.6525     0.003995
enh93726     4  140065500  140066500      4       2  150064       2.3645    0.0090284
enh93727     4  140074400  140075400      1       1  150064       3.2176    0.0006463
enh93731     4  140093000  140094000      3       2  150064       1.9157     0.027702
enh93733     4  140099800  140100800      4       2  150064       1.9009     0.028657
enh93735     4  140134900  140135900      3       2  150064       1.7847     0.037154
enh93737     4  140188000  140189000      2       1  150064       1.8131     0.034907
enh93756     4  140456700  140457700      3       2  150064       1.8982     0.028832
enh93757     4  140471700  140472700      1       1  150064       2.9567     0.001555
enh93759     4  140480200  140481200      1       1  150064       1.9643      0.02475
enh93760     4  140513700  140514700      1       1  150064       1.6754      0.04693
enh93789     4  140736200  140737200      5       2  150064       3.2753   0.00052776
enh93804     4  140888200  140889200      4       1  150064       1.6666     0.047795
enh93814     4  140958900  140959900      2       1  150064       1.7342     0.041446
enh93828     4  141014600  141015600      2       1  150064       2.1537     0.015631
enh93832     4  141023600  141024600      5       2  150064       1.9674     0.024569
enh93833     4  141024500  141025500      3       1  150064       1.6972     0.044829
enh93869     4  141444100  141445100      1       1  150064       1.7094      0.04369
enh93898     4  141760600  141761600      2       1  150064       1.8491      0.03222
enh93901     4  141814300  141815300      1       1  150064       2.1205      0.01698
enh93902     4  141865000  141866000      2       1  150064       2.5704    0.0050789
enh93903     4  141876100  141877100      3       1  150064       2.1168      0.01714
enh93904     4  141923200  141924200     14       2  150064       1.6521     0.049255
enh93905     4  141942700  141943700      1       1  150064        1.953      0.02541
enh93910     4  142143300  142144300      1       1  150064       2.2479      0.01229
enh93914     4  142337000  142338000      5       3  150064        2.081     0.018719
enh93949     4  143529200  143530200      2       1  150064       2.0863     0.018477
enh93952     4  143845000  143846000      2       1  150064       2.5259    0.0057696
enh93953     4  143882200  143883200      2       1  150064       2.8809    0.0019825
enh93965     4  144203000  144204000      3       2  150064       2.4335    0.0074769
enh93976     4  144282000  144283000      5       2  150064       1.8792     0.030105
enh93977     4  144285200  144286200      4       2  150064       2.0195     0.021717
enh93978     4  144290500  144291500      2       1  150064       1.6468     0.049805
enh93979     4  144297800  144298800      5       2  150064       1.7068     0.043927
enh93985     4  144317800  144318800      2       1  150064       1.7474     0.040286
enh93987     4  144325700  144326700      3       1  150064       2.6162     0.004446
enh93992     4  144437800  144438800      2       1  150064        2.705    0.0034156
enh93993     4  144479400  144480400      5       2  150064       2.8259    0.0023571
enh94004     4  146260200  146261200      1       1  150064       2.2476       0.0123
enh94005     4  146269000  146270000      3       2  150064        2.009     0.022269
enh94009     4  146413500  146414500      1       1  150064       1.7686      0.03848
enh94057     4  147111300  147112300      2       1  150064       1.7669     0.038624
enh94076     4  148024800  148025800      6       1  150064       2.7464    0.0030128
enh94077     4  148038200  148039200      2       1  150064       2.0913     0.018249
enh94143     4  148975200  148976200      1       1  150064       2.3313     0.009868
enh94145     4  149012200  149013200      4       2  150064       1.9019     0.028595
enh94150     4  149102500  149103500      4       2  150064       1.7979     0.036093
enh94153     4  149137100  149138100      4       2  150064       1.7993     0.035988
enh94165     4  149207000  149208000      2       1  150064       1.6885     0.045661
enh94167     4  149214000  149215000      2       1  150064       2.6044    0.0046024
enh94168     4  149219600  149220600      5       3  150064       1.8637     0.031185
enh94169     4  149232600  149233600      3       1  150064       1.6714      0.04732
enh94171     4  149265300  149266300      3       2  150064       2.2016     0.013848
enh94175     4  149297400  149298400      2       1  150064       2.4215     0.007729
enh94177     4  149326600  149327600      2       1  150064       3.4583   0.00027179
enh94211     4  151165400  151166400      4       2  150064       2.2945     0.010882
enh94227     4  151871600  151872600      2       1  150064         1.79     0.036729
enh94289     4  153036900  153037900      5       2  150064       1.8978     0.028864
enh94352     4  153920600  153921600      3       1  150064       2.0131      0.02205
enh94364     4  154056000  154057000      2       1  150064       2.0554      0.01992
enh94384     4  154158800  154159800      4       1  150064       1.9715     0.024336
enh94445     4  154649700  154650700      3       1  150064       2.5012    0.0061888
enh94456     4  155581000  155582000      2       1  150064        1.748     0.040236
enh94459     4  156225400  156226400      4       2  150064       1.9992     0.022792
enh94466     4  156512800  156513800      3       2  150064        1.896      0.02898
enh94467     4  156551000  156552000      3       1  150064       1.9303     0.026787
enh94481     4  156862400  156863400      6       3  150064       1.8872     0.029565
enh94482     4  156865300  156866300      7       4  150064       2.2816     0.011258
enh94487     4  157536000  157537000      5       1  150064       1.7225     0.042488
enh94516     4  158725000  158726000      1       1  150064       1.8679      0.03089
enh94556     4  159688200  159689200      1       1  150064       2.2991      0.01075
enh94557     4  159693200  159694200      1       1  150064       2.3065      0.01054
enh94559     4  159696300  159697300      1       1  150064        2.304      0.01061
enh94560     4  159697800  159698800      7       2  150064       1.6519     0.049275
enh94562     4  159702900  159703900      1       1  150064       1.9214      0.02734
enh94563     4  159705000  159706000      4       1  150064       2.0487     0.020243
enh94564     4  159708000  159709000      4       2  150064       1.6465     0.049828
enh94568     4  159720800  159721800      1       1  150064       1.9963      0.02295
enh94572     4  159729600  159730600      4       1  150064       1.8683     0.030861
enh94573     4  159732600  159733600      6       2  150064       2.2057     0.013702
enh94581     4  159758400  159759400      3       2  150064        1.659     0.048557
enh94584     4  159805100  159806100      1       1  150064       2.1571       0.0155
enh94586     4  159823200  159824200      2       1  150064       1.8648     0.031107
enh94635     4  160485600  160486600      5       3  150064       2.1721     0.014925
enh94655     4  165710600  165711600      7       3  150064       2.0618     0.019614
enh94657     4  165809200  165810200      2       1  150064       2.0934     0.018156
enh94660     4  165898700  165899700      2       1  150064       1.8408     0.032823
enh94664     4  166125200  166126200      1       1  150064       2.8207     0.002396
enh94671     4  166215500  166216500      2       1  150064       2.2098     0.013559
enh94758     4  169798000  169799000      1       1  150064       2.3266     0.009992
enh94763     4  169808400  169809400      2       1  150064       1.7379     0.041114
enh94773     4  169989200  169990200      8       3  150064       2.1235     0.016857
enh94774     4  169991200  169992200      3       2  150064       1.9231     0.027235
enh94775     4  170000300  170001300      2       1  150064       1.9724     0.024281
enh94777     4  170020300  170021300      2       1  150064       2.7468    0.0030094
enh94780     4  170037000  170038000      2       1  150064       2.9329    0.0016788
enh94781     4  170055000  170056000      1       1  150064       2.7011     0.003456
enh94783     4  170069800  170070800      1       1  150064        2.344     0.009538
enh94784     4  170070600  170071600      2       1  150064       2.2648     0.011763
enh94785     4  170078000  170079000      3       1  150064       2.2249     0.013042
enh94790     4  170093400  170094400      3       1  150064       2.0667     0.019379
enh94800     4  170125400  170126400      2       1  150064       2.3109     0.010419
enh94822     4  170184800  170185800      1       1  150064       1.7104       0.0436
enh94825     4  170214000  170215000      2       1  150064       3.6903   0.00011201
enh94826     4  170227800  170228800      4       2  150064       4.3899   5.6696e-06
enh94827     4  170232500  170233500      1       1  150064       3.8965    4.879e-05
enh94828     4  170235500  170236500      2       1  150064       3.9186   4.4541e-05
enh94829     4  170263400  170264400      1       1  150064       4.5171    3.134e-06
enh94830     4  170283600  170284600      1       1  150064       4.0093    3.045e-05
enh94831     4  170331700  170332700      5       2  150064       4.4231   4.8648e-06
enh94832     4  170358300  170359300      3       1  150064         1.69     0.045513
enh94834     4  170406700  170407700      3       1  150064       1.9236     0.027205
enh94837     4  170537900  170538900      1       1  150064       4.1032    2.037e-05
enh94838     4  170539900  170540900      3       2  150064       4.9788   3.1997e-07
enh94839     4  170543800  170544800      2       1  150064        3.486   0.00024516
enh94842     4  170566400  170567400      1       1  150064       4.0821    2.232e-05
enh94843     4  170571000  170572000      2       1  150064       2.4485    0.0071723
enh94844     4  170578800  170579800      4       2  150064       4.9343   4.0223e-07
enh94845     4  170580300  170581300      4       2  150064       3.1806    0.0007349
enh94847     4  170585300  170586300      1       1  150064       4.3017    8.475e-06
enh94848     4  170589000  170590000      3       1  150064       3.4787    0.0002519
enh94854     4  170896600  170897600      1       1  150064       1.8626      0.03126
enh94875     4  174042000  174043000      3       2  150064       1.6765     0.046823
enh94893     4  174185500  174186500      4       2  150064       1.7445     0.040533
enh94904     4  174335900  174336900      1       1  150064       2.6598     0.003909
enh94914     4  175199600  175200600      2       1  150064       1.8313     0.033529
enh94947     4  176867500  176868500      2       1  150064       4.2666   9.9257e-06
enh94948     4  176873000  176874000      4       2  150064       4.3975   5.4761e-06
enh94949     4  176934600  176935600      3       1  150064       2.6858    0.0036183
enh94950     4  176964800  176965800      4       1  150064       2.1287     0.016641
enh94956     4  177197800  177198800      1       1  150064       1.7222      0.04252
enh94957     4  177198200  177199200      1       1  150064       1.7222      0.04252
enh94974     4  178237400  178238400      1       1  150064       1.6748      0.04699
enh94978     4  178361600  178362600      3       1  150064       1.9138     0.027821
enh94992     4  183477600  183478600      3       2  150064       1.7807      0.03748
enh95002     4  183859000  183860000      2       1  150064       1.9589     0.025064
enh95005     4  184015600  184016600      2       1  150064       1.7649     0.038794
enh95008     4  184039600  184040600      4       1  150064       2.2833     0.011205
enh95009     4  184046600  184047600      1       1  150064       2.2688      0.01164
enh95044     4  184492200  184493200      8       2  150064       2.2386      0.01259
enh95059     4  184796800  184797800      4       2  150064       2.2595     0.011926
enh95078     4  185184900  185185900      4       2  150064       1.8425     0.032699
enh95088     4  185234800  185235800      1       1  150064       1.9182      0.02754
enh95097     4  185285300  185286300      5       2  150064       2.3427    0.0095727
enh95102     4  185313500  185314500      3       2  150064       2.4742    0.0066775
enh95105     4  185321800  185322800      3       2  150064       2.4114    0.0079458
enh95108     4  185330000  185331000      6       3  150064       2.1175     0.017109
enh95113     4  185342400  185343400      2       1  150064       2.2448      0.01239
enh95131     4  185390400  185391400      3       2  150064        2.473    0.0066996
enh95153     4  185566200  185567200      2       1  150064       1.8073     0.035355
enh95162     4  185652000  185653000      8       2  150064       2.0459     0.020383
enh95165     4  185660800  185661800      1       1  150064       1.9901      0.02329
enh95210     4  186201500  186202500      1       1  150064       2.1615      0.01533
enh95244     4  186730700  186731700      3       2  150064       1.7567     0.039485
enh95258     4  186988700  186989700      3       2  150064       2.5305    0.0056955
enh95260     4  187016200  187017200      4       1  150064       2.1832      0.01451
enh95261     4  187053300  187054300      4       2  150064       1.8017     0.035799
enh95292     4  187623900  187624900      1       1  150064       2.5473     0.005428
enh95299     4  187670500  187671500      5       2  150064       1.8896     0.029408
enh95310     4  187761800  187762800      6       3  150064       2.4208    0.0077424
enh95312     4  187766200  187767200      8       3  150064       1.9588     0.025071
enh95324     4  188105200  188106200      1       1  150064       2.0116      0.02213
enh95332     4  189909800  189910800      3       2  150064       2.1516     0.015715
enh95380     5     801100     802100      3       1  150064       2.0186     0.021763
enh95395     5    1097400    1098400      6       3  150064       2.0484     0.020259
enh95396     5    1100000    1101000      4       2  150064        1.893     0.029178
enh95397     5    1102300    1103300      6       2  150064       2.0103     0.022198
enh95398     5    1106000    1107000      2       1  150064       2.5355    0.0056151
enh95399     5    1112700    1113700      8       2  150064       2.1887     0.014309
enh95410     5    1199400    1200400      2       1  150064       1.8679     0.030891
enh95411     5    1204800    1205800      8       2  150064       1.9882     0.023393
enh95435     5    1516300    1517300      2       1  150064       2.0063     0.022411
enh95438     5    1537000    1538000      1       1  150064       1.6978      0.04477
enh95465     5    5418700    5419700      9       2  150064       1.7423     0.040731
enh95467     5    5425000    5426000      1       1  150064       2.8418     0.002243
enh95468     5    5429300    5430300      1       1  150064        3.608    0.0001543
enh95469     5    5432000    5433000      3       2  150064       3.3522   0.00040091
enh95470     5    5432900    5433900      3       2  150064       2.5271    0.0057506
enh95471     5    5454100    5455100      1       1  150064       3.0882     0.001007
enh95472     5    5492300    5493300      1       1  150064       3.6504    0.0001309
enh95473     5    5494200    5495200      2       1  150064       2.5335    0.0056464
enh95475     5    5572600    5573600      3       2  150064       2.6081    0.0045528
enh95482     5    6634900    6635900      8       3  150064       1.9633     0.024804
enh95484     5    6704800    6705800      4       2  150064       2.1705     0.014985
enh95487     5    6719500    6720500      2       1  150064       2.8878    0.0019396
enh95488     5    6721000    6722000      3       2  150064       2.6976    0.0034925
enh95489     5    6723400    6724400      9       4  150064       2.1037     0.017701
enh95491     5    6732000    6733000      7       3  150064       2.9876    0.0014058
enh95492     5    6736200    6737200      6       2  150064       3.1889   0.00071414
enh95493     5    6765400    6766400      3       2  150064       1.7152     0.043156
enh95494     5    6766800    6767800      3       1  150064       1.6875     0.045758
enh95501     5    7208800    7209800      4       2  150064       2.4973    0.0062565
enh95502     5    7271300    7272300      6       3  150064       2.1887     0.014308
enh95506     5    7815800    7816800      2       1  150064       2.4416    0.0073109
enh95593     5   10634000   10635000      6       2  150064       1.9029     0.028528
enh95594     5   10663500   10664500      2       1  150064       1.6642     0.048033
enh95616     5   13525200   13526200      2       1  150064        2.156     0.015541
enh95618     5   13589800   13590800      4       1  150064       2.0251     0.021426
enh95673     5   14325900   14326900      6       3  150064       1.6993      0.04463
enh95710     5   14597500   14598500      1       1  150064       2.0122       0.0221
enh95714     5   14669700   14670700      2       1  150064       1.9078      0.02821
enh95721     5   14724900   14725900      1       1  150064       1.6477      0.04971
enh95756     5   15914500   15915500      1       1  150064       1.9523      0.02545
enh95760     5   16483100   16484100      2       1  150064       2.2362     0.012668
enh95772     5   16537400   16538400      2       1  150064        2.351    0.0093616
enh95773     5   16540500   16541500      2       1  150064       2.4877    0.0064293
enh95777     5   16569200   16570200      1       1  150064       1.6963      0.04491
enh95779     5   16575100   16576100      1       1  150064       1.7746      0.03798
enh95785     5   16712700   16713700      1       1  150064       2.8418     0.002243
enh95788     5   16720900   16721900      2       1  150064       2.2437     0.012426
enh95789     5   16722100   16723100      3       1  150064       2.4653    0.0068451
enh95790     5   16725800   16726800      2       1  150064       1.6854      0.04596
enh95854     5   17215600   17216600      1       1  150064       1.6458       0.0499
enh95895     5   31905200   31906200      4       1  150064       1.9988     0.022813
enh95897     5   31936000   31937000      1       1  150064       2.1479      0.01586
enh95928     5   32276300   32277300      3       2  150064       1.7105     0.043588
enh95940     5   32330500   32331500      4       2  150064       1.7726     0.038149
enh95955     5   32539900   32540900      1       1  150064        2.225      0.01304
enh96010     5   34522100   34523100      8       2  150064       1.9472     0.025754
enh96012     5   34531800   34532800      9       4  150064       2.0389     0.020731
enh96044     5   35050800   35051800      1       1  150064       1.7032      0.04427
enh96053     5   35172000   35173000      4       1  150064       1.8027     0.035719
enh96054     5   35185700   35186700      4       2  150064       2.2555     0.012051
enh96067     5   35478600   35479600      2       1  150064       1.6872     0.045786
enh96068     5   35479500   35480500      1       1  150064       2.0371      0.02082
enh96069     5   35482700   35483700      2       1  150064       1.7711     0.038276
enh96070     5   35483700   35484700      2       1  150064       1.7638     0.038887
enh96074     5   35673000   35674000      1       1  150064       1.7337      0.04149
enh96097     5   36418700   36419700      3       2  150064       1.8451      0.03251
enh96109     5   36769300   36770300      3       1  150064       1.6791     0.046566
enh96134     5   37371600   37372600      1       1  150064       1.7507         0.04
enh96140     5   37663300   37664300      1       1  150064       1.8089      0.03523
enh96145     5   37738400   37739400      1       1  150064       1.6501      0.04946
enh96166     5   38607900   38608900      2       1  150064       1.6996     0.044602
enh96175     5   38809000   38810000      1       1  150064       2.0195      0.02172
enh96179     5   38871100   38872100      1       1  150064       2.1422      0.01609
enh96180     5   39015300   39016300      2       1  150064         2.25     0.012223
enh96182     5   39030600   39031600      2       1  150064       2.2616      0.01186
enh96186     5   39062600   39063600      3       1  150064       2.5214    0.0058437
enh96189     5   39071900   39072900      3       2  150064       2.3459    0.0094907
enh96191     5   39077200   39078200      1       1  150064       2.0849      0.01854
enh96217     5   39282900   39283900      5       2  150064       1.8298     0.033642
enh96222     5   39400100   39401100      6       3  150064       1.7543      0.03969
enh96225     5   39417800   39418800      2       1  150064       1.7356     0.041316
enh96226     5   39420700   39421700      1       1  150064       1.9815      0.02377
enh96227     5   39426300   39427300     10       3  150064       1.7874     0.036938
enh96228     5   39432800   39433800      3       1  150064       2.3613    0.0091061
enh96231     5   39451100   39452100      7       4  150064       2.0133     0.022041
enh96267     5   40495000   40496000      1       1  150064       1.7906      0.03668
enh96268     5   40498400   40499400      2       1  150064       2.3214     0.010133
enh96361     5   43120000   43121000      2       1  150064       1.7263     0.042146
enh96381     5   43421800   43422800      1       1  150064       1.9728      0.02426
enh96395     5   44806600   44807600      1       1  150064       4.0433    2.635e-05
enh96398     5   49703600   49704600      3       1  150064       4.3508   6.7823e-06
enh96399     5   49715900   49716900      3       1  150064       3.9068   4.6773e-05
enh96400     5   49726200   49727200      3       1  150064       4.2499   1.0694e-05
enh96401     5   49730800   49731800      1       1  150064       3.8399    6.153e-05
enh96402     5   49734800   49735800      2       1  150064       4.0829    2.224e-05
enh96403     5   49949400   49950400      4       2  150064       2.6279    0.0042953
enh96409     5   49975000   49976000      1       1  150064         3.17    0.0007622
enh96410     5   49989500   49990500      2       1  150064       1.7333     0.041523
enh96414     5   50012000   50013000      2       1  150064        3.041    0.0011791
enh96419     5   50521600   50522600      2       1  150064       2.6851    0.0036256
enh96462     5   52333100   52334100      3       1  150064       1.9859      0.02352
enh96463     5   52386800   52387800      4       2  150064       3.1333   0.00086424
enh96473     5   52855400   52856400      1       1  150064       1.7387      0.04104
enh96475     5   52872500   52873500      2       1  150064       2.0748     0.019002
enh96476     5   52898600   52899600      2       1  150064       2.1356     0.016358
enh96499     5   53597700   53598700      1       1  150064       1.7055      0.04405
enh96501     5   53602300   53603300      4       2  150064        1.748     0.040232
enh96522     5   53897600   53898600      4       2  150064       2.3674    0.0089562
enh96524     5   53911600   53912600      4       2  150064       1.9067      0.02828
enh96528     5   53927800   53928800      6       4  150064        1.682     0.046284
enh96530     5   53939400   53940400      3       1  150064       1.8124     0.034962
enh96543     5   54081800   54082800      3       2  150064       2.1013     0.017806
enh96549     5   54140300   54141300      7       2  150064       2.2827     0.011224
enh96550     5   54162700   54163700      1       1  150064         1.97      0.02442
enh96552     5   54191100   54192100      1       1  150064       1.8826      0.02988
[truncated: 976,445 more chars]
