# Supplementary material for: Identifying enhancer properties associated with genetic risk for complex traits using regulome-wide association studies
Source: PLoS Comput Biol. 2022 Sep 7;18(9):e1010430. doi: 10.1371/journal.pcbi.1010430 (PMC9484640; doi:10.1371/journal.pcbi.1010430)
Supplement: S3 Table — Sample names are as described in the ROADMAP epigenomics project integrative analysis portal: https://egg2.wustl.edu/roadmap/web_portal/meta.html. (ZIP) [file pcbi.1010430.s010.zip › supplemental_table3/E126skin_sig_enhancers05.gcov.out]

GENE       CHR      START       STOP  NSNPS  NPARAM       N        ZSTAT            P
enh47180     1     841200     842200      1       1  150064       1.8239      0.03408
enh47185     1     893000     894000      3       1  150064       1.7601     0.039192
enh47203     1    1168200    1169200      2       1  150064       1.7908     0.036659
enh47204     1    1172500    1173500      1       1  150064       2.0969        0.018
enh47213     1    1253300    1254300      2       1  150064       1.8249     0.034007
enh47270     1    1841100    1842100      3       1  150064       2.0797     0.018775
enh47275     1    2063100    2064100      3       2  150064       3.1698   0.00076283
enh47277     1    2071100    2072100      5       2  150064       3.2169   0.00064792
enh47278     1    2101300    2102300      1       1  150064       3.4508    0.0002795
enh47284     1    2126700    2127700      2       1  150064       2.5265    0.0057606
enh47288     1    2137500    2138500      2       1  150064       2.6153    0.0044576
enh47293     1    2173800    2174800      1       1  150064       3.7831    7.743e-05
enh47307     1    2232700    2233700      1       1  150064       1.9129      0.02788
enh47317     1    2378500    2379500      3       2  150064       3.6475   0.00013239
enh47318     1    2382400    2383400      3       1  150064       3.3735   0.00037103
enh47319     1    2391200    2392200      5       2  150064       4.0566     2.49e-05
enh47331     1    2516100    2517100      1       1  150064       3.2766    0.0005254
enh47333     1    2525100    2526100      4       2  150064       2.4895     0.006397
enh47336     1    3043500    3044500      3       2  150064       2.1011     0.017815
enh47404     1    6260100    6261100      1       1  150064       1.7453      0.04047
enh47430     1    6552100    6553100      3       1  150064       1.9459     0.025835
enh47434     1    6567000    6568000      1       1  150064       2.3208      0.01015
enh47435     1    6575500    6576500      1       1  150064       2.1343      0.01641
enh47444     1    6649100    6650100      4       2  150064       1.7673     0.038589
enh47445     1    6658600    6659600      8       5  150064       2.7934    0.0026075
enh47447     1    6669000    6670000      2       1  150064       1.8024     0.035742
enh47448     1    6676200    6677200      2       1  150064       3.3689   0.00037737
enh47449     1    6684000    6685000      2       1  150064       2.1264     0.016733
enh47453     1    6756000    6757000      3       2  150064       2.7038    0.0034278
enh47454     1    6759700    6760700      2       1  150064       3.5669   0.00018061
enh47466     1    6863100    6864100      5       2  150064       2.6623    0.0038802
enh47474     1    7020100    7021100      1       1  150064       1.9101      0.02806
enh47485     1    7315400    7316400      5       1  150064       1.9007     0.028674
enh47576     1    8377200    8378200      1       1  150064       3.5064    0.0002271
enh47579     1    8403900    8404900      2       1  150064       3.1255   0.00088761
enh47581     1    8413000    8414000      2       1  150064       1.7281     0.041985
enh47583     1    8427300    8428300      1       1  150064       2.9348     0.001669
enh47584     1    8431100    8432100      4       2  150064       3.9093    4.628e-05
enh47585     1    8433600    8434600      2       1  150064       2.9669     0.001504
enh47590     1    8454300    8455300      2       1  150064       3.3185   0.00045251
enh47591     1    8456900    8457900      1       1  150064       1.6541      0.04905
enh47594     1    8466700    8467700      6       3  150064       5.5612   1.3393e-08
enh47596     1    8472600    8473600      2       1  150064       4.9856   3.0891e-07
enh47597     1    8484500    8485500      3       2  150064       5.1566   1.2572e-07
enh47599     1    8501000    8502000      2       1  150064       4.5893   2.2235e-06
enh47600     1    8508500    8509500      1       1  150064       2.0523      0.02007
enh47601     1    8515900    8516900      2       1  150064       3.2735   0.00053114
enh47602     1    8523200    8524200      1       1  150064       2.4231     0.007694
enh47603     1    8525700    8526700      1       1  150064       3.2186    0.0006441
enh47604     1    8537000    8538000      2       1  150064       3.2278   0.00062379
enh47606     1    8542800    8543800      2       1  150064       2.1847     0.014455
enh47607     1    8553500    8554500      2       1  150064       4.5165    3.144e-06
enh47608     1    8557200    8558200      2       1  150064       2.8573    0.0021361
enh47610     1    8576100    8577100      1       1  150064       3.0786      0.00104
enh47613     1    8586400    8587400      1       1  150064       2.4847     0.006483
enh47614     1    8600500    8601500      2       1  150064       3.9022   4.7664e-05
enh47615     1    8614900    8615900      2       1  150064       3.0698    0.0010711
enh47616     1    8623200    8624200      3       2  150064       2.3761    0.0087482
enh47618     1    8650600    8651600      3       2  150064       2.5933    0.0047533
enh47619     1    8657500    8658500      3       1  150064       2.8083    0.0024905
enh47620     1    8658600    8659600      3       1  150064       2.9559     0.001559
enh47621     1    8662800    8663800      2       1  150064       2.2696     0.011615
enh47625     1    8691000    8692000      1       1  150064        2.875      0.00202
enh47627     1    8711900    8712900      1       1  150064       2.6695     0.003798
enh47631     1    8726000    8727000      1       1  150064       2.8965     0.001887
enh47633     1    8730100    8731100      3       2  150064       2.5074    0.0060804
enh47637     1    8741000    8742000      2       1  150064         2.38    0.0086572
enh47639     1    8757800    8758800      1       1  150064       2.7985     0.002567
enh47642     1    8766900    8767900      4       2  150064       2.4406    0.0073308
enh47643     1    8771900    8772900      2       1  150064       2.1925     0.014172
enh47646     1    8800200    8801200      1       1  150064       1.7758      0.03788
enh47648     1    8868300    8869300      3       1  150064       1.6916     0.045361
enh47649     1    8869200    8870200      2       1  150064       2.2175     0.013293
enh47662     1    8943200    8944200      5       2  150064       1.8942     0.029096
enh47663     1    8950000    8951000      3       1  150064       2.8461    0.0022127
enh47664     1    8959700    8960700      2       1  150064       1.9551     0.025288
enh47666     1    8978000    8979000      4       1  150064       2.2139     0.013419
enh47667     1    9001500    9002500      6       3  150064       3.0003    0.0013487
enh47686     1    9222000    9223000      1       1  150064       1.9856      0.02354
enh47704     1    9326600    9327600      4       2  150064       1.9922     0.023176
enh47709     1    9351100    9352100      2       1  150064       2.3982    0.0082389
enh47722     1    9408900    9409900      8       4  150064       2.2792     0.011329
enh47781     1    9960300    9961300      1       1  150064       1.9806      0.02382
enh47820     1   10367700   10368700      3       1  150064       1.7143     0.043237
enh47860     1   10960200   10961200      2       1  150064       2.3164     0.010269
enh47883     1   11335500   11336500      1       1  150064       2.0523      0.02007
enh47886     1   11376100   11377100      2       1  150064       2.1794      0.01465
enh47887     1   11715300   11716300      1       1  150064       2.4441      0.00726
enh47910     1   11990200   11991200      2       1  150064       1.7587     0.039313
enh47911     1   11995500   11996500      4       2  150064       2.1548     0.015588
enh47912     1   11997200   11998200      3       1  150064       2.7109    0.0033549
enh47914     1   12000300   12001300      4       1  150064       2.0448     0.020437
enh47924     1   12112000   12113000      4       2  150064       1.7134     0.043322
enh47925     1   12127700   12128700      2       1  150064       2.6411    0.0041314
enh47926     1   12135400   12136400      5       2  150064       2.2142     0.013406
enh47933     1   12190200   12191200      3       1  150064       1.6689     0.047567
enh48017     1   14074300   14075300      2       1  150064       1.6562     0.048838
enh48023     1   14091400   14092400      2       1  150064       1.8981     0.028844
enh48036     1   14464600   14465600      8       2  150064       1.8978     0.028863
enh48037     1   14467300   14468300      5       1  150064       1.7796     0.037574
enh48038     1   14585400   14586400      3       2  150064        2.225     0.013041
enh48051     1   14813100   14814100      3       2  150064        2.427    0.0076113
enh48074     1   15207200   15208200      1       1  150064        1.871      0.03067
enh48166     1   16152000   16153000      7       2  150064       2.0326     0.021046
enh48197     1   16345800   16346800      8       3  150064       1.9396     0.026214
enh48198     1   16353100   16354100      4       2  150064       2.2654     0.011743
enh48226     1   16536500   16537500      3       2  150064       2.0112     0.022153
enh48229     1   16564000   16565000      2       1  150064       2.7283    0.0031827
enh48230     1   16570400   16571400      1       1  150064        2.126      0.01675
enh48234     1   16592700   16593700      2       1  150064       1.9997     0.022765
enh48235     1   16594200   16595200      2       1  150064       1.6956     0.044977
enh48237     1   16645000   16646000      3       1  150064       2.0685     0.019295
enh48239     1   16650400   16651400      1       1  150064       2.2849      0.01116
enh48241     1   16679200   16680200      1       1  150064       2.0801      0.01876
enh48242     1   16690700   16691700      3       1  150064       1.9097     0.028088
enh48245     1   16698500   16699500      2       1  150064       1.7669     0.038622
enh48247     1   16701500   16702500      1       1  150064       1.8357       0.0332
enh48249     1   16703400   16704400      3       1  150064       2.0108     0.022174
enh48250     1   16711400   16712400      2       1  150064       1.7801     0.037533
enh48251     1   16714200   16715200      2       1  150064       1.7653      0.03876
enh48253     1   16722900   16723900      4       1  150064       2.0449      0.02043
enh48256     1   16839600   16840600      1       1  150064       2.1937      0.01413
enh48277     1   17308100   17309100      4       2  150064       2.1727     0.014903
enh48278     1   17310700   17311700      4       2  150064       4.2187   1.2287e-05
enh48282     1   17342400   17343400      5       2  150064       2.0112     0.022154
enh48284     1   17371400   17372400      7       2  150064        2.316      0.01028
enh48285     1   17378400   17379400      2       1  150064       2.7791    0.0027255
enh48286     1   17389900   17390900      8       3  150064       2.0338     0.020984
enh48299     1   17552400   17553400      4       2  150064       2.3533    0.0093034
enh48349     1   18471400   18472400     12       4  150064       1.7455     0.040453
enh48366     1   19263500   19264500      2       1  150064       1.7529     0.039814
enh48395     1   19636100   19637100      5       2  150064       1.6517     0.049295
enh48396     1   19639800   19640800      5       3  150064       1.6512     0.049344
enh48397     1   19641700   19642700      6       2  150064        1.812     0.034996
enh48437     1   19821800   19822800      3       2  150064       2.7838    0.0026861
enh48439     1   19832100   19833100      7       3  150064       1.8529     0.031947
enh48440     1   19835400   19836400      6       2  150064       1.6627     0.048186
enh48454     1   19943100   19944100      2       1  150064       1.6558     0.048884
enh48457     1   19966600   19967600      1       1  150064       2.3371     0.009718
enh48507     1   20732400   20733400      6       2  150064       2.1527     0.015672
enh48519     1   20837800   20838800      3       2  150064       1.6712     0.047343
enh48535     1   21043500   21044500      5       1  150064        2.545    0.0054636
enh48537     1   21059900   21060900      1       1  150064       2.8655     0.002082
enh48538     1   21065600   21066600      3       1  150064       2.7123    0.0033411
enh48539     1   21069000   21070000      1       1  150064       2.5969     0.004704
enh48542     1   21114700   21115700      1       1  150064       2.5834     0.004892
enh48544     1   21140200   21141200      3       1  150064       2.4477    0.0071881
enh48545     1   21156200   21157200      2       1  150064       1.8852     0.029698
enh48547     1   21193700   21194700      2       1  150064       2.7117    0.0033469
enh48548     1   21232900   21233900      2       1  150064       2.4483    0.0071758
enh48549     1   21288600   21289600      2       1  150064       1.7163     0.043052
enh48554     1   21339400   21340400      1       1  150064       2.4906     0.006376
enh48556     1   21348700   21349700      2       1  150064       2.0738     0.019051
enh48558     1   21369200   21370200      5       3  150064       2.6484    0.0040443
enh48560     1   21376100   21377100      3       1  150064       2.3494     0.009401
enh48561     1   21385400   21386400      4       2  150064       2.3221     0.010114
enh48562     1   21395600   21396600      2       1  150064       1.9849      0.02358
enh48564     1   21403000   21404000      3       1  150064       2.1445     0.015997
enh48565     1   21409600   21410600      2       1  150064       2.4697    0.0067617
enh48566     1   21415800   21416800      3       1  150064       2.7094    0.0033702
enh48567     1   21417300   21418300      2       1  150064       2.9799    0.0014419
enh48571     1   21465800   21466800      1       1  150064       2.4763     0.006638
enh48572     1   21477000   21478000      5       2  150064        2.379    0.0086793
enh48573     1   21489200   21490200      2       1  150064        2.621    0.0043839
enh48574     1   21491800   21492800      4       2  150064       2.5446    0.0054697
enh48575     1   21497800   21498800      3       1  150064        2.972    0.0014791
enh48576     1   21508600   21509600      2       1  150064       1.8165     0.034649
enh48577     1   21521100   21522100      1       1  150064       1.7381       0.0411
enh48629     1   22029600   22030600      2       1  150064       1.8437     0.032617
enh48631     1   22085600   22086600      5       2  150064        1.674     0.047065
enh48632     1   22090900   22091900      3       1  150064        1.892     0.029244
enh48663     1   22350000   22351000      5       2  150064       2.2927     0.010933
enh48664     1   22352800   22353800      5       2  150064       2.4891    0.0064031
enh48667     1   22374800   22375800      2       1  150064       3.2572   0.00056259
enh48669     1   22382700   22383700      4       2  150064       1.7817       0.0374
enh48671     1   22389100   22390100      5       2  150064       2.5164    0.0059277
enh48679     1   22448700   22449700      7       4  150064       1.7571     0.039447
enh48708     1   23141100   23142100      9       2  150064       1.9122     0.027924
enh48722     1   23438300   23439300      1       1  150064       2.0492      0.02022
enh48790     1   23912200   23913200      1       1  150064        1.799      0.03601
enh48804     1   24073800   24074800      1       1  150064       2.1532      0.01565
enh48806     1   24085300   24086300      1       1  150064       1.8901      0.02937
enh48810     1   24106300   24107300      1       1  150064       1.6674      0.04772
enh48833     1   24372700   24373700      3       1  150064       2.5782    0.0049652
enh48851     1   24676200   24677200      1       1  150064       2.1953      0.01407
enh48852     1   24678200   24679200      1       1  150064       2.2798      0.01131
enh48853     1   24690300   24691300      6       3  150064       2.2173     0.013303
enh48857     1   24717200   24718200      5       2  150064       1.7514     0.039939
enh48858     1   24719600   24720600      3       1  150064       2.3825    0.0085973
enh48860     1   24737000   24738000      2       1  150064       2.5949    0.0047307
enh48863     1   24744100   24745100      1       1  150064       2.1576      0.01548
enh48869     1   24867300   24868300      6       2  150064       2.8995    0.0018685
enh48871     1   24927100   24928100      3       2  150064       2.3259     0.010011
enh48873     1   24986100   24987100      2       1  150064        1.755     0.039627
enh48898     1   25079700   25080700      2       1  150064       1.9667     0.024609
enh48919     1   25155500   25156500      1       1  150064       2.1589      0.01543
enh49046     1   26699900   26700900      2       1  150064        1.667      0.04776
enh49047     1   26701300   26702300      4       2  150064       2.1344     0.016403
enh49050     1   26757600   26758600      1       1  150064       1.8722      0.03059
enh49055     1   26809400   26810400      2       1  150064       1.9254     0.027087
enh49059     1   26881900   26882900      1       1  150064       2.1998      0.01391
enh49060     1   26900800   26901800      6       3  150064       2.2813     0.011264
enh49070     1   27017000   27018000      1       1  150064       2.4913     0.006363
enh49073     1   27033600   27034600      2       1  150064       2.6037    0.0046111
enh49074     1   27039900   27040900      1       1  150064        2.725     0.003215
enh49077     1   27048400   27049400      1       1  150064       2.7248     0.003217
enh49078     1   27051800   27052800      4       1  150064       2.7077    0.0033878
enh49079     1   27057100   27058100      1       1  150064       2.7106     0.003358
enh49081     1   27069900   27070900      3       2  150064        1.957     0.025176
enh49083     1   27079400   27080400      2       1  150064       2.5595    0.0052415
enh49084     1   27094600   27095600      1       1  150064       2.7557     0.002928
enh49085     1   27097900   27098900      1       1  150064       2.7473     0.003004
enh49094     1   27175300   27176300      1       1  150064       2.4217     0.007724
enh49095     1   27179500   27180500      1       1  150064       3.8436    6.061e-05
enh49096     1   27184800   27185800      1       1  150064       1.9879      0.02341
enh49101     1   27247000   27248000      2       1  150064       2.7103    0.0033606
enh49102     1   27249600   27250600      1       1  150064        2.512     0.006003
enh49105     1   27298400   27299400      2       1  150064       2.1812     0.014585
enh49120     1   27423400   27424400      1       1  150064       1.8901      0.02937
enh49127     1   27448700   27449700      1       1  150064       2.1775      0.01472
enh49140     1   27667700   27668700      1       1  150064       2.8448     0.002222
enh49144     1   27693700   27694700      1       1  150064       1.8301      0.03362
enh49196     1   27933000   27934000      2       1  150064       1.9507     0.025546
enh49197     1   27947700   27948700      2       1  150064       1.6501     0.049462
enh49236     1   28431400   28432400      3       2  150064        2.405    0.0080863
enh49237     1   28439000   28440000      4       2  150064       1.7302     0.041799
enh49245     1   28499700   28500700      2       1  150064       3.6693   0.00012161
enh49247     1   28556600   28557600      5       3  150064       1.8713     0.030649
enh49258     1   28623000   28624000      3       2  150064       2.0438     0.020484
enh49261     1   28695200   28696200      2       1  150064       1.9333     0.026598
enh49262     1   28700500   28701500      2       1  150064       2.4677    0.0067987
enh49263     1   28718200   28719200      4       1  150064       1.9943     0.023059
enh49264     1   28721500   28722500      5       1  150064       1.7638     0.038882
enh49266     1   28736100   28737100      8       3  150064       2.2663     0.011716
enh49267     1   28743400   28744400      2       1  150064       2.0408     0.020638
enh49271     1   28764600   28765600      1       1  150064       2.0581      0.01979
enh49272     1   28765800   28766800      3       1  150064       2.1488     0.015824
enh49274     1   28782200   28783200      1       1  150064       2.4036     0.008118
enh49276     1   28837400   28838400      6       3  150064       2.5989    0.0046767
enh49278     1   28839700   28840700      3       2  150064       1.8216     0.034261
enh49280     1   28845600   28846600      1       1  150064       2.4689     0.006776
enh49282     1   28853200   28854200      4       1  150064       2.7444    0.0030313
enh49283     1   28905100   28906100      2       1  150064       2.7673    0.0028261
enh49284     1   28916400   28917400      3       1  150064       2.7318    0.0031493
enh49287     1   28967600   28968600      2       1  150064       2.2942     0.010889
enh49288     1   28970700   28971700      1       1  150064       2.3123      0.01038
enh49297     1   29211200   29212200      4       1  150064       2.0635      0.01953
enh49299     1   29219700   29220700      6       2  150064       2.2925     0.010939
enh49302     1   29241600   29242600      3       2  150064       2.7864    0.0026653
enh49305     1   29446200   29447200      3       1  150064       3.2265   0.00062646
enh49306     1   29462700   29463700      6       3  150064       2.1277     0.016683
enh49310     1   29497200   29498200      5       3  150064       1.7057     0.044029
enh49313     1   29512400   29513400      2       1  150064       2.4132    0.0079063
enh49318     1   29555600   29556600      4       2  150064       1.8991     0.028773
enh49323     1   29572200   29573200      5       2  150064        1.794     0.036405
enh49324     1   29575700   29576700      3       2  150064       2.6614    0.0038909
enh49326     1   29585400   29586400      2       1  150064       2.6601    0.0039063
enh49327     1   29591000   29592000      2       1  150064       2.2692     0.011628
enh49336     1   30112500   30113500      3       2  150064       2.4698    0.0067587
enh49340     1   30446800   30447800      3       2  150064       4.8083   7.6117e-07
enh49344     1   30851700   30852700      5       2  150064       2.8295    0.0023314
enh49353     1   31141900   31142900      1       1  150064        2.498     0.006244
enh49354     1   31145100   31146100      6       2  150064       2.0922     0.018211
enh49355     1   31148200   31149200      3       1  150064       1.8175      0.03457
enh49356     1   31154300   31155300      6       3  150064       2.9031    0.0018475
enh49372     1   31274500   31275500      1       1  150064       1.7209      0.04263
enh49373     1   31281500   31282500      1       1  150064        1.797      0.03617
enh49379     1   31350000   31351000      3       2  150064       1.8692     0.030796
enh49380     1   31352000   31353000      1       1  150064        2.524     0.005801
enh49394     1   31448900   31449900      2       1  150064       1.7234     0.042407
enh49419     1   31771600   31772600      5       2  150064       3.9229   4.3737e-05
enh49420     1   31778800   31779800      1       1  150064       2.1675       0.0151
enh49421     1   31799700   31800700      4       2  150064       3.2139   0.00065476
enh49422     1   31841100   31842100      1       1  150064       2.2533      0.01212
enh49423     1   31844400   31845400      3       2  150064        2.686    0.0036152
enh49424     1   31848200   31849200      2       1  150064       4.0455   2.6103e-05
enh49425     1   31854500   31855500      3       1  150064       4.3807   5.9157e-06
enh49426     1   31866800   31867800      4       1  150064       2.8658    0.0020799
enh49427     1   31867300   31868300      2       1  150064       2.8315    0.0023167
enh49428     1   31869800   31870800      2       1  150064       3.7043   0.00010597
enh49429     1   31872700   31873700      2       1  150064        3.656   0.00012811
enh49430     1   31882900   31883900      3       1  150064       2.5212    0.0058471
enh49431     1   31884900   31885900      3       1  150064       2.8511    0.0021782
enh49432     1   31888100   31889100      1       1  150064        2.833     0.002306
enh49434     1   31891200   31892200      2       1  150064       2.9711    0.0014836
enh49435     1   31894700   31895700      3       1  150064       1.7846     0.037167
enh49481     1   32312000   32313000      2       1  150064        1.935     0.026496
enh49491     1   32398700   32399700      3       2  150064       2.0779     0.018861
enh49522     1   32616700   32617700      1       1  150064       2.0177      0.02181
enh49536     1   32707400   32708400      3       1  150064       1.7063     0.043974
enh49537     1   32708000   32709000      1       1  150064       1.8506      0.03211
enh49539     1   32712900   32713900      1       1  150064       1.6948      0.04506
enh49551     1   32879000   32880000      2       1  150064       1.6773     0.046739
enh49580     1   33257300   33258300      4       2  150064       2.1256     0.016767
enh49583     1   33279800   33280800      2       1  150064        1.684      0.04609
enh49585     1   33337800   33338800      2       1  150064        1.997     0.022915
enh49599     1   33468400   33469400      1       1  150064       1.7835      0.03725
enh49604     1   33502600   33503600      2       1  150064       1.8687     0.030829
enh49614     1   33593300   33594300      1       1  150064       2.1316      0.01652
enh49628     1   33724100   33725100      3       2  150064       2.2615     0.011863
enh49629     1   33734400   33735400      1       1  150064       1.6893      0.04558
enh49630     1   33751900   33752900      5       3  150064       1.7586     0.039324
enh49631     1   33766100   33767100      3       2  150064       2.3437    0.0095463
enh49657     1   33924800   33925800      5       2  150064       2.2799     0.011306
enh49659     1   33936200   33937200      3       1  150064       1.7455     0.040446
enh49692     1   35318200   35319200      4       2  150064       1.8872     0.029566
enh49693     1   35322800   35323800      4       2  150064        1.898     0.028849
enh49694     1   35325400   35326400      1       1  150064       2.2918      0.01096
enh49706     1   35585800   35586800      2       1  150064       1.7055      0.04405
enh49709     1   35676000   35677000      3       1  150064       3.5077   0.00022599
enh49733     1   36101800   36102800      2       1  150064       3.6011   0.00015847
enh49737     1   36181500   36182500      1       1  150064       3.4063    0.0003292
enh49739     1   36275700   36276700      3       2  150064       4.0586   2.4684e-05
enh49740     1   36311000   36312000      2       1  150064       2.7211    0.0032536
enh49741     1   36316600   36317600      3       2  150064       3.0233    0.0012503
enh49745     1   36398300   36399300      1       1  150064        3.492    0.0002397
enh49748     1   36553400   36554400      1       1  150064       3.1405    0.0008432
enh49749     1   36555600   36556600      3       2  150064        3.192   0.00070642
enh49751     1   36565400   36566400      5       2  150064       2.4394    0.0073568
enh49752     1   36574000   36575000      4       2  150064       1.7725     0.038158
enh49753     1   36579900   36580900      2       1  150064       2.1271     0.016708
enh49754     1   36581600   36582600      2       1  150064       2.3251     0.010034
enh49756     1   36588600   36589600      2       1  150064       3.7128   0.00010249
enh49757     1   36592900   36593900      1       1  150064       3.8529    5.836e-05
enh49758     1   36600900   36601900      1       1  150064       4.0568    2.488e-05
enh49759     1   36606000   36607000      1       1  150064       3.1162     0.000916
enh49761     1   36612900   36613900      4       1  150064        3.802   7.1771e-05
enh49763     1   36620000   36621000      3       2  150064       2.8632    0.0020969
enh49766     1   36632000   36633000      1       1  150064       4.5166    3.142e-06
enh49771     1   36653300   36654300      4       2  150064       2.5472    0.0054291
enh49839     1   38275800   38276800      2       1  150064       2.7272    0.0031936
enh49844     1   38330900   38331900      2       1  150064       3.2236   0.00063292
enh49847     1   38395800   38396800      3       1  150064       2.8765    0.0020106
enh49875     1   38909900   38910900      3       1  150064       2.6613    0.0038918
enh49877     1   39193800   39194800      2       1  150064        1.899      0.02878
enh49886     1   39407300   39408300      2       1  150064       1.6718     0.047283
enh49894     1   39468700   39469700      1       1  150064       2.3639     0.009042
enh49895     1   39512900   39513900      4       2  150064       2.0411     0.020618
enh49896     1   39541800   39542800      2       1  150064       2.9168    0.0017683
enh49901     1   39568400   39569400      1       1  150064        1.984      0.02363
enh49921     1   39644700   39645700      1       1  150064       1.8615      0.03134
enh49923     1   39650700   39651700      2       1  150064       2.1225     0.016899
enh49944     1   39859400   39860400      2       1  150064       1.7647     0.038809
enh49945     1   39863100   39864100      3       2  150064       1.9366     0.026394
enh49960     1   39974200   39975200      1       1  150064       2.0488      0.02024
enh49964     1   40091000   40092000      1       1  150064       2.1072      0.01755
enh49977     1   40337600   40338600      1       1  150064       2.1497      0.01579
enh49979     1   40358400   40359400      1       1  150064       1.8066      0.03541
enh50018     1   40841800   40842800      4       2  150064       2.1002     0.017855
enh50019     1   40848200   40849200      2       1  150064       1.7513     0.039945
enh50030     1   40997800   40998800      1       1  150064       1.8274      0.03382
enh50035     1   41155800   41156800      3       2  150064       2.3236     0.010073
enh50037     1   41164700   41165700      3       1  150064        2.891    0.0019199
enh50038     1   41169000   41170000      7       3  150064       1.8022     0.035758
enh50041     1   41178600   41179600      3       2  150064       2.5619    0.0052053
enh50043     1   41205100   41206100      5       3  150064       3.2739   0.00053034
enh50061     1   41407200   41408200      5       3  150064       1.9137     0.027829
enh50064     1   41433100   41434100      8       3  150064       2.6821    0.0036576
enh50066     1   41447600   41448600      1       1  150064       1.7839      0.03722
enh50067     1   41449100   41450100      5       2  150064       1.8721     0.030596
enh50068     1   41468800   41469800      5       2  150064        2.221     0.013176
enh50074     1   41574900   41575900      2       1  150064        2.326     0.010009
enh50075     1   41588700   41589700      2       1  150064       1.6467     0.049808
enh50076     1   41617900   41618900      3       2  150064        2.078     0.018855
enh50084     1   41845300   41846300      1       1  150064       3.4912    0.0002404
enh50086     1   41897300   41898300      6       2  150064       2.0776     0.018874
enh50087     1   41898600   41899600      2       1  150064        2.695    0.0035195
enh50095     1   41950800   41951800      4       2  150064       3.2566   0.00056377
enh50098     1   41960800   41961800      5       2  150064       3.6371   0.00013785
enh50099     1   41962300   41963300      4       2  150064       3.8047   7.0975e-05
enh50102     1   41969600   41970600      3       2  150064       2.3629    0.0090673
enh50103     1   41981200   41982200      1       1  150064       1.7727      0.03814
enh50136     1   42249500   42250500      2       1  150064       1.6709     0.047368
enh50211     1   43415100   43416100      7       2  150064       1.9365     0.026402
enh50213     1   43420500   43421500      2       1  150064       2.2412     0.012506
enh50215     1   43432400   43433400      6       3  150064       2.2228     0.013115
enh50223     1   43739700   43740700      4       2  150064       1.8094     0.035197
enh50224     1   43760100   43761100      1       1  150064       3.2077     0.000669
enh50227     1   43810600   43811600      1       1  150064       3.4765     0.000254
enh50229     1   43820100   43821100      3       2  150064       3.7626   8.4068e-05
enh50230     1   43826700   43827700      1       1  150064       2.7397     0.003075
enh50231     1   43831000   43832000      2       1  150064       1.9653     0.024692
enh50235     1   43856500   43857500      3       1  150064       3.6146   0.00015038
enh50236     1   43901200   43902200      2       1  150064       3.4636   0.00026649
enh50238     1   43920300   43921300      3       2  150064       4.1734   1.5006e-05
enh50239     1   43930700   43931700      1       1  150064       3.6313     0.000141
enh50240     1   43938200   43939200      1       1  150064       3.0047     0.001329
enh50241     1   43941300   43942300      3       1  150064       3.6843   0.00011465
enh50242     1   43958900   43959900      3       1  150064       2.1636     0.015246
enh50247     1   44006000   44007000      1       1  150064       2.9099     0.001808
enh50249     1   44010800   44011800      2       1  150064       3.4093   0.00032567
enh50250     1   44015600   44016600      3       1  150064       2.0885     0.018378
enh50251     1   44018200   44019200      1       1  150064       3.1374    0.0008524
enh50252     1   44023700   44024700      1       1  150064       3.1078    0.0009423
enh50255     1   44031000   44032000      4       2  150064         3.44   0.00029085
enh50256     1   44031500   44032500      3       2  150064       3.2668   0.00054392
enh50257     1   44047500   44048500      5       2  150064       2.8226    0.0023819
enh50258     1   44053000   44054000      2       1  150064       1.9244     0.027151
enh50260     1   44114200   44115200      5       2  150064       4.0012   3.1507e-05
enh50263     1   44136700   44137700      2       1  150064       2.7227    0.0032376
enh50265     1   44153700   44154700      1       1  150064       3.5304    0.0002075
enh50270     1   44177800   44178800      2       1  150064       2.5679    0.0051161
enh50271     1   44181400   44182400      2       1  150064       3.3199   0.00045018
enh50272     1   44182100   44183100      2       1  150064       3.3199   0.00045018
enh50273     1   44185000   44186000      3       2  150064       3.1023   0.00096001
enh50274     1   44195300   44196300      3       1  150064       2.9082    0.0018175
enh50275     1   44197600   44198600      2       1  150064        4.844   6.3641e-07
enh50276     1   44226300   44227300      2       1  150064       2.8904    0.0019235
enh50277     1   44228700   44229700      1       1  150064       3.2448    0.0005877
enh50278     1   44232300   44233300      1       1  150064       3.2827     0.000514
enh50279     1   44239300   44240300      1       1  150064       3.6874    0.0001133
enh50280     1   44241700   44242700      2       1  150064       2.4065    0.0080536
enh50281     1   44246800   44247800      1       1  150064       2.9904     0.001393
enh50282     1   44248900   44249900      3       2  150064       3.7981   7.2899e-05
enh50283     1   44252000   44253000      3       2  150064       1.9596     0.025019
enh50287     1   44300500   44301500      1       1  150064        2.945     0.001615
enh50288     1   44318800   44319800      3       1  150064       3.9946   3.2404e-05
enh50290     1   44326400   44327400      3       2  150064       2.4522    0.0071002
enh50291     1   44333700   44334700      2       1  150064       2.8449    0.0022214
enh50292     1   44344600   44345600      2       1  150064       3.9801   3.4443e-05
enh50293     1   44350300   44351300      3       2  150064       3.2264   0.00062671
enh50295     1   44378000   44379000      3       2  150064       2.5971    0.0047002
enh50297     1   44387100   44388100      3       2  150064       1.9916     0.023209
enh50298     1   44389700   44390700      5       2  150064       2.0163     0.021886
enh50299     1   44395200   44396200      6       2  150064       2.3778    0.0087089
enh50301     1   44399200   44400200      2       1  150064       2.7352    0.0031173
enh50302     1   44399800   44400800      3       1  150064       2.8387    0.0022646
enh50303     1   44402200   44403200      4       2  150064        2.011      0.02216
enh50304     1   44411000   44412000      2       1  150064       2.5119    0.0060045
enh50305     1   44413900   44414900      5       2  150064       3.6271    0.0001433
enh50306     1   44416900   44417900      1       1  150064       3.1562    0.0007992
enh50308     1   44442700   44443700      5       2  150064       2.5588    0.0052521
enh50309     1   44446400   44447400      4       2  150064       1.9799      0.02386
enh50310     1   44456000   44457000      1       1  150064       2.0898      0.01832
enh50313     1   44480600   44481600      1       1  150064       1.7054      0.04406
enh50322     1   44525200   44526200      2       1  150064       2.3398    0.0096476
enh50326     1   44573300   44574300      5       2  150064       2.1452     0.015969
enh50331     1   44685900   44686900      2       1  150064       2.0377     0.020791
enh50332     1   44704700   44705700      2       1  150064       2.6077    0.0045579
enh50339     1   44821000   44822000      2       1  150064       1.9614     0.024916
enh50345     1   45019300   45020300      2       1  150064        1.649     0.049575
enh50429     1   46218000   46219000      2       1  150064       1.6874     0.045766
enh50527     1   48257500   48258500      1       1  150064       2.4101     0.007973
enh50529     1   48347200   48348200      2       1  150064       1.9375      0.02634
enh50559     1   49334500   49335500      5       2  150064       2.2236     0.013088
enh50562     1   49343800   49344800      1       1  150064       1.6698      0.04748
enh50567     1   49571600   49572600      1       1  150064       3.0436     0.001169
enh50586     1   51439800   51440800      2       1  150064       1.9673     0.024574
enh50606     1   51733000   51734000      2       1  150064       1.7671     0.038602
enh50626     1   51985600   51986600      4       2  150064       1.6839     0.046102
enh50728     1   53589100   53590100      5       2  150064       1.6525     0.049221
enh50732     1   53619600   53620600      2       1  150064       2.0417      0.02059
enh50734     1   53641600   53642600      4       2  150064       1.9399     0.026196
enh50739     1   53661000   53662000      1       1  150064       2.0792       0.0188
enh50740     1   53664700   53665700      3       1  150064       2.6439    0.0040979
enh50742     1   53684400   53685400      1       1  150064       2.2179      0.01328
enh50744     1   53702000   53703000      2       1  150064       2.4523    0.0070978
enh50746     1   53711800   53712800      1       1  150064       3.3865    0.0003539
enh50796     1   54447400   54448400      1       1  150064       2.3782     0.008699
enh50797     1   54448200   54449200      2       1  150064       2.3025     0.010653
enh50814     1   54685400   54686400      4       2  150064       2.1891     0.014296
enh50833     1   54801200   54802200      2       1  150064       1.6758     0.046885
enh50839     1   54845400   54846400      5       2  150064       1.8482     0.032285
enh50840     1   54850500   54851500      1       1  150064       2.1615      0.01533
enh50866     1   55327000   55328000      7       3  150064       1.6762     0.046849
enh50895     1   55673100   55674100      3       1  150064       1.6451     0.049979
enh50932     1   56001900   56002900      6       3  150064       1.9712     0.024351
enh50936     1   56038200   56039200      5       3  150064       1.8783     0.030168
enh50938     1   56046300   56047300      5       2  150064       2.4073    0.0080365
enh50940     1   56055300   56056300      4       2  150064       1.7337     0.041487
enh50953     1   56161200   56162200      9       2  150064       1.8404     0.032857
enh50963     1   56207000   56208000      1       1  150064       1.7343      0.04143
enh51062     1   57283200   57284200      4       2  150064        1.973     0.024249
enh51063     1   57286300   57287300      5       2  150064       1.7706     0.038315
enh51075     1   57566300   57567300      6       3  150064       2.3289     0.009933
enh51076     1   57589600   57590600      3       2  150064       2.2878     0.011074
enh51077     1   57596800   57597800      2       1  150064       2.1165     0.017151
enh51084     1   58102600   58103600      1       1  150064       1.8236      0.03411
enh51088     1   58874900   58875900      5       2  150064       1.6609     0.048363
enh51126     1   59344800   59345800      1       1  150064       1.7333      0.04152
enh51163     1   59621500   59622500      9       3  150064        1.672     0.047257
enh51165     1   59630800   59631800      4       1  150064       1.6903     0.045484
enh51166     1   59635300   59636300      9       3  150064       2.2814     0.011263
enh51168     1   59639200   59640200      1       1  150064       1.7361      0.04127
enh51169     1   59645200   59646200      4       2  150064       2.6023    0.0046299
enh51170     1   59651900   59652900      1       1  150064        2.723     0.003235
enh51220     1   60203800   60204800      5       3  150064       2.3562    0.0092322
enh51222     1   60224100   60225100      2       1  150064       2.2913     0.010974
enh51239     1   60636800   60637800      1       1  150064       2.5476     0.005423
enh51240     1   60693200   60694200      2       1  150064       2.2664     0.011715
enh51246     1   61039100   61040100      1       1  150064       3.0103     0.001305
enh51247     1   61062200   61063200      2       1  150064       3.1062   0.00094755
enh51248     1   61227700   61228700      1       1  150064       2.8777     0.002003
enh51253     1   61401400   61402400      2       1  150064       1.7825     0.037332
enh51289     1   61709600   61710600      2       1  150064       2.0865     0.018466
enh51302     1   61853700   61854700      3       2  150064       1.6613      0.04833
enh51306     1   61947400   61948400      1       1  150064       2.9975     0.001361
enh51307     1   62071700   62072700      1       1  150064       2.1604      0.01537
enh51325     1   62850000   62851000      1       1  150064       2.0361      0.02087
enh51494     1   65360200   65361200      3       1  150064       1.8943     0.029093
enh51499     1   65376800   65377800      3       1  150064       2.6756    0.0037299
enh51500     1   65379300   65380300      2       1  150064        1.913     0.027875
enh51502     1   65382800   65383800      4       2  150064       3.3401   0.00041881
enh51505     1   65388500   65389500      4       2  150064       2.0678     0.019328
enh51506     1   65390800   65391800      1       1  150064       2.6456     0.004077
enh51509     1   65397800   65398800      2       1  150064       2.5747    0.0050159
enh51510     1   65400400   65401400      3       2  150064       3.3548   0.00039706
enh51512     1   65402400   65403400      3       2  150064       3.1377   0.00085137
enh51515     1   65421800   65422800      2       1  150064       2.4354    0.0074375
enh51516     1   65429600   65430600      4       2  150064       1.8966     0.028943
enh51523     1   65525600   65526600      2       1  150064       2.2948     0.010872
enh51527     1   65606900   65607900      3       2  150064       2.2135     0.013432
enh51528     1   65615000   65616000      2       1  150064       2.3592    0.0091569
enh51531     1   65641300   65642300      4       2  150064       2.0686      0.01929
enh51532     1   65655200   65656200      3       1  150064       1.9476     0.025732
enh51533     1   65661900   65662900      3       2  150064       2.9923    0.0013845
enh51562     1   65932800   65933800      8       3  150064       1.8564     0.031702
enh51572     1   66153100   66154100      4       2  150064       2.8438    0.0022287
enh51574     1   66227700   66228700      4       2  150064       1.7632     0.038934
enh51576     1   66277300   66278300      2       1  150064       2.2327     0.012785
enh51585     1   66357700   66358700      1       1  150064       3.6582     0.000127
enh51586     1   66362100   66363100      3       2  150064       2.1505     0.015759
enh51587     1   66370000   66371000      2       1  150064       1.9366     0.026395
enh51589     1   66414300   66415300      4       2  150064        2.249     0.012257
enh51590     1   66418200   66419200      2       1  150064       2.4171    0.0078227
enh51591     1   66425500   66426500      5       2  150064       2.1822     0.014548
enh51592     1   66444300   66445300      1       1  150064       1.7883      0.03686
enh51607     1   66732400   66733400      1       1  150064       2.7441     0.003034
enh51608     1   66735600   66736600      7       3  150064       2.9768    0.0014563
enh51609     1   66737900   66738900      4       2  150064       2.1719     0.014933
enh51610     1   66740200   66741200      2       1  150064       2.2364     0.012662
enh51613     1   66759000   66760000      4       2  150064       2.1977     0.013984
enh51614     1   66766000   66767000      7       2  150064        2.249     0.012256
enh51615     1   66767000   66768000      3       1  150064        2.034     0.020978
enh51663     1   67198200   67199200      3       2  150064       2.0004      0.02273
enh51700     1   68000300   68001300      3       1  150064       1.7031     0.044274
enh51711     1   68077000   68078000      3       2  150064        2.535    0.0056228
enh51712     1   68078200   68079200      2       1  150064       1.6808     0.046401
enh51715     1   68083400   68084400      5       2  150064        2.693    0.0035411
enh51716     1   68084700   68085700      2       1  150064       2.6242    0.0043429
enh51725     1   68145300   68146300      6       2  150064       2.1033     0.017721
enh51726     1   68147700   68148700      6       2  150064       1.8811      0.02998
enh51727     1   68154600   68155600      5       2  150064       2.2618     0.011855
enh51728     1   68166200   68167200      4       2  150064       1.9657     0.024668
enh51730     1   68174300   68175300      1       1  150064       2.1873      0.01436
enh51743     1   68221200   68222200      1       1  150064       2.4668     0.006817
enh51754     1   68258500   68259500      4       2  150064       2.8406    0.0022517
enh51755     1   68260400   68261400      3       1  150064       3.3003   0.00048284
enh51756     1   68268000   68269000      6       3  150064        1.801      0.03585
enh51757     1   68269900   68270900      1       1  150064       2.2365      0.01266
enh51760     1   68282800   68283800      5       3  150064       3.6275   0.00014308
enh51761     1   68284200   68285200      1       1  150064       1.8032      0.03568
enh51763     1   68291000   68292000      3       1  150064        1.756     0.039541
enh51764     1   68303000   68304000      3       1  150064       3.9633    3.696e-05
enh51766     1   68312600   68313600      3       2  150064       1.9199     0.027437
enh51768     1   68321000   68322000      3       2  150064       2.4524    0.0070961
enh51770     1   68345600   68346600      2       1  150064       1.7791     0.037609
enh51773     1   68363000   68364000      6       2  150064       2.9791    0.0014456
enh51775     1   68407500   68408500      2       1  150064       1.7686      0.03848
enh51778     1   68444800   68445800      1       1  150064       1.6489      0.04958
enh51815     1   68828800   68829800      2       1  150064       2.1314     0.016528
enh51833     1   70442200   70443200      1       1  150064       2.5087     0.006058
enh51834     1   70448500   70449500      2       1  150064       1.8532     0.031928
enh51835     1   70456800   70457800      2       1  150064       2.4572    0.0070016
enh51836     1   70459500   70460500      8       1  150064        2.583    0.0048966
enh51853     1   70792700   70793700      1       1  150064       2.5499     0.005388
enh51865     1   71244600   71245600      3       2  150064       1.9523     0.025453
enh51869     1   71357400   71358400      5       2  150064       3.1059   0.00094845
enh51872     1   71528600   71529600      1       1  150064       1.9719      0.02431
enh51884     1   72103800   72104800      2       1  150064       2.2705     0.011588
enh51885     1   72123200   72124200      2       1  150064       4.2704   9.7565e-06
enh51886     1   72125500   72126500      3       1  150064        3.711   0.00010324
enh51887     1   72132300   72133300      2       1  150064       3.4153   0.00031857
enh51890     1   72472600   72473600      2       1  150064        1.805     0.035534
enh51905     1   72981800   72982800      1       1  150064       1.6566       0.0488
enh51910     1   74059000   74060000      2       1  150064       2.2666     0.011706
enh51938     1   76620200   76621200      2       1  150064       1.6795     0.046531
enh51952     1   77463900   77464900      5       2  150064       1.9181     0.027549
enh51986     1   77939100   77940100      5       2  150064       2.0154     0.021929
enh51988     1   77941700   77942700      5       2  150064       1.8871     0.029571
enh51997     1   78011300   78012300      2       1  150064       2.2619     0.011851
enh52023     1   78323200   78324200      4       2  150064       2.6057     0.004584
enh52025     1   78352600   78353600      5       3  150064       1.6727     0.047194
enh52026     1   78353100   78354100      9       4  150064       2.5601    0.0052325
enh52033     1   78446400   78447400      2       1  150064        2.026     0.021384
enh52034     1   78447000   78448000      2       1  150064       1.8332     0.033385
enh52040     1   78524300   78525300      1       1  150064       1.9996      0.02277
enh52047     1   78561600   78562600      2       1  150064       1.7587     0.039313
enh52093     1   79114600   79115600      1       1  150064       2.3844     0.008554
enh52094     1   79147800   79148800      7       2  150064       2.1398     0.016187
enh52096     1   79155800   79156800      7       2  150064       1.8075     0.035345
enh52098     1   79169500   79170500      9       4  150064       1.6495     0.049524
enh52099     1   79181100   79182100      8       2  150064       2.1437     0.016028
enh52101     1   79184200   79185200      1       1  150064       1.9201      0.02742
enh52102     1   79188200   79189200     12       3  150064       3.0871    0.0010107
enh52103     1   79290400   79291400      1       1  150064       2.5697     0.005089
enh52139     1   81592400   81593400      5       2  150064        2.013     0.022059
enh52149     1   82125500   82126500      4       1  150064       1.6748     0.046987
enh52151     1   82135700   82136700      3       2  150064       2.0532     0.020027
enh52152     1   82146500   82147500      4       2  150064       1.8182     0.034516
enh52155     1   82164600   82165600      4       2  150064       2.7781    0.0027337
enh52156     1   82168400   82169400      3       2  150064       3.0336    0.0012085
enh52157     1   82172400   82173400      8       3  150064        3.243   0.00059129
enh52208     1   84155400   84156400      4       2  150064       1.9433     0.025992
enh52213     1   84261600   84262600      1       1  150064       2.5731      0.00504
enh52214     1   84284000   84285000      2       1  150064       4.3231   7.6919e-06
enh52215     1   84288000   84289000      3       1  150064       3.6855   0.00011415
enh52224     1   84541900   84542900      1       1  150064       1.8123      0.03497
enh52231     1   84621700   84622700      2       1  150064       2.1147     0.017226
enh52233     1   84639500   84640500      1       1  150064        1.923      0.02724
enh52283     1   85317100   85318100      6       3  150064       2.2313     0.012831
enh52284     1   85319900   85320900      2       1  150064       1.8872     0.029564
enh52285     1   85348500   85349500      4       2  150064       1.7864     0.037015
enh52287     1   85352800   85353800      4       2  150064       2.3057     0.010564
enh52296     1   85528300   85529300      5       2  150064       1.7374     0.041158
enh52306     1   85710100   85711100      4       2  150064       1.7827     0.037317
enh52314     1   85760700   85761700      2       1  150064       1.9812     0.023782
enh52324     1   85808000   85809000      3       2  150064       2.1822     0.014546
enh52326     1   85828900   85829900      2       1  150064       1.9954     0.023002
enh52332     1   85841300   85842300      2       1  150064       1.9722     0.024291
enh52333     1   85863900   85864900      4       2  150064       2.0858     0.018498
enh52335     1   85877400   85878400      2       1  150064       2.1763     0.014767
enh52336     1   85879100   85880100      2       1  150064       1.9487     0.025664
enh52338     1   85892800   85893800      2       1  150064       2.0435     0.020503
enh52340     1   85909800   85910800      4       2  150064       1.9564     0.025208
enh52342     1   85916600   85917600      1       1  150064       2.6717     0.003773
enh52343     1   85919200   85920200      2       1  150064       1.8111     0.035059
enh52345     1   85924800   85925800      5       2  150064       1.8171     0.034598
enh52369     1   86043600   86044600      1       1  150064       2.5962     0.004713
enh52389     1   86534100   86535100      3       1  150064       1.7232      0.04243
enh52543     1   89828800   89829800      1       1  150064       2.1685      0.01506
enh52559     1   90125800   90126800      2       1  150064        2.303     0.010639
enh52561     1   90174200   90175200      1       1  150064       2.0233      0.02152
enh52566     1   90223000   90224000      3       2  150064       1.8802     0.030044
enh52568     1   90227700   90228700      5       2  150064       1.6805     0.046432
enh52570     1   90273800   90274800      1       1  150064       2.1419       0.0161
enh52572     1   90307600   90308600      3       2  150064       2.4101    0.0079752
enh52598     1   91388700   91389700      1       1  150064       2.1654      0.01518
enh52599     1   91391200   91392200      2       1  150064       2.1155     0.017195
enh52600     1   91422400   91423400      1       1  150064       2.0218       0.0216
enh52602     1   91439600   91440600      1       1  150064       2.1706      0.01498
enh52606     1   91484400   91485400      3       1  150064        1.837     0.033107
enh52607     1   91488000   91489000      3       1  150064       2.4412    0.0073191
enh52609     1   91965200   91966200      3       2  150064       2.3068     0.010532
enh52656     1   92240000   92241000      5       2  150064       1.7116     0.043485
enh52657     1   92245100   92246100      3       1  150064       1.9233     0.027223
enh52658     1   92248900   92249900      2       1  150064       2.7788    0.0027282
enh52659     1   92250200   92251200      4       2  150064       2.5319    0.0056721
enh52698     1   92794500   92795500      4       2  150064       3.1718   0.00075759
enh52701     1   92967600   92968600      2       1  150064       2.4631    0.0068867
enh52703     1   93002700   93003700      2       1  150064        2.821    0.0023936
enh52706     1   93175100   93176100      1       1  150064        1.834      0.03333
enh52708     1   93218700   93219700      2       1  150064       1.8372      0.03309
enh52718     1   93324400   93325400      1       1  150064        1.779      0.03762
enh52720     1   93348100   93349100      2       1  150064        1.731     0.041726
enh52722     1   93381900   93382900      1       1  150064       1.7669      0.03862
enh52724     1   93394800   93395800      1       1  150064       1.6959      0.04495
enh52725     1   93400200   93401200      4       1  150064       2.3802    0.0086515
enh52726     1   93402500   93403500      4       1  150064       1.7376     0.041144
enh52727     1   93405300   93406300      1       1  150064       1.7733      0.03809
enh52728     1   93416100   93417100      3       1  150064       1.8399     0.032888
enh52736     1   93481100   93482100      3       1  150064       1.8628     0.031247
enh52832     1   94528100   94529100      3       2  150064       1.9738     0.024204
enh52833     1   94533900   94534900      2       1  150064       1.6821     0.046279
enh52916     1   95330100   95331100      4       2  150064       1.7244     0.042316
enh52922     1   95364400   95365400      2       1  150064        2.368    0.0089425
enh52927     1   95403000   95404000      3       2  150064       1.8982     0.028837
enh52939     1   95468100   95469100      1       1  150064        1.982      0.02374
enh52940     1   95478500   95479500      2       1  150064       2.0346     0.020945
enh52945     1   95500100   95501100      2       1  150064       2.2198     0.013215
enh52946     1   95507500   95508500      2       1  150064       2.0905     0.018287
enh52948     1   95552000   95553000      4       2  150064       2.5885    0.0048201
enh52950     1   95663000   95664000      1       1  150064       2.2038      0.01377
enh52956     1   96699500   96700500      3       1  150064       3.3372   0.00042314
enh52957     1   96718900   96719900      4       2  150064       3.4347   0.00029661
enh52959     1   96772100   96773100      5       2  150064       3.0973   0.00097654
enh52960     1   96775000   96776000      6       2  150064       2.7217    0.0032469
enh52961     1   96778300   96779300      2       1  150064       2.0762      0.01894
enh52963     1   96835900   96836900      7       2  150064       2.8287    0.0023366
enh52965     1   96854000   96855000      5       2  150064       2.0425     0.020553
enh52966     1   96881700   96882700      4       2  150064       2.8778    0.0020024
enh52968     1   96938800   96939800      2       1  150064       2.6058     0.004583
enh52969     1   96952800   96953800      2       1  150064       2.3162     0.010272
enh52976     1   97063600   97064600      1       1  150064       2.7308     0.003159
enh52978     1   97125500   97126500      3       1  150064       4.1795    1.461e-05
enh52980     1   97186000   97187000      2       1  150064       1.7221     0.042524
enh52981     1   97195800   97196800      5       2  150064       2.9647    0.0015149
enh52982     1   97206600   97207600      2       1  150064       2.4725    0.0067082
enh52983     1   97213200   97214200      2       1  150064       2.1013     0.017805
enh52985     1   97229600   97230600      2       1  150064       3.0763    0.0010478
enh52999     1   97609900   97610900      1       1  150064       3.3871    0.0003532
enh53002     1   97658000   97659000      1       1  150064       3.7842    7.709e-05
enh53003     1   97669800   97670800      4       2  150064       3.4601   0.00027003
enh53006     1   97717000   97718000      6       2  150064       2.3111     0.010415
enh53007     1   97717600   97718600      4       1  150064       2.6048    0.0045962
enh53009     1   97798000   97799000      6       3  150064       2.5548    0.0053124
enh53010     1   97799900   97800900      2       1  150064        3.376    0.0003677
enh53011     1   97802600   97803600     10       3  150064       2.5368    0.0055932
enh53012     1   97806500   97807500      5       2  150064       2.7562    0.0029238
enh53014     1   97829900   97830900      5       2  150064       3.4323   0.00029924
enh53015     1   97842800   97843800      5       2  150064       3.2009   0.00068509
enh53016     1   97844300   97845300      3       2  150064       4.3389   7.1615e-06
enh53017     1   97849800   97850800      7       2  150064       4.5794   2.3319e-06
enh53021     1   98113200   98114200      1       1  150064       4.2566    1.038e-05
enh53026     1   98279500   98280500      1       1  150064       3.1926    0.0007051
enh53027     1   98297900   98298900      1       1  150064       6.5127     3.69e-11
enh53028     1   98315200   98316200      1       1  150064       6.4331    6.251e-11
enh53029     1   98359100   98360100      3       1  150064       5.5964   1.0941e-08
enh53031     1   98369600   98370600      4       2  150064       5.9064   1.7479e-09
enh53033     1   98376700   98377700      1       1  150064       6.0414    7.639e-10
enh53034     1   98382000   98383000      3       1  150064       5.9479    1.358e-09
enh53035     1   98382800   98383800      2       1  150064       5.6442   8.2998e-09
enh53036     1   98403100   98404100      1       1  150064       5.2412    7.977e-08
enh53038     1   98409100   98410100      5       2  150064       6.3305   1.2217e-10
enh53041     1   98464500   98465500      2       1  150064       1.9696     0.024443
enh53044     1   98474200   98475200      2       1  150064       6.1011   5.2685e-10
enh53045     1   98492400   98493400      7       3  150064       7.2178   2.6411e-13
enh53046     1   98494100   98495100      5       2  150064       6.8934    2.724e-12
enh53048     1   98497400   98498400      2       1  150064       6.8346   4.1106e-12
enh53049     1   98500000   98501000      6       2  150064       2.6659    0.0038395
enh53050     1   98508000   98509000      3       2  150064       6.5685    2.542e-11
enh53051     1   98511800   98512800      2       1  150064       6.5055   3.8722e-11
enh53052     1   98517900   98518900      1       1  150064       2.4732     0.006695
enh53053     1   98543100   98544100      2       1  150064       2.3932    0.0083511
enh53055     1   98567700   98568700      4       2  150064       4.1848   1.4273e-05
enh53056     1   98569400   98570400      1       1  150064        3.596    0.0001616
enh53060     1   98667100   98668100      2       1  150064       3.0613    0.0011018
enh53062     1   98675900   98676900      1       1  150064       3.6548    0.0001287
enh53063     1   98676700   98677700      1       1  150064       3.6691    0.0001217
enh53072     1   98854100   98855100      3       2  150064       2.4273    0.0076062
enh53073     1   98863600   98864600      1       1  150064       3.2254     0.000629
enh53074     1   98864500   98865500      1       1  150064       3.1699    0.0007624
enh53075     1   98870900   98871900      4       1  150064       3.0149    0.0012854
enh53076     1   98885800   98886800      2       1  150064       2.5819    0.0049132
enh53077     1   98932900   98933900      1       1  150064       1.7209      0.04263
enh53081     1   99137400   99138400      3       1  150064       1.8356     0.033209
enh53083     1   99168200   99169200      1       1  150064       2.1995      0.01392
enh53086     1   99385600   99386600      3       1  150064        1.685     0.045992
enh53093     1   99733200   99734200      4       2  150064       1.8045     0.035575
enh53108     1  100101400  100102400      5       3  150064       2.4815    0.0065412
enh53109     1  100108300  100109300      4       1  150064        2.903    0.0018478
enh53171     1  101200800  101201800      1       1  150064       1.7563      0.03952
enh53175     1  101265300  101266300      2       1  150064       1.9522     0.025456
enh53177     1  101327500  101328500      4       2  150064       2.9186    0.0017579
enh53178     1  101331200  101332200      2       1  150064       3.2501   0.00057676
enh53201     1  101669300  101670300      4       1  150064       1.6696     0.047503
enh53214     1  101949800  101950800      5       3  150064       2.0943     0.018117
enh53219     1  103264600  103265600      9       4  150064        3.472   0.00025835
enh53222     1  103318700  103319700      4       2  150064       2.2223      0.01313
enh53223     1  103323800  103324800      7       2  150064       1.7399     0.040941
enh53226     1  103357400  103358400      4       2  150064       2.6328    0.0042344
enh53227     1  103362700  103363700      5       3  150064       3.3666   0.00038045
enh53228     1  103385400  103386400      4       2  150064       2.1493     0.015805
enh53258     1  107618700  107619700      2       1  150064       2.6095    0.0045338
enh53279     1  108508200  108509200      5       3  150064       2.2686     0.011647
enh53290     1  108685100  108686100      2       1  150064       2.4964    0.0062725
enh53292     1  108692200  108693200      2       1  150064       2.5442    0.0054765
enh53293     1  108739900  108740900      5       2  150064        2.451    0.0071232
enh53397     1  110178700  110179700      4       2  150064        2.074     0.019042
enh53399     1  110191600  110192600      3       2  150064       2.0587     0.019761
enh53428     1  110438200  110439200      5       2  150064       1.9161     0.027674
enh53445     1  110545400  110546400      1       1  150064        1.927      0.02699
enh53449     1  110576000  110577000      1       1  150064       2.1318      0.01651
enh53451     1  110598800  110599800      1       1  150064       2.2328      0.01278
enh53458     1  110745600  110746600      1       1  150064       2.2414       0.0125
enh53464     1  110851200  110852200      6       3  150064       1.8731     0.030529
enh53467     1  110886600  110887600      4       2  150064       2.0536     0.020009
enh53469     1  110892800  110893800      2       1  150064       2.1775     0.014723
enh53472     1  110925600  110926600      4       2  150064         2.06     0.019699
enh53483     1  111019300  111020300      2       1  150064        2.358    0.0091872
enh53526     1  112134300  112135300      3       2  150064       2.8477     0.002202
enh53528     1  112139800  112140800      2       1  150064       1.7785     0.037657
enh53529     1  112147900  112148900      3       2  150064       1.9887     0.023367
enh53531     1  112164300  112165300      7       4  150064       2.0755     0.018972
enh53535     1  112202900  112203900      5       3  150064        2.294     0.010897
enh53557     1  112447100  112448100      3       1  150064       2.1347     0.016393
enh53558     1  112462500  112463500      3       1  150064       2.4432    0.0072786
enh53559     1  112490500  112491500      3       1  150064        1.925     0.027116
enh53567     1  112935300  112936300      3       1  150064       1.6799     0.046484
enh53568     1  112936400  112937400      4       1  150064       1.8506     0.032113
enh53569     1  112941800  112942800      3       1  150064        2.087     0.018442
enh53570     1  112944400  112945400      2       1  150064       2.2625     0.011834
enh53571     1  112947200  112948200      3       1  150064       2.1838     0.014487
enh53573     1  112987400  112988400      3       1  150064        2.187     0.014371
enh53574     1  112993600  112994600      2       1  150064        2.373    0.0088219
enh53577     1  113007400  113008400      1       1  150064       2.0222      0.02158
enh53581     1  113055500  113056500      2       1  150064        4.041   2.6614e-05
enh53586     1  113079500  113080500      1       1  150064       3.4164    0.0003173
enh53588     1  113084600  113085600      5       3  150064        4.086   2.1948e-05
enh53590     1  113099800  113100800      2       1  150064       3.0521    0.0011361
enh53591     1  113117900  113118900      2       1  150064       3.0798    0.0010357
enh53592     1  113148500  113149500      1       1  150064       2.8098     0.002479
enh53593     1  113159400  113160400      3       2  150064       3.7995   7.2484e-05
enh53600     1  113215800  113216800      2       1  150064       3.0364    0.0011973
enh53601     1  113218400  113219400      3       2  150064       2.2042     0.013755
enh53603     1  113243800  113244800      1       1  150064       2.4386     0.007372
enh53683     1  114852800  114853800      6       3  150064       2.4105    0.0079656
enh53684     1  114853600  114854600      4       2  150064       2.1796     0.014643
enh53693     1  114997500  114998500      2       1  150064       1.9568     0.025187
enh53699     1  115050600  115051600      3       2  150064       2.0774     0.018885
enh53707     1  115259400  115260400      2       1  150064       1.9462     0.025816
enh53708     1  115261500  115262500      1       1  150064       3.1647    0.0007761
enh53709     1  115266100  115267100      1       1  150064       2.3715     0.008859
enh53710     1  115287800  115288800      3       2  150064       2.3344    0.0097876
enh53716     1  115599500  115600500      3       1  150064       1.6865     0.045846
enh53717     1  115605000  115606000      2       1  150064       2.1718     0.014936
enh53718     1  115610800  115611800      2       1  150064        2.335    0.0097708
enh53721     1  115641900  115642900      2       1  150064       3.1607   0.00078698
enh53724     1  115677200  115678200      2       1  150064        3.698   0.00010867
enh53726     1  115684600  115685600      2       1  150064       2.5653    0.0051545
enh53729     1  115721900  115722900     13       4  150064       3.0345    0.0012047
enh53731     1  115732800  115733800      5       2  150064       2.1064     0.017586
enh53733     1  115752600  115753600      7       3  150064       2.4916    0.0063576
enh53735     1  115762200  115763200      6       3  150064       2.7503    0.0029766
enh53739     1  115794300  115795300      1       1  150064        2.512     0.006003
enh53741     1  115805200  115806200      7       3  150064       2.7459    0.0030177
enh53750     1  115856000  115857000      4       2  150064       2.7734    0.0027737
enh53753     1  115906700  115907700      6       2  150064       2.6484    0.0040439
enh53755     1  115919900  115920900      3       1  150064       2.4917    0.0063564
enh53757     1  115954300  115955300      4       2  150064       1.7544     0.039685
enh53759     1  115971100  115972100      3       2  150064       1.9998     0.022761
enh53769     1  116185900  116186900      1       1  150064       2.1895      0.01428
enh53770     1  116189100  116190100      2       1  150064       1.9397     0.026207
enh53828     1  117320700  117321700      3       1  150064       3.3991   0.00033806
enh53829     1  117362800  117363800      4       2  150064        3.243    0.0005913
enh53843     1  117514700  117515700      2       1  150064       1.6803     0.046453
enh53854     1  117689500  117690500      7       1  150064        1.791     0.036649
enh53858     1  117935200  117936200      3       1  150064       1.7762     0.037847
enh53869     1  118229200  118230200      2       1  150064       1.7018     0.044394
enh54175     1  145588200  145589200      2       1  150064       1.9785     0.023935
enh54188     1  145727400  145728400      1       1  150064        1.699      0.04466
enh54192     1  146637600  146638600      1       1  150064       2.3965     0.008276
enh54193     1  146638700  146639700      4       1  150064       2.0033     0.022571
enh54194     1  146639500  146640500      5       3  150064       2.5746    0.0050178
enh54195     1  146640500  146641500      2       1  150064       2.0001     0.022742
enh54196     1  146645400  146646400      6       2  150064       2.0747     0.019009
enh54198     1  146649400  146650400      6       2  150064       2.1536     0.015638
enh54199     1  146697400  146698400      6       3  150064       2.6682    0.0038132
enh54202     1  146716600  146717600      7       2  150064       2.3656    0.0090009
enh54242     1  149887700  149888700      1       1  150064       1.7468      0.04034
enh54243     1  149889400  149890400      1       1  150064       1.7202       0.0427
enh54261     1  149992900  149993900      1       1  150064       2.0556      0.01991
enh54262     1  150025800  150026800      5       2  150064       5.5329   1.5753e-08
enh54264     1  150037300  150038300      1       1  150064       5.5334     1.57e-08
enh54266     1  150055800  150056800      1       1  150064       5.6017    1.061e-08
enh54267     1  150107400  150108400      1       1  150064       5.7086    5.695e-09
enh54269     1  150128900  150129900      1       1  150064       5.5996    1.074e-08
enh54271     1  150133200  150134200      3       1  150064       5.6361   8.6982e-09
enh54273     1  150158400  150159400      3       2  150064       4.7642   9.4794e-07
enh54274     1  150159500  150160500      1       1  150064       5.4736    2.205e-08
enh54275     1  150165300  150166300      3       1  150064       1.9888     0.023361
enh54276     1  150185000  150186000      3       2  150064       4.6806   1.4303e-06
enh54277     1  150209000  150210000      2       1  150064       1.9992     0.022793
enh54278     1  150228900  150229900      1       1  150064        2.696     0.003509
enh54280     1  150241600  150242600      2       1  150064       4.7005   1.2976e-06
enh54281     1  150245700  150246700      1       1  150064        5.069        2e-07
enh54285     1  150294800  150295800      5       2  150064       5.3544   4.2929e-08
enh54286     1  150334800  150335800      5       2  150064       4.6395   1.7465e-06
enh54287     1  150347700  150348700      1       1  150064       2.0361      0.02087
enh54288     1  150356100  150357100      4       2  150064       4.4328   4.6508e-06
enh54289     1  150361700  150362700      3       2  150064       4.0914   2.1441e-05
enh54290     1  150377800  150378800      3       2  150064       1.8845     0.029749
enh54291     1  150381400  150382400      2       1  150064       3.9694   3.6027e-05
enh54292     1  150382400  150383400      3       1  150064       4.4272   4.7728e-06
enh54293     1  150449500  150450500      6       3  150064       4.1928   1.3775e-05
enh54295     1  150479700  150480700      5       2  150064       1.8588      0.03153
enh54296     1  150481700  150482700      5       3  150064       4.8443   6.3533e-07
enh54298     1  150488700  150489700      1       1  150064       2.0011      0.02269
enh54301     1  150509200  150510200      3       2  150064       5.2733   6.6993e-08
enh54306     1  150537100  150538100      4       2  150064       2.2919     0.010955
enh54309     1  150543200  150544200      2       1  150064       1.7826     0.037322
enh54310     1  150546100  150547100      5       2  150064       1.6844     0.046052
enh54314     1  150587200  150588200      3       2  150064       2.6146    0.0044666
enh54318     1  150736600  150737600      2       1  150064       3.4244   0.00030811
enh54319     1  150738000  150739000      6       3  150064       1.8918     0.029256
enh54333     1  150950900  150951900      3       1  150064       2.2704     0.011591
enh54342     1  151021000  151022000      1       1  150064       3.8789    5.247e-05
enh54346     1  151035600  151036600      2       1  150064       2.0734     0.019068
enh54347     1  151041600  151042600      3       2  150064       3.2928   0.00049598
enh54348     1  151069500  151070500      3       2  150064       2.5844    0.0048774
enh54352     1  151119600  151120600      3       2  150064       2.7149    0.0033143
enh54378     1  151373900  151374900      2       1  150064       3.1435   0.00083467
enh54379     1  151388600  151389600      2       1  150064       3.0277    0.0012323
enh54380     1  151407300  151408300      2       1  150064       2.6866    0.0036087
enh54384     1  151427700  151428700      1       1  150064       3.2691    0.0005394
enh54385     1  151429000  151430000      4       2  150064       2.1558     0.015551
enh54407     1  151611600  151612600      1       1  150064       2.6561     0.003953
enh54422     1  151887400  151888400      1       1  150064       1.6659      0.04787
enh54452     1  152414800  152415800      8       2  150064       2.0014     0.022674
enh54503     1  153635600  153636600      2       1  150064       1.8781     0.030183
enh54515     1  153756200  153757200      1       1  150064       2.9848     0.001419
enh54516     1  153761600  153762600      1       1  150064       2.5081     0.006069
enh54518     1  153777700  153778700      2       1  150064       3.7987   7.2743e-05
enh54519     1  153814000  153815000      1       1  150064       3.6578    0.0001272
enh54520     1  153838500  153839500      1       1  150064       2.2649      0.01176
enh54521     1  153852700  153853700      2       1  150064       3.3154   0.00045762
enh54523     1  153860300  153861300      3       1  150064       1.9555     0.025265
enh54525     1  153868800  153869800      1       1  150064       2.1646      0.01521
enh54527     1  153877000  153878000      1       1  150064       2.1651      0.01519
enh54529     1  153896400  153897400      2       1  150064        2.061     0.019652
enh54530     1  153901000  153902000      3       1  150064       2.0779      0.01886
enh54531     1  153919200  153920200      1       1  150064       2.1821      0.01455
enh54533     1  153931300  153932300      5       3  150064       2.2696     0.011615
enh54534     1  153933600  153934600      2       1  150064       2.7014    0.0034523
enh54535     1  153938300  153939300      3       2  150064       2.5737    0.0050309
enh54536     1  153940900  153941900      1       1  150064       2.3237      0.01007
enh54553     1  154278300  154279300      3       2  150064       1.7729     0.038123
enh54557     1  154324300  154325300      4       2  150064       2.4754    0.0066543
enh54564     1  154404700  154405700      3       2  150064       1.8075     0.035343
enh54565     1  154414300  154415300      1       1  150064       1.7906      0.03668
enh54566     1  154415400  154416400      4       2  150064       2.2968     0.010815
enh54567     1  154417900  154418900      4       1  150064       2.4225    0.0077068
enh54568     1  154420200  154421200      3       1  150064       2.2658     0.011732
enh54576     1  154525600  154526600      2       1  150064       1.8993     0.028763
enh54579     1  154571400  154572400      2       1  150064       1.6811     0.046373
enh54580     1  154581600  154582600      2       1  150064       1.6851      0.04598
enh54590     1  154833900  154834900      6       3  150064       3.2291   0.00062093
enh54592     1  154910600  154911600      3       1  150064       3.6817   0.00011585
enh54593     1  154914000  154915000      2       1  150064       3.8289   6.4357e-05
enh54611     1  154984200  154985200      1       1  150064       2.1154       0.0172
enh54612     1  154988900  154989900      2       1  150064       1.7026     0.044321
enh54613     1  154990800  154991800      1       1  150064       2.3559      0.00924
enh54614     1  154998700  154999700      1       1  150064       3.1848    0.0007242
enh54616     1  155017200  155018200      2       1  150064       2.4019    0.0081556
enh54621     1  155042500  155043500      4       1  150064        2.767    0.0028289
enh54627     1  155111100  155112100      2       1  150064       1.7452     0.040475
enh54635     1  155175800  155176800      1       1  150064       1.7265      0.04213
enh54643     1  155214800  155215800      1       1  150064       2.2046      0.01374
enh54645     1  155222600  155223600      3       1  150064       2.0189     0.021748
enh54648     1  155241200  155242200      2       1  150064       2.0835     0.018604
enh54650     1  155247700  155248700      3       1  150064       2.2338     0.012749
enh54651     1  155275000  155276000      3       1  150064       2.4548    0.0070485
enh54652     1  155277100  155278100      2       1  150064       2.5297     0.005708
enh54653     1  155280800  155281800      1       1  150064       1.8809      0.02999
enh54654     1  155289500  155290500      2       1  150064       1.8741      0.03046
enh54656     1  155369200  155370200      2       1  150064       2.1066     0.017577
enh54659     1  155433700  155434700      1       1  150064        2.346     0.009487
enh54665     1  155477200  155478200      1       1  150064       2.3163      0.01027
enh54670     1  155505700  155506700      1       1  150064        2.431     0.007528
enh54677     1  155618200  155619200      2       1  150064       1.8937     0.029134
enh54682     1  155675600  155676600      1       1  150064        3.092     0.000994
enh54693     1  155862700  155863700      1       1  150064       3.1041    0.0009543
enh54694     1  155879200  155880200      3       1  150064       2.5211    0.0058489
enh54697     1  155899800  155900800      2       1  150064       1.7528     0.039814
enh54699     1  155910600  155911600      1       1  150064       1.8582      0.03157
enh54703     1  155941100  155942100      1       1  150064        2.449     0.007163
enh54704     1  155943500  155944500      1       1  150064        2.173      0.01489
enh54706     1  155959000  155960000      1       1  150064       2.1154       0.0172
enh54716     1  156066200  156067200      1       1  150064       1.6961      0.04493
enh54717     1  156070500  156071500      1       1  150064       1.9914      0.02322
enh54721     1  156081700  156082700      1       1  150064       1.6693      0.04753
enh54722     1  156083400  156084400      2       1  150064       2.1879      0.01434
enh54725     1  156100400  156101400      5       1  150064       1.6464     0.049836
enh54728     1  156115800  156116800      2       1  150064       2.5663    0.0051388
enh54731     1  156131200  156132200      3       1  150064       3.3314   0.00043213
enh54732     1  156132400  156133400      1       1  150064       3.0443     0.001166
enh54733     1  156133700  156134700      1       1  150064       3.0204     0.001262
enh54759     1  156444800  156445800      1       1  150064       1.6628      0.04818
enh54783     1  156709200  156710200      3       2  150064        1.714     0.043261
enh54784     1  156711200  156712200      3       2  150064        2.387    0.0084932
enh54793     1  156771000  156772000      2       1  150064       1.7927     0.036514
enh54836     1  157961500  157962500      3       1  150064       1.7069     0.043921
enh54839     1  157970100  157971100      1       1  150064       1.7657      0.03872
enh54856     1  158082400  158083400      4       2  150064       2.5898    0.0048017
enh54879     1  159091500  159092500      1       1  150064        2.568     0.005115
enh54883     1  159462200  159463200     10       3  150064       1.8083     0.035282
enh54884     1  159564200  159565200      2       1  150064       2.9841    0.0014223
enh54903     1  159888000  159889000      1       1  150064       1.8152      0.03475
enh54904     1  159890500  159891500      2       1  150064        1.986     0.023515
enh54909     1  159965800  159966800      1       1  150064       2.1487      0.01583
enh54911     1  159988400  159989400      5       1  150064       1.9862     0.023507
enh54924     1  160162900  160163900      7       2  150064       2.2854     0.011146
enh54925     1  160173900  160174900      1       1  150064       3.0586     0.001112
enh54928     1  160226500  160227500      2       1  150064       2.4212    0.0077354
enh54929     1  160229400  160230400      3       2  150064       2.3705    0.0088829
enh54930     1  160232600  160233600      2       1  150064       2.3287    0.0099381
enh54933     1  160278800  160279800      1       1  150064       2.2495      0.01224
enh54934     1  160309700  160310700      1       1  150064       2.7614     0.002878
enh54935     1  160314000  160315000      1       1  150064       2.4281     0.007589
enh54936     1  160326400  160327400      1       1  150064       2.7714     0.002791
enh54937     1  160327400  160328400      2       1  150064       2.0007      0.02271
enh54939     1  160345400  160346400      5       2  150064       2.9387    0.0016479
enh54966     1  161155100  161156100      3       1  150064       1.8047      0.03556
enh54974     1  161179300  161180300      1       1  150064       2.1338      0.01643
enh54975     1  161185600  161186600      4       2  150064        1.741     0.040843
enh54985     1  161352200  161353200      4       2  150064       1.6675     0.047707
enh54989     1  161482200  161483200      1       1  150064       2.1487      0.01583
enh55052     1  162529800  162530800      2       1  150064       1.9254      0.02709
enh55053     1  162534700  162535700      3       2  150064       1.8788     0.030133
enh55066     1  162630600  162631600      4       2  150064       1.6697     0.047491
enh55080     1  162663700  162664700      3       2  150064       2.1235     0.016855
enh55097     1  162817700  162818700      2       1  150064       1.8175     0.034572
enh55114     1  162954200  162955200      2       1  150064       2.6337    0.0042235
enh55115     1  162957300  162958300      2       1  150064       2.0317      0.02109
enh55117     1  162967100  162968100      2       1  150064       1.6523     0.049241
enh55125     1  163133200  163134200      3       2  150064       3.2014   0.00068387
enh55127     1  163141000  163142000      4       2  150064       2.2854     0.011143
enh55132     1  163219600  163220600      5       2  150064       1.9238     0.027188
enh55134     1  163277200  163278200      4       2  150064       2.0914     0.018244
enh55135     1  163289800  163290800      2       1  150064       1.8664     0.030993
enh55137     1  163326600  163327600      1       1  150064        1.693      0.04523
enh55138     1  163643200  163644200      1       1  150064        2.801     0.002547
enh55139     1  163793100  163794100      3       1  150064       2.8249    0.0023646
enh55140     1  163812400  163813400      5       2  150064       2.6509     0.004014
enh55188     1  164743600  164744600      4       2  150064       1.7874     0.036938
enh55191     1  164763400  164764400      2       1  150064       1.8374     0.033078
enh55201     1  165393800  165394800      3       2  150064       2.3695     0.008905
enh55204     1  165598800  165599800      8       2  150064       1.7086     0.043758
enh55210     1  165610900  165611900      3       1  150064       2.1838      0.01449
enh55217     1  165739400  165740400      3       2  150064       2.0668     0.019375
enh55222     1  165810800  165811800      4       2  150064       2.0894     0.018337
enh55224     1  165820200  165821200      2       1  150064       1.7741      0.03802
enh55225     1  165822000  165823000      3       1  150064       2.2659     0.011728
enh55227     1  165826000  165827000      2       1  150064       3.1549   0.00080287
enh55243     1  166813200  166814200      1       1  150064       2.1447      0.01599
enh55244     1  166843800  166844800      3       2  150064       3.1929   0.00070433
enh55246     1  166875200  166876200      1       1  150064        1.796      0.03625
enh55306     1  168053300  168054300      1       1  150064       2.2271      0.01297
enh55307     1  168054200  168055200      1       1  150064       2.2271      0.01297
enh55332     1  168408800  168409800      2       1  150064       2.0125     0.022083
enh55369     1  169088600  169089600      3       1  150064       2.6968     0.003501
enh55370     1  169098300  169099300      7       3  150064       1.9432     0.025993
enh55390     1  169680800  169681800      2       1  150064       1.9602     0.024988
enh55396     1  169836200  169837200      5       2  150064       1.6536     0.049108
enh55401     1  169860200  169861200      4       2  150064       1.8634     0.031205
enh55402     1  169883500  169884500      5       2  150064       1.7891     0.036801
enh55408     1  169970100  169971100      5       2  150064       2.0004     0.022728
enh55450     1  170503200  170504200      2       1  150064       1.7098     0.043654
enh55451     1  170505200  170506200      2       1  150064       2.1229     0.016883
enh55532     1  171437000  171438000      3       1  150064       1.8908     0.029328
enh55554     1  171751900  171752900      3       1  150064       2.1709     0.014968
enh55555     1  171757600  171758600      4       2  150064       2.0175     0.021824
enh55556     1  171762700  171763700      2       1  150064       1.7148     0.043193
enh55557     1  171767800  171768800      4       2  150064       2.2178     0.013284
enh55575     1  172216000  172217000      3       1  150064       1.8187     0.034479
enh55578     1  172242700  172243700      3       2  150064        1.893     0.029179
enh55583     1  172292400  172293400      3       2  150064       2.5438    0.0054828
enh55585     1  172311300  172312300      1       1  150064       2.2439      0.01242
enh55588     1  172325800  172326800      3       2  150064       1.7834     0.037264
enh55589     1  172328900  172329900      1       1  150064       1.8053      0.03551
enh55592     1  172352400  172353400      2       1  150064       2.4364    0.0074169
enh55593     1  172359100  172360100      6       2  150064       2.4574    0.0069973
enh55594     1  172360300  172361300      5       2  150064       2.3705    0.0088828
enh55595     1  172363200  172364200      6       2  150064       1.8056     0.035494
enh55596     1  172367800  172368800      1       1  150064       2.4781     0.006604
enh55631     1  172864400  172865400      1       1  150064       1.8182      0.03452
enh55634     1  172878500  172879500      3       2  150064       2.2874     0.011087
enh55637     1  172897700  172898700      3       1  150064       2.3776     0.008713
enh55641     1  172916700  172917700      2       1  150064       2.4995    0.0062178
enh55643     1  172929100  172930100      2       1  150064       1.8827     0.029871
enh55682     1  173388800  173389800      5       2  150064       2.6576    0.0039345
enh55683     1  173393900  173394900      2       1  150064       2.4076     0.008029
enh55684     1  173397800  173398800      4       2  150064       2.3375    0.0097071
enh55686     1  173422800  173423800      2       1  150064       2.2138     0.013423
enh55688     1  173443400  173444400      4       2  150064       1.7862     0.037036
enh55692     1  173683000  173684000      1       1  150064       3.4023    0.0003341
enh55693     1  173685800  173686800      1       1  150064       3.4989    0.0002336
enh55696     1  173821900  173822900      1       1  150064        3.358    0.0003926
enh55698     1  173838200  173839200      1       1  150064       1.8369      0.03311
enh55699     1  173966900  173967900      3       1  150064       3.5217   0.00021441
enh55700     1  173974100  173975100      2       1  150064       2.9816    0.0014339
enh55701     1  173976700  173977700      2       1  150064       2.7269    0.0031967
enh55702     1  173982600  173983600      3       2  150064       3.2447   0.00058791
enh55703     1  173987100  173988100      5       2  150064       3.5323   0.00020598
enh55704     1  173992100  173993100      2       1  150064       2.9267    0.0017129
enh55705     1  173999400  174000400      3       1  150064       3.3236   0.00044437
enh55706     1  174008900  174009900      1       1  150064       3.3996    0.0003374
enh55707     1  174009400  174010400      1       1  150064       3.5075    0.0002262
enh55708     1  174020700  174021700      3       1  150064       3.5117   0.00022261
enh55710     1  174127200  174128200      1       1  150064       2.8206     0.002397
enh55711     1  174129600  174130600      2       1  150064       3.0947   0.00098495
enh55712     1  174134500  174135500      2       1  150064       2.1375     0.016277
enh55713     1  174160100  174161100      1       1  150064       2.9651     0.001513
enh55714     1  174628700  174629700      2       1  150064       2.5319    0.0056727
enh55718     1  174767800  174768800      1       1  150064       3.2494    0.0005783
enh55720     1  174783900  174784900      3       1  150064       1.8162     0.034669
enh55724     1  174945400  174946400      1       1  150064       2.8844     0.001961
enh55726     1  174959800  174960800      1       1  150064       2.5691     0.005098
enh55735     1  175119400  175120400      3       2  150064       2.5913    0.0047812
enh55736     1  175138300  175139300      3       1  150064       3.3641   0.00038396
enh55737     1  175162300  175163300      6       1  150064       3.3997   0.00033735
enh55743     1  175854400  175855400      3       2  150064       2.9905    0.0013926
enh55758     1  176625000  176626000      2       1  150064       1.7214     0.042593
enh55764     1  176789200  176790200      6       2  150064       2.1243     0.016823
enh55765     1  176812400  176813400      6       3  150064       2.4658    0.0068361
enh55771     1  177243400  177244400      1       1  150064       4.1036    2.034e-05
enh55773     1  177279300  177280300      2       1  150064       4.7405   1.0659e-06
enh55774     1  177297100  177298100      5       2  150064       3.9178   4.4673e-05
enh55778     1  177769500  177770500      4       2  150064       1.8572     0.031642
enh55781     1  177841900  177842900      3       2  150064       2.0415       0.0206
enh55821     1  178142000  178143000      3       2  150064       2.1867     0.014381
enh55846     1  178314600  178315600      1       1  150064       1.7373      0.04117
enh55850     1  178341200  178342200      1       1  150064       3.3527    0.0004002
enh55852     1  178357700  178358700      1       1  150064       1.8337      0.03335
enh55853     1  178366400  178367400      2       1  150064       2.5179     0.005903
enh55855     1  178386800  178387800      2       1  150064       1.8688     0.030827
enh55858     1  178455300  178456300      2       1  150064       1.9743     0.024175
enh55924     1  179099200  179100200      3       1  150064       1.6662     0.047834
enh55927     1  179107200  179108200      2       1  150064       1.6738      0.04709
enh55929     1  179115400  179116400      1       1  150064       2.0951      0.01808
enh55930     1  179122100  179123100      4       2  150064       2.2291     0.012904
enh55934     1  179137800  179138800      4       2  150064       2.0175     0.021824
enh55935     1  179139100  179140100      2       1  150064       2.1194     0.017028
enh55938     1  179175800  179176800      2       1  150064       2.0601     0.019693
enh55942     1  179199500  179200500      1       1  150064       1.8435      0.03263
enh55944     1  179261800  179262800      1       1  150064       1.7587      0.03931
enh55948     1  179280100  179281100      1       1  150064       1.6813      0.04635
enh55951     1  179333800  179334800      5       3  150064       2.8804    0.0019862
enh55956     1  179783100  179784100      3       2  150064       1.9811     0.023793
enh55958     1  179844400  179845400      1       1  150064       1.9217      0.02732
enh55961     1  179890400  179891400      3       1  150064       1.8242     0.034059
enh55963     1  179895300  179896300      2       1  150064       1.8109     0.035077
enh55968     1  179938400  179939400      3       1  150064       1.7133     0.043328
enh55971     1  179996800  179997800      2       1  150064       1.7285     0.041949
enh55993     1  180474700  180475700      5       2  150064       1.6794     0.046538
enh55996     1  180496400  180497400      2       1  150064       2.1243     0.016822
enh55998     1  180502600  180503600      3       2  150064       2.0381     0.020769
enh56009     1  180603000  180604000      3       2  150064       2.4954    0.0062902
enh56010     1  180612600  180613600      2       1  150064       2.1936     0.014133
enh56011     1  180720800  180721800      4       2  150064       3.7978   7.2978e-05
enh56012     1  180742300  180743300      5       3  150064       2.5442     0.005476
enh56014     1  180796000  180797000      2       1  150064       3.2614    0.0005544
enh56015     1  180811100  180812100      2       1  150064       1.9967     0.022931
enh56020     1  180892000  180893000      3       1  150064        2.222      0.01314
enh56021     1  180895300  180896300      6       3  150064       2.0865     0.018469
enh56028     1  180978700  180979700      1       1  150064       1.7476      0.04027
enh56055     1  181105300  181106300      1       1  150064       2.4147     0.007875
enh56068     1  182116000  182117000      5       3  150064       2.3993    0.0082143
enh56069     1  182118200  182119200      2       1  150064       2.1035     0.017711
enh56078     1  182306800  182307800      1       1  150064       2.1135      0.01728
enh56080     1  182318000  182319000      3       2  150064       2.3673    0.0089584
enh56098     1  182668300  182669300      4       2  150064       3.3869   0.00035343
enh56162     1  183256100  183257100      2       1  150064       1.8527     0.031966
enh56164     1  183272000  183273000      2       1  150064       2.0999      0.01787
enh56170     1  183449800  183450800      3       2  150064       2.6169    0.0044365
enh56173     1  183486300  183487300      1       1  150064       3.0022      0.00134
enh56174     1  183512300  183513300      2       1  150064       2.7729     0.002778
enh56176     1  183537700  183538700      4       2  150064       2.3604    0.0091275
enh56234     1  184120500  184121500      1       1  150064       2.2839      0.01119
enh56240     1  184188000  184189000      6       2  150064       2.3795    0.0086685
enh56242     1  184229100  184230100      8       2  150064       3.2382   0.00060143
enh56244     1  184253000  184254000      2       1  150064       2.2839     0.011189
enh56257     1  184452700  184453700      5       2  150064       2.3151     0.010303
enh56258     1  184460100  184461100      2       1  150064       2.6156    0.0044536
enh56260     1  184468400  184469400      2       1  150064       2.5748    0.0050144
enh56262     1  184476600  184477600      1       1  150064       2.4618     0.006913
enh56264     1  184504100  184505100      2       1  150064       2.5883    0.0048226
enh56266     1  184524800  184525800      3       2  150064       2.2077     0.013634
enh56277     1  184633200  184634200      3       2  150064       2.1721     0.014923
enh56280     1  184714900  184715900      4       2  150064       2.0694     0.019256
enh56283     1  184724800  184725800      3       1  150064       2.1648       0.0152
enh56301     1  184922600  184923600      4       1  150064       1.9058     0.028338
enh56302     1  184928000  184929000      5       3  150064       1.9742      0.02418
enh56304     1  184939700  184940700      1       1  150064       2.8973     0.001882
enh56305     1  184941200  184942200      5       3  150064       2.6178    0.0044243
enh56306     1  184950800  184951800      3       1  150064        2.411    0.0079547
enh56314     1  185127400  185128400      1       1  150064       1.9047      0.02841
enh56315     1  185128800  185129800      2       1  150064       2.1552     0.015572
enh56376     1  186062800  186063800      1       1  150064       1.6637      0.04809
enh56389     1  186176800  186177800      1       1  150064        1.951      0.02553
enh56396     1  186346000  186347000      1       1  150064       1.7256      0.04221
enh56441     1  192102400  192103400      1       1  150064       2.6099     0.004528
enh56468     1  192608700  192609700      3       1  150064       2.2244     0.013059
enh56472     1  192716500  192717500      1       1  150064       2.2052      0.01372
enh56473     1  192732200  192733200      1       1  150064       1.7892      0.03679
enh56474     1  192735000  192736000      1       1  150064       1.7087      0.04375
enh56482     1  192873500  192874500      4       2  150064       2.1658     0.015163
enh56492     1  193071700  193072700      1       1  150064       2.1654      0.01518
enh56493     1  193074800  193075800      5       2  150064       2.2378     0.012616
enh56495     1  193082600  193083600      5       2  150064       2.3262     0.010004
enh56497     1  193089800  193090800      2       1  150064       3.0646    0.0010898
enh56503     1  193159400  193160400      1       1  150064       3.2848    0.0005103
enh56507     1  193291100  193292100      4       1  150064       3.0162    0.0012798
enh56509     1  193306900  193307900      1       1  150064       3.0384     0.001189
enh56517     1  193538500  193539500      4       2  150064       1.7268     0.042105
enh56522     1  196128900  196129900      1       1  150064       1.6995      0.04461
enh56523     1  196129400  196130400      1       1  150064        3.048     0.001152
enh56524     1  196150000  196151000      6       2  150064       2.9482    0.0015981
enh56525     1  196356800  196357800      3       1  150064       1.6479     0.049686
enh56527     1  196369700  196370700      1       1  150064       2.2115       0.0135
enh56541     1  197003600  197004600      1       1  150064       2.3116       0.0104
enh56565     1  197741600  197742600      1       1  150064       2.5419     0.005513
enh56567     1  197751800  197752800      1       1  150064        2.368     0.008942
enh56568     1  197755500  197756500      5       1  150064       2.4089    0.0079999
enh56569     1  197767900  197768900      8       3  150064       2.1571     0.015501
enh56570     1  197807500  197808500      1       1  150064        2.235      0.01271
enh56593     1  198165300  198166300      6       3  150064       1.6452     0.049961
enh56632     1  198637100  198638100      2       1  150064       1.8331     0.033396
enh56635     1  198650700  198651700      2       1  150064       2.0886     0.018371
enh56643     1  198778300  198779300      4       2  150064       2.6646    0.0038544
enh56644     1  198849600  198850600      1       1  150064       1.8131      0.03491
enh56666     1  199266400  199267400      2       1  150064       2.6527    0.0039923
enh56668     1  199372900  199373900      7       2  150064       3.3249   0.00044219
enh56669     1  199518600  199519600      4       1  150064       2.7483    0.0029956
enh56686     1  200201300  200202300      4       1  150064       2.6067     0.004571
enh56690     1  200270300  200271300      3       2  150064       2.2916     0.010963
enh56693     1  200288100  200289100      1       1  150064       2.4172      0.00782
enh56695     1  200292500  200293500      3       1  150064       2.2584     0.011959
enh56696     1  200301700  200302700      1       1  150064       2.8441     0.002227
enh56697     1  200302500  200303500      1       1  150064        2.848       0.0022
enh56698     1  200305400  200306400      2       1  150064       2.1533     0.015649
enh56699     1  200311900  200312900      1       1  150064       2.4842     0.006492
enh56700     1  200315200  200316200      4       1  150064       3.0148    0.0012856
enh56701     1  200320100  200321100      1       1  150064       2.8818     0.001977
enh56702     1  200322300  200323300      4       1  150064       2.8404    0.0022526
enh56703     1  200328700  200329700      7       1  150064       2.8861      0.00195
enh56704     1  200333500  200334500      4       1  150064       2.7286    0.0031804
enh56706     1  200342100  200343100      3       2  150064       2.9832    0.0014262
enh56707     1  200348300  200349300      1       1  150064       2.9142     0.001783
enh56708     1  200350400  200351400      1       1  150064       2.9911      0.00139
enh56710     1  200361000  200362000      3       1  150064       2.8672    0.0020704
enh56711     1  200369100  200370100      3       2  150064       2.8092    0.0024833
enh56714     1  200379800  200380800      2       1  150064         2.31     0.010443
enh56716     1  200397900  200398900      4       2  150064        2.779    0.0027264
enh56719     1  200407600  200408600      2       1  150064       1.8712     0.030659
enh56721     1  200442300  200443300      3       1  150064       2.9337    0.0016746
enh56723     1  200452600  200453600      4       1  150064       2.1779     0.014706
enh56724     1  200456400  200457400      4       2  150064       2.2883      0.01106
enh56725     1  200457400  200458400      3       2  150064       2.6382    0.0041671
enh56726     1  200481100  200482100      8       4  150064       3.9551   3.8244e-05
enh56727     1  200494200  200495200      3       2  150064       2.3663    0.0089839
enh56746     1  200742800  200743800      1       1  150064       2.2886      0.01105
enh56755     1  200876600  200877600      2       1  150064       3.0823    0.0010271
enh56758     1  201106500  201107500      2       1  150064       1.7983     0.036062
enh56773     1  201278000  201279000      2       1  150064       1.7746     0.037982
enh56776     1  201353000  201354000      5       2  150064       2.3105      0.01043
enh56788     1  201451000  201452000      6       2  150064       2.1066     0.017578
enh56792     1  201468300  201469300      1       1  150064       1.8734      0.03051
enh56810     1  201534300  201535300      1       1  150064       1.8425       0.0327
enh56846     1  201690100  201691100      6       2  150064       1.9032     0.028506
enh56856     1  201725700  201726700      4       2  150064       2.1384     0.016244
enh56861     1  201743200  201744200      3       1  150064       1.9685     0.024507
enh56870     1  201811500  201812500      4       2  150064       2.3203     0.010162
enh56871     1  201814300  201815300      2       1  150064       1.7378      0.04112
enh56875     1  201856800  201857800      2       1  150064       2.2893     0.011031
enh56878     1  201869500  201870500      1       1  150064       1.6739      0.04708
enh56879     1  201873300  201874300      2       1  150064        1.955     0.025293
enh56880     1  201881800  201882800      3       2  150064       1.8143     0.034812
enh56910     1  202114400  202115400      1       1  150064         1.77      0.03836
enh56947     1  202587400  202588400      1       1  150064       1.7735      0.03807
enh56970     1  203015700  203016700      1       1  150064       2.0533      0.02002
enh56992     1  203323400  203324400      2       1  150064        1.962     0.024882
enh57032     1  203602000  203603000      1       1  150064        1.707      0.04391
enh57070     1  204010800  204011800      1       1  150064       2.6966     0.003503
enh57071     1  204026700  204027700      3       1  150064       2.3745    0.0087852
enh57073     1  204045500  204046500      2       1  150064       2.5349    0.0056243
enh57075     1  204049400  204050400      2       1  150064       2.3558    0.0092406
enh57078     1  204063600  204064600      3       2  150064       3.0088    0.0013113
enh57089     1  204231000  204232000      2       1  150064       2.0185      0.02177
enh57111     1  204407200  204408200      1       1  150064       2.0255      0.02141
enh57112     1  204411900  204412900      1       1  150064       2.1158      0.01718
enh57115     1  204489700  204490700      2       1  150064       2.1818     0.014561
enh57117     1  204534300  204535300      4       2  150064       1.9212     0.027355
enh57118     1  204543400  204544400      3       2  150064       3.2053   0.00067472
enh57120     1  204560700  204561700      4       2  150064       3.2411   0.00059533
enh57121     1  204592100  204593100      1       1  150064        2.313      0.01036
enh57143     1  204962600  204963600      2       1  150064       1.8131      0.03491
enh57144     1  204966500  204967500      4       2  150064       3.4567   0.00027343
enh57145     1  204972800  204973800      3       1  150064       2.0349     0.020932
enh57146     1  204982400  204983400      4       2  150064       2.5832    0.0048941
enh57147     1  205042300  205043300      5       3  150064       4.1755   1.4867e-05
enh57148     1  205046100  205047100      1       1  150064       4.2927    8.824e-06
enh57151     1  205077500  205078500      3       2  150064       2.2542     0.012091
enh57152     1  205088700  205089700      4       1  150064       2.0429      0.02053
enh57154     1  205110300  205111300      5       2  150064       3.7788   7.8797e-05
enh57155     1  205110900  205111900      5       2  150064       3.9274   4.2929e-05
enh57156     1  205113600  205114600      1       1  150064       2.8371     0.002276
enh57158     1  205137100  205138100      1       1  150064       3.9998     3.17e-05
enh57159     1  205140300  205141300      4       2  150064       4.3154   7.9645e-06
enh57161     1  205144600  205145600      2       1  150064       3.8883   5.0474e-05
enh57162     1  205148900  205149900      4       1  150064       3.7945   7.3984e-05
enh57163     1  205152500  205153500      5       1  150064       4.3302   7.4479e-06
enh57164     1  205156400  205157400      2       1  150064       3.8869   5.0768e-05
enh57165     1  205159500  205160500      2       1  150064       3.2263   0.00062699
enh57167     1  205168200  205169200      3       1  150064       4.0127   3.0014e-05
enh57168     1  205172600  205173600      3       1  150064       3.7427   9.1036e-05
enh57169     1  205173700  205174700      2       1  150064       3.7212   9.9155e-05
enh57170     1  205178300  205179300      2       1  150064       3.9688   3.6121e-05
enh57172     1  205198600  205199600      6       3  150064       2.8526    0.0021679
enh57173     1  205216400  205217400      5       2  150064       2.0254     0.021415
enh57174     1  205218100  205219100      4       2  150064       1.9749     0.024142
enh57175     1  205227700  205228700      1       1  150064       1.8197       0.0344
enh57180     1  205263300  205264300      2       1  150064        1.951     0.025529
enh57181     1  205268600  205269600      2       1  150064       1.9678     0.024543
enh57184     1  205286100  205287100      3       1  150064       1.8951     0.029038
enh57192     1  205462000  205463000      5       2  150064       2.5053     0.006117
enh57197     1  205568000  205569000      8       3  150064       2.3945    0.0083206
enh57218     1  205779800  205780800      1       1  150064       2.4157     0.007853
enh57238     1  206531400  206532400      1       1  150064       1.6921      0.04531
enh57255     1  206645400  206646400      6       3  150064       1.6566     0.048801
enh57264     1  206713300  206714300      1       1  150064       1.7644      0.03883
enh57296     1  206972200  206973200      2       1  150064       1.6837     0.046119
enh57301     1  207024400  207025400      2       1  150064       2.3101      0.01044
enh57302     1  207038200  207039200      2       1  150064       2.5308    0.0056901
enh57314     1  207208200  207209200      1       1  150064       3.4425    0.0002882
enh57316     1  207218700  207219700      1       1  150064       3.3826     0.000359
enh57317     1  207220000  207221000      2       1  150064        3.258   0.00056106
enh57318     1  207220800  207221800      4       2  150064       1.7642      0.03885
enh57320     1  207225000  207226000      2       1  150064       2.7994    0.0025596
enh57335     1  207880300  207881300      9       2  150064       2.9729     0.001475
enh57337     1  207923600  207924600      2       1  150064       3.7753   7.9905e-05
enh57338     1  207927200  207928200      4       2  150064       1.9031     0.028513
enh57340     1  207960700  207961700      2       1  150064       4.0749    2.302e-05
enh57342     1  207979200  207980200      2       1  150064       3.2204   0.00063997
enh57343     1  207983300  207984300      5       3  150064       2.7015    0.0034518
enh57344     1  207985100  207986100      1       1  150064       1.9463      0.02581
enh57346     1  207991700  207992700      1       1  150064       4.9996    2.872e-07
enh57347     1  207995000  207996000      1       1  150064       1.9121      0.02793
enh57348     1  207998100  207999100      4       2  150064       2.7092    0.0033718
enh57349     1  208000100  208001100      2       1  150064       4.1435   1.7103e-05
enh57351     1  208021100  208022100      2       1  150064       3.4104   0.00032436
enh57352     1  208026300  208027300      5       2  150064       2.5168    0.0059219
enh57354     1  208033600  208034600      4       2  150064       3.5683   0.00017964
enh57355     1  208035400  208036400      6       3  150064       3.7508   8.8118e-05
enh57356     1  208037800  208038800      7       3  150064        2.946    0.0016097
enh57357     1  208039300  208040300      7       4  150064        3.108   0.00094166
enh57358     1  208058200  208059200      4       1  150064       2.3278    0.0099622
enh57376     1  208262600  208263600      4       2  150064       2.7157    0.0033072
enh57377     1  208267100  208268100      2       1  150064       2.2526     0.012141
enh57379     1  208281000  208282000      4       2  150064       1.8807     0.030007
enh57380     1  208293200  208294200      5       2  150064       2.2735     0.011499
enh57381     1  208305300  208306300      3       2  150064       2.9641    0.0015178
enh57382     1  208315900  208316900      2       1  150064       1.7732     0.038101
enh57383     1  208323000  208324000      3       1  150064       2.1308     0.016553
enh57397     1  208385800  208386800      3       1  150064       2.2668       0.0117
enh57399     1  208393100  208394100      2       1  150064       2.9953    0.0013711
enh57405     1  208409200  208410200      7       3  150064       2.0582     0.019787
enh57437     1  209571600  209572600      1       1  150064       2.1746      0.01483
enh57529     1  211209800  211210800      2       1  150064       1.9052     0.028377
enh57534     1  211430400  211431400      6       2  150064       1.6817     0.046317
enh57543     1  211556700  211557700      2       1  150064       1.6498     0.049495
enh57550     1  211748000  211749000      1       1  150064       2.1797      0.01464
enh57599     1  212474900  212475900      3       2  150064       1.9601     0.024994
enh57607     1  212605000  212606000      5       3  150064       2.1691     0.015036
enh57625     1  212769200  212770200      5       3  150064       2.1181     0.017082
enh57626     1  212785900  212786900      4       2  150064       2.2373     0.012633
enh57631     1  212829100  212830100      1       1  150064       2.0886      0.01837
enh57671     1  214175400  214176400      3       2  150064       2.9538    0.0015695
enh57676     1  214421700  214422700      2       1  150064        1.672     0.047259
enh57677     1  214432500  214433500      1       1  150064       3.8431    6.075e-05
enh57683     1  214469900  214470900      2       1  150064       1.8409     0.032815
enh57689     1  214510600  214511600      4       2  150064       2.3236     0.010075
enh57690     1  214522800  214523800      2       1  150064       2.3815    0.0086217
enh57694     1  214545000  214546000      3       2  150064       1.8027     0.035717
enh57708     1  214631300  214632300      6       2  150064       1.6772     0.046748
enh57710     1  214639800  214640800      5       2  150064       1.6772     0.046753
enh57711     1  214646600  214647600      3       1  150064       1.6741     0.047054
enh57717     1  214670600  214671600      6       2  150064       1.7269     0.042089
enh57718     1  214671300  214672300      3       1  150064        1.701     0.044468
enh57723     1  214693600  214694600      2       1  150064       1.9989     0.022807
enh57727     1  214715200  214716200      5       2  150064       1.8872     0.029567
enh57730     1  214731300  214732300      4       2  150064       2.2984      0.01077
enh57731     1  214741300  214742300      3       1  150064       2.0141     0.022002
enh57734     1  214786400  214787400      6       3  150064       1.8005     0.035894
enh57737     1  214789100  214790100      4       2  150064       2.6651    0.0038477
enh57745     1  215015900  215016900      1       1  150064       2.3321     0.009849
enh57783     1  215463100  215464100      2       1  150064        2.183     0.014518
enh57807     1  215959300  215960300      3       2  150064        1.688     0.045701
enh57811     1  216018100  216019100      2       1  150064       1.9192     0.027477
enh57828     1  217801500  217802500      3       2  150064        1.734     0.041457
enh57890     1  219047500  219048500      5       3  150064       1.8487     0.032253
enh57942     1  219834300  219835300      3       2  150064       1.9852     0.023559
enh57950     1  219965100  219966100      2       1  150064       1.6609     0.048365
enh57956     1  220217600  220218600      2       1  150064       2.0112     0.022151
enh57962     1  220392100  220393100      4       2  150064       2.8033    0.0025288
enh57964     1  220446000  220447000      3       2  150064       1.7546     0.039665
enh57965     1  220447100  220448100      2       1  150064       1.6588     0.048577
enh57973     1  220905500  220906500      1       1  150064        1.955      0.02529
enh58010     1  221456600  221457600      4       2  150064       2.4047    0.0080929
enh58013     1  221509500  221510500      1       1  150064       1.7772      0.03777
enh58016     1  221554900  221555900      2       1  150064       1.7499     0.040068
enh58093     1  222627200  222628200      1       1  150064       1.7845      0.03717
enh58094     1  222629000  222630000      2       1  150064        1.982     0.023738
enh58108     1  222792800  222793800      3       1  150064       1.7014     0.044431
enh58111     1  222816000  222817000      1       1  150064       2.1669      0.01512
enh58112     1  222818400  222819400      1       1  150064       2.1321       0.0165
enh58113     1  222828000  222829000      2       1  150064       2.3402    0.0096374
enh58159     1  223858000  223859000      3       1  150064       2.5033    0.0061525
enh58162     1  223889900  223890900      2       1  150064       2.9555    0.0015611
enh58163     1  223893200  223894200      1       1  150064       3.1898    0.0007119
enh58164     1  223896000  223897000      1       1  150064       1.8497      0.03218
enh58165     1  223898700  223899700      4       2  150064       3.3897    0.0003498
enh58166     1  223906100  223907100     10       3  150064       3.1769   0.00074424
enh58167     1  223908400  223909400      6       2  150064       3.0468    0.0011563
enh58168     1  223910400  223911400      2       1  150064       2.8653    0.0020828
enh58169     1  223913100  223914100      1       1  150064       2.8498     0.002187
enh58170     1  223914000  223915000      1       1  150064       2.9057     0.001832
enh58171     1  223916200  223917200      2       1  150064       2.3594    0.0091525
enh58173     1  223925200  223926200      3       2  150064       2.2327     0.012785
enh58175     1  223929300  223930300      2       1  150064       1.6798     0.046502
enh58176     1  223930300  223931300      9       2  150064        1.693     0.045231
enh58177     1  223932900  223933900     10       1  150064       1.8922     0.029232
enh58179     1  223936700  223937700      3       1  150064       2.5361    0.0056044
enh58181     1  223958900  223959900      2       1  150064       3.8454   6.0189e-05
enh58182     1  223962700  223963700      2       1  150064       3.5699   0.00017853
enh58183     1  223971200  223972200      2       1  150064       2.9954    0.0013704
enh58184     1  223979700  223980700      2       1  150064       3.0106    0.0013035
enh58186     1  224007700  224008700      2       1  150064       3.2512   0.00057456
enh58187     1  224010400  224011400      5       2  150064       3.6324   0.00014041
enh58188     1  224014600  224015600      1       1  150064       3.5115    0.0002228
enh58189     1  224018900  224019900      6       3  150064       3.1597   0.00078962
enh58191     1  224021400  224022400      6       2  150064       2.6392    0.0041545
enh58192     1  224023400  224024400      1       1  150064       3.4465     0.000284
enh58194     1  224027900  224028900      3       1  150064       2.8672    0.0020706
enh58195     1  224028900  224029900      1       1  150064       3.7148    0.0001017
enh58196     1  224029900  224030900      2       1  150064       2.9574    0.0015512
enh58231     1  224564500  224565500      2       1  150064       2.4366    0.0074134
enh58233     1  224595300  224596300      3       2  150064       2.2521     0.012159
enh58234     1  224615000  224616000      1       1  150064       2.2869       0.0111
enh58235     1  224617100  224618100      2       1  150064       2.3121     0.010386
enh58236     1  224623900  224624900      1       1  150064        2.526     0.005768
enh58238     1  224644600  224645600      1       1  150064       2.3592     0.009156
enh58241     1  224684700  224685700      1       1  150064       2.0878      0.01841
enh58243     1  224689900  224690900      3       2  150064         2.69    0.0035731
enh58261     1  224810400  224811400      4       2  150064       1.7083      0.04379
enh58266     1  224827500  224828500      3       1  150064       2.4581    0.0069847
enh58267     1  224837700  224838700      3       1  150064       2.1216     0.016936
enh58270     1  224876900  224877900      2       1  150064       2.5774    0.0049771
enh58274     1  224910500  224911500      7       4  150064       2.0531      0.02003
enh58337     1  225934200  225935200      3       2  150064       1.8934     0.029152
enh58355     1  226012900  226013900      3       2  150064       2.0645     0.019485
enh58359     1  226053500  226054500      2       1  150064         2.39    0.0084246
enh58361     1  226066100  226067100      2       1  150064       2.5513    0.0053659
enh58369     1  226184000  226185000      2       1  150064        1.676     0.046864
enh58370     1  226187600  226188600      3       2  150064       1.8656     0.031051
enh58377     1  226269800  226270800      2       1  150064       2.3561    0.0092342
enh58386     1  226311200  226312200      1       1  150064       2.6169     0.004437
enh58387     1  226312400  226313400      3       2  150064       2.0554     0.019921
enh58389     1  226322700  226323700      2       1  150064       2.2549     0.012069
enh58400     1  226592000  226593000      3       1  150064       1.8195      0.03442
enh58402     1  226776200  226777200      1       1  150064       1.9868      0.02347
enh58403     1  226789300  226790300      6       3  150064       4.4533   4.2285e-06
enh58408     1  226833200  226834200      3       2  150064       3.0417    0.0011762
enh58420     1  226896000  226897000      3       2  150064       2.3533    0.0093048
enh58421     1  226898400  226899400      1       1  150064       2.4902     0.006384
enh58426     1  226927200  226928200      2       1  150064       2.0898     0.018317
enh58427     1  226952200  226953200      1       1  150064       2.1459      0.01594
enh58431     1  227014700  227015700      5       2  150064       2.1254     0.016775
enh58433     1  227051100  227052100      3       2  150064       2.6025    0.0046279
enh58436     1  227070100  227071100      3       1  150064       2.2435     0.012432
enh58442     1  227245900  227246900      3       2  150064       1.8274     0.033816
enh58454     1  227531300  227532300      4       1  150064       1.8481     0.032296
enh58456     1  227544600  227545600      5       2  150064        2.537    0.0055896
enh58505     1  228677300  228678300      1       1  150064       1.6749      0.04698
enh58519     1  229163200  229164200      1       1  150064       1.8157      0.03471
enh58561     1  230209600  230210600      5       2  150064       1.6575     0.048706
enh58567     1  230226800  230227800      5       3  150064       2.7223    0.0032419
enh58568     1  230238100  230239100      4       2  150064       3.4987   0.00023379
enh58569     1  230240100  230241100      3       1  150064       3.9094   4.6264e-05
enh58570     1  230241700  230242700      5       3  150064        2.823     0.002379
enh58571     1  230243200  230244200      5       3  150064       3.2921    0.0004972
enh58572     1  230247900  230248900      3       2  150064       3.6755   0.00011869
enh58573     1  230250400  230251400      2       1  150064       3.7005    0.0001076
enh58575     1  230260300  230261300      1       1  150064       2.6648     0.003852
enh58576     1  230264500  230265500      4       2  150064       2.0683     0.019307
enh58577     1  230269200  230270200      5       3  150064       1.8903     0.029356
enh58578     1  230272600  230273600     11       5  150064       3.5771   0.00017372
enh58579     1  230275300  230276300     10       4  150064        3.624   0.00014503
enh58580     1  230276500  230277500      5       3  150064       2.5174    0.0059112
enh58589     1  230321400  230322400      3       2  150064       1.7254     0.042229
enh58601     1  230406000  230407000      2       1  150064       2.0144     0.021985
enh58602     1  230439000  230440000      3       2  150064       2.5746    0.0050182
enh58603     1  230439600  230440600      6       3  150064       2.2429     0.012452
enh58668     1  231558600  231559600      2       1  150064       2.0492     0.020222
enh58715     1  232564600  232565600      1       1  150064       2.6404     0.004141
enh58716     1  232571300  232572300      6       3  150064       2.2176     0.013292
enh58717     1  232585800  232586800      1       1  150064       2.9876     0.001406
enh58718     1  232608600  232609600      2       1  150064       1.9085     0.028161
enh58719     1  232610300  232611300      5       3  150064       2.1839     0.014483
enh58720     1  232612700  232613700      1       1  150064       1.8193      0.03443
enh58721     1  232622000  232623000      3       1  150064       2.4342    0.0074614
enh58777     1  234622300  234623300      4       2  150064       1.7362     0.041268
enh58778     1  234623100  234624100      2       1  150064       1.9415     0.026101
enh58779     1  234629800  234630800      7       3  150064       2.3425    0.0095772
enh58780     1  234631400  234632400      9       2  150064       1.8844     0.029753
enh58781     1  234633800  234634800      4       2  150064       2.8166    0.0024266
enh58783     1  234640100  234641100      1       1  150064       2.4598      0.00695
enh58785     1  234651400  234652400      4       1  150064       2.6331    0.0042308
enh58967     1  236665600  236666600      1       1  150064       1.7372      0.04118
enh59004     1  240072900  240073900      3       1  150064       2.0443     0.020461
enh59009     1  240190200  240191200      5       2  150064       1.6725     0.047213
enh59010     1  240194200  240195200      4       2  150064       3.1986   0.00069042
enh59011     1  240207600  240208600      6       2  150064       2.8136    0.0024496
enh59021     1  240315600  240316600      4       2  150064       1.7757     0.037895
enh59024     1  240356800  240357800      3       2  150064       3.1075   0.00094333
enh59025     1  240374000  240375000      1       1  150064       3.4751    0.0002553
enh59028     1  240403000  240404000      2       1  150064       2.6755     0.003731
enh59030     1  240420000  240421000      5       2  150064       2.5382    0.0055707
enh59032     1  240428300  240429300      5       1  150064       2.7351    0.0031181
enh59046     1  240549200  240550200      3       1  150064       1.9693     0.024461
enh59048     1  240559000  240560000      3       1  150064       1.7355     0.041329
enh59098     1  240994200  240995200      1       1  150064       1.8921      0.02924
enh59114     1  241775200  241776200      3       2  150064       2.2145     0.013397
enh59117     1  241790800  241791800      6       2  150064       2.5618    0.0052061
enh59118     1  241800000  241801000      6       3  150064         1.78     0.037537
enh59145     1  243277300  243278300      2       1  150064       2.1798     0.014634
enh59146     1  243367900  243368900      1       1  150064       3.2555    0.0005659
enh59147     1  243375900  243376900      2       1  150064       3.9066   4.6799e-05
enh59148     1  243380000  243381000      4       1  150064       4.2809    9.306e-06
enh59150     1  243410800  243411800      4       2  150064       3.2022   0.00068191
enh59151     1  243412900  243413900      2       1  150064       4.0336   2.7463e-05
enh59153     1  243427500  243428500      2       1  150064       3.9425   4.0322e-05
enh59155     1  243435100  243436100      2       1  150064       4.2646   1.0011e-05
enh59156     1  243447600  243448600      3       2  150064       2.8128    0.0024559
enh59157     1  243450300  243451300      1       1  150064       4.8728    5.502e-07
enh59159     1  243457600  243458600      1       1  150064       5.0243    2.527e-07
enh59163     1  243518000  243519000      2       1  150064       3.4178    0.0003157
enh59170     1  243644900  243645900      2       1  150064       4.1066   2.0075e-05
enh59171     1  243654100  243655100      1       1  150064       4.2856    9.112e-06
enh59174     1  243664000  243665000      4       2  150064       5.2183   9.0264e-08
enh59175     1  243676900  243677900      1       1  150064       3.9017    4.776e-05
enh59177     1  243712300  243713300      2       1  150064         4.03   2.7884e-05
enh59178     1  243714000  243715000      1       1  150064       2.7345     0.003124
enh59179     1  243731500  243732500      3       1  150064       4.6278   1.8479e-06
enh59180     1  243743000  243744000      3       2  150064       4.0783   2.2686e-05
enh59182     1  243760100  243761100      1       1  150064       1.9669       0.0246
enh59183     1  243786900  243787900      1       1  150064       4.0627    2.425e-05
enh59184     1  243806000  243807000      2       1  150064       4.4845    3.654e-06
enh59185     1  243877500  243878500      1       1  150064       2.1802      0.01462
enh59189     1  243894600  243895600      2       1  150064       3.8836   5.1468e-05
enh59192     1  243908500  243909500      2       1  150064       4.6109   2.0044e-06
enh59193     1  243911300  243912300      2       1  150064       3.8305    6.393e-05
enh59195     1  243962200  243963200      2       1  150064       4.5191   3.1046e-06
enh59197     1  243990200  243991200      3       1  150064       4.3839   5.8276e-06
enh59201     1  244014500  244015500      2       1  150064       2.6953     0.003516
enh59202     1  244046600  244047600      1       1  150064       2.9643     0.001517
enh59203     1  244053600  244054600      1       1  150064       2.2984      0.01077
enh59204     1  244079400  244080400      2       1  150064       2.4985    0.0062356
enh59205     1  244081400  244082400      2       1  150064       2.8917    0.0019159
enh59207     1  244094000  244095000      1       1  150064       2.6135     0.004481
enh59214     1  244231000  244232000      1       1  150064       1.7366      0.04123
enh59221     1  244374700  244375700      5       2  150064        2.849    0.0021931
enh59222     1  244376800  244377800      7       3  150064       2.8355    0.0022875
enh59223     1  244377500  244378500      7       3  150064       2.5555    0.0053017
enh59224     1  244402400  244403400      1       1  150064       2.0913      0.01825
enh59240     1  244552200  244553200      2       1  150064       3.4996   0.00023301
enh59244     1  244599700  244600700      3       2  150064       1.8026     0.035729
enh59245     1  244602400  244603400      4       2  150064       2.1017     0.017792
enh59247     1  244607900  244608900      1       1  150064       2.2307      0.01285
enh59248     1  244609300  244610300      1       1  150064       1.6759      0.04688
enh59250     1  244612000  244613000      2       1  150064       2.3452    0.0095087
enh59256     1  244828700  244829700      6       2  150064       2.0592     0.019736
enh59257     1  244836200  244837200      4       2  150064       1.7491     0.040141
enh59288     1  245558600  245559600      8       2  150064         1.66     0.048458
enh59291     1  245762300  245763300      6       1  150064       2.5013    0.0061871
enh59315     1  246150100  246151100      4       2  150064       2.4657     0.006838
enh59316     1  246160700  246161700      9       3  150064       2.1372     0.016291
enh59320     1  246230500  246231500      7       3  150064       1.9767     0.024039
enh59326     1  246377900  246378900      9       2  150064       1.8542     0.031852
enh59327     1  246384800  246385800     14       2  150064       2.5688    0.0051024
enh59328     1  246408600  246409600      5       2  150064       2.6563    0.0039505
enh59329     1  246411000  246412000     12       2  150064       2.6217    0.0043748
enh59338     1  246624800  246625800      4       2  150064       1.9533     0.025391
enh59339     1  246639600  246640600      4       2  150064       1.7248     0.042281
enh59344     1  246670600  246671600     11       5  150064       2.4897    0.0063921
enh59351     1  246748000  246749000      1       1  150064       2.0615      0.01963
enh59352     1  246749700  246750700      1       1  150064       1.7767      0.03781
enh59357     1  246760300  246761300      2       1  150064       1.7267     0.042114
enh59359     1  246772000  246773000      2       1  150064       2.2501      0.01222
enh59360     1  246774000  246775000      4       2  150064       2.0913      0.01825
enh59361     1  246780200  246781200      2       1  150064       1.9448     0.025902
enh59362     1  246785200  246786200      6       3  150064       2.3598    0.0091428
enh59369     1  246859900  246860900      3       1  150064       1.7629     0.038958
enh59374     1  246932100  246933100      2       1  150064        1.668     0.047662
enh59402     1  247715100  247716100      3       1  150064       2.0772     0.018894
enh59411     1  249134300  249135300      1       1  150064       2.4173     0.007817
enh59413     1  249136800  249137800      1       1  150064       2.2483      0.01228
enh59416     1  249153600  249154600      1       1  150064       1.7791      0.03761
enh59417     1  249156400  249157400      1       1  150064       1.8718      0.03062
enh59418     1  249157600  249158600      4       1  150064       1.6878      0.04572
enh66510     2     193200     194200      6       3  150064       1.8472     0.032361
enh66517     2     568600     569600      5       2  150064       1.6653     0.047931
enh66527     2     883900     884900     11       2  150064       2.4784    0.0065983
enh66566     2    1739500    1740500      1       1  150064       1.7441      0.04057
enh66569     2    1745200    1746200      9       3  150064       2.3702    0.0088896
enh66570     2    1746400    1747400      5       2  150064       1.7811     0.037445
enh66600     2    3621800    3622800      1       1  150064       2.0286      0.02125
enh66603     2    3642200    3643200      4       2  150064        2.878    0.0020011
enh66612     2    5860400    5861400      3       1  150064       1.9097     0.028086
enh66617     2    6321700    6322700      2       1  150064       1.7199     0.042729
enh66619     2    6508000    6509000      3       2  150064       2.1117     0.017357
enh66620     2    6511900    6512900      3       2  150064       2.0307     0.021142
enh66636     2    7656900    7657900      2       1  150064       2.1757      0.01479
enh66641     2    7832500    7833500      1       1  150064       1.9468      0.02578
enh66645     2    7878200    7879200      2       1  150064       1.9992     0.022794
enh66677     2    8587600    8588600      4       1  150064       2.6439     0.004098
enh66683     2    8665500    8666500      2       1  150064       1.6534     0.049129
enh66702     2    8961400    8962400      1       1  150064       2.3737     0.008805
enh66704     2    8989100    8990100      3       2  150064       1.9191     0.027485
enh66738     2    9314700    9315700      3       1  150064       2.0327     0.021043
enh66741     2    9327500    9328500      5       1  150064       1.9464     0.025804
enh66747     2    9352500    9353500      5       3  150064       1.9588     0.025067
enh66748     2    9355700    9356700      3       1  150064       2.9002    0.0018646
enh66754     2    9368100    9369100      2       1  150064       2.7065    0.0033994
enh66763     2    9392200    9393200      1       1  150064       3.1605    0.0007874
enh66767     2    9404300    9405300      1       1  150064        3.188    0.0007163
enh66814     2    9710200    9711200      1       1  150064       2.1292      0.01662
enh66827     2    9795700    9796700      8       2  150064       1.9066     0.028288
enh66828     2    9798600    9799600      1       1  150064       2.2914      0.01097
enh66866     2   10106800   10107800      3       1  150064       1.6473     0.049744
enh66870     2   10132000   10133000      5       2  150064       2.7116     0.003348
enh66877     2   10259600   10260600      3       2  150064       2.0375     0.020802
enh66941     2   10953200   10954200      6       3  150064       2.0708     0.019191
enh67013     2   11914600   11915600      4       2  150064       2.0882     0.018391
enh67014     2   11918600   11919600      2       1  150064        1.751      0.03997
enh67016     2   11924600   11925600      2       1  150064       2.6214     0.004379
enh67026     2   12077800   12078800      7       4  150064       2.9627    0.0015248
enh67030     2   12148700   12149700      8       2  150064       1.7034     0.044246
enh67043     2   12247300   12248300      3       1  150064       1.7176     0.042939
enh67046     2   12272000   12273000      3       2  150064       2.2404     0.012532
enh67052     2   12367900   12368900      2       1  150064       2.9579    0.0015488
enh67054     2   12427100   12428100      5       2  150064       1.6543     0.049033
enh67056     2   12443700   12444700      2       1  150064       1.8588     0.031527
enh67062     2   12564100   12565100      2       1  150064       2.5785    0.0049612
enh67081     2   12695600   12696600      2       1  150064       1.8598     0.031459
enh67136     2   14656500   14657500      8       4  150064        3.416   0.00031777
enh67148     2   15309900   15310900      6       2  150064       2.6182    0.0044192
enh67149     2   15317100   15318100      3       2  150064        2.255     0.012068
enh67150     2   15363800   15364800      2       1  150064       2.6988    0.0034797
enh67151     2   15385700   15386700      2       1  150064       1.8555     0.031764
enh67154     2   15442000   15443000      1       1  150064       2.1993      0.01393
enh67159     2   15699000   15700000      4       1  150064       1.8447     0.032539
enh67185     2   17389200   17390200      4       1  150064        2.041     0.020627
enh67191     2   17597700   17598700      2       1  150064       1.7976      0.03612
enh67195     2   17775800   17776800      6       2  150064        1.678     0.046669
enh67200     2   17853900   17854900      4       1  150064       1.8137     0.034864
enh67204     2   17932500   17933500      3       1  150064       1.9908     0.023252
enh67205     2   17937600   17938600      1       1  150064       2.0909      0.01827
enh67208     2   17974800   17975800      1       1  150064       2.1191      0.01704
enh67209     2   17993700   17994700      2       1  150064       1.9517     0.025486
enh67211     2   17996400   17997400      3       2  150064       3.3749   0.00036922
enh67212     2   18038200   18039200      7       3  150064       4.0172   2.9448e-05
enh67220     2   18258400   18259400      8       2  150064        1.903      0.02852
enh67290     2   19314200   19315200      1       1  150064       2.6166     0.004441
enh67291     2   19320300   19321300      4       2  150064       2.4301    0.0075471
enh67292     2   19323500   19324500      3       1  150064       1.8783      0.03017
enh67295     2   19376100   19377100      1       1  150064       2.1964      0.01403
enh67301     2   19427300   19428300      2       1  150064       2.6586    0.0039237
enh67305     2   19548400   19549400      2       1  150064        2.264     0.011786
enh67306     2   19550100   19551100      4       2  150064       3.1476   0.00082295
enh67311     2   19673600   19674600      2       1  150064       1.8197     0.034405
enh67361     2   20247200   20248200      4       2  150064       2.3541    0.0092827
enh67363     2   20262100   20263100      5       2  150064       2.2205     0.013193
enh67364     2   20266700   20267700      1       1  150064       1.7132      0.04334
enh67372     2   20308300   20309300      3       1  150064       1.8766     0.030288
enh67379     2   20366000   20367000      2       1  150064       1.6935     0.045183
enh67380     2   20369400   20370400      6       3  150064       1.8979     0.028855
enh67431     2   20768400   20769400      8       3  150064       2.2647     0.011765
enh67432     2   20772900   20773900      6       2  150064       2.0422     0.020567
enh67433     2   20778100   20779100      3       2  150064       2.0854     0.018516
enh67435     2   20789700   20790700      5       2  150064       1.8173     0.034583
enh67437     2   20799000   20800000      3       2  150064       2.4934    0.0063268
enh67441     2   20813900   20814900      6       2  150064       1.6763     0.046836
enh67443     2   20825900   20826900      4       2  150064       1.7215     0.042582
enh67460     2   22059300   22060300      2       1  150064       1.9162     0.027669
enh67462     2   23265000   23266000      6       2  150064       1.8125     0.034952
enh67488     2   23703500   23704500      4       2  150064       1.8388     0.032972
enh67503     2   23920600   23921600     11       3  150064        1.966     0.024651
enh67506     2   23980500   23981500      1       1  150064       2.0403      0.02066
enh67512     2   24048100   24049100      4       2  150064       1.8905     0.029343
enh67514     2   24065800   24066800      3       2  150064       2.2515     0.012177
enh67515     2   24082800   24083800      4       2  150064       2.0489     0.020234
enh67516     2   24122700   24123700      3       1  150064       1.7631     0.038946
enh67517     2   24124700   24125700      1       1  150064       2.0809      0.01872
enh67518     2   24127400   24128400      2       1  150064       2.0112     0.022153
enh67519     2   24139200   24140200      2       1  150064       1.8339     0.033332
enh67521     2   24151200   24152200      2       1  150064       1.9116     0.027966
enh67522     2   24161600   24162600      1       1  150064       2.2362      0.01267
enh67524     2   24167400   24168400      3       2  150064       2.2366     0.012655
enh67537     2   24347100   24348100      2       1  150064       1.6722     0.047238
enh67550     2   24658500   24659500      3       1  150064       3.0806    0.0010329
enh67557     2   24782100   24783100      2       1  150064       1.7998     0.035949
enh67561     2   24946800   24947800      3       2  150064       1.7307     0.041749
enh67596     2   25328200   25329200      3       1  150064        3.846   6.0031e-05
enh67597     2   25350200   25351200      2       1  150064       3.4789   0.00025176
enh67598     2   25351500   25352500      6       3  150064        4.357    6.593e-06
enh67599     2   25420500   25421500      2       1  150064       2.6263    0.0043163
enh67603     2   25479500   25480500      3       1  150064       1.8737     0.030485
enh67604     2   25486600   25487600      7       3  150064       2.7136    0.0033277
enh67605     2   25497900   25498900      1       1  150064       2.1462      0.01593
enh67609     2   25528900   25529900      1       1  150064       3.7197    9.974e-05
enh67610     2   25546000   25547000      2       1  150064       1.7595     0.039251
enh67614     2   25585300   25586300      5       2  150064       1.6943     0.045104
enh67623     2   25750600   25751600      1       1  150064       1.8522        0.032
enh67633     2   25921500   25922500      3       1  150064       1.9121     0.027931
enh67638     2   26066900   26067900      3       1  150064       1.8093     0.035201
enh67639     2   26074600   26075600      6       3  150064       2.4939    0.0063167
enh67647     2   26187400   26188400      4       2  150064       1.7664     0.038662
enh67654     2   26214400   26215400      3       1  150064        3.715   0.00010161
enh67655     2   26220100   26221100      7       3  150064       2.8477    0.0022021
enh67657     2   26231600   26232600      4       2  150064       2.5424    0.0055052
enh67660     2   26254800   26255800      2       1  150064        2.286     0.011128
enh67662     2   26267100   26268100      3       1  150064       2.7329    0.0031394
enh67672     2   26309000   26310000      5       2  150064       1.9481       0.0257
enh67681     2   26491700   26492700      2       1  150064       2.1871     0.014367
enh67713     2   26979000   26980000      1       1  150064       3.3366    0.0004241
enh67716     2   26986000   26987000      1       1  150064       3.3389    0.0004206
enh67718     2   26989700   26990700      4       2  150064       3.0451     0.001163
enh67719     2   26991700   26992700      2       1  150064       3.1258   0.00088647
enh67720     2   26994400   26995400      3       1  150064        3.144   0.00083325
enh67721     2   27007500   27008500      3       2  150064       2.1143     0.017246
enh67724     2   27030500   27031500      2       1  150064       3.2377   0.00060239
enh67726     2   27198800   27199800      3       1  150064       3.2493    0.0005785
enh67729     2   27213800   27214800      1       1  150064       2.5416     0.005518
enh67730     2   27226400   27227400      1       1  150064       3.3039    0.0004768
enh67731     2   27233500   27234500      2       1  150064       3.1174   0.00091222
enh67734     2   27254200   27255200      1       1  150064       3.0193     0.001267
enh67737     2   27271800   27272800      2       1  150064       3.4335   0.00029787
enh67739     2   27286400   27287400      2       1  150064       2.8908    0.0019214
enh67740     2   27291600   27292600      1       1  150064       3.7026    0.0001067
enh67742     2   27298800   27299800      1       1  150064         2.94     0.001641
enh67744     2   27300500   27301500      2       1  150064       3.1008   0.00096492
enh67746     2   27307700   27308700      2       1  150064       2.5213    0.0058457
enh67747     2   27309800   27310800      1       1  150064        2.979     0.001446
enh67749     2   27328800   27329800      1       1  150064       2.0363      0.02086
enh67750     2   27405500   27406500      2       1  150064       1.6971     0.044836
enh67754     2   27471800   27472800      3       1  150064       2.1769     0.014745
enh67756     2   27504000   27505000      1       1  150064       2.3305     0.009891
enh67758     2   27525700   27526700      2       1  150064       2.4601    0.0069449
enh67759     2   27543600   27544600      2       1  150064       1.9898     0.023304
enh67761     2   27558000   27559000      2       1  150064       3.3902   0.00034924
enh67764     2   27604000   27605000      1       1  150064       3.0578     0.001115
enh67767     2   27632800   27633800      2       1  150064       2.0799     0.018769
enh67770     2   27712800   27713800      2       1  150064        2.505    0.0061232
enh67771     2   27716400   27717400      1       1  150064        3.188    0.0007163
enh67773     2   27789100   27790100      1       1  150064       3.0656     0.001086
enh67774     2   27807500   27808500      3       2  150064       2.7382    0.0030892
enh67777     2   27829400   27830400      3       2  150064       2.4612    0.0069235
enh67780     2   27861000   27862000      2       1  150064        1.682      0.04628
enh67781     2   27877800   27878800      1       1  150064       3.9509    3.893e-05
enh67786     2   27937100   27938100      1       1  150064       2.8369     0.002278
enh67787     2   27938700   27939700      2       1  150064       3.5124   0.00022205
enh67793     2   27958800   27959800      2       1  150064       3.4552   0.00027493
enh67796     2   27977000   27978000      1       1  150064       2.4741     0.006678
enh67798     2   27988400   27989400      2       1  150064       4.7245   1.1536e-06
enh67799     2   27993400   27994400      1       1  150064       3.8587      5.7e-05
enh67803     2   28020700   28021700      4       2  150064       5.0404   2.3226e-07
enh67805     2   28032600   28033600      1       1  150064       5.1968    1.014e-07
enh67806     2   28055300   28056300      2       1  150064       3.5611   0.00018463
enh67807     2   28078700   28079700      3       1  150064       3.8608   5.6506e-05
enh67811     2   28114500   28115500      1       1  150064       1.9473      0.02575
enh67812     2   28124100   28125100      1       1  150064        3.996    3.221e-05
enh67815     2   28143100   28144100      1       1  150064       3.5243    0.0002123
enh67816     2   28155000   28156000      3       1  150064       3.6442    0.0001341
enh67817     2   28180300   28181300      3       2  150064       2.9638    0.0015194
enh67818     2   28189100   28190100      3       2  150064       2.8324    0.0023101
enh67819     2   28196100   28197100      1       1  150064       3.7683    8.218e-05
enh67820     2   28200000   28201000      2       1  150064       3.2357   0.00060681
enh67821     2   28202500   28203500      2       1  150064         4.51   3.2416e-06
enh67825     2   28246400   28247400      2       1  150064        1.732     0.041638
enh67828     2   28275700   28276700      1       1  150064       3.9584    3.772e-05
enh67833     2   28324700   28325700      1       1  150064       2.2133      0.01344
enh67835     2   28343800   28344800      2       1  150064       1.7342     0.041444
enh67859     2   28543200   28544200      1       1  150064        1.844      0.03259
enh67864     2   28566100   28567100      1       1  150064       2.4836     0.006504
enh67873     2   28611900   28612900      1       1  150064        2.969     0.001494
enh67876     2   28636400   28637400      2       1  150064       1.9748     0.024147
enh67877     2   28646400   28647400      6       3  150064       3.0378    0.0011914
enh67878     2   28650600   28651600      2       1  150064        2.569    0.0050992
enh67879     2   28660400   28661400      3       2  150064       2.7958    0.0025889
enh67882     2   28766400   28767400      4       2  150064       1.9596     0.025021
enh67884     2   28768700   28769700      7       3  150064       2.1193     0.017033
enh67885     2   28774700   28775700      4       2  150064       2.4803    0.0065637
enh67917     2   28985200   28986200      1       1  150064        2.729     0.003176
enh67920     2   29024800   29025800      1       1  150064       2.8096      0.00248
enh67921     2   29032500   29033500      2       1  150064        3.181   0.00073373
enh67927     2   29150400   29151400      3       2  150064       1.9268     0.027002
enh67936     2   29276200   29277200      6       3  150064       2.1929     0.014157
enh67939     2   29330500   29331500      3       1  150064       1.9753     0.024119
enh67944     2   29388300   29389300      2       1  150064       1.8471     0.032369
enh67953     2   29643700   29644700      3       1  150064       3.8457   6.0109e-05
enh67954     2   29669500   29670500      3       2  150064        3.735   9.3845e-05
enh67955     2   29678000   29679000      4       2  150064       2.1187     0.017056
enh67956     2   29682300   29683300      3       1  150064       2.3845    0.0085508
enh67958     2   29732400   29733400      3       1  150064       2.5656      0.00515
enh67978     2   30368200   30369200      2       1  150064       1.8372     0.033087
enh67983     2   30447400   30448400      5       2  150064       2.1539     0.015623
enh68038     2   31202300   31203300      6       2  150064       2.2195     0.013225
enh68065     2   31751900   31752900      3       2  150064       1.7315     0.041682
enh68074     2   32236400   32237400      3       2  150064       2.2825     0.011229
enh68171     2   33546400   33547400      2       1  150064       2.0047     0.022498
enh68218     2   36600700   36601700      2       1  150064       1.8621     0.031293
enh68232     2   36647900   36648900      3       2  150064       1.9748     0.024148
enh68238     2   36669800   36670800      2       1  150064       1.8083     0.035284
enh68249     2   36707400   36708400      1       1  150064       1.9765      0.02405
enh68251     2   36718700   36719700      4       1  150064       2.0248     0.021445
enh68258     2   36760700   36761700      2       1  150064       1.6475     0.049731
enh68266     2   36791500   36792500      4       2  150064       2.0243      0.02147
enh68270     2   36822600   36823600      7       2  150064       2.0295     0.021202
enh68281     2   36925300   36926300      6       3  150064       1.9648     0.024717
enh68286     2   37048400   37049400     10       2  150064       2.9124    0.0017931
enh68287     2   37116700   37117700      2       1  150064       2.0112     0.022153
enh68291     2   37178300   37179300      4       2  150064        1.784     0.037209
enh68292     2   37194500   37195500      1       1  150064       2.9809     0.001437
enh68293     2   37247700   37248700      2       1  150064       2.5028      0.00616
enh68299     2   37384400   37385400      3       1  150064       1.8706     0.030697
enh68300     2   37394900   37395900      5       3  150064       1.9394     0.026228
enh68302     2   37424700   37425700      4       2  150064       3.0807    0.0010325
enh68304     2   37510200   37511200      3       2  150064       2.5236     0.005808
enh68305     2   37545100   37546100      2       1  150064       3.1965   0.00069552
enh68306     2   37548600   37549600      2       1  150064       3.6531   0.00012954
enh68307     2   37552800   37553800      3       2  150064       3.5159   0.00021917
enh68308     2   37570500   37571500      8       4  150064       4.1255   1.8498e-05
enh68309     2   37577400   37578400      4       2  150064       1.7096     0.043671
enh68311     2   37592500   37593500      4       2  150064        2.604    0.0046077
enh68317     2   37641800   37642800      3       2  150064       2.0303     0.021161
enh68319     2   37648600   37649600      1       1  150064       2.0718      0.01914
enh68329     2   37716100   37717100      2       1  150064       2.0614     0.019631
enh68330     2   37733500   37734500      4       1  150064       1.8585     0.031551
enh68392     2   38209100   38210100      2       1  150064        1.731     0.041726
enh68394     2   38224300   38225300      3       1  150064       1.6471     0.049773
enh68395     2   38240700   38241700      2       1  150064       1.7984     0.036053
enh68396     2   38242800   38243800      5       2  150064       1.7299     0.041824
enh68402     2   38323200   38324200      3       1  150064       1.9375     0.026341
enh68431     2   38633400   38634400      1       1  150064       2.1375      0.01628
enh68451     2   38839900   38840900      1       1  150064        1.815      0.03476
enh68460     2   38943000   38944000      3       2  150064       2.0726     0.019104
enh68461     2   38947500   38948500      1       1  150064       3.2525    0.0005719
enh68462     2   38980900   38981900      4       2  150064       1.6659     0.047867
enh68463     2   38992400   38993400      3       2  150064        1.769     0.038445
enh68482     2   39388000   39389000      1       1  150064       1.7183      0.04287
enh68483     2   39454800   39455800      3       2  150064       1.8022     0.035754
enh68494     2   39608600   39609600      2       1  150064       1.7637     0.038888
enh68527     2   39795400   39796400      2       1  150064       2.4136    0.0078969
enh68535     2   39945000   39946000      1       1  150064       2.6065     0.004573
enh68537     2   39959400   39960400      1       1  150064        2.403      0.00813
enh68538     2   39963400   39964400      2       1  150064       2.4439    0.0072654
enh68540     2   39970300   39971300      6       3  150064       2.0941     0.018126
enh68541     2   39982600   39983600      1       1  150064       2.5926     0.004762
enh68542     2   39999300   40000300      6       3  150064       2.5035    0.0061493
enh68543     2   40000700   40001700      1       1  150064       2.0746      0.01901
enh68545     2   40006400   40007400      2       1  150064       2.0011      0.02269
enh68547     2   40009900   40010900      1       1  150064       1.6763      0.04684
enh68553     2   40175000   40176000      2       1  150064       2.6604     0.003902
enh68555     2   40221200   40222200      5       2  150064       2.3334    0.0098125
enh68556     2   40223500   40224500      3       2  150064       2.3705    0.0088826
enh68559     2   40260100   40261100      2       1  150064       2.8164     0.002428
enh68566     2   40353700   40354700      3       1  150064       2.1162     0.017165
enh68567     2   40392000   40393000      3       1  150064       2.0289     0.021237
enh68570     2   40427200   40428200      4       2  150064       2.3134     0.010349
enh68575     2   40467000   40468000      5       2  150064       2.5466    0.0054393
enh68576     2   40470800   40471800      3       2  150064       2.3736    0.0088074
enh68578     2   40500600   40501600      4       1  150064       1.6571     0.048748
enh68580     2   40511900   40512900      1       1  150064       1.7723      0.03817
enh68583     2   40556400   40557400      1       1  150064        1.876      0.03033
enh68586     2   40573200   40574200      4       2  150064       2.1624     0.015294
enh68587     2   40579300   40580300      3       2  150064       2.3671     0.008964
enh68588     2   40587600   40588600      3       1  150064        1.653      0.04917
enh68596     2   40630100   40631100      3       1  150064       2.0112     0.022152
enh68598     2   40660300   40661300      5       2  150064       2.0326     0.021047
enh68599     2   40664700   40665700      8       1  150064       1.8721     0.030594
enh68600     2   40665200   40666200      1       1  150064       2.3354      0.00976
enh68604     2   40715300   40716300      3       1  150064       1.7557      0.03957
enh68606     2   40738100   40739100      2       1  150064        2.759     0.002899
enh68607     2   40739200   40740200      4       1  150064       3.0293    0.0012257
enh68611     2   40895000   40896000      5       3  150064       2.0646      0.01948
enh68614     2   40961500   40962500      4       2  150064       1.8091     0.035215
enh68618     2   41825100   41826100      4       1  150064       2.0469     0.020333
enh68625     2   42068600   42069600      5       1  150064       2.4789    0.0065887
enh68626     2   42087300   42088300      3       2  150064       2.3751    0.0087731
enh68628     2   42094800   42095800      2       1  150064       1.6835     0.046139
enh68702     2   42981600   42982600      5       2  150064        1.738     0.041106
enh68713     2   43072000   43073000      4       2  150064       1.9494     0.025626
enh68720     2   43106600   43107600      3       1  150064       1.6831     0.046179
enh68721     2   43108200   43109200      1       1  150064       2.2876      0.01108
enh68786     2   43560100   43561100      2       1  150064       1.6723     0.047229
enh68847     2   44398700   44399700      3       2  150064       2.0651     0.019455
enh68852     2   44432000   44433000      1       1  150064       1.8418      0.03275
enh68910     2   45671700   45672700      6       3  150064       1.9395     0.026221
enh68914     2   45781400   45782400      4       1  150064       1.9771     0.024014
enh68925     2   45881000   45882000      3       1  150064       1.6803     0.046453
enh68927     2   45895700   45896700      2       1  150064       2.0769     0.018907
enh68928     2   45901900   45902900      3       2  150064       1.9215     0.027334
enh68936     2   45982500   45983500      5       2  150064       1.9373     0.026353
enh68937     2   45985700   45986700      3       2  150064       1.9565     0.025204
enh68951     2   46077300   46078300      4       2  150064       1.7998     0.035947
enh68958     2   46115600   46116600      1       1  150064       2.2402      0.01254
enh68970     2   46195400   46196400      6       2  150064        2.202     0.013834
enh68971     2   46219400   46220400      4       2  150064       2.4906    0.0063764
enh68973     2   46235600   46236600      1       1  150064       2.6476     0.004053
enh68976     2   46247500   46248500      6       3  150064       3.2417   0.00059408
enh68980     2   46284900   46285900      5       3  150064        2.454    0.0070639
enh68981     2   46292700   46293700      5       2  150064       2.9446    0.0016166
enh69046     2   46727400   46728400      3       2  150064        1.713     0.043354
enh69052     2   46791200   46792200      4       2  150064       1.8325     0.033439
enh69056     2   46859500   46860500      3       1  150064       1.7047     0.044128
enh69133     2   47394400   47395400      2       1  150064       2.3168     0.010257
enh69140     2   47435800   47436800      2       1  150064       2.0919     0.018222
enh69141     2   47447500   47448500      5       2  150064       2.5521    0.0053534
enh69142     2   47448500   47449500      4       2  150064       2.2122     0.013475
enh69165     2   47979100   47980100      3       2  150064       1.6925     0.045279
enh69167     2   48011800   48012800      8       3  150064       2.0826     0.018645
enh69168     2   48012700   48013700      4       2  150064       2.0327     0.021044
enh69171     2   48094200   48095200      5       2  150064       2.4631    0.0068862
enh69172     2   48097200   48098200      3       1  150064        2.669    0.0038038
enh69173     2   48119300   48120300      4       2  150064       2.5831    0.0048954
enh69174     2   48122100   48123100      3       2  150064       2.7009    0.0034573
enh69177     2   48128900   48129900      1       1  150064       2.9361     0.001662
enh69183     2   48341000   48342000      1       1  150064       2.0415       0.0206
enh69186     2   48401900   48402900      4       2  150064       1.9252     0.027104
enh69190     2   48473800   48474800      1       1  150064       1.7956      0.03628
enh69192     2   48476100   48477100      1       1  150064       2.1128      0.01731
enh69194     2   48533700   48534700      3       2  150064       1.8526     0.031967
enh69195     2   48540200   48541200      7       3  150064       3.0479    0.0011524
enh69196     2   48551700   48552700      1       1  150064       2.8635     0.002095
enh69198     2   48558900   48559900      2       1  150064       1.7433     0.040638
enh69199     2   48559400   48560400      3       1  150064       3.2019   0.00068253
enh69200     2   48568400   48569400      5       2  150064       3.3176   0.00045403
enh69202     2   48572500   48573500      7       3  150064       2.3844    0.0085544
enh69203     2   48579700   48580700      3       2  150064       1.6632     0.048138
enh69204     2   48639500   48640500      2       1  150064        2.089     0.018353
enh69205     2   48642300   48643300      5       3  150064       2.5089    0.0060555
enh69206     2   48646900   48647900      5       3  150064       1.6782      0.04665
enh69207     2   48647700   48648700      3       2  150064       2.8124    0.0024586
enh69208     2   48650100   48651100      5       2  150064       2.0343     0.020963
enh69215     2   48723600   48724600      4       1  150064        2.084      0.01858
enh69217     2   48736200   48737200      2       1  150064       2.8269      0.00235
enh69225     2   48794900   48795900      5       3  150064       2.1054     0.017629
enh69228     2   48877700   48878700      3       2  150064       2.0516     0.020106
enh69231     2   48941800   48942800      4       2  150064       2.0892     0.018347
enh69232     2   48949600   48950600      6       3  150064       1.9674     0.024568
enh69255     2   51577300   51578300      3       1  150064        2.011     0.022163
enh69268     2   52766200   52767200      1       1  150064       2.1948      0.01409
enh69281     2   53859900   53860900      4       2  150064       2.3414     0.009605
enh69284     2   53971600   53972600      2       1  150064       3.1339   0.00086253
enh69285     2   53978700   53979700      2       1  150064       2.6112    0.0045118
enh69286     2   53981900   53982900      3       1  150064       2.1828     0.014524
enh69288     2   53995500   53996500      3       1  150064       1.9562     0.025221
enh69289     2   54011300   54012300      2       1  150064       2.7562    0.0029238
enh69290     2   54015400   54016400      4       1  150064       2.2744     0.011472
enh69291     2   54053000   54054000      4       2  150064       2.1446     0.015993
enh69295     2   54123800   54124800      1       1  150064        3.483    0.0002479
enh69297     2   54166800   54167800      1       1  150064       2.5182     0.005898
enh69298     2   54172200   54173200      2       1  150064       1.7235     0.042399
enh69299     2   54176700   54177700      5       3  150064       2.4142    0.0078856
enh69303     2   54202100   54203100      3       2  150064       2.0226     0.021557
enh69305     2   54242800   54243800      1       1  150064       2.2655      0.01174
enh69306     2   54265600   54266600      4       2  150064       1.6884     0.045669
enh69309     2   54274100   54275100      2       1  150064       3.1617   0.00078417
enh69310     2   54286700   54287700      1       1  150064       1.7875      0.03693
enh69311     2   54292300   54293300      3       1  150064       1.9107     0.028019
enh69312     2   54294900   54295900      1       1  150064       3.9536     3.85e-05
enh69314     2   54315000   54316000      2       1  150064       1.8354     0.033224
enh69315     2   54330100   54331100      3       2  150064       2.3776     0.008714
enh69316     2   54341400   54342400      5       2  150064        2.161     0.015346
enh69348     2   54699200   54700200      3       1  150064       2.4015     0.008165
enh69349     2   54700800   54701800      6       4  150064       1.7264      0.04214
enh69358     2   54711000   54712000      5       2  150064       1.9319     0.026683
enh69368     2   54750300   54751300      3       2  150064       2.1909     0.014229
enh69370     2   54755400   54756400      2       1  150064        1.838     0.033028
enh69375     2   54796300   54797300      5       3  150064       2.5265    0.0057601
enh69376     2   54801500   54802500      8       3  150064       2.4712    0.0067325
enh69377     2   54803700   54804700      4       2  150064       1.7048     0.044117
enh69381     2   54816600   54817600      2       1  150064       1.9997     0.022765
enh69382     2   54822900   54823900      8       3  150064         1.69     0.045515
enh69383     2   54824200   54825200      6       2  150064       2.0104     0.022193
enh69384     2   54826700   54827700      2       1  150064       1.7435     0.040623
enh69389     2   54840600   54841600      4       2  150064       2.3714    0.0088612
enh69390     2   54845700   54846700      5       3  150064       1.8213     0.034284
enh69393     2   54863100   54864100      5       3  150064       2.4671    0.0068107
enh69394     2   54885200   54886200      4       2  150064       2.9491    0.0015937
enh69396     2   54896600   54897600      1       1  150064       1.6458       0.0499
enh69399     2   54907100   54908100      7       4  150064       2.8883     0.001937
enh69400     2   54935800   54936800      2       1  150064       3.4335   0.00029795
enh69405     2   55036800   55037800      7       3  150064       2.1214     0.016946
enh69407     2   55082400   55083400      5       2  150064       1.8401     0.032876
enh69409     2   55087100   55088100      4       2  150064       3.0483    0.0011507
enh69410     2   55127000   55128000      3       2  150064       2.3378    0.0096983
enh69414     2   55172700   55173700      5       2  150064       2.3761    0.0087491
enh69424     2   55222800   55223800      4       2  150064       2.1493     0.015807
enh69425     2   55228500   55229500      8       4  150064       1.8534     0.031914
enh69429     2   55241500   55242500      3       1  150064       2.3019     0.010671
enh69432     2   55264000   55265000      3       2  150064       1.7492     0.040128
enh69433     2   55267800   55268800      2       1  150064       1.7998     0.035944
enh69434     2   55271200   55272200      4       1  150064       1.7911     0.036635
enh69435     2   55282900   55283900      3       2  150064       2.0073     0.022358
enh69452     2   55395600   55396600      4       2  150064       1.7441     0.040571
enh69453     2   55402100   55403100      4       2  150064       1.9132     0.027858
enh69471     2   55658500   55659500      8       3  150064       1.9271     0.026983
enh69487     2   55970200   55971200     10       5  150064       1.9063     0.028306
enh69488     2   55988500   55989500      5       3  150064       1.9369      0.02638
enh69489     2   55999100   56000100      1       1  150064       3.1415    0.0008405
enh69490     2   56006500   56007500      4       2  150064       2.5195    0.0058755
enh69491     2   56031400   56032400      1       1  150064       2.8782        0.002
enh69492     2   56037500   56038500      5       3  150064       1.6586     0.048597
enh69493     2   56054500   56055500      4       1  150064       2.8151    0.0024379
enh69502     2   56127600   56128600      6       3  150064       1.6834     0.046147
enh69508     2   56188100   56189100      6       2  150064       1.9203     0.027409
enh69511     2   56219400   56220400      2       1  150064       2.3018     0.010673
enh69513     2   56235700   56236700      2       1  150064        2.049     0.020231
enh69517     2   56443900   56444900      3       2  150064       2.3869    0.0084955
enh69536     2   57947200   57948200      3       2  150064       4.1313   1.8035e-05
enh69537     2   57948200   57949200      1       1  150064       4.7256    1.147e-06
enh69538     2   57987200   57988200      4       2  150064        6.132   4.3395e-10
enh69541     2   58110000   58111000      2       1  150064        5.826   2.8378e-09
enh69543     2   58117400   58118400      1       1  150064       4.4379    4.542e-06
enh69547     2   58269400   58270400      2       1  150064       3.1586   0.00079263
enh69548     2   58272500   58273500      2       1  150064       4.0931   2.1281e-05
enh69550     2   58333900   58334900      1       1  150064       3.5709    0.0001779
enh69551     2   58335900   58336900      3       2  150064       2.5118    0.0060055
enh69554     2   58360200   58361200      1       1  150064        4.089    2.166e-05
enh69555     2   58364600   58365600      2       1  150064       2.0259     0.021385
enh69557     2   58383900   58384900      2       1  150064       3.3539   0.00039839
enh69559     2   58466800   58467800      2       1  150064       4.1103   1.9758e-05
enh69560     2   58749000   58750000      1       1  150064       2.3964     0.008279
enh69564     2   59126300   59127300      3       1  150064       2.2278     0.012946
enh69567     2   59151000   59152000      2       1  150064       2.0741     0.019034
enh69568     2   59152400   59153400      5       2  150064       3.0855    0.0010161
enh69571     2   60743800   60744800      2       1  150064       1.9698     0.024428
enh69572     2   60755100   60756100      3       2  150064       2.0133      0.02204
enh69579     2   60982400   60983400      4       2  150064       2.3444    0.0095296
enh69585     2   61186700   61187700      2       1  150064       1.7029     0.044294
enh69592     2   61408800   61409800      1       1  150064       2.4981     0.006243
enh69601     2   61583600   61584600      3       2  150064       2.0802     0.018755
enh69604     2   61662800   61663800      4       2  150064       2.6209    0.0043846
enh69606     2   61666300   61667300      1       1  150064       3.3974    0.0003401
enh69642     2   62443800   62444800      1       1  150064       2.2089      0.01359
enh69643     2   62491500   62492500      5       2  150064        2.541    0.0055275
enh69644     2   62493600   62494600      3       1  150064       2.2941     0.010892
enh69652     2   62685100   62686100      2       1  150064       2.4917    0.0063565
enh69655     2   62694200   62695200      3       2  150064       1.8182     0.034516
enh69657     2   62702900   62703900      2       1  150064       3.1968   0.00069488
enh69659     2   62712800   62713800      3       2  150064       2.3505    0.0093749
enh69660     2   62716000   62717000      5       3  150064       2.9446    0.0016166
enh69661     2   62722700   62723700      3       2  150064       3.5736   0.00017604
enh69662     2   62728700   62729700      5       2  150064       2.6717     0.003774
enh69663     2   62731800   62732800      2       1  150064       1.7793     0.037599
enh69664     2   62733800   62734800      3       2  150064       1.9632     0.024809
enh69668     2   62797800   62798800      1       1  150064       1.9716      0.02433
enh69670     2   62805000   62806000      4       2  150064       3.0714    0.0010653
enh69672     2   62816500   62817500      3       2  150064       3.1268   0.00088369
enh69676     2   62889600   62890600      5       2  150064       2.9129    0.0017905
enh69681     2   62966000   62967000      1       1  150064       2.8398     0.002257
enh69682     2   62968700   62969700      1       1  150064       2.8907     0.001922
enh69684     2   62987600   62988600      3       1  150064       2.8532    0.0021638
enh69687     2   63012700   63013700      1       1  150064       2.8445     0.002224
enh69695     2   63052500   63053500      2       1  150064       1.7936     0.036435
enh69696     2   63111200   63112200      1       1  150064       3.1999    0.0006874
enh69697     2   63115400   63116400      1       1  150064       2.6882     0.003592
enh69700     2   63166400   63167400      2       1  150064       2.6045     0.004601
enh69701     2   63167000   63168000      2       1  150064       3.1634    0.0007798
enh69751     2   64290900   64291900      2       1  150064       1.9995     0.022775
enh69788     2   64653500   64654500      1       1  150064       2.1111      0.01738
enh69789     2   64674900   64675900      1       1  150064       2.2436      0.01243
enh69799     2   64813800   64814800      5       2  150064       1.8747     0.030416
enh69800     2   64821500   64822500      1       1  150064       2.2417      0.01249
enh69801     2   64828000   64829000      2       1  150064       2.8091     0.002484
enh69929     2   65743600   65744600      6       4  150064       2.6965    0.0035041
enh69930     2   65757400   65758400      2       1  150064       2.8554    0.0021488
enh69931     2   65764800   65765800      6       2  150064        2.757    0.0029165
enh69932     2   65772800   65773800      2       1  150064       2.6961    0.0035078
enh69933     2   65775500   65776500      2       1  150064       2.8881    0.0019378
enh69937     2   65793900   65794900      9       3  150064       1.9967     0.022931
enh69958     2   66764900   66765900      3       2  150064       2.3607    0.0091208
enh69987     2   67616300   67617300      3       2  150064       1.7722     0.038178
enh69988     2   67620800   67621800      2       1  150064       2.1819      0.01456
enh69996     2   67788100   67789100      1       1  150064        1.647      0.04978
enh70022     2   68227400   68228400      5       3  150064       1.7618     0.039053
enh70025     2   68266800   68267800      2       1  150064       1.8622     0.031287
enh70033     2   68351300   68352300      3       2  150064       1.8592     0.031496
enh70036     2   68386300   68387300      3       2  150064       3.0763     0.001048
enh70037     2   68415600   68416600      2       1  150064       2.5703    0.0050809
enh70042     2   68444500   68445500      1       1  150064       3.0899     0.001001
enh70049     2   68474900   68475900      3       1  150064        2.078     0.018856
enh70051     2   68483200   68484200      1       1  150064       2.8455     0.002217
enh70062     2   68653800   68654800      1       1  150064       1.7287      0.04193
enh70077     2   68992600   68993600      2       1  150064       1.7172     0.042969
enh70087     2   69158800   69159800      5       2  150064        1.901     0.028653
enh70134     2   69423100   69424100      2       1  150064       2.1456     0.015953
enh70136     2   69429200   69430200      2       1  150064       1.8456     0.032478
enh70148     2   69525500   69526500      7       2  150064       2.2894     0.011029
enh70150     2   69534600   69535600      1       1  150064       2.2815      0.01126
enh70151     2   69536900   69537900      1       1  150064       1.9178      0.02757
enh70158     2   69662500   69663500      1       1  150064       2.0166      0.02187
enh70193     2   69960800   69961800      2       1  150064       1.7617     0.039063
enh70196     2   69971200   69972200      3       1  150064        1.813     0.034918
enh70203     2   69995000   69996000      2       1  150064       2.1241     0.016832
enh70207     2   70017000   70018000      5       2  150064       1.7414     0.040805
enh70209     2   70043900   70044900      2       1  150064       1.8435     0.032625
enh70210     2   70055000   70056000      3       1  150064        1.947      0.02577
enh70212     2   70138900   70139900      2       1  150064       1.6613     0.048325
enh70215     2   70153900   70154900      3       1  150064       1.7061     0.043991
enh70220     2   70200200   70201200      1       1  150064       1.9103      0.02805
enh70223     2   70261900   70262900      2       1  150064       1.6648     0.047979
enh70224     2   70268200   70269200      1       1  150064        1.811      0.03507
enh70246     2   70486200   70487200      1       1  150064       1.7425      0.04071
enh70251     2   70584500   70585500      3       2  150064       1.8809     0.029993
enh70260     2   71006700   71007700      5       2  150064       1.6905     0.045461
enh70275     2   71533400   71534400      4       2  150064        2.892    0.0019143
enh70276     2   71563200   71564200      2       1  150064        2.399    0.0082196
enh70280     2   71679500   71680500      2       1  150064       2.3736    0.0088076
enh70282     2   71685300   71686300      3       1  150064       2.3418    0.0095958
enh70296     2   71942500   71943500      4       2  150064       1.8521     0.032003
enh70298     2   71954400   71955400      2       1  150064       1.9094     0.028103
enh70306     2   72028600   72029600      2       1  150064       2.1933     0.014142
enh70331     2   72357100   72358100      2       1  150064       2.9769    0.0014561
enh70333     2   72365300   72366300      3       1  150064       2.4654    0.0068435
enh70336     2   72438700   72439700      3       2  150064       2.1717     0.014938
enh70342     2   72641400   72642400      1       1  150064       1.6961      0.04493
enh70345     2   72787200   72788200      2       1  150064       1.9543     0.025331
enh70349     2   72802900   72803900      1       1  150064       1.7126      0.04339
enh70354     2   72857500   72858500      1       1  150064       1.7648       0.0388
enh70376     2   73167500   73168500      3       1  150064       4.0763   2.2877e-05
enh70377     2   73216800   73217800      1       1  150064        4.059    2.464e-05
enh70380     2   73248000   73249000      4       2  150064        3.782   7.7791e-05
enh70388     2   73329200   73330200      5       2  150064        3.643   0.00013476
enh70389     2   73332600   73333600      1       1  150064       3.2815    0.0005162
enh70391     2   73336400   73337400      5       2  150064       2.2832     0.011209
enh70393     2   73344100   73345100      2       1  150064       1.9153     0.027728
enh70394     2   73361000   73362000      7       2  150064       2.9197    0.0017516
enh70395     2   73383400   73384400      5       2  150064       3.8212     6.64e-05
enh70396     2   73439600   73440600      2       1  150064       3.9133   4.5522e-05
enh70400     2   73462800   73463800      3       1  150064       3.7782   7.8976e-05
enh70403     2   73611600   73612600      2       1  150064       3.7349   9.3901e-05
enh70405     2   73641500   73642500      5       2  150064       3.8795   5.2343e-05
enh70406     2   73645400   73646400      2       1  150064        2.894    0.0019017
enh70407     2   73726600   73727600      4       2  150064        4.964   3.4532e-07
enh70408     2   73787900   73788900      4       2  150064       4.3495   6.8235e-06
enh70413     2   73986400   73987400      3       1  150064       2.8224    0.0023835
enh70416     2   74057700   74058700      3       1  150064       2.5124    0.0059954
enh70420     2   74086400   74087400      6       3  150064       2.9217    0.0017409
enh70441     2   74259600   74260600      2       1  150064       2.6726    0.0037635
enh70443     2   74272200   74273200      2       1  150064       2.4259    0.0076357
enh70449     2   74408600   74409600      1       1  150064       2.1993      0.01393
enh70452     2   74428300   74429300      2       1  150064        2.288     0.011069
enh70496     2   74811200   74812200      1       1  150064        1.784      0.03721
enh70510     2   74968500   74969500      6       1  150064       1.9023     0.028563
enh70527     2   75114600   75115600      6       2  150064       2.0817     0.018687
enh70528     2   75120200   75121200      2       1  150064       2.6601    0.0039054
enh70544     2   75360900   75361900      3       2  150064       1.6752     0.046944
enh70549     2   75466400   75467400      2       1  150064       1.7895     0.036764
enh70555     2   75602700   75603700      6       2  150064       2.5245    0.0057924
enh70595     2   79944000   79945000      2       1  150064       1.9691     0.024473
enh70598     2   80241400   80242400      5       2  150064       2.2183     0.013267
enh70601     2   80328600   80329600      5       2  150064       2.1896     0.014278
enh70602     2   80331800   80332800      6       2  150064       2.4369    0.0074077
enh70614     2   83591900   83592900      7       1  150064       1.7108     0.043559
enh70615     2   83595600   83596600      8       1  150064       1.8681     0.030872
enh70706     2   85567300   85568300      1       1  150064       1.7273      0.04206
enh70711     2   85609900   85610900      4       2  150064       2.2774     0.011381
enh70716     2   85636000   85637000      4       2  150064       2.4865    0.0064495
enh70717     2   85637600   85638600      3       1  150064       3.2094   0.00066513
enh70718     2   85644600   85645600      5       2  150064       3.2498   0.00057749
enh70719     2   85646700   85647700      5       3  150064       1.9963     0.022953
enh70721     2   85655200   85656200      5       2  150064       2.2966      0.01082
enh70743     2   85828000   85829000      2       1  150064       1.7732     0.038094
enh70746     2   85844600   85845600      1       1  150064       2.0794      0.01879
enh70756     2   85913900   85914900      2       1  150064       1.7585     0.039335
enh70775     2   85998100   85999100      3       2  150064       2.1608     0.015356
enh70814     2   86295500   86296500      4       2  150064       1.6464      0.04984
enh70840     2   86930200   86931200      1       1  150064       2.7007      0.00346
enh70842     2   86974800   86975800      2       1  150064       2.5472    0.0054289
enh70874     2   88890600   88891600      3       2  150064       1.6466     0.049816
enh70921     2   96335800   96336800      1       1  150064       1.7518       0.0399
enh70923     2   96352200   96353200      1       1  150064       1.7291       0.0419
enh70933     2   96813900   96814900      1       1  150064       1.8958      0.02899
enh70935     2   96841700   96842700      2       1  150064       3.4032   0.00033298
enh70937     2   96861100   96862100      1       1  150064       4.0923    2.136e-05
enh70939     2   96865600   96866600      1       1  150064       3.9562    3.808e-05
enh70942     2   96872000   96873000      2       1  150064       2.6324    0.0042391
enh70948     2   96927700   96928700      1       1  150064        3.299    0.0004851
enh70958     2   97019400   97020400      3       1  150064       3.2502   0.00057661
enh70970     2   97205400   97206400      1       1  150064       1.9382       0.0263
enh70971     2   97207000   97208000      4       2  150064       1.7377     0.041128
enh70978     2   97297600   97298600      1       1  150064        2.562     0.005203
enh70983     2   97395600   97396600      1       1  150064       2.3479     0.009439
enh70985     2   97404200   97405200      1       1  150064       1.9779      0.02397
enh70986     2   97413000   97414000      2       1  150064       3.9458   3.9765e-05
enh70988     2   97440700   97441700      3       2  150064       1.7375     0.041151
enh70990     2   97477200   97478200      1       1  150064        2.391     0.008401
enh70992     2   97498300   97499300      1       1  150064       2.0026      0.02261
enh70993     2   97524700   97525700      1       1  150064       2.0166      0.02187
enh70995     2   97540300   97541300      3       1  150064       3.0089    0.0013111
enh70998     2   97564400   97565400      1       1  150064        3.734    9.424e-05
enh70999     2   97571700   97572700      6       1  150064       3.6787   0.00011723
enh71000     2   97573200   97574200      4       1  150064         3.47   0.00026018
enh71004     2   97760800   97761800      4       1  150064       2.8376    0.0022727
enh71005     2   97860600   97861600      1       1  150064       3.7043     0.000106
enh71006     2   98261000   98262000      3       1  150064       2.6678    0.0038176
enh71010     2   98344300   98345300      2       1  150064       1.9617     0.024899
enh71016     2   98466300   98467300      4       2  150064       2.1411     0.016134
enh71023     2   98562000   98563000      1       1  150064       1.7704      0.03833
enh71024     2   98566100   98567100      3       2  150064       2.9216    0.0017413
enh71025     2   98567200   98568200      4       2  150064       1.9454     0.025862
enh71028     2   98583200   98584200      1       1  150064       2.9781      0.00145
enh71029     2   98586000   98587000      3       1  150064       2.7269     0.003197
enh71030     2   98599300   98600300      4       2  150064       2.3889    0.0084491
enh71031     2   98608000   98609000      1       1  150064       2.0385      0.02075
enh71032     2   98608800   98609800      2       1  150064       2.9515     0.001581
enh71033     2   98612800   98613800      3       1  150064       2.9854     0.001416
enh71044     2   99028800   99029800      1       1  150064        1.811      0.03507
enh71045     2   99060200   99061200      2       1  150064        1.857     0.031655
enh71046     2   99062800   99063800      5       2  150064       2.1669     0.015122
enh71048     2   99074000   99075000      2       1  150064       1.7555     0.039587
enh71049     2   99075800   99076800      1       1  150064       1.7947      0.03635
enh71051     2   99084700   99085700      4       1  150064       1.7108     0.043559
enh71053     2   99102800   99103800      5       1  150064       1.6953      0.04501
enh71055     2   99124700   99125700      2       1  150064       1.8219     0.034239
enh71062     2   99214900   99215900      2       1  150064       2.1865     0.014389
enh71063     2   99220800   99221800      2       1  150064       1.8241     0.034066
enh71064     2   99222700   99223700      3       1  150064       1.6702     0.047443
enh71070     2   99422200   99423200      3       1  150064       1.7118      0.04347
enh71105     2  100252700  100253700      2       1  150064       3.1745   0.00075046
enh71106     2  100260400  100261400      4       2  150064       3.0465    0.0011575
enh71109     2  100273000  100274000      5       3  150064       2.0778     0.018862
enh71110     2  100277000  100278000      1       1  150064       2.0517       0.0201
enh71113     2  100311800  100312800      1       1  150064       1.9067      0.02828
enh71114     2  100314400  100315400      5       2  150064       1.8463     0.032423
enh71118     2  100345300  100346300      4       2  150064       2.1264     0.016734
enh71120     2  100422900  100423900      3       2  150064       1.8244     0.034049
enh71124     2  100475400  100476400      2       1  150064       1.7498     0.040077
enh71142     2  101347700  101348700      3       2  150064       2.2737     0.011493
enh71143     2  101349800  101350800      7       2  150064       2.4091    0.0079954
enh71146     2  101364200  101365200      4       2  150064       2.3063     0.010548
enh71147     2  101369800  101370800      2       1  150064       1.7593     0.039267
enh71149     2  101383400  101384400      1       1  150064       2.0703      0.01921
enh71161     2  101494000  101495000      4       2  150064       1.9468     0.025777
enh71166     2  101541500  101542500      6       2  150064        1.864     0.031159
enh71188     2  101776400  101777400      3       1  150064       1.8091     0.035215
enh71189     2  101791600  101792600      2       1  150064       2.2807     0.011284
enh71199     2  101946400  101947400      1       1  150064       1.7149      0.04318
enh71200     2  101954000  101955000      3       1  150064       1.8304     0.033594
enh71202     2  101966500  101967500      1       1  150064       1.6514      0.04933
enh71203     2  101972700  101973700      7       3  150064       2.1724     0.014913
enh71215     2  102063400  102064400      5       1  150064       1.7929     0.036491
enh71301     2  102689000  102690000      3       1  150064       1.8303     0.033606
enh71305     2  102716600  102717600      3       1  150064       2.2144     0.013402
enh71307     2  102724100  102725100      5       2  150064       3.2903   0.00050037
enh71308     2  102732200  102733200      6       3  150064       1.9043     0.028435
enh71309     2  102738200  102739200      3       1  150064       2.1821     0.014551
enh71315     2  102775400  102776400      1       1  150064        1.752      0.03989
enh71320     2  102804200  102805200      4       2  150064       1.8226     0.034185
enh71321     2  102822800  102823800     12       2  150064       1.7173     0.042964
enh71337     2  103325100  103326100      1       1  150064       1.8758      0.03034
enh71338     2  103333500  103334500      4       2  150064       1.6605     0.048406
enh71352     2  105864800  105865800      3       1  150064       1.8343     0.033303
enh71357     2  105942200  105943200      2       1  150064       1.6622     0.048241
enh71365     2  105994600  105995600      1       1  150064       2.6216     0.004376
enh71390     2  106360000  106361000      3       2  150064        1.892     0.029247
enh71456     2  108978900  108979900      2       1  150064       1.9394     0.026227
enh71459     2  109019800  109020800      4       1  150064       2.3583    0.0091788
enh71463     2  109108200  109109200      3       1  150064       1.8389     0.032962
enh71466     2  109158000  109159000      2       1  150064       1.8603     0.031424
enh71474     2  109200400  109201400      6       3  150064       1.6519      0.04928
enh71478     2  109208600  109209600      3       2  150064        2.573    0.0050407
enh71482     2  109228600  109229600      1       1  150064       2.0866      0.01846
enh71484     2  109230800  109231800      3       2  150064       1.6929     0.045236
enh71485     2  109231600  109232600      3       1  150064       1.8293     0.033678
enh71489     2  109236900  109237900      1       1  150064       2.0736      0.01906
enh71559     2  110271500  110272500      3       2  150064        3.763   8.3956e-05
enh71560     2  110315500  110316500      1       1  150064       3.9136    4.546e-05
enh71561     2  110317800  110318800      2       1  150064       2.9339    0.0016739
enh71562     2  110319800  110320800      1       1  150064        4.832    6.759e-07
enh71563     2  110348500  110349500      3       1  150064       3.1843   0.00072553
enh71566     2  110364600  110365600      2       1  150064       3.9318   4.2148e-05
enh71567     2  110367300  110368300      2       1  150064       3.2812   0.00051685
enh71568     2  110368600  110369600      4       2  150064       2.5369    0.0055916
enh71569     2  110374200  110375200      2       1  150064       2.7704    0.0027992
enh71570     2  110395500  110396500      4       2  150064       3.3785   0.00036447
enh71571     2  110401900  110402900      3       2  150064       2.6335    0.0042256
enh71577     2  110486100  110487100      2       1  150064       1.7444     0.040546
enh71583     2  110873800  110874800      3       2  150064       2.1485     0.015839
enh71584     2  110878300  110879300      1       1  150064       1.9413      0.02611
enh71585     2  110883100  110884100      4       2  150064        2.339    0.0096676
enh71586     2  110906800  110907800      2       1  150064        2.578    0.0049685
enh71587     2  110913700  110914700      1       1  150064       1.9038      0.02847
enh71591     2  110970200  110971200      3       1  150064       2.1607     0.015358
enh71608     2  111917900  111918900      4       2  150064       1.7494     0.040109
enh71637     2  112253700  112254700      2       1  150064       1.8224     0.034198
enh71642     2  112374700  112375700      5       3  150064       1.7233     0.042419
enh71644     2  112380000  112381000      2       1  150064       1.6795     0.046528
enh71662     2  112675800  112676800      1       1  150064       2.1304      0.01657
enh71663     2  112677400  112678400      5       2  150064       2.0431     0.020523
enh71665     2  112703800  112704800      3       1  150064       1.7818     0.037389
enh71668     2  112743700  112744700      7       2  150064       1.8642     0.031149
enh71743     2  113915600  113916600      1       1  150064       1.9238      0.02719
enh71744     2  113943000  113944000      4       2  150064       1.9288     0.026877
enh71758     2  114081300  114082300      4       2  150064        1.824     0.034076
enh71759     2  114086500  114087500      2       1  150064       2.2316      0.01282
enh71783     2  114635000  114636000      4       2  150064       2.5767     0.004988
enh71785     2  114650800  114651800      7       2  150064       2.3926    0.0083658
enh71790     2  114667400  114668400      5       2  150064        2.007     0.022376
enh71816     2  118817800  118818800      4       2  150064       1.7433     0.040641
enh71827     2  119003800  119004800      4       1  150064       1.8035     0.035654
enh71829     2  119048500  119049500      1       1  150064       3.2359    0.0006062
enh71830     2  119050600  119051600      8       2  150064         3.22   0.00064087
enh71832     2  119144800  119145800      3       1  150064       2.0439     0.020484
enh71838     2  119334800  119335800      1       1  150064       1.7716      0.03823
enh71841     2  119443800  119444800      2       1  150064       1.8348     0.033267
enh71843     2  119480700  119481700      7       3  150064       1.8135     0.034874
enh71844     2  119495800  119496800      1       1  150064       1.8814      0.02996
enh71852     2  119619000  119620000      3       2  150064       1.8396     0.032916
enh71859     2  119977400  119978400      6       2  150064       1.8815     0.029955
enh71861     2  119982600  119983600     10       3  150064       1.6725     0.047209
enh71893     2  120774400  120775400      3       1  150064       1.6981     0.044745
enh71903     2  120990100  120991100      1       1  150064       1.6535      0.04911
enh71912     2  121030300  121031300      1       1  150064       1.7773      0.03776
enh71917     2  121125100  121126100      8       2  150064       2.2699     0.011607
enh71927     2  121261400  121262400      1       1  150064       2.0304      0.02116
enh71940     2  121368800  121369800      4       2  150064       1.8775     0.030223
enh71941     2  121370300  121371300      3       1  150064       2.0293     0.021216
enh71942     2  121371900  121372900      6       3  150064       1.7618     0.039053
enh71944     2  121377400  121378400      4       2  150064       1.6629      0.04817
enh71954     2  121460700  121461700      1       1  150064       1.6851      0.04598
enh71964     2  121497700  121498700      2       1  150064       1.8336      0.03336
enh71965     2  121506200  121507200      3       1  150064       1.8139     0.034843
enh72033     2  122290000  122291000      4       2  150064       2.2455     0.012369
enh72056     2  122511800  122512800      1       1  150064       1.8269      0.03386
enh72058     2  122529600  122530600      4       2  150064       1.7308     0.041743
enh72061     2  122547600  122548600      1       1  150064       2.3516     0.009346
enh72074     2  125011600  125012600      3       2  150064       2.4424    0.0072953
enh72075     2  125015100  125016100      8       5  150064       1.8956     0.029006
enh72091     2  127803000  127804000      2       1  150064       1.8029     0.035702
enh72099     2  127843300  127844300      6       3  150064       2.0974     0.017978
enh72100     2  127845200  127846200      3       2  150064       3.0629    0.0010961
enh72101     2  127851600  127852600      3       1  150064       3.1673   0.00076944
enh72102     2  127853700  127854700      4       2  150064       3.1728   0.00075478
enh72104     2  127859700  127860700      3       2  150064       2.8397    0.0022576
enh72109     2  127878800  127879800      2       1  150064       2.0543     0.019971
enh72110     2  127885800  127886800      5       1  150064       2.0111     0.022158
enh72187     2  128783100  128784100      1       1  150064         1.67      0.04746
enh72220     2  129153600  129154600     10       2  150064       1.9725     0.024275
enh72221     2  129165300  129166300      8       3  150064       2.2006     0.013881
enh72264     2  131132100  131133100      1       1  150064       2.2907      0.01099
enh72266     2  131149600  131150600      1       1  150064       2.1072      0.01755
enh72275     2  131813200  131814200      1       1  150064       3.2902    0.0005006
enh72277     2  131861200  131862200      4       2  150064        3.335   0.00042656
enh72278     2  131864600  131865600      2       1  150064        2.684    0.0036368
enh72285     2  132398800  132399800      1       1  150064       2.2584      0.01196
enh72289     2  132431300  132432300      2       1  150064       2.2331     0.012771
enh72295     2  133105500  133106500      1       1  150064       1.6687      0.04759
enh72327     2  133811600  133812600      2       1  150064       1.8736      0.03049
enh72338     2  134051000  134052000      1       1  150064         1.85      0.03216
enh72388     2  134570300  134571300      2       1  150064       2.0846     0.018552
enh72389     2  134576500  134577500      3       2  150064       1.8511     0.032078
enh72400     2  134889100  134890100      1       1  150064       2.7632     0.002862
enh72401     2  134895300  134896300      3       1  150064       3.9695   3.6018e-05
enh72402     2  134897300  134898300      1       1  150064       4.2027    1.319e-05
enh72403     2  134899500  134900500      3       1  150064        2.675    0.0037366
enh72404     2  134900400  134901400      2       1  150064       3.3207   0.00044901
enh72405     2  134903900  134904900      1       1  150064       1.7945      0.03637
enh72443     2  135594500  135595500      1       1  150064       1.8082      0.03529
enh72444     2  135602800  135603800      3       2  150064       2.5593     0.005244
enh72446     2  135657000  135658000      1       1  150064       2.5555     0.005302
enh72447     2  135674300  135675300      1       1  150064       3.0217     0.001257
enh72514     2  138737600  138738600      1       1  150064        1.833       0.0334
enh72522     2  139026900  139027900      3       2  150064       2.0012     0.022685
enh72525     2  139122700  139123700      1       1  150064       2.9193     0.001754
enh72526     2  139149000  139150000      4       2  150064       2.9928    0.0013821
enh72527     2  139153200  139154200      4       1  150064       3.0996   0.00096897
enh72532     2  139272000  139273000      3       2  150064        2.017     0.021846
enh72534     2  139465500  139466500      3       2  150064       2.5046    0.0061302
enh72535     2  139469400  139470400      2       1  150064       1.7082     0.043798
enh72536     2  139705700  139706700      3       2  150064       2.4435    0.0072719
enh72539     2  141260300  141261300      4       2  150064        3.241   0.00059564
enh72560     2  143722600  143723600      2       1  150064       1.7888     0.036821
enh72571     2  144230600  144231600      4       2  150064       1.8423     0.032712
enh72572     2  144232600  144233600      1       1  150064       2.5366     0.005597
enh72579     2  144302600  144303600      3       1  150064       1.9248     0.027126
enh72589     2  144560000  144561000      1       1  150064       2.3746     0.008784
enh72592     2  144658500  144659500      5       2  150064       1.7035     0.044236
enh72598     2  144711300  144712300      3       1  150064       2.8618     0.002106
enh72604     2  144857100  144858100      1       1  150064       2.1594      0.01541
enh72609     2  144901000  144902000      2       1  150064       1.9214     0.027343
enh72618     2  145090400  145091400      1       1  150064       3.2093    0.0006652
enh72626     2  145129800  145130800      1       1  150064       2.7902     0.002634
enh72628     2  145137100  145138100      2       1  150064       3.5341    0.0002046
enh72633     2  145184200  145185200      2       1  150064       3.2428   0.00059181
enh72634     2  145187000  145188000      1       1  150064        3.432    0.0002996
enh72635     2  145187600  145188600      1       1  150064        3.432    0.0002996
enh72637     2  145196100  145197100      1       1  150064       4.5173    3.132e-06
enh72638     2  145198300  145199300      6       3  150064       2.3436    0.0095487
enh72639     2  145199100  145200100      1       1  150064       2.5062     0.006102
enh72644     2  145213600  145214600      2       1  150064       1.9976     0.022878
enh72646     2  145219600  145220600      3       2  150064       3.6446   0.00013392
enh72659     2  145259600  145260600      1       1  150064       1.9658      0.02466
enh72683     2  145763900  145764900      4       2  150064       2.0865     0.018465
enh72687     2  145779100  145780100      1       1  150064       2.0429      0.02053
enh72690     2  145793100  145794100      4       2  150064       1.6671     0.047751
enh72699     2  145874500  145875500      2       1  150064       2.9264    0.0017147
enh72700     2  145915100  145916100      1       1  150064       1.8551      0.03179
enh72714     2  146411000  146412000      3       2  150064       2.7542    0.0029414
enh72715     2  146439900  146440900      2       1  150064       5.0361   2.3756e-07
enh72738     2  147391800  147392800      1       1  150064       1.8679      0.03089
enh72740     2  147578800  147579800      2       1  150064       4.3816   5.8918e-06
enh72743     2  147611100  147612100      2       1  150064       3.5042   0.00022899
enh72745     2  147697400  147698400      1       1  150064       1.8205      0.03434
enh72753     2  147765700  147766700      3       2  150064       2.1724     0.014915
enh72756     2  147808600  147809600      1       1  150064       1.7552      0.03961
enh72757     2  147833900  147834900      4       2  150064       1.6749     0.046975
enh72759     2  147857900  147858900      3       1  150064       2.0719     0.019139
enh72760     2  147866300  147867300      1       1  150064       2.0375       0.0208
enh72761     2  147867400  147868400      3       1  150064       2.1848     0.014452
enh72762     2  147891000  147892000      2       1  150064       1.6471     0.049768
enh72795     2  149001900  149002900      3       2  150064       2.0629     0.019559
enh72796     2  149030500  149031500      1       1  150064       2.7802     0.002716
enh72798     2  149055300  149056300      3       2  150064       2.2032     0.013791
enh72799     2  149058000  149059000      1       1  150064       1.8135      0.03488
enh72800     2  149095800  149096800      3       2  150064       2.0302     0.021168
enh72806     2  149403800  149404800      3       1  150064       1.7192     0.042789
enh72820     2  149861600  149862600      3       1  150064       2.5305    0.0056946
enh72832     2  150185700  150186700      3       2  150064       1.6818       0.0463
enh72833     2  150222200  150223200      1       1  150064       1.6946      0.04508
enh72839     2  150418100  150419100      1       1  150064       2.1357      0.01635
enh72840     2  150418700  150419700      1       1  150064       2.1357      0.01635
enh72841     2  150436900  150437900      4       2  150064       1.6986     0.044699
enh72844     2  150453400  150454400      3       2  150064       2.2572     0.011997
enh72845     2  150454700  150455700      2       1  150064       1.9964     0.022947
enh72851     2  150589800  150590800      7       1  150064       1.9361     0.026428
enh72858     2  150714200  150715200      6       3  150064       2.3074     0.010515
enh72860     2  150727900  150728900      4       2  150064       2.1405     0.016158
enh72879     2  150982500  150983500      2       1  150064       1.7862     0.037035
enh72890     2  151128300  151129300      1       1  150064       2.0969        0.018
enh72892     2  151142900  151143900      1       1  150064       2.3427     0.009572
enh72893     2  151153100  151154100      2       1  150064       1.9978     0.022869
enh72989     2  152708600  152709600      1       1  150064       2.4877     0.006429
enh72998     2  153022200  153023200      3       2  150064       3.2706   0.00053656
enh72999     2  153023600  153024600      2       1  150064       2.3393    0.0096609
enh73000     2  153024800  153025800      5       2  150064       2.5492     0.005398
enh73001     2  153025500  153026500      2       1  150064       2.4332     0.007482
enh73003     2  153030100  153031100      2       1  150064       2.0004     0.022726
enh73004     2  153056300  153057300      2       1  150064       3.3625   0.00038614
enh73005     2  153057400  153058400      4       1  150064       3.4491   0.00028119
enh73007     2  153079700  153080700      1       1  150064       2.8087     0.002487
enh73008     2  153084400  153085400      2       1  150064       2.6717    0.0037739
enh73010     2  153176100  153177100      5       2  150064       2.2605     0.011894
enh73011     2  153190500  153191500      3       1  150064       2.3965     0.008276
enh73015     2  153233000  153234000      4       2  150064        2.213     0.013449
enh73016     2  153236600  153237600      6       2  150064       1.7094     0.043691
enh73018     2  153257100  153258100      6       2  150064       2.3195     0.010184
enh73024     2  153275800  153276800      7       3  150064       2.5127    0.0059904
enh73025     2  153277300  153278300      1       1  150064       2.4169     0.007827
enh73027     2  153282500  153283500      4       2  150064       2.3737    0.0088057
enh73031     2  153303800  153304800      1       1  150064        1.861      0.03137
enh73035     2  153325000  153326000      1       1  150064        2.779     0.002726
enh73036     2  153325700  153326700      1       1  150064        2.779     0.002726
enh73054     2  153450700  153451700      3       1  150064       1.8641     0.031157
enh73057     2  153468800  153469800      5       2  150064       1.8902     0.029367
enh73058     2  153483300  153484300      2       1  150064       2.9082    0.0018175
enh73059     2  153503600  153504600      1       1  150064       2.9765     0.001458
enh73061     2  153551100  153552100      2       1  150064        2.609    0.0045403
enh73065     2  153581000  153582000      2       1  150064       3.5835   0.00016951
enh73066     2  153581600  153582600      7       2  150064       3.7899   7.5343e-05
enh73067     2  153618600  153619600      4       2  150064       3.6474   0.00013247
enh73069     2  155000000  155001000      4       2  150064       1.6465     0.049832
enh73071     2  155322100  155323100      9       4  150064       1.7572     0.039441
enh73073     2  157187500  157188500      1       1  150064       2.2442      0.01241
enh73075     2  157196600  157197600      1       1  150064       2.1873      0.01436
enh73076     2  157200000  157201000      1       1  150064       2.1432      0.01605
enh73088     2  157322200  157323200      1       1  150064       1.9991       0.0228
enh73111     2  158046300  158047300      3       2  150064        1.784     0.037212
enh73143     2  158603700  158604700      1       1  150064       2.2924      0.01094
enh73144     2  158626300  158627300      1       1  150064       2.2038      0.01377
enh73171     2  158865800  158866800      2       1  150064       1.9687     0.024493
enh73176     2  159147600  159148600      3       1  150064       1.8389     0.032962
enh73178     2  159181600  159182600      4       2  150064       2.3855    0.0085283
enh73179     2  159251000  159252000      9       3  150064       2.5617    0.0052078
enh73183     2  159316000  159317000      5       3  150064        2.406    0.0080642
enh73184     2  159319900  159320900      1       1  150064       1.8669      0.03096
enh73187     2  159338800  159339800      5       2  150064       3.5198   0.00021596
enh73188     2  159343500  159344500      4       1  150064       1.7615     0.039076
enh73190     2  159349700  159350700      6       2  150064       2.8574    0.0021356
enh73191     2  159350800  159351800      2       1  150064        2.639     0.004158
enh73192     2  159351500  159352500      4       2  150064        2.028     0.021278
enh73196     2  159366400  159367400      5       3  150064       2.3128     0.010367
enh73198     2  159385600  159386600      3       2  150064        2.239     0.012579
enh73199     2  159395300  159396300      2       1  150064       2.8233    0.0023768
enh73200     2  159442600  159443600      4       2  150064       2.3947    0.0083161
enh73203     2  159493500  159494500      4       2  150064       3.4109   0.00032376
enh73204     2  159500100  159501100      5       2  150064       2.8096    0.0024799
enh73221     2  159698300  159699300      1       1  150064       2.2162      0.01334
enh73283     2  160373000  160374000      1       1  150064       2.9792     0.001445
enh73287     2  160451700  160452700      1       1  150064       2.6667      0.00383
enh73288     2  160456900  160457900      2       1  150064       1.7557      0.03957
enh73289     2  160462000  160463000      5       2  150064       3.0711    0.0010662
enh73290     2  160462500  160463500      6       3  150064       2.9034    0.0018458
enh73291     2  160473900  160474900      1       1  150064       3.6704    0.0001211
enh73292     2  160491400  160492400      5       3  150064       2.4369     0.007407
enh73293     2  160494000  160495000      9       4  150064       1.8292     0.033685
enh73294     2  160540800  160541800      3       2  150064       2.6856    0.0036201
enh73296     2  160566900  160567900      5       2  150064       2.1417     0.016107
enh73297     2  160592200  160593200      6       2  150064       2.5834    0.0048923
enh73298     2  160652200  160653200      1       1  150064       2.7293     0.003173
enh73299     2  160655000  160656000      3       1  150064       2.7305    0.0031624
enh73302     2  160748200  160749200      2       1  150064       1.7573     0.039436
enh73304     2  160802600  160803600      1       1  150064       2.0456       0.0204
enh73305     2  160817000  160818000      2       1  150064       1.9166     0.027644
enh73320     2  161064000  161065000      3       1  150064        1.684     0.046092
enh73350     2  161201500  161202500      3       2  150064       1.9094     0.028103
enh73380     2  161320200  161321200      2       1  150064       2.3861    0.0085146
enh73387     2  161338100  161339100      1       1  150064       3.1088    0.0009392
enh73396     2  161373200  161374200      2       1  150064       1.9984     0.022835
enh73413     2  161560200  161561200      4       2  150064       1.6628     0.048171
enh73447     2  162015400  162016400      3       2  150064       3.6754   0.00011873
enh73448     2  162020100  162021100      2       1  150064       1.7514     0.039938
enh73462     2  162878800  162879800      1       1  150064       3.1915    0.0007078
enh73464     2  162885500  162886500      1       1  150064       3.3731    0.0003716
enh73465     2  162893200  162894200      3       2  150064       2.3263     0.010002
enh73510     2  164521400  164522400      1       1  150064       1.8013      0.03583
enh73513     2  164547600  164548600      2       1  150064       1.8937     0.029135
enh73592     2  166693400  166694400      3       2  150064       3.4033   0.00033287
enh73594     2  166733600  166734600      5       3  150064       2.0492     0.020222
enh73598     2  166811100  166812100      2       1  150064       3.2935   0.00049468
enh73599     2  166887400  166888400      3       2  150064        1.926     0.027052
enh73600     2  166898400  166899400      1       1  150064       2.2232       0.0131
enh73601     2  166899000  166900000      2       1  150064       2.1449     0.015979
enh73602     2  166914100  166915100      4       1  150064        2.451     0.007123
enh73608     2  167170100  167171100      4       1  150064        3.354   0.00039826
enh73609     2  167199800  167200800      3       2  150064       2.7631    0.0028626
enh73626     2  168438500  168439500      1       1  150064       1.9985      0.02283
enh73668     2  169377600  169378600      2       1  150064       1.8727     0.030553
enh73670     2  169386000  169387000      2       1  150064       1.8604     0.031415
enh73674     2  169425300  169426300      2       1  150064       1.8069      0.03539
enh73681     2  169491400  169492400      3       1  150064       3.4519   0.00027834
enh73682     2  169495600  169496600      3       1  150064        2.075     0.018993
enh73698     2  169948200  169949200      1       1  150064        2.361     0.009114
enh73766     2  171943200  171944200      2       1  150064       2.5562    0.0052908
enh73772     2  172041800  172042800      3       1  150064       2.0288     0.021238
enh73773     2  172042600  172043600      3       2  150064       2.5819    0.0049133
enh73776     2  172101000  172102000      4       2  150064       1.8396     0.032913
enh73777     2  172127900  172128900      4       2  150064         2.25     0.012225
enh73800     2  172558300  172559300      4       2  150064       2.6774    0.0037102
enh73804     2  172569400  172570400      2       1  150064       3.9603   3.7431e-05
enh73806     2  172619400  172620400      6       2  150064       4.4565    4.165e-06
enh73807     2  172650200  172651200      1       1  150064       4.1654    1.554e-05
enh73808     2  172654700  172655700      2       1  150064       3.7259   9.7329e-05
enh73814     2  172734500  172735500      1       1  150064       4.1989    1.341e-05
enh73822     2  172865400  172866400      7       2  150064       3.5524   0.00019089
enh73824     2  172903300  172904300      2       1  150064       1.7443     0.040554
enh73825     2  172916400  172917400      3       2  150064       2.6666    0.0038317
enh73826     2  172962300  172963300      3       2  150064       1.7756     0.037897
enh73827     2  172967800  172968800      2       1  150064        3.105   0.00095133
enh73840     2  173139400  173140400      6       3  150064        1.772     0.038196
enh73842     2  173158300  173159300      4       2  150064       2.3321    0.0098487
enh73864     2  173507500  173508500      5       2  150064       1.8084     0.035272
enh73866     2  173519800  173520800      3       1  150064       2.1114      0.01737
enh73871     2  173565800  173566800      2       1  150064       1.8664      0.03099
enh73874     2  173687700  173688700      1       1  150064       2.2274      0.01296
enh73898     2  173954400  173955400      2       1  150064       2.8521    0.0021718
enh73899     2  173955900  173956900      3       2  150064       1.6887     0.045641
enh73901     2  173973500  173974500      3       2  150064       1.6966     0.044891
enh73903     2  173988400  173989400      2       1  150064       2.2677     0.011672
enh73904     2  173991200  173992200      3       1  150064       1.6904     0.045479
enh73905     2  173995200  173996200      1       1  150064       1.6463      0.04985
enh73906     2  173999100  174000100      4       2  150064       1.8704     0.030713
enh73907     2  174000100  174001100      3       2  150064       2.5849      0.00487
enh73908     2  174001700  174002700      5       2  150064       2.8835    0.0019665
enh73909     2  174015100  174016100      3       2  150064       2.8599    0.0021188
enh73913     2  174029000  174030000      3       2  150064       3.4765   0.00025404
enh73914     2  174031700  174032700      3       2  150064       1.6653     0.047928
enh73916     2  174050200  174051200      5       3  150064       2.2024      0.01382
enh73920     2  174074900  174075900      6       3  150064       2.7938    0.0026043
enh73935     2  174495100  174496100      3       2  150064       2.5819    0.0049134
enh73949     2  174805200  174806200      6       3  150064       1.8803     0.030032
enh73951     2  174813000  174814000      3       2  150064       1.7069      0.04392
enh73952     2  174816000  174817000      9       3  150064       2.0089     0.022273
enh73954     2  174825400  174826400      6       3  150064       2.7215    0.0032496
enh73963     2  174874700  174875700      8       3  150064       2.6329    0.0042329
enh73964     2  174879000  174880000      2       1  150064       1.7088     0.043747
enh73965     2  174888200  174889200      2       1  150064       2.3109     0.010421
enh73967     2  174896600  174897600      5       2  150064       1.8852     0.029699
enh73976     2  175018700  175019700      3       2  150064       2.1357     0.016352
enh73977     2  175041500  175042500      1       1  150064       2.2454      0.01237
enh73979     2  175111200  175112200      2       1  150064       2.6259    0.0043211
enh73980     2  175113600  175114600      3       2  150064       2.9971    0.0013628
enh73990     2  175460100  175461100      2       1  150064       1.8773      0.03024
enh73992     2  175467300  175468300      3       1  150064       2.0291     0.021226
enh73993     2  175470500  175471500      1       1  150064       2.5642     0.005171
enh73994     2  175473000  175474000      1       1  150064       2.1156      0.01719
enh73995     2  175474800  175475800      2       1  150064       2.2738      0.01149
enh74008     2  175628600  175629600      3       2  150064       1.9024     0.028562
enh74009     2  175630100  175631100      2       1  150064       1.7332      0.04153
enh74011     2  175637200  175638200      2       1  150064       1.9154     0.027723
enh74013     2  175643800  175644800      1       1  150064       3.0873      0.00101
enh74019     2  175691400  175692400      3       2  150064       2.0816     0.018691
enh74028     2  175817000  175818000      1       1  150064       2.1397      0.01619
enh74035     2  175892600  175893600      4       2  150064       1.6482     0.049657
enh74036     2  175901000  175902000      4       2  150064       2.0455     0.020405
enh74057     2  177147500  177148500      1       1  150064       1.9747      0.02415
enh74058     2  177160400  177161400      3       2  150064       1.9609     0.024943
enh74059     2  177255200  177256200      1       1  150064       1.8978      0.02886
enh74065     2  177325900  177326900      3       2  150064       1.9113     0.027983
enh74147     2  178853600  178854600      3       1  150064       1.9823     0.023722
enh74148     2  178862100  178863100      4       2  150064       2.3666    0.0089766
enh74150     2  178976200  178977200      2       1  150064       1.9619     0.024889
enh74151     2  178978300  178979300      2       1  150064       2.7261    0.0032045
enh74161     2  179120800  179121800      2       1  150064       1.7927     0.036508
enh74162     2  179136500  179137500      1       1  150064       1.7273      0.04206
enh74179     2  179621200  179622200      2       1  150064       1.7078     0.043833
enh74210     2  180242000  180243000      1       1  150064       2.3417     0.009598
enh74211     2  180293300  180294300      3       2  150064       2.6631    0.0038718
enh74214     2  180324900  180325900      3       2  150064       4.3777   5.9962e-06
enh74215     2  180331600  180332600      3       2  150064        2.154     0.015622
enh74226     2  180541100  180542100      7       3  150064       2.1037     0.017701
enh74236     2  180864900  180865900      2       1  150064       2.6308    0.0042587
enh74238     2  180870000  180871000      2       1  150064       2.6466    0.0040648
enh74239     2  180877100  180878100      5       2  150064       2.2701       0.0116
enh74242     2  180904300  180905300      2       1  150064        2.251     0.012192
enh74244     2  180989700  180990700      1       1  150064       3.4796    0.0002511
enh74245     2  180994600  180995600      7       4  150064        2.527    0.0057514
enh74254     2  181369500  181370500      5       3  150064       2.0755     0.018969
enh74347     2  183369000  183370000      3       1  150064       2.1488     0.015824
enh74351     2  183452100  183453100      3       2  150064       2.4405     0.007333
enh74355     2  183537000  183538000      5       2  150064       1.6551     0.048954
enh74363     2  183761600  183762600      7       2  150064       2.8587    0.0021268
enh74368     2  183814000  183815000      2       1  150064       1.8571     0.031646
enh74369     2  183817000  183818000      3       1  150064       2.0499     0.020189
enh74370     2  183874600  183875600      2       1  150064       3.0777     0.001043
enh74373     2  183890400  183891400      6       3  150064       1.8203     0.034355
enh74374     2  183893800  183894800      4       2  150064       2.0579     0.019801
enh74382     2  183990600  183991600     10       4  150064       1.8414     0.032778
enh74440     2  188255500  188256500      1       1  150064       1.7603      0.03918
enh74449     2  188390900  188391900      4       2  150064       1.7897      0.03675
enh74454     2  188419400  188420400      2       1  150064       1.9497     0.025604
enh74470     2  189168200  189169200      2       1  150064       2.7644    0.0028516
enh74471     2  189170900  189171900      1       1  150064       2.6407     0.004137
enh74477     2  189246600  189247600      2       1  150064       2.9245     0.001725
enh74482     2  189360600  189361600      3       2  150064       1.6526     0.049204
enh74483     2  189362200  189363200      3       1  150064       2.4673    0.0068067
enh74485     2  189388600  189389600      2       1  150064       2.0573      0.01983
enh74495     2  189493900  189494900      4       2  150064       1.9699     0.024422
enh74503     2  189630500  189631500      4       1  150064        2.312     0.010389
enh74505     2  189649300  189650300      5       3  150064        2.075     0.018994
enh74506     2  189654200  189655200      4       2  150064       2.8204    0.0023979
enh74511     2  189748400  189749400      2       1  150064         1.85     0.032159
enh74604     2  190398800  190399800      1       1  150064        1.646      0.04988
enh74629     2  190708400  190709400      3       2  150064       1.9314     0.026714
enh74630     2  190712600  190713600      1       1  150064       2.1719      0.01493
enh74658     2  191315900  191316900      1       1  150064       2.2173       0.0133
enh74661     2  191365800  191366800      2       1  150064       1.9755     0.024107
enh74668     2  191472000  191473000      1       1  150064       2.1667      0.01513
enh74695     2  191677500  191678500      4       2  150064       1.7972     0.036153
enh74696     2  191684100  191685100      2       1  150064       1.9923     0.023172
enh74697     2  191701000  191702000      6       2  150064       1.6614     0.048312
enh74698     2  191706000  191707000      3       2  150064       2.2496     0.012238
enh74700     2  191711600  191712600      1       1  150064       1.6837      0.04612
enh74702     2  191718400  191719400      1       1  150064       1.8464      0.03242
enh74709     2  191768800  191769800      2       1  150064       2.3442     0.009534
enh74711     2  191777300  191778300      1       1  150064       1.6536       0.0491
enh74712     2  191789300  191790300      2       1  150064        2.179     0.014668
enh74714     2  191803500  191804500      1       1  150064       1.9523      0.02545
enh74718     2  191837300  191838300      4       2  150064       1.6782     0.046657
enh74724     2  191883900  191884900      2       1  150064       2.0985     0.017931
enh74725     2  191886200  191887200      5       3  150064       1.9452     0.025878
enh74726     2  191887600  191888600      2       1  150064       1.9141     0.027801
enh74728     2  191897200  191898200      1       1  150064       2.2945      0.01088
enh74730     2  191906100  191907100      1       1  150064       2.1558      0.01555
enh74731     2  191912800  191913800      4       2  150064       1.7935     0.036443
enh74785     2  192266700  192267700      1       1  150064       1.7079      0.04383
enh74788     2  192306200  192307200      1       1  150064       1.9478      0.02572
enh74790     2  192330100  192331100      1       1  150064       2.3347      0.00978
enh74850     2  194382500  194383500      1       1  150064       5.1445    1.341e-07
enh74851     2  194658000  194659000      4       1  150064        4.458   4.1364e-06
enh74865     2  196385200  196386200      5       2  150064        3.413    0.0003213
enh74867     2  196399300  196400300      2       1  150064       1.9021     0.028581
enh74868     2  196408800  196409800      5       2  150064       3.6552   0.00012851
enh74869     2  196427100  196428100      5       2  150064       2.6125    0.0044946
enh74880     2  196686700  196687700      3       1  150064       1.9226     0.027264
enh74882     2  196762600  196763600      4       2  150064       2.5099     0.006039
enh74883     2  196763500  196764500      2       1  150064       2.3694     0.008908
enh74884     2  196923800  196924800      3       1  150064       3.2109    0.0006615
enh74889     2  196976800  196977800      3       1  150064       1.8839     0.029786
enh74890     2  196978500  196979500      1       1  150064       2.1625      0.01529
enh74891     2  196988100  196989100      2       1  150064        1.928     0.026927
enh74892     2  197002100  197003100      3       1  150064       2.3742    0.0087936
enh74894     2  197009600  197010600      3       1  150064       2.3431    0.0095618
enh74911     2  197143200  197144200      8       2  150064       2.7112    0.0033518
enh74912     2  197149100  197150100      1       1  150064       2.4366     0.007413
enh74913     2  197156400  197157400      3       1  150064       3.1197   0.00090516
enh74914     2  197159000  197160000      2       1  150064       1.8905     0.029343
enh74922     2  197264400  197265400      3       2  150064       1.6888     0.045631
enh74927     2  197352300  197353300      2       1  150064       2.0462     0.020369
enh74930     2  197409400  197410400      1       1  150064       3.5218    0.0002143
enh74931     2  197431500  197432500      2       1  150064       2.4131    0.0079082
enh74932     2  197451100  197452100      6       2  150064       2.7834    0.0026896
enh74933     2  197454600  197455600      2       1  150064       2.5583    0.0052596
enh74936     2  197472100  197473100      3       1  150064       2.6602    0.0039046
enh74941     2  197623400  197624400      6       1  150064       1.9983     0.022839
enh74942     2  197648100  197649100      2       1  150064       1.6848     0.046012
enh74946     2  197701200  197702200      2       1  150064         2.45    0.0071423
enh74948     2  197792600  197793600      2       1  150064       1.7068     0.043934
enh74950     2  197830700  197831700      2       1  150064       2.1154     0.017198
enh74951     2  197831800  197832800      2       1  150064       2.3767    0.0087347
enh74954     2  197852900  197853900      1       1  150064       2.8627       0.0021
enh74956     2  197935900  197936900      3       2  150064       2.4848    0.0064805
enh74959     2  197956800  197957800      3       2  150064        2.643    0.0041089
enh74960     2  197962100  197963100      2       1  150064       2.4016    0.0081622
enh74961     2  197966600  197967600      2       1  150064       2.2828     0.011221
enh74963     2  197989600  197990600      3       2  150064       2.0113     0.022146
enh74965     2  198017000  198018000      4       2  150064       2.1824      0.01454
enh74975     2  198107000  198108000      1       1  150064        1.867      0.03095
enh74976     2  198113100  198114100      4       1  150064        2.435     0.007445
enh74977     2  198115700  198116700      2       1  150064       2.4275     0.007601
enh74982     2  198170800  198171800      4       2  150064       4.5313   2.9317e-06
enh74985     2  198223600  198224600      1       1  150064       4.2718    9.697e-06
enh74989     2  198242000  198243000      1       1  150064       6.0861    5.786e-10
enh74990     2  198243600  198244600      2       1  150064       3.6585   0.00012687
enh74991     2  198264500  198265500      2       1  150064       5.3773   3.7812e-08
enh74993     2  198293000  198294000      1       1  150064       6.4019    7.671e-11
enh74994     2  198295600  198296600      2       1  150064       1.6989     0.044668
enh74998     2  198361200  198362200      1       1  150064       6.2257    2.397e-10
enh75004     2  198436000  198437000      1       1  150064       6.3151     1.35e-10
enh75007     2  198492500  198493500      4       1  150064       2.0871      0.01844
enh75008     2  198512700  198513700      2       1  150064       3.3548   0.00039706
enh75010     2  198541100  198542100      2       1  150064       4.6838    1.408e-06
enh75011     2  198568800  198569800      1       1  150064       4.1225    1.874e-05
enh75012     2  198573400  198574400      2       1  150064        4.101   2.0565e-05
enh75013     2  198575800  198576800      3       2  150064        4.768   9.3011e-07
enh75014     2  198667600  198668600      2       1  150064       4.1812   1.4498e-05
enh75015     2  198668200  198669200      5       3  150064       4.8872    5.114e-07
enh75016     2  198693100  198694100      2       1  150064       4.6435   1.7132e-06
enh75017     2  198702000  198703000      1       1  150064       2.7909     0.002628
enh75018     2  198711200  198712200      2       1  150064       4.2134   1.2579e-05
enh75020     2  198737700  198738700      2       1  150064       3.7759   7.9729e-05
enh75021     2  198743500  198744500      3       1  150064       5.0854   1.8339e-07
enh75024     2  198754600  198755600      2       1  150064       4.8379   6.5606e-07
enh75027     2  198780300  198781300      2       1  150064       3.5144   0.00022033
enh75029     2  198834300  198835300      4       2  150064       5.0958   1.7361e-07
enh75032     2  198909200  198910200      2       1  150064       4.1418   1.7229e-05
enh75035     2  198976800  198977800      1       1  150064       1.7405      0.04089
enh75048     2  200001100  200002100      1       1  150064       5.0855    1.833e-07
enh75049     2  200012100  200013100      1       1  150064       5.0566    2.134e-07
enh75050     2  200025000  200026000      4       2  150064       4.9071   4.6207e-07
enh75053     2  200125700  200126700      7       3  150064       4.8146   7.3754e-07
enh75055     2  200142600  200143600      3       1  150064       2.6022    0.0046309
enh75057     2  200170500  200171500      2       1  150064       4.8431   6.3929e-07
enh75059     2  200180200  200181200      1       1  150064       3.0535     0.001131
enh75060     2  200200600  200201600      1       1  150064       4.6959    1.327e-06
enh75063     2  200234400  200235400      2       1  150064       3.3635   0.00038483
enh75066     2  200269100  200270100      1       1  150064        2.774     0.002769
enh75068     2  200276400  200277400      2       1  150064       3.4618   0.00026826
enh75070     2  200306400  200307400      1       1  150064       2.2179      0.01328
enh75072     2  200314200  200315200      1       1  150064       4.4852    3.643e-06
enh75074     2  200317600  200318600      2       1  150064        3.481   0.00024974
enh75085     2  200675100  200676100      1       1  150064       2.6814     0.003666
enh75086     2  200678900  200679900      2       1  150064       3.2866   0.00050696
enh75087     2  200683900  200684900      1       1  150064       4.3977     5.47e-06
enh75088     2  200714600  200715600      3       2  150064        6.421   6.7675e-11
enh75090     2  200778700  200779700      2       1  150064        3.754   8.7032e-05
enh75091     2  200787200  200788200      5       2  150064       5.7762   3.8197e-09
enh75092     2  200810900  200811900      1       1  150064        6.981    1.465e-12
enh75093     2  200818000  200819000      4       2  150064       5.9462   1.3719e-09
enh75099     2  200890600  200891600      5       3  150064       3.4141   0.00031996
enh75101     2  200904400  200905400      2       1  150064       5.5961   1.0958e-08
enh75102     2  200906900  200907900      3       2  150064       2.5205    0.0058592
enh75106     2  200995300  200996300      3       2  150064       2.3616    0.0090976
enh75108     2  201021100  201022100      2       1  150064       4.8568   5.9644e-07
enh75109     2  201024300  201025300      3       2  150064       5.2779    6.535e-08
enh75112     2  201087600  201088600      7       3  150064       3.1485    0.0008206
enh75116     2  201143700  201144700      5       2  150064       4.7333   1.1044e-06
enh75118     2  201162300  201163300      3       1  150064       2.3924    0.0083696
enh75123     2  201174400  201175400      1       1  150064        1.877      0.03026
enh75124     2  201176000  201177000      3       2  150064        4.189    1.401e-05
enh75125     2  201179900  201180900      3       2  150064       2.5797     0.004945
enh75127     2  201184100  201185100      2       1  150064       1.8411     0.032803
enh75128     2  201194100  201195100      4       2  150064       2.8612    0.0021102
enh75132     2  201203600  201204600      5       2  150064       2.1849     0.014446
enh75135     2  201212700  201213700      4       2  150064        1.711     0.043541
enh75136     2  201215700  201216700      4       2  150064       2.0061     0.022422
enh75139     2  201221500  201222500      2       1  150064       4.1472   1.6826e-05
enh75142     2  201242000  201243000      2       1  150064       4.0926   2.1329e-05
enh75143     2  201244100  201245100      2       1  150064       4.3839   5.8276e-06
enh75144     2  201245500  201246500      4       2  150064       2.2986     0.010764
enh75145     2  201247300  201248300      5       2  150064       4.4118   5.1248e-06
enh75150     2  201276200  201277200      3       1  150064        3.257   0.00056302
enh75152     2  201302400  201303400      2       1  150064       3.9084   4.6463e-05
enh75153     2  201306800  201307800      2       1  150064       3.3803   0.00036206
enh75154     2  201308000  201309000      4       2  150064       4.3459   6.9366e-06
enh75155     2  201319800  201320800      2       1  150064       3.1704   0.00076117
enh75156     2  201331400  201332400      2       1  150064       3.1014   0.00096296
enh75160     2  201373100  201374100      4       2  150064        1.978     0.023962
enh75163     2  201392200  201393200      1       1  150064       2.5746     0.005018
enh75164     2  201393200  201394200      2       1  150064       1.8483     0.032279
enh75165     2  201449600  201450600      1       1  150064       1.9686       0.0245
enh75167     2  201468600  201469600      4       2  150064       2.0513     0.020118
enh75169     2  201474200  201475200      7       3  150064       1.8347     0.033274
enh75171     2  201489500  201490500      3       1  150064        1.835     0.033252
enh75182     2  201606300  201607300      5       2  150064       1.9379     0.026317
enh75185     2  201621700  201622700      3       1  150064       2.0946     0.018104
enh75189     2  201642400  201643400      2       1  150064        2.272     0.011543
enh75191     2  201648700  201649700      1       1  150064        2.068      0.01932
enh75231     2  202100500  202101500      4       2  150064       2.0478      0.02029
enh75234     2  202118700  202119700      7       3  150064       2.9491    0.0015935
enh75235     2  202125200  202126200      2       1  150064       2.4295    0.0075591
enh75236     2  202126400  202127400      5       2  150064       1.6695     0.047511
enh75237     2  202127000  202128000      8       4  150064       2.3391     0.009666
enh75239     2  202162600  202163600      4       2  150064       2.0615     0.019627
enh75266     2  202572000  202573000      7       2  150064       2.1314     0.016526
enh75289     2  202764800  202765800      1       1  150064       2.1469       0.0159
enh75298     2  202834300  202835300      4       1  150064        2.104      0.01769
enh75341     2  203453100  203454100      2       1  150064       1.7147     0.043196
enh75353     2  203877800  203878800      1       1  150064       2.9017     0.001856
enh75354     2  203884400  203885400      1       1  150064       1.7339      0.04147
enh75358     2  204105300  204106300      3       1  150064        2.359    0.0091633
enh75369     2  204327200  204328200      5       2  150064       2.1403     0.016166
enh75370     2  204356900  204357900      1       1  150064       2.4938     0.006319
enh75373     2  204375300  204376300      1       1  150064       2.3611     0.009111
enh75471     2  206217200  206218200      5       2  150064       2.2819     0.011248
enh75474     2  206250700  206251700      4       2  150064       1.6526     0.049202
enh75475     2  206271600  206272600      2       1  150064        1.666     0.047858
enh75477     2  206339300  206340300      2       1  150064       2.2213     0.013167
enh75478     2  206360400  206361400      2       1  150064       1.8145     0.034801
enh75502     2  206713300  206714300      2       1  150064       2.9118    0.0017968
enh75519     2  207076300  207077300      1       1  150064       1.6566       0.0488
enh75540     2  207906400  207907400      1       1  150064        1.648      0.04968
enh75541     2  207911200  207912200      3       2  150064       1.8611     0.031363
enh75583     2  208259100  208260100      8       4  150064       1.7264     0.042134
enh75585     2  208272300  208273300      4       2  150064       3.0147    0.0012862
enh75586     2  208273300  208274300      4       1  150064        2.292     0.010953
enh75587     2  208282000  208283000      2       1  150064       3.0941   0.00098697
enh75591     2  208328200  208329200      2       1  150064       3.1662   0.00077222
enh75592     2  208331800  208332800      4       2  150064       2.4827    0.0065202
enh75595     2  208339900  208340900      3       1  150064       3.3487   0.00040597
enh75596     2  208343500  208344500      4       1  150064       1.8783     0.030167
enh75597     2  208348000  208349000      3       1  150064       1.7542     0.039696
enh75599     2  208355500  208356500      8       3  150064       2.1668     0.015126
enh75601     2  208370800  208371800      2       1  150064       3.5615   0.00018438
enh75603     2  208398100  208399100      1       1  150064       4.0619    2.434e-05
enh75604     2  208411500  208412500      1       1  150064       4.0566     2.49e-05
enh75606     2  208422100  208423100      2       1  150064       3.8072   7.0284e-05
enh75607     2  208425800  208426800      2       1  150064       3.1947   0.00069982
enh75609     2  208465000  208466000      3       1  150064       3.8771   5.2854e-05
enh75610     2  208481400  208482400      3       1  150064       3.7659    8.296e-05
enh75613     2  208497300  208498300      2       1  150064       3.4618   0.00026826
enh75675     2  210335500  210336500      2       1  150064       2.0155     0.021926
enh75676     2  210337700  210338700      2       1  150064       1.6664     0.047818
enh75694     2  212272600  212273600      1       1  150064       3.2319    0.0006149
enh75701     2  213201800  213202800      2       1  150064       1.7941       0.0364
enh75704     2  213279100  213280100      4       2  150064       1.8582     0.031568
enh75708     2  213550900  213551900      7       4  150064       2.1618     0.015318
enh75710     2  213641600  213642600      4       1  150064       1.8196     0.034408
enh75724     2  213839200  213840200      3       2  150064       1.8883     0.029495
enh75767     2  216001700  216002700      6       4  150064       2.1397     0.016189
enh75823     2  216523700  216524700      1       1  150064       1.8565      0.03169
enh75854     2  216699800  216700800      3       1  150064       2.1133     0.017288
enh75888     2  217138900  217139900      1       1  150064       1.7901      0.03672
enh75892     2  217157200  217158200      3       2  150064       1.6991     0.044647
enh75893     2  217163500  217164500      2       1  150064       1.7118     0.043465
enh75906     2  217278000  217279000      3       1  150064       2.8614    0.0021086
enh75907     2  217288500  217289500      3       1  150064       3.1787   0.00073967
enh75910     2  217342700  217343700      1       1  150064       2.8023     0.002537
enh75913     2  217360200  217361200      4       2  150064       1.8798     0.030068
enh75917     2  217374900  217375900      5       3  150064       2.2671     0.011694
enh75922     2  217404400  217405400      2       1  150064       1.9987     0.022821
enh75924     2  217417900  217418900      5       3  150064       1.7594     0.039251
enh75928     2  217430100  217431100      2       1  150064       1.9011     0.028645
enh75929     2  217438000  217439000      3       1  150064       2.0586     0.019768
enh75934     2  217484000  217485000      4       2  150064       1.9169     0.027628
enh75936     2  217500800  217501800      2       1  150064       2.5877    0.0048304
enh75943     2  217522400  217523400      2       1  150064       1.7852     0.037113
enh75944     2  217523400  217524400      1       1  150064       1.9774        0.024
enh75945     2  217529600  217530600      2       1  150064       2.1836     0.014494
enh75975     2  217919300  217920300      3       2  150064       1.6572     0.048735
enh75977     2  217925000  217926000      4       2  150064        1.993     0.023128
enh75979     2  217939500  217940500     10       3  150064       1.8883     0.029496
enh76039     2  218432600  218433600      2       1  150064       1.6626     0.048194
enh76061     2  218655000  218656000      2       1  150064       2.4467    0.0072085
enh76081     2  218776300  218777300      4       2  150064       1.7179     0.042911
enh76091     2  218815400  218816400      3       1  150064        2.189     0.014298
enh76092     2  218818000  218819000      1       1  150064       1.7368      0.04121
enh76159     2  219935900  219936900      3       1  150064       1.6493     0.049548
enh76164     2  220006800  220007800      2       1  150064       2.3236     0.010074
enh76165     2  220014200  220015200      1       1  150064       2.9887     0.001401
enh76166     2  220023500  220024500      2       1  150064       2.5513    0.0053659
enh76167     2  220025600  220026600      2       1  150064       2.6891    0.0035818
enh76169     2  220039000  220040000      2       1  150064       3.3583   0.00039211
enh76209     2  220340000  220341000      3       1  150064         2.09     0.018311
enh76228     2  220526300  220527300      2       1  150064       1.7379     0.041118
enh76266     2  221654200  221655200      6       3  150064        1.757     0.039458
enh76277     2  222308500  222309500      4       1  150064       1.6987     0.044684
enh76285     2  222394400  222395400      1       1  150064       2.8599     0.002119
enh76290     2  222644600  222645600      3       1  150064        2.206     0.013693
enh76359     2  224180300  224181300      4       2  150064        1.935     0.026497
enh76367     2  224392900  224393900      4       2  150064       2.7911    0.0026268
enh76368     2  224403000  224404000      2       1  150064       1.9642     0.024756
enh76370     2  224427900  224428900      1       1  150064       2.1643      0.01522
enh76429     2  224889600  224890600      6       4  150064       1.8696      0.03077
enh76442     2  225010600  225011600      2       1  150064       1.8981     0.028841
enh76444     2  225026800  225027800      2       1  150064       2.3872    0.0084876
enh76448     2  225075800  225076800      4       1  150064       2.5992    0.0046721
enh76449     2  225081900  225082900      1       1  150064        1.802      0.03577
enh76451     2  225085700  225086700      2       1  150064       1.7259     0.042182
enh76453     2  225121200  225122200      2       1  150064       1.6725     0.047213
enh76460     2  225276000  225277000      2       1  150064        2.515    0.0059508
enh76461     2  225277400  225278400      4       2  150064       3.8266   6.4971e-05
enh76462     2  225349800  225350800      2       1  150064       1.9061     0.028321
enh76465     2  225383500  225384500      1       1  150064       4.0748    2.303e-05
enh76469     2  225392800  225393800      7       2  150064       3.0817     0.001029
enh76470     2  225410100  225411100      1       1  150064       2.3812     0.008627
enh76472     2  225425600  225426600      7       3  150064       2.6451     0.004083
enh76474     2  225434800  225435800      1       1  150064       1.6773      0.04674
enh76475     2  225439600  225440600      6       2  150064        3.536   0.00020315
enh76478     2  225446700  225447700      2       1  150064       4.7216   1.1702e-06
enh76480     2  225543100  225544100      1       1  150064       1.9343      0.02654
enh76490     2  225700400  225701400      4       2  150064       1.9106      0.02803
enh76491     2  225702200  225703200      4       2  150064         2.31     0.010443
enh76495     2  225729800  225730800      2       1  150064       2.4176    0.0078126
enh76498     2  225768900  225769900      2       1  150064       1.6763     0.046844
enh76499     2  225774800  225775800      6       3  150064       2.1711      0.01496
enh76500     2  225779800  225780800      4       2  150064       1.8599      0.03145
enh76501     2  225786800  225787800      6       3  150064       1.7546     0.039663
enh76538     2  225968400  225969400      8       1  150064       1.7752     0.037936
enh76539     2  225978100  225979100      6       2  150064       1.7424     0.040718
enh76541     2  225984500  225985500      7       2  150064       1.8001     0.035925
enh76543     2  226029100  226030100      6       2  150064       1.8714     0.030647
enh76633     2  227692900  227693900      1       1  150064       1.9646      0.02473
enh76634     2  227695800  227696800      2       1  150064       1.8667     0.030973
enh76635     2  227702000  227703000      3       1  150064       1.9066     0.028286
enh76636     2  227733800  227734800      2       1  150064       1.7108     0.043558
enh76638     2  227750200  227751200      5       1  150064       1.7232     0.042426
enh76640     2  227756800  227757800      2       1  150064       2.5105    0.0060282
enh76643     2  227776200  227777200      2       1  150064       1.6916     0.045363
enh76644     2  227780400  227781400      1       1  150064       2.3855     0.008527
enh76649     2  227859900  227860900      2       1  150064       1.6823     0.046252
enh76666     2  228275900  228276900      3       2  150064       2.1261     0.016749
enh76675     2  228347400  228348400      3       2  150064       1.9634     0.024799
enh76679     2  228380200  228381200      5       2  150064       2.0463     0.020364
enh76680     2  228382800  228383800      7       3  150064        2.076     0.018949
enh76697     2  229409600  229410600      1       1  150064       1.9317       0.0267
enh76702     2  229522700  229523700      2       1  150064       1.6796     0.046521
enh76709     2  229948500  229949500      3       2  150064        2.714    0.0033242
enh76710     2  229954600  229955600      1       1  150064       1.7513      0.03995
enh76717     2  230131000  230132000      2       1  150064       1.7272     0.042064
enh76719     2  230147600  230148600      1       1  150064        1.868      0.03088
enh76721     2  230161800  230162800      1       1  150064       1.8674      0.03092
enh76722     2  230165300  230166300      2       1  150064       1.6727     0.047192
enh76757     2  230844900  230845900      1       1  150064        2.353     0.009312
enh76770     2  231190800  231191800      5       1  150064       1.6993     0.044628
enh76775     2  231220400  231221400      6       2  150064       1.7742     0.038013
enh76791     2  231355700  231356700      5       2  150064       1.9995     0.022778
enh76792     2  231377300  231378300      1       1  150064       1.7405      0.04089
enh76797     2  231532500  231533500      3       2  150064        1.912      0.02794
enh76861     2  232264700  232265700      1       1  150064       2.3044       0.0106
enh76863     2  232276000  232277000      5       2  150064       1.7566     0.039491
enh76865     2  232330000  232331000      2       1  150064       2.7802    0.0027166
enh76874     2  232470000  232471000      2       1  150064       1.7846      0.03716
enh76884     2  232531700  232532700      2       1  150064       2.2746     0.011466
enh76913     2  233416400  233417400      1       1  150064       1.6581      0.04865
enh76916     2  233441200  233442200      5       2  150064        1.965     0.024706
enh76917     2  233453500  233454500      3       1  150064       1.7228     0.042464
enh76918     2  233457300  233458300      1       1  150064       2.1019      0.01778
enh76922     2  233560800  233561800      3       2  150064       4.9199   4.3302e-07
enh76924     2  233579600  233580600      2       1  150064       5.3475   4.4581e-08
enh76926     2  233646100  233647100      4       2  150064       4.2163    1.242e-05
enh76927     2  233660200  233661200      2       1  150064       3.8559   5.7654e-05
enh76928     2  233700000  233701000      6       3  150064       4.0566   2.4895e-05
enh76929     2  233702700  233703700      1       1  150064       3.5443    0.0001968
enh76930     2  233716300  233717300      5       3  150064       4.5909   2.2062e-06
enh76931     2  233718000  233719000      3       2  150064       5.9004    1.813e-09
enh76932     2  233721000  233722000      4       2  150064       3.2443   0.00058875
enh76934     2  233766200  233767200      2       1  150064       5.2903   6.1042e-08
enh76935     2  233771600  233772600      1       1  150064       3.1983    0.0006912
enh76939     2  233898000  233899000      4       2  150064       2.7711    0.0027936
enh77052     2  235781800  235782800      4       2  150064       1.9651     0.024701
enh77088     2  236080100  236081100      9       3  150064       2.1096     0.017448
enh77098     2  236179100  236180100      6       2  150064       2.3616     0.009099
enh77110     2  236325500  236326500      1       1  150064       1.6815      0.04633
enh77121     2  236419700  236420700      1       1  150064       2.9263     0.001715
enh77125     2  236471800  236472800      1       1  150064       2.0511      0.02013
enh77137     2  236543200  236544200      3       1  150064        2.049     0.020229
enh77141     2  236549900  236550900      4       1  150064       2.0232     0.021528
enh77142     2  236552500  236553500      4       1  150064       1.6685     0.047606
enh77143     2  236556400  236557400      3       1  150064       2.3053     0.010575
enh77153     2  236617800  236618800      8       4  150064       2.2327     0.012783
enh77169     2  237551000  237552000      4       2  150064       2.2977     0.010791
enh77170     2  237554800  237555800      3       1  150064        1.695      0.04504
enh77184     2  237677700  237678700      4       2  150064       2.1651     0.015189
enh77191     2  237897300  237898300      4       1  150064       1.8289     0.033704
enh77285     2  238480900  238481900      1       1  150064       2.1434      0.01604
enh77321     2  238652400  238653400      7       1  150064       1.8832     0.029837
enh77349     2  239068100  239069100      3       2  150064       2.1332     0.016453
enh77351     2  239084800  239085800      3       2  150064       2.8864    0.0019484
enh77427     2  239867100  239868100      1       1  150064       1.7178      0.04292
enh77517     2  241393400  241394400      3       1  150064       1.7794     0.037585
enh77547     2  241948300  241949300      5       3  150064       1.8338     0.033341
enh77548     2  241949800  241950800      1       1  150064       1.6691      0.04755
enh77579     2  242304000  242305000      1       1  150064       1.9684      0.02451
enh77587     2  242350700  242351700      6       4  150064       2.5227    0.0058237
enh77597     2  242497200  242498200      5       3  150064       1.8813     0.029966
enh77603     2  242574300  242575300      3       2  150064       1.8432     0.032647
enh77604     2  242578200  242579200      2       1  150064       2.3238     0.010069
enh77606     2  242604600  242605600      3       1  150064       2.1349     0.016386
enh77626     2  242907300  242908300      2       1  150064       1.7049     0.044102
enh77633     3     104600     105600      2       1  150064        1.671      0.04736
enh77642     3    1237600    1238600      1       1  150064       2.1984      0.01396
enh77647     3    3221400    3222400      4       2  150064       1.7359     0.041293
enh77654     3    4347900    4348900      3       2  150064       2.4356    0.0074327
enh77666     3    4575200    4576200      3       1  150064       1.7872     0.036951
enh77670     3    4697600    4698600      4       2  150064       2.9202    0.0017491
enh77685     3    4894800    4895800      1       1  150064       2.3182      0.01022
enh77703     3    5068700    5069700      7       2  150064       2.3887    0.0084543
enh77720     3    5259500    5260500      7       2  150064       1.7606     0.039154
enh77742     3    8525300    8526300      1       1  150064       2.0306      0.02115
enh77759     3    8622000    8623000     15       1  150064       1.6628     0.048176
enh77789     3    9069200    9070200      5       2  150064       3.4422   0.00028848
enh77796     3    9164200    9165200      7       2  150064       1.6923     0.045295
enh77820     3    9406000    9407000      4       2  150064       2.0666     0.019388
enh77827     3    9461900    9462900      3       1  150064        2.576    0.0049977
enh77828     3    9465400    9466400      2       1  150064       1.9569     0.025179
enh77829     3    9493500    9494500      3       2  150064       2.1722     0.014919
enh77900     3   10398800   10399800      4       2  150064       3.0189    0.0012684
enh77902     3   10411700   10412700      3       2  150064        3.313    0.0004615
enh77903     3   10415400   10416400      3       1  150064       1.9155     0.027715
enh77908     3   10593400   10594400      3       1  150064       2.2016     0.013848
enh77910     3   10622600   10623600      5       2  150064       1.6559     0.048868
enh77911     3   10642600   10643600      1       1  150064       1.8626      0.03126
enh77966     3   11472600   11473600      3       2  150064       1.9493     0.025629
enh77968     3   11479700   11480700      1       1  150064       2.0655      0.01944
enh77988     3   11601000   11602000      4       1  150064       1.7435     0.040624
enh77989     3   11603300   11604300      1       1  150064       2.5596     0.005239
enh77990     3   11607900   11608900      3       2  150064       2.5511    0.0053695
enh77993     3   11612500   11613500      3       2  150064       2.0001     0.022744
enh78009     3   11674000   11675000      2       1  150064       2.6237    0.0043495
enh78010     3   11685500   11686500      2       1  150064       3.9925   3.2686e-05
enh78012     3   11702700   11703700      4       2  150064       3.4378   0.00029328
enh78020     3   11790400   11791400      4       2  150064       3.2645   0.00054826
enh78021     3   11798600   11799600      6       2  150064        1.875     0.030396
enh78022     3   11806200   11807200      4       2  150064       2.6584    0.0039256
enh78028     3   11886100   11887100      7       1  150064       2.3975    0.0082534
enh78029     3   11888600   11889600      1       1  150064       2.3023      0.01066
enh78030     3   12185200   12186200      2       1  150064       2.9421    0.0016298
enh78031     3   12197100   12198100      5       2  150064       2.1735      0.01487
enh78036     3   12220200   12221200      1       1  150064       3.2532    0.0005705
enh78039     3   12239600   12240600      4       1  150064       1.8811      0.02998
enh78048     3   12344700   12345700      1       1  150064       2.1794      0.01465
enh78054     3   12392200   12393200      3       1  150064       1.9513     0.025513
enh78069     3   12514400   12515400      2       1  150064       2.5823    0.0049066
enh78071     3   12520800   12521800      4       1  150064       2.2484     0.012275
enh78072     3   12521200   12522200      3       1  150064       2.1194     0.017028
enh78073     3   12524600   12525600      3       1  150064       1.9132     0.027863
enh78077     3   12549600   12550600      4       2  150064       2.2149     0.013384
enh78080     3   12601100   12602100      3       1  150064       2.5321    0.0056684
enh78081     3   12604300   12605300      1       1  150064       2.5015     0.006183
enh78083     3   12617400   12618400      3       2  150064       2.9165    0.0017697
enh78086     3   12663400   12664400      2       1  150064       1.8685     0.030845
enh78090     3   12679100   12680100      2       1  150064        2.729    0.0031768
enh78094     3   12694400   12695400      2       1  150064       1.7605     0.039158
enh78095     3   12698100   12699100      2       1  150064       2.2178     0.013283
enh78097     3   12702100   12703100      4       2  150064       1.6649     0.047962
enh78099     3   12747000   12748000      2       1  150064       1.9656     0.024671
enh78101     3   12760800   12761800      1       1  150064       1.7088      0.04374
enh78123     3   13036500   13037500      5       2  150064       1.7541     0.039707
enh78128     3   13121900   13122900      5       3  150064       2.7452    0.0030242
enh78132     3   13342800   13343800      1       1  150064       1.7837      0.03724
enh78133     3   13421200   13422200      7       2  150064        2.147     0.015899
enh78135     3   13493600   13494600      4       2  150064       1.8773     0.030239
enh78172     3   14216300   14217300      1       1  150064       2.1846      0.01446
enh78192     3   14435000   14436000      5       3  150064       1.8697     0.030763
enh78211     3   14567500   14568500      4       2  150064        2.165     0.015195
enh78219     3   14845100   14846100      1       1  150064       1.8796      0.03008
enh78233     3   15138600   15139600      2       1  150064       1.7907     0.036672
enh78282     3   15679000   15680000      2       1  150064       1.6901     0.045507
enh78295     3   15812700   15813700      1       1  150064       2.8168     0.002425
enh78320     3   16000400   16001400      3       2  150064       2.0745     0.019014
enh78323     3   16017800   16018800      4       1  150064       2.2246     0.013055
enh78328     3   16068000   16069000      5       2  150064        1.848     0.032299
enh78366     3   16318700   16319700      4       1  150064        2.087     0.018446
enh78370     3   16353200   16354200      3       1  150064       1.7802      0.03752
enh78379     3   16420100   16421100      7       3  150064       1.6682     0.047641
enh78382     3   16435800   16436800      9       2  150064       2.1172     0.017119
enh78383     3   16442000   16443000      4       2  150064       2.1803     0.014617
enh78400     3   16558100   16559100      2       1  150064         1.85     0.032154
enh78414     3   16842700   16843700      1       1  150064       2.6594     0.003914
enh78415     3   16849300   16850300      2       1  150064       2.7961    0.0025858
enh78417     3   16890800   16891800      5       3  150064       1.8073     0.035355
enh78419     3   16923600   16924600      4       2  150064        1.684     0.046091
enh78425     3   16958500   16959500      2       1  150064       2.7259    0.0032066
enh78426     3   16974200   16975200      4       2  150064       1.7915     0.036606
enh78430     3   17075100   17076100      2       1  150064        1.952     0.025467
enh78431     3   17081300   17082300      3       2  150064       1.8085     0.035267
enh78436     3   17199100   17200100      2       1  150064       1.6523     0.049232
enh78438     3   17220800   17221800      2       1  150064       4.2979   8.6213e-06
enh78440     3   17236800   17237800      2       1  150064       3.8841   5.1359e-05
enh78441     3   17248500   17249500      4       2  150064       3.8924   4.9636e-05
enh78442     3   17396400   17397400      2       1  150064       3.6906   0.00011188
enh78443     3   17397800   17398800      4       1  150064       4.0469   2.5951e-05
enh78444     3   17414100   17415100      7       3  150064       3.6946   0.00011011
enh78445     3   17443100   17444100      4       1  150064       3.0978   0.00097479
enh78446     3   17465200   17466200      1       1  150064       3.9679    3.625e-05
enh78447     3   17473000   17474000      2       1  150064       3.6793   0.00011695
enh78449     3   17576400   17577400      2       1  150064       3.9109   4.5975e-05
enh78453     3   17673400   17674400      3       2  150064       3.3203   0.00044954
enh78455     3   17680500   17681500      2       1  150064       4.0461   2.6039e-05
enh78456     3   17685500   17686500      3       1  150064       4.0619   2.4342e-05
enh78458     3   17719400   17720400      4       1  150064       4.6646   1.5463e-06
enh78459     3   17780400   17781400      3       1  150064       4.7451    1.042e-06
enh78460     3   17790700   17791700      1       1  150064       3.0272     0.001234
enh78461     3   17794400   17795400      1       1  150064       4.6398    1.744e-06
enh78462     3   17841500   17842500      2       1  150064       1.9199     0.027433
enh78463     3   17851300   17852300      5       2  150064       3.0198    0.0012648
enh78465     3   17873400   17874400      1       1  150064       5.1744    1.143e-07
enh78466     3   17887500   17888500      3       1  150064       4.4535   4.2248e-06
enh78468     3   18050100   18051100      5       2  150064       2.8802    0.0019872
enh78482     3   19929700   19930700      4       2  150064       1.6829     0.046197
enh78483     3   19931200   19932200      3       2  150064        1.655     0.048961
enh78484     3   19939900   19940900      2       1  150064       2.5623    0.0051998
enh78486     3   19991100   19992100      5       2  150064       1.9078     0.028211
enh78523     3   21686200   21687200      4       2  150064       2.0058     0.022438
enh78524     3   21695800   21696800      7       3  150064       2.2574     0.011991
enh78530     3   21771000   21772000      7       3  150064       2.0514     0.020113
enh78533     3   21789000   21790000      7       3  150064       1.8403     0.032864
enh78534     3   21792800   21793800      5       3  150064       1.6692     0.047534
enh78539     3   21961100   21962100     20       3  150064        2.182     0.014554
enh78541     3   21996100   21997100      8       2  150064       2.5733    0.0050368
enh78542     3   22003400   22004400     11       3  150064       2.8033     0.002529
enh78554     3   23126800   23127800      3       1  150064       1.8855     0.029684
enh78560     3   23240000   23241000      3       1  150064       2.1069     0.017563
enh78561     3   23246200   23247200      1       1  150064       1.8886      0.02947
enh78566     3   23299300   23300300      1       1  150064       1.7464      0.04037
enh78574     3   23531300   23532300      1       1  150064       1.9515       0.0255
enh78602     3   23850800   23851800      1       1  150064       2.4976     0.006252
enh78603     3   23852800   23853800      4       2  150064       3.4433    0.0002873
enh78618     3   23988900   23989900      5       2  150064       1.6824     0.046248
enh78628     3   24040400   24041400      2       1  150064       2.0099     0.022223
enh78631     3   24089200   24090200      3       2  150064       2.9405    0.0016382
enh78634     3   24142700   24143700      9       2  150064       3.6363   0.00013831
enh78637     3   24164700   24165700      2       1  150064       3.1042   0.00095385
enh78639     3   24176300   24177300      5       3  150064       2.4505    0.0071332
enh78640     3   24178300   24179300      2       1  150064       2.5362    0.0056039
enh78641     3   24186400   24187400      3       2  150064       2.7284     0.003182
enh78644     3   24226800   24227800      4       2  150064       2.5787    0.0049592
enh78648     3   24254100   24255100      7       3  150064       3.1012   0.00096359
enh78655     3   24331400   24332400      4       2  150064       2.2053     0.013715
enh78666     3   24513600   24514600      4       2  150064       3.0007    0.0013466
enh78668     3   24526900   24527900      3       2  150064       2.3344    0.0097875
enh78671     3   24548300   24549300      3       2  150064       2.3994    0.0082104
enh78690     3   25396600   25397600      3       2  150064       2.1197     0.017015
enh78692     3   25421500   25422500      4       2  150064       1.8833      0.02983
enh78699     3   25513800   25514800      2       1  150064       2.2844     0.011173
enh78703     3   25522600   25523600      3       1  150064       2.1411     0.016132
enh78709     3   25569000   25570000      6       2  150064       2.1372     0.016293
enh78716     3   25634200   25635200      2       1  150064       1.7533     0.039775
enh78722     3   25822700   25823700      2       1  150064       1.8144      0.03481
enh78728     3   26479100   26480100      3       1  150064       2.0554      0.01992
enh78792     3   27798000   27799000      4       1  150064       1.7964     0.036215
enh78803     3   28363700   28364700      1       1  150064       1.7538      0.03973
enh78813     3   28832900   28833900      1       1  150064       2.7854     0.002673
enh78822     3   29106500   29107500      3       2  150064       1.7733     0.038092
enh78826     3   29243400   29244400      4       1  150064       1.8914     0.029286
enh78828     3   29257400   29258400      3       2  150064       1.8669     0.030958
enh78829     3   29267900   29268900      4       2  150064       2.4955    0.0062884
enh78830     3   29273800   29274800      3       2  150064       2.4368    0.0074096
enh78849     3   29412100   29413100      5       3  150064       2.1366     0.016317
enh78854     3   29450900   29451900      4       2  150064       2.3559      0.00924
enh78855     3   29456800   29457800      2       1  150064       1.8172     0.034591
enh78859     3   29480100   29481100      3       2  150064       2.2587     0.011952
enh78860     3   29482400   29483400      7       3  150064       1.6943     0.045104
enh78867     3   29554900   29555900      2       1  150064       1.7483     0.040209
enh78872     3   29596700   29597700      5       1  150064       1.8851     0.029709
enh78873     3   29606400   29607400      4       2  150064       1.6492     0.049555
enh78883     3   29728000   29729000      7       1  150064       2.0531     0.020031
enh78884     3   29731700   29732700      5       2  150064       1.9181     0.027551
enh78885     3   29736800   29737800      4       1  150064       1.8102     0.035131
enh78887     3   29799000   29800000      1       1  150064       2.6222     0.004368
enh78889     3   29804900   29805900      6       2  150064        2.876    0.0020138
enh78894     3   29964200   29965200      3       1  150064       3.9647   3.6751e-05
enh78896     3   30013600   30014600      2       1  150064       2.7151    0.0033126
enh78897     3   30018800   30019800      1       1  150064       3.8178    6.732e-05
enh78898     3   30045400   30046400      1       1  150064       3.5731    0.0001764
enh78899     3   30048700   30049700      2       1  150064       3.7869   7.6273e-05
enh78901     3   30154300   30155300      2       1  150064       2.8283      0.00234
enh78903     3   30198000   30199000      1       1  150064       3.4963    0.0002359
enh78912     3   30275500   30276500      3       2  150064       1.6913     0.045391
enh78913     3   30302400   30303400      2       1  150064       2.5067    0.0060929
enh78914     3   30304600   30305600      3       1  150064       2.5268    0.0057558
enh78915     3   30323400   30324400      4       2  150064       2.1982     0.013967
enh78918     3   30334300   30335300      4       2  150064       3.7404   9.1871e-05
enh78920     3   30356500   30357500      3       2  150064       2.1243     0.016821
enh78921     3   30360800   30361800      6       3  150064       2.4618    0.0069123
enh78924     3   30385500   30386500      1       1  150064       2.0476       0.0203
enh78929     3   30397000   30398000      3       2  150064        1.796     0.036249
enh78932     3   30411900   30412900      3       2  150064       3.1646   0.00077635
enh78945     3   30518000   30519000      1       1  150064       2.0844      0.01856
enh78975     3   30722000   30723000      3       2  150064       2.1188     0.017052
enh78994     3   31095000   31096000      2       1  150064       1.7512     0.039954
enh79008     3   31402600   31403600      4       1  150064       2.0865     0.018467
enh79009     3   31405800   31406800      6       2  150064       1.7008     0.044487
enh79012     3   31446700   31447700      5       1  150064       2.2608     0.011885
enh79013     3   31448800   31449800      6       2  150064       2.3357    0.0097531
enh79018     3   31589200   31590200      2       1  150064       2.6233    0.0043544
enh79021     3   31676200   31677200      1       1  150064       3.3591     0.000391
enh79039     3   31977600   31978600      4       2  150064       2.4066    0.0080515
enh79041     3   31986700   31987700      2       1  150064       2.5406    0.0055332
enh79048     3   32020400   32021400      2       1  150064       2.1924     0.014176
enh79049     3   32023000   32024000      7       2  150064        2.122     0.016918
enh79050     3   32043700   32044700      3       2  150064       3.0943   0.00098645
enh79054     3   32123800   32124800      1       1  150064       1.8345      0.03329
enh79065     3   32344400   32345400      5       2  150064       2.2564     0.012023
enh79089     3   32656100   32657100      1       1  150064       1.8469      0.03238
enh79090     3   32671200   32672200      9       1  150064       1.9027     0.028538
enh79093     3   32744800   32745800      4       2  150064       2.4369    0.0074065
enh79112     3   33175200   33176200      3       1  150064       1.6474     0.049738
enh79126     3   33413700   33414700      1       1  150064       3.0412     0.001178
enh79127     3   33419200   33420200      1       1  150064       2.8652     0.002084
enh79130     3   33443700   33444700      1       1  150064       2.6583     0.003927
enh79131     3   33466600   33467600      5       3  150064       2.7032    0.0034338
enh79132     3   33467600   33468600      2       1  150064       3.1168   0.00091427
enh79133     3   33470900   33471900      2       1  150064       2.2573     0.011995
enh79134     3   33473400   33474400      4       2  150064       3.2911   0.00049894
enh79135     3   33475100   33476100      3       2  150064       2.8522    0.0021708
enh79137     3   33523400   33524400      2       1  150064       2.8429    0.0022355
enh79138     3   33620100   33621100      2       1  150064       1.6786     0.046615
enh79170     3   34260800   34261800      6       2  150064        1.943     0.026007
enh79172     3   34717200   34718200      4       2  150064       2.2784     0.011351
enh79175     3   35464500   35465500      4       2  150064       3.5067   0.00022685
enh79193     3   36566600   36567600      1       1  150064       2.1439      0.01602
enh79195     3   36587600   36588600      1       1  150064       2.2408      0.01252
enh79206     3   36881600   36882600      2       1  150064       2.6429    0.0041105
enh79207     3   36934400   36935400      3       1  150064       3.0222    0.0012545
enh79208     3   36947800   36948800      1       1  150064       2.9594     0.001541
enh79209     3   36949900   36950900      1       1  150064       2.8166     0.002427
enh79211     3   36973900   36974900      2       1  150064       2.5998    0.0046632
enh79212     3   36978800   36979800      2       1  150064       2.9465    0.0016072
enh79214     3   36984600   36985600      2       1  150064       2.7253    0.0032117
enh79215     3   36986400   36987400      4       2  150064       2.6413    0.0041289
enh79216     3   36999200   37000200      1       1  150064       2.6176     0.004428
enh79217     3   37011100   37012100      2       1  150064       2.7975    0.0025753
enh79220     3   37073900   37074900      3       2  150064       2.4249    0.0076563
enh79222     3   37090800   37091800      2       1  150064       2.7781    0.0027341
enh79223     3   37095500   37096500      3       2  150064       2.6262    0.0043168
enh79225     3   37117200   37118200      2       1  150064       2.2239     0.013076
enh79226     3   37138100   37139100      1       1  150064       2.9884     0.001402
enh79227     3   37151500   37152500      3       2  150064       2.4241    0.0076724
enh79229     3   37165900   37166900      1       1  150064       3.0645      0.00109
enh79231     3   37175800   37176800      5       2  150064       2.8297    0.0023296
enh79234     3   37186600   37187600      2       1  150064       2.9092    0.0018118
enh79235     3   37196000   37197000      2       1  150064        2.251     0.012192
enh79237     3   37202700   37203700      3       2  150064       2.0158     0.021909
enh79238     3   37205100   37206100      2       1  150064       2.9038    0.0018435
enh79239     3   37210700   37211700      3       1  150064       2.9165      0.00177
enh79240     3   37212900   37213900      1       1  150064       2.9258     0.001718
enh79242     3   37220500   37221500      5       3  150064       2.9005    0.0018631
enh79243     3   37224400   37225400      4       2  150064       2.4973    0.0062576
enh79244     3   37239200   37240200      2       1  150064       2.1644     0.015216
enh79248     3   37254400   37255400      2       1  150064       2.1823     0.014545
enh79249     3   37262700   37263700      1       1  150064        2.913      0.00179
enh79250     3   37264400   37265400      2       1  150064       2.0467     0.020342
enh79257     3   37323600   37324600      1       1  150064       1.7312      0.04171
enh79259     3   37328800   37329800      4       2  150064       1.8577     0.031607
enh79263     3   37365900   37366900      1       1  150064       1.9351      0.02649
enh79265     3   37534300   37535300      1       1  150064        1.971      0.02436
enh79268     3   37579300   37580300      6       2  150064       2.1543     0.015607
enh79278     3   37906900   37907900      2       1  150064        2.173     0.014889
enh79282     3   37950300   37951300      2       1  150064       3.2903   0.00050048
enh79283     3   37964800   37965800      2       1  150064       3.1752   0.00074856
enh79284     3   37977600   37978600      2       1  150064       3.6058    0.0001556
enh79322     3   38445500   38446500      2       1  150064       3.2406   0.00059633
enh79324     3   38497100   38498100      2       1  150064       2.9229    0.0017341
enh79329     3   38583400   38584400      2       1  150064       1.6676       0.0477
enh79330     3   38621000   38622000      2       1  150064       1.8995     0.028748
enh79331     3   38674700   38675700      3       2  150064       1.9423      0.02605
enh79332     3   38764300   38765300      3       2  150064       1.7305     0.041771
enh79382     3   40003000   40004000      3       2  150064       2.9596    0.0015402
enh79497     3   42190500   42191500      1       1  150064       3.0188     0.001269
enh79499     3   42202500   42203500      1       1  150064       1.7506      0.04001
enh79501     3   42216500   42217500      3       2  150064       1.8534     0.031911
enh79502     3   42217600   42218600      3       2  150064       2.5686    0.0051049
enh79503     3   42220000   42221000      6       3  150064       2.5802    0.0049378
enh79504     3   42221000   42222000      3       1  150064        2.453    0.0070843
enh79505     3   42225100   42226100      4       2  150064       2.3803    0.0086498
enh79506     3   42233900   42234900      6       2  150064       2.4974    0.0062562
enh79513     3   42417500   42418500      5       2  150064       2.4807    0.0065562
enh79523     3   42692900   42693900      2       1  150064       2.1973     0.013999
enh79546     3   43212700   43213700      2       1  150064        1.814     0.034838
enh79558     3   43368200   43369200      2       1  150064       2.3457    0.0094948
enh79560     3   43387000   43388000      3       1  150064       1.9536     0.025377
enh79565     3   43464600   43465600      3       1  150064       2.1292     0.016619
enh79579     3   43680000   43681000      1       1  150064       1.7368      0.04121
enh79581     3   43688800   43689800      2       1  150064       2.1929     0.014158
enh79583     3   43736700   43737700      6       3  150064       1.9726     0.024273
enh79585     3   43764100   43765100      3       1  150064       2.8491    0.0021923
enh79586     3   43769100   43770100      6       2  150064       3.4748   0.00025561
enh79588     3   43778000   43779000      1       1  150064       3.6714    0.0001206
enh79591     3   43794900   43795900      6       3  150064       2.9572    0.0015522
enh79592     3   43800100   43801100      2       1  150064       2.1932     0.014145
enh79594     3   43811600   43812600      1       1  150064       1.6469      0.04979
enh79611     3   44061100   44062100      3       2  150064       3.4337   0.00029775
enh79612     3   44062100   44063100      3       2  150064       2.1525     0.015679
enh79614     3   44072700   44073700      2       1  150064       3.9032   4.7459e-05
enh79628     3   44240000   44241000      4       2  150064       2.1694     0.015025
enh79629     3   44264200   44265200      4       2  150064         2.35    0.0093877
enh79633     3   44396800   44397800      5       2  150064        2.871    0.0020458
enh79638     3   44597300   44598300      1       1  150064       3.0287     0.001228
enh79675     3   45126300   45127300      2       1  150064       2.5509    0.0053718
enh79680     3   45154400   45155400      4       2  150064       2.0524     0.020064
enh79687     3   45179500   45180500      8       4  150064       2.4765    0.0066341
enh79694     3   45219400   45220400     10       4  150064       1.8367     0.033125
enh79702     3   45314900   45315900      3       2  150064       3.7135   0.00010222
enh79712     3   45527500   45528500      4       2  150064       1.7256      0.04221
enh79774     3   46104300   46105300      1       1  150064       1.7232      0.04243
enh79776     3   46121800   46122800      1       1  150064       1.7406      0.04088
enh79782     3   46157700   46158700      5       2  150064       1.8051     0.035528
enh79886     3   47710600   47711600      1       1  150064       2.1641      0.01523
enh79895     3   47931900   47932900      2       1  150064       1.8561     0.031721
enh79897     3   47952500   47953500      1       1  150064       1.9299      0.02681
enh79917     3   48099400   48100400      1       1  150064        1.666      0.04786
enh79918     3   48105500   48106500      1       1  150064        1.977      0.02402
enh79926     3   48153800   48154800      1       1  150064       1.8158       0.0347
enh79927     3   48160400   48161400      1       1  150064       1.8275      0.03381
enh79928     3   48166300   48167300      1       1  150064       1.8551      0.03179
enh79931     3   48192700   48193700      4       1  150064       1.8757     0.030347
enh79934     3   48274000   48275000      2       1  150064       2.8184    0.0024135
enh79939     3   48326000   48327000      1       1  150064       2.3222      0.01011
enh79941     3   48343400   48344400      4       1  150064        1.983     0.023681
enh79967     3   48670800   48671800      2       1  150064       2.3217     0.010125
enh79969     3   48693600   48694600      1       1  150064        2.472     0.006718
enh79972     3   48720300   48721300      2       1  150064       1.9742      0.02418
enh79974     3   48730800   48731800      2       1  150064       1.7726      0.03815
enh79975     3   48733300   48734300      2       1  150064       1.9281     0.026919
enh79976     3   48737700   48738700      3       1  150064       2.1449      0.01598
enh79977     3   48745300   48746300      1       1  150064       2.0145      0.02198
enh79979     3   48751800   48752800      2       1  150064       2.1101     0.017423
enh79982     3   48777600   48778600      1       1  150064        1.712      0.04345
enh79986     3   48863700   48864700      1       1  150064        1.765      0.03878
enh79998     3   49003900   49004900      1       1  150064       1.8945      0.02908
enh80011     3   49155900   49156900      2       1  150064       2.1108     0.017397
enh80015     3   49210800   49211800      2       1  150064       2.0481     0.020276
enh80018     3   49275600   49276600      5       2  150064       1.7737     0.038055
enh80019     3   49285800   49286800      3       2  150064       1.9876     0.023429
enh80023     3   49334100   49335100      4       2  150064       1.8961     0.028972
enh80025     3   49378200   49379200      3       1  150064       1.7785     0.037657
enh80035     3   49423500   49424500      5       3  150064       2.2637     0.011796
enh80036     3   49425300   49426300      1       1  150064       2.3171      0.01025
enh80038     3   49436600   49437600      3       2  150064       2.1673     0.015107
enh80039     3   49437500   49438500      5       2  150064       2.2242     0.013066
enh80042     3   49458800   49459800      3       1  150064       2.1882     0.014328
enh80043     3   49467200   49468200      1       1  150064        2.313      0.01036
enh80047     3   49498900   49499900      3       2  150064       2.1739     0.014857
enh80075     3   49783100   49784100      2       1  150064       1.7009     0.044481
enh80081     3   49836700   49837700      1       1  150064       1.7144      0.04323
enh80082     3   49842900   49843900      1       1  150064       2.0166      0.02187
enh80085     3   49877000   49878000      1       1  150064       1.9625      0.02485
enh80086     3   49937800   49938800      1       1  150064       2.8215      0.00239
enh80087     3   49941200   49942200      1       1  150064        2.735     0.003119
enh80090     3   49961800   49962800      1       1  150064       2.1409      0.01614
enh80092     3   49967600   49968600      1       1  150064       3.0538      0.00113
enh80093     3   49976600   49977600      2       1  150064       1.7141     0.043251
enh80095     3   49997400   49998400      3       1  150064       3.1182   0.00090988
enh80096     3   50004000   50005000      1       1  150064       3.0519     0.001137
enh80097     3   50009900   50010900      1       1  150064       1.6747        0.047
enh80099     3   50040900   50041900      2       1  150064       3.4014   0.00033515
enh80102     3   50087400   50088400      5       3  150064       2.5474     0.005427
enh80103     3   50138200   50139200      1       1  150064       3.2485    0.0005801
enh80109     3   50202400   50203400      4       2  150064       2.1295     0.016605
enh80112     3   50249200   50250200      1       1  150064        3.317     0.000455
enh80115     3   50267800   50268800      1       1  150064       2.4402     0.007339
enh80122     3   50286400   50287400      2       1  150064       2.4995    0.0062189
enh80124     3   50291900   50292900      3       2  150064       2.9169    0.0017674
enh80125     3   50296700   50297700      1       1  150064       2.6618     0.003886
enh80172     3   51320200   51321200      1       1  150064       2.5272     0.005749
enh80173     3   51376400   51377400      2       1  150064       1.8869     0.029588
enh80177     3   51425300   51426300      2       1  150064       2.0497     0.020197
enh80180     3   51532000   51533000      2       1  150064       1.8601     0.031432
enh80182     3   51569400   51570400      1       1  150064        2.009      0.02227
enh80185     3   51593300   51594300      2       1  150064       3.1575   0.00079559
enh80189     3   51655300   51656300      1       1  150064       1.7551      0.03962
enh80192     3   51707400   51708400      2       1  150064       1.8649     0.031095
enh80217     3   52123200   52124200      1       1  150064        1.723      0.04244
enh80219     3   52142200   52143200      2       1  150064       2.0145     0.021978
enh80229     3   52230000   52231000      2       1  150064       3.5017   0.00023113
enh80230     3   52233200   52234200      1       1  150064       3.9421    4.039e-05
enh80231     3   52247200   52248200      1       1  150064       3.9977    3.198e-05
enh80237     3   52287300   52288300      1       1  150064       5.6654    7.336e-09
enh80239     3   52304700   52305700      2       1  150064         4.45   4.2937e-06
enh80244     3   52322700   52323700      2       1  150064       3.9608   3.7356e-05
enh80246     3   52347700   52348700      2       1  150064       2.8812     0.001981
enh80256     3   52488400   52489400      3       2  150064       3.1076   0.00094304
enh80257     3   52490900   52491900      3       1  150064       3.8496   5.9145e-05
enh80263     3   52532100   52533100      2       1  150064       2.9165    0.0017697
enh80264     3   52541100   52542100      2       1  150064       4.3487   6.8486e-06
enh80266     3   52564400   52565400      3       1  150064       3.3555   0.00039616
enh80268     3   52572200   52573200      4       2  150064        3.618   0.00014844
enh80269     3   52572900   52573900      4       2  150064       4.1864   1.4171e-05
enh80271     3   52589500   52590500      2       1  150064       3.1202   0.00090362
enh80273     3   52603600   52604600      1       1  150064       4.7159    1.203e-06
enh80274     3   52640400   52641400      1       1  150064        4.617    1.947e-06
enh80275     3   52683500   52684500      4       2  150064       4.8697   5.5886e-07
enh80280     3   52716400   52717400      4       1  150064       4.5002   3.3949e-06
enh80281     3   52717200   52718200      3       1  150064       4.3424   7.0472e-06
enh80282     3   52721600   52722600      2       1  150064       4.9234   4.2524e-07
enh80283     3   52726800   52727800      2       1  150064       4.2097   1.2786e-05
enh80285     3   52741600   52742600      3       1  150064       5.1293   1.4544e-07
enh80286     3   52803000   52804000      1       1  150064       5.0609    2.086e-07
enh80290     3   52869000   52870000      2       1  150064       4.8526   6.0923e-07
enh80292     3   52882500   52883500      2       1  150064       4.9173   4.3883e-07
enh80293     3   52907500   52908500      1       1  150064       5.6131    9.939e-09
enh80294     3   52925000   52926000      1       1  150064       4.9932    2.969e-07
enh80297     3   52931800   52932800      2       1  150064        4.483   3.6795e-06
enh80299     3   53074000   53075000      3       1  150064        3.124   0.00089216
enh80300     3   53105900   53106900      3       1  150064       1.8597     0.031461
enh80302     3   53117200   53118200      2       1  150064       2.6998    0.0034695
enh80304     3   53137400   53138400      1       1  150064       2.8338       0.0023
enh80309     3   53174500   53175500      1       1  150064       5.8968    1.853e-09
enh80310     3   53184000   53185000      2       1  150064       1.7249     0.042276
enh80319     3   53230000   53231000      4       2  150064       3.2444    0.0005884
enh80320     3   53267600   53268600     11       3  150064       2.8768    0.0020086
enh80321     3   53269200   53270200     10       2  150064       2.3096     0.010455
enh80323     3   53273000   53274000      5       2  150064       4.1058   2.0148e-05
enh80324     3   53275800   53276800      6       2  150064       2.0251     0.021427
enh80325     3   53277500   53278500      9       3  150064       2.3838    0.0085676
enh80326     3   53281500   53282500      4       2  150064       2.2884     0.011057
enh80327     3   53284500   53285500      3       2  150064       3.1891    0.0007136
enh80329     3   53290000   53291000      4       2  150064       2.6459    0.0040737
enh80330     3   53292900   53293900      4       2  150064       3.4983   0.00023411
enh80332     3   53303800   53304800      1       1  150064       1.9089      0.02814
enh80333     3   53320900   53321900      2       1  150064       2.2325     0.012791
enh80337     3   53358000   53359000      2       1  150064       1.8425     0.032701
enh80340     3   53362400   53363400      2       1  150064       3.4599   0.00027018
enh80349     3   53839700   53840700      5       2  150064       1.8075     0.035339
enh80350     3   53913800   53914800      1       1  150064       2.2603       0.0119
enh80352     3   53923600   53924600      2       1  150064       1.9728     0.024257
enh80357     3   54561200   54562200      4       2  150064       2.1703     0.014993
enh80389     3   55214000   55215000      3       1  150064       2.0925     0.018199
enh80395     3   55305800   55306800      6       2  150064       2.3609    0.0091147
enh80409     3   55450200   55451200      2       1  150064       1.9065     0.028296
enh80425     3   55720500   55721500      1       1  150064       1.9092      0.02812
enh80430     3   56153500   56154500      3       1  150064        2.311     0.010416
enh80435     3   56357600   56358600      1       1  150064       1.8939      0.02912
enh80438     3   56713600   56714600      4       1  150064       2.3096     0.010455
enh80452     3   56869800   56870800      3       1  150064       2.2422     0.012475
enh80453     3   56873600   56874600      3       1  150064       2.7889    0.0026446
enh80454     3   56879400   56880400      1       1  150064       2.1635      0.01525
enh80486     3   57258400   57259400      1       1  150064       1.9405      0.02616
enh80518     3   57790500   57791500      2       1  150064       1.6791     0.046565
enh80560     3   58079400   58080400      1       1  150064       1.8371       0.0331
enh80563     3   58148700   58149700      2       1  150064       1.7934     0.036458
enh80565     3   58160800   58161800      4       2  150064       2.6702    0.0037904
enh80567     3   58163700   58164700     10       2  150064       1.7864     0.037017
enh80587     3   58337400   58338400      2       1  150064       1.8801     0.030046
enh80592     3   58371400   58372400      4       2  150064       1.9003     0.028698
enh80593     3   58376900   58377900      5       2  150064       1.9567      0.02519
enh80594     3   58389900   58390900      6       2  150064       2.3311    0.0098732
enh80595     3   58396300   58397300      9       3  150064       2.0013      0.02268
enh80596     3   58400000   58401000      2       1  150064       1.8105     0.035106
enh80597     3   58405400   58406400      5       1  150064       2.2201     0.013206
enh80598     3   58417600   58418600      2       1  150064       2.2582     0.011967
enh80599     3   58420500   58421500      4       2  150064       1.6809     0.046386
enh80601     3   58456600   58457600      2       1  150064       2.2212     0.013169
enh80602     3   58460600   58461600      1       1  150064       1.7159      0.04309
enh80653     3   59411300   59412300      9       2  150064       1.7329     0.041555
enh80655     3   59437000   59438000     10       2  150064        1.937     0.026371
enh80661     3   59525700   59526700      4       2  150064       3.0204     0.001262
enh80663     3   59545100   59546100      4       2  150064       1.7532     0.039782
enh80674     3   59744700   59745700     10       3  150064       2.5525    0.0053484
enh80682     3   59847800   59848800      2       1  150064       2.3908    0.0084066
enh80684     3   60050300   60051300     12       2  150064       1.8235     0.034116
enh80685     3   60279700   60280700      4       1  150064        3.063    0.0010957
enh80686     3   60286800   60287800      1       1  150064       3.6921    0.0001112
enh80687     3   60289400   60290400      6       3  150064       5.5916   1.1251e-08
enh80688     3   60301700   60302700      1       1  150064       3.6131    0.0001513
enh80696     3   60706500   60707500      5       3  150064       2.5417    0.0055152
enh80704     3   61235700   61236700      2       1  150064       2.7964    0.0025835
enh80705     3   61237600   61238600      4       2  150064       1.7454     0.040454
enh80744     3   61827000   61828000      3       1  150064       1.7369     0.041207
enh80745     3   61833700   61834700      3       1  150064       2.2755     0.011438
enh80747     3   61840700   61841700      2       1  150064       2.8095    0.0024807
enh80763     3   62085600   62086600      3       2  150064       2.7729    0.0027782
enh80764     3   62086900   62087900      8       3  150064       2.7927    0.0026139
enh80765     3   62095200   62096200      7       2  150064       1.9881     0.023402
enh80783     3   62574400   62575400      1       1  150064        1.962      0.02488
enh80795     3   63341000   63342000      3       2  150064       2.7432    0.0030419
enh80804     3   63748700   63749700      5       2  150064       2.7657    0.0028399
enh80807     3   63841000   63842000      3       1  150064       3.8713   5.4135e-05
enh80808     3   63847600   63848600      1       1  150064       2.4506      0.00713
enh80809     3   63855900   63856900      2       1  150064       2.5461    0.0054469
enh80811     3   63861900   63862900      2       1  150064       4.5035   3.3424e-06
enh80813     3   63871400   63872400      4       2  150064       3.3385    0.0004211
enh80815     3   63881600   63882600      2       1  150064       2.1238     0.016843
enh80818     3   63896000   63897000      4       2  150064       2.3692    0.0089141
enh80819     3   63899800   63900800      1       1  150064       5.1478    1.318e-07
enh80820     3   63903500   63904500      2       1  150064       4.6483   1.6731e-06
enh80822     3   63919600   63920600      1       1  150064       2.6535     0.003983
enh80823     3   63925700   63926700      3       2  150064       4.6544   1.6249e-06
enh80828     3   63946300   63947300      1       1  150064       2.7057     0.003408
enh80830     3   63950300   63951300      5       3  150064       2.7735    0.0027728
enh80831     3   63951400   63952400      2       1  150064       4.1676   1.5389e-05
enh80832     3   63954400   63955400      3       1  150064       2.8903    0.0019243
enh80836     3   63994100   63995100      4       2  150064       4.9005   4.7802e-07
enh80837     3   63997100   63998100      4       2  150064       3.2143   0.00065381
enh80838     3   64007000   64008000      3       2  150064       2.3156     0.010291
enh80840     3   64016000   64017000      4       2  150064       1.7161      0.04307
enh80842     3   64017300   64018300      2       1  150064          2.2     0.013905
enh80844     3   64033700   64034700      2       1  150064       1.8105     0.035106
enh80845     3   64053100   64054100      1       1  150064       2.2004      0.01389
enh80852     3   64136600   64137600      3       2  150064       2.4476    0.0071913
enh80854     3   64152600   64153600      3       1  150064       3.1274   0.00088178
enh80855     3   64161700   64162700      5       3  150064       2.3617    0.0090953
enh80856     3   64173500   64174500      3       1  150064        2.646    0.0040728
enh80862     3   64200600   64201600      3       2  150064       2.6393    0.0041541
enh80863     3   64201400   64202400      5       3  150064       2.6926    0.0035452
enh80865     3   64204900   64205900      5       3  150064        1.843     0.032667
enh80866     3   64206600   64207600      3       2  150064       2.1075     0.017539
enh80868     3   64211800   64212800      5       2  150064       1.7993     0.035988
enh80870     3   64224400   64225400      4       2  150064       2.4588    0.0069698
enh80871     3   64242500   64243500      4       2  150064       2.6028    0.0046233
enh80873     3   64249400   64250400      3       2  150064       2.6781    0.0037023
enh80885     3   64354000   64355000      4       2  150064       2.0589     0.019751
enh80887     3   64394200   64395200      4       2  150064       2.7903    0.0026328
enh80888     3   64403200   64404200      4       2  150064        2.592    0.0047704
enh80891     3   64446000   64447000      4       2  150064       1.9387     0.026269
enh80941     3   65837200   65838200      1       1  150064       1.7034      0.04425
enh80943     3   65869100   65870100      8       2  150064       1.9126     0.027897
enh80944     3   65874200   65875200      4       2  150064       1.8886     0.029473
enh80966     3   65983500   65984500      4       2  150064       1.6736     0.047109
enh80979     3   66080800   66081800      2       1  150064       1.9798     0.023862
enh81021     3   66531600   66532600      1       1  150064       1.7962      0.03623
enh81045     3   67140600   67141600      3       2  150064        2.691     0.003562
enh81054     3   67644000   67645000      3       1  150064       2.5176    0.0059074
enh81055     3   67651100   67652100      2       1  150064        2.351    0.0093625
enh81056     3   67655300   67656300      7       1  150064       2.6603    0.0039036
enh81057     3   67660600   67661600      8       1  150064       2.7521     0.002961
enh81059     3   67685700   67686700      3       1  150064       1.7835     0.037251
enh81060     3   67690000   67691000      4       1  150064       1.8156     0.034719
enh81061     3   67690600   67691600      4       2  150064       1.6527     0.049198
enh81062     3   67696600   67697600      4       1  150064       1.9975     0.022888
enh81063     3   67697600   67698600      3       1  150064       2.0442     0.020466
enh81064     3   67699000   67700000      5       2  150064       2.3192     0.010192
enh81065     3   67702800   67703800      4       1  150064       2.1123     0.017329
enh81066     3   67996200   67997200      3       1  150064       2.7465    0.0030114
enh81096     3   69355500   69356500      3       2  150064       2.7642    0.0028529
enh81099     3   69413100   69414100      9       2  150064        2.839    0.0022631
enh81100     3   69418200   69419200      4       1  150064       2.9448    0.0016157
enh81104     3   69469700   69470700      3       2  150064       2.3952    0.0083052
enh81113     3   69741600   69742600      2       1  150064       2.0315       0.0211
enh81117     3   69795900   69796900      1       1  150064       3.1258    0.0008866
enh81118     3   69799900   69800900      1       1  150064       3.1668    0.0007706
enh81119     3   69811900   69812900      1       1  150064       3.0159     0.001281
enh81122     3   69825700   69826700      1       1  150064       3.3402    0.0004186
enh81125     3   69840300   69841300      2       1  150064       3.6867   0.00011358
enh81127     3   69871100   69872100      3       2  150064        3.512   0.00022235
enh81128     3   69887400   69888400      5       2  150064       2.7303    0.0031637
enh81129     3   69904600   69905600      1       1  150064       3.2983    0.0004863
enh81131     3   69939000   69940000      2       1  150064       2.3305    0.0098893
enh81136     3   70784800   70785800      1       1  150064       1.7541      0.03971
enh81137     3   70820000   70821000      1       1  150064         2.38     0.008657
enh81140     3   70861500   70862500      1       1  150064       2.1434      0.01604
enh81141     3   70873200   70874200      1       1  150064       3.0469     0.001156
enh81159     3   71100700   71101700      3       2  150064       1.7975     0.036128
enh81164     3   71123600   71124600      2       1  150064       1.8206     0.034335
enh81165     3   71125600   71126600      3       1  150064       2.8853    0.0019552
enh81166     3   71127500   71128500      4       1  150064       1.8485     0.032265
enh81167     3   71129200   71130200      3       1  150064        2.188     0.014333
enh81170     3   71148800   71149800      1       1  150064       1.7816      0.03741
enh81171     3   71152400   71153400      2       1  150064       1.9843     0.023609
enh81172     3   71156400   71157400      1       1  150064       2.2562      0.01203
enh81173     3   71159400   71160400      1       1  150064       2.8255      0.00236
enh81174     3   71166900   71167900      1       1  150064       3.1354    0.0008581
enh81175     3   71175500   71176500      5       2  150064       2.1267     0.016723
enh81176     3   71180300   71181300      1       1  150064       1.7229      0.04245
enh81182     3   71229000   71230000      1       1  150064       1.6993      0.04463
enh81186     3   71257500   71258500      2       1  150064       1.7361     0.041276
enh81189     3   71288800   71289800      2       1  150064       3.6057   0.00015566
enh81190     3   71294000   71295000      3       1  150064       1.9355     0.026462
enh81195     3   71353600   71354600      2       1  150064       2.6003    0.0046568
enh81196     3   71359400   71360400      3       1  150064       3.1417   0.00083982
enh81198     3   71390600   71391600      3       1  150064       3.1869   0.00071897
enh81211     3   71504600   71505600      2       1  150064       2.9132    0.0017887
enh81212     3   71505500   71506500      3       1  150064       2.4465    0.0072122
enh81214     3   71517600   71518600      2       1  150064       3.1919    0.0007068
enh81215     3   71545700   71546700      5       1  150064       2.6258     0.004322
enh81216     3   71551400   71552400      5       2  150064       4.7648   9.4506e-07
enh81217     3   71553800   71554800      1       1  150064       4.8402    6.485e-07
enh81219     3   71563300   71564300      3       1  150064       4.7037   1.2777e-06
enh81221     3   71581900   71582900      3       2  150064       3.6914   0.00011151
enh81222     3   71585600   71586600      2       1  150064       3.1861   0.00072098
enh81224     3   71592200   71593200      1       1  150064       3.4803    0.0002504
enh81228     3   71648400   71649400      1       1  150064         3.43    0.0003018
enh81230     3   71650700   71651700      2       1  150064       2.7169    0.0032945
enh81231     3   71677900   71678900      3       2  150064       4.1919   1.3833e-05
enh81265     3   72235000   72236000      5       2  150064       2.0673     0.019352
enh81289     3   72531300   72532300      4       1  150064       1.9651     0.024701
enh81317     3   73050900   73051900      5       1  150064       1.9259     0.027059
enh81319     3   73068800   73069800      2       1  150064       2.1292     0.016619
enh81325     3   73094600   73095600      6       2  150064       1.8651     0.031083
enh81327     3   73104700   73105700      1       1  150064       1.6871      0.04579
enh81329     3   73110200   73111200      3       2  150064        1.663     0.048154
enh81332     3   73120500   73121500      2       1  150064       2.2687     0.011643
enh81375     3   73667500   73668500      2       1  150064       1.7881     0.036884
enh81377     3   73675200   73676200      1       1  150064       2.1507      0.01575
enh81428     3   75865700   75866700      1       1  150064        2.068      0.01932
enh81437     3   76452200   76453200      6       2  150064       1.8253     0.033974
enh81491     3   79920400   79921400      2       1  150064        2.276     0.011424
enh81493     3   80239200   80240200      2       1  150064       1.6755     0.046921
enh81496     3   81264900   81265900      3       2  150064       1.9044     0.028428
enh81504     3   81495700   81496700      2       1  150064       2.0576     0.019813
enh81506     3   81498200   81499200      2       1  150064       2.2848     0.011161
enh81508     3   81514200   81515200      2       1  150064       1.7656     0.038733
enh81510     3   81534900   81535900      2       1  150064       1.7593     0.039264
enh81511     3   81540500   81541500      2       1  150064       1.6955     0.044991
enh81516     3   81614200   81615200      2       1  150064       1.7608      0.03914
enh81520     3   81741900   81742900      2       1  150064       2.1326     0.016478
enh81526     3   81781600   81782600      1       1  150064       2.2135      0.01343
enh81536     3   81811600   81812600      5       2  150064       1.6726     0.047206
enh81587     3   87335500   87336500      1       1  150064       1.8647      0.03111
enh81611     3   88762200   88763200      4       1  150064       1.8206     0.034331
enh81620     3   89156000   89157000      3       2  150064       1.9893     0.023333
enh81641     3   93562500   93563500      3       2  150064       2.3644    0.0090301
enh81652     3   93964600   93965600      1       1  150064       2.1978      0.01398
enh81653     3   94012800   94013800      4       2  150064       1.6849        0.046
enh81660     3   95038400   95039400      3       1  150064       1.8868     0.029592
enh81662     3   95641600   95642600      2       1  150064       2.1384     0.016243
enh81666     3   97484500   97485500      1       1  150064       2.5832     0.004895
enh81674     3   97620200   97621200      2       1  150064       1.6937      0.04516
enh81675     3   97651000   97652000      3       1  150064       1.9305     0.026771
enh81750     3   99203500   99204500      4       2  150064       2.1575     0.015485
enh81780     3   99393000   99394000      1       1  150064       2.1444        0.016
enh81781     3   99396900   99397900      3       1  150064       2.0202      0.02168
enh81783     3   99403600   99404600      3       1  150064       1.8375     0.033069
enh81786     3   99419400   99420400      5       3  150064       1.8703     0.030722
enh81787     3   99426100   99427100      1       1  150064       2.6499     0.004026
enh81788     3   99432300   99433300      2       1  150064       2.4835    0.0065042
enh81789     3   99435000   99436000      4       2  150064       2.1297     0.016598
enh81790     3   99439700   99440700      2       1  150064       2.5173     0.005913
enh81791     3   99466400   99467400      2       1  150064       2.1725     0.014908
enh81792     3   99470700   99471700      4       2  150064       1.9688     0.024488
enh81798     3   99485900   99486900      2       1  150064       1.9361      0.02643
enh81799     3   99493000   99494000      4       2  150064       2.2836     0.011199
enh81800     3   99495000   99496000      4       2  150064       1.8677     0.030898
enh81921     3  100555000  100556000      3       2  150064       2.0641     0.019504
enh81922     3  100583000  100584000      1       1  150064       2.9529     0.001574
enh81928     3  100612000  100613000      4       1  150064       1.8106     0.035099
enh82019     3  101772000  101773000      1       1  150064       1.9742      0.02418
enh82020     3  101779400  101780400      6       3  150064       2.1128     0.017308
enh82056     3  104670800  104671800      5       2  150064       1.6867     0.045833
enh82059     3  104837600  104838600      6       2  150064        1.996     0.022969
enh82060     3  104869100  104870100      9       3  150064       1.9009     0.028659
enh82062     3  104993500  104994500      3       2  150064       2.2729     0.011516
enh82065     3  105070100  105071100      3       1  150064       2.2287     0.012917
enh82079     3  105213400  105214400      1       1  150064       1.8111      0.03506
enh82082     3  105230700  105231700      1       1  150064       2.2439      0.01242
enh82083     3  105237200  105238200      4       2  150064       2.0079     0.022328
enh82084     3  105242100  105243100      4       2  150064       2.8662    0.0020773
enh82087     3  105272500  105273500      1       1  150064       2.0351      0.02092
enh82100     3  105498400  105499400      2       1  150064       2.1538      0.01563
enh82102     3  105504800  105505800      2       1  150064       1.6825     0.046234
enh82104     3  105510900  105511900      4       2  150064        2.283     0.011215
enh82109     3  105520000  105521000      3       2  150064       1.6722     0.047238
enh82110     3  105520700  105521700      4       2  150064        1.708     0.043815
enh82111     3  105524600  105525600      5       2  150064       2.9053    0.0018343
enh82112     3  105527900  105528900      3       2  150064       2.0647     0.019475
enh82113     3  105530400  105531400      3       2  150064       2.2878     0.011075
enh82114     3  105541700  105542700      1       1  150064       1.7223      0.04251
enh82115     3  105547200  105548200      9       3  150064       1.8169     0.034614
enh82122     3  105598900  105599900      3       1  150064       1.9093     0.028111
enh82123     3  105603300  105604300      3       2  150064       2.1209     0.016966
enh82126     3  105648300  105649300      3       2  150064       2.3897     0.008432
enh82151     3  105951700  105952700      5       2  150064       2.3102     0.010438
enh82161     3  106143700  106144700      7       1  150064       2.0905     0.018286
enh82172     3  106335200  106336200      1       1  150064       2.2138      0.01342
enh82214     3  106982400  106983400      4       2  150064        2.014     0.022006
enh82221     3  107280500  107281500      3       1  150064        2.258     0.011971
enh82224     3  107323100  107324100      1       1  150064       2.4233      0.00769
enh82225     3  107360400  107361400      2       1  150064       2.6226     0.004363
enh82226     3  107363200  107364200      2       1  150064       2.5721    0.0050542
enh82227     3  107378900  107379900      3       2  150064       3.0933   0.00098965
enh82229     3  107389200  107390200      3       2  150064       1.6644     0.048018
enh82231     3  107402400  107403400      2       1  150064       1.9936     0.023098
enh82240     3  107563700  107564700      3       1  150064       2.8519    0.0021726
enh82264     3  107871600  107872600      5       1  150064       3.5679   0.00017994
enh82265     3  107878000  107879000      4       2  150064       2.5354    0.0056164
enh82266     3  107898000  107899000      4       1  150064       3.3653   0.00038224
enh82267     3  107900800  107901800      6       2  150064       3.2356   0.00060701
enh82268     3  107901800  107902800      9       2  150064       3.3527    0.0004002
enh82269     3  107920700  107921700      8       1  150064        3.359   0.00039106
enh82270     3  107934500  107935500      7       3  150064       2.7484    0.0029945
enh82271     3  107937700  107938700      5       1  150064       2.6892    0.0035816
enh82272     3  107942400  107943400      3       2  150064       1.9197     0.027449
enh82274     3  108107100  108108100      3       1  150064        1.748      0.04023
enh82280     3  108172200  108173200      2       1  150064       2.0259     0.021386
enh82324     3  110532300  110533300      4       2  150064       1.9223     0.027283
enh82400     3  111686100  111687100      2       1  150064        1.699     0.044659
enh82432     3  112287100  112288100      3       1  150064        1.713     0.043357
enh82435     3  112317200  112318200      4       1  150064       1.8775     0.030222
enh82441     3  112337600  112338600      3       2  150064       1.7669     0.038618
enh82498     3  112976800  112977800      8       3  150064       1.8752     0.030385
enh82528     3  113617400  113618400      5       3  150064       2.0123     0.022093
enh82529     3  113631300  113632300      6       3  150064       1.8725     0.030566
enh82546     3  114094500  114095500      2       1  150064       1.6744     0.047028
enh82551     3  114118800  114119800      4       2  150064       1.8695     0.030776
enh82559     3  114167800  114168800      1       1  150064       2.1179      0.01709
enh82560     3  114170700  114171700      1       1  150064       4.4478    4.337e-06
enh82561     3  114173900  114174900      1       1  150064       3.2368    0.0006044
enh82567     3  114270800  114271800      2       1  150064       2.5016     0.006182
enh82573     3  114327300  114328300      3       2  150064        2.116     0.017173
enh82574     3  114340500  114341500      5       2  150064       3.1661   0.00077254
enh82575     3  114345400  114346400      1       1  150064       1.7002      0.04455
enh82578     3  114378400  114379400      5       3  150064       2.8274    0.0023466
enh82579     3  114388100  114389100      2       1  150064       2.3689    0.0089197
enh82632     3  115116000  115117000     13       3  150064       2.6243    0.0043414
enh82640     3  115299400  115300400      2       1  150064       1.8338     0.033345
enh82664     3  115631200  115632200      1       1  150064       2.8881     0.001938
enh82683     3  116582400  116583400      4       1  150064       1.6974     0.044814
enh82688     3  116778200  116779200      5       3  150064       1.6508     0.049388
enh82714     3  117508600  117509600      1       1  150064       2.9274     0.001709
enh82716     3  117611600  117612600      2       1  150064        3.232   0.00061454
enh82717     3  117621400  117622400      5       3  150064       3.6279   0.00014284
enh82718     3  117622200  117623200      6       3  150064       3.2817   0.00051591
enh82720     3  117681000  117682000      5       3  150064       2.9321    0.0016833
enh82752     3  119186700  119187700      4       2  150064       1.6637     0.048088
enh82807     3  120042400  120043400      1       1  150064       1.9912      0.02323
enh82810     3  120069200  120070200      1       1  150064       1.7053      0.04407
enh82817     3  120142600  120143600      7       3  150064       2.1161     0.017167
enh82818     3  120146000  120147000      3       2  150064       1.7396     0.040967
enh82828     3  120216300  120217300      4       2  150064       1.6497     0.049504
enh82835     3  120287200  120288200      8       3  150064       2.2451     0.012381
enh82855     3  121151200  121152200      2       1  150064       1.9809     0.023799
enh82868     3  121713900  121714900      3       1  150064        2.163     0.015272
enh82869     3  121716800  121717800      2       1  150064       2.1789     0.014668
enh82876     3  122103600  122104600      2       1  150064       1.8218     0.034241
enh82899     3  122493100  122494100      5       2  150064       1.8647     0.031109
enh82901     3  122511400  122512400      6       3  150064        1.796     0.036246
enh82904     3  122608500  122609500      1       1  150064        3.126    0.0008861
enh82905     3  122650500  122651500      3       1  150064       2.0934     0.018157
enh82913     3  122771700  122772700      4       2  150064       2.2015     0.013851
enh82914     3  122787600  122788600      5       2  150064       2.9058    0.0018317
enh82916     3  122793900  122794900      3       1  150064       2.6199    0.0043974
enh82922     3  122822900  122823900      6       3  150064       3.3621   0.00038671
enh82924     3  122857300  122858300      1       1  150064       1.8921      0.02924
enh82966     3  123452200  123453200      3       2  150064       1.8659     0.031027
enh82992     3  123587800  123588800      2       1  150064       1.6619     0.048265
enh83007     3  123887200  123888200      4       2  150064       1.7054      0.04406
enh83010     3  123967000  123968000      3       2  150064       3.1639   0.00077837
enh83012     3  123980300  123981300      2       1  150064        3.329   0.00043584
enh83013     3  123985100  123986100      4       2  150064       4.2001    1.334e-05
enh83014     3  123991400  123992400      3       2  150064       2.9628    0.0015243
enh83015     3  123995900  123996900      3       2  150064        2.927    0.0017114
enh83017     3  124034000  124035000      4       2  150064       2.1726     0.014905
enh83018     3  124082400  124083400      3       2  150064       3.3314   0.00043202
enh83019     3  124101800  124102800      5       2  150064       2.3081     0.010496
enh83020     3  124147200  124148200      1       1  150064       2.9762     0.001459
enh83022     3  124228700  124229700      5       2  150064       2.5619    0.0052054
enh83023     3  124233000  124234000      7       3  150064       2.0219     0.021592
enh83025     3  124277000  124278000      2       1  150064       2.7882    0.0026505
enh83061     3  124551600  124552600      2       1  150064       2.1211     0.016955
enh83068     3  124572200  124573200      5       2  150064       2.3675    0.0089546
enh83069     3  124577500  124578500      5       2  150064       2.3833    0.0085801
enh83072     3  124595000  124596000      4       2  150064       1.7681     0.038524
enh83074     3  124598000  124599000      3       1  150064        2.243     0.012449
enh83080     3  124704400  124705400      4       1  150064       1.6788       0.0466
enh83098     3  124802300  124803300     10       2  150064       1.7211     0.042619
enh83100     3  124817400  124818400      4       1  150064       2.1136     0.017276
enh83103     3  124837900  124838900      2       1  150064       2.6613    0.0038921
enh83106     3  124847000  124848000      4       2  150064       2.6189    0.0044107
enh83120     3  124913500  124914500      3       2  150064       1.7976     0.036122
enh83123     3  124939000  124940000      4       2  150064       2.9366    0.0016591
enh83125     3  124955000  124956000      2       1  150064       2.5184    0.0058943
enh83127     3  124999700  125000700      2       1  150064        2.218     0.013276
enh83132     3  125040900  125041900      2       1  150064       2.0474      0.02031
enh83133     3  125049900  125050900      1       1  150064       2.7366     0.003104
enh83135     3  125070500  125071500      2       1  150064       1.8656     0.031048
enh83153     3  125237000  125238000      6       3  150064       1.7114     0.043499
enh83157     3  125309800  125310800      2       1  150064       2.4667     0.006818
enh83158     3  125315000  125316000      5       3  150064       1.9109     0.028007
enh83160     3  125321800  125322800      5       3  150064         1.89     0.029379
enh83163     3  125369600  125370600      3       1  150064       1.8006     0.035882
enh83173     3  125732900  125733900      5       2  150064       1.9469     0.025771
enh83209     3  126429900  126430900      1       1  150064       2.1859      0.01441
enh83212     3  126496000  126497000      2       1  150064       2.5596    0.0052402
enh83214     3  126530100  126531100      1       1  150064       1.7109      0.04355
enh83223     3  126614300  126615300      1       1  150064       1.6957      0.04497
enh83253     3  127305100  127306100      1       1  150064       1.6953      0.04501
enh83297     3  127729800  127730800      4       2  150064       3.0073    0.0013178
enh83302     3  127779500  127780500      5       2  150064        2.047     0.020327
enh83303     3  127781100  127782100      1       1  150064       3.4599    0.0002702
enh83308     3  127799300  127800300      3       1  150064       1.9766     0.024045
enh83325     3  128072600  128073600      2       1  150064       2.8475    0.0022029
enh83351     3  128505500  128506500      2       1  150064        2.623    0.0043584
enh83366     3  128805700  128806700      1       1  150064       2.0976      0.01797
enh83367     3  128824700  128825700      2       1  150064       1.6768     0.046795
enh83370     3  128841600  128842600      2       1  150064       1.7523      0.03986
enh83376     3  128906000  128907000      1       1  150064       2.2691      0.01163
enh83379     3  128930200  128931200      1       1  150064        2.084      0.01858
enh83383     3  128958300  128959300      1       1  150064       2.8863     0.001949
enh83385     3  128971600  128972600      1       1  150064       3.0267     0.001236
enh83386     3  128984100  128985100      2       1  150064       2.6247    0.0043358
enh83387     3  128996200  128997200      3       2  150064        3.131   0.00087118
enh83388     3  128998600  128999600      1       1  150064       3.4818     0.000249
enh83391     3  129007600  129008600      1       1  150064       3.5297     0.000208
enh83392     3  129023200  129024200      1       1  150064       3.6939    0.0001104
enh83395     3  129032500  129033500      2       1  150064       2.9966    0.0013648
enh83396     3  129035800  129036800      1       1  150064       3.4195    0.0003137
enh83425     3  129305700  129306700      5       2  150064       1.7562     0.039524
enh83427     3  129310700  129311700      5       3  150064       2.1873     0.014359
enh83429     3  129314800  129315800      2       1  150064       1.7121     0.043444
enh83433     3  129330800  129331800      3       2  150064       1.7852     0.037112
enh83434     3  129334400  129335400      3       2  150064       1.7441     0.040567
enh83435     3  129340900  129341900      3       1  150064       2.5042    0.0061371
enh83436     3  129343000  129344000      1       1  150064       1.6463      0.04985
enh83484     3  130462900  130463900      1       1  150064       1.9919      0.02319
enh83485     3  130467400  130468400      1       1  150064       1.9268        0.027
enh83507     3  130746000  130747000      3       2  150064       1.8342     0.033309
enh83521     3  131114400  131115400      3       2  150064        1.862     0.031305
enh83526     3  131259100  131260100      2       1  150064       2.1385     0.016239
enh83527     3  131262600  131263600      2       1  150064       1.8569     0.031664
enh83528     3  131309900  131310900      3       1  150064        2.567    0.0051287
enh83529     3  131349200  131350200      7       1  150064       2.1953      0.01407
enh83537     3  131914700  131915700      4       2  150064       2.0542     0.019978
enh83575     3  132387900  132388900      2       1  150064       2.4994    0.0062202
enh83579     3  132445000  132446000      2       1  150064       1.9251     0.027111
enh83580     3  132491300  132492300      2       1  150064       1.7753     0.037924
enh83581     3  132501900  132502900      3       2  150064       1.8385     0.032997
enh83594     3  133013200  133014200      3       1  150064       2.3816    0.0086182
enh83595     3  133019700  133020700      2       1  150064       2.0727     0.019099
enh83596     3  133127300  133128300      4       2  150064       1.7826     0.037325
enh83612     3  133259600  133260600      3       1  150064       1.8878     0.029523
enh83628     3  133540200  133541200      9       4  150064       2.1688     0.015048
enh83633     3  133681500  133682500      8       2  150064       2.4644    0.0068626
enh83634     3  133683400  133684400      3       2  150064       1.8209     0.034311
enh83695     3  134428100  134429100      2       1  150064       1.7915     0.036604
enh83705     3  135614700  135615700      3       1  150064       3.0743    0.0010551
enh83707     3  135648400  135649400      2       1  150064       3.8122   6.8876e-05
enh83708     3  135663600  135664600      1       1  150064       3.9272    4.297e-05
enh83709     3  135686700  135687700      2       1  150064       3.6211   0.00014665
enh83710     3  135687800  135688800      2       1  150064       2.8733    0.0020308
enh83712     3  135692500  135693500      2       1  150064       3.5942   0.00016267
enh83714     3  135707800  135708800      2       1  150064        3.569   0.00017919
enh83715     3  135710200  135711200      2       1  150064       2.1566     0.015519
enh83719     3  135740400  135741400      5       3  150064       4.7985   7.9916e-07
enh83720     3  135788500  135789500      1       1  150064       2.7499     0.002981
enh83721     3  135793700  135794700      2       1  150064       2.4321    0.0075061
enh83726     3  135889800  135890800      1       1  150064       2.2668       0.0117
enh83730     3  135916300  135917300      2       1  150064       2.8409    0.0022496
enh83731     3  135968200  135969200      2       1  150064       3.6371   0.00013789
enh83732     3  135984900  135985900      2       1  150064       1.6934     0.045191
enh83733     3  136051900  136052900      3       2  150064        3.642   0.00013525
enh83734     3  136054800  136055800      4       2  150064       2.3513     0.009355
enh83736     3  136068400  136069400      3       1  150064       5.3841     3.64e-08
enh83739     3  136183200  136184200      4       2  150064       2.6901     0.003571
enh83740     3  136192300  136193300      3       2  150064       3.1965   0.00069542
enh83743     3  136264400  136265400      2       1  150064       1.9973     0.022896
enh83745     3  136335000  136336000      2       1  150064       2.5686    0.0051059
enh83749     3  136351300  136352300      3       1  150064       1.6761     0.046861
enh83752     3  136390500  136391500      2       1  150064       2.8367    0.0022794
enh83758     3  136464000  136465000      2       1  150064         2.49     0.006388
enh83760     3  136465800  136466800      5       2  150064       3.7947   7.3912e-05
enh83761     3  136467200  136468200      4       2  150064        2.843    0.0022346
enh83762     3  136502200  136503200      1       1  150064       3.1101     0.000935
enh83764     3  136508400  136509400      3       2  150064       1.8463     0.032423
enh83765     3  136521000  136522000      2       1  150064       2.3337    0.0098062
enh83766     3  136536400  136537400      3       1  150064       3.0338    0.0012075
enh83767     3  136554500  136555500      1       1  150064       2.0492      0.02022
enh83768     3  136557500  136558500      1       1  150064       2.2451      0.01238
enh83769     3  136579000  136580000      1       1  150064       3.0474     0.001154
enh83770     3  136582200  136583200      3       1  150064       2.8193    0.0024062
enh83771     3  136612500  136613500      1       1  150064       3.0285     0.001229
enh83772     3  136644000  136645000      2       1  150064        2.872    0.0020397
enh83773     3  136649200  136650200      2       1  150064       2.9002    0.0018647
enh83775     3  136661600  136662600      3       2  150064       2.6271    0.0043052
enh83776     3  136671000  136672000      4       2  150064       3.7924   7.4608e-05
enh83777     3  136675500  136676500      2       1  150064       3.6475   0.00013238
enh83778     3  136679600  136680600      1       1  150064       3.7885    7.579e-05
enh83779     3  136703300  136704300      4       1  150064       3.8156   6.7914e-05
enh83780     3  136713600  136714600      2       1  150064       1.9002     0.028701
enh83783     3  136733200  136734200      1       1  150064       4.5297    2.954e-06
enh83784     3  136742100  136743100      2       1  150064       3.8164   6.7709e-05
enh83785     3  136751400  136752400      5       1  150064       4.0192   2.9198e-05
enh83800     3  137904800  137905800      2       1  150064       1.9238     0.027192
enh83824     3  138392200  138393200      1       1  150064       2.1802      0.01462
enh83827     3  138415000  138416000      2       1  150064        2.088     0.018398
enh83828     3  138483300  138484300      1       1  150064       2.0492      0.02022
enh83884     3  140304500  140305500      2       1  150064        2.413    0.0079113
enh83886     3  140347800  140348800      6       3  150064       4.0373   2.7039e-05
enh83887     3  140355200  140356200      6       1  150064       3.6596   0.00012629
enh83897     3  140794900  140795900      3       1  150064       1.9318     0.026695
enh83951     3  141257200  141258200      4       2  150064       1.6502     0.049446
enh83996     3  142037500  142038500      1       1  150064        1.863      0.03123
enh84010     3  142572100  142573100      1       1  150064       1.7397      0.04096
enh84027     3  142837200  142838200      3       1  150064       2.4642    0.0068664
enh84043     3  143021000  143022000      5       3  150064       2.1562     0.015535
enh84044     3  143026200  143027200      4       2  150064       2.5349    0.0056232
enh84045     3  143028500  143029500      6       4  150064       2.0558     0.019899
enh84046     3  143032900  143033900      2       1  150064       2.1738     0.014859
enh84050     3  143140000  143141000      6       2  150064         1.82     0.034378
enh84075     3  143512300  143513300      1       1  150064       2.0107      0.02218
enh84080     3  143550000  143551000      2       1  150064       2.3039     0.010615
enh84109     3  145654000  145655000      5       2  150064       2.7813    0.0027075
enh84110     3  145654800  145655800      5       2  150064       2.1528     0.015669
enh84171     3  146467900  146468900      7       3  150064       1.8998      0.02873
enh84181     3  146690400  146691400      1       1  150064       1.6464      0.04984
enh84187     3  147016100  147017100      2       1  150064       1.8204     0.034351
enh84222     3  148230500  148231500      2       1  150064        1.648     0.049679
enh84237     3  148620000  148621000      5       1  150064       2.0261     0.021375
enh84257     3  148916100  148917100      3       2  150064       2.0202     0.021681
enh84258     3  148917000  148918000      1       1  150064       2.3391     0.009664
enh84260     3  148939400  148940400      4       2  150064       2.4525    0.0070927
enh84360     3  149379900  149380900      1       1  150064       2.2212      0.01317
enh84385     3  149779100  149780100      2       1  150064       2.3153     0.010298
enh84428     3  150106200  150107200      1       1  150064       2.0441      0.02047
enh84443     3  150323200  150324200      3       2  150064       2.0821     0.018666
enh84461     3  150688100  150689100      2       1  150064       2.7165    0.0032989
enh84462     3  150688600  150689600      4       1  150064       1.7679      0.03854
enh84492     3  151154200  151155200      1       1  150064       2.1722      0.01492
enh84524     3  151831800  151832800      3       1  150064       2.0592     0.019737
enh84527     3  151867000  151868000      3       1  150064        1.749     0.040143
enh84559     3  152049700  152050700      1       1  150064       2.1107       0.0174
enh84560     3  152065000  152066000      3       2  150064        2.464    0.0068701
enh84571     3  152097900  152098900      2       1  150064       2.0184     0.021772
enh84576     3  152120800  152121800      1       1  150064       2.1297       0.0166
enh84579     3  152134700  152135700      2       1  150064       2.2445     0.012401
enh84580     3  152147400  152148400      1       1  150064       1.6567      0.04879
enh84582     3  152155800  152156800      2       1  150064       1.6727     0.047198
enh84584     3  152169800  152170800      2       1  150064       2.0707     0.019194
enh84587     3  152215000  152216000      3       1  150064       1.9367      0.02639
enh84591     3  152313100  152314100      3       1  150064       2.0084       0.0223
enh84592     3  152314300  152315300      1       1  150064       2.1906      0.01424
enh84594     3  152436400  152437400      1       1  150064        2.134      0.01642
enh84597     3  152497300  152498300      2       1  150064       1.8089      0.03523
enh84598     3  152551800  152552800      3       1  150064       2.8442    0.0022259
enh84599     3  152626900  152627900      2       1  150064       2.3332    0.0098192
enh84621     3  152991400  152992400      4       2  150064       1.8628     0.031247
enh84631     3  153068300  153069300      5       2  150064       1.6598      0.04848
enh84649     3  154034600  154035600      1       1  150064       2.4845     0.006486
enh84690     3  155108200  155109200      2       1  150064       1.8872     0.029568
enh84696     3  155215700  155216700      3       1  150064       2.5181    0.0058987
enh84698     3  155289300  155290300      3       2  150064       2.0981     0.017948
enh84726     3  156018500  156019500      1       1  150064       1.6965       0.0449
enh84737     3  156210100  156211100      4       2  150064       2.1534     0.015644
enh84775     3  156469900  156470900      2       1  150064       1.9412     0.026119
enh84797     3  156794500  156795500      4       1  150064       2.0568     0.019852
enh84800     3  156807400  156808400      1       1  150064       1.9919      0.02319
enh84803     3  156816400  156817400      2       1  150064       2.6785    0.0036981
enh84806     3  156833200  156834200      2       1  150064       2.4107     0.007961
enh84817     3  156922500  156923500      4       2  150064        1.993     0.023131
enh84927     3  158881600  158882600      1       1  150064       2.1829      0.01452
enh84930     3  158918000  158919000      5       1  150064       1.8385     0.032993
enh84937     3  159175600  159176600      2       1  150064       2.4551    0.0070418
enh84968     3  159554500  159555500      2       1  150064       1.6544     0.049027
enh84971     3  159558400  159559400      1       1  150064       1.8891      0.02944
enh84985     3  159611700  159612700      2       1  150064       2.5505    0.0053789
enh85005     3  159815800  159816800      1       1  150064       2.3051      0.01058
enh85016     3  159977000  159978000      1       1  150064       1.7991        0.036
enh85043     3  160519000  160520000      4       1  150064       1.9304     0.026781
enh85052     3  160821400  160822400      2       1  150064       2.4988    0.0062306
enh85053     3  160823100  160824100      3       2  150064       2.1065     0.017582
enh85055     3  160867000  160868000      1       1  150064       2.4805     0.006559
enh85056     3  160880400  160881400      1       1  150064       2.2383       0.0126
enh85061     3  160980600  160981600      2       1  150064        3.373   0.00037183
enh85063     3  160983900  160984900      1       1  150064       1.9003       0.0287
enh85064     3  161002300  161003300      4       1  150064       3.2199    0.0006411
enh85065     3  161033400  161034400      3       2  150064       2.1156     0.017189
enh85066     3  161065400  161066400      2       1  150064       3.4799   0.00025083
enh85067     3  161067500  161068500      4       2  150064        1.908     0.028193
enh85069     3  161133100  161134100      1       1  150064       2.3963      0.00828
enh85070     3  161277500  161278500      5       3  150064       1.6731      0.04715
enh85076     3  161632700  161633700      4       2  150064       3.3391   0.00042029
enh85077     3  161657400  161658400      1       1  150064       3.5127    0.0002218
enh85081     3  161920900  161921900      6       2  150064       3.7562   8.6266e-05
enh85082     3  161935200  161936200      6       2  150064       2.5448    0.0054664
enh85083     3  162003700  162004700      3       2  150064        3.393   0.00034564
enh85104     3  167453800  167454800      3       1  150064       3.6233   0.00014542
enh85106     3  167531500  167532500      2       1  150064        1.852     0.032015
enh85107     3  167569600  167570600      3       2  150064       3.2462   0.00058469
enh85108     3  167579400  167580400      4       2  150064       3.4199   0.00031324
enh85109     3  167594400  167595400      3       2  150064        1.731      0.04173
enh85110     3  167604600  167605600      2       1  150064       2.7209    0.0032553
enh85127     3  167805800  167806800      4       1  150064       2.3456    0.0094992
enh85128     3  167806800  167807800      1       1  150064       2.5034      0.00615
enh85129     3  167809400  167810400      5       1  150064       2.1498     0.015786
enh85130     3  167814500  167815500      2       1  150064       2.0918      0.01823
enh85131     3  167818700  167819700      3       1  150064       2.2288     0.012913
enh85132     3  167834400  167835400      4       1  150064       1.9661     0.024641
enh85133     3  167838900  167839900      1       1  150064       1.8286      0.03373
enh85135     3  167879700  167880700      4       2  150064        1.961     0.024941
enh85150     3  168759600  168760600      3       2  150064       1.6929     0.045233
enh85154     3  168808500  168809500      5       2  150064       2.1189     0.017048
enh85157     3  168829200  168830200      2       1  150064       2.6132     0.004485
enh85166     3  169040900  169041900      1       1  150064       2.0792       0.0188
enh85175     3  169417200  169418200      2       1  150064       2.2414     0.012499
enh85180     3  169535900  169536900      2       1  150064       1.9428     0.026023
enh85181     3  169554200  169555200      3       1  150064       2.4372    0.0074011
enh85183     3  169697100  169698100      1       1  150064       2.1399      0.01618
enh85184     3  169716300  169717300      3       1  150064       1.9151     0.027738
enh85186     3  169767000  169768000      2       1  150064        1.753     0.039804
enh85188     3  169825700  169826700      2       1  150064       2.1028      0.01774
enh85194     3  169944700  169945700      3       2  150064       2.7656    0.0028406
enh85217     3  170165600  170166600      4       1  150064       2.2046     0.013742
enh85226     3  170241000  170242000      6       3  150064       2.4012    0.0081714
enh85233     3  170331900  170332900      4       2  150064       2.1998     0.013912
enh85260     3  170623400  170624400      2       1  150064       2.6978    0.0034902
enh85268     3  170762700  170763700      4       2  150064       2.9499    0.0015896
enh85282     3  170883400  170884400      2       1  150064       1.7317     0.041666
enh85284     3  170893700  170894700      5       2  150064       1.7852     0.037112
enh85296     3  171046200  171047200      1       1  150064       2.0855      0.01851
enh85303     3  171135200  171136200      2       1  150064        1.944     0.025946
enh85318     3  171429700  171430700      1       1  150064       1.6568      0.04878
enh85324     3  171499200  171500200      2       1  150064       2.4706    0.0067445
enh85326     3  171508000  171509000      2       1  150064       2.3313    0.0098693
enh85327     3  171515500  171516500      1       1  150064       2.3048      0.01059
enh85328     3  171519100  171520100      4       2  150064       2.6381    0.0041683
enh85329     3  171521600  171522600      8       3  150064       2.0483     0.020263
enh85333     3  171530000  171531000      3       2  150064        1.732     0.041635
enh85434     3  172073300  172074300      3       2  150064       1.6708     0.047381
enh85450     3  172312400  172313400      8       2  150064       2.7023    0.0034428
enh85451     3  172313600  172314600      5       2  150064       2.6305    0.0042627
enh85471     3  172425500  172426500      5       2  150064       1.6654     0.047918
enh85492     3  173655800  173656800      2       1  150064       1.8661     0.031013
enh85494     3  173700900  173701900      4       2  150064       2.4848    0.0064817
enh85495     3  173710400  173711400      1       1  150064       2.6597      0.00391
enh85496     3  173733700  173734700      6       2  150064       2.0036     0.022555
enh85497     3  173808400  173809400      2       1  150064       1.6662     0.047842
enh85498     3  173844700  173845700      8       2  150064       1.9028     0.028531
enh85499     3  173871500  173872500      4       1  150064       1.8179     0.034541
enh85504     3  173960800  173961800      4       2  150064       1.7147     0.043197
enh85512     3  174213100  174214100      6       1  150064         2.85    0.0021863
enh85513     3  174215900  174216900      3       2  150064       2.2852     0.011149
enh85532     3  175101300  175102300      5       1  150064       1.9645     0.024738
enh85534     3  175128000  175129000      4       1  150064       2.6538    0.0039797
enh85535     3  175129200  175130200      3       2  150064       2.8948    0.0018968
enh85536     3  175149900  175150900      1       1  150064       3.3597    0.0003901
enh85545     3  176004100  176005100      1       1  150064       1.8062      0.03544
enh85555     3  176758800  176759800      1       1  150064        2.666     0.003838
enh85557     3  176768400  176769400      2       1  150064       2.4725    0.0067091
enh85561     3  176787400  176788400      2       1  150064       2.3702    0.0088881
enh85562     3  176806700  176807700      4       2  150064       1.6843     0.046064
enh85564     3  176821800  176822800      5       2  150064       2.9531    0.0015729
enh85567     3  176827200  176828200      4       2  150064       2.7011    0.0034553
enh85573     3  176867000  176868000      4       2  150064       1.8897     0.029397
enh85585     3  177051400  177052400      1       1  150064       2.2524      0.01215
enh85587     3  177057900  177058900      1       1  150064       2.6273     0.004303
enh85588     3  177059600  177060600      4       2  150064       2.1387     0.016229
enh85589     3  177062700  177063700      3       2  150064       1.7049     0.044104
enh85624     3  177332700  177333700      4       2  150064       2.7936    0.0026061
enh85648     3  177541000  177542000      1       1  150064       1.7585      0.03933
enh85651     3  177553200  177554200      3       2  150064       1.6687     0.047587
enh85673     3  177888300  177889300      2       1  150064       2.1739     0.014856
enh85676     3  177920600  177921600      1       1  150064        2.546     0.005449
enh85678     3  177928300  177929300      7       2  150064       1.8041     0.035606
enh85679     3  177954400  177955400      3       1  150064       2.2761     0.011419
enh85683     3  178038100  178039100      7       2  150064       2.0287     0.021243
enh85684     3  178042500  178043500      1       1  150064       2.2633      0.01181
enh85685     3  178059700  178060700      4       2  150064       2.2496     0.012238
enh85705     3  178436600  178437600      1       1  150064       1.8943      0.02909
enh85772     3  179898200  179899200      2       1  150064       2.1856     0.014422
enh85773     3  179982900  179983900      3       1  150064       2.6556    0.0039582
enh85774     3  179992400  179993400      3       1  150064       2.2843     0.011178
enh85776     3  179998200  179999200      2       1  150064       2.7741    0.0027679
enh85777     3  180001300  180002300      1       1  150064       2.1387      0.01623
enh85780     3  180100700  180101700      3       2  150064        1.887     0.029577
enh85781     3  180102000  180103000      4       2  150064        1.981     0.023793
enh85782     3  180126300  180127300      3       2  150064       2.8978    0.0018792
enh85789     3  180522500  180523500      4       2  150064       1.8163     0.034665
enh85790     3  180588800  180589800      3       2  150064       5.0542   2.1615e-07
enh85792     3  180637400  180638400      2       1  150064       5.6619   7.4871e-09
enh85794     3  180651600  180652600      4       2  150064       5.8488   2.4754e-09
enh85796     3  180708200  180709200      1       1  150064       5.9882    1.061e-09
enh85812     3  182528100  182529100      1       1  150064       1.8592       0.0315
enh85815     3  182627000  182628000      2       1  150064       2.4509    0.0071246
enh85821     3  182695600  182696600      1       1  150064       1.8448      0.03253
enh85829     3  182903100  182904100      1       1  150064       2.4024     0.008144
enh85856     3  183380000  183381000      8       1  150064       1.6843     0.046064
enh85859     3  183453100  183454100      1       1  150064       1.7609      0.03913
enh85929     3  184473600  184474600      3       2  150064       2.2035     0.013778
enh85943     3  184531700  184532700      2       1  150064       2.2819     0.011248
enh85944     3  184532700  184533700      3       1  150064       1.6878     0.045722
enh85978     3  185405700  185406700      2       1  150064       2.3851    0.0085365
enh85979     3  185411600  185412600      2       1  150064       2.2588     0.011948
enh85980     3  185419700  185420700      1       1  150064       1.8946      0.02907
enh85988     3  185442300  185443300      2       1  150064        2.733    0.0031385
enh85989     3  185444000  185445000      3       1  150064       3.3558   0.00039573
enh85991     3  185446900  185447900      2       1  150064       1.8029     0.035703
enh86011     3  185514500  185515500      2       1  150064       2.4146    0.0078752
enh86019     3  185569800  185570800      4       2  150064       2.0706     0.019196
enh86023     3  185645400  185646400      2       1  150064       2.1223     0.016905
enh86024     3  185655800  185656800      1       1  150064       2.0847      0.01855
enh86026     3  185676500  185677500      1       1  150064       2.4354     0.007437
enh86034     3  185775400  185776400      2       1  150064       2.0255     0.021406
enh86039     3  185823300  185824300      4       2  150064       2.1608     0.015357
enh86048     3  185998800  185999800      6       3  150064       1.9533     0.025394
enh86050     3  186005500  186006500      7       3  150064       2.9115    0.0017982
enh86073     3  186507800  186508800      5       2  150064       1.9559     0.025237
enh86097     3  186891100  186892100      4       2  150064       1.9813     0.023778
enh86099     3  186904400  186905400      2       1  150064       1.8023     0.035749
enh86100     3  186907000  186908000      3       1  150064       2.0509     0.020139
enh86101     3  186911000  186912000      3       2  150064       2.2249     0.013044
enh86102     3  186927300  186928300      2       1  150064       2.7487    0.0029916
enh86124     3  187452800  187453800      4       2  150064       1.8605     0.031411
enh86133     3  187529300  187530300      1       1  150064       1.6763      0.04684
enh86155     3  187769400  187770400      1       1  150064       1.7117      0.04348
enh86161     3  187876300  187877300      5       3  150064       2.1425     0.016076
enh86162     3  187881700  187882700      1       1  150064       1.6793      0.04655
enh86163     3  187882900  187883900      6       1  150064       1.8048     0.035555
enh86164     3  187887100  187888100      8       3  150064       4.4921   3.5266e-06
enh86165     3  187896800  187897800      7       2  150064       1.6742      0.04705
enh86169     3  187914200  187915200      4       2  150064       2.3358    0.0097514
enh86207     3  188079900  188080900      9       3  150064       1.6473      0.04975
enh86217     3  188186800  188187800      3       2  150064       4.2612   1.0166e-05
enh86219     3  188200200  188201200      7       3  150064       2.9637      0.00152
enh86243     3  188349000  188350000      1       1  150064        2.181      0.01459
enh86245     3  188353000  188354000      6       3  150064       2.6232    0.0043559
enh86266     3  188550200  188551200      2       1  150064       1.6838     0.046108
enh86274     3  188618500  188619500      3       2  150064       2.0885     0.018377
enh86280     3  188662000  188663000      1       1  150064       1.7079      0.04383
enh86288     3  188719100  188720100      2       1  150064       2.2897      0.01102
enh86297     3  188903800  188904800      3       2  150064       2.4384    0.0073752
enh86299     3  188987300  188988300      1       1  150064       2.6057     0.004585
enh86311     3  189174700  189175700      1       1  150064       2.4817     0.006538
enh86331     3  189489600  189490600      1       1  150064       2.7838     0.002686
enh86340     3  189619600  189620600      5       2  150064       1.6511     0.049357
enh86352     3  189718500  189719500      6       3  150064       2.3531    0.0093076
enh86353     3  189721400  189722400      4       2  150064       2.0486     0.020251
enh86354     3  189729000  189730000      3       1  150064       2.0191     0.021741
enh86355     3  189732400  189733400      2       1  150064       2.7999     0.002556
enh86412     3  190298500  190299500      4       2  150064       1.8358     0.033194
enh86417     3  190436100  190437100      2       1  150064       1.9604     0.024972
enh86420     3  190783600  190784600      6       2  150064       1.8234     0.034123
enh86431     3  191000000  191001000      6       1  150064       2.0205     0.021668
enh86432     3  191007600  191008600      3       1  150064        2.009     0.022267
enh86444     3  191090800  191091800      6       2  150064       1.7267      0.04211
enh86450     3  191479400  191480400      2       1  150064       1.8475     0.032335
enh86451     3  191480200  191481200      3       1  150064       2.1016     0.017794
enh86452     3  191492700  191493700      6       3  150064       2.5502    0.0053827
enh86454     3  191809100  191810100      5       2  150064       1.7765     0.037829
enh86507     3  193587200  193588200      8       4  150064        2.756    0.0029258
enh86518     3  193807100  193808100      6       3  150064       2.2949     0.010871
enh86525     3  193866000  193867000      7       2  150064       2.7371    0.0030991
enh86680     3  195929100  195930100      6       3  150064       2.4566     0.007013
enh86681     3  195945400  195946400      3       2  150064       2.5484    0.0054108
enh86682     3  195946400  195947400      2       1  150064        2.403    0.0081312
enh86683     3  195973500  195974500      2       1  150064       3.0091      0.00131
enh86686     3  196005700  196006700      5       1  150064       1.7428     0.040681
enh86688     3  196010400  196011400      1       1  150064       1.8952      0.02903
enh86690     3  196015200  196016200      6       2  150064        2.365    0.0090155
enh86691     3  196054100  196055100      5       2  150064       2.2961     0.010834
enh86693     3  196066900  196067900      1       1  150064       3.0415     0.001177
enh86694     3  196126100  196127100      1       1  150064       2.9415     0.001633
enh86696     3  196156400  196157400      3       2  150064       1.8914     0.029284
enh86697     3  196166900  196167900      4       2  150064       2.4623    0.0069024
enh86698     3  196170800  196171800      2       1  150064       1.6772     0.046751
enh86699     3  196217000  196218000      2       1  150064       2.1133     0.017285
enh86700     3  196225400  196226400      1       1  150064       1.7678      0.03855
enh86723     3  196480800  196481800      3       1  150064       1.6564     0.048821
enh86724     3  196484500  196485500      6       3  150064       2.3279    0.0099574
enh86725     3  196499000  196500000      2       1  150064       1.9046     0.028414
enh86728     3  196505700  196506700      5       3  150064        1.687     0.045806
enh86729     3  196519700  196520700      2       1  150064       3.2558   0.00056539
enh86749     3  196907700  196908700      1       1  150064       2.0521      0.02008
enh86753     3  196930400  196931400      2       1  150064       1.6528     0.049188
enh86754     3  196936200  196937200      1       1  150064       2.2616      0.01186
enh86757     3  196948900  196949900      4       2  150064       2.9987    0.0013557
enh86758     3  196952600  196953600      3       2  150064       1.7607      0.03914
enh86759     3  196984200  196985200      1       1  150064       2.9008     0.001861
enh86761     3  197016400  197017400      5       2  150064       2.3296    0.0099139
enh86779     3  197157600  197158600      3       2  150064       1.8644     0.031135
enh86781     3  197183800  197184800      3       2  150064       1.9565     0.025205
enh86782     3  197190500  197191500      3       2  150064       1.7421     0.040746
enh86784     3  197194900  197195900      3       1  150064        2.345    0.0095129
enh86787     3  197208700  197209700      5       2  150064       2.3751    0.0087727
enh86788     3  197215500  197216500      7       2  150064       2.7942    0.0026017
enh86789     3  197221600  197222600      5       3  150064       3.3227   0.00044568
enh86790     3  197223100  197224100      1       1  150064       2.8096      0.00248
enh86795     3  197247300  197248300      4       2  150064       1.9261     0.027044
enh86834     4     604400     605400      1       1  150064       2.0886      0.01837
enh86838     4     677200     678200      2       1  150064       1.8302     0.033612
enh86841     4     683200     684200      4       2  150064       1.8117     0.035013
enh86842     4     701800     702800      4       2  150064       2.6272    0.0043042
enh86843     4     714700     715700      2       1  150064       2.0964     0.018022
enh86844     4     719300     720300      2       1  150064       2.2999     0.010727
enh86847     4     743700     744700      5       2  150064       3.5014   0.00023143
enh86848     4     745600     746600      2       1  150064       2.1544     0.015605
enh86851     4     766300     767300      6       3  150064       2.3949     0.008313
enh86872     4    1163800    1164800      5       2  150064       1.7188     0.042829
enh86877     4    1191800    1192800      5       3  150064       2.0467     0.020342
enh86880     4    1202800    1203800      4       1  150064       1.8479      0.03231
enh86881     4    1212900    1213900      3       2  150064       1.9262     0.027041
enh86883     4    1238100    1239100      9       3  150064       2.3066     0.010539
enh86894     4    1338600    1339600      4       1  150064       2.2306     0.012855
enh86895     4    1342200    1343200      4       2  150064       1.9268     0.027005
enh86896     4    1345300    1346300      6       3  150064       2.1873      0.01436
enh86916     4    1844500    1845500      1       1  150064       2.2104      0.01354
enh86922     4    1879000    1880000      1       1  150064       1.8009      0.03586
enh86925     4    1883200    1884200      2       1  150064       1.8136     0.034869
enh86942     4    2267500    2268500      4       2  150064       2.4549    0.0070471
enh86946     4    2331600    2332600      3       2  150064       2.1925     0.014172
enh87003     4    2959400    2960400      2       1  150064       1.7861     0.037043
enh87037     4    3343800    3344800      2       1  150064       2.0143      0.02199
enh87056     4    3766800    3767800      1       1  150064       1.7881      0.03688
enh87074     4    4429300    4430300      1       1  150064       2.1191      0.01704
enh87077     4    4445300    4446300      5       2  150064       2.3325    0.0098381
enh87078     4    4448000    4449000      2       1  150064       2.1839     0.014484
enh87080     4    4464200    4465200      2       1  150064        3.152   0.00081067
enh87082     4    4475200    4476200      7       3  150064       3.0729      0.00106
enh87083     4    4479300    4480300      4       2  150064       2.5209    0.0058526
enh87084     4    4482400    4483400      4       2  150064       2.5993    0.0046702
enh87085     4    4490200    4491200      3       2  150064       1.8647      0.03111
enh87086     4    4493700    4494700      3       2  150064       2.7822    0.0026996
enh87091     4    4540900    4541900      3       1  150064       1.7663     0.038669
enh87099     4    4615100    4616100      1       1  150064       2.3378     0.009699
enh87102     4    4642100    4643100      6       3  150064       1.7938      0.03642
enh87112     4    4784400    4785400      2       1  150064       1.6832     0.046171
enh87127     4    5086200    5087200      2       1  150064       1.7873     0.036941
enh87131     4    5167100    5168100      6       2  150064       1.9326      0.02664
enh87132     4    5205100    5206100      5       2  150064       1.7996     0.035964
enh87138     4    5383300    5384300      4       2  150064       1.7209     0.042632
enh87142     4    5708100    5709100      4       2  150064       1.7617     0.039059
enh87166     4    6689700    6690700     10       4  150064       2.2895     0.011024
enh87167     4    6690900    6691900      1       1  150064       1.8193      0.03443
enh87206     4    6953300    6954300      1       1  150064       1.9286      0.02689
enh87207     4    6955500    6956500      7       2  150064       1.8253     0.033977
enh87225     4    7136500    7137500      8       3  150064       2.1365     0.016321
enh87230     4    7238200    7239200      6       2  150064       2.3039     0.010613
enh87249     4    7751700    7752700      6       2  150064       3.3627   0.00038586
enh87254     4    7793900    7794900      4       2  150064       1.9775      0.02399
enh87256     4    7807500    7808500      4       2  150064        1.968     0.024531
enh87300     4    7970700    7971700      1       1  150064       1.9035      0.02849
enh87337     4    8430400    8431400      3       1  150064         1.77     0.038365
enh87338     4    8437600    8438600      1       1  150064       1.6643      0.04803
enh87339     4    8440400    8441400      5       3  150064       2.1675     0.015099
enh87343     4    8517900    8518900      2       1  150064        2.199      0.01394
enh87366     4   10109800   10110800      2       1  150064       1.7835     0.037249
enh87370     4   10130600   10131600     12       3  150064       2.0121     0.022104
enh87413     4   13175600   13176600      3       2  150064       1.8775     0.030222
enh87452     4   14112400   14113400      4       2  150064       1.7201     0.042703
enh87462     4   14346900   14347900      6       3  150064        2.917     0.001767
enh87466     4   14569400   14570400      3       1  150064       2.5139    0.0059709
enh87467     4   14647800   14648800      1       1  150064         1.85      0.03216
enh87477     4   14864900   14865900     11       3  150064       1.8646     0.031116
enh87479     4   14889800   14890800      2       1  150064       2.2103     0.013543
enh87484     4   15010700   15011700      2       1  150064       1.6911     0.045413
enh87491     4   15102400   15103400      7       3  150064       1.6885     0.045659
enh87533     4   15652500   15653500      1       1  150064       1.7645      0.03882
enh87535     4   15661100   15662100      3       2  150064       1.9296     0.026829
enh87545     4   15708400   15709400      3       2  150064       2.2168      0.01332
enh87547     4   15718600   15719600      3       2  150064       1.7442     0.040561
enh87567     4   16208200   16209200     11       4  150064       2.1296       0.0166
enh87573     4   16254900   16255900      7       3  150064       1.7911     0.036637
enh87576     4   16330700   16331700      5       3  150064       2.2875     0.011084
enh87582     4   16599600   16600600      2       1  150064       2.2956     0.010849
enh87583     4   16609000   16610000      3       2  150064         1.78     0.037538
enh87584     4   16618700   16619700      4       2  150064       2.1953      0.01407
enh87588     4   16664800   16665800      3       1  150064       2.9843     0.001421
enh87589     4   16668700   16669700      2       1  150064       2.4721    0.0067156
enh87619     4   17034700   17035700      2       1  150064       1.6887     0.045643
enh87629     4   17143700   17144700      4       2  150064       1.7024     0.044338
enh87638     4   17310900   17311900      3       2  150064       2.2833     0.011207
enh87639     4   17317800   17318800      1       1  150064       2.4598     0.006951
enh87640     4   17325300   17326300      8       3  150064       2.1933     0.014144
enh87641     4   17329500   17330500      4       1  150064       2.2741     0.011479
enh87643     4   17449500   17450500      9       3  150064       1.7416     0.040788
enh87648     4   17568300   17569300      3       1  150064       2.3305    0.0098886
enh87649     4   17577600   17578600      5       1  150064       2.1161      0.01717
enh87650     4   17580400   17581400      3       2  150064       1.7988     0.036028
enh87651     4   17582100   17583100      1       1  150064       2.1821      0.01455
enh87652     4   17606400   17607400      3       1  150064       2.0262     0.021374
enh87653     4   17618000   17619000      3       1  150064       2.3669    0.0089701
enh87654     4   17620000   17621000      3       1  150064       2.3302    0.0098975
enh87655     4   17621200   17622200      3       1  150064       2.1167     0.017142
enh87656     4   17689000   17690000      2       1  150064       2.0555     0.019914
enh87658     4   17788800   17789800      3       1  150064       1.7218     0.042557
enh87659     4   17808100   17809100      1       1  150064       1.9182      0.02754
enh87661     4   17815800   17816800      1       1  150064        2.077       0.0189
enh87664     4   18013300   18014300      1       1  150064       2.2473      0.01231
enh87665     4   18020700   18021700      3       1  150064       2.2682     0.011659
enh87668     4   18883600   18884600      4       2  150064       3.8475   5.9655e-05
enh87671     4   19474400   19475400      7       4  150064       2.0799     0.018769
enh87674     4   19680300   19681300      4       2  150064       2.1055     0.017626
enh87676     4   19695400   19696400      4       2  150064       2.3985    0.0082317
enh87677     4   19713000   19714000      1       1  150064       2.2301      0.01287
enh87679     4   19740700   19741700      2       1  150064       2.6941    0.0035293
enh87680     4   19750200   19751200      3       2  150064       2.0233     0.021521
enh87687     4   19937700   19938700      5       1  150064       2.3916    0.0083884
enh87688     4   19944800   19945800      1       1  150064       2.5263     0.005764
enh87689     4   19947700   19948700      3       1  150064       2.2382     0.012605
enh87690     4   19962500   19963500      4       2  150064       1.6946     0.045073
enh87695     4   20029800   20030800      4       2  150064        2.832    0.0023131
enh87696     4   20045400   20046400      2       1  150064       1.7161     0.043074
enh87700     4   20196100   20197100      1       1  150064       1.9751      0.02413
enh87702     4   20205400   20206400      6       3  150064       2.3839    0.0085643
enh87730     4   20464100   20465100      1       1  150064       1.7078      0.04384
enh87741     4   20605000   20606000      3       2  150064       3.2887   0.00050317
enh87744     4   20664000   20665000      4       2  150064        2.097     0.017999
enh87745     4   20681400   20682400      2       1  150064       3.0794    0.0010372
enh87748     4   20703000   20704000      2       1  150064       2.1014     0.017803
enh87782     4   23035200   23036200      2       1  150064        1.694     0.045136
enh87788     4   23386200   23387200      2       1  150064       3.7524   8.7573e-05
enh87809     4   24227300   24228300      3       1  150064       2.1173     0.017119
enh87812     4   24262400   24263400      4       1  150064       1.6867     0.045827
enh87815     4   24279800   24280800      3       1  150064       1.9953     0.023005
enh87820     4   24474800   24475800      2       1  150064       2.1131     0.017294
enh87847     4   24891200   24892200      3       2  150064       2.8223    0.0023843
enh87848     4   24913100   24914100      2       1  150064       1.7957     0.036271
enh87850     4   24931800   24932800      3       2  150064       3.6294   0.00014207
enh87851     4   24933800   24934800      3       1  150064       2.7619    0.0028733
enh87873     4   25402800   25403800      5       2  150064       2.4082    0.0080155
enh87874     4   25407300   25408300      6       2  150064       1.8869      0.02959
enh87875     4   25450300   25451300      3       1  150064       2.3763    0.0087425
enh87881     4   25812600   25813600      2       1  150064       1.8406      0.03284
enh87885     4   25862500   25863500      2       1  150064       1.9291     0.026861
enh87891     4   25929800   25930800      3       2  150064       2.8159    0.0024318
enh87893     4   25940300   25941300      4       2  150064       2.3812    0.0086289
enh87894     4   25954900   25955900      9       4  150064       3.2532   0.00057065
enh87940     4   26232200   26233200      2       1  150064       1.9075      0.02823
enh87942     4   26239400   26240400      4       2  150064       2.3838    0.0085668
enh87944     4   26243800   26244800      3       2  150064       2.8225    0.0023829
enh87957     4   26335700   26336700      2       1  150064       1.6923     0.045293
enh87959     4   26344900   26345900      1       1  150064       2.1612      0.01534
enh87963     4   26351800   26352800      1       1  150064       2.0871      0.01844
enh87964     4   26357200   26358200      2       1  150064       2.2508       0.0122
enh87971     4   26378800   26379800      1       1  150064       2.2668       0.0117
enh87976     4   26415000   26416000      1       1  150064       2.2559      0.01204
enh87979     4   26425800   26426800      1       1  150064       2.0431      0.02052
enh87989     4   26531200   26532200      6       2  150064       2.0962     0.018033
enh87996     4   26586800   26587800      1       1  150064       3.4971    0.0002352
enh88002     4   26703100   26704100      1       1  150064       3.2391    0.0005996
enh88003     4   26718600   26719600      1       1  150064       1.7908      0.03666
enh88004     4   26732400   26733400      1       1  150064        3.145    0.0008304
enh88005     4   26782200   26783200      2       1  150064       2.4428    0.0072869
enh88007     4   26804800   26805800      2       1  150064        3.133   0.00086519
enh88008     4   26813500   26814500      2       1  150064       2.4518    0.0071075
enh88019     4   27151500   27152500      3       2  150064       1.8657     0.031042
enh88024     4   27241000   27242000      6       2  150064       1.9044     0.028431
enh88026     4   27361900   27362900      3       2  150064       3.0589    0.0011106
enh88034     4   30771800   30772800      1       1  150064       2.2994      0.01074
enh88035     4   30804200   30805200      2       1  150064       2.3696    0.0089047
enh88050     4   33723800   33724800      2       1  150064       3.1003   0.00096673
enh88054     4   34171900   34172900      2       1  150064       2.8707    0.0020477
enh88055     4   34182800   34183800      1       1  150064       3.0027     0.001338
enh88056     4   34195300   34196300      3       1  150064       2.8767    0.0020092
enh88058     4   37605800   37606800      4       1  150064       1.9886     0.023375
enh88073     4   37814200   37815200      7       3  150064       2.7202    0.0032626
enh88088     4   38006400   38007400      7       2  150064       2.1032     0.017726
enh88091     4   38031300   38032300      3       1  150064       1.6882     0.045688
enh88104     4   38121100   38122100      1       1  150064       1.7643      0.03884
enh88134     4   38564900   38565900      2       1  150064       1.9341     0.026552
enh88139     4   38607200   38608200      4       2  150064       1.8197     0.034404
enh88149     4   38686600   38687600      1       1  150064       2.0313      0.02111
enh88151     4   38692900   38693900      3       1  150064       2.1523     0.015686
enh88154     4   38725200   38726200      3       2  150064       1.6803      0.04645
enh88161     4   38857200   38858200      6       2  150064       1.8248     0.034012
enh88162     4   38859900   38860900      6       2  150064       2.2836     0.011196
enh88172     4   38990600   38991600      8       4  150064       2.0345      0.02095
enh88195     4   39497000   39498000      3       2  150064       2.0719     0.019139
enh88202     4   39541300   39542300      1       1  150064       1.9542      0.02534
enh88203     4   39546200   39547200      4       2  150064        2.204     0.013762
enh88214     4   39641500   39642500      1       1  150064       2.5731      0.00504
enh88215     4   39656800   39657800      2       1  150064       1.9328     0.026632
enh88218     4   39666800   39667800      2       1  150064       2.4493    0.0071562
enh88225     4   39721300   39722300      3       2  150064       1.6525     0.049219
enh88237     4   40040000   40041000      3       1  150064       2.6078    0.0045557
enh88268     4   40588900   40589900      1       1  150064       2.6921      0.00355
enh88384     4   47216200   47217200      2       1  150064        2.467    0.0068123
enh88385     4   47223600   47224600      1       1  150064       3.5095    0.0002245
enh88388     4   47453400   47454400      1       1  150064       2.3398     0.009647
enh88399     4   47538800   47539800      1       1  150064       1.8468      0.03239
enh88403     4   47566600   47567600      7       3  150064       1.7189     0.042812
enh88419     4   48111000   48112000      2       1  150064       1.6486     0.049611
enh88432     4   48339700   48340700      2       1  150064       1.9425      0.02604
enh88436     4   48358100   48359100      1       1  150064       2.8739     0.002027
enh88439     4   48363100   48364100      3       1  150064       2.1209     0.016964
enh88440     4   48371100   48372100      4       2  150064       1.8141     0.034832
enh88441     4   48372000   48373000      3       1  150064       2.7516    0.0029649
enh88443     4   48381600   48382600      2       1  150064       2.5444    0.0054725
enh88447     4   48572600   48573600      2       1  150064       1.9278     0.026938
enh88448     4   48604100   48605100      2       1  150064       2.1834     0.014502
enh88450     4   48644600   48645600      2       1  150064       1.8341     0.033319
enh88451     4   48654200   48655200      2       1  150064       2.1698     0.015013
enh88458     4   48724300   48725300      1       1  150064       2.2173       0.0133
enh88464     4   48778200   48779200      2       1  150064       1.9604     0.024973
enh88466     4   48783000   48784000      1       1  150064        2.482     0.006533
enh88540     4   53799100   53800100      3       1  150064       1.8077      0.03533
enh88585     4   54344000   54345000      2       1  150064       1.7568     0.039478
enh88595     4   54411800   54412800      4       2  150064       1.8062     0.035443
enh88596     4   54413600   54414600      4       2  150064       1.6859     0.045908
enh88602     4   54488200   54489200      2       1  150064       2.0373     0.020808
enh88604     4   54516900   54517900      5       2  150064        2.008      0.02232
enh88605     4   54521100   54522100      3       2  150064        1.687     0.045799
enh88657     4   55018800   55019800      1       1  150064       2.7566      0.00292
enh88659     4   55062800   55063800      3       2  150064       3.0087    0.0013118
enh88661     4   55079300   55080300      3       1  150064       2.2503     0.012214
enh88662     4   55083200   55084200      1       1  150064       2.3698       0.0089
enh88663     4   55084200   55085200      1       1  150064       2.1427      0.01607
enh88709     4   56121100   56122100      4       2  150064       2.2995     0.010737
enh88715     4   56276000   56277000      3       1  150064        1.712     0.043453
enh88716     4   56308400   56309400      1       1  150064       1.9233      0.02722
enh88718     4   56324200   56325200      3       2  150064       1.7071     0.043904
enh88719     4   56341400   56342400      3       1  150064       1.7526     0.039833
enh88720     4   56343800   56344800      6       4  150064       1.9786     0.023929
enh88725     4   56406400   56407400      6       2  150064       1.7993     0.035988
enh88729     4   56418800   56419800      3       1  150064       1.9348     0.026509
enh88730     4   56420100   56421100      6       2  150064       1.8119     0.035003
enh88736     4   56731900   56732900      4       2  150064       2.0486     0.020248
enh88750     4   57326000   57327000      2       1  150064       2.2493     0.012246
enh88753     4   57372300   57373300      7       3  150064       1.8124     0.034959
enh88790     4   57961000   57962000      6       2  150064       2.0162      0.02189
enh88791     4   57964600   57965600      1       1  150064        1.673      0.04716
enh88792     4   57967500   57968500      1       1  150064       1.6622      0.04824
enh88793     4   57969200   57970200      1       1  150064        2.077       0.0189
enh88827     4   66367700   66368700      2       1  150064       1.6845     0.046038
enh88828     4   66373700   66374700      8       4  150064       2.4823    0.0065268
enh88829     4   66376300   66377300      7       3  150064       1.6713     0.047327
enh88830     4   66378300   66379300      5       2  150064       3.6869   0.00011352
enh88846     4   68546300   68547300      1       1  150064       1.9131      0.02787
enh88847     4   68550200   68551200      6       3  150064       2.4232    0.0076922
enh88848     4   68551100   68552100      3       2  150064       2.2835       0.0112
enh88849     4   68553200   68554200      5       2  150064         2.05     0.020184
enh88850     4   68567600   68568600      4       2  150064       3.3077   0.00047037
enh88851     4   68579500   68580500      2       1  150064       3.2434   0.00059065
enh88856     4   68612400   68613400      3       1  150064       2.3189     0.010199
enh88881     4   71380800   71381800      6       2  150064       1.7191     0.042796
enh88958     4   72425600   72426600      3       1  150064       1.7828      0.03731
enh88979     4   73429600   73430600      3       2  150064       1.8195     0.034415
enh88980     4   73432600   73433600      2       1  150064       2.8718    0.0020405
enh88981     4   73435000   73436000      2       1  150064       1.7007     0.044503
enh88984     4   73682300   73683300      5       1  150064       2.5727     0.005046
enh88985     4   73723700   73724700      1       1  150064       2.5337     0.005644
enh88988     4   73836300   73837300      1       1  150064       2.1146      0.01723
enh88989     4   73840500   73841500      1       1  150064       2.2688      0.01164
enh89004     4   74140100   74141100      1       1  150064       1.7348      0.04139
enh89046     4   74751100   74752100      5       3  150064       1.6556     0.048898
enh89069     4   75022100   75023100      1       1  150064       2.1452      0.01597
enh89087     4   75369200   75370200      7       1  150064       2.3471    0.0094603
enh89088     4   75370800   75371800      8       2  150064       2.3806    0.0086422
enh89091     4   75402800   75403800      8       2  150064       2.1753     0.014803
enh89130     4   76840800   76841800      1       1  150064       2.0895      0.01833
enh89149     4   77127400   77128400      4       2  150064       2.2392     0.012571
enh89161     4   77351500   77352500      2       1  150064       2.4122    0.0079277
enh89165     4   77456600   77457600      8       1  150064       1.8197     0.034406
enh89168     4   77472000   77473000      5       2  150064       2.7954    0.0025921
enh89175     4   77505300   77506300      1       1  150064       1.8666      0.03098
enh89178     4   77512000   77513000      5       2  150064       2.2702     0.011598
enh89180     4   77528100   77529100      2       1  150064       1.8516     0.032039
enh89181     4   77532300   77533300      2       1  150064       1.9167     0.027635
enh89196     4   77645500   77646500      3       2  150064       1.7674     0.038584
enh89197     4   77650700   77651700      2       1  150064       1.7852     0.037118
enh89271     4   78718000   78719000      2       1  150064       1.7216     0.042567
enh89281     4   79209200   79210200      5       2  150064       1.7711     0.038276
enh89317     4   79690400   79691400      1       1  150064       2.7371     0.003099
enh89365     4   81075300   81076300      1       1  150064       1.6539      0.04907
enh89366     4   81093500   81094500      3       2  150064       2.0269     0.021339
enh89367     4   81102200   81103200      5       2  150064       1.8637     0.031183
enh89371     4   81113900   81114900      4       2  150064         2.23     0.012875
enh89372     4   81122300   81123300      3       2  150064       2.5572    0.0052758
enh89373     4   81127400   81128400      3       1  150064       2.8021    0.0025385
enh89375     4   81140400   81141400      4       2  150064       1.8492     0.032213
enh89376     4   81146600   81147600      7       1  150064        2.949    0.0015943
enh89377     4   81151600   81152600      7       3  150064         3.18   0.00073629
enh89379     4   81161000   81162000      2       1  150064       1.7366     0.041232
enh89384     4   81178800   81179800      3       1  150064       1.7488     0.040164
enh89386     4   81196500   81197500      4       1  150064       2.5976    0.0046941
enh89387     4   81198500   81199500      3       1  150064       2.0924     0.018199
enh89395     4   81233800   81234800      3       2  150064       1.7281     0.041985
enh89410     4   82005500   82006500      2       1  150064       3.0367    0.0011958
enh89411     4   82057300   82058300      1       1  150064       1.9606      0.02496
enh89426     4   82470900   82471900      1       1  150064       2.4929     0.006336
enh89436     4   82645900   82646900      3       2  150064       1.8738      0.03048
enh89439     4   83281000   83282000      2       1  150064       2.1198     0.017013
enh89467     4   83705600   83706600      1       1  150064        2.357     0.009212
enh89471     4   83732900   83733900      1       1  150064         1.89      0.02938
enh89473     4   83754800   83755800      4       1  150064       1.7723     0.038172
enh89480     4   83905300   83906300      2       1  150064       1.6671     0.047746
enh89481     4   83909600   83910600      2       1  150064       2.5175    0.0059094
enh89482     4   83911000   83912000      2       1  150064       2.2414     0.012499
enh89510     4   84469300   84470300      2       1  150064       2.1792     0.014659
enh89512     4   84479400   84480400      7       2  150064       2.8226    0.0023821
enh89513     4   84482300   84483300      2       1  150064       2.1692     0.015034
enh89514     4   84503200   84504200      1       1  150064       1.9576      0.02514
enh89515     4   84539600   84540600      2       1  150064       2.2656     0.011738
enh89516     4   84551200   84552200      1       1  150064       1.9612      0.02493
enh89518     4   84678000   84679000      2       1  150064        1.994     0.023076
enh89529     4   85594400   85595400      2       1  150064       2.3121     0.010386
enh89541     4   85776700   85777700      1       1  150064       1.9527      0.02543
enh89592     4   86706400   86707400      3       2  150064       2.3566     0.009222
enh89614     4   86850300   86851300      3       2  150064       2.2056     0.013707
enh89617     4   86861000   86862000      3       1  150064       1.9434     0.025986
enh89619     4   86883800   86884800      2       1  150064       1.9465       0.0258
enh89624     4   86955500   86956500      2       1  150064       2.5825    0.0049047
enh89626     4   86964600   86965600      3       2  150064       3.1282   0.00087944
enh89628     4   87028600   87029600      2       1  150064       2.6091    0.0045391
enh89630     4   87140000   87141000      5       2  150064       1.9196     0.027454
enh89631     4   87154300   87155300      3       1  150064       2.1364     0.016322
enh89660     4   87776500   87777500      3       2  150064       2.2327     0.012783
enh89662     4   87812200   87813200      2       1  150064       2.7537    0.0029461
enh89663     4   87813800   87814800      3       1  150064        2.604    0.0046067
enh89664     4   87815400   87816400      3       1  150064       2.0807     0.018733
enh89665     4   87825200   87826200      4       2  150064        1.715     0.043176
enh89671     4   87857800   87858800      2       1  150064       2.1823     0.014544
enh89672     4   87860300   87861300      1       1  150064       2.8133     0.002452
enh89679     4   87898400   87899400      5       2  150064       2.8232    0.0023776
enh89680     4   87920900   87921900      5       2  150064       1.7562     0.039529
enh89682     4   87926400   87927400      1       1  150064       2.9444     0.001618
enh89683     4   87929600   87930600      2       1  150064       2.1723     0.014915
enh89684     4   87930200   87931200      2       1  150064       3.0005    0.0013479
enh89688     4   87935900   87936900      2       1  150064       2.2384     0.012598
enh89691     4   87946000   87947000      2       1  150064       2.0706     0.019196
enh89692     4   87950600   87951600      3       2  150064       2.6331    0.0042302
enh89693     4   87952400   87953400      2       1  150064       1.9813     0.023781
enh89694     4   87954600   87955600      3       1  150064       2.4916    0.0063581
enh89696     4   87960400   87961400      2       1  150064       2.6756    0.0037299
enh89698     4   87965300   87966300      4       2  150064       2.2129     0.013453
enh89700     4   87971700   87972700      4       2  150064       1.8828     0.029861
enh89701     4   87974400   87975400      1       1  150064       2.1993      0.01393
enh89702     4   87975800   87976800      7       3  150064       2.3092     0.010467
enh89703     4   87979200   87980200      4       1  150064       1.9778     0.023976
enh89714     4   88024500   88025500      3       1  150064       1.7177     0.042927
enh89716     4   88037100   88038100      1       1  150064       1.8707      0.03069
enh89718     4   88072500   88073500      5       3  150064       1.6915     0.045369
enh89723     4   88155500   88156500      2       1  150064       2.2725     0.011529
enh89724     4   88156000   88157000      1       1  150064       1.7099      0.04364
enh89726     4   88230200   88231200      9       3  150064       1.6852     0.045975
enh89732     4   88312800   88313800      1       1  150064         1.76       0.0392
enh89756     4   88719800   88720800      3       2  150064       1.7204     0.042683
enh89785     4   89140000   89141000      3       2  150064        1.795      0.03633
enh89834     4   89860800   89861800      5       2  150064       1.9716     0.024328
enh89836     4   89884900   89885900      3       1  150064       1.7293      0.04188
enh89863     4   90629900   90630900      3       1  150064       2.7836    0.0026883
enh89875     4   93023100   93024100      1       1  150064       2.5184     0.005894
enh89946     4   95799200   95800200      2       1  150064       1.7794     0.037584
enh89962     4   96225600   96226600      1       1  150064       2.3781       0.0087
enh89963     4   96239400   96240400      4       2  150064       2.6783    0.0036996
enh89982     4   99298300   99299300      2       1  150064       1.8555     0.031766
enh89992     4   99416100   99417100      3       1  150064       2.0132     0.022045
enh90001     4   99467000   99468000      6       2  150064       1.9302     0.026791
enh90004     4   99489900   99490900      3       2  150064       1.8183      0.03451
enh90072     4  100316000  100317000      3       2  150064       1.7316     0.041675
enh90084     4  100806900  100807900      1       1  150064       1.6884      0.04567
enh90085     4  100808600  100809600      1       1  150064       3.1377    0.0008514
enh90088     4  100815800  100816800      6       2  150064       1.7416     0.040791
enh90091     4  100881600  100882600      2       1  150064       2.3829    0.0085888
enh90094     4  100919100  100920100      2       1  150064       1.7481     0.040222
enh90095     4  101008100  101009100      2       1  150064       2.1744     0.014836
enh90097     4  101016900  101017900      5       2  150064       1.8819     0.029925
enh90100     4  101210400  101211400      7       3  150064       1.8367     0.033131
enh90106     4  101269400  101270400      4       2  150064       3.0265    0.0012371
enh90108     4  101341400  101342400      4       2  150064       2.0769     0.018905
enh90113     4  101534200  101535200     10       3  150064       2.5495    0.0053931
enh90117     4  101904700  101905700      4       2  150064       1.6561     0.048846
enh90122     4  102023900  102024900      1       1  150064         2.09      0.01831
enh90132     4  102112500  102113500      3       1  150064       1.9254     0.027088
enh90134     4  102121900  102122900      3       1  150064       1.9118     0.027951
enh90136     4  102132200  102133200      5       2  150064       1.8772     0.030245
enh90142     4  102159900  102160900      3       1  150064       1.7503     0.040034
enh90160     4  102276600  102277600      1       1  150064       2.0431      0.02052
enh90161     4  102278300  102279300      3       2  150064       1.6655      0.04791
enh90168     4  102570800  102571800      1       1  150064       1.7432      0.04065
enh90171     4  102739500  102740500      7       2  150064       1.9924     0.023162
enh90172     4  102756300  102757300      2       1  150064       1.8821      0.02991
enh90174     4  102786400  102787400      7       3  150064       2.7376    0.0030948
enh90179     4  102894100  102895100      3       2  150064       2.2635     0.011802
enh90180     4  102897800  102898800      2       1  150064       1.9867     0.023475
enh90182     4  103004600  103005600      3       1  150064       1.7364      0.04125
enh90185     4  103220200  103221200      2       1  150064       3.2456   0.00058603
enh90196     4  103464000  103465000      1       1  150064       2.2316      0.01282
enh90213     4  103633700  103634700      3       1  150064        2.323      0.01009
enh90214     4  103655500  103656500      1       1  150064        2.895     0.001896
enh90215     4  103680200  103681200      2       1  150064       3.0803    0.0010341
enh90216     4  103682600  103683600      2       1  150064       2.6844    0.0036333
enh90217     4  103710000  103711000      3       1  150064       3.5414   0.00019902
enh90218     4  103710800  103711800      3       1  150064       3.5219   0.00021427
enh90219     4  103718500  103719500      1       1  150064       2.3819     0.008611
enh90220     4  103720200  103721200      3       1  150064       3.5154   0.00021953
enh90221     4  103732400  103733400      3       1  150064       3.5565   0.00018795
enh90222     4  103735800  103736800      3       1  150064       3.8649    5.557e-05
enh90223     4  103738800  103739800      2       1  150064       2.4408    0.0073274
enh90224     4  103741400  103742400      4       2  150064       3.6147   0.00015037
enh90225     4  103742400  103743400      2       1  150064        3.524   0.00021252
enh90226     4  103743400  103744400      2       1  150064       3.1289   0.00087718
enh90227     4  103788200  103789200      1       1  150064       3.8858      5.1e-05
enh90229     4  103799300  103800300      3       1  150064       3.6459   0.00013324
enh90230     4  103932700  103933700      4       2  150064       2.5792     0.004952
enh90231     4  103939200  103940200      2       1  150064       3.5984   0.00016012
enh90240     4  104117000  104118000      1       1  150064       2.4765     0.006634
enh90276     4  106687100  106688100      2       1  150064       1.8704     0.030711
enh90290     4  107194400  107195400      2       1  150064       1.8752     0.030382
enh90303     4  107276200  107277200      5       3  150064       1.8023     0.035752
enh90359     4  108853400  108854400      4       1  150064       1.8969     0.028921
enh90373     4  109266900  109267900      5       1  150064       2.0685     0.019297
enh90382     4  109481500  109482500      5       1  150064       2.1437     0.016027
enh90384     4  109544200  109545200      1       1  150064       2.0204      0.02167
enh90432     4  110833600  110834600      1       1  150064       3.3573    0.0003935
enh90433     4  110842200  110843200      5       1  150064       2.7614    0.0028778
enh90434     4  110889000  110890000      2       1  150064       2.5167    0.0059229
enh90436     4  110910300  110911300      4       1  150064       2.7458    0.0030179
enh90455     4  111166300  111167300      5       3  150064       1.6942     0.045116
enh90465     4  111461800  111462800      2       1  150064       1.9299     0.026811
enh90503     4  112610500  112611500      4       2  150064       2.1597       0.0154
enh90534     4  113773300  113774300      3       2  150064       2.6796    0.0036857
enh90552     4  114064800  114065800      8       4  150064       1.8206     0.034337
enh90553     4  114066600  114067600      6       2  150064       2.3667    0.0089726
enh90554     4  114067400  114068400      4       2  150064        2.994    0.0013767
enh90555     4  114068700  114069700      5       2  150064       3.5318   0.00020638
enh90556     4  114082300  114083300      3       2  150064       2.0113     0.022148
enh90600     4  114536600  114537600      5       3  150064       1.7599     0.039214
enh90610     4  114587400  114588400      5       2  150064       1.7596     0.039235
enh90617     4  114616800  114617800      2       1  150064       2.1916     0.014206
enh90618     4  114621200  114622200      3       1  150064       2.2875     0.011084
enh90625     4  114676300  114677300      4       2  150064       1.6902     0.045491
enh90661     4  115056900  115057900      1       1  150064       1.8392      0.03294
enh90664     4  115101200  115102200      3       1  150064        1.711     0.043541
enh90665     4  115130100  115131100      1       1  150064       3.0645      0.00109
enh90666     4  115171100  115172100      4       2  150064       2.2332     0.012767
enh90669     4  115200200  115201200      1       1  150064       2.7732     0.002775
enh90678     4  118245900  118246900      3       1  150064       1.7737     0.038053
enh90683     4  119243700  119244700      2       1  150064       1.9118     0.027951
enh90689     4  119294700  119295700      2       1  150064       1.8139     0.034849
enh90697     4  119496200  119497200      2       1  150064       1.9512     0.025516
enh90699     4  119604300  119605300      4       2  150064       1.8435     0.032626
enh90708     4  119671000  119672000      3       2  150064       1.9263     0.027034
enh90710     4  119684900  119685900      1       1  150064       1.8906      0.02934
enh90761     4  120038200  120039200      1       1  150064       1.8834      0.02982
enh90806     4  120974200  120975200      3       2  150064       1.7692     0.038428
enh90818     4  121218200  121219200      1       1  150064       1.9264      0.02703
enh90819     4  121269400  121270400      3       1  150064       2.3103     0.010435
enh90820     4  121364300  121365300      4       2  150064       2.2763     0.011414
enh90821     4  121367000  121368000      1       1  150064       1.8978      0.02886
enh90825     4  121613000  121614000      4       1  150064       2.1469       0.0159
enh90826     4  121616400  121617400      3       1  150064       1.7278     0.042011
enh90827     4  121630700  121631700      1       1  150064        1.872       0.0306
enh90830     4  121704000  121705000      4       2  150064       1.9202     0.027419
enh90832     4  121762600  121763600      2       1  150064       1.7609     0.039131
enh90848     4  122113000  122114000      2       1  150064       1.7234     0.042406
enh90877     4  122710700  122711700      4       2  150064       1.7773      0.03776
enh90880     4  122720300  122721300      1       1  150064       2.3058      0.01056
enh90886     4  122794400  122795400      3       2  150064       2.1287     0.016639
enh90887     4  122870900  122871900      3       1  150064       2.1516     0.015715
enh90889     4  122932700  122933700      3       2  150064       2.0366     0.020844
enh90890     4  122965900  122966900      6       3  150064       1.7391      0.04101
enh90894     4  123379700  123380700      2       1  150064       1.7955     0.036284
enh90909     4  123652400  123653400      1       1  150064       1.7892      0.03679
enh90914     4  123676600  123677600      1       1  150064       1.7645      0.03882
enh90935     4  123784300  123785300      5       3  150064       2.3815    0.0086201
enh90937     4  123799600  123800600      4       2  150064       1.8456     0.032476
enh90939     4  123805500  123806500      3       2  150064       2.0101     0.022208
enh90943     4  123835800  123836800      6       3  150064       2.3074     0.010515
enh90946     4  123846800  123847800      1       1  150064       2.2811      0.01127
enh90949     4  123935500  123936500      2       1  150064       1.7691     0.038435
enh90950     4  123938600  123939600      1       1  150064         1.89      0.02938
enh90957     4  124048700  124049700      1       1  150064       1.9662      0.02464
enh90975     4  124373900  124374900      2       1  150064       1.6871      0.04579
enh90977     4  124401800  124402800      3       2  150064       2.8947    0.0018974
enh90989     4  124552900  124553900      1       1  150064       1.9374      0.02635
enh91010     4  124777600  124778600      1       1  150064       1.6813      0.04635
enh91058     4  125857300  125858300      5       2  150064       2.1143     0.017244
enh91059     4  125860700  125861700      5       1  150064       1.7598     0.039221
enh91061     4  125867600  125868600      2       1  150064       2.1522      0.01569
enh91062     4  125868600  125869600      1       1  150064       1.9768      0.02403
enh91063     4  125869800  125870800      2       1  150064       2.1213     0.016948
enh91076     4  126280600  126281600      6       3  150064       1.8712     0.030657
enh91083     4  126315800  126316800      2       1  150064       1.7419     0.040763
enh91085     4  126354100  126355100      1       1  150064       1.9928      0.02314
enh91143     4  128422000  128423000      5       2  150064       2.0675     0.019345
enh91144     4  128423200  128424200      4       2  150064        2.156     0.015541
enh91146     4  128430200  128431200      3       2  150064        2.393    0.0083551
enh91150     4  128620100  128621100      2       1  150064       2.1117     0.017356
enh91166     4  129149400  129150400      2       1  150064       1.8349     0.033259
enh91167     4  129161400  129162400      4       2  150064       2.0287     0.021242
enh91168     4  129162900  129163900      4       2  150064        1.701     0.044476
enh91172     4  129204000  129205000      1       1  150064       1.8543      0.03185
enh91175     4  129237000  129238000      2       1  150064       2.9681    0.0014981
enh91176     4  129243000  129244000      3       2  150064       2.7943    0.0026004
enh91178     4  129268900  129269900      2       1  150064        2.164     0.015234
enh91183     4  129306800  129307800      4       2  150064       2.6691    0.0038022
[truncated: 996,139 more chars]
