# Supplementary material for: Identifying enhancer properties associated with genetic risk for complex traits using regulome-wide association studies
Source: PLoS Comput Biol. 2022 Sep 7;18(9):e1010430. doi: 10.1371/journal.pcbi.1010430 (PMC9484640; doi:10.1371/journal.pcbi.1010430)
Supplement: S3 Table — Sample names are as described in the ROADMAP epigenomics project integrative analysis portal: https://egg2.wustl.edu/roadmap/web_portal/meta.html. (ZIP) [file pcbi.1010430.s010.zip › supplemental_table3/E086kidney_sig_enhancers05.gcov.out]

GENE       CHR      START       STOP  NSNPS  NPARAM       N        ZSTAT            P
enh45715     1     966400     967400      1       1  150064       1.6666       0.0478
enh45728     1    1168300    1169300      2       1  150064       1.7908     0.036659
enh45801     1    1841000    1842000      3       1  150064       2.0797     0.018775
enh45812     1    2058400    2059400      2       1  150064       3.0317    0.0012161
enh45813     1    2063300    2064300      1       1  150064       2.0727       0.0191
enh45815     1    2091300    2092300      3       2  150064       2.5742    0.0050238
enh45821     1    2126900    2127900      2       1  150064       2.5265    0.0057606
enh45831     1    2173800    2174800      1       1  150064       3.7831    7.743e-05
enh45837     1    2211100    2212100      3       1  150064       2.1734     0.014875
enh45842     1    2236300    2237300      6       3  150064       2.1639     0.015234
enh45852     1    2383500    2384500      5       2  150064       4.2717   9.6995e-06
enh45853     1    2391100    2392100      5       2  150064       4.0566     2.49e-05
enh45858     1    2486200    2487200      1       1  150064       2.5752     0.005009
enh45863     1    2524700    2525700      9       2  150064       2.9719    0.0014797
enh45864     1    2538800    2539800     13       2  150064       2.9186    0.0017581
enh45865     1    2541800    2542800      1       1  150064       2.6463     0.004069
enh45942     1    5553400    5554400      4       2  150064       1.6899      0.04552
enh45964     1    6260100    6261100      1       1  150064       1.7453      0.04047
enh45965     1    6264400    6265400      3       2  150064         2.25     0.012223
enh45986     1    6531800    6532800      2       1  150064       2.2622     0.011844
enh45991     1    6551700    6552700      3       1  150064       1.9459     0.025835
enh45992     1    6555300    6556300      3       1  150064       2.1548      0.01559
enh45994     1    6561600    6562600      2       1  150064       2.0159     0.021905
enh45995     1    6568800    6569800      6       2  150064         2.84    0.0022559
enh46005     1    6658600    6659600      8       5  150064       2.7934    0.0026075
enh46007     1    6669100    6670100      2       1  150064       1.8024     0.035742
enh46009     1    6676000    6677000      3       1  150064       2.1533     0.015649
enh46010     1    6684100    6685100      2       1  150064       2.1264     0.016733
enh46014     1    6713100    6714100      3       1  150064       3.5336   0.00020498
enh46015     1    6759700    6760700      2       1  150064       3.5669   0.00018061
enh46020     1    6847000    6848000      3       1  150064       1.7795     0.037581
enh46040     1    7020000    7021000      1       1  150064       1.9101      0.02806
enh46043     1    7044700    7045700      4       2  150064       2.5706     0.005076
enh46065     1    7561100    7562100      6       3  150064       1.8292     0.033686
enh46131     1    8362100    8363100      2       1  150064       3.5833   0.00016966
enh46132     1    8373900    8374900      3       2  150064        4.624   1.8821e-06
enh46133     1    8403300    8404300      3       2  150064       2.8493    0.0021907
enh46136     1    8409600    8410600      3       2  150064       2.3974    0.0082556
enh46138     1    8412600    8413600      3       2  150064       4.7419   1.0588e-06
enh46140     1    8427200    8428200      1       1  150064       2.9348     0.001669
enh46142     1    8431100    8432100      4       2  150064       3.9093    4.628e-05
enh46144     1    8436100    8437100      4       2  150064       4.3432   7.0227e-06
enh46145     1    8440000    8441000      2       1  150064       3.5915   0.00016438
enh46146     1    8444500    8445500      2       1  150064       4.8974   4.8548e-07
enh46148     1    8446800    8447800      3       1  150064       5.1215   1.5158e-07
enh46149     1    8447600    8448600      2       1  150064       4.7983    8.002e-07
enh46150     1    8450800    8451800      3       2  150064       2.9505    0.0015861
enh46152     1    8466700    8467700      6       3  150064       5.5612   1.3393e-08
enh46157     1    8484800    8485800      2       1  150064       4.3574   6.5811e-06
enh46158     1    8486200    8487200      1       1  150064       5.5214    1.682e-08
enh46159     1    8490500    8491500      3       2  150064       4.9891   3.0334e-07
enh46160     1    8498400    8499400      1       1  150064        5.656    7.747e-09
enh46161     1    8501000    8502000      2       1  150064       4.5893   2.2235e-06
enh46163     1    8510400    8511400      3       2  150064        3.055    0.0011253
enh46166     1    8525300    8526300      2       1  150064       2.7846    0.0026793
enh46167     1    8533600    8534600      1       1  150064       3.1854    0.0007228
enh46168     1    8537000    8538000      2       1  150064       3.2278   0.00062379
enh46169     1    8542700    8543700      3       2  150064        3.203   0.00067997
enh46170     1    8557100    8558100      2       1  150064       2.8573    0.0021361
enh46173     1    8580600    8581600      3       2  150064       2.3313    0.0098686
enh46177     1    8600800    8601800      2       1  150064       3.9022   4.7664e-05
enh46178     1    8611500    8612500      3       2  150064        2.269     0.011635
enh46179     1    8612700    8613700      1       1  150064       3.1458    0.0008281
enh46180     1    8614600    8615600      2       1  150064       3.0698    0.0010711
enh46181     1    8620700    8621700      1       1  150064       2.5716     0.005062
enh46182     1    8623100    8624100      3       2  150064       2.3761    0.0087482
enh46186     1    8651400    8652400      3       2  150064       2.3311    0.0098738
enh46187     1    8656600    8657600      2       1  150064       2.6275    0.0043008
enh46188     1    8659100    8660100      2       1  150064       2.9415    0.0016333
enh46189     1    8663200    8664200      1       1  150064       2.8826     0.001972
enh46190     1    8681000    8682000      3       1  150064        2.017      0.02185
enh46191     1    8686200    8687200      1       1  150064       2.9013     0.001858
enh46194     1    8701200    8702200      2       1  150064       3.7904    7.521e-05
enh46196     1    8711800    8712800      1       1  150064       2.6695     0.003798
enh46197     1    8713600    8714600      3       1  150064         2.51    0.0060361
enh46198     1    8719100    8720100      1       1  150064       2.4949       0.0063
enh46200     1    8721900    8722900      1       1  150064       2.2886      0.01105
enh46203     1    8730000    8731000      3       2  150064       2.5074    0.0060804
enh46205     1    8737600    8738600      1       1  150064       2.9436     0.001622
enh46207     1    8741000    8742000      2       1  150064         2.38    0.0086572
enh46212     1    8758200    8759200      1       1  150064       2.7985     0.002567
enh46215     1    8766800    8767800      3       2  150064       2.0001     0.022746
enh46218     1    8772600    8773600      2       1  150064       2.4944    0.0063093
enh46219     1    8774000    8775000      2       1  150064       3.7182   0.00010033
enh46224     1    8787700    8788700      3       2  150064       3.4642   0.00026589
enh46226     1    8800300    8801300      1       1  150064       1.7758      0.03788
enh46227     1    8808000    8809000      2       1  150064       1.8948     0.029057
enh46233     1    8871400    8872400      3       2  150064       2.4797    0.0065747
enh46241     1    8918200    8919200      3       2  150064       1.8549     0.031802
enh46244     1    8943200    8944200      5       2  150064       1.8942     0.029096
enh46249     1    9001600    9002600      6       3  150064       2.9046    0.0018385
enh46302     1    9422100    9423100      7       4  150064       1.7535     0.039756
enh46442     1   10960800   10961800      1       1  150064        2.658      0.00393
enh46479     1   11767400   11768400      4       2  150064       1.7161     0.043076
enh46499     1   11990200   11991200      2       1  150064       1.7587     0.039313
enh46502     1   11998500   11999500      2       1  150064       1.9438      0.02596
enh46503     1   12004000   12005000      4       2  150064       1.6737     0.047095
enh46512     1   12112400   12113400      5       2  150064       1.7028     0.044306
enh46513     1   12128000   12129000      2       1  150064       2.6411    0.0041314
enh46514     1   12135300   12136300      5       2  150064       2.1026      0.01775
enh46517     1   12190200   12191200      3       1  150064       1.6689     0.047567
enh46581     1   12659800   12660800      6       3  150064       1.7259     0.042179
enh46596     1   14034700   14035700      4       2  150064       1.9076     0.028222
enh46600     1   14074400   14075400      2       1  150064       1.6562     0.048838
enh46605     1   14090800   14091800      2       1  150064       1.7785     0.037664
enh46612     1   14234500   14235500      2       1  150064       1.8519     0.032019
enh46617     1   14461200   14462200      9       1  150064       2.1049     0.017649
enh46624     1   14570000   14571000      1       1  150064       1.9182      0.02754
enh46625     1   14573600   14574600      2       1  150064       1.7861     0.037039
enh46627     1   14585600   14586600      5       3  150064       1.9607     0.024958
enh46639     1   14812700   14813700      6       3  150064       1.8795     0.030086
enh46644     1   14847100   14848100      1       1  150064       2.0798      0.01877
enh46671     1   15210900   15211900      3       1  150064       1.7955      0.03629
enh46714     1   15533300   15534300      1       1  150064       2.2984      0.01077
enh46810     1   16353000   16354000      4       2  150064       2.2654     0.011743
enh46845     1   16563900   16564900      2       1  150064       2.7283    0.0031827
enh46846     1   16570400   16571400      1       1  150064        2.126      0.01675
enh46847     1   16575000   16576000      1       1  150064       2.3933     0.008348
enh46848     1   16592600   16593600      3       1  150064       2.1759      0.01478
enh46849     1   16594200   16595200      2       1  150064       1.6956     0.044977
enh46851     1   16645000   16646000      3       1  150064       2.0685     0.019295
enh46854     1   16679300   16680300      1       1  150064       2.0801      0.01876
enh46855     1   16690800   16691800      3       1  150064       1.9097     0.028088
enh46858     1   16698400   16699400      2       1  150064       1.7669     0.038622
enh46860     1   16702700   16703700      4       2  150064       2.0447      0.02044
enh46862     1   16713900   16714900      2       1  150064       1.8111     0.035064
enh46864     1   16722900   16723900      4       1  150064       2.0449      0.02043
enh46867     1   16824200   16825200      3       1  150064       1.8836     0.029809
enh46892     1   17287700   17288700      3       2  150064       1.8156     0.034716
enh46896     1   17307400   17308400      3       2  150064       2.4274    0.0076031
enh46897     1   17309400   17310400      3       2  150064       2.2235     0.013092
enh46898     1   17310700   17311700      4       2  150064       4.2187   1.2287e-05
enh46899     1   17311200   17312200      2       1  150064       2.2508       0.0122
enh46902     1   17342400   17343400      5       2  150064       2.0112     0.022154
enh46903     1   17371500   17372500      7       2  150064       2.3144     0.010324
enh46904     1   17378500   17379500      2       1  150064       2.7791    0.0027255
enh46905     1   17386000   17387000      4       2  150064       2.9968     0.001364
enh46906     1   17390000   17391000      7       3  150064       2.3775    0.0087148
enh46964     1   19218400   19219400      2       1  150064       1.6971     0.044838
enh46976     1   19263500   19264500      2       1  150064       1.7529     0.039814
enh47007     1   19636400   19637400      6       3  150064       1.7159     0.043089
enh47008     1   19639900   19640900      5       3  150064       1.6512     0.049344
enh47038     1   19769000   19770000     12       4  150064       1.8161      0.03468
enh47051     1   19821800   19822800      3       2  150064       2.7838    0.0026861
enh47052     1   19831400   19832400      5       3  150064        1.871     0.030674
enh47063     1   19938900   19939900      1       1  150064       1.7696       0.0384
enh47065     1   19946200   19947200      2       1  150064       1.6624     0.048212
enh47067     1   19966600   19967600      1       1  150064       2.3371     0.009718
enh47104     1   20646300   20647300      4       2  150064       2.4295     0.007559
enh47105     1   20651200   20652200      4       2  150064       1.8356     0.033212
enh47109     1   20805400   20806400      2       1  150064       2.0279     0.021283
enh47110     1   20819900   20820900      1       1  150064       1.7361      0.04127
enh47125     1   21059800   21060800      2       1  150064       2.8097    0.0024792
enh47126     1   21065400   21066400      1       1  150064       2.3174      0.01024
enh47129     1   21114600   21115600      2       1  150064       2.4415    0.0073133
enh47132     1   21332000   21333000      2       1  150064       2.9263    0.0017152
enh47133     1   21338900   21339900      3       2  150064       1.6757       0.0469
enh47134     1   21339700   21340700      1       1  150064       2.9003     0.001864
enh47136     1   21359000   21360000      1       1  150064       1.8696      0.03077
enh47138     1   21369200   21370200      5       3  150064       2.6484    0.0040443
enh47141     1   21376300   21377300      3       1  150064       2.3494     0.009401
enh47143     1   21415800   21416800      3       1  150064       2.7094    0.0033702
enh47144     1   21416800   21417800      2       1  150064       2.7388    0.0030831
enh47146     1   21437300   21438300      2       1  150064       2.9924    0.0013841
enh47149     1   21475900   21476900      1       1  150064       3.0309     0.001219
enh47151     1   21489000   21490000      1       1  150064       1.7897      0.03675
enh47152     1   21497500   21498500      3       1  150064       2.9716     0.001481
enh47153     1   21498400   21499400      2       1  150064        2.091     0.018263
enh47154     1   21500000   21501000      1       1  150064       2.4774     0.006618
enh47156     1   21516600   21517600      5       2  150064       2.5985    0.0046812
enh47207     1   22029700   22030700      2       1  150064       1.8437     0.032617
enh47208     1   22031900   22032900      1       1  150064       2.5496     0.005393
enh47209     1   22090700   22091700      5       2  150064        1.912      0.02794
enh47228     1   22350000   22351000      5       2  150064       2.2927     0.010933
enh47229     1   22352800   22353800      5       2  150064       2.4891    0.0064031
enh47233     1   22369200   22370200      1       1  150064       3.2129     0.000657
enh47235     1   22374600   22375600      4       2  150064       3.2881   0.00050426
enh47237     1   22382300   22383300      3       2  150064       2.2184     0.013265
enh47238     1   22388900   22389900      3       2  150064       2.2041      0.01376
enh47241     1   22398700   22399700      1       1  150064       3.3647    0.0003831
enh47248     1   22448500   22449500      7       4  150064       1.7571     0.039447
enh47301     1   23141300   23142300      8       1  150064       2.0366     0.020844
enh47313     1   23438200   23439200      1       1  150064       2.0492      0.02022
enh47379     1   24085100   24086100      1       1  150064       1.8901      0.02937
enh47409     1   24372600   24373600      3       1  150064       2.5782    0.0049652
enh47426     1   24678000   24679000      1       1  150064       2.2798      0.01131
enh47431     1   24718800   24719800      1       1  150064        1.765      0.03878
enh47436     1   24745000   24746000      4       2  150064       2.1968     0.014018
enh47438     1   24769500   24770500      2       1  150064       2.2908     0.010988
enh47440     1   24830100   24831100      2       1  150064       1.9913     0.023224
enh47441     1   24833200   24834200      2       1  150064       1.7526     0.039832
enh47443     1   24867500   24868500      7       3  150064       2.6823    0.0036556
enh47645     1   26865100   26866100      3       2  150064       2.1925     0.014172
enh47648     1   27003400   27004400      2       1  150064       1.8661     0.031012
enh47650     1   27016900   27017900      1       1  150064       2.4913     0.006363
enh47652     1   27027500   27028500      3       1  150064       2.5099    0.0060391
enh47655     1   27033800   27034800      2       1  150064       2.6037    0.0046111
enh47656     1   27039000   27040000      2       1  150064        2.036     0.020876
enh47657     1   27039800   27040800      1       1  150064        2.725     0.003215
enh47658     1   27041400   27042400      2       1  150064       1.8757     0.030351
enh47661     1   27048400   27049400      1       1  150064       2.7248     0.003217
enh47662     1   27052500   27053500      2       1  150064       2.5861    0.0048537
enh47664     1   27094600   27095600      1       1  150064       2.7557     0.002928
enh47665     1   27098300   27099300      1       1  150064       2.7473     0.003004
enh47673     1   27204100   27205100      1       1  150064       2.0777      0.01887
enh47678     1   27247000   27248000      2       1  150064       2.7103    0.0033606
enh47679     1   27249400   27250400      1       1  150064        2.512     0.006003
enh47680     1   27298400   27299400      2       1  150064       2.1812     0.014585
enh47692     1   27397100   27398100      4       1  150064        1.756     0.039544
enh47696     1   27444200   27445200      1       1  150064       1.8468      0.03239
enh47697     1   27448700   27449700      1       1  150064       2.1775      0.01472
enh47758     1   27900000   27901000      2       1  150064       1.9362     0.026424
enh47764     1   27933000   27934000      2       1  150064       1.9507     0.025546
enh47766     1   27947700   27948700      2       1  150064       1.6501     0.049462
enh47767     1   27951000   27952000      1       1  150064       1.7491      0.04014
enh47768     1   27955100   27956100      2       1  150064        1.664     0.048061
enh47769     1   27957400   27958400      7       3  150064       1.8081     0.035298
enh47811     1   28499500   28500500      2       1  150064       3.6693   0.00012161
enh47813     1   28523200   28524200      6       4  150064       1.7939     0.036417
enh47821     1   28575100   28576100      5       2  150064       1.6932      0.04521
enh47823     1   28588100   28589100      3       1  150064        2.265     0.011756
enh47827     1   28622500   28623500      2       1  150064        2.398    0.0082421
enh47829     1   28649900   28650900      1       1  150064       1.7757      0.03789
enh47832     1   28695200   28696200      2       1  150064       1.9333     0.026598
enh47835     1   28726000   28727000      4       1  150064       2.1669      0.01512
enh47836     1   28736100   28737100      8       3  150064       2.2663     0.011716
enh47837     1   28741400   28742400      3       1  150064       1.7752     0.037934
enh47838     1   28743100   28744100      2       1  150064       2.0408     0.020638
enh47840     1   28765800   28766800      3       1  150064       2.1488     0.015824
enh47841     1   28782200   28783200      1       1  150064       2.4036     0.008118
enh47845     1   28845600   28846600      1       1  150064       2.4689     0.006776
enh47847     1   28880300   28881300      2       1  150064       2.0181     0.021789
enh47848     1   28905600   28906600      1       1  150064        2.917     0.001767
enh47849     1   28916400   28917400      3       1  150064       2.7318    0.0031493
enh47853     1   28966800   28967800      3       1  150064       2.2014     0.013855
enh47854     1   28967600   28968600      2       1  150064       2.2942     0.010889
enh47855     1   28970700   28971700      1       1  150064       2.3123      0.01038
enh47856     1   28973600   28974600      2       1  150064       2.0484     0.020261
enh47861     1   29070500   29071500      2       1  150064       3.3538   0.00039852
enh47867     1   29111200   29112200      1       1  150064       2.4417      0.00731
enh47873     1   29211200   29212200      4       1  150064       2.0635      0.01953
enh47877     1   29241900   29242900      2       1  150064       2.8521    0.0021717
enh47880     1   29355800   29356800      2       1  150064        1.917      0.02762
enh47884     1   29446300   29447300      3       1  150064       3.2265   0.00062646
enh47885     1   29462600   29463600      5       3  150064       1.8254      0.03397
enh47892     1   29505000   29506000      3       2  150064       2.5506    0.0053764
enh47894     1   29512100   29513100      3       2  150064       1.8627     0.031253
enh47896     1   29555800   29556800      3       1  150064       2.0326     0.021045
enh47897     1   29557600   29558600      3       1  150064       2.1232     0.016867
enh47898     1   29572100   29573100      4       2  150064       1.7063     0.043975
enh47899     1   29575400   29576400      3       2  150064       2.6613    0.0038925
enh47910     1   30446900   30447900      3       2  150064       4.8083   7.6117e-07
enh47911     1   30457400   30458400      4       2  150064       4.7347   1.0966e-06
enh47913     1   30852100   30853100      2       1  150064       2.1618     0.015317
enh47916     1   31148200   31149200      3       1  150064       1.8175      0.03457
enh47917     1   31170900   31171900      1       1  150064       1.9639      0.02477
enh47943     1   31350100   31351100      3       2  150064       1.8692     0.030796
enh47944     1   31352300   31353300      1       1  150064        2.524     0.005801
enh47954     1   31448800   31449800      2       1  150064       1.7234     0.042407
enh47977     1   31688600   31689600      8       2  150064       2.9787    0.0014475
enh47979     1   31770800   31771800      2       1  150064       3.3482   0.00040666
enh47980     1   31772000   31773000      6       2  150064       3.9116   4.5846e-05
enh47981     1   31778800   31779800      1       1  150064       2.1675       0.0151
enh47982     1   31844200   31845200      2       1  150064       2.3547    0.0092677
enh47983     1   31847000   31848000      2       1  150064       2.7671    0.0028278
enh47984     1   31849000   31850000      1       1  150064       3.3277    0.0004379
enh47985     1   31854600   31855600      3       1  150064       4.3807   5.9157e-06
enh47986     1   31862600   31863600      7       2  150064       3.8162   6.7756e-05
enh47987     1   31866800   31867800      4       1  150064       2.8658    0.0020799
enh47990     1   31895100   31896100      5       2  150064       2.0482     0.020269
enh48000     1   32029400   32030400      1       1  150064       2.3782     0.008699
enh48033     1   32261900   32262900      1       1  150064       1.7442      0.04056
enh48066     1   32593000   32594000      3       2  150064       1.6917     0.045349
enh48070     1   32616900   32617900      1       1  150064       2.0177      0.02181
enh48084     1   32707600   32708600      3       1  150064       1.7063     0.043974
enh48095     1   32810700   32811700      1       1  150064        2.932     0.001684
enh48134     1   33280000   33281000      2       1  150064        1.684      0.04609
enh48137     1   33337900   33338900      2       1  150064        1.997     0.022915
enh48159     1   33492400   33493400      4       2  150064       2.0286     0.021251
enh48162     1   33502600   33503600      2       1  150064       1.8687     0.030829
enh48171     1   33564700   33565700      1       1  150064       2.2931      0.01092
enh48173     1   33593500   33594500      1       1  150064       2.1316      0.01652
enh48190     1   33733900   33734900      1       1  150064       1.7148      0.04319
enh48191     1   33751900   33752900      5       3  150064       1.7586     0.039324
enh48193     1   33766100   33767100      3       2  150064       2.3437    0.0095463
enh48197     1   33803100   33804100      3       2  150064       1.9475     0.025736
enh48215     1   33924000   33925000      3       2  150064       2.3386    0.0096793
enh48220     1   33937000   33938000      2       1  150064       2.4899    0.0063881
enh48229     1   34907000   34908000      4       2  150064       1.7329     0.041555
enh48235     1   35318300   35319300      4       2  150064       1.8872     0.029566
enh48236     1   35323100   35324100      3       2  150064       2.0918     0.018229
enh48249     1   35675600   35676600      4       1  150064       3.5153   0.00021964
enh48272     1   36102000   36103000      2       1  150064       3.6011   0.00015847
enh48276     1   36181200   36182200      1       1  150064       3.4063    0.0003292
enh48279     1   36275400   36276400      4       2  150064       4.3204    7.789e-06
enh48280     1   36316800   36317800      2       1  150064       3.4571   0.00027304
enh48286     1   36400700   36401700      2       1  150064       2.7758    0.0027532
enh48287     1   36548800   36549800      4       2  150064       3.9241   4.3527e-05
enh48288     1   36553300   36554300      1       1  150064       3.1405    0.0008432
enh48289     1   36555500   36556500      3       2  150064        3.192   0.00070642
enh48290     1   36565100   36566100      6       2  150064       2.3137     0.010343
enh48291     1   36574300   36575300      2       1  150064         1.76     0.039204
enh48292     1   36580800   36581800      2       1  150064       1.8026     0.035725
enh48295     1   36593600   36594600      1       1  150064       3.8529    5.836e-05
enh48296     1   36600900   36601900      1       1  150064       4.0568    2.488e-05
enh48297     1   36607600   36608600      2       1  150064       3.3975   0.00034006
enh48298     1   36613300   36614300      3       1  150064       3.8801   5.2202e-05
enh48299     1   36616800   36617800      2       1  150064       4.0756   2.2946e-05
enh48303     1   36625100   36626100      3       2  150064       2.2319     0.012811
enh48306     1   36633800   36634800      3       2  150064       4.2441   1.0974e-05
enh48311     1   36653100   36654100      3       1  150064       2.6234    0.0043531
enh48371     1   38040600   38041600      3       2  150064       1.7498     0.040078
enh48379     1   38275600   38276600      2       1  150064       2.7272    0.0031936
enh48385     1   38318500   38319500      2       1  150064       3.0089    0.0013111
enh48386     1   38323500   38324500      1       1  150064       3.1702    0.0007616
enh48389     1   38395700   38396700      3       1  150064       2.8765    0.0020106
enh48407     1   38645000   38646000      3       1  150064       2.3621    0.0090847
enh48415     1   38735000   38736000      3       1  150064       2.7812    0.0027076
enh48416     1   38738800   38739800      7       2  150064       2.0244     0.021464
enh48418     1   38752600   38753600      4       2  150064       2.1565     0.015521
enh48419     1   38757000   38758000      5       2  150064       2.5707    0.0050745
enh48428     1   39192000   39193000      4       2  150064       2.8316    0.0023155
enh48437     1   39407300   39408300      2       1  150064       1.6718     0.047283
enh48443     1   39468800   39469800      1       1  150064       2.3639     0.009042
enh48444     1   39490800   39491800      2       1  150064       1.8507     0.032107
enh48446     1   39541900   39542900      2       1  150064       2.9168    0.0017683
enh48452     1   39575200   39576200      3       2  150064       1.7509     0.039984
enh48454     1   39581900   39582900      3       1  150064       2.2439     0.012419
enh48474     1   39644700   39645700      1       1  150064       1.8615      0.03134
enh48476     1   39650900   39651900      2       1  150064       2.1225     0.016899
enh48501     1   39859500   39860500      2       1  150064       1.7647     0.038809
enh48509     1   39916300   39917300      2       1  150064       1.7229      0.04245
enh48512     1   39974700   39975700      5       3  150064       2.0765     0.018926
enh48520     1   40091000   40092000      1       1  150064       2.1072      0.01755
enh48522     1   40118700   40119700      4       2  150064       1.7309     0.041736
enh48535     1   40358200   40359200      1       1  150064       1.8066      0.03541
enh48537     1   40362400   40363400      3       2  150064       2.9081    0.0018181
enh48583     1   40998100   40999100      3       2  150064       1.9022     0.028572
enh48588     1   41155800   41156800      3       2  150064       2.3236     0.010073
enh48591     1   41168900   41169900      5       2  150064       1.8471      0.03237
enh48592     1   41169800   41170800      6       3  150064       2.8202    0.0023994
enh48596     1   41178500   41179500      2       1  150064        2.522    0.0058352
enh48598     1   41182600   41183600      1       1  150064       3.0145     0.001287
enh48617     1   41380500   41381500      4       2  150064       1.8882     0.029501
enh48622     1   41433200   41434200      8       3  150064       2.6821    0.0036576
enh48623     1   41447600   41448600      1       1  150064       1.7839      0.03722
enh48624     1   41468800   41469800      5       2  150064        2.221     0.013176
enh48630     1   41574600   41575600      4       2  150064       2.1731     0.014886
enh48631     1   41617600   41618600      2       1  150064         2.58    0.0049407
enh48632     1   41657600   41658600      2       1  150064       1.8333     0.033376
enh48642     1   41845000   41846000      4       2  150064       4.2818   9.2696e-06
enh48643     1   41853000   41854000      2       1  150064       1.9565     0.025206
enh48649     1   41892700   41893700      6       3  150064         1.81     0.035147
enh48650     1   41898000   41899000      6       3  150064       2.2582     0.011965
enh48656     1   41950800   41951800      4       2  150064       3.2566   0.00056377
enh48657     1   41960600   41961600      4       2  150064       3.2234    0.0006334
enh48658     1   41962400   41963400      4       2  150064       2.6271    0.0043063
enh48660     1   41968400   41969400      5       2  150064       3.3111   0.00046465
enh48769     1   43415100   43416100      7       2  150064       1.9365     0.026402
enh48771     1   43420400   43421400      2       1  150064       2.2412     0.012506
enh48773     1   43427000   43428000      6       2  150064       2.5218    0.0058379
enh48774     1   43432500   43433500      7       3  150064       2.1356     0.016354
enh48799     1   43739700   43740700      4       2  150064       1.8094     0.035197
enh48800     1   43742300   43743300      1       1  150064       1.7762      0.03785
enh48809     1   43815600   43816600      1       1  150064       3.5706    0.0001781
enh48810     1   43826100   43827100      1       1  150064       3.3139    0.0004601
enh48811     1   43831300   43832300      3       2  150064       1.9251     0.027108
enh48812     1   43834400   43835400      1       1  150064       3.6162    0.0001495
enh48816     1   43856400   43857400      4       2  150064       4.1648   1.5578e-05
enh48818     1   43901100   43902100      2       1  150064       3.4636   0.00026649
enh48820     1   43920300   43921300      3       2  150064       4.1734   1.5006e-05
enh48821     1   43938000   43939000      1       1  150064       3.0047     0.001329
enh48822     1   43941400   43942400      2       1  150064        3.869   5.4645e-05
enh48827     1   44002100   44003100      1       1  150064       2.9111     0.001801
enh48829     1   44014500   44015500      4       1  150064       2.0367     0.020839
enh48830     1   44023600   44024600      2       1  150064       2.9211    0.0017437
enh48832     1   44031700   44032700      2       1  150064       2.2048     0.013733
enh48833     1   44043100   44044100      3       2  150064       3.8694   5.4551e-05
enh48834     1   44047600   44048600      5       2  150064       2.8226    0.0023819
enh48835     1   44114200   44115200      5       2  150064       4.0012   3.1507e-05
enh48836     1   44154100   44155100      1       1  150064       3.5304    0.0002075
enh48841     1   44228900   44229900      1       1  150064       3.2448    0.0005877
enh48842     1   44231800   44232800      1       1  150064       3.3254    0.0004415
enh48843     1   44246500   44247500      1       1  150064       2.9904     0.001393
enh48844     1   44249000   44250000      4       2  150064       3.6857   0.00011403
enh48845     1   44252000   44253000      3       2  150064       1.9596     0.025019
enh48850     1   44318900   44319900      3       1  150064       3.9946   3.2404e-05
enh48853     1   44334000   44335000      2       1  150064       2.8449    0.0022214
enh48854     1   44350200   44351200      3       2  150064       3.7355    9.368e-05
enh48855     1   44378100   44379100      3       2  150064       2.5971    0.0047002
enh48856     1   44400000   44401000      2       1  150064       2.2372     0.012635
enh48857     1   44410800   44411800      2       1  150064       2.5119    0.0060045
enh48858     1   44413900   44414900      5       2  150064       3.6271    0.0001433
enh48860     1   44419900   44420900      2       1  150064       2.3841    0.0085614
enh48861     1   44439200   44440200      3       2  150064       3.1146   0.00092101
enh48862     1   44442700   44443700      5       2  150064       2.5588    0.0052521
enh48863     1   44446300   44447300      4       2  150064       1.9799      0.02386
enh48865     1   44456100   44457100      1       1  150064       2.0898      0.01832
enh48870     1   44479400   44480400      2       1  150064       3.2733   0.00053156
enh48871     1   44485300   44486300      1       1  150064       1.8609      0.03138
enh48883     1   44679900   44680900      1       1  150064       2.3252      0.01003
enh48885     1   44705100   44706100      2       1  150064       2.2454      0.01237
enh48907     1   45005400   45006400      4       2  150064       1.6693      0.04753
enh48910     1   45060300   45061300      2       1  150064       1.7146     0.043208
enh48948     1   45304900   45305900      3       2  150064       1.7558     0.039565
enh49043     1   46987300   46988300      4       1  150064       1.6758      0.04689
enh49064     1   47640600   47641600      4       2  150064       1.8457     0.032464
enh49103     1   48274400   48275400      4       2  150064        2.135     0.016379
enh49104     1   48275900   48276900      1       1  150064        2.217      0.01331
enh49111     1   48303600   48304600      2       1  150064       1.7708     0.038297
enh49112     1   48308000   48309000      5       3  150064       1.7399     0.040941
enh49113     1   48309800   48310800      5       2  150064       2.5992    0.0046719
enh49115     1   48337200   48338200      5       3  150064       2.6703    0.0037895
enh49117     1   48347200   48348200      2       1  150064       1.9375      0.02634
enh49139     1   48527200   48528200      3       2  150064       1.6655     0.047904
enh49140     1   48532200   48533200      4       2  150064       1.6567     0.048786
enh49158     1   49076400   49077400      4       2  150064        1.823     0.034149
enh49167     1   49240400   49241400      3       2  150064       2.0636     0.019526
enh49174     1   49354100   49355100      2       1  150064       1.9136     0.027836
enh49216     1   51981300   51982300      8       3  150064       1.7506     0.040007
enh49305     1   53642000   53643000      3       2  150064        2.092     0.018219
enh49306     1   53648500   53649500      1       1  150064       2.6301     0.004268
enh49308     1   53661000   53662000      1       1  150064       2.0792       0.0188
enh49310     1   53684400   53685400      1       1  150064       2.2179      0.01328
enh49312     1   53702200   53703200      4       2  150064       2.5829    0.0048987
enh49315     1   53760000   53761000      3       2  150064        3.057    0.0011178
enh49318     1   53771700   53772700      4       2  150064       2.1252     0.016783
enh49322     1   53841200   53842200      6       4  150064       2.3968    0.0082703
enh49355     1   54447400   54448400      1       1  150064       2.3782     0.008699
enh49356     1   54448200   54449200      2       1  150064       2.3025     0.010653
enh49371     1   54685100   54686100      4       2  150064       2.3985    0.0082308
enh49372     1   54687600   54688600      3       2  150064        2.643     0.004109
enh49374     1   54694600   54695600      2       1  150064       2.0398     0.020687
enh49395     1   54801300   54802300      2       1  150064       1.6758     0.046885
enh49396     1   54803900   54804900      2       1  150064       1.7415     0.040798
enh49401     1   54815800   54816800      1       1  150064       1.7965      0.03621
enh49409     1   54850500   54851500      1       1  150064       2.1615      0.01533
enh49447     1   55326500   55327500      9       3  150064       2.0259     0.021389
enh49496     1   56046400   56047400      4       2  150064       1.6724     0.047227
enh49504     1   56160800   56161800      9       2  150064       2.0841     0.018574
enh49610     1   59183800   59184800      1       1  150064       1.8184       0.0345
enh49627     1   59323500   59324500      3       2  150064       2.1509     0.015741
enh49671     1   59612600   59613600      3       1  150064       1.7397     0.040958
enh49673     1   59622000   59623000      8       1  150064       1.6942     0.045117
enh49675     1   59645200   59646200      4       2  150064       2.6023    0.0046299
enh49732     1   60218000   60219000      3       2  150064       2.4523     0.007098
enh49745     1   61031000   61032000      3       2  150064       1.9884     0.023384
enh49747     1   61087000   61088000      3       1  150064       3.5103   0.00022377
enh49750     1   61218800   61219800      1       1  150064       3.3026     0.000479
enh49751     1   61228200   61229200      2       1  150064       2.7559    0.0029265
enh49758     1   61377300   61378300      4       2  150064        1.968     0.024537
enh49761     1   61401600   61402600      2       1  150064       1.7825     0.037332
enh49764     1   61455400   61456400      2       1  150064       2.5657    0.0051491
enh49799     1   61696000   61697000      3       1  150064       1.8764     0.030301
enh49802     1   61709600   61710600      2       1  150064       2.0865     0.018466
enh49822     1   61809100   61810100      2       1  150064       1.7714     0.038245
enh49824     1   61857700   61858700      5       2  150064       2.0269     0.021336
enh49826     1   61869700   61870700      3       1  150064       2.1244     0.016817
enh49840     1   62353000   62354000      3       2  150064       1.9173       0.0276
enh49859     1   62850000   62851000      1       1  150064       2.0361      0.02087
enh49890     1   64105400   64106400      4       2  150064       1.9339     0.026564
enh49959     1   64504200   64505200      1       1  150064       2.6022     0.004631
enh49996     1   64955000   64956000      2       1  150064       1.6481     0.049669
enh49998     1   64961700   64962700      2       1  150064       2.0564      0.01987
enh50002     1   64974000   64975000      5       3  150064       1.9194     0.027469
enh50014     1   65032900   65033900      5       2  150064       2.0647     0.019476
enh50026     1   65220900   65221900      6       3  150064       2.0416     0.020595
enh50030     1   65359400   65360400      3       1  150064       2.8452    0.0022195
enh50031     1   65360200   65361200      3       1  150064       1.8943     0.029093
enh50035     1   65382200   65383200      5       2  150064       2.8138    0.0024477
enh50037     1   65390800   65391800      1       1  150064       2.6456     0.004077
enh50040     1   65399100   65400100      3       2  150064       2.5166    0.0059254
enh50041     1   65401000   65402000      2       1  150064       2.5757    0.0050017
enh50043     1   65421500   65422500      2       1  150064       2.4354    0.0074375
enh50045     1   65427400   65428400      4       1  150064        2.863    0.0020985
enh50051     1   65525600   65526600      2       1  150064       2.2948     0.010872
enh50055     1   65579800   65580800      3       1  150064        2.237     0.012642
enh50056     1   65606900   65607900      3       2  150064       2.2135     0.013432
enh50057     1   65615700   65616700      1       1  150064       2.0298      0.02119
enh50060     1   65640800   65641800      2       1  150064        2.027     0.021333
enh50074     1   65932900   65933900      8       3  150064       1.8564     0.031702
enh50076     1   66153100   66154100      4       2  150064       2.8438    0.0022287
enh50078     1   66277700   66278700      1       1  150064       1.6821      0.04627
enh50082     1   66346200   66347200      3       1  150064       1.7936     0.036438
enh50084     1   66414600   66415600      5       2  150064       3.0007    0.0013469
enh50087     1   66430400   66431400      2       1  150064        2.661    0.0038954
enh50088     1   66444500   66445500      1       1  150064       1.7883      0.03686
enh50102     1   66733000   66734000      1       1  150064       2.4753     0.006656
enh50103     1   66736900   66737900      3       1  150064       2.1043     0.017676
enh50108     1   66759100   66760100      5       2  150064       1.8337     0.033349
enh50110     1   66766300   66767300      6       2  150064       2.1942      0.01411
enh50122     1   66878200   66879200      1       1  150064       2.5143     0.005964
enh50124     1   66901800   66902800      2       1  150064       2.4514    0.0071153
enh50130     1   67000200   67001200      2       1  150064        1.785     0.037128
enh50167     1   68000400   68001400      4       1  150064       1.7497     0.040083
enh50168     1   68003100   68004100      2       1  150064       2.2326     0.012789
enh50179     1   68078300   68079300      2       1  150064       1.6808     0.046401
enh50180     1   68084100   68085100      3       2  150064       2.2176     0.013291
enh50188     1   68154200   68155200      5       2  150064       2.2997     0.010733
enh50189     1   68166400   68167400      4       2  150064       1.9657     0.024668
enh50193     1   68183300   68184300      2       1  150064        1.779     0.037617
enh50208     1   68258000   68259000      5       2  150064       3.5055   0.00022789
enh50209     1   68260600   68261600      3       1  150064       3.3003   0.00048284
enh50210     1   68268200   68269200      7       3  150064        2.067     0.019366
enh50211     1   68269300   68270300      3       2  150064       2.5673    0.0051245
enh50213     1   68280900   68281900      4       2  150064       2.8491    0.0021924
enh50214     1   68284600   68285600      2       1  150064       2.0979     0.017957
enh50215     1   68288800   68289800      3       2  150064       2.1793     0.014654
enh50216     1   68295700   68296700      4       2  150064       3.5136     0.000221
enh50217     1   68303800   68304800      5       2  150064       3.9573   3.7908e-05
enh50218     1   68305700   68306700      2       1  150064       2.7815    0.0027057
enh50219     1   68315900   68316900      5       2  150064       2.6032    0.0046185
enh50221     1   68354100   68355100      5       2  150064       2.2074     0.013644
enh50223     1   68362600   68363600      6       3  150064       3.0181    0.0012719
enh50226     1   68411200   68412200      4       2  150064       1.8077      0.03533
enh50230     1   68444500   68445500      1       1  150064       1.6489      0.04958
enh50258     1   69036600   69037600      1       1  150064       1.8468      0.03239
enh50265     1   70459800   70460800      6       2  150064       2.6131    0.0044859
enh50280     1   71528600   71529600      1       1  150064       1.9719      0.02431
enh50284     1   71622600   71623600      2       1  150064       2.6701    0.0037912
enh50285     1   72122800   72123800      5       2  150064       4.0161   2.9588e-05
enh50286     1   72132300   72133300      2       1  150064       3.4153   0.00031857
enh50292     1   72981800   72982800      1       1  150064       1.6566       0.0488
enh50294     1   73101200   73102200      7       2  150064       1.6523     0.049237
enh50295     1   73531100   73532100      3       1  150064       4.6115   1.9991e-06
enh50296     1   74059100   74060100      2       1  150064       2.2666     0.011706
enh50326     1   76619400   76620400      2       1  150064       1.6795     0.046531
enh50344     1   77941600   77942600      4       2  150064       1.8956     0.029009
enh50363     1   78352900   78353900      9       4  150064       2.7102    0.0033617
enh50367     1   78446200   78447200      3       2  150064       1.9066     0.028289
enh50370     1   78474500   78475500      3       2  150064       2.0605     0.019677
enh50372     1   78561300   78562300      2       1  150064       1.7587     0.039313
enh50381     1   79114600   79115600      1       1  150064       2.3844     0.008554
enh50382     1   79181000   79182000      8       2  150064       2.1437     0.016028
enh50394     1   81358000   81359000      2       1  150064       2.1144     0.017241
enh50401     1   81773600   81774600      7       2  150064       1.6707     0.047386
enh50403     1   81779600   81780600      7       2  150064        1.711     0.043536
enh50404     1   81814500   81815500      1       1  150064       2.5993     0.004671
enh50405     1   81815800   81816800      8       3  150064       1.9541     0.025343
enh50406     1   81817100   81818100      5       3  150064       1.9971     0.022907
enh50416     1   81943500   81944500      6       4  150064        1.674     0.047063
enh50429     1   82125700   82126700      5       2  150064        1.654     0.049062
enh50432     1   82146500   82147500      4       2  150064       1.8182     0.034516
enh50434     1   82156000   82157000      4       1  150064        2.139     0.016219
enh50435     1   82164600   82165600      4       2  150064       2.7781    0.0027337
enh50436     1   82168700   82169700      4       2  150064       3.0071    0.0013188
enh50487     1   84229200   84230200      1       1  150064       2.9455     0.001612
enh50489     1   84235400   84236400      2       1  150064       2.8771    0.0020066
enh50493     1   84541800   84542800      1       1  150064       1.8123      0.03497
enh50527     1   85219000   85220000      6       2  150064       1.7042     0.044175
enh50561     1   85779600   85780600      2       1  150064        2.087     0.018442
enh50563     1   85783800   85784800      1       1  150064       2.1437      0.01603
enh50564     1   85785900   85786900      2       1  150064       2.1548     0.015588
enh50570     1   85828600   85829600      3       2  150064       2.5175    0.0059091
enh50575     1   85845000   85846000      5       2  150064       2.2581     0.011969
enh50576     1   85845600   85846600      5       2  150064       2.0904     0.018293
enh50578     1   85863900   85864900      4       2  150064       2.0858     0.018498
enh50580     1   85892800   85893800      2       1  150064       2.0435     0.020503
enh50584     1   85926400   85927400      5       3  150064        1.973     0.024247
enh50585     1   85931500   85932500      2       1  150064       1.8037     0.035636
enh50615     1   86603000   86604000      4       2  150064       1.7676     0.038566
enh50673     1   87811500   87812500      3       1  150064       1.7206     0.042657
enh50679     1   87929500   87930500      4       2  150064       2.0591     0.019742
enh50683     1   88054000   88055000      2       1  150064        1.924     0.027177
enh50685     1   88065400   88066400      2       1  150064       2.9528    0.0015745
enh50688     1   88148800   88149800      3       2  150064       2.5086      0.00606
enh50701     1   88404000   88405000      3       2  150064       1.9514     0.025506
enh50702     1   88406500   88407500      1       1  150064       2.1805      0.01461
enh50709     1   88640900   88641900      4       1  150064       1.9237     0.027195
enh50766     1   90125900   90126900      4       2  150064       1.8467     0.032393
enh50767     1   90158000   90159000      2       1  150064       1.6794     0.046541
enh50772     1   90222900   90223900      3       2  150064       1.8802     0.030044
enh50773     1   90273300   90274300      1       1  150064       2.1474      0.01588
enh50774     1   90285200   90286200      1       1  150064       1.8208      0.03432
enh50780     1   90307500   90308500      3       2  150064       2.4101    0.0079752
enh50808     1   91389500   91390500      2       1  150064       2.3206     0.010155
enh50809     1   91391300   91392300      2       1  150064       2.1155     0.017195
enh50810     1   91439900   91440900      1       1  150064       2.1706      0.01498
enh50813     1   91482400   91483400      4       2  150064       2.8199    0.0024016
enh50815     1   91484800   91485800      5       2  150064       1.8113     0.035044
enh50824     1   91965200   91966200      3       2  150064       2.3068     0.010532
enh50831     1   92020700   92021700      4       1  150064       1.7622     0.039015
enh50866     1   92242700   92243700      6       2  150064       2.4977    0.0062505
enh50867     1   92244500   92245500      4       1  150064       2.2105     0.013536
enh50868     1   92247900   92248900      6       2  150064       2.1497     0.015791
enh50901     1   92765800   92766800      4       2  150064       2.8423    0.0022392
enh50902     1   93218300   93219300      2       1  150064       1.8372      0.03309
enh50906     1   93248800   93249800      3       2  150064       1.6915      0.04537
enh50911     1   93324300   93325300      1       1  150064        1.779      0.03762
enh50912     1   93343000   93344000      2       1  150064       1.6554     0.048926
enh50915     1   93399500   93400500      3       1  150064       2.5166    0.0059253
enh50916     1   93401000   93402000      3       1  150064       1.7756       0.0379
enh50919     1   93415900   93416900      3       1  150064       1.8399     0.032888
enh50920     1   93421700   93422700      1       1  150064       2.1151      0.01721
enh51053     1   94993100   94994100      1       1  150064       2.1873      0.01436
enh51094     1   95330000   95331000      5       3  150064       2.7381      0.00309
enh51097     1   95349300   95350300      3       2  150064       2.2582     0.011965
enh51099     1   95364100   95365100      1       1  150064       2.3685     0.008929
enh51115     1   95447700   95448700      1       1  150064       1.8509      0.03209
enh51116     1   95448300   95449300      3       2  150064        1.731     0.041722
enh51118     1   95455000   95456000      1       1  150064       1.9067      0.02828
enh51119     1   95467900   95468900      1       1  150064       1.9788      0.02392
enh51125     1   95500300   95501300      1       1  150064        2.611     0.004514
enh51126     1   95507600   95508600      2       1  150064       1.8758     0.030341
enh51129     1   95549800   95550800      6       2  150064       1.9616     0.024904
enh51130     1   95552600   95553600      4       2  150064            2     0.022752
enh51131     1   95644900   95645900      2       1  150064       1.7002     0.044545
enh51132     1   95692500   95693500      3       2  150064       1.7099     0.043638
enh51136     1   95773800   95774800      5       2  150064       2.7526    0.0029562
enh51141     1   96881700   96882700      4       2  150064       2.8778    0.0020024
enh51142     1   96947600   96948600      3       2  150064       2.0392     0.020717
enh51143     1   96952400   96953400      4       1  150064       2.8006    0.0025505
enh51148     1   97063600   97064600      1       1  150064       2.7308     0.003159
enh51150     1   97185900   97186900      2       1  150064       1.7221     0.042524
enh51151     1   97189400   97190400      4       1  150064       3.7569   8.6005e-05
enh51152     1   97195900   97196900      4       2  150064        3.075    0.0010527
enh51159     1   97609800   97610800      1       1  150064       3.3871    0.0003532
enh51161     1   97657900   97658900      1       1  150064       3.7842    7.709e-05
enh51162     1   97737500   97738500      4       2  150064       2.8462    0.0022125
enh51165     1   97849600   97850600      6       2  150064       4.5736   2.3972e-06
enh51166     1   98096000   98097000      1       1  150064       2.5085     0.006062
enh51168     1   98315000   98316000      2       1  150064       5.5436   1.4812e-08
enh51169     1   98369300   98370300      2       1  150064       5.3934   3.4576e-08
enh51171     1   98383300   98384300      3       2  150064       5.4966   1.9356e-08
enh51173     1   98496200   98497200      1       1  150064       8.3189    4.441e-17
enh51179     1   98853400   98854400      3       2  150064        1.968     0.024534
enh51181     1   98869500   98870500      1       1  150064       3.1958    0.0006971
enh51182     1   98870500   98871500      4       2  150064       2.8026    0.0025348
enh51183     1   98895300   98896300      4       2  150064       2.5822     0.004908
enh51202     1  100147100  100148100      3       2  150064       1.9573     0.025156
enh51259     1  101259900  101260900      6       1  150064       1.6455     0.049933
enh51260     1  101331300  101332300      2       1  150064       3.2501   0.00057676
enh51268     1  101434600  101435600      2       1  150064       1.6689     0.047566
enh51312     1  102370700  102371700      2       1  150064       1.7135     0.043312
enh51323     1  105680000  105681000      4       2  150064       2.7428    0.0030455
enh51329     1  107466700  107467700      1       1  150064       2.0703      0.01921
enh51336     1  107899200  107900200      2       1  150064       2.4163    0.0078394
enh51347     1  108281800  108282800      6       2  150064       2.7748    0.0027615
enh51354     1  108439700  108440700      6       2  150064       1.8204     0.034349
enh51359     1  108508200  108509200      5       3  150064       2.2686     0.011647
enh51368     1  108660600  108661600      8       3  150064       1.8824     0.029889
enh51369     1  108740200  108741200      6       2  150064       2.6406    0.0041376
enh51459     1  110077800  110078800      2       1  150064         1.88     0.030057
enh51460     1  110088500  110089500      3       2  150064       1.7333     0.041525
enh51472     1  110178500  110179500      3       2  150064       1.7713     0.038254
enh51500     1  110438200  110439200      5       2  150064       1.9161     0.027674
enh51514     1  110545600  110546600      1       1  150064        1.927      0.02699
enh51519     1  110598500  110599500      1       1  150064       2.0836       0.0186
enh51522     1  110745500  110746500      2       1  150064       2.1063     0.017588
enh51525     1  110851700  110852700      3       2  150064       1.6549     0.048975
enh51531     1  110892700  110893700      2       1  150064       2.1775     0.014723
enh51533     1  110926200  110927200      4       2  150064         2.06     0.019699
enh51542     1  111005900  111006900      2       1  150064       1.7198     0.042738
enh51543     1  111019800  111020800      1       1  150064       2.4479     0.007185
enh51578     1  112139500  112140500      1       1  150064       2.2319      0.01281
enh51580     1  112147600  112148600      4       2  150064       2.5009     0.006194
enh51581     1  112153200  112154200      4       2  150064       1.6672     0.047735
enh51583     1  112164300  112165300      7       4  150064       2.0755     0.018972
enh51584     1  112166000  112167000      8       4  150064       2.2978     0.010786
enh51591     1  112202900  112203900      5       3  150064        2.294     0.010897
enh51606     1  112423500  112424500      4       2  150064       2.6988    0.0034797
enh51607     1  112462600  112463600      3       1  150064       2.4432    0.0072786
enh51608     1  112490600  112491600      5       2  150064       1.6947     0.045069
enh51616     1  112936500  112937500      4       1  150064       1.8506     0.032113
enh51617     1  112940600  112941600      4       1  150064       2.2752     0.011447
enh51618     1  112945000  112946000      3       1  150064       2.8485    0.0021964
enh51619     1  112946400  112947400      1       1  150064        2.414     0.007889
enh51621     1  112960800  112961800      2       1  150064       2.5083    0.0060652
enh51622     1  112971200  112972200      3       1  150064       2.3469    0.0094646
enh51623     1  112981400  112982400      3       2  150064       2.1976     0.013988
enh51624     1  112987400  112988400      3       1  150064        2.187     0.014371
enh51627     1  113007300  113008300      1       1  150064       2.0222      0.02158
enh51630     1  113066800  113067800      2       1  150064       2.8172     0.002422
enh51633     1  113087000  113088000      1       1  150064       3.1847    0.0007246
enh51634     1  113159500  113160500      4       2  150064       3.9287   4.2698e-05
enh51637     1  113179200  113180200      1       1  150064       3.2955    0.0004912
enh51638     1  113215600  113216600      5       2  150064       4.1504   1.6592e-05
enh51639     1  113218800  113219800      2       1  150064       2.7755    0.0027562
enh51640     1  113230400  113231400      3       2  150064       3.3679   0.00037869
enh51641     1  113241400  113242400      2       1  150064       3.6366   0.00013811
enh51672     1  113734400  113735400      2       1  150064       2.0063     0.022412
enh51731     1  114812100  114813100      3       1  150064       1.7454     0.040454
enh51735     1  114853200  114854200      3       1  150064       2.3074     0.010518
enh51746     1  115047500  115048500      5       3  150064       1.8665     0.030983
enh51747     1  115049900  115050900      1       1  150064       2.5298     0.005706
enh51751     1  115257400  115258400      2       1  150064       1.7788     0.037633
enh51752     1  115259500  115260500      2       1  150064       1.9462     0.025816
enh51753     1  115295100  115296100      3       2  150064       2.2466     0.012332
enh51757     1  115605000  115606000      2       1  150064       2.1718     0.014936
enh51758     1  115610800  115611800      2       1  150064        2.335    0.0097708
enh51760     1  115627600  115628600      3       2  150064         3.46   0.00027013
enh51763     1  115640800  115641800      3       2  150064        1.736     0.041281
enh51764     1  115642300  115643300      6       2  150064       3.8735   5.3648e-05
enh51767     1  115677400  115678400      3       2  150064        3.298   0.00048681
enh51770     1  115711200  115712200      2       1  150064       2.1667     0.015129
enh51771     1  115721800  115722800     12       4  150064       3.2508   0.00057533
enh51773     1  115733000  115734000      5       2  150064       2.1064     0.017586
enh51774     1  115794300  115795300      1       1  150064        2.512     0.006003
enh51779     1  115844700  115845700      8       4  150064       1.7046     0.044135
enh51780     1  115856600  115857600      2       1  150064       2.8495    0.0021896
enh51782     1  115906700  115907700      6       2  150064       2.6484    0.0040439
enh51794     1  116185900  116186900      1       1  150064       2.1895      0.01428
enh51795     1  116188400  116189400      6       2  150064       1.8477     0.032325
enh51796     1  116189200  116190200      2       1  150064       1.8622     0.031288
enh51802     1  116219400  116220400      3       2  150064       1.9971     0.022909
enh51804     1  116245600  116246600      6       2  150064       1.9918     0.023195
enh51805     1  116248400  116249400      4       1  150064        1.896     0.028979
enh51835     1  116861000  116862000      1       1  150064        2.328     0.009956
enh51875     1  117305700  117306700      3       2  150064       2.1517     0.015709
enh51876     1  117320400  117321400      3       1  150064       3.3991   0.00033806
enh51877     1  117362800  117363800      4       2  150064        3.243    0.0005913
enh51878     1  117367800  117368800      3       1  150064       3.6779   0.00011757
enh51879     1  117376000  117377000      4       2  150064       2.9261    0.0017165
enh51903     1  117689400  117690400      7       1  150064        1.791     0.036649
enh51939     1  118837500  118838500      1       1  150064        1.886      0.02965
enh52141     1  145588100  145589100      3       1  150064       1.9471     0.025762
enh52144     1  145630200  145631200      2       1  150064       1.6689      0.04757
enh52152     1  145727400  145728400      1       1  150064        1.699      0.04466
enh52155     1  146639100  146640100      4       2  150064         2.43    0.0075503
enh52156     1  146645400  146646400      6       2  150064       2.0747     0.019009
enh52157     1  146649200  146650200      4       2  150064       2.0384     0.020756
enh52158     1  146695100  146696100      3       2  150064       2.2922     0.010946
enh52159     1  146696000  146697000      2       1  150064       3.3803   0.00036204
enh52160     1  146697400  146698400      6       3  150064       2.6682    0.0038132
enh52161     1  146708500  146709500      2       1  150064       2.5167    0.0059234
enh52165     1  146716600  146717600      7       2  150064       2.3656    0.0090009
enh52166     1  146718700  146719700      5       3  150064       1.7537     0.039744
enh52170     1  146976800  146977800      3       2  150064       2.4113    0.0079485
enh52171     1  146981600  146982600      2       1  150064       2.4945    0.0063075
enh52192     1  147224700  147225700      2       1  150064       1.8651     0.031084
enh52194     1  147233600  147234600      4       2  150064       1.7592     0.039269
enh52195     1  147240600  147241600      6       2  150064       1.7676     0.038562
enh52219     1  149887600  149888600      1       1  150064       1.7468      0.04034
enh52221     1  149897500  149898500      4       2  150064       1.7368     0.041216
enh52234     1  149993200  149994200      4       1  150064       1.8382     0.033014
enh52235     1  150022100  150023100      1       1  150064         5.25    7.606e-08
enh52237     1  150037400  150038400      1       1  150064       5.5334     1.57e-08
enh52241     1  150124400  150125400      4       2  150064       4.5844    2.276e-06
enh52242     1  150126400  150127400      1       1  150064       2.7587     0.002902
enh52243     1  150131500  150132500      3       1  150064       5.4407   2.6543e-08
enh52246     1  150158700  150159700      3       1  150064       5.3207   5.1694e-08
enh52247     1  150159400  150160400      1       1  150064       5.4736    2.205e-08
enh52248     1  150166500  150167500      3       1  150064       4.1871   1.4126e-05
enh52249     1  150185000  150186000      3       2  150064       4.6806   1.4303e-06
enh52251     1  150209000  150210000      2       1  150064       1.9992     0.022793
enh52252     1  150229000  150230000      1       1  150064        2.696     0.003509
enh52255     1  150241800  150242800      3       1  150064       4.9797   3.1842e-07
enh52257     1  150245700  150246700      1       1  150064        5.069        2e-07
enh52260     1  150266800  150267800      1       1  150064       1.7334      0.04151
enh52261     1  150274200  150275200      4       2  150064       4.4825   3.6882e-06
enh52263     1  150294800  150295800      5       2  150064       5.3544   4.2929e-08
enh52264     1  150334800  150335800      5       2  150064       4.6395   1.7465e-06
enh52265     1  150339600  150340600      2       1  150064       1.7546     0.039661
enh52269     1  150359300  150360300      2       1  150064       4.2877   9.0281e-06
enh52270     1  150361800  150362800      3       2  150064       4.0914   2.1441e-05
enh52271     1  150377800  150378800      3       2  150064       1.8845     0.029749
enh52272     1  150381100  150382100      2       1  150064       3.9694   3.6027e-05
enh52273     1  150382500  150383500      3       1  150064       4.4272   4.7728e-06
enh52274     1  150449500  150450500      6       3  150064       4.1928   1.3775e-05
enh52275     1  150479900  150480900      5       2  150064       1.8588      0.03153
enh52276     1  150481000  150482000      3       2  150064        4.157   1.6125e-05
enh52277     1  150486800  150487800      2       1  150064       4.1525   1.6446e-05
enh52278     1  150488800  150489800      2       1  150064       4.4767   3.7907e-06
enh52282     1  150510200  150511200      5       2  150064       3.3805   0.00036178
enh52286     1  150533600  150534600      1       1  150064       1.6536       0.0491
enh52287     1  150536700  150537700      2       1  150064        2.174     0.014852
enh52290     1  150543300  150544300      2       1  150064       1.7826     0.037322
enh52291     1  150544900  150545900      5       2  150064       2.0594     0.019729
enh52292     1  150545600  150546600      5       2  150064       1.7828     0.037309
enh52293     1  150546400  150547400      2       1  150064       1.9164     0.027657
enh52303     1  150736400  150737400      2       1  150064       3.4244   0.00030811
enh52305     1  150778800  150779800      2       1  150064       1.7807     0.037479
enh52314     1  150951000  150952000      3       1  150064       2.2704     0.011591
enh52319     1  150974700  150975700      2       1  150064        4.428   4.7557e-06
enh52325     1  150986600  150987600      1       1  150064       4.3002    8.531e-06
enh52331     1  151034900  151035900      2       1  150064       1.8598     0.031455
enh52333     1  151041700  151042700      2       1  150064       3.0844    0.0010198
enh52336     1  151116100  151117100      5       3  150064       3.6183   0.00014828
enh52343     1  151168600  151169600      3       2  150064       2.5066    0.0060947
enh52357     1  151373800  151374800      2       1  150064       3.1435   0.00083467
enh52358     1  151416400  151417400      2       1  150064       2.1019      0.01778
enh52359     1  151428400  151429400      3       1  150064       2.7731    0.0027763
enh52361     1  151444800  151445800      1       1  150064       2.5897     0.004803
enh52384     1  151685200  151686200      3       2  150064        1.726     0.042175
enh52464     1  153670200  153671200      1       1  150064       2.0054      0.02246
enh52466     1  153702400  153703400      2       1  150064       1.9206     0.027394
enh52475     1  153756200  153757200      1       1  150064       2.9848     0.001419
enh52476     1  153761400  153762400      1       1  150064       2.5081     0.006069
enh52479     1  153777700  153778700      2       1  150064       3.7987   7.2743e-05
enh52480     1  153848600  153849600      3       2  150064       3.3643   0.00038366
enh52481     1  153852500  153853500      2       1  150064       3.3154   0.00045762
enh52484     1  153890000  153891000      2       1  150064       2.0632     0.019546
enh52486     1  153896400  153897400      2       1  150064        2.061     0.019652
enh52487     1  153901200  153902200      2       1  150064       1.8265      0.03389
enh52488     1  153916500  153917500      3       2  150064        2.213     0.013448
enh52489     1  153919100  153920100      1       1  150064       2.1821      0.01455
enh52491     1  153931600  153932600      5       3  150064       2.2696     0.011615
enh52492     1  153933400  153934400      2       1  150064       2.7014    0.0034523
enh52493     1  153936800  153937800      2       1  150064       2.0757     0.018962
enh52495     1  153938400  153939400      2       1  150064       2.9598    0.0015392
enh52496     1  153941200  153942200      3       1  150064       2.4604    0.0069387
enh52497     1  153948100  153949100      2       1  150064       2.2278     0.012946
enh52504     1  154150500  154151500      1       1  150064       2.3861     0.008513
enh52508     1  154245800  154246800      1       1  150064       2.0864      0.01847
enh52513     1  154323900  154324900      3       2  150064       2.1166     0.017146
enh52515     1  154357800  154358800      1       1  150064       1.6588      0.04858
enh52519     1  154395600  154396600      4       2  150064       2.1786      0.01468
enh52521     1  154404700  154405700      3       2  150064       1.8075     0.035343
enh52523     1  154414300  154415300      1       1  150064       1.7906      0.03668
enh52524     1  154418200  154419200      3       1  150064       2.5301     0.005701
enh52525     1  154420200  154421200      3       1  150064       2.2658     0.011732
enh52532     1  154452000  154453000      1       1  150064        1.801      0.03585
enh52534     1  154461900  154462900      2       1  150064       1.8073     0.035361
enh52537     1  154528200  154529200      1       1  150064       2.2665      0.01171
enh52541     1  154571200  154572200      1       1  150064       2.1019      0.01778
enh52544     1  154581800  154582800      2       1  150064       1.6851      0.04598
enh52560     1  154785600  154786600      2       1  150064       1.7956     0.036283
enh52567     1  154828100  154829100      4       2  150064       2.0114     0.022141
enh52568     1  154832200  154833200      6       2  150064        3.068    0.0010777
enh52569     1  154833800  154834800      6       3  150064       3.2291   0.00062093
enh52570     1  154835600  154836600      3       2  150064       1.9796     0.023874
enh52572     1  154842600  154843600      1       1  150064       3.8504    5.896e-05
enh52575     1  154910500  154911500      3       1  150064       3.6817   0.00011585
enh52577     1  154925300  154926300      1       1  150064       2.1154       0.0172
enh52582     1  154940800  154941800      1       1  150064        2.829     0.002335
enh52590     1  154979400  154980400      4       2  150064       1.6482     0.049652
enh52591     1  154983600  154984600      2       1  150064       1.9708     0.024372
enh52592     1  154989400  154990400      2       1  150064       3.6849   0.00011439
enh52597     1  155033500  155034500      2       1  150064       2.2043     0.013751
enh52599     1  155042100  155043100      1       1  150064       1.8595      0.03148
enh52608     1  155111100  155112100      2       1  150064       1.7452     0.040475
enh52620     1  155189400  155190400      2       1  150064       2.2491     0.012254
enh52621     1  155194600  155195600      3       1  150064       1.9033     0.028501
enh52627     1  155214800  155215800      1       1  150064       2.2046      0.01374
enh52628     1  155219600  155220600      2       1  150064       2.0696     0.019246
enh52630     1  155222800  155223800      1       1  150064       2.1998      0.01391
enh52632     1  155230100  155231100      1       1  150064       2.0678      0.01933
enh52634     1  155241200  155242200      2       1  150064       2.0835     0.018604
enh52636     1  155248200  155249200      1       1  150064       2.4281      0.00759
enh52637     1  155277200  155278200      2       1  150064       2.5297     0.005708
enh52638     1  155280000  155281000      1       1  150064       2.7019     0.003447
enh52639     1  155289500  155290500      2       1  150064       1.8741      0.03046
enh52643     1  155433700  155434700      1       1  150064        2.346     0.009487
enh52646     1  155477200  155478200      1       1  150064       2.3163      0.01027
enh52649     1  155505700  155506700      1       1  150064        2.431     0.007528
enh52656     1  155617700  155618700      2       1  150064       2.5713    0.0050652
enh52664     1  155827500  155828500      1       1  150064       2.1047      0.01766
enh52667     1  155843400  155844400      2       1  150064       1.9611     0.024934
enh52669     1  155862800  155863800      1       1  150064       3.1041    0.0009543
enh52670     1  155879100  155880100      2       1  150064       2.5756    0.0050033
enh52672     1  155899900  155900900      1       1  150064       2.1215      0.01694
enh52674     1  155904600  155905600      1       1  150064       2.0349      0.02093
enh52677     1  155914900  155915900      1       1  150064         1.85      0.03216
enh52681     1  155940500  155941500      1       1  150064       2.2646      0.01177
enh52684     1  155958200  155959200      1       1  150064       2.4907     0.006375
enh52685     1  155959100  155960100      1       1  150064       2.1154       0.0172
enh52689     1  155995500  155996500      5       3  150064       1.6783      0.04664
enh52694     1  156039700  156040700      1       1  150064       2.1843      0.01447
enh52695     1  156042500  156043500      2       1  150064       2.7828    0.0026949
enh52697     1  156047600  156048600      1       1  150064       2.3286      0.00994
enh52699     1  156054200  156055200      2       1  150064       1.9222     0.027288
enh52701     1  156060000  156061000      2       1  150064       1.8362     0.033167
enh52702     1  156066300  156067300      1       1  150064       1.6961      0.04493
enh52703     1  156073400  156074400      1       1  150064       1.7129      0.04337
enh52716     1  156131900  156132900      1       1  150064       3.0823     0.001027
enh52766     1  156711300  156712300      4       2  150064       2.4346    0.0074544
enh52773     1  156770800  156771800      2       1  150064       1.8357     0.033201
enh52798     1  157209800  157210800      7       2  150064       1.8252     0.033983
enh52805     1  157961600  157962600      3       1  150064       1.7069     0.043921
enh52825     1  158034900  158035900      1       1  150064       1.7685      0.03849
enh52853     1  159816000  159817000      3       1  150064        1.687     0.045805
enh52865     1  159890600  159891600      2       1  150064        1.986     0.023515
enh52872     1  159993300  159994300      3       1  150064       2.0624     0.019583
enh52876     1  160031000  160032000      4       2  150064        2.096     0.018042
enh52887     1  160162400  160163400      4       2  150064       1.6516     0.049309
enh52888     1  160163300  160164300      4       2  150064       2.5539    0.0053259
enh52889     1  160173900  160174900      1       1  150064       3.0586     0.001112
enh52892     1  160214600  160215600      1       1  150064       2.5426     0.005501
enh52894     1  160226400  160227400      2       1  150064       2.4212    0.0077354
enh52895     1  160229300  160230300      3       2  150064       2.3705    0.0088829
enh52898     1  160310100  160311100      1       1  150064       2.7614     0.002878
enh52899     1  160314100  160315100      1       1  150064       2.4281     0.007589
enh52904     1  160377500  160378500      4       1  150064       1.8806     0.030017
enh52906     1  160398600  160399600      3       2  150064       2.2241     0.013071
enh52946     1  161155200  161156200      3       1  150064       1.8047      0.03556
enh52952     1  161179400  161180400      1       1  150064       2.1338      0.01643
enh52953     1  161186200  161187200      3       2  150064       2.0847     0.018546
enh52963     1  161352000  161353000      4       2  150064       1.6675     0.047707
enh52971     1  161482200  161483200      1       1  150064       2.1487      0.01583
enh53015     1  162175100  162176100      5       1  150064       2.2767     0.011403
enh53016     1  162182800  162183800      2       1  150064       1.7972     0.036152
enh53020     1  162240200  162241200      5       2  150064       1.6452     0.049969
enh53023     1  162323100  162324100      1       1  150064       1.6608      0.04838
enh53033     1  162529800  162530800      2       1  150064       1.9254      0.02709
enh53056     1  162679600  162680600      4       2  150064       1.6848     0.046018
enh53068     1  162953800  162954800      1       1  150064       2.7639     0.002856
enh53069     1  162967100  162968100      2       1  150064       1.6523     0.049241
enh53073     1  163038000  163039000      4       2  150064       1.8871     0.029576
enh53076     1  163137200  163138200      2       1  150064       2.6326    0.0042369
enh53077     1  163140600  163141600      3       2  150064       1.9778     0.023974
enh53078     1  163141300  163142300      5       2  150064       2.3108     0.010423
enh53080     1  163277200  163278200      4       2  150064       2.0914     0.018244
enh53089     1  163643100  163644100      1       1  150064        2.801     0.002547
enh53090     1  163699500  163700500      2       1  150064       2.5616    0.0052091
enh53091     1  163744200  163745200      3       1  150064       4.0656   2.3957e-05
enh53092     1  163806200  163807200      5       1  150064       2.0765     0.018925
enh53141     1  164742100  164743100      1       1  150064       1.7675      0.03857
enh53145     1  164763400  164764400      2       1  150064       1.8374     0.033078
enh53147     1  164774600  164775600      2       1  150064       2.2307     0.012852
enh53150     1  164811800  164812800      3       1  150064       1.7358     0.041301
enh53173     1  165570700  165571700      8       4  150064       1.9019     0.028591
enh53178     1  165611000  165612000      4       1  150064        2.027     0.021334
enh53180     1  165616800  165617800      5       3  150064       1.6932     0.045208
enh53182     1  165739000  165740000      2       1  150064       2.3176     0.010235
enh53187     1  165811200  165812200      6       2  150064       2.0958     0.018051
enh53188     1  165820100  165821100      2       1  150064       1.7741      0.03802
enh53189     1  165822900  165823900      1       1  150064       2.4075     0.008032
enh53191     1  165826700  165827700      2       1  150064       2.5516    0.0053621
enh53204     1  166843600  166844600      2       1  150064       3.4847   0.00024635
enh53215     1  167117200  167118200      3       2  150064       1.9656     0.024672
enh53216     1  167131900  167132900      7       3  150064        1.965     0.024706
enh53218     1  167188000  167189000      1       1  150064       2.7692      0.00281
enh53288     1  168054100  168055100      1       1  150064       2.2271      0.01297
enh53308     1  168355900  168356900      2       1  150064       2.0245     0.021461
enh53309     1  168356600  168357600      3       2  150064       2.2226     0.013122
enh53314     1  168408800  168409800      2       1  150064       2.0125     0.022083
enh53367     1  169088000  169089000      8       3  150064       2.6315    0.0042499
enh53368     1  169093200  169094200      5       1  150064       2.3603     0.009129
enh53389     1  170038000  170039000      3       2  150064       1.6493     0.049543
enh53411     1  170667800  170668800      1       1  150064       1.9528      0.02542
enh53448     1  171751900  171752900      3       1  150064       2.1709     0.014968
enh53449     1  171762900  171763900      2       1  150064       1.7148     0.043193
enh53450     1  171767800  171768800      4       2  150064       2.2178     0.013284
enh53451     1  171770300  171771300      1       1  150064       2.3869     0.008496
enh53476     1  172208400  172209400      3       1  150064       1.8908     0.029325
enh53482     1  172292200  172293200      3       1  150064       2.1488     0.015825
enh53484     1  172311600  172312600      1       1  150064       2.2439      0.01242
enh53486     1  172320300  172321300      3       1  150064       1.7542     0.039694
enh53487     1  172325900  172326900      3       2  150064       1.7834     0.037264
enh53488     1  172329300  172330300      1       1  150064       1.8053      0.03551
enh53490     1  172351100  172352100      2       1  150064       2.7009     0.003458
enh53492     1  172359000  172360000      5       1  150064       2.3609    0.0091154
enh53493     1  172360300  172361300      5       2  150064       2.3705    0.0088828
enh53494     1  172361000  172362000      5       1  150064       2.5865    0.0048482
enh53495     1  172362800  172363800      5       2  150064       1.6454      0.04994
enh53503     1  172500000  172501000      3       2  150064       1.6888     0.045631
enh53521     1  172897600  172898600      3       1  150064       2.3776     0.008713
enh53522     1  172898000  172899000      5       2  150064       1.8714     0.030647
enh53543     1  173388800  173389800      5       2  150064       2.6576    0.0039345
enh53544     1  173389300  173390300      3       1  150064       2.0669     0.019374
enh53546     1  173398000  173399000      4       2  150064       2.3375    0.0097071
enh53549     1  173448800  173449800      2       1  150064       2.3269    0.0099847
enh53553     1  173683000  173684000      1       1  150064       3.4023    0.0003341
enh53554     1  173685700  173686700      1       1  150064       3.4989    0.0002336
enh53556     1  173821900  173822900      1       1  150064        3.358    0.0003926
enh53558     1  173838400  173839400      2       1  150064       3.0471    0.0011552
enh53559     1  173967000  173968000      3       1  150064       3.5217   0.00021441
enh53560     1  173969600  173970600      1       1  150064       3.4298     0.000302
enh53561     1  173974200  173975200      2       1  150064       2.9816    0.0014339
enh53562     1  173987200  173988200      4       2  150064       3.5258    0.0002111
enh53566     1  174129600  174130600      2       1  150064       3.0947   0.00098495
enh53570     1  174621700  174622700      4       2  150064       2.0744     0.019023
enh53572     1  174767800  174768800      1       1  150064       3.2494    0.0005783
enh53574     1  174781000  174782000      1       1  150064       2.0785      0.01883
enh53575     1  174783800  174784800      4       2  150064         1.92     0.027427
enh53584     1  174935100  174936100      1       1  150064       2.9455     0.001612
enh53585     1  174945400  174946400      1       1  150064       2.8844     0.001961
enh53586     1  174958700  174959700      2       1  150064       1.7845     0.037175
enh53597     1  175119100  175120100      2       1  150064       2.9425    0.0016277
enh53598     1  175155800  175156800      5       2  150064       3.5617   0.00018423
enh53600     1  175159300  175160300      2       1  150064       3.0324    0.0012129
enh53601     1  175162300  175163300      6       1  150064       3.3997   0.00033735
enh53607     1  175288100  175289100      4       2  150064       1.9354     0.026468
enh53616     1  175842200  175843200      1       1  150064       3.1745    0.0007504
enh53617     1  175854500  175855500      2       1  150064       3.2691   0.00053952
enh53619     1  175905900  175906900      2       1  150064       2.5145    0.0059599
enh53623     1  176027500  176028500      4       2  150064       3.0817     0.001029
enh53625     1  176194000  176195000      1       1  150064       2.1402      0.01617
enh53628     1  176625700  176626700      3       2  150064       1.8445     0.032556
enh53630     1  176663600  176664600      1       1  150064       2.3283     0.009949
enh53633     1  176789200  176790200      6       2  150064       2.1243     0.016823
enh53638     1  177242900  177243900      2       1  150064       3.9301   4.2451e-05
enh53640     1  177319800  177320800      2       1  150064       1.8755     0.030364
enh53641     1  177320800  177321800      3       1  150064       1.9305      0.02677
enh53642     1  177322400  177323400      1       1  150064       4.3568      6.6e-06
enh53659     1  178025700  178026700      2       1  150064       2.0695     0.019247
enh53660     1  178029900  178030900      4       2  150064        2.698    0.0034877
enh53672     1  178124400  178125400      1       1  150064        2.104      0.01769
enh53685     1  178341200  178342200      1       1  150064       3.3527    0.0004002
enh53687     1  178357700  178358700      1       1  150064       1.8337      0.03335
enh53698     1  178620300  178621300      2       1  150064       1.7408     0.040858
enh53707     1  178942100  178943100      1       1  150064       2.9835     0.001425
enh53726     1  179096900  179097900      3       2  150064       1.6568      0.04878
enh53727     1  179098900  179099900      1       1  150064       1.8942       0.0291
enh53732     1  179122200  179123200      5       3  150064       2.0903     0.018296
enh53733     1  179138700  179139700      1       1  150064       2.1591      0.01542
enh53741     1  179261800  179262800      1       1  150064       1.7587      0.03931
enh53749     1  179783000  179784000      2       1  150064       1.8026     0.035728
enh53751     1  179844500  179845500      1       1  150064       1.9217      0.02732
enh53781     1  180497300  180498300      4       2  150064       1.9728      0.02426
enh53788     1  180578900  180579900      2       1  150064       3.0831    0.0010242
enh53792     1  180603000  180604000      3       2  150064       2.4954    0.0062902
enh53796     1  180831500  180832500      3       2  150064       3.0969   0.00097779
enh53800     1  180882800  180883800      2       1  150064       1.8636     0.031189
enh53801     1  180891900  180892900      2       1  150064        2.083     0.018625
enh53841     1  181673300  181674300      3       1  150064       2.0301     0.021171
enh53862     1  182306900  182307900      1       1  150064       2.1135      0.01728
enh53875     1  182668600  182669600      5       2  150064       2.5274    0.0057449
enh53878     1  182745600  182746600      4       2  150064       3.4512   0.00027904
enh53890     1  182998000  182999000      5       2  150064       1.8251     0.033992
enh53935     1  183256100  183257100      2       1  150064       1.8527     0.031966
enh53946     1  183443400  183444400      2       1  150064       3.0031    0.0013362
enh53948     1  183449300  183450300      2       1  150064       2.7001    0.0034661
enh53950     1  183512200  183513200      2       1  150064       2.7729     0.002778
enh54007     1  184022100  184023100      2       1  150064       2.1799     0.014632
enh54010     1  184032000  184033000      3       2  150064       2.0402     0.020664
enh54012     1  184120400  184121400      1       1  150064       2.2839      0.01119
enh54014     1  184125600  184126600      2       1  150064        1.891     0.029312
enh54015     1  184159900  184160900      3       2  150064       1.9501     0.025585
enh54016     1  184178900  184179900      1       1  150064       3.1608    0.0007868
enh54017     1  184191600  184192600      4       1  150064       1.6733     0.047132
enh54032     1  184430700  184431700      4       2  150064       1.9817     0.023757
enh54033     1  184452700  184453700      5       2  150064       2.3151     0.010303
enh54034     1  184458900  184459900      3       2  150064       2.5246    0.0057912
enh54035     1  184460700  184461700      4       2  150064       2.2105     0.013535
enh54037     1  184476400  184477400      1       1  150064       2.4618     0.006913
enh54039     1  184504200  184505200      2       1  150064       2.7738      0.00277
enh54042     1  184543500  184544500      5       2  150064       2.3178      0.01023
enh54054     1  184714800  184715800      4       2  150064       2.0694     0.019256
enh54056     1  184724800  184725800      3       1  150064       2.1648       0.0152
enh54067     1  184950700  184951700      3       1  150064        2.411    0.0079547
enh54073     1  185127500  185128500      1       1  150064       1.9047      0.02841
enh54110     1  186176700  186177700      1       1  150064        1.951      0.02553
enh54112     1  186345800  186346800      1       1  150064       1.7256      0.04221
enh54133     1  190448200  190449200      1       1  150064       2.3185      0.01021
enh54144     1  192503600  192504600      3       1  150064       2.0863     0.018474
enh54154     1  192599300  192600300      4       2  150064        2.633     0.004232
enh54155     1  192608000  192609000      1       1  150064       1.9228      0.02725
enh54164     1  192876800  192877800      1       1  150064       2.9385     0.001649
enh54171     1  193072100  193073100      1       1  150064       3.0838     0.001022
enh54172     1  193074800  193075800      5       2  150064       2.2378     0.012616
enh54175     1  193089700  193090700      2       1  150064       3.0646    0.0010898
enh54176     1  193093100  193094100      3       1  150064       3.1849   0.00072396
enh54179     1  193159400  193160400      1       1  150064       3.2848    0.0005103
enh54191     1  193558000  193559000      2       1  150064       1.6962     0.044925
enh54194     1  196149600  196150600      5       2  150064       2.8325     0.002309
enh54207     1  197165600  197166600      3       2  150064       2.8876    0.0019407
enh54213     1  197632400  197633400      1       1  150064       2.5566     0.005285
enh54215     1  197652100  197653100      2       1  150064       2.5705     0.005078
enh54216     1  197741200  197742200      1       1  150064       2.5419     0.005513
enh54262     1  198650400  198651400      4       2  150064       2.1116     0.017359
enh54265     1  198670000  198671000      3       2  150064       1.9521     0.025462
enh54268     1  198778400  198779400      4       2  150064       2.6646    0.0038544
enh54296     1  200201300  200202300      4       1  150064       2.6067     0.004571
enh54303     1  200305600  200306600      2       1  150064       2.1533     0.015649
enh54304     1  200321500  200322500      2       1  150064       2.7883     0.002649
enh54305     1  200331900  200332900      2       1  150064       3.1829   0.00072909
enh54306     1  200334200  200335200      6       2  150064       2.7733    0.0027747
enh54308     1  200342100  200343100      3       2  150064       2.9832    0.0014262
enh54309     1  200348300  200349300      1       1  150064       2.9142     0.001783
enh54312     1  200374300  200375300      1       1  150064       2.4823     0.006527
enh54315     1  200379700  200380700      2       1  150064         2.31     0.010443
enh54317     1  200398100  200399100      3       2  150064       2.2123     0.013472
enh54318     1  200406400  200407400      1       1  150064       3.4739    0.0002565
enh54320     1  200442800  200443800      2       1  150064       2.6782    0.0037013
enh54321     1  200452300  200453300      2       1  150064       1.9615     0.024913
enh54322     1  200457300  200458300      3       2  150064       2.6382    0.0041671
enh54323     1  200480800  200481800      5       3  150064        3.601   0.00015849
enh54324     1  200493900  200494900      5       3  150064       2.0451     0.020421
enh54346     1  200865600  200866600      4       2  150064        2.182     0.014555
enh54348     1  200876600  200877600      2       1  150064       3.0823    0.0010271
enh54349     1  200885800  200886800      1       1  150064       3.5561    0.0001882
enh54350     1  200928200  200929200      7       4  150064       3.0968   0.00097813
enh54351     1  200934100  200935100      4       1  150064       1.7202     0.042701
enh54352     1  200941100  200942100      7       3  150064       1.8872     0.029566
enh54353     1  200950900  200951900      3       2  150064       4.5685   2.4565e-06
enh54356     1  200995400  200996400      1       1  150064       2.3237      0.01007
enh54357     1  201011500  201012500      6       3  150064       2.6968    0.0035006
enh54358     1  201019600  201020600      3       1  150064       4.0697   2.3534e-05
enh54359     1  201022800  201023800      4       1  150064       2.8093    0.0024826
enh54364     1  201094100  201095100      1       1  150064        1.821       0.0343
enh54366     1  201106300  201107300      2       1  150064       1.6794     0.046539
enh54378     1  201276700  201277700      2       1  150064       1.9399     0.026193
enh54385     1  201352900  201353900      5       2  150064       2.3105      0.01043
enh54387     1  201363600  201364600      8       4  150064       2.1016     0.017793
enh54394     1  201434700  201435700      5       2  150064       1.8656      0.03105
enh54395     1  201451300  201452300      6       2  150064       2.0981     0.017949
enh54454     1  201730100  201731100      1       1  150064       3.9018    4.774e-05
enh54457     1  201743100  201744100      4       1  150064        1.732     0.041641
enh54463     1  201796900  201797900      3       2  150064       2.6745    0.0037417
enh54471     1  201869400  201870400      1       1  150064       1.6739      0.04708
enh54472     1  201874400  201875400      2       1  150064       2.1808       0.0146
enh54494     1  202111200  202112200      5       2  150064       2.1389      0.01622
enh54530     1  202587500  202588500      1       1  150064       1.7735      0.03807
enh54547     1  202927800  202928800      2       1  150064       1.6632     0.048132
enh54556     1  203015500  203016500      1       1  150064       2.0533      0.02002
enh54557     1  203017800  203018800      1       1  150064       1.8383      0.03301
enh54564     1  203109700  203110700      4       2  150064       1.6788     0.046592
enh54591     1  203323100  203324100      2       1  150064        1.962     0.024882
enh54592     1  203328000  203329000      4       1  150064       1.8237     0.034098
enh54631     1  203593400  203594400      3       1  150064       1.6829     0.046193
enh54632     1  203599600  203600600      1       1  150064        1.656      0.04886
enh54666     1  204010400  204011400      3       2  150064       2.1398     0.016185
enh54668     1  204041100  204042100      3       2  150064       3.7423   9.1186e-05
enh54669     1  204046600  204047600      4       2  150064       2.8518    0.0021737
enh54670     1  204050400  204051400      4       2  150064       2.0102     0.022206
enh54673     1  204057300  204058300      2       1  150064        3.731    9.535e-05
enh54675     1  204062900  204063900      4       2  150064       1.7051     0.044087
enh54687     1  204233800  204234800      1       1  150064       1.6502      0.04945
enh54689     1  204254600  204255600      6       2  150064       2.5887     0.004817
enh54715     1  204415400  204416400      2       1  150064       1.9149     0.027755
enh54717     1  204425400  204426400      7       2  150064       2.4645    0.0068604
enh54721     1  204452600  204453600      2       1  150064       1.8526      0.03197
enh54722     1  204460600  204461600      1       1  150064       3.1976     0.000693
enh54725     1  204484400  204485400      3       1  150064       3.0715    0.0010648
enh54727     1  204489700  204490700      2       1  150064       2.1818     0.014561
enh54728     1  204534300  204535300      4       2  150064       1.9212     0.027355
enh54729     1  204543300  204544300      3       2  150064       3.2053   0.00067472
enh54730     1  204547600  204548600      5       3  150064       1.8029     0.035699
enh54732     1  204606500  204607500      7       3  150064       2.3109     0.010419
enh54750     1  204966500  204967500      4       2  150064       3.4567   0.00027343
enh54751     1  204972600  204973600      4       2  150064       2.0254     0.021411
enh54752     1  204982500  204983500      5       2  150064       1.6684     0.047616
enh54753     1  205030400  205031400      4       2  150064       3.9784   3.4688e-05
enh54754     1  205088700  205089700      4       1  150064       2.0429      0.02053
enh54756     1  205110300  205111300      5       2  150064       3.7788   7.8797e-05
enh54757     1  205110800  205111800      5       2  150064       3.9274   4.2929e-05
enh54758     1  205113600  205114600      1       1  150064       2.8371     0.002276
enh54760     1  205144300  205145300      2       1  150064       4.1479   1.6775e-05
enh54761     1  205148600  205149600      3       2  150064       3.2741   0.00053006
enh54762     1  205151700  205152700      4       2  150064       4.6659   1.5364e-06
enh54763     1  205152600  205153600      5       2  150064       4.3555   6.6377e-06
enh54764     1  205157700  205158700      5       2  150064       4.4175    4.992e-06
enh54765     1  205159600  205160600      1       1  150064       3.9929    3.264e-05
enh54767     1  205162000  205163000      2       1  150064       1.7059     0.044009
enh54768     1  205164300  205165300      3       1  150064       4.3034   8.4098e-06
enh54769     1  205168100  205169100      3       1  150064       4.0127   3.0014e-05
enh54770     1  205172800  205173800      3       1  150064       3.7427   9.1036e-05
enh54771     1  205178500  205179500      3       1  150064       4.1763   1.4814e-05
enh54772     1  205181000  205182000      2       1  150064       2.9775    0.0014529
enh54774     1  205198800  205199800      5       2  150064       2.9599    0.0015387
enh54775     1  205206700  205207700      5       3  150064       3.2408   0.00059605
enh54776     1  205212800  205213800      3       2  150064       2.6513    0.0040088
enh54778     1  205224800  205225800      3       2  150064       2.1051      0.01764
enh54784     1  205263100  205264100      3       2  150064       2.0907      0.01828
enh54789     1  205285600  205286600      3       1  150064        1.854     0.031872
enh54793     1  205321000  205322000      3       1  150064       1.7186     0.042845
enh54795     1  205325500  205326500      1       1  150064       1.7587      0.03931
enh54806     1  205462900  205463900      3       1  150064       2.4945    0.0063065
enh54811     1  205481800  205482800      1       1  150064       1.7082       0.0438
enh54817     1  205551300  205552300      4       2  150064       1.6664     0.047813
enh54820     1  205567800  205568800      8       3  150064       2.3828    0.0085916
enh54831     1  205658600  205659600      6       3  150064       2.2226     0.013121
enh54832     1  205662300  205663300      4       2  150064       2.2843     0.011176
enh54847     1  205779800  205780800      1       1  150064       2.4157     0.007853
enh54863     1  206589100  206590100      2       1  150064       1.6656     0.047892
enh54870     1  206652700  206653700      2       1  150064       1.9277     0.026945
enh54877     1  206713300  206714300      1       1  150064       1.7644      0.03883
enh54931     1  207220200  207221200      3       1  150064       3.1909   0.00070917
enh54933     1  207225000  207226000      2       1  150064       2.7994    0.0025596
enh54947     1  207911200  207912200      3       2  150064       2.8489    0.0021938
enh54948     1  207923500  207924500      2       1  150064       3.7753   7.9905e-05
enh54949     1  207928300  207929300      1       1  150064       3.3754    0.0003685
enh54950     1  207970500  207971500      3       2  150064        2.105     0.017645
enh54951     1  207980000  207981000      2       1  150064        3.844   6.0526e-05
enh54952     1  207983600  207984600      2       1  150064       3.5564   0.00018796
enh54953     1  207985200  207986200      2       1  150064       2.6418    0.0041237
enh54955     1  207992300  207993300      4       2  150064       3.8241   6.5612e-05
enh54956     1  207997000  207998000      2       1  150064       3.4704    0.0002598
enh54957     1  207997800  207998800      6       3  150064       3.8955   4.9007e-05
enh54958     1  208000100  208001100      2       1  150064       4.1435   1.7103e-05
enh54959     1  208001300  208002300      1       1  150064       4.9466    3.777e-07
enh54960     1  208004500  208005500      3       1  150064       2.0185     0.021768
enh54961     1  208010000  208011000      3       1  150064       2.1636     0.015247
enh54962     1  208011400  208012400      2       1  150064       2.2074     0.013642
enh54963     1  208021300  208022300      4       2  150064       3.2548   0.00056742
enh54964     1  208026500  208027500      7       2  150064       2.1935     0.014135
enh54965     1  208031800  208032800      6       3  150064       3.0814    0.0010301
enh54966     1  208037100  208038100      5       3  150064       3.5528   0.00019057
enh54968     1  208039100  208040100      6       3  150064       3.4125   0.00032188
enh54970     1  208058200  208059200      4       1  150064       2.3278    0.0099622
enh54987     1  208263300  208264300      3       1  150064       2.8185    0.0024121
enh54989     1  208278800  208279800      4       1  150064       2.3049     0.010587
enh54991     1  208285000  208286000      3       1  150064       1.8172     0.034596
enh54993     1  208291400  208292400      7       3  150064       2.3704    0.0088856
enh54994     1  208293300  208294300      5       2  150064       2.2735     0.011499
enh54995     1  208305200  208306200      3       2  150064       2.9641    0.0015178
enh55011     1  208386700  208387700      2       1  150064       2.0546     0.019961
enh55015     1  208405800  208406800      3       2  150064       2.6148    0.0044643
enh55049     1  209572200  209573200      1       1  150064       2.1746      0.01483
enh55057     1  209728600  209729600      1       1  150064       1.6907      0.04545
enh55058     1  209741200  209742200      3       2  150064       2.3155     0.010292
enh55096     1  210410100  210411100      2       1  150064       1.8007     0.035876
enh55126     1  211209800  211210800      2       1  150064       1.9052     0.028377
enh55127     1  211420900  211421900      3       1  150064       2.7188    0.0032755
enh55132     1  211503400  211504400      2       1  150064       1.6755     0.046916
enh55138     1  211556800  211557800      4       2  150064       2.1653     0.015181
enh55147     1  211747900  211748900      2       1  150064       1.9267     0.027006
enh55196     1  212420300  212421300      2       1  150064       1.9187     0.027512
enh55197     1  212428900  212429900      7       2  150064       2.3348    0.0097762
enh55198     1  212454800  212455800      2       1  150064       1.6632     0.048139
enh55200     1  212460800  212461800      2       1  150064       1.9208     0.027376
enh55204     1  212474600  212475600      3       2  150064       2.1792     0.014659
enh55208     1  212604700  212605700      6       3  150064       1.8601     0.031435
enh55209     1  212606900  212607900      1       1  150064       2.1962      0.01404
enh55226     1  212769200  212770200      5       3  150064       2.1181     0.017082
enh55228     1  212786000  212787000      5       3  150064       1.9149     0.027752
enh55266     1  214176100  214177100      6       1  150064       3.0075     0.001317
enh55280     1  214470100  214471100      1       1  150064       2.0958      0.01805
enh55285     1  214510600  214511600      4       2  150064       2.3236     0.010075
enh55298     1  214633500  214634500      7       1  150064       1.7358     0.041304
enh55300     1  214639800  214640800      5       2  150064       1.6772     0.046753
enh55307     1  214671200  214672200      4       1  150064       1.8782     0.030174
enh55309     1  214687600  214688600      2       1  150064       2.1348     0.016389
enh55311     1  214693700  214694700      2       1  150064       1.9989     0.022807
enh55316     1  214715400  214716400      6       2  150064       1.8077     0.035323
enh55319     1  214731100  214732100      2       1  150064       2.1024     0.017761
enh55320     1  214732100  214733100      2       1  150064       2.2525     0.012145
enh55321     1  214741400  214742400      3       1  150064       2.0141     0.022002
enh55344     1  216018500  216019500      1       1  150064       2.3515     0.009349
enh55454     1  219834300  219835300      3       2  150064       1.9852     0.023559
enh55463     1  220164400  220165400      6       2  150064       1.8501     0.032153
enh55466     1  220263400  220264400      5       3  150064       1.7708     0.038297
enh55467     1  220266500  220267500      2       1  150064        2.041     0.020624
enh55475     1  220447000  220448000      2       1  150064       1.6588     0.048577
enh55487     1  220919800  220920800      5       3  150064        1.826     0.033925
enh55520     1  221456400  221457400      4       2  150064       1.8579     0.031589
enh55526     1  221510000  221511000      2       1  150064       1.6949      0.04505
enh55559     1  222252400  222253400      1       1  150064       2.3208      0.01015
enh55570     1  222628200  222629200      3       1  150064       2.8637    0.0020939
enh55578     1  222792800  222793800      3       1  150064       1.7014     0.044431
enh55580     1  222816200  222817200      1       1  150064       2.1669      0.01512
enh55581     1  222818500  222819500      1       1  150064       2.1321       0.0165
enh55586     1  222945700  222946700      4       1  150064       2.4529     0.007086
enh55587     1  222946400  222947400      3       1  150064        1.735     0.041374
enh55600     1  223114000  223115000      5       2  150064       1.8436     0.032623
enh55608     1  223203600  223204600      3       2  150064       1.7173     0.042962
enh55634     1  223889000  223890000      3       1  150064       1.6683     0.047632
enh55636     1  223898700  223899700      4       2  150064       3.3897    0.0003498
enh55637     1  223903400  223904400      4       2  150064       3.1892   0.00071345
enh55639     1  223913100  223914100      1       1  150064       2.8498     0.002187
enh55641     1  223917700  223918700      2       1  150064       2.7587    0.0029013
enh55642     1  223920600  223921600      1       1  150064       2.7258     0.003207
enh55643     1  223925300  223926300      3       2  150064       2.2327     0.012785
enh55645     1  223935900  223936900      2       1  150064       1.9251      0.02711
enh55646     1  223952600  223953600      3       1  150064       2.5186    0.0058919
enh55647     1  223959100  223960100      4       2  150064       3.7196   9.9754e-05
enh55648     1  223963000  223964000      1       1  150064       3.5405    0.0001997
enh55650     1  224014700  224015700      1       1  150064       3.5115    0.0002228
enh55651     1  224019600  224020600      3       2  150064       3.8655   5.5423e-05
enh55652     1  224021300  224022300      6       2  150064       2.6392    0.0041545
enh55653     1  224023000  224024000      3       1  150064       3.1781   0.00074126
enh55655     1  224028100  224029100      2       1  150064       1.8336     0.033354
enh55656     1  224028900  224029900      1       1  150064       3.7148    0.0001017
enh55657     1  224030200  224031200      1       1  150064       3.5734    0.0001762
enh55679     1  224564200  224565200      2       1  150064       2.2896     0.011023
enh55680     1  224615100  224616100      1       1  150064       2.2869       0.0111
enh55681     1  224617500  224618500      2       1  150064       1.9301       0.0268
enh55683     1  224623600  224624600      2       1  150064       2.0591     0.019744
enh55684     1  224624000  224625000      1       1  150064        2.526     0.005768
enh55685     1  224641900  224642900      2       1  150064       2.0662     0.019405
enh55686     1  224644600  224645600      1       1  150064       2.3592     0.009156
enh55687     1  224646700  224647700      3       1  150064       2.5168    0.0059212
enh55689     1  224690600  224691600      2       1  150064       2.2192     0.013236
enh55699     1  224813200  224814200      6       2  150064       1.7758     0.037883
enh55761     1  225880200  225881200      2       1  150064       2.2068     0.013665
enh55768     1  225934200  225935200      3       2  150064       1.8934     0.029152
enh55769     1  225938500  225939500      4       2  150064       1.7637     0.038893
enh55790     1  226044900  226045900      5       2  150064       1.8358     0.033192
enh55792     1  226053500  226054500      2       1  150064         2.39    0.0084246
enh55795     1  226066000  226067000      2       1  150064       2.5513    0.0053659
enh55798     1  226084300  226085300      2       1  150064       1.8774     0.030233
enh55799     1  226086300  226087300      5       1  150064       1.7105     0.043587
enh55805     1  226184100  226185100      2       1  150064        1.676     0.046864
enh55806     1  226187600  226188600      3       2  150064       1.8656     0.031051
enh55811     1  226253500  226254500      2       1  150064        2.767    0.0028287
enh55814     1  226295200  226296200      2       1  150064       2.2363     0.012667
enh55818     1  226311500  226312500      2       1  150064       2.9394    0.0016442
enh55819     1  226315200  226316200      4       2  150064       1.6576       0.0487
enh55820     1  226320300  226321300      3       2  150064       1.7804     0.037508
enh55821     1  226322600  226323600      1       1  150064       2.6331     0.004231
enh55831     1  226591400  226592400      2       1  150064       2.2468     0.012325
enh55832     1  226593200  226594200      4       1  150064       1.8849     0.029721
enh55838     1  226755800  226756800      6       2  150064       2.0713     0.019166
enh55839     1  226763100  226764100      2       1  150064       2.9345    0.0016702
enh55847     1  226833200  226834200      3       2  150064       3.0417    0.0011762
enh55849     1  226846700  226847700      1       1  150064       2.4782     0.006603
enh55860     1  226898300  226899300      1       1  150064       2.4902     0.006384
enh55861     1  226900100  226901100      2       1  150064        2.564    0.0051738
enh55865     1  226914800  226915800      2       1  150064       2.3349    0.0097731
enh55866     1  226918700  226919700      2       1  150064       1.8456     0.032478
enh55867     1  226920000  226921000      3       2  150064       2.8733    0.0020312
enh55868     1  226923200  226924200      3       2  150064       1.7874     0.036939
enh55875     1  227014700  227015700      5       2  150064       2.1254     0.016775
enh55876     1  227015500  227016500      1       1  150064       1.6988      0.04468
enh55877     1  227059800  227060800      2       1  150064       2.0152     0.021944
enh55878     1  227063200  227064200      4       2  150064       1.6895     0.045558
enh55879     1  227070400  227071400      4       1  150064        1.938     0.026313
enh55901     1  227507000  227508000      5       2  150064       1.8801     0.030047
enh55904     1  227531800  227532800      5       2  150064       1.8518     0.032026
enh55905     1  227544500  227545500      6       2  150064       2.4737    0.0066859
enh55938     1  228233600  228234600      1       1  150064       2.5007     0.006198
enh55968     1  228869900  228870900      2       1  150064       1.8273     0.033824
enh55969     1  228872900  228873900      2       1  150064       2.0183     0.021778
enh55992     1  229040400  229041400      2       1  150064       2.0303     0.021161
enh55999     1  229104200  229105200      5       2  150064       2.0285     0.021257
enh56000     1  229104600  229105600      4       2  150064       1.9721     0.024302
enh56007     1  229163300  229164300      1       1  150064       1.8157      0.03471
enh56066     1  230237400  230238400      4       2  150064       3.7309    9.541e-05
enh56067     1  230240100  230241100      3       1  150064       3.9094   4.6264e-05
enh56068     1  230245300  230246300      4       2  150064       3.6121   0.00015187
enh56069     1  230247800  230248800      3       2  150064       3.6755   0.00011869
enh56070     1  230249900  230250900      3       1  150064       3.5765   0.00017411
enh56071     1  230256100  230257100      3       2  150064       2.5537    0.0053289
enh56073     1  230263200  230264200     10       3  150064       3.2148   0.00065264
enh56074     1  230265800  230266800      2       1  150064       1.8541     0.031859
enh56076     1  230272200  230273200     11       5  150064       3.1965   0.00069557
enh56077     1  230276000  230277000      4       2  150064       1.9726     0.024272
enh56088     1  230306200  230307200      2       1  150064       1.7676     0.038562
enh56090     1  230310400  230311400      8       2  150064       1.9515     0.025501
enh56091     1  230311600  230312600      5       2  150064       1.6509     0.049378
enh56092     1  230312900  230313900      3       1  150064       1.7817     0.037402
enh56093     1  230321500  230322500      2       1  150064       2.0861     0.018483
enh56106     1  230439000  230440000      3       2  150064       2.5746    0.0050182
enh56183     1  231558800  231559800      2       1  150064       2.0492     0.020222
enh56225     1  232564400  232565400      1       1  150064       2.6404     0.004141
enh56227     1  232571300  232572300      6       3  150064       2.2176     0.013292
enh56228     1  232573900  232574900      3       1  150064       2.5378    0.0055771
enh56231     1  232608500  232609500      2       1  150064       1.9085     0.028161
enh56232     1  232613200  232614200      1       1  150064       1.8193      0.03443
enh56311     1  234610600  234611600      9       2  150064       1.9318     0.026689
enh56314     1  234622800  234623800      4       2  150064       1.7362     0.041268
enh56315     1  234630600  234631600      5       2  150064       1.9164     0.027658
enh56316     1  234634400  234635400      5       2  150064       2.4455    0.0072334
enh56317     1  234637300  234638300      5       3  150064        2.126     0.016751
enh56318     1  234640800  234641800      3       2  150064       2.0464     0.020359
enh56320     1  234651000  234652000      2       1  150064       2.7282    0.0031841
enh56321     1  234655800  234656800      4       2  150064       2.1053     0.017631
enh56328     1  234689800  234690800      3       2  150064        2.915    0.0017783
enh56329     1  234697800  234698800      2       1  150064       1.9754     0.024111
enh56331     1  234707200  234708200      2       1  150064        3.019    0.0012679
enh56360     1  234895800  234896800      3       2  150064       1.7982     0.036074
enh56377     1  235014600  235015600      4       1  150064       2.4732    0.0066957
enh56388     1  235095100  235096100      6       2  150064        1.916     0.027685
enh56471     1  236665600  236666600      1       1  150064       1.7372      0.04118
enh56473     1  236670500  236671500      5       2  150064       1.9783     0.023947
enh56503     1  238543000  238544000      4       2  150064       1.9343      0.02654
enh56519     1  240190200  240191200      5       2  150064       1.6725     0.047213
enh56520     1  240194400  240195400      4       2  150064       3.1986   0.00069042
enh56523     1  240357400  240358400      3       2  150064       3.0896    0.0010023
enh56525     1  240408300  240409300      4       2  150064        1.994     0.023078
enh56536     1  240567200  240568200      3       2  150064       1.9043     0.028433
enh56544     1  241365600  241366600      4       2  150064        1.892     0.029245
enh56549     1  241790400  241791400      5       3  150064       2.6293    0.0042779
enh56566     1  243368300  243369300      1       1  150064       3.2555    0.0005659
enh56567     1  243397000  243398000      2       1  150064       2.3827    0.0085923
enh56568     1  243398000  243399000      1       1  150064        2.666     0.003838
enh56569     1  243414000  243415000      4       2  150064       4.2609   1.0181e-05
enh56571     1  243420500  243421500      2       1  150064       4.0095   3.0424e-05
enh56574     1  243427700  243428700      2       1  150064       3.9425   4.0322e-05
enh56575     1  243432200  243433200      1       1  150064       4.8999    4.794e-07
enh56577     1  243450100  243451100      1       1  150064       4.8728    5.502e-07
enh56584     1  243638800  243639800      2       1  150064       3.6339   0.00013961
enh56585     1  243645100  243646100      1       1  150064       4.8235    7.053e-07
enh56586     1  243646400  243647400      2       1  150064       3.7261   9.7221e-05
enh56587     1  243653800  243654800      1       1  150064       4.2856    9.112e-06
enh56589     1  243664100  243665100      3       1  150064       4.8922   4.9864e-07
enh56592     1  243806100  243807100      2       1  150064       4.4845    3.654e-06
enh56594     1  243876800  243877800      1       1  150064       2.1802      0.01462
enh56596     1  243894400  243895400      2       1  150064       3.8836   5.1468e-05
enh56598     1  243954600  243955600      3       2  150064       2.0206     0.021663
enh56599     1  243955500  243956500      2       1  150064       4.2876   9.0309e-06
enh56600     1  243961900  243962900      2       1  150064       2.9306    0.0016913
enh56603     1  244014600  244015600      1       1  150064       3.3251     0.000442
enh56604     1  244087400  244088400      1       1  150064       4.2458    1.089e-05
enh56605     1  244090400  244091400      1       1  150064       2.7444     0.003031
enh56619     1  244376400  244377400      6       3  150064       2.9532    0.0015725
enh56632     1  244544800  244545800      5       2  150064       2.0326     0.021044
enh56633     1  244554500  244555500      1       1  150064       1.7011      0.04446
enh56636     1  244607900  244608900      1       1  150064       2.2307      0.01285
enh56637     1  244608900  244609900      2       1  150064       2.3236     0.010074
enh56639     1  244611900  244612900      1       1  150064       2.1862       0.0144
enh56641     1  244623600  244624600      3       2  150064       1.7861     0.037045
enh56646     1  244828600  244829600      7       3  150064       2.0573     0.019829
enh56648     1  244835800  244836800      5       2  150064       1.8254     0.033967
enh56650     1  244841800  244842800      5       3  150064       2.8518    0.0021736
enh56684     1  245534100  245535100      3       1  150064       1.9775     0.023995
enh56699     1  245762000  245763000     10       2  150064       2.4693     0.006768
enh56719     1  246149700  246150700      3       2  150064       2.1807     0.014603
enh56720     1  246160600  246161600     10       3  150064       1.8984     0.028824
enh56722     1  246165800  246166800      9       6  150064       2.0832     0.018617
enh56725     1  246173200  246174200      2       1  150064       1.8337     0.033346
enh56733     1  246362500  246363500      3       1  150064          1.9     0.028714
enh56734     1  246378300  246379300     12       2  150064       2.2565     0.012019
enh56735     1  246382500  246383500     10       3  150064        2.497     0.006262
enh56741     1  246639600  246640600      4       2  150064       1.7248     0.042281
enh56745     1  246670600  246671600     11       5  150064       2.4897    0.0063921
enh56749     1  246741900  246742900      4       2  150064        1.728     0.041997
enh56750     1  246746700  246747700      3       2  150064         1.74     0.040928
enh56752     1  246760200  246761200      2       1  150064       1.7267     0.042114
enh56753     1  246771800  246772800      2       1  150064       2.2501      0.01222
enh56754     1  246780600  246781600      1       1  150064       2.0088      0.02228
enh56761     1  246861600  246862600      6       3  150064        1.869     0.030814
enh56762     1  246862400  246863400      5       3  150064       1.6525     0.049218
enh56763     1  246868300  246869300      2       1  150064        2.202     0.013831
enh56767     1  246932100  246933100      2       1  150064        1.668     0.047662
enh56799     1  249134300  249135300      1       1  150064       2.4173     0.007817
enh56800     1  249135000  249136000      2       1  150064       1.8202     0.034368
enh56803     1  249153700  249154700      1       1  150064       1.7791      0.03761
enh56804     1  249156400  249157400      1       1  150064       1.8718      0.03062
enh56806     1  249199200  249200200      1       1  150064       1.7708       0.0383
enh64200     2     232800     233800      1       1  150064       1.8119        0.035
enh64233     2     970000     971000      3       1  150064       1.8026     0.035722
enh64268     2    1732700    1733700      7       2  150064       2.2354     0.012696
enh64272     2    1743600    1744600      3       1  150064        1.662     0.048258
enh64273     2    1748700    1749700      8       2  150064       2.1025     0.017753
enh64275     2    1759200    1760200      3       1  150064       2.3556    0.0092475
enh64276     2    1761700    1762700      2       1  150064       1.7751     0.037942
enh64292     2    2527400    2528400      7       2  150064       2.4396    0.0073509
enh64298     2    2685100    2686100      3       2  150064       1.9542     0.025338
enh64312     2    3307300    3308300      4       1  150064       2.7783    0.0027318
enh64334     2    3621700    3622700      1       1  150064       2.0286      0.02125
enh64337     2    3634400    3635400      8       4  150064       1.9884     0.023382
enh64338     2    3642300    3643300      4       2  150064        2.878    0.0020011
enh64339     2    3644000    3645000      2       1  150064       1.9355     0.026466
enh64367     2    5514800    5515800      2       1  150064       1.7334     0.041515
enh64378     2    5829600    5830600      4       1  150064       1.8492     0.032214
enh64381     2    5842800    5843800      1       1  150064       4.1061    2.012e-05
enh64382     2    5865100    5866100      6       2  150064       1.9843     0.023611
enh64397     2    6322000    6323000      2       1  150064       1.7199     0.042729
enh64403     2    6511900    6512900      3       2  150064       2.0307     0.021142
enh64404     2    6652800    6653800      6       2  150064       1.8477     0.032326
enh64418     2    7056600    7057600      3       2  150064       2.8319    0.0023136
enh64419     2    7060400    7061400      8       3  150064       1.7456     0.040438
enh64420     2    7066700    7067700      3       2  150064       2.4765    0.0066343
enh64445     2    7517900    7518900      1       1  150064       2.0749        0.019
enh64448     2    7571000    7572000      1       1  150064       1.9847      0.02359
enh64454     2    7932100    7933100      4       1  150064       1.8013     0.035824
enh64497     2    8616500    8617500      2       1  150064        1.953     0.025407
enh64506     2    8665500    8666500      2       1  150064       1.6534     0.049129
enh64517     2    8735000    8736000      5       3  150064       2.4361    0.0074242
enh64528     2    8961400    8962400      1       1  150064       2.3737     0.008805
enh64546     2    9246000    9247000      3       2  150064       2.0939     0.018134
enh64554     2    9314800    9315800      4       1  150064       2.0648     0.019473
enh64559     2    9352300    9353300      6       4  150064       1.7396     0.040964
enh64563     2    9370600    9371600      1       1  150064       1.9795      0.02388
enh64564     2    9374400    9375400      1       1  150064       3.1764    0.0007455
enh64571     2    9400900    9401900      3       2  150064       2.3721    0.0088434
enh64572     2    9404200    9405200      1       1  150064        3.188    0.0007163
enh64574     2    9408500    9409500      4       2  150064       2.3659    0.0089922
enh64611     2    9747800    9748800      3       1  150064       1.6503     0.049439
enh64620     2    9795500    9796500      7       3  150064       2.3547    0.0092682
enh64643     2   10108200   10109200      3       1  150064       1.7198     0.042738
enh64648     2   10133300   10134300      5       1  150064       2.3323    0.0098432
enh64665     2   10259600   10260600      3       2  150064       2.0375     0.020802
enh64680     2   10365400   10366400      3       2  150064       1.8001     0.035919
enh64715     2   10547500   10548500      5       2  150064       1.8294     0.033672
enh64737     2   10953200   10954200      6       3  150064       2.0708     0.019191
enh64738     2   10954300   10955300      4       2  150064       2.5586    0.0052546
enh64782     2   11533500   11534500      2       1  150064       2.2141     0.013412
enh64787     2   11602300   11603300      4       1  150064       1.8165     0.034648
enh64807     2   11883300   11884300      5       3  150064       1.7708     0.038296
enh64809     2   11889400   11890400      3       2  150064       1.7823     0.037353
enh64812     2   11918600   11919600      2       1  150064        1.751      0.03997
enh64813     2   11924600   11925600      2       1  150064       2.6214     0.004379
enh64834     2   12427200   12428200      6       2  150064       1.7987     0.036032
enh64835     2   12443900   12444900      2       1  150064       1.8588     0.031527
enh64841     2   12564800   12565800      2       1  150064       2.6216    0.0043757
enh64849     2   12695000   12696000      2       1  150064       1.8598     0.031459
enh64853     2   12777000   12778000      3       1  150064        3.304   0.00047661
enh64895     2   15699000   15700000      4       1  150064       1.8447     0.032539
enh64913     2   15938300   15939300      5       2  150064       2.0911     0.018261
enh64935     2   16499400   16500400      3       2  150064       1.8499     0.032161
enh64966     2   17918400   17919400      2       1  150064       2.3157     0.010286
enh64967     2   17932800   17933800      3       1  150064       1.9908     0.023252
enh64968     2   17936700   17937700      1       1  150064       2.1711      0.01496
enh64969     2   17938100   17939100      1       1  150064       2.0909      0.01827
enh64971     2   17974800   17975800      1       1  150064       2.1191      0.01704
enh64972     2   17981800   17982800      1       1  150064       2.2026      0.01381
enh64975     2   18097100   18098100      4       2  150064       2.4685    0.0067849
enh64976     2   18099600   18100600      5       3  150064       2.3583    0.0091801
enh65029     2   19320200   19321200      4       2  150064       2.4301    0.0075471
enh65033     2   19426800   19427800      3       2  150064       2.5194    0.0058778
enh65035     2   19661500   19662500      3       2  150064       2.5629    0.0051905
enh65036     2   19662000   19663000      4       2  150064       1.6625     0.048211
enh65037     2   19673500   19674500      2       1  150064       1.8197     0.034405
enh65067     2   20242000   20243000      4       2  150064       1.9159     0.027689
enh65070     2   20262200   20263200      5       2  150064       2.2205     0.013193
enh65091     2   20369400   20370400      6       3  150064       1.8979     0.028855
enh65146     2   20767900   20768900      9       4  150064        2.495    0.0062986
enh65147     2   20771400   20772400      7       3  150064       2.6034    0.0046156
enh65148     2   20773100   20774100      4       2  150064       2.6487    0.0040405
enh65149     2   20776100   20777100      2       1  150064       1.6937     0.045163
enh65150     2   20778100   20779100      3       2  150064       2.0854     0.018516
enh65153     2   20788700   20789700      2       1  150064       2.3741    0.0087967
enh65156     2   20799000   20800000      3       2  150064       2.4934    0.0063268
enh65157     2   20800400   20801400      4       2  150064        1.951     0.025531
enh65161     2   20816000   20817000      8       2  150064       1.8499     0.032167
enh65162     2   20820500   20821500      4       2  150064       1.8171     0.034602
enh65181     2   22503500   22504500      1       1  150064       2.4772      0.00662
enh65182     2   22510600   22511600      1       1  150064       2.4569     0.007007
enh65210     2   23703600   23704600      4       2  150064       1.8388     0.032972
enh65214     2   23726000   23727000      5       2  150064       4.2256   1.1917e-05
enh65217     2   23739000   23740000      4       2  150064       3.2338   0.00061084
enh65219     2   23742800   23743800      2       1  150064       2.6736    0.0037517
enh65244     2   23921300   23922300      3       2  150064       1.9901     0.023288
enh65248     2   24047400   24048400      5       2  150064       1.6605     0.048402
enh65249     2   24065700   24066700      3       2  150064       2.2515     0.012177
enh65252     2   24127300   24128300      2       1  150064       2.0112     0.022153
enh65253     2   24144000   24145000      3       2  150064       1.7384     0.041073
enh65256     2   24151300   24152300      2       1  150064       1.9116     0.027966
enh65257     2   24161500   24162500      1       1  150064       2.2362      0.01267
enh65259     2   24167200   24168200      6       2  150064       2.7704     0.002799
enh65283     2   24658100   24659100      3       2  150064       3.2274   0.00062465
enh65293     2   24782100   24783100      2       1  150064       1.7998     0.035949
enh65304     2   24946600   24947600      3       2  150064       1.7307     0.041749
enh65331     2   25321200   25322200      2       1  150064       1.9089     0.028136
enh65332     2   25351500   25352500      6       3  150064        4.357    6.593e-06
enh65334     2   25419000   25420000      2       1  150064       3.1712   0.00075895
enh65335     2   25420400   25421400      2       1  150064       2.6263    0.0043163
enh65336     2   25427000   25428000      2       1  150064       3.4872   0.00024409
enh65337     2   25432400   25433400      3       2  150064       3.1623   0.00078262
enh65338     2   25437900   25438900      1       1  150064       3.4723     0.000258
enh65339     2   25452300   25453300      5       2  150064       4.0983   2.0809e-05
enh65347     2   25508100   25509100      1       1  150064       2.4546     0.007052
enh65351     2   25528800   25529800      1       1  150064       3.7197    9.974e-05
enh65352     2   25531600   25532600      2       1  150064       4.1932   1.3752e-05
enh65353     2   25534400   25535400      2       1  150064        2.609      0.00454
enh65356     2   25552000   25553000      1       1  150064        1.997      0.02291
enh65364     2   25585400   25586400      5       2  150064       1.6943     0.045104
enh65366     2   25598800   25599800      3       2  150064       3.8737   5.3599e-05
enh65377     2   25840700   25841700      1       1  150064       2.0558       0.0199
enh65378     2   25887100   25888100      2       1  150064       1.8753     0.030376
enh65387     2   26161800   26162800      1       1  150064       1.9976      0.02288
enh65390     2   26205600   26206600      2       1  150064       1.6586     0.048595
enh65391     2   26214400   26215400      3       1  150064        3.715   0.00010161
enh65392     2   26220000   26221000      7       3  150064       2.8477    0.0022021
enh65394     2   26231300   26232300      5       1  150064         1.72     0.042716
enh65395     2   26231800   26232800      2       1  150064       3.0839    0.0010216
enh65397     2   26238700   26239700      4       2  150064       2.9677    0.0015002
enh65406     2   26401100   26402100      2       1  150064       2.4287     0.007577
enh65415     2   26523600   26524600      4       2  150064       2.0879     0.018405
enh65426     2   26828900   26829900      3       2  150064       1.9089      0.02814
enh65439     2   26929600   26930600      1       1  150064       2.0956      0.01806
enh65444     2   26956200   26957200      3       1  150064       1.9927     0.023149
enh65446     2   26963600   26964600      3       1  150064        3.665   0.00012365
enh65447     2   26966500   26967500      3       2  150064       2.2992     0.010748
enh65449     2   26986000   26987000      1       1  150064       3.3389    0.0004206
enh65451     2   26989800   26990800      4       2  150064       3.0451     0.001163
enh65452     2   26991700   26992700      2       1  150064       3.1258   0.00088647
enh65453     2   26994300   26995300      3       1  150064        3.144   0.00083325
enh65454     2   27007500   27008500      3       2  150064       2.1143     0.017246
enh65460     2   27169700   27170700      2       1  150064       3.2823   0.00051484
enh65461     2   27184200   27185200      3       2  150064       2.1409     0.016141
enh65468     2   27254300   27255300      1       1  150064       3.0193     0.001267
enh65471     2   27271800   27272800      2       1  150064       3.4335   0.00029787
enh65473     2   27286300   27287300      2       1  150064       3.9856    3.366e-05
enh65474     2   27292100   27293100      2       1  150064       3.1958   0.00069719
enh65475     2   27298000   27299000      2       1  150064       2.0918     0.018229
enh65478     2   27307400   27308400      2       1  150064       2.5213    0.0058457
enh65479     2   27310100   27311100      2       1  150064       2.2794     0.011321
enh65487     2   27432300   27433300      6       3  150064       2.0871     0.018438
enh65489     2   27441000   27442000      9       3  150064       2.3197      0.01018
enh65493     2   27543700   27544700      2       1  150064       1.9898     0.023304
enh65495     2   27557900   27558900      1       1  150064       2.2842      0.01118
enh65502     2   27604000   27605000      1       1  150064       3.0578     0.001115
enh65503     2   27630200   27631200      1       1  150064       3.1035    0.0009562
enh65507     2   27668300   27669300      2       1  150064        1.806     0.035459
enh65508     2   27711200   27712200      4       2  150064       3.6298   0.00014183
enh65509     2   27716600   27717600      1       1  150064       1.9236       0.0272
enh65511     2   27807400   27808400      4       2  150064       2.3097     0.010454
enh65513     2   27860900   27861900      2       1  150064        1.682      0.04628
enh65520     2   27937400   27938400      2       1  150064       2.0899     0.018314
enh65521     2   27938500   27939500      2       1  150064       3.5124   0.00022205
enh65523     2   27942400   27943400      3       2  150064       2.1704     0.014989
enh65525     2   27951700   27952700      2       1  150064       3.8487   5.9369e-05
enh65528     2   27975200   27976200      1       1  150064       4.5947    2.167e-06
enh65529     2   27983700   27984700      2       1  150064       2.0176     0.021815
enh65532     2   27988900   27989900      2       1  150064       2.9112    0.0018005
enh65533     2   27993400   27994400      1       1  150064       3.8587      5.7e-05
enh65537     2   28018700   28019700      3       1  150064       4.2565   1.0384e-05
enh65538     2   28022000   28023000      2       1  150064       4.0494   2.5671e-05
enh65539     2   28032000   28033000      1       1  150064       4.3558    6.629e-06
enh65540     2   28114400   28115400      1       1  150064       1.9473      0.02575
enh65541     2   28139100   28140100      1       1  150064       2.2514      0.01218
enh65542     2   28142600   28143600      1       1  150064       3.6355    0.0001387
enh65543     2   28152800   28153800      2       1  150064       3.0591    0.0011101
enh65545     2   28179800   28180800      2       1  150064       2.8508    0.0021806
enh65547     2   28189200   28190200      4       2  150064       2.5946    0.0047346
enh65548     2   28202800   28203800      2       1  150064         4.51   3.2416e-06
enh65551     2   28271000   28272000      2       1  150064       3.2893    0.0005021
enh65552     2   28276000   28277000      2       1  150064       3.1774   0.00074307
enh65555     2   28303500   28304500      4       2  150064       2.6781    0.0037018
enh65556     2   28325100   28326100      1       1  150064       2.2133      0.01344
enh65590     2   28604600   28605600      4       2  150064       1.7278     0.042013
enh65592     2   28611800   28612800      2       1  150064       3.1887   0.00071447
enh65594     2   28629500   28630500      4       2  150064       1.9916      0.02321
enh65596     2   28646400   28647400      6       3  150064       3.0378    0.0011914
enh65597     2   28650800   28651800      2       1  150064        2.569    0.0050992
enh65598     2   28659300   28660300      3       2  150064       3.1227   0.00089589
enh65599     2   28668700   28669700      2       1  150064       1.7911     0.036638
enh65623     2   28985600   28986600      1       1  150064        2.729     0.003176
enh65624     2   28989900   28990900      4       2  150064        2.634    0.0042194
enh65625     2   29032500   29033500      2       1  150064        3.181   0.00073373
enh65640     2   29330700   29331700      3       1  150064       1.9753     0.024119
enh65647     2   29643700   29644700      3       1  150064       3.8457   6.0109e-05
enh65648     2   29677900   29678900      5       2  150064       2.1214     0.016945
enh65658     2   30368200   30369200      2       1  150064       1.8372     0.033087
enh65664     2   30446900   30447900      4       1  150064       2.0073      0.02236
enh65678     2   30583700   30584700      3       1  150064       1.8711     0.030665
enh65706     2   31202200   31203200      6       2  150064       2.2195     0.013225
enh65737     2   32236300   32237300      4       2  150064       1.9291     0.026856
enh65795     2   33546000   33547000      2       1  150064       2.0047     0.022498
enh65815     2   33905900   33906900      1       1  150064       1.9595      0.02503
enh65818     2   34467700   34468700      6       3  150064       2.0976     0.017972
enh65838     2   36632100   36633100      5       3  150064       1.7881     0.036876
enh65841     2   36641900   36642900      1       1  150064       1.8323      0.03345
enh65851     2   36687900   36688900      2       1  150064       1.8887     0.029466
enh65854     2   36709600   36710600      2       1  150064       2.3593    0.0091541
enh65855     2   36712800   36713800      2       1  150064       1.9432     0.025999
enh65865     2   36822600   36823600      7       2  150064       2.0295     0.021202
enh65873     2   36928400   36929400     14       4  150064       1.9919     0.023191
enh65874     2   36933200   36934200      4       2  150064        2.538    0.0055736
enh65877     2   37048400   37049400     10       2  150064       2.9124    0.0017931
enh65880     2   37178300   37179300      4       2  150064        1.784     0.037209
enh65881     2   37179600   37180600      1       1  150064       3.2131    0.0006566
enh65882     2   37189800   37190800      7       2  150064       1.8881     0.029503
enh65890     2   37384400   37385400      3       1  150064       1.8706     0.030697
enh65893     2   37424500   37425500      3       2  150064       1.7105      0.04359
enh65894     2   37425200   37426200      3       2  150064       3.0176    0.0012741
enh65897     2   37509800   37510800      3       2  150064       2.3853     0.008532
enh65898     2   37538900   37539900      4       2  150064       4.2399   1.1183e-05
enh65900     2   37548500   37549500      3       1  150064       3.5822   0.00017033
enh65901     2   37553000   37554000      3       2  150064       3.5159   0.00021917
enh65902     2   37570600   37571600      7       3  150064        3.884   5.1384e-05
enh65903     2   37572200   37573200      5       3  150064       1.9198     0.027439
enh65905     2   37603500   37604500      6       4  150064        1.682     0.046287
enh65908     2   37641600   37642600      4       2  150064       2.1762      0.01477
enh65915     2   37733800   37734800      4       1  150064       1.8585     0.031551
enh65971     2   38209100   38210100      2       1  150064        1.731     0.041726
enh65974     2   38323000   38324000      2       1  150064       2.0748     0.019001
enh66005     2   38665700   38666700      3       2  150064       2.0174     0.021826
enh66009     2   38670200   38671200      2       1  150064       2.1099     0.017433
enh66030     2   38948000   38949000      5       2  150064       2.9519    0.0015791
enh66050     2   39388000   39389000      1       1  150064       1.7183      0.04287
enh66051     2   39429900   39430900      1       1  150064       2.4234     0.007687
enh66052     2   39454800   39455800      3       2  150064       1.8022     0.035754
enh66059     2   39609600   39610600      3       1  150064       1.9472     0.025758
enh66076     2   39652200   39653200      1       1  150064       2.7394     0.003078
enh66094     2   39795400   39796400      2       1  150064       2.4136    0.0078969
enh66106     2   39963600   39964600      1       1  150064        2.569       0.0051
enh66107     2   39999400   40000400      4       2  150064       2.0368     0.020835
enh66110     2   40003800   40004800      2       1  150064       2.1676     0.015094
enh66122     2   40354000   40355000      3       1  150064       1.9426      0.02603
enh66125     2   40392100   40393100      3       1  150064       2.0289     0.021237
enh66130     2   40466900   40467900      4       2  150064       2.6961    0.0035077
enh66131     2   40470800   40471800      3       2  150064       2.3736    0.0088074
enh66132     2   40478100   40479100      6       3  150064       1.8564     0.031699
enh66134     2   40500800   40501800      4       1  150064       1.6571     0.048748
enh66139     2   40556300   40557300      1       1  150064        1.876      0.03033
enh66140     2   40559000   40560000      4       2  150064       1.9493      0.02563
enh66141     2   40573500   40574500      4       2  150064       2.1551     0.015577
enh66142     2   40580400   40581400      8       4  150064        2.641    0.0041332
enh66143     2   40587400   40588400      3       1  150064        1.653      0.04917
enh66149     2   40630200   40631200      4       1  150064       1.9185     0.027521
enh66150     2   40645800   40646800      1       1  150064       1.9016      0.02861
enh66154     2   40661800   40662800      5       2  150064       2.1392     0.016211
enh66158     2   40715300   40716300      3       1  150064       1.7557      0.03957
enh66160     2   40739100   40740100      4       1  150064       3.0293    0.0012257
enh66163     2   41468600   41469600      8       4  150064       1.9685     0.024505
enh66164     2   41607000   41608000      3       1  150064       1.8285     0.033737
enh66170     2   42006600   42007600      2       1  150064       1.8318     0.033492
enh66171     2   42067200   42068200      2       1  150064        2.308       0.0105
enh66172     2   42068600   42069600      5       1  150064       2.4789    0.0065887
enh66275     2   43013200   43014200      5       2  150064        2.311     0.010417
enh66289     2   43106900   43107900      3       1  150064       1.6831     0.046179
enh66296     2   43161200   43162200      3       1  150064       2.2701     0.011601
enh66314     2   43253400   43254400      9       4  150064       1.7744        0.038
enh66316     2   43268000   43269000      3       2  150064        2.064     0.019511
enh66338     2   43379600   43380600      4       2  150064       1.9039      0.02846
enh66444     2   44410000   44411000      4       1  150064       1.8436     0.032623
enh66445     2   44411000   44412000      3       1  150064       1.7758     0.037883
enh66494     2   45781400   45782400      4       1  150064       1.9771     0.024014
enh66496     2   45811000   45812000      1       1  150064       2.0317      0.02109
enh66504     2   45896100   45897100      4       2  150064        2.375    0.0087753
enh66505     2   45901900   45902900      3       2  150064       1.9215     0.027334
enh66512     2   45951200   45952200      5       2  150064       1.7947     0.036351
enh66515     2   45981100   45982100      7       2  150064       1.9738     0.024203
enh66516     2   45986200   45987200      2       1  150064       2.3983    0.0082368
enh66528     2   46071000   46072000      4       2  150064       2.5011    0.0061902
enh66534     2   46115600   46116600      1       1  150064       2.2402      0.01254
enh66541     2   46155500   46156500      3       2  150064       1.9585     0.025085
enh66549     2   46190100   46191100      2       1  150064        1.966     0.024649
enh66550     2   46195700   46196700      6       3  150064       2.3086     0.010483
enh66551     2   46219500   46220500      3       2  150064       2.4645    0.0068611
enh66553     2   46235400   46236400      1       1  150064       2.6476     0.004053
enh66554     2   46236100   46237100      3       1  150064       2.3029     0.010642
enh66559     2   46269000   46270000      4       2  150064        2.281     0.011273
enh66560     2   46274000   46275000      5       3  150064       1.9727     0.024267
enh66561     2   46290000   46291000      4       2  150064         3.29    0.0005009
enh66613     2   46727400   46728400      3       2  150064        1.713     0.043354
enh66619     2   46772800   46773800      1       1  150064       1.6782      0.04665
enh66626     2   46845200   46846200      1       1  150064       1.9138      0.02782
enh66654     2   47089600   47090600      6       3  150064       1.9967     0.022927
enh66672     2   47212700   47213700      1       1  150064       1.7302       0.0418
enh66701     2   47425600   47426600      3       2  150064       2.2394     0.012564
enh66703     2   47435500   47436500      3       1  150064       2.2505     0.012207
enh66704     2   47445200   47446200      6       3  150064       2.2028     0.013804
enh66705     2   47449600   47450600      4       2  150064       2.1219     0.016921
enh66707     2   47460600   47461600      7       4  150064       1.9557     0.025251
enh66711     2   47492500   47493500      4       2  150064       1.8052      0.03552
enh66739     2   47994600   47995600      3       2  150064        2.471    0.0067377
enh66741     2   48012400   48013400      6       3  150064       2.3971    0.0082621
enh66743     2   48094300   48095300      4       2  150064       2.5138    0.0059714
enh66744     2   48097400   48098400      4       1  150064       2.6853    0.0036228
enh66746     2   48120700   48121700      3       1  150064       2.5496    0.0053923
enh66748     2   48129300   48130300      1       1  150064       2.9361     0.001662
enh66753     2   48340700   48341700      1       1  150064       2.0415       0.0206
enh66757     2   48476000   48477000      1       1  150064       2.1128      0.01731
enh66758     2   48534000   48535000      3       2  150064       1.8526     0.031967
enh66759     2   48540100   48541100      7       3  150064       3.0479    0.0011524
enh66760     2   48543400   48544400      2       1  150064       2.2372     0.012638
enh66762     2   48557200   48558200      3       1  150064       2.4545    0.0070541
enh66763     2   48558200   48559200      8       4  150064       1.7196     0.042757
enh66764     2   48559200   48560200      2       1  150064       3.2332    0.0006121
enh66765     2   48568400   48569400      5       2  150064       3.3176   0.00045403
enh66767     2   48573200   48574200      3       2  150064        3.596   0.00016159
enh66768     2   48580100   48581100      3       2  150064       1.7898     0.036746
enh66769     2   48583700   48584700      5       2  150064       2.1058      0.01761
enh66770     2   48639200   48640200      4       2  150064        1.838      0.03303
enh66772     2   48642300   48643300      5       3  150064       2.5089    0.0060555
enh66773     2   48647100   48648100      4       2  150064       2.5545    0.0053166
enh66777     2   48671200   48672200      4       2  150064        2.113       0.0173
enh66782     2   48701400   48702400      2       1  150064       2.2353     0.012699
enh66783     2   48708300   48709300      4       2  150064       2.7629    0.0028646
enh66784     2   48736100   48737100      2       1  150064       2.8269      0.00235
enh66789     2   48755200   48756200      3       1  150064       1.8793     0.030104
enh66793     2   48794700   48795700      4       2  150064       1.9054     0.028361
enh66797     2   48941800   48942800      4       2  150064       2.0892     0.018347
enh66806     2   50719000   50720000      1       1  150064       3.0002     0.001349
enh66809     2   51240200   51241200      1       1  150064       2.1981      0.01397
enh66829     2   53897300   53898300      2       1  150064       3.7741   8.0292e-05
enh66831     2   53995600   53996600      5       2  150064       2.3528    0.0093154
enh66832     2   54011100   54012100      1       1  150064        3.377    0.0003664
enh66834     2   54053500   54054500      3       2  150064       2.6099    0.0045285
enh66835     2   54172200   54173200      2       1  150064       1.7235     0.042399
enh66836     2   54188300   54189300      2       1  150064       2.4166    0.0078321
enh66840     2   54194400   54195400      5       2  150064       2.2426     0.012463
enh66845     2   54257600   54258600      2       1  150064       2.4666    0.0068205
enh66847     2   54314900   54315900      2       1  150064       1.8354     0.033224
enh66848     2   54330700   54331700      4       2  150064       2.5832    0.0048945
enh66849     2   54333700   54334700      2       1  150064       3.4716   0.00025872
enh66850     2   54335000   54336000      7       3  150064       3.1516   0.00081177
enh66851     2   54341400   54342400      5       2  150064        2.161     0.015346
enh66853     2   54389000   54390000      3       1  150064       3.5509   0.00019199
enh66869     2   54629000   54630000      6       2  150064       2.0744      0.01902
enh66873     2   54647800   54648800      3       1  150064       2.2199     0.013214
enh66877     2   54661200   54662200      5       1  150064       2.4495    0.0071526
enh66878     2   54662600   54663600      2       1  150064       3.1466   0.00082577
enh66879     2   54667100   54668100      1       1  150064       2.5264     0.005762
enh66888     2   54699300   54700300      3       2  150064       2.1034     0.017715
enh66889     2   54700400   54701400      6       4  150064       2.0561     0.019884
enh66901     2   54721800   54722800      1       1  150064       3.9814    3.425e-05
enh66908     2   54741200   54742200      2       1  150064        1.811     0.035069
enh66909     2   54746600   54747600      2       1  150064       3.2837   0.00051231
enh66914     2   54773100   54774100      2       1  150064       2.0531      0.02003
enh66917     2   54779600   54780600      3       2  150064       1.7175     0.042946
enh66924     2   54796900   54797900      5       2  150064       2.4625    0.0068978
enh66925     2   54801200   54802200      4       2  150064       2.6339    0.0042205
enh66926     2   54805200   54806200     10       1  150064       1.6721     0.047248
enh66927     2   54808400   54809400      4       1  150064       2.5842    0.0048804
enh66931     2   54818400   54819400      3       1  150064        1.707     0.043912
enh66932     2   54824700   54825700      3       2  150064       1.6807     0.046412
enh66933     2   54830700   54831700      3       2  150064       2.9489    0.0015943
enh66934     2   54837100   54838100      2       1  150064       1.8933     0.029157
enh66935     2   54840800   54841800      3       2  150064       1.9213     0.027346
enh66937     2   54851400   54852400      1       1  150064       2.3642     0.009035
enh66940     2   54863400   54864400      3       2  150064       2.2396      0.01256
enh66943     2   54885600   54886600      2       1  150064       3.2219   0.00063681
enh66944     2   54894500   54895500      1       1  150064       2.4722     0.006714
enh66946     2   54907100   54908100      7       4  150064       2.8883     0.001937
enh66949     2   55172700   55173700      5       2  150064       2.3761    0.0087491
enh66954     2   55222400   55223400      5       2  150064       2.7688     0.002813
enh66958     2   55240000   55241000      2       1  150064       1.9898     0.023304
enh66959     2   55246300   55247300      4       2  150064       1.8909      0.02932
enh66964     2   55267200   55268200      3       2  150064       2.0004     0.022729
enh66967     2   55279500   55280500      4       2  150064       1.8963     0.028959
enh66969     2   55311400   55312400      3       2  150064       2.3673    0.0089603
enh66976     2   55346700   55347700      8       4  150064       1.8709     0.030682
enh66994     2   55643500   55644500      7       3  150064        1.684     0.046086
enh67010     2   56096700   56097700      1       1  150064       1.6757       0.0469
enh67012     2   56110400   56111400      4       2  150064       1.8479     0.032308
enh67015     2   56128500   56129500      4       2  150064       2.6212    0.0043808
enh67016     2   56181800   56182800      5       3  150064       1.9504     0.025563
enh67018     2   56219300   56220300      2       1  150064       2.3018     0.010673
enh67019     2   56235700   56236700      2       1  150064        2.049     0.020231
enh67020     2   56240900   56241900      3       1  150064       1.7881     0.036878
enh67028     2   57947800   57948800      2       1  150064       3.8989   4.8315e-05
enh67029     2   57986300   57987300      1       1  150064       4.5121     3.21e-06
enh67030     2   57987100   57988100      3       2  150064       5.7603   4.1982e-09
enh67031     2   58207800   58208800      3       2  150064       5.6542   7.8294e-09
enh67032     2   58272500   58273500      2       1  150064       4.0931   2.1281e-05
enh67033     2   58275000   58276000      1       1  150064       4.4393    4.513e-06
enh67034     2   58334800   58335800      4       2  150064       4.5604    2.553e-06
enh67036     2   58431100   58432100      6       3  150064       2.4536     0.007072
enh67039     2   58464600   58465600      2       1  150064       4.6671   1.5271e-06
enh67040     2   58466000   58467000      2       1  150064       2.1378     0.016265
enh67041     2   58653900   58654900      1       1  150064       2.5038     0.006144
enh67042     2   58656000   58657000      4       2  150064       1.8312     0.033534
enh67043     2   58749000   58750000      1       1  150064       2.3964     0.008279
enh67056     2   60298500   60299500      2       1  150064       2.0913     0.018251
enh67057     2   60321000   60322000      3       1  150064       1.7909     0.036658
enh67058     2   60440700   60441700      3       2  150064        2.635    0.0042066
enh67062     2   60580000   60581000      5       2  150064       2.2107     0.013529
enh67064     2   60632600   60633600      4       2  150064        1.859      0.03151
enh67073     2   60705600   60706600      1       1  150064       3.1202    0.0009037
enh67077     2   60742300   60743300      4       2  150064       2.1759     0.014781
enh67078     2   60747500   60748500      2       1  150064        2.482    0.0065326
enh67086     2   60982400   60983400      4       2  150064       2.3444    0.0095296
enh67105     2   61583200   61584200      3       2  150064       2.0802     0.018755
enh67106     2   61583800   61584800      3       2  150064       2.0802     0.018755
enh67107     2   61606900   61607900      1       1  150064       3.3657    0.0003817
enh67110     2   61663100   61664100      3       2  150064        2.757     0.002917
enh67111     2   61666300   61667300      1       1  150064       3.3974    0.0003401
enh67114     2   61699400   61700400      1       1  150064        1.971      0.02436
enh67151     2   62548400   62549400      1       1  150064       1.8684      0.03085
enh67155     2   62683300   62684300      1       1  150064       1.9283      0.02691
enh67156     2   62685200   62686200      2       1  150064       2.4917    0.0063565
enh67160     2   62701800   62702800      1       1  150064       2.9232     0.001732
enh67161     2   62712900   62713900      2       1  150064       2.3474     0.009452
enh67162     2   62715900   62716900      3       2  150064       2.7455    0.0030209
enh67163     2   62722700   62723700      3       2  150064       3.5736   0.00017604
enh67164     2   62724400   62725400      7       4  150064        2.518    0.0059011
enh67165     2   62731800   62732800      2       1  150064       1.7793     0.037599
enh67166     2   62733600   62734600      4       2  150064        2.598    0.0046888
enh67170     2   62805400   62806400      7       3  150064       1.6492      0.04955
enh67174     2   62869000   62870000      1       1  150064       1.6598      0.04848
enh67176     2   62887400   62888400      2       1  150064        1.737     0.041191
enh67177     2   62890300   62891300      1       1  150064       2.5693     0.005095
enh67180     2   62926500   62927500      4       2  150064       3.2986   0.00048583
enh67216     2   64290800   64291800      2       1  150064       1.9995     0.022775
enh67256     2   64674900   64675900      1       1  150064       2.2436      0.01243
enh67270     2   64826300   64827300      7       2  150064       2.5498    0.0053895
enh67271     2   64828300   64829300      2       1  150064        2.508    0.0060714
enh67349     2   65571400   65572400      3       1  150064        1.876     0.030326
enh67366     2   65630400   65631400      1       1  150064       2.0333      0.02101
enh67379     2   65772600   65773600      1       1  150064       3.1367    0.0008544
enh67413     2   66742600   66743600      1       1  150064        2.156      0.01554
enh67414     2   66749300   66750300      7       2  150064       2.6742    0.0037449
enh67417     2   66759600   66760600      3       1  150064       2.6364    0.0041899
enh67418     2   66761500   66762500      5       2  150064       2.0469     0.020333
enh67421     2   66769600   66770600      2       1  150064       2.7063    0.0034024
enh67453     2   67189900   67190900      1       1  150064       1.6593      0.04853
enh67462     2   67322500   67323500      1       1  150064       1.7582      0.03936
enh67477     2   67616200   67617200      4       2  150064       2.2801     0.011301
enh67480     2   67683200   67684200      2       1  150064       1.9326     0.026642
enh67523     2   68474800   68475800      3       1  150064        2.078     0.018856
enh67524     2   68481400   68482400      4       2  150064       2.1196      0.01702
enh67525     2   68482900   68483900      1       1  150064       2.8455     0.002217
enh67530     2   68653800   68654800      1       1  150064       1.7287      0.04193
enh67531     2   68656200   68657200      7       2  150064        2.461    0.0069267
enh67581     2   69423200   69424200      2       1  150064       2.1456     0.015953
enh67593     2   69525500   69526500      7       2  150064       2.2894     0.011029
enh67594     2   69536300   69537300      1       1  150064       1.9178      0.02757
enh67599     2   69662400   69663400      1       1  150064       2.0166      0.02187
enh67618     2   69960900   69961900      4       1  150064       1.8338      0.03334
enh67626     2   69995100   69996100      2       1  150064       2.1241     0.016832
enh67627     2   69997000   69998000      1       1  150064       1.7877      0.03691
enh67633     2   70016900   70017900      5       2  150064       1.7414     0.040805
enh67637     2   70055100   70056100      5       3  150064       2.4367    0.0074115
enh67639     2   70120000   70121000      3       1  150064       1.6926     0.045261
enh67641     2   70138800   70139800      2       1  150064       1.6613     0.048325
enh67648     2   70191200   70192200      1       1  150064       2.1937      0.01413
enh67651     2   70261800   70262800      2       1  150064       1.6648     0.047979
enh67675     2   70487100   70488100      2       1  150064       1.6595     0.048504
enh67677     2   70521200   70522200      3       1  150064       1.7808      0.03747
enh67678     2   70527400   70528400      2       1  150064       2.0229     0.021543
enh67712     2   71561800   71562800      3       1  150064       2.2041     0.013757
enh67714     2   71566700   71567700      5       3  150064       3.0834    0.0010233
enh67716     2   71644600   71645600      5       2  150064       2.7841    0.0026837
enh67718     2   71685300   71686300      3       1  150064       2.3418    0.0095958
enh67736     2   71947600   71948600      1       1  150064       2.6898     0.003575
enh67761     2   72357200   72358200      2       1  150064       2.9769    0.0014561
enh67762     2   72365400   72366400      3       1  150064       2.4654    0.0068435
enh67772     2   72775000   72776000      2       1  150064       2.0762     0.018937
enh67774     2   72803200   72804200      1       1  150064       1.7126      0.04339
enh67777     2   72904700   72905700      1       1  150064       2.1522      0.01569
enh67781     2   72950200   72951200      1       1  150064       2.1399      0.01618
enh67793     2   73167600   73168600      3       1  150064       4.1935   1.3735e-05
enh67796     2   73210900   73211900      1       1  150064       4.2793    9.375e-06
enh67798     2   73248500   73249500      2       1  150064       3.5616   0.00018427
enh67801     2   73295700   73296700      1       1  150064       3.5033    0.0002298
enh67804     2   73316300   73317300      2       1  150064       2.7022    0.0034439
enh67806     2   73319000   73320000      3       1  150064       3.0385    0.0011887
enh67807     2   73321000   73322000      5       2  150064       2.9955    0.0013701
enh67808     2   73329700   73330700      5       2  150064       3.1086   0.00094002
enh67809     2   73334100   73335100      2       1  150064       3.4372   0.00029392
enh67810     2   73336700   73337700      3       1  150064       3.0143    0.0012878
enh67811     2   73439600   73440600      2       1  150064       3.9133   4.5522e-05
enh67814     2   73462800   73463800      3       1  150064       3.7782   7.8976e-05
enh67816     2   73611600   73612600      2       1  150064       3.7349   9.3901e-05
enh67817     2   73614500   73615500      1       1  150064       3.1555    0.0008012
enh67818     2   73645200   73646200      2       1  150064        2.894    0.0019017
enh67819     2   73815100   73816100      2       1  150064       3.7373   9.3018e-05
enh67820     2   73852200   73853200      3       1  150064       2.8526    0.0021682
enh67821     2   73868300   73869300      3       2  150064       3.4835   0.00024742
enh67827     2   73986300   73987300      3       1  150064       2.8224    0.0023835
enh67837     2   74118200   74119200      4       2  150064        2.119     0.017045
enh67851     2   74247800   74248800      1       1  150064       2.1868      0.01438
enh67853     2   74253400   74254400      3       1  150064       3.1406   0.00084301
enh67854     2   74256500   74257500      2       1  150064       2.1161     0.017167
enh67855     2   74258000   74259000      4       1  150064        2.161     0.015348
enh67856     2   74259700   74260700      2       1  150064       2.6726    0.0037635
enh67858     2   74272200   74273200      2       1  150064       2.4259    0.0076357
enh67859     2   74293600   74294600      6       2  150064         2.91    0.0018072
enh67867     2   74428400   74429400      2       1  150064        2.288     0.011069
enh67906     2   74810600   74811600      1       1  150064        1.784      0.03721
enh67910     2   74967600   74968600      4       1  150064       2.1729     0.014896
enh67926     2   75120500   75121500      2       1  150064       2.6601    0.0039054
enh67949     2   75689300   75690300      4       2  150064       2.6646    0.0038544
enh67956     2   75785900   75786900      3       2  150064       1.7691     0.038437
enh67977     2   77038200   77039200      3       2  150064       1.7037     0.044222
enh67980     2   77747300   77748300      6       4  150064       2.2477     0.012299
enh67982     2   79620700   79621700      1       1  150064       1.9993      0.02279
enh67985     2   80059000   80060000      1       1  150064       1.8784      0.03016
enh67991     2   80296500   80297500      1       1  150064       1.8407      0.03283
enh68093     2   85635700   85636700      4       2  150064       2.4865    0.0064495
enh68094     2   85637300   85638300      2       1  150064       3.2842   0.00051131
enh68096     2   85641200   85642200      2       1  150064       1.7186     0.042843
enh68097     2   85644600   85645600      5       2  150064       3.2498   0.00057749
enh68099     2   85650400   85651400      2       1  150064       2.2434     0.012434
enh68100     2   85657500   85658500      4       2  150064       2.3091     0.010469
enh68128     2   85844400   85845400      1       1  150064       2.0794      0.01879
enh68146     2   85992100   85993100      8       3  150064       2.1965     0.014029
enh68147     2   85998000   85999000      2       1  150064        2.375    0.0087748
enh68216     2   86930000   86931000      1       1  150064       2.7007      0.00346
enh68219     2   86974700   86975700      2       1  150064       2.5472    0.0054289
enh68238     2   88890500   88891500      3       2  150064       1.6466     0.049816
enh68288     2   96239700   96240700      2       1  150064       1.7545     0.039668
enh68289     2   96335800   96336800      1       1  150064       1.7518       0.0399
enh68292     2   96352100   96353100      1       1  150064       1.7291       0.0419
enh68305     2   96868700   96869700      1       1  150064       3.8922    4.966e-05
enh68306     2   96871900   96872900      2       1  150064       2.6324    0.0042391
enh68307     2   96875500   96876500      1       1  150064       3.9123    4.571e-05
enh68311     2   96919900   96920900      2       1  150064       3.3825   0.00035909
enh68313     2   96925200   96926200      2       1  150064       3.7198   9.9672e-05
enh68324     2   97089300   97090300      4       2  150064       2.0872     0.018434
enh68334     2   97198900   97199900      2       1  150064        1.936     0.026431
enh68336     2   97205100   97206100      1       1  150064       1.9382       0.0263
enh68349     2   97351000   97352000      2       1  150064       2.5752    0.0050088
enh68351     2   97400000   97401000      1       1  150064        2.361     0.009112
enh68353     2   97425000   97426000      2       1  150064       1.9136     0.027833
enh68355     2   97433400   97434400      1       1  150064       2.3494     0.009401
enh68357     2   97437400   97438400      1       1  150064       2.4135     0.007901
enh68358     2   97439700   97440700      2       1  150064       2.1376     0.016273
enh68359     2   97454000   97455000      2       1  150064       2.3678     0.008946
enh68361     2   97476600   97477600      1       1  150064        2.391     0.008401
enh68362     2   97477600   97478600      1       1  150064        1.928      0.02693
enh68364     2   97483700   97484700      1       1  150064       2.1714      0.01495
enh68365     2   97485500   97486500      1       1  150064       1.7377      0.04113
enh68366     2   97489300   97490300      2       1  150064       2.9683    0.0014971
enh68367     2   97498000   97499000      1       1  150064       2.0026      0.02261
enh68368     2   97504700   97505700      1       1  150064       2.0077      0.02234
enh68369     2   97521800   97522800      1       1  150064       2.0007      0.02271
enh68371     2   97527500   97528500      3       2  150064       2.4422     0.007299
enh68372     2   97532000   97533000      1       1  150064       2.6807     0.003673
enh68373     2   97536500   97537500      2       1  150064       1.9317     0.026699
enh68374     2   97540100   97541100      2       1  150064        2.489    0.0064044
enh68375     2   97543400   97544400      2       1  150064       3.9637   3.6895e-05
enh68376     2   97547200   97548200      1       1  150064       1.7491      0.04014
enh68380     2   97561300   97562300      6       2  150064       2.3819    0.0086126
enh68381     2   97564200   97565200      2       1  150064        2.942    0.0016304
enh68382     2   97572600   97573600      3       1  150064        3.547   0.00019479
enh68383     2   97578800   97579800      2       1  150064       3.5059   0.00022755
enh68387     2   97593900   97594900      2       1  150064       4.0478   2.5853e-05
enh68390     2   97622800   97623800      5       2  150064       1.7894     0.036779
enh68395     2   97761000   97762000      5       1  150064       2.6068      0.00457
enh68396     2   98261000   98262000      3       1  150064       2.6678    0.0038176
enh68402     2   98423000   98424000      2       1  150064       2.0199     0.021697
enh68407     2   98545600   98546600      2       1  150064        1.712     0.043445
enh68408     2   98546900   98547900      1       1  150064       2.0043      0.02252
enh68413     2   98562000   98563000      1       1  150064       1.7704      0.03833
enh68414     2   98567400   98568400      3       2  150064       2.3493    0.0094037
enh68417     2   98583200   98584200      1       1  150064       2.9781      0.00145
enh68418     2   98584600   98585600      3       1  150064       2.7019    0.0034477
enh68419     2   98586300   98587300      4       2  150064       2.3228     0.010095
enh68420     2   98609000   98610000      1       1  150064       2.9188     0.001757
enh68423     2   98701100   98702100      3       1  150064       1.9712     0.024353
enh68432     2   99060200   99061200      2       1  150064        1.857     0.031655
enh68433     2   99062900   99063900      5       2  150064       2.1669     0.015122
enh68436     2   99075800   99076800      1       1  150064       1.7947      0.03635
enh68442     2   99087200   99088200      1       1  150064        1.792      0.03657
enh68443     2   99088300   99089300      5       1  150064       1.7535     0.039756
enh68449     2   99100300   99101300      1       1  150064       1.8484      0.03227
enh68452     2   99107400   99108400      2       1  150064       1.8631     0.031224
enh68456     2   99124400   99125400      3       1  150064       1.8078      0.03532
enh68459     2   99222600   99223600      3       1  150064       1.6702     0.047443
enh68460     2   99226900   99227900      1       1  150064       1.8062      0.03544
enh68469     2   99422200   99423200      3       1  150064       1.7118      0.04347
enh68497     2  100221600  100222600      3       1  150064       1.6487     0.049605
enh68498     2  100223800  100224800      3       2  150064        2.027     0.021331
enh68499     2  100252800  100253800      2       1  150064       2.3472    0.0094585
enh68500     2  100257100  100258100      2       1  150064       2.5782    0.0049655
enh68501     2  100260400  100261400      4       2  150064       3.0465    0.0011575
enh68503     2  100273100  100274100      3       2  150064       1.8485     0.032266
enh68506     2  100295800  100296800      4       2  150064       1.6711      0.04735
enh68518     2  100474000  100475000      5       1  150064       1.7779     0.037714
enh68522     2  100497000  100498000      2       1  150064       2.5033    0.0061527
enh68524     2  100577300  100578300      1       1  150064        1.887      0.02958
enh68556     2  101349800  101350800      7       2  150064       2.4091    0.0079954
enh68560     2  101396700  101397700      3       2  150064        2.002     0.022641
enh68570     2  101494000  101495000      4       2  150064       1.9468     0.025777
enh68579     2  101540800  101541800      3       2  150064       1.6633     0.048122
enh68600     2  101917000  101918000      5       2  150064       2.3846    0.0085493
enh68607     2  102051300  102052300      5       2  150064       1.8033     0.035667
enh68675     2  102698300  102699300      4       2  150064       1.8707     0.030694
enh68676     2  102717700  102718700      4       2  150064       2.0814       0.0187
enh68680     2  102737600  102738600      7       2  150064       2.2627     0.011827
enh68681     2  102743600  102744600      2       1  150064        1.908     0.028196
enh68682     2  102746700  102747700      2       1  150064       3.0076    0.0013167
enh68684     2  102765000  102766000      4       1  150064       1.6998     0.044587
enh68686     2  102775400  102776400      1       1  150064        1.752      0.03989
enh68689     2  102822700  102823700     11       2  150064        1.698     0.044749
enh68698     2  103351200  103352200      3       1  150064       2.6778    0.0037058
enh68702     2  103404500  103405500      2       1  150064       1.8609     0.031379
enh68713     2  104995600  104996600      1       1  150064       2.8963     0.001888
enh68716     2  105051000  105052000      1       1  150064       1.7408      0.04086
enh68728     2  105564200  105565200      2       1  150064        1.648      0.04968
enh68739     2  105946800  105947800      2       1  150064       1.7449     0.040499
enh68746     2  105994400  105995400      2       1  150064       1.8562     0.031715
enh68776     2  106359700  106360700      2       1  150064       2.2947     0.010874
enh68778     2  106370000  106371000      3       2  150064       2.5165    0.0059264
enh68779     2  106371600  106372600      5       1  150064        1.817     0.034612
enh68847     2  107457200  107458200      4       2  150064       1.7196     0.042756
enh68872     2  109108400  109109400      1       1  150064       2.0596      0.01972
enh68873     2  109149000  109150000      1       1  150064        1.995      0.02302
enh68883     2  109200000  109201000      3       2  150064       2.3212     0.010138
enh68890     2  109231700  109232700      3       1  150064       1.8293     0.033678
enh68963     2  110271100  110272100      2       1  150064       4.2551   1.0449e-05
enh68967     2  110363100  110364100      2       1  150064       4.0565   2.4907e-05
enh68968     2  110364100  110365100      2       1  150064       3.9318   4.2148e-05
enh68970     2  110368900  110369900      5       3  150064       3.4337   0.00029767
enh68971     2  110374100  110375100      1       1  150064       3.6086    0.0001539
enh68972     2  110402000  110403000      3       2  150064       2.6335    0.0042256
enh68983     2  110486100  110487100      2       1  150064       1.7444     0.040546
enh68987     2  110870800  110871800      1       1  150064       2.0882      0.01839
enh68988     2  110884200  110885200      2       1  150064       2.2133     0.013439
enh68989     2  110906900  110907900      2       1  150064        2.578    0.0049685
enh68990     2  110913500  110914500      1       1  150064       1.9038      0.02847
enh68994     2  110970200  110971200      3       1  150064       2.1607     0.015358
enh69003     2  111472000  111473000      2       1  150064       1.9187     0.027509
enh69012     2  111600800  111601800      6       3  150064       1.6819     0.046296
enh69035     2  111936200  111937200      2       1  150064        2.345    0.0095133
enh69036     2  111942700  111943700      4       1  150064       2.1767     0.014752
enh69044     2  112252700  112253700      1       1  150064        2.238      0.01261
enh69057     2  112467100  112468100      8       2  150064       1.6994     0.044622
enh69067     2  112676500  112677500      2       1  150064       2.1086     0.017491
enh69068     2  112680400  112681400      5       2  150064       1.7908     0.036662
enh69073     2  112743600  112744600      7       2  150064       1.8642     0.031149
enh69075     2  112789500  112790500      5       3  150064        2.035     0.020927
enh69125     2  113915800  113916800      1       1  150064       1.9238      0.02719
enh69147     2  114081400  114082400      4       2  150064        1.824     0.034076
enh69149     2  114086400  114087400      3       2  150064       2.2756     0.011434
enh69150     2  114112900  114113900      3       2  150064       1.7845      0.03717
enh69165     2  114635000  114636000      4       2  150064       2.5767     0.004988
enh69181     2  115957400  115958400      3       2  150064       2.5173     0.005913
enh69182     2  115959000  115960000      3       2  150064        2.307     0.010527
enh69194     2  118844800  118845800      3       2  150064       1.9882     0.023393
enh69202     2  119076800  119077800      3       2  150064       2.3288    0.0099347
enh69203     2  119078700  119079700      4       2  150064       2.6824    0.0036551
enh69204     2  119145100  119146100      3       1  150064       2.0439     0.020484
enh69205     2  119333600  119334600      3       2  150064       1.7012     0.044457
enh69207     2  119496100  119497100      2       1  150064       1.8167     0.034629
enh69255     2  120774400  120775400      3       1  150064       1.6981     0.044745
enh69265     2  120990000  120991000      1       1  150064       1.6535      0.04911
enh69291     2  121371400  121372400      4       2  150064       2.3759    0.0087529
enh69297     2  121473200  121474200      9       2  150064       2.0228     0.021546
enh69302     2  121506100  121507100      3       1  150064       1.8139     0.034843
enh69315     2  121551100  121552100      5       2  150064       1.6676     0.047694
enh69322     2  121586700  121587700      1       1  150064         1.95      0.02559
enh69323     2  121598200  121599200      3       1  150064       1.7552     0.039609
enh69324     2  121600300  121601300      1       1  150064       1.6606       0.0484
enh69359     2  122120600  122121600      2       1  150064       1.8867     0.029603
enh69373     2  122290100  122291100      2       1  150064        2.287     0.011099
enh69395     2  122511700  122512700      1       1  150064       1.8269      0.03386
enh69398     2  122529300  122530300      1       1  150064       1.9179      0.02756
enh69406     2  122766900  122767900      1       1  150064       2.9712     0.001483
enh69407     2  122777100  122778100      2       1  150064       1.9756       0.0241
enh69436     2  127703500  127704500      1       1  150064       1.6914      0.04538
enh69443     2  127800900  127801900      4       2  150064       1.9544     0.025324
enh69444     2  127803000  127804000      2       1  150064       1.8029     0.035702
enh69455     2  127859500  127860500      3       2  150064       2.8397    0.0022576
enh69457     2  127872600  127873600      7       3  150064       2.1663     0.015144
enh69458     2  127875000  127876000      7       3  150064       3.2944   0.00049323
enh69459     2  127885800  127886800      5       1  150064       2.0111     0.022158
enh69519     2  128612900  128613900      2       1  150064       1.9235     0.027207
enh69525     2  128786200  128787200      2       1  150064       1.7097     0.043657
enh69555     2  129145800  129146800      1       1  150064       2.2001       0.0139
enh69556     2  129153400  129154400      9       1  150064       1.9032      0.02851
enh69557     2  129163600  129164600     10       1  150064       1.8289     0.033707
enh69558     2  129165900  129166900      7       4  150064       2.1544     0.015605
enh69559     2  129171500  129172500      2       1  150064       2.1801     0.014627
enh69617     2  131114000  131115000      2       1  150064       1.7139     0.043278
enh69619     2  131131800  131132800      3       1  150064       2.1006     0.017839
enh69621     2  131149600  131150600      1       1  150064       2.1072      0.01755
enh69627     2  131821800  131822800      2       1  150064       3.1467   0.00082561
enh69628     2  131848900  131849900      1       1  150064       2.5573     0.005274
enh69630     2  131861300  131862300      4       2  150064        3.335   0.00042656
enh69631     2  131864400  131865400      2       1  150064        2.684    0.0036368
enh69636     2  132398900  132399900      1       1  150064       2.2584      0.01196
enh69641     2  133105300  133106300      1       1  150064       1.6687      0.04759
enh69684     2  134575200  134576200      4       2  150064       1.7073     0.043887
enh69692     2  134889800  134890800      2       1  150064       1.8367     0.033124
enh69693     2  134894900  134895900      2       1  150064       3.6551   0.00012852
enh69694     2  134897500  134898500      1       1  150064       4.2027    1.319e-05
enh69695     2  134899000  134900000      5       2  150064       3.9182   4.4597e-05
enh69738     2  135678900  135679900      1       1  150064       2.2514      0.01218
enh69739     2  135680600  135681600      1       1  150064       2.2259      0.01301
enh69765     2  136789000  136790000      5       3  150064        2.335     0.009772
enh69800     2  139465300  139466300      5       3  150064       2.3918    0.0083829
enh69801     2  139481700  139482700      3       2  150064       2.2969     0.010813
enh69803     2  139732200  139733200      5       2  150064       1.7573     0.039437
enh69804     2  140935600  140936600      7       3  150064        3.245   0.00058729
enh69805     2  140943700  140944700      2       1  150064       1.8965     0.028947
enh69824     2  144232600  144233600      1       1  150064       2.5366     0.005597
enh69846     2  144533200  144534200      1       1  150064       2.5076     0.006078
enh69848     2  144544400  144545400      4       2  150064       1.7125     0.043398
enh69855     2  144711200  144712200      3       1  150064       2.8618     0.002106
enh69864     2  144857300  144858300      1       1  150064       2.1594      0.01541
enh69867     2  144988000  144989000      2       1  150064       1.9857     0.023531
enh69871     2  144995000  144996000      1       1  150064       2.0335        0.021
enh69875     2  145087500  145088500      3       1  150064       1.9044      0.02843
enh69876     2  145090800  145091800      1       1  150064       3.2093    0.0006652
enh69881     2  145129800  145130800      1       1  150064       2.7902     0.002634
enh69883     2  145137200  145138200      2       1  150064       3.5341    0.0002046
enh69884     2  145140900  145141900      1       1  150064       4.6394    1.747e-06
enh69887     2  145161100  145162100      2       1  150064       4.2078   1.2891e-05
enh69889     2  145170700  145171700      3       1  150064       3.1929   0.00070419
enh69890     2  145182200  145183200      2       1  150064       2.3847    0.0085468
enh69891     2  145185800  145186800      2       1  150064       3.6386   0.00013708
enh69893     2  145191700  145192700      2       1  150064        4.191   1.3889e-05
enh69895     2  145198200  145199200      6       3  150064       2.3436    0.0095487
enh69896     2  145199200  145200200      1       1  150064       2.5062     0.006102
enh69897     2  145202000  145203000      1       1  150064       4.3878    5.724e-06
enh69898     2  145204900  145205900      2       1  150064       1.7417      0.04078
enh69914     2  145260200  145261200      2       1  150064       1.8612     0.031355
enh69943     2  145853600  145854600      2       1  150064       2.5005    0.0062014
enh69945     2  145914500  145915500      1       1  150064       1.8551      0.03179
enh69948     2  146044200  146045200      2       1  150064       2.0282     0.021271
enh69954     2  146666600  146667600      2       1  150064       2.0504     0.020163
enh69955     2  146684800  146685800      2       1  150064       1.9703     0.024399
enh69956     2  146689200  146690200      2       1  150064       2.0517     0.020099
enh69961     2  147697000  147698000      2       1  150064       1.7672     0.038597
enh69983     2  148646000  148647000      3       2  150064       1.8045     0.035575
enh69988     2  148747200  148748200      2       1  150064        1.652     0.049272
enh69990     2  148775600  148776600      2       1  150064       2.2751     0.011451
enh69994     2  148975600  148976600      1       1  150064       2.6531     0.003988
enh69995     2  149030700  149031700      2       1  150064        2.932     0.001684
enh69996     2  149062700  149063700      3       1  150064       2.9061    0.0018299
enh69997     2  149095700  149096700      3       2  150064       2.0302     0.021168
enh69999     2  149258800  149259800      1       1  150064       2.4484     0.007175
enh70003     2  149316000  149317000      4       2  150064       2.9644    0.0015163
enh70008     2  149403800  149404800      3       1  150064       1.7192     0.042789
enh70026     2  149684400  149685400      3       2  150064       2.2927     0.010934
enh70031     2  149834800  149835800      1       1  150064       2.5856     0.004861
enh70034     2  149861900  149862900      2       1  150064       2.2215      0.01316
enh70038     2  149914000  149915000      4       2  150064       3.3915   0.00034755
enh70063     2  150325100  150326100      5       2  150064        1.662     0.048254
enh70064     2  150346400  150347400      4       1  150064       1.7301     0.041806
enh70065     2  150418300  150419300      1       1  150064       2.1357      0.01635
enh70068     2  150453700  150454700      3       2  150064       2.2572     0.011997
enh70069     2  150454400  150455400      2       1  150064       1.9964     0.022947
enh70070     2  150468000  150469000      1       1  150064       1.6918      0.04534
enh70075     2  150576900  150577900      3       2  150064       2.3431    0.0095628
enh70076     2  150587400  150588400      4       1  150064       1.9556     0.025257
enh70095     2  150982900  150983900      2       1  150064       1.7862     0.037035
enh70108     2  151138500  151139500      3       1  150064       2.4088    0.0080033
enh70109     2  151153000  151154000      2       1  150064       1.9978     0.022869
enh70183     2  152919300  152920300      2       1  150064       1.8037     0.035642
enh70185     2  153022600  153023600      1       1  150064        3.211    0.0006614
enh70186     2  153023400  153024400      2       1  150064       2.3393    0.0096609
enh70187     2  153025600  153026600      1       1  150064       3.1589    0.0007919
enh70189     2  153029800  153030800      3       2  150064       3.2124   0.00065821
enh70190     2  153056900  153057900      1       1  150064        3.074     0.001056
enh70191     2  153079300  153080300      3       1  150064        2.717    0.0032937
enh70192     2  153084300  153085300      4       1  150064        2.749    0.0029893
enh70193     2  153099200  153100200      1       1  150064        2.368     0.008943
enh70194     2  153100200  153101200      2       1  150064       2.2667     0.011704
enh70196     2  153106600  153107600      3       2  150064       3.2401    0.0005974
enh70197     2  153176800  153177800     11       3  150064       1.8381     0.033022
enh70199     2  153194800  153195800      2       1  150064       1.6989     0.044667
enh70205     2  153236800  153237800      6       2  150064       1.7094     0.043691
enh70210     2  153253000  153254000      4       2  150064       2.0615     0.019628
enh70211     2  153257400  153258400      6       2  150064       2.2979     0.010784
enh70220     2  153275600  153276600      6       3  150064       2.2586     0.011953
enh70221     2  153277600  153278600      2       1  150064       2.4095    0.0079867
enh70222     2  153282300  153283300      5       2  150064       1.9843     0.023611
enh70226     2  153285800  153286800      1       1  150064       2.6666     0.003831
enh70227     2  153287400  153288400      1       1  150064       1.9508      0.02554
enh70228     2  153289300  153290300      1       1  150064       2.5792     0.004952
enh70234     2  153303800  153304800      1       1  150064        1.861      0.03137
enh70242     2  153325800  153326800      1       1  150064        2.779     0.002726
enh70273     2  153450700  153451700      3       1  150064       1.8641     0.031157
enh70275     2  153471800  153472800      4       2  150064       2.0946     0.018105
enh70277     2  153476300  153477300      4       2  150064       3.7984   7.2814e-05
enh70278     2  153478600  153479600      1       1  150064       3.6136     0.000151
enh70279     2  153479400  153480400      3       1  150064       4.3007   8.5135e-06
enh70280     2  153481000  153482000      5       3  150064       1.7538     0.039735
enh70281     2  153483100  153484100      3       2  150064       2.3958     0.008292
enh70282     2  153503600  153504600      1       1  150064       2.9765     0.001458
enh70285     2  153576900  153577900      2       1  150064        2.911    0.0018013
enh70286     2  153618400  153619400      2       1  150064       3.9656   3.6599e-05
enh70287     2  155000100  155001100      4       2  150064       1.6465     0.049832
enh70290     2  155311600  155312600      2       1  150064       2.1397      0.01619
enh70335     2  158548500  158549500      1       1  150064         2.11      0.01743
enh70336     2  158604100  158605100      1       1  150064       2.2924      0.01094
enh70355     2  158865800  158866800      2       1  150064       1.9687     0.024493
enh70367     2  159202400  159203400      7       3  150064       1.9091     0.028124
enh70368     2  159251600  159252600     10       4  150064       1.9142     0.027795
enh70369     2  159270400  159271400      5       3  150064       1.7162     0.043065
enh70371     2  159316600  159317600      3       2  150064       3.0981   0.00097372
enh70372     2  159319900  159320900      1       1  150064       1.8669      0.03096
enh70374     2  159343800  159344800      5       2  150064       3.0094    0.0013088
enh70376     2  159346800  159347800      1       1  150064       1.9251      0.02711
enh70377     2  159349700  159350700      6       2  150064       2.8574    0.0021356
enh70381     2  159358900  159359900      5       3  150064       2.8276    0.0023449
enh70382     2  159361000  159362000      5       3  150064       1.9275     0.026958
enh70383     2  159366600  159367600      3       2  150064       2.1495     0.015796
enh70385     2  159394300  159395300      2       1  150064       1.8818     0.029935
enh70386     2  159395500  159396500      1       1  150064       1.8639      0.03117
enh70387     2  159442700  159443700      4       2  150064       2.3947    0.0083161
enh70390     2  159493500  159494500      4       2  150064       3.4109   0.00032376
enh70391     2  159511800  159512800      6       2  150064       1.9942     0.023063
enh70414     2  159698300  159699300      1       1  150064       2.2162      0.01334
enh70418     2  159762300  159763300      3       1  150064       1.8961     0.028975
enh70474     2  160373000  160374000      1       1  150064       2.9792     0.001445
enh70475     2  160451800  160452800      1       1  150064       2.6667      0.00383
enh70476     2  160461100  160462100      8       2  150064       2.6222    0.0043678
enh70477     2  160462200  160463200      5       2  150064       2.5663    0.0051388
enh70478     2  160463600  160464600      3       2  150064       1.6783     0.046641
enh70479     2  160465100  160466100      3       2  150064       1.9367     0.026389
enh70480     2  160466200  160467200      4       2  150064       2.6527    0.0039921
enh70482     2  160468400  160469400      2       1  150064       2.9327      0.00168
enh70483     2  160474300  160475300      2       1  150064       3.4676   0.00026257
enh70484     2  160476400  160477400      3       2  150064       1.7009     0.044483
enh70486     2  160567200  160568200      5       2  150064       2.1417     0.016107
enh70491     2  160751800  160752800      5       3  150064       1.7245     0.042311
enh70499     2  160817200  160818200      2       1  150064       1.9166     0.027644
enh70511     2  161014300  161015300      5       2  150064       2.0187     0.021762
enh70512     2  161021800  161022800      2       1  150064       2.4418    0.0073079
enh70543     2  161201400  161202400      3       2  150064       1.9094     0.028103
enh70553     2  161236600  161237600      3       2  150064       1.9082     0.028185
enh70568     2  161284500  161285500      6       2  150064       2.2613     0.011869
enh70595     2  161508000  161509000      2       1  150064       1.7171     0.042984
enh70598     2  161560200  161561200      4       2  150064       1.6628     0.048171
enh70608     2  161774300  161775300      5       2  150064       2.0793     0.018794
enh70628     2  162854500  162855500      2       1  150064       3.0845    0.0010196
enh70629     2  162868800  162869800      3       1  150064       4.3699   6.2163e-06
enh70631     2  162885600  162886600      1       1  150064       3.3731    0.0003716
enh70632     2  162893300  162894300      2       1  150064       2.3103     0.010435
enh70658     2  164457400  164458400      2       1  150064       1.6629     0.048164
enh70699     2  165970500  165971500      1       1  150064       1.6512      0.04935
enh70729     2  166753800  166754800      2       1  150064       1.9638     0.024775
enh70732     2  166811000  166812000      2       1  150064       3.2935   0.00049468
enh70738     2  167230600  167231600      3       2  150064       3.0568    0.0011185
enh70740     2  167351300  167352300      3       2  150064       3.1474   0.00082363
enh70757     2  168802400  168803400      1       1  150064       2.3522     0.009331
enh70786     2  169314700  169315700      3       2  150064       2.2001     0.013901
enh70788     2  169326400  169327400      1       1  150064       2.2774      0.01138
enh70791     2  169374600  169375600      3       1  150064        1.888     0.029515
enh70792     2  169377600  169378600      2       1  150064       1.8727     0.030553
enh70795     2  169386400  169387400      5       2  150064       1.8739     0.030475
enh70797     2  169425200  169426200      1       1  150064        1.768      0.03853
enh70799     2  169482400  169483400      6       2  150064       3.5883   0.00016643
enh70801     2  169495700  169496700      4       2  150064       2.8634    0.0020954
enh70805     2  169546600  169547600      3       1  150064        1.874     0.030468
enh70876     2  171943200  171944200      2       1  150064       2.5562    0.0052908
enh70878     2  172002800  172003800      4       2  150064       2.1514     0.015721
enh70898     2  172558300  172559300      4       2  150064       2.6774    0.0037102
enh70899     2  172559900  172560900      2       1  150064       4.2947   8.7484e-06
enh70904     2  172654700  172655700      2       1  150064       3.7259   9.7329e-05
enh70907     2  172734500  172735500      1       1  150064       4.1989    1.341e-05
enh70912     2  172865300  172866300      5       2  150064       3.2481   0.00058082
enh70915     2  172916700  172917700      2       1  150064       2.9718    0.0014805
enh70925     2  173149500  173150500      5       2  150064       2.0878     0.018406
enh70927     2  173158400  173159400      5       2  150064       2.2216     0.013155
enh70958     2  173519900  173520900      4       2  150064       2.2193     0.013233
enh70961     2  173687200  173688200      1       1  150064       2.2274      0.01296
enh70963     2  173725100  173726100      4       2  150064       1.8539     0.031875
enh70964     2  173727200  173728200      3       2  150064       1.6726     0.047198
enh70978     2  173942900  173943900      5       2  150064       2.7521    0.0029611
enh70981     2  173955500  173956500      2       1  150064       2.0519     0.020092
enh70982     2  173973400  173974400      2       1  150064       1.9585     0.025087
enh70984     2  173995000  173996000      1       1  150064       1.6463      0.04985
enh70985     2  174000700  174001700      2       1  150064       1.6468       0.0498
enh70986     2  174012900  174013900      2       1  150064       2.4692    0.0067712
enh70987     2  174024900  174025900      3       2  150064       1.7499     0.040064
enh70989     2  174052500  174053500      4       2  150064       2.7049    0.0034158
enh70991     2  174059200  174060200      5       2  150064       2.7126    0.0033383
enh70993     2  174070300  174071300      2       1  150064       1.7066     0.043946
enh70994     2  174075000  174076000      6       3  150064       2.7938    0.0026043
enh70996     2  174091600  174092600      4       2  150064       2.1194     0.017029
enh71015     2  174778800  174779800      1       1  150064        2.247      0.01232
enh71020     2  174806200  174807200      1       1  150064       2.2771      0.01139
enh71022     2  174812200  174813200      2       1  150064       2.2139     0.013419
enh71026     2  174825400  174826400      6       3  150064       2.7215    0.0032496
enh71033     2  174871500  174872500      2       1  150064       1.6938     0.045152
enh71036     2  174885000  174886000      5       2  150064       1.7142      0.04325
enh71044     2  175111500  175112500      2       1  150064       2.6259    0.0043211
enh71045     2  175113600  175114600      3       2  150064       2.9971    0.0013628
enh71046     2  175258300  175259300      1       1  150064       1.7408      0.04086
enh71053     2  175456200  175457200      3       2  150064       1.6973     0.044824
enh71054     2  175460100  175461100      2       1  150064       1.8773      0.03024
enh71055     2  175464400  175465400      1       1  150064       1.9423      0.02605
enh71056     2  175467400  175468400      3       1  150064       2.0291     0.021226
enh71057     2  175470600  175471600      1       1  150064       2.5642     0.005171
enh71058     2  175474800  175475800      2       1  150064       2.2738      0.01149
enh71066     2  175545100  175546100      2       1  150064       2.6965    0.0035033
enh71068     2  175636700  175637700      4       1  150064       1.6662      0.04784
enh71086     2  175753100  175754100      1       1  150064       2.6396      0.00415
enh71102     2  175892600  175893600      4       2  150064       1.6482     0.049657
enh71118     2  177155900  177156900      2       1  150064       1.8023     0.035745
enh71119     2  177161600  177162600      2       1  150064       2.0144     0.021985
enh71123     2  177256600  177257600      1       1  150064       1.8763      0.03031
enh71220     2  178862200  178863200      5       2  150064       2.3405    0.0096302
enh71221     2  178978300  178979300      2       1  150064       2.7261    0.0032045
enh71255     2  180324900  180325900      3       2  150064       4.3777   5.9962e-06
enh71266     2  180541400  180542400      7       3  150064       2.1037     0.017701
enh71271     2  180870000  180871000      2       1  150064       2.6466    0.0040648
enh71272     2  180990000  180991000      1       1  150064       3.4796    0.0002511
enh71305     2  182655700  182656700      4       2  150064       1.6885      0.04566
enh71315     2  182931800  182932800      2       1  150064       1.8191     0.034449
enh71349     2  183990600  183991600     10       4  150064       1.8414     0.032778
enh71366     2  187408600  187409600      2       1  150064       2.5653    0.0051545
enh71390     2  188419200  188420200      2       1  150064       1.9497     0.025604
enh71403     2  189168000  189169000      3       2  150064       2.2231     0.013106
enh71406     2  189198300  189199300      2       1  150064        2.091     0.018266
enh71407     2  189246500  189247500      2       1  150064       2.9245     0.001725
enh71415     2  189493900  189494900      4       2  150064       1.9699     0.024422
enh71420     2  189648600  189649600      4       1  150064       2.0006     0.022716
enh71421     2  189651600  189652600      2       1  150064       2.6071    0.0045662
enh71422     2  189676900  189677900      4       2  150064       1.8923     0.029229
enh71425     2  189748300  189749300      2       1  150064         1.85     0.032159
enh71489     2  190433700  190434700      2       1  150064       2.1181     0.017084
enh71499     2  190528000  190529000      6       3  150064       1.7229     0.042457
enh71519     2  191217200  191218200      2       1  150064       1.8244     0.034047
enh71520     2  191220700  191221700      1       1  150064       1.7229      0.04245
enh71521     2  191222000  191223000      4       1  150064       1.6807     0.046407
enh71525     2  191277900  191278900      1       1  150064       1.8367      0.03313
enh71532     2  191393900  191394900      5       2  150064        1.753     0.039804
enh71534     2  191437400  191438400      1       1  150064       1.6626       0.0482
enh71536     2  191447700  191448700      2       1  150064       2.2908     0.010987
enh71539     2  191472200  191473200      2       1  150064       2.0576     0.019816
enh71541     2  191493000  191494000      2       1  150064       2.4091    0.0079953
enh71542     2  191493800  191494800      1       1  150064       2.4292     0.007566
enh71558     2  191677000  191678000      2       1  150064       2.3229     0.010093
enh71563     2  191723900  191724900      3       1  150064       1.6957      0.04497
enh71568     2  191756300  191757300      2       1  150064       1.8837     0.029805
enh71569     2  191768500  191769500      2       1  150064       2.3442     0.009534
enh71583     2  191884100  191885100      3       2  150064       1.8504     0.032126
enh71584     2  191885900  191886900      4       2  150064       2.4662    0.0068282
enh71586     2  191896800  191897800      1       1  150064       2.2945      0.01088
enh71588     2  191906100  191907100      1       1  150064       2.1558      0.01555
enh71590     2  191916400  191917400      2       1  150064       1.6677     0.047691
enh71637     2  192265100  192266100      2       1  150064        2.081     0.018719
enh71682     2  196385400  196386400      4       1  150064       3.4052   0.00033053
enh71683     2  196397800  196398800      5       2  150064       3.1702   0.00076169
enh71684     2  196400600  196401600      4       2  150064       2.8262    0.0023549
enh71685     2  196424100  196425100      3       2  150064       2.8259    0.0023575
enh71686     2  196425600  196426600      1       1  150064       3.6498    0.0001312
enh71687     2  196426900  196427900      4       2  150064       2.9518    0.0015797
enh71694     2  196763100  196764100      2       1  150064       2.4382    0.0073811
enh71697     2  196932200  196933200      7       3  150064       3.1076   0.00094311
enh71699     2  196966000  196967000      2       1  150064       1.6737       0.0471
enh71700     2  196977400  196978400      4       2  150064       1.8998     0.028732
enh71714     2  197140700  197141700      2       1  150064       2.9749    0.0014653
enh71715     2  197143000  197144000     10       3  150064       2.7254    0.0032113
enh71716     2  197148900  197149900      2       1  150064       2.2361     0.012673
enh71717     2  197149700  197150700      1       1  150064        2.547     0.005433
enh71719     2  197159000  197160000      2       1  150064       1.8905     0.029343
enh71723     2  197264500  197265500      2       1  150064       1.7996     0.035958
enh71726     2  197345000  197346000      2       1  150064       1.8668     0.030965
enh71727     2  197352300  197353300      2       1  150064       2.0462     0.020369
enh71728     2  197431500  197432500      2       1  150064       2.4131    0.0079082
enh71729     2  197454600  197455600      2       1  150064       2.5583    0.0052596
enh71731     2  197466200  197467200      2       1  150064       2.7355    0.0031146
enh71736     2  197623100  197624100      3       1  150064        1.816     0.034685
enh71740     2  197792600  197793600      2       1  150064       1.7068     0.043934
enh71741     2  197830800  197831800      2       1  150064       2.1154     0.017198
enh71742     2  197831800  197832800      2       1  150064       2.3767    0.0087347
enh71743     2  197848000  197849000      5       3  150064       1.7695     0.038403
enh71745     2  197852900  197853900      1       1  150064       2.8627       0.0021
enh71746     2  197876400  197877400      5       2  150064       3.1626   0.00078195
enh71751     2  197956600  197957600      3       2  150064        2.643    0.0041089
enh71752     2  197962000  197963000      2       1  150064       2.4016    0.0081622
enh71755     2  198006200  198007200      3       1  150064       2.0145      0.02198
enh71757     2  198016900  198017900      3       1  150064       2.2758     0.011429
enh71760     2  198029400  198030400      2       1  150064       2.3458    0.0094928
enh71773     2  198114400  198115400      3       1  150064       2.5013     0.006186
enh71778     2  198130400  198131400      4       2  150064       1.8806     0.030011
enh71780     2  198144300  198145300      4       1  150064       4.3087    8.211e-06
enh71782     2  198151700  198152700      1       1  150064       4.4665    3.976e-06
enh71784     2  198170700  198171700      3       1  150064       4.9993   2.8772e-07
enh71785     2  198172100  198173100      2       1  150064       5.3304   4.9004e-08
enh71790     2  198243100  198244100      1       1  150064       4.7819    8.681e-07
enh71793     2  198294700  198295700      2       1  150064       1.7139     0.043274
enh71794     2  198308200  198309200      1       1  150064        5.405     3.24e-08
enh71803     2  198478400  198479400      1       1  150064       1.9758      0.02409
enh71804     2  198484500  198485500      1       1  150064       5.9155    1.654e-09
enh71805     2  198492500  198493500      4       1  150064       2.0871      0.01844
enh71806     2  198512400  198513400      2       1  150064       3.3548   0.00039706
enh71807     2  198513800  198514800      2       1  150064       5.2128   9.2999e-08
enh71809     2  198541000  198542000      2       1  150064       4.6838    1.408e-06
enh71810     2  198568700  198569700      1       1  150064       4.1225    1.874e-05
enh71811     2  198573100  198574100      2       1  150064        4.101   2.0565e-05
enh71812     2  198667900  198668900      3       2  150064       5.3473   4.4647e-08
enh71817     2  198737700  198738700      2       1  150064       3.7759   7.9729e-05
enh71818     2  198743200  198744200      1       1  150064       5.1723    1.156e-07
enh71819     2  198753500  198754500      2       1  150064       4.2409   1.1133e-05
enh71820     2  198754600  198755600      2       1  150064       4.8379   6.5606e-07
enh71821     2  198756400  198757400      2       1  150064        3.961   3.7311e-05
enh71822     2  198758600  198759600      2       1  150064       4.0666   2.3857e-05
enh71824     2  198780800  198781800      1       1  150064       4.2784    9.411e-06
enh71825     2  198805500  198806500      2       1  150064       5.1008   1.6908e-07
enh71826     2  198808800  198809800      5       2  150064        4.827   6.9297e-07
enh71828     2  198861200  198862200      1       1  150064       1.9634       0.0248
enh71836     2  199557400  199558400      4       1  150064       2.3566    0.0092225
enh71842     2  200204300  200205300      1       1  150064       3.2083    0.0006675
enh71852     2  200675300  200676300      1       1  150064        4.404    5.314e-06
enh71853     2  200678800  200679800      2       1  150064       3.2866   0.00050696
enh71854     2  200733700  200734700      3       2  150064       5.6935   6.2246e-09
enh71855     2  200774800  200775800      3       2  150064       5.8052   3.2138e-09
enh71856     2  200777200  200778200      3       2  150064        5.733   4.9335e-09
enh71857     2  200778500  200779500      3       2  150064       3.7227   9.8536e-05
enh71859     2  200818000  200819000      4       2  150064       5.9462   1.3719e-09
enh71864     2  200848600  200849600      3       2  150064       2.4105    0.0079664
enh71867     2  200904000  200905000      2       1  150064        2.015      0.02195
enh71868     2  200929400  200930400      2       1  150064       5.6346   8.7715e-09
enh71870     2  200945900  200946900      2       1  150064       1.7517     0.039912
enh71871     2  200959100  200960100      6       4  150064       2.6087    0.0045438
enh71872     2  200966200  200967200      2       1  150064       5.4553   2.4444e-08
enh71875     2  200995300  200996300      3       2  150064       2.3616    0.0090976
enh71876     2  201003000  201004000      2       1  150064        4.846      6.3e-07
enh71877     2  201023800  201024800      1       1  150064       6.7233    8.882e-12
enh71881     2  201087300  201088300      6       3  150064       3.0893    0.0010031
enh71885     2  201140100  201141100      1       1  150064       2.0452      0.02042
enh71888     2  201173500  201174500      1       1  150064       4.7124    1.224e-06
enh71889     2  201175600  201176600      2       1  150064       4.3751   6.0675e-06
enh71890     2  201181000  201182000      2       1  150064       3.0956   0.00098194
enh71892     2  201183300  201184300      3       1  150064       2.5508    0.0053739
enh71893     2  201184400  201185400      1       1  150064       1.8854      0.02969
enh71894     2  201185400  201186400      2       1  150064       2.0784     0.018838
enh71895     2  201186200  201187200      1       1  150064       5.3766    3.796e-08
enh71900     2  201212600  201213600      4       2  150064        1.711     0.043541
enh71905     2  201221600  201222600      2       1  150064       4.1472   1.6826e-05
enh71907     2  201238700  201239700      3       2  150064       4.0677   2.3737e-05
enh71908     2  201243400  201244400      2       1  150064       4.5313   2.9317e-06
enh71909     2  201247200  201248200      5       2  150064       4.4118   5.1248e-06
enh71914     2  201276300  201277300      3       1  150064        3.257   0.00056302
enh71916     2  201308300  201309300      3       1  150064       3.8557   5.7695e-05
enh71917     2  201320000  201321000      1       1  150064       3.8819    5.182e-05
enh71918     2  201331800  201332800      2       1  150064       3.1392   0.00084705
enh71919     2  201334300  201335300      4       2  150064        1.808     0.035305
enh71932     2  201559500  201560500      4       2  150064       2.2416     0.012495
enh71939     2  201606800  201607800      6       1  150064        2.247      0.01232
enh71942     2  201621500  201622500      2       1  150064       1.8124     0.034959
enh71949     2  201751800  201752800      2       1  150064       2.0896     0.018329
enh71971     2  202100700  202101700      4       2  150064       2.0478      0.02029
enh71972     2  202118700  202119700      7       3  150064       2.9491    0.0015935
enh72016     2  202829000  202830000      3       2  150064          1.7     0.044564
enh72017     2  202834300  202835300      4       1  150064        2.104      0.01769
enh72061     2  203452800  203453800      1       1  150064       1.7028       0.0443
enh72062     2  203453400  203454400      2       1  150064       1.7147     0.043196
enh72068     2  203510800  203511800      1       1  150064       1.7649      0.03879
enh72079     2  203877800  203878800      1       1  150064       2.9017     0.001856
enh72081     2  203884000  203885000      2       1  150064       1.6528      0.04919
enh72082     2  203884600  203885600      1       1  150064       1.7339      0.04147
enh72086     2  204105200  204106200      3       1  150064        2.359    0.0091633
enh72093     2  204316000  204317000      2       1  150064       2.4105    0.0079651
enh72094     2  204316600  204317600      2       1  150064       2.3764    0.0087404
enh72095     2  204328000  204329000      3       1  150064       1.9328      0.02663
enh72096     2  204334600  204335600      1       1  150064       2.1229      0.01688
enh72116     2  204521200  204522200      6       2  150064       1.6772     0.046752
enh72133     2  204876500  204877500      4       2  150064       1.8888     0.029457
enh72172     2  205837200  205838200      1       1  150064       2.1553      0.01557
enh72181     2  206217400  206218400      4       1  150064       2.1044     0.017673
enh72228     2  206713200  206714200      2       1  150064       2.9118    0.0017968
enh72234     2  206773300  206774300      2       1  150064       2.4395    0.0073548
enh72245     2  206947500  206948500      3       2  150064       1.9901     0.023292
enh72249     2  207076700  207077700      3       1  150064        1.891     0.029311
enh72270     2  208018600  208019600      5       3  150064       1.7788     0.037638
enh72276     2  208089400  208090400      3       2  150064       2.3381    0.0096897
enh72287     2  208259100  208260100      8       4  150064       1.7264     0.042134
enh72288     2  208272800  208273800      3       2  150064       2.2472     0.012315
enh72289     2  208273600  208274600      3       1  150064       2.5903    0.0047951
enh72293     2  208369400  208370400      2       1  150064       2.6081    0.0045524
enh72295     2  208398000  208399000      1       1  150064       4.0619    2.434e-05
enh72296     2  208411300  208412300      3       2  150064       4.0868   2.1867e-05
enh72298     2  208481500  208482500      3       1  150064       3.7659    8.296e-05
enh72300     2  208497300  208498300      2       1  150064       3.4618   0.00026826
enh72335     2  209078200  209079200      1       1  150064       1.8089      0.03523
enh72355     2  210340700  210341700      2       1  150064       1.9478      0.02572
enh72373     2  211367800  211368800      2       1  150064       1.6503     0.049444
enh72376     2  212319600  212320600      2       1  150064       2.7823    0.0026985
enh72381     2  213092700  213093700      5       2  150064       2.6031    0.0046187
enh72383     2  213194400  213195400      5       2  150064       3.0869    0.0010113
enh72389     2  213550900  213551900      7       4  150064       2.1618     0.015318
enh72390     2  213641600  213642600      4       1  150064       1.8196     0.034408
enh72394     2  213839600  213840600      3       2  150064       1.9201      0.02742
enh72446     2  216523700  216524700      1       1  150064       1.8565      0.03169
enh72475     2  216700100  216701100      1       1  150064       2.2695      0.01162
enh72515     2  217277900  217278900      3       1  150064       2.8614    0.0021086
enh72521     2  217404900  217405900      2       1  150064        1.993     0.023129
enh72523     2  217414900  217415900      3       1  150064       1.9099     0.028073
enh72528     2  217427600  217428600      5       3  150064       1.8474     0.032348
enh72531     2  217484800  217485800      3       2  150064       1.7135     0.043308
enh72538     2  217523400  217524400      1       1  150064       1.9774        0.024
enh72539     2  217529700  217530700      1       1  150064       2.3264     0.009999
enh72540     2  217544100  217545100      3       1  150064       2.0846     0.018553
enh72545     2  217562600  217563600      3       1  150064       1.6757     0.046898
enh72563     2  217856200  217857200      1       1  150064       2.0359      0.02088
enh72566     2  217901800  217902800      6       2  150064       2.4587    0.0069724
enh72570     2  217919400  217920400      3       2  150064       1.6572     0.048735
enh72572     2  217939600  217940600     10       4  150064       2.3359    0.0097472
enh72641     2  218654100  218655100      6       2  150064       2.6542    0.0039754
enh72642     2  218657400  218658400      7       3  150064       2.6778    0.0037057
enh72664     2  218815400  218816400      3       1  150064        2.189     0.014298
enh72736     2  219935900  219936900      3       1  150064       1.6493     0.049548
enh72737     2  219945100  219946100      5       2  150064       2.7108    0.0033559
enh72738     2  219973800  219974800      1       1  150064       2.3145      0.01032
enh72739     2  219976800  219977800      1       1  150064       1.9173       0.0276
enh72740     2  219981600  219982600      1       1  150064        2.351     0.009361
enh72743     2  220014100  220015100      2       1  150064       2.3677    0.0089503
enh72744     2  220024000  220025000      2       1  150064       2.6937    0.0035333
enh72745     2  220025600  220026600      2       1  150064       2.6891    0.0035818
enh72747     2  220039800  220040800      2       1  150064       3.3886   0.00035125
enh72750     2  220072600  220073600      1       1  150064       2.2918      0.01096
enh72753     2  220092100  220093100      1       1  150064        2.173      0.01489
enh72756     2  220113300  220114300      3       2  150064       2.1003      0.01785
enh72764     2  220227300  220228300      7       3  150064       1.7773     0.037757
enh72775     2  220301600  220302600      3       1  150064       2.1089     0.017476
enh72777     2  220310000  220311000      2       1  150064       3.1918   0.00070691
enh72820     2  221913100  221914100      3       2  150064       1.9097     0.028088
enh72825     2  222308500  222309500      4       1  150064       1.6987     0.044684
enh72830     2  222393500  222394500      4       2  150064       2.8771     0.002007
enh72834     2  222439200  222440200      1       1  150064       2.0101      0.02221
enh72835     2  222644500  222645500      3       1  150064        2.206     0.013693
enh72870     2  223728800  223729800      2       1  150064       1.8571     0.031651
enh72877     2  223769000  223770000      1       1  150064       1.8174      0.03458
enh72899     2  224393100  224394100      7       3  150064       2.1706     0.014982
enh72945     2  224950300  224951300      2       1  150064       1.6951     0.045027
enh72951     2  225010300  225011300      2       1  150064       1.8981     0.028841
enh72952     2  225026800  225027800      2       1  150064       2.3872    0.0084876
enh72954     2  225076000  225077000      2       1  150064       2.5323    0.0056665
enh72963     2  225276700  225277700      3       1  150064       3.0041    0.0013318
enh72964     2  225307400  225308400      5       1  150064       1.9937     0.023093
enh72967     2  225384100  225385100      3       2  150064       3.6455   0.00013343
enh72970     2  225410800  225411800      2       1  150064       2.7169    0.0032953
enh72973     2  225434800  225435800      1       1  150064       1.6773      0.04674
enh72975     2  225441200  225442200      3       2  150064       4.4226   4.8759e-06
enh72976     2  225446000  225447000      3       2  150064       4.6729   1.4851e-06
enh72977     2  225446700  225447700      2       1  150064       4.7216   1.1702e-06
enh72980     2  225543100  225544100      1       1  150064       1.9343      0.02654
enh72982     2  225702200  225703200      4       2  150064         2.31     0.010443
enh72988     2  225774600  225775600      8       3  150064       1.7529     0.039808
enh73012     2  225890500  225891500      4       2  150064       1.6587     0.048585
enh73016     2  225917200  225918200      2       1  150064       1.9264     0.027026
enh73018     2  225967900  225968900      5       1  150064       1.8038     0.035628
enh73019     2  225984700  225985700      4       2  150064       1.8381     0.033024
enh73090     2  227699200  227700200      1       1  150064       2.8092     0.002483
enh73091     2  227702100  227703100      4       1  150064       1.8952     0.029032
enh73092     2  227703200  227704200      1       1  150064       1.8286      0.03373
enh73093     2  227733300  227734300      5       2  150064        1.886     0.029647
enh73094     2  227734200  227735200      2       1  150064       1.6648     0.047975
enh73095     2  227772600  227773600      3       1  150064       2.0618     0.019612
enh73096     2  227841400  227842400      2       1  150064       2.0638      0.01952
enh73104     2  228280100  228281100      4       2  150064       2.6493    0.0040327
enh73116     2  228383000  228384000      8       3  150064       2.4844    0.0064886
enh73124     2  228663200  228664200      3       2  150064       2.2172     0.013305
enh73142     2  230130800  230131800      2       1  150064       1.7272     0.042064
enh73168     2  230844900  230845900      1       1  150064        2.353     0.009312
enh73176     2  231190800  231191800      5       1  150064       1.6993     0.044628
enh73190     2  231549700  231550700      2       1  150064       2.3937    0.0083389
enh73233     2  232003200  232004200      1       1  150064       1.8867       0.0296
enh73257     2  232264400  232265400      1       1  150064       2.3044       0.0106
enh73262     2  232326200  232327200      2       1  150064       1.9244     0.027151
enh73263     2  232330100  232331100      2       1  150064       2.7802    0.0027166
enh73264     2  232347000  232348000      4       2  150064       1.9844     0.023604
enh73278     2  232470200  232471200      2       1  150064       1.7846      0.03716
enh73281     2  232478600  232479600     10       3  150064       1.8702      0.03073
enh73288     2  232505600  232506600      4       2  150064       1.8608     0.031387
enh73293     2  232526600  232527600      4       1  150064       2.0705     0.019203
enh73294     2  232527300  232528300      1       1  150064       2.3914     0.008391
enh73296     2  232531800  232532800      2       1  150064       2.2746     0.011466
enh73298     2  232542100  232543100      5       3  150064       1.7949     0.036334
enh73327     2  233416400  233417400      1       1  150064       1.6581      0.04865
enh73329     2  233438100  233439100      2       1  150064       1.6693     0.047529
enh73330     2  233453200  233454200      3       1  150064       1.7228     0.042464
enh73331     2  233457100  233458100      1       1  150064       2.1019      0.01778
enh73335     2  233596400  233597400      4       2  150064        4.992   2.9886e-07
enh73336     2  233640700  233641700      4       2  150064       5.6966   6.1121e-09
enh73337     2  233643800  233644800      2       1  150064       5.6406   8.4732e-09
enh73338     2  233703200  233704200      1       1  150064       4.5208     3.08e-06
enh73339     2  233718200  233719200      3       2  150064       5.9004    1.813e-09
enh73347     2  233926100  233927100      3       1  150064       1.8984     0.028824
enh73409     2  235354100  235355100      7       2  150064        1.982     0.023741
enh73411     2  235360100  235361100      1       1  150064       1.7137      0.04329
enh73439     2  235781800  235782800      4       2  150064       1.9651     0.024701
enh73473     2  236015300  236016300     13       3  150064       1.7277     0.042021
enh73488     2  236325400  236326400      1       1  150064       1.6815      0.04633
enh73515     2  236472000  236473000      2       1  150064       2.3953    0.0083034
enh73523     2  236514300  236515300      2       1  150064       1.8384     0.032999
enh73524     2  236516500  236517500      3       2  150064       1.9775     0.023993
enh73529     2  236542600  236543600      2       1  150064       2.1214     0.016942
enh73530     2  236548600  236549600      4       2  150064       2.3769    0.0087296
enh73543     2  236617200  236618200      6       2  150064       1.6499     0.049479
enh73548     2  236662900  236663900      1       1  150064       2.5621     0.005202
enh73552     2  236776800  236777800      3       2  150064       2.7815    0.0027056
enh73562     2  237247000  237248000      2       1  150064       2.0376     0.020796
enh73564     2  237324400  237325400      2       1  150064       2.2977     0.010789
enh73584     2  237551000  237552000      4       2  150064       2.2977     0.010791
enh73599     2  237677800  237678800      3       1  150064       2.1965     0.014027
enh73601     2  237690900  237691900      3       1  150064       2.0616     0.019624
enh73620     2  237897100  237898100      4       1  150064       1.8289     0.033704
enh73735     2  238649000  238650000      4       1  150064       1.7396     0.040963
enh73736     2  238651900  238652900      8       2  150064       1.8747     0.030416
enh73737     2  238652800  238653800      7       2  150064       1.7236     0.042395
enh73764     2  239096300  239097300      4       2  150064       2.5448    0.0054675
enh73766     2  239109900  239110900      5       3  150064        1.647     0.049782
enh73775     2  239169300  239170300      2       1  150064       1.6853     0.045966
enh73817     2  239850800  239851800      3       2  150064       1.6723      0.04723
enh73886     2  240404200  240405200      2       1  150064       2.3513    0.0093534
enh73931     2  241290000  241291000      7       3  150064       1.8577     0.031609
enh73935     2  241331700  241332700      6       2  150064       2.1182     0.017078
enh73936     2  241351200  241352200      7       2  150064       2.5521    0.0053536
enh73979     2  241948300  241949300      5       3  150064       1.8338     0.033341
enh73990     2  242155600  242156600      3       2  150064       2.1119     0.017349
enh74015     2  242350500  242351500      6       4  150064       2.4978    0.0062486
enh74021     2  242497200  242498200      5       3  150064       1.8813     0.029966
enh74030     2  242555900  242556900      4       2  150064       1.8219     0.034235
enh74033     2  242574300  242575300      3       2  150064       1.8432     0.032647
enh74036     2  242584500  242585500      3       2  150064       2.7381    0.0030894
enh74037     2  242605100  242606100      5       2  150064       1.9051     0.028381
enh74053     2  242820200  242821200      4       2  150064       1.6515     0.049323
enh74058     2  242841500  242842500      6       2  150064        1.655     0.048964
enh74075     3     525200     526200      1       1  150064       1.6813      0.04635
enh74083     3    2552700    2553700      3       2  150064        4.068   2.3711e-05
enh74099     3    3400200    3401200      2       1  150064       1.7056     0.044045
enh74127     3    4575000    4576000      4       2  150064       1.7319     0.041649
enh74140     3    4697500    4698500      4       2  150064       2.9202    0.0017491
enh74161     3    4890600    4891600      3       1  150064       2.2764     0.011412
enh74162     3    4894600    4895600      1       1  150064       2.3182      0.01022
enh74197     3    5238000    5239000      1       1  150064       2.1472      0.01589
enh74201     3    5259600    5260600      6       2  150064       1.6473     0.049752
enh74226     3    8497500    8498500      1       1  150064       1.9572      0.02516
enh74228     3    8501100    8502100      2       1  150064       1.7218     0.042553
enh74229     3    8512200    8513200      3       2  150064       2.3128     0.010366
enh74265     3    9032300    9033300      1       1  150064       2.4414     0.007316
enh74266     3    9038200    9039200      1       1  150064       2.5868     0.004843
enh74268     3    9064400    9065400      1       1  150064       1.9689      0.02448
enh74269     3    9069300    9070300      7       3  150064        2.941    0.0016359
enh74271     3    9108400    9109400      4       1  150064       2.1654     0.015178
enh74281     3    9166800    9167800      2       1  150064       2.2271     0.012969
enh74282     3    9171800    9172800      4       2  150064       1.9296     0.026829
enh74286     3    9189200    9190200      1       1  150064       1.8999      0.02872
enh74314     3    9391400    9392400      3       1  150064       1.8991     0.028775
enh74316     3    9403400    9404400      2       1  150064       2.4557    0.0070301
enh74318     3    9435700    9436700      4       2  150064       1.7764     0.037835
enh74321     3    9449300    9450300      5       2  150064       1.8429     0.032674
enh74322     3    9451400    9452400      1       1  150064       2.0714      0.01916
enh74325     3    9462400    9463400      2       1  150064       2.5539    0.0053266
enh74326     3    9463400    9464400      4       2  150064       1.8364     0.033152
enh74327     3    9465300    9466300      2       1  150064       1.9569     0.025179
enh74349     3    9908300    9909300      4       2  150064       2.7089    0.0033755
enh74394     3   10411600   10412600      3       2  150064        3.313    0.0004615
enh74395     3   10418400   10419400      4       1  150064        3.128   0.00088004
enh74398     3   10593300   10594300      3       1  150064       2.2016     0.013848
enh74399     3   10642400   10643400      3       2  150064       1.9418     0.026081
enh74427     3   11475200   11476200      1       1  150064       2.2191      0.01324
enh74446     3   11601800   11602800      3       1  150064       1.6568      0.04878
enh74465     3   11670800   11671800      3       2  150064       1.7874     0.036933
enh74466     3   11673000   11674000      5       2  150064        2.347    0.0094633
enh74469     3   11680800   11681800      4       2  150064        2.301     0.010695
enh74470     3   11685500   11686500      2       1  150064       3.9925   3.2686e-05
enh74480     3   11886100   11887100      7       1  150064       2.3975    0.0082534
enh74481     3   11888500   11889500      3       1  150064       2.1749      0.01482
enh74482     3   12185200   12186200      2       1  150064       2.9421    0.0016298
enh74508     3   12462500   12463500      2       1  150064       1.6522     0.049249
enh74511     3   12471300   12472300      7       3  150064       1.7573     0.039432
enh74514     3   12485600   12486600      3       2  150064       3.6089   0.00015378
enh74516     3   12503400   12504400      4       2  150064       1.9011     0.028642
enh74518     3   12521000   12522000      3       1  150064       2.2586     0.011955
enh74519     3   12524200   12525200      3       1  150064       1.9132     0.027863
enh74526     3   12601000   12602000      3       1  150064       2.5321    0.0056684
enh74527     3   12604300   12605300      1       1  150064       2.5015     0.006183
enh74529     3   12663400   12664400      2       1  150064       1.8685     0.030845
enh74532     3   12679300   12680300      1       1  150064       2.3523     0.009328
enh74537     3   12697400   12698400      1       1  150064       2.4099     0.007979
enh74540     3   12761300   12762300      3       1  150064       1.7404     0.040894
enh74541     3   12770100   12771100      3       2  150064       2.3072     0.010522
enh74555     3   12935800   12936800      3       2  150064       1.7909     0.036652
enh74569     3   13028300   13029300      1       1  150064       1.6731      0.04715
enh74571     3   13036500   13037500      5       2  150064       1.7541     0.039707
enh74579     3   13080600   13081600      6       1  150064       3.1388   0.00084817
enh74581     3   13083700   13084700      3       2  150064       2.1508     0.015748
enh74583     3   13087500   13088500      6       3  150064       2.6935    0.0035351
enh74592     3   13420700   13421700      6       3  150064       2.0208      0.02165
enh74648     3   14415000   14416000      4       2  150064       1.8382     0.033017
enh74650     3   14442800   14443800      1       1  150064       1.7653      0.03876
enh74668     3   14567400   14568400      4       2  150064        2.165     0.015195
enh74673     3   14689700   14690700      3       1  150064       1.6799     0.046488
enh74674     3   14691400   14692400      1       1  150064       1.7781      0.03769
enh74682     3   14845300   14846300      2       1  150064       1.8175     0.034573
enh74683     3   14855300   14856300      2       1  150064       1.7496     0.040094
enh74687     3   14890000   14891000      5       2  150064       2.2687     0.011642
enh74688     3   14894100   14895100     11       5  150064       1.9282     0.026917
enh74694     3   14962300   14963300      2       1  150064       2.6052    0.0045911
enh74705     3   15138600   15139600      2       1  150064       1.7907     0.036672
enh74772     3   16024200   16025200      3       1  150064       2.0693     0.019259
enh74773     3   16053300   16054300      9       3  150064       1.7065     0.043957
enh74804     3   16353500   16354500      4       1  150064       1.8998     0.028732
enh74813     3   16433100   16434100      3       1  150064       1.7002     0.044545
enh74815     3   16440700   16441700      5       2  150064       2.0809      0.01872
enh74819     3   16460500   16461500      4       2  150064       1.7414     0.040808
enh74837     3   16557900   16558900      2       1  150064         1.85     0.032154
enh74843     3   16782600   16783600      8       4  150064       2.0201     0.021686
enh74844     3   16810800   16811800      2       1  150064       2.5194    0.0058785
enh74845     3   16878800   16879800      2       1  150064       2.6737    0.0037508
enh74846     3   16879800   16880800      1       1  150064       1.8239      0.03408
enh74848     3   16890700   16891700      4       2  150064       1.7068     0.043928
enh74854     3   16946500   16947500      2       1  150064       2.0614     0.019632
enh74855     3   16948300   16949300      3       2  150064       1.6755      0.04692
enh74856     3   16949400   16950400      2       1  150064       2.3769     0.008729
enh74857     3   16958300   16959300      5       2  150064       4.1512   1.6535e-05
enh74859     3   17036000   17037000      8       4  150064       1.6567     0.048792
enh74860     3   17047500   17048500      2       1  150064       2.2391     0.012573
enh74862     3   17080300   17081300      2       1  150064       2.3698    0.0088991
enh74866     3   17236800   17237800      2       1  150064       3.8841   5.1359e-05
enh74867     3   17673400   17674400      3       2  150064       3.3203   0.00044954
enh74868     3   17680300   17681300      2       1  150064       1.8609     0.031377
enh74869     3   17780800   17781800      5       2  150064       4.9003   4.7839e-07
enh74870     3   17784800   17785800      4       1  150064         2.91     0.001807
enh74875     3   18388200   18389200      1       1  150064       2.0858       0.0185
enh74879     3   18467600   18468600      1       1  150064       1.8273      0.03383
enh74885     3   19990800   19991800      6       3  150064       2.0977     0.017964
enh74899     3   20171400   20172400      4       2  150064       1.8524     0.031981
enh74918     3   21706800   21707800      3       2  150064       2.0251     0.021429
enh74922     3   21789000   21790000      7       3  150064       1.8403     0.032864
enh74924     3   21792800   21793800      5       3  150064       1.6692     0.047534
enh74927     3   21960300   21961300     15       2  150064       2.0198     0.021701
enh74952     3   23127600   23128600      6       3  150064       1.7233     0.042414
enh74991     3   23853400   23854400      1       1  150064       2.4984     0.006238
enh75000     3   23878000   23879000      2       1  150064       2.3853    0.0085317
enh75014     3   23988900   23989900      5       2  150064       1.6824     0.046248
enh75021     3   24040300   24041300      2       1  150064       2.0099     0.022223
enh75023     3   24088800   24089800      3       2  150064       2.9405    0.0016382
enh75024     3   24100600   24101600      5       2  150064       1.8052      0.03552
enh75025     3   24142100   24143100      4       2  150064       2.2029     0.013801
enh75026     3   24169200   24170200      4       2  150064       3.6972   0.00010899
enh75029     3   24201900   24202900      5       2  150064       2.5124    0.0059964
enh75030     3   24253800   24254800      5       2  150064        2.942    0.0016304
enh75080     3   25396300   25397300      4       2  150064       2.6299     0.004271
enh75081     3   25421500   25422500      4       2  150064       1.8833      0.02983
enh75093     3   25521600   25522600      4       2  150064       2.2269     0.012976
enh75101     3   25568600   25569600      5       2  150064        1.956     0.025231
enh75107     3   25634100   25635100      2       1  150064       1.7533     0.039775
enh75115     3   25822700   25823700      2       1  150064       1.8144      0.03481
enh75178     3   28888200   28889200      2       1  150064       1.8597     0.031467
enh75184     3   29106300   29107300      3       2  150064       1.7733     0.038092
enh75203     3   29447600   29448600      5       2  150064       2.4137     0.007896
enh75208     3   29480100   29481100      3       2  150064       2.2587     0.011952
enh75210     3   29482100   29483100      8       4  150064       1.9267     0.027011
enh75215     3   29555300   29556300      5       2  150064       1.8787     0.030142
enh75219     3   29596400   29597400      4       1  150064       1.8935     0.029147
enh75221     3   29606400   29607400      4       2  150064       1.6492     0.049555
enh75223     3   29684100   29685100      1       1  150064       2.0431      0.02052
enh75225     3   29728200   29729200      5       1  150064       1.9859     0.023525
enh75226     3   29736000   29737000      5       1  150064       2.2673     0.011686
enh75227     3   29800200   29801200      2       1  150064       3.1553   0.00080157
enh75228     3   29805300   29806300      5       1  150064       2.9172    0.0017661
enh75229     3   29939500   29940500      1       1  150064       2.0633      0.01954
enh75230     3   29964200   29965200      3       1  150064       3.9647   3.6751e-05
enh75232     3   30013800   30014800      3       2  150064       2.3963    0.0082807
enh75233     3   30300000   30301000      5       2  150064       2.6499    0.0040253
enh75234     3   30323300   30324300      3       2  150064       1.9827       0.0237
enh75239     3   30389000   30390000      3       1  150064       1.6587     0.048593
enh75242     3   30481800   30482800      4       2  150064       1.7556      0.03958
enh75244     3   30514700   30515700      3       2  150064       1.7238     0.042375
enh75245     3   30517600   30518600      1       1  150064       2.0844      0.01856
enh75268     3   30706200   30707200      2       1  150064       2.5237    0.0058069
enh75294     3   31402500   31403500      6       2  150064       1.9614     0.024913
enh75297     3   31523600   31524600      1       1  150064       1.6938      0.04515
enh75300     3   31571900   31572900      2       1  150064       3.0998   0.00096833
enh75304     3   31580800   31581800      1       1  150064       1.6725      0.04721
enh75336     3   31977500   31978500      4       2  150064       2.4066    0.0080515
enh75343     3   32003000   32004000      4       2  150064       2.1702     0.014996
enh75345     3   32011300   32012300      6       2  150064       3.2447   0.00058781
enh75346     3   32020100   32021100      3       1  150064       2.4148     0.007872
enh75347     3   32023200   32024200      7       2  150064       2.1443     0.016005
enh75348     3   32044200   32045200      2       1  150064       3.4012   0.00033541
enh75365     3   32324200   32325200      4       2  150064       1.8832      0.02984
enh75366     3   32326000   32327000      5       2  150064       1.6621     0.048249
enh75367     3   32327500   32328500      2       1  150064       1.7242      0.04234
enh75368     3   32345200   32346200      3       1  150064       2.1335     0.016442
enh75369     3   32352400   32353400      3       2  150064       1.6712     0.047345
enh75410     3   32744700   32745700      5       3  150064       1.6734     0.047124
enh75416     3   32890300   32891300      3       2  150064        1.853     0.031943
enh75431     3   33174900   33175900      3       1  150064       1.6474     0.049738
enh75434     3   33208900   33209900      2       1  150064       1.7679     0.038536
enh75440     3   33401400   33402400      1       1  150064       2.2253      0.01303
enh75441     3   33413800   33414800      1       1  150064       3.0412     0.001178
enh75444     3   33467600   33468600      2       1  150064       3.1168   0.00091427
enh75445     3   33468700   33469700      6       3  150064       2.6987     0.003481
enh75446     3   33469900   33470900      2       1  150064       2.8559    0.0021457
enh75447     3   33471200   33472200      2       1  150064       2.2573     0.011995
enh75449     3   33478000   33479000      4       2  150064        3.137   0.00085329
enh75450     3   33483000   33484000      6       3  150064       2.7076    0.0033882
enh75454     3   33696400   33697400      3       2  150064       2.3329    0.0098273
enh75465     3   34053100   34054100      4       2  150064       2.5003    0.0062049
enh75478     3   36559000   36560000      2       1  150064       2.7641    0.0028542
enh75479     3   36566400   36567400      1       1  150064       2.1439      0.01602
enh75483     3   36933900   36934900      3       1  150064       2.9408    0.0016367
enh75484     3   36947700   36948700      1       1  150064       2.9594     0.001541
enh75485     3   36949900   36950900      1       1  150064       2.8166     0.002427
enh75487     3   36964000   36965000      3       1  150064         5.24   8.0268e-08
enh75488     3   36965900   36966900      2       1  150064       3.5707     0.000178
enh75491     3   36984600   36985600      2       1  150064       2.7253    0.0032117
enh75492     3   36999300   37000300      1       1  150064       2.6176     0.004428
enh75493     3   37001000   37002000      2       1  150064       2.6097    0.0045312
enh75494     3   37011000   37012000      2       1  150064       2.8671     0.002071
enh75496     3   37069600   37070600      2       1  150064       2.7753    0.0027579
enh75497     3   37074200   37075200      4       2  150064       2.8477    0.0022018
enh75498     3   37095400   37096400      3       2  150064       2.6262    0.0043168
enh75500     3   37115200   37116200      2       1  150064       2.7987    0.0025657
enh75502     3   37137900   37138900      1       1  150064       2.9884     0.001402
enh75503     3   37150500   37151500      3       2  150064       1.9031     0.028515
enh75507     3   37173600   37174600      1       1  150064       3.0572     0.001117
enh75508     3   37180600   37181600      2       1  150064       2.7607    0.0028837
enh75510     3   37196000   37197000      2       1  150064        2.251     0.012192
enh75511     3   37204300   37205300      3       1  150064       3.0441    0.0011669
enh75512     3   37211600   37212600      1       1  150064       3.0838     0.001022
enh75515     3   37224800   37225800      6       2  150064       2.7449    0.0030265
enh75516     3   37239200   37240200      2       1  150064       2.1644     0.015216
enh75517     3   37254400   37255400      2       1  150064       2.1823     0.014545
enh75518     3   37264400   37265400      2       1  150064       2.0467     0.020342
enh75519     3   37270200   37271200      3       2  150064       1.7485     0.040189
enh75523     3   37323800   37324800      1       1  150064       1.7312      0.04171
enh75524     3   37328700   37329700      4       2  150064       1.8577     0.031607
enh75525     3   37332200   37333200      4       2  150064       2.0734     0.019068
enh75534     3   37552300   37553300      2       1  150064       2.0508     0.020145
enh75536     3   37578800   37579800      7       2  150064       2.6188    0.0044118
enh75545     3   37665000   37666000      1       1  150064       2.1656      0.01517
enh75548     3   37681400   37682400      4       2  150064        2.154      0.01562
enh75550     3   37710600   37711600      3       2  150064        1.915     0.027749
enh75557     3   37771900   37772900      4       2  150064       1.7547     0.039658
enh75558     3   37777700   37778700      4       2  150064       3.2901   0.00050077
enh75559     3   37780400   37781400      4       2  150064        2.577    0.0049828
enh75560     3   37804400   37805400      1       1  150064       1.8124      0.03496
enh75562     3   37828400   37829400      2       1  150064       2.2195     0.013226
enh75569     3   37919600   37920600      2       1  150064       3.1825   0.00073004
enh75578     3   37951300   37952300      3       1  150064       3.3963   0.00034155
enh75579     3   37953500   37954500      4       2  150064       2.9667     0.001505
enh75580     3   37959400   37960400      5       3  150064       2.6845     0.003632
enh75581     3   37965100   37966100      3       1  150064       2.5391    0.0055573
enh75584     3   37973600   37974600      7       3  150064       3.9796   3.4522e-05
enh75585     3   37977500   37978500      2       1  150064       3.6058    0.0001556
enh75593     3   38015900   38016900      3       2  150064       1.6536     0.049107
enh75619     3   38494100   38495100      3       1  150064       3.1473   0.00082402
enh75620     3   38497500   38498500      4       1  150064       3.1134   0.00092479
enh75622     3   38514300   38515300      2       1  150064       2.3891    0.0084459
enh75629     3   39010600   39011600      2       1  150064       1.8766      0.03029
enh75635     3   39149600   39150600      8       4  150064       2.0115     0.022138
enh75685     3   40783000   40784000      2       1  150064       1.9293     0.026846
enh75762     3   42190600   42191600      1       1  150064       3.0188     0.001269
enh75764     3   42202200   42203200      1       1  150064       2.3561     0.009233
enh75765     3   42202800   42203800      1       1  150064       1.7506      0.04001
enh75768     3   42205700   42206700      2       1  150064       1.7237     0.042378
enh75769     3   42206300   42207300      3       1  150064        2.118     0.017088
enh75771     3   42214600   42215600      1       1  150064         2.26      0.01191
enh75773     3   42220400   42221400      5       2  150064       2.7289    0.0031772
enh75774     3   42224900   42225900      4       2  150064       2.2091     0.013584
enh75775     3   42226000   42227000      7       2  150064       2.2189     0.013248
enh75776     3   42233900   42234900      6       2  150064       2.4974    0.0062562
enh75784     3   42551600   42552600      3       2  150064       1.7961     0.036243
enh75794     3   42692600   42693600      2       1  150064       2.1973     0.013999
enh75799     3   42742800   42743800      2       1  150064       1.9889     0.023356
enh75842     3   43358800   43359800      2       1  150064       1.7782     0.037685
enh75844     3   43367800   43368800      3       2  150064       2.4438     0.007266
enh75845     3   43404600   43405600      4       2  150064       1.9069     0.028268
enh75850     3   43435400   43436400      3       2  150064       2.4605    0.0069373
enh75853     3   43455000   43456000      2       1  150064       1.8782     0.030177
enh75860     3   43737600   43738600      3       1  150064       2.7653    0.0028431
enh75862     3   43764200   43765200      3       1  150064       2.8503    0.0021839
enh75863     3   43769400   43770400      5       2  150064       3.5089   0.00022497
enh75865     3   43778000   43779000      1       1  150064       3.6714    0.0001206
enh75866     3   43800000   43801000      3       2  150064       1.6907     0.045452
enh75868     3   43811600   43812600      1       1  150064       1.6469      0.04979
enh75874     3   44225600   44226600      5       3  150064       2.1993     0.013929
enh75875     3   44240000   44241000      4       2  150064       2.1694     0.015025
enh75877     3   44293700   44294700      5       1  150064         2.15     0.015777
enh75881     3   44400600   44401600      2       1  150064       2.9193    0.0017543
enh75886     3   44597600   44598600      1       1  150064       3.0287     0.001228
enh75890     3   44727100   44728100      5       3  150064       1.6802     0.046456
enh75915     3   45154000   45155000      3       2  150064        2.873    0.0020328
enh75917     3   45164800   45165800      1       1  150064       1.7014      0.04443
enh75920     3   45180500   45181500      6       3  150064         2.03      0.02118
enh75922     3   45219200   45220200      8       3  150064       1.6842     0.046072
enh75926     3   45246000   45247000      3       1  150064       1.7731     0.038103
enh76041     3   46615500   46616500      2       1  150064       1.7496     0.040097
enh76129     3   47937000   47938000      1       1  150064       1.9073      0.02824
enh76145     3   48105400   48106400      1       1  150064        1.977      0.02402
enh76149     3   48131100   48132100      1       1  150064       1.7805       0.0375
enh76153     3   48192700   48193700      4       1  150064       1.8757     0.030347
enh76156     3   48235700   48236700      1       1  150064       2.3208      0.01015
enh76158     3   48273700   48274700      1       1  150064       2.3819     0.008612
enh76159     3   48274200   48275200      2       1  150064       2.8184    0.0024135
enh76164     3   48343400   48344400      4       1  150064        1.983     0.023681
enh76193     3   48661100   48662100      1       1  150064        2.289      0.01104
enh76194     3   48671100   48672100      2       1  150064       2.3372    0.0097139
enh76199     3   48724200   48725200      2       1  150064       2.5576    0.0052695
enh76202     3   48733400   48734400      2       1  150064       1.9281     0.026919
enh76203     3   48745900   48746900      2       1  150064       1.6997     0.044593
enh76206     3   48754800   48755800      1       1  150064       2.1125      0.01732
enh76220     3   48963900   48964900      1       1  150064       1.7185      0.04285
enh76226     3   49035800   49036800      1       1  150064        1.878      0.03019
enh76245     3   49210700   49211700      3       2  150064       1.7443     0.040553
enh76248     3   49275600   49276600      5       2  150064       1.7737     0.038055
enh76255     3   49378600   49379600      3       1  150064       1.7785     0.037657
enh76257     3   49383600   49384600      1       1  150064       1.7386      0.04105
enh76267     3   49450800   49451800      3       2  150064       1.7453     0.040468
enh76269     3   49459100   49460100      3       1  150064       2.1882     0.014328
enh76270     3   49465500   49466500      2       1  150064       2.3632    0.0090586
enh76271     3   49467200   49468200      1       1  150064        2.313      0.01036
enh76275     3   49497700   49498700      1       1  150064       2.1711      0.01496
enh76276     3   49502900   49503900      2       1  150064        1.769     0.038446
enh76283     3   49537900   49538900      1       1  150064       1.9572      0.02516
enh76284     3   49556600   49557600      2       1  150064       1.8477     0.032325
enh76300     3   49818600   49819600      1       1  150064       1.7784      0.03767
enh76305     3   49876900   49877900      1       1  150064       1.9625      0.02485
enh76306     3   49910200   49911200      3       2  150064       1.9178     0.027566
enh76307     3   49918600   49919600      1       1  150064       1.9222      0.02729
enh76308     3   49938100   49939100      1       1  150064       2.8215      0.00239
enh76309     3   49940500   49941500      1       1  150064        2.735     0.003119
enh76311     3   49965200   49966200      3       2  150064       1.7315      0.04168
enh76312     3   49968000   49969000      1       1  150064       3.0538      0.00113
enh76313     3   49976600   49977600      2       1  150064       1.7141     0.043251
enh76315     3   50004200   50005200      1       1  150064       3.0519     0.001137
enh76316     3   50125400   50126400      3       1  150064       1.7618     0.039055
enh76317     3   50161600   50162600      3       1  150064       2.5561    0.0052929
enh76321     3   50202100   50203100      5       3  150064       2.7117     0.003347
enh76324     3   50245800   50246800      1       1  150064       2.6073     0.004563
enh76325     3   50249300   50250300      1       1  150064        3.317     0.000455
enh76336     3   50286400   50287400      2       1  150064       2.4995    0.0062189
enh76337     3   50291800   50292800      3       2  150064       2.9169    0.0017674
enh76338     3   50296900   50297900      1       1  150064       2.6618     0.003886
enh76361     3   50409800   50410800      2       1  150064       3.3548   0.00039713
enh76366     3   50480200   50481200      2       1  150064       2.4453    0.0072371
enh76370     3   50518400   50519400      3       2  150064       2.2597     0.011919
enh76395     3   51320300   51321300      1       1  150064       2.5272     0.005749
enh76398     3   51424700   51425700      2       1  150064       2.0497     0.020197
enh76404     3   51593300   51594300      2       1  150064       3.1575   0.00079559
enh76406     3   51655500   51656500      3       1  150064       1.8953     0.029025
enh76434     3   52123100   52124100      1       1  150064        1.723      0.04244
enh76435     3   52143300   52144300      3       1  150064       2.0728     0.019096
enh76444     3   52233200   52234200      1       1  150064       3.9421    4.039e-05
enh76445     3   52243900   52244900      1       1  150064       3.7656    8.308e-05
enh76446     3   52252300   52253300      2       1  150064       3.3917   0.00034733
enh76447     3   52259400   52260400      1       1  150064       3.0852     0.001017
enh76452     3   52287400   52288400      1       1  150064       5.6654    7.336e-09
enh76453     3   52304700   52305700      2       1  150064         4.45   4.2937e-06
enh76454     3   52309100   52310100      4       2  150064       1.9093     0.028112
enh76457     3   52318500   52319500      2       1  150064       3.1502   0.00081582
enh76461     3   52333300   52334300      4       2  150064       3.9249   4.3386e-05
enh76462     3   52341300   52342300      1       1  150064       2.9234     0.001731
enh76468     3   52402100   52403100      2       1  150064       3.8245   6.5506e-05
enh76473     3   52466800   52467800      4       2  150064       3.9566   3.8006e-05
enh76475     3   52478200   52479200      3       2  150064       2.1636     0.015247
enh76480     3   52491100   52492100      3       2  150064       3.2098   0.00066409
enh76485     3   52532100   52533100      2       1  150064       2.9165    0.0017697
enh76487     3   52559900   52560900      1       1  150064       3.9805    3.439e-05
enh76489     3   52569000   52570000      3       1  150064       2.5991    0.0046734
enh76490     3   52572700   52573700      3       2  150064       3.6456   0.00013336
enh76493     3   52717300   52718300      2       1  150064       4.4416   4.4639e-06
enh76494     3   52717800   52718800      2       1  150064       4.4416   4.4639e-06
enh76495     3   52721300   52722300      1       1  150064       4.9238    4.245e-07
enh76496     3   52737500   52738500      1       1  150064       4.5918    2.197e-06
enh76497     3   52741200   52742200      1       1  150064       3.4679    0.0002623
enh76498     3   52748600   52749600      2       1  150064       4.2773   9.4603e-06
enh76499     3   52803000   52804000      1       1  150064       5.0609    2.086e-07
enh76502     3   52868600   52869600      2       1  150064       4.9937    2.962e-07
enh76503     3   52876900   52877900      1       1  150064       1.9797      0.02387
enh76505     3   52880200   52881200      4       2  150064       5.3065   5.5881e-08
enh76506     3   52907300   52908300      1       1  150064       5.8086    3.149e-09
enh76507     3   52915600   52916600      3       1  150064       5.1647   1.2039e-07
enh76509     3   52926100   52927100      2       1  150064       1.6713     0.047331
enh76510     3   52928300   52929300      4       2  150064       5.2742   6.6653e-08
enh76512     3   52931800   52932800      2       1  150064        4.483   3.6795e-06
enh76513     3   53074100   53075100      3       1  150064        3.124   0.00089216
enh76514     3   53077400   53078400      2       1  150064       4.0936   2.1237e-05
enh76515     3   53105900   53106900      3       1  150064       1.8597     0.031461
enh76517     3   53117600   53118600      3       1  150064       2.7505    0.0029753
enh76523     3   53174200   53175200      1       1  150064       5.8968    1.853e-09
enh76526     3   53184000   53185000      2       1  150064       1.7249     0.042276
enh76533     3   53227600   53228600      2       1  150064       2.3172     0.010246
enh76534     3   53230000   53231000      4       2  150064       3.2444    0.0005884
enh76535     3   53269900   53270900     10       2  150064       2.4965    0.0062713
enh76536     3   53271900   53272900      4       2  150064       3.0702    0.0010696
enh76537     3   53277300   53278300      8       2  150064         2.14     0.016177
enh76538     3   53281400   53282400      4       2  150064       2.2884     0.011057
enh76541     3   53290000   53291000      4       2  150064       2.6459    0.0040737
enh76542     3   53293300   53294300      4       1  150064       3.4583   0.00027175
enh76544     3   53303800   53304800      1       1  150064       1.9089      0.02814
enh76545     3   53320800   53321800      2       1  150064       2.2325     0.012791
enh76546     3   53379100   53380100      1       1  150064        4.146    1.692e-05
enh76548     3   53512500   53513500      2       1  150064       3.2651   0.00054707
enh76551     3   53523500   53524500      2       1  150064       3.6698   0.00012135
enh76552     3   53532100   53533100      1       1  150064       3.5172    0.0002181
enh76553     3   53534600   53535600      3       2  150064       3.0304    0.0012211
enh76557     3   53558900   53559900      1       1  150064       1.6755      0.04692
enh76580     3   53913900   53914900      1       1  150064       2.2603       0.0119
enh76582     3   53923600   53924600      2       1  150064       1.9728     0.024257
enh76628     3   55450100   55451100      2       1  150064       1.9065     0.028296
enh76655     3   56145300   56146300      2       1  150064        2.631     0.004257
enh76660     3   56662800   56663800      1       1  150064       2.4286     0.007579
enh76681     3   56869600   56870600      4       2  150064       2.6777    0.0037061
enh76682     3   56871300   56872300      3       2  150064       2.8356    0.0022869
enh76684     3   56889900   56890900      2       1  150064         1.66     0.048452
enh76800     3   58149100   58150100      2       1  150064       1.7934     0.036458
enh76804     3   58163800   58164800     10       2  150064       1.7864     0.037017
enh76815     3   58281800   58282800      7       2  150064       2.1368     0.016309
enh76816     3   58285200   58286200      3       1  150064       1.8029     0.035701
enh76821     3   58320700   58321700      3       2  150064       2.8225    0.0023825
enh76824     3   58337400   58338400      2       1  150064       1.8801     0.030046
enh76828     3   58360700   58361700      5       1  150064       2.1938     0.014124
enh76829     3   58369500   58370500      4       1  150064       2.1043     0.017677
enh76830     3   58373300   58374300      6       2  150064       2.2935     0.010908
enh76831     3   58377100   58378100      5       2  150064       1.9515     0.025497
enh76832     3   58380000   58381000      3       1  150064       1.9366       0.0264
enh76833     3   58399900   58400900      2       1  150064       1.8105     0.035106
enh76834     3   58405100   58406100      8       2  150064       2.2777     0.011373
enh76835     3   58417700   58418700      2       1  150064       2.2582     0.011967
enh76836     3   58420200   58421200      6       3  150064       1.8137     0.034862
enh76838     3   58456600   58457600      2       1  150064       2.2212     0.013169
enh76839     3   58460600   58461600      1       1  150064       1.7159      0.04309
enh76840     3   58470100   58471100      2       1  150064       2.5911    0.0047839
enh76878     3   59411100   59412100      6       2  150064       1.9188     0.027506
enh76881     3   59501400   59502400      7       2  150064        1.923     0.027238
enh76888     3   59639900   59640900      3       1  150064       1.8617      0.03132
enh76892     3   59744800   59745800     10       3  150064       2.5525    0.0053484
enh76903     3   60289000   60290000      5       2  150064       4.2902   8.9242e-06
enh76904     3   60299100   60300100      4       2  150064       3.0758    0.0010496
enh76910     3   61207400   61208400      4       2  150064       1.7964     0.036218
enh76911     3   61225500   61226500      4       2  150064       2.1778     0.014709
enh76913     3   61237600   61238600      4       2  150064       1.7454     0.040454
enh76965     3   61826900   61827900      3       1  150064       1.7369     0.041207
enh76966     3   61833700   61834700      3       1  150064       2.2755     0.011438
enh76967     3   61836200   61837200      3       1  150064       1.8305     0.033589
enh76971     3   61889800   61890800      2       1  150064       2.0449     0.020432
enh76973     3   61902400   61903400      1       1  150064       1.8039      0.03562
enh76993     3   63846600   63847600      4       2  150064       2.6841    0.0036359
enh76994     3   63857800   63858800      2       1  150064       2.8442     0.002226
enh76995     3   63861900   63862900      2       1  150064       4.5035   3.3424e-06
enh76998     3   63881100   63882100      1       1  150064       3.1377    0.0008513
enh76999     3   63882200   63883200      2       1  150064       2.1238     0.016843
enh77002     3   63899500   63900500      1       1  150064       5.1478    1.318e-07
enh77003     3   63918900   63919900      3       2  150064       2.4273    0.0076051
enh77008     3   63940900   63941900      2       1  150064       2.4718    0.0067209
enh77012     3   63950100   63951100      4       2  150064       2.9428    0.0016261
enh77013     3   63951500   63952500      2       1  150064       4.1676   1.5389e-05
enh77016     3   63961500   63962500      2       1  150064       2.3863    0.0085094
enh77018     3   63964500   63965500      5       2  150064        3.663   0.00012463
enh77019     3   63993900   63994900      7       4  150064       5.2784   6.5174e-08
enh77020     3   63996900   63997900      4       2  150064       3.2143   0.00065381
enh77021     3   64007000   64008000      3       2  150064       2.3156     0.010291
enh77023     3   64016000   64017000      4       2  150064       1.7161      0.04307
enh77025     3   64033600   64034600      2       1  150064       1.8105     0.035106
enh77028     3   64057400   64058400      3       2  150064       1.8307     0.033573
enh77029     3   64059100   64060100      4       2  150064       2.1815     0.014575
enh77036     3   64107200   64108200      7       3  150064       2.0257     0.021398
enh77037     3   64127100   64128100      4       2  150064       1.9412      0.02612
enh77039     3   64136100   64137100      7       4  150064       3.6427   0.00013489
enh77041     3   64147900   64148900      3       1  150064       1.8322     0.033461
enh77044     3   64161900   64162900      5       3  150064       2.3617    0.0090953
enh77045     3   64164800   64165800      4       2  150064       3.3708   0.00037472
enh77046     3   64170600   64171600      3       1  150064       2.7409     0.003064
enh77047     3   64174200   64175200      3       1  150064       3.8714   5.4105e-05
enh77055     3   64206200   64207200      4       2  150064       2.4391    0.0073619
enh77057     3   64224900   64225900      3       2  150064       2.5603    0.0052296
enh77058     3   64227400   64228400      3       2  150064        2.609    0.0045399
enh77059     3   64230600   64231600      2       1  150064       2.0274     0.021308
enh77060     3   64233500   64234500      3       2  150064       1.9078     0.028205
enh77063     3   64249400   64250400      3       2  150064       2.6781    0.0037023
enh77079     3   64354100   64355100      3       1  150064       2.1549     0.015583
enh77081     3   64367300   64368300      3       2  150064        2.299     0.010752
enh77083     3   64390600   64391600      5       2  150064       3.3522   0.00040081
enh77086     3   64448000   64449000      1       1  150064       2.8865     0.001948
enh77104     3   64628100   64629100      2       1  150064       1.7028     0.044302
enh77170     3   65869000   65870000      8       2  150064       1.9126     0.027897
enh77184     3   65983600   65984600      3       1  150064       1.6917      0.04535
enh77236     3   66797900   66798900      2       1  150064       2.3522    0.0093319
enh77245     3   67047400   67048400      2       1  150064       1.8736     0.030492
enh77247     3   67432700   67433700      7       2  150064       2.4662     0.006828
enh77248     3   67511900   67512900      9       4  150064       2.0271     0.021327
enh77253     3   67650800   67651800      1       1  150064       2.4551     0.007043
enh77254     3   67685400   67686400      4       1  150064       1.8647     0.031114
enh77255     3   67697800   67698800      3       1  150064       2.0442     0.020466
enh77256     3   67699800   67700800      3       2  150064       2.2937     0.010905
enh77258     3   67703100   67704100      4       1  150064       2.1242     0.016827
enh77262     3   69059400   69060400      3       2  150064       1.7862     0.037036
enh77283     3   69297700   69298700      2       1  150064       2.1239     0.016838
enh77289     3   69355500   69356500      3       2  150064       2.7642    0.0028529
enh77296     3   69406200   69407200      7       2  150064       2.6268     0.004309
enh77297     3   69419000   69420000      4       2  150064       3.1044   0.00095318
enh77302     3   69469700   69470700      3       2  150064       2.3952    0.0083052
enh77304     3   69482500   69483500      4       1  150064       1.9613     0.024924
enh77308     3   69492800   69493800      2       1  150064       2.2314     0.012828
enh77318     3   69628400   69629400      4       2  150064       1.7068     0.043925
enh77324     3   69796200   69797200      2       1  150064       2.9621    0.0015276
enh77331     3   69840200   69841200      2       1  150064       3.6867   0.00011358
enh77333     3   69887400   69888400      5       2  150064       2.7303    0.0031637
enh77335     3   69930600   69931600      4       2  150064       1.8939     0.029117
enh77352     3   71012300   71013300      2       1  150064       2.3281    0.0099531
enh77366     3   71099200   71100200      1       1  150064       1.9498       0.0256
enh77367     3   71103000   71104000      2       1  150064       1.7627     0.038972
enh77373     3   71117000   71118000      1       1  150064       1.7854       0.0371
enh77375     3   71123700   71124700      2       1  150064       1.8206     0.034335
enh77376     3   71126000   71127000      2       1  150064        2.893    0.0019082
enh77377     3   71127700   71128700      4       1  150064       1.8485     0.032265
enh77378     3   71129400   71130400      4       2  150064       2.0209     0.021646
enh77382     3   71158000   71159000      3       2  150064       1.9673     0.024572
enh77383     3   71161400   71162400      3       2  150064       3.5233   0.00021307
enh77384     3   71166400   71167400      1       1  150064       3.1354    0.0008581
enh77385     3   71167900   71168900      1       1  150064       1.7172      0.04297
enh77386     3   71175500   71176500      5       2  150064       2.1267     0.016723
enh77387     3   71182800   71183800      1       1  150064       1.6936      0.04517
enh77399     3   71257600   71258600      4       1  150064       1.7293     0.041879
enh77404     3   71288800   71289800      2       1  150064       3.6057   0.00015566
enh77406     3   71294200   71295200      3       1  150064       1.9355     0.026462
enh77408     3   71300500   71301500      1       1  150064       2.4456      0.00723
enh77411     3   71311600   71312600      1       1  150064       2.4199     0.007763
enh77412     3   71318600   71319600      5       2  150064       2.0389     0.020728
enh77416     3   71359600   71360600      3       1  150064       3.1417   0.00083982
enh77423     3   71437100   71438100      5       2  150064       2.7276    0.0031897
enh77428     3   71472100   71473100      3       2  150064        2.349    0.0094126
enh77430     3   71481000   71482000      4       2  150064       2.2854     0.011144
enh77431     3   71482600   71483600      8       3  150064       2.1356     0.016357
enh77434     3   71499800   71500800      1       1  150064       2.3986     0.008229
enh77436     3   71504700   71505700      3       1  150064        2.943     0.001625
enh77437     3   71505300   71506300      2       1  150064       2.8391    0.0022621
enh77440     3   71537400   71538400      2       1  150064       2.2455     0.012368
enh77441     3   71546000   71547000      5       1  150064       2.4894    0.0063985
enh77442     3   71552800   71553800      1       1  150064       4.9105    4.543e-07
enh77444     3   71564500   71565500      2       1  150064       4.1978   1.3478e-05
enh77445     3   71569400   71570400      1       1  150064       4.9277    4.161e-07
enh77446     3   71572700   71573700      1       1  150064       2.6649     0.003851
enh77447     3   71581800   71582800      3       2  150064       3.6914   0.00011151
enh77448     3   71585500   71586500      2       1  150064       3.1861   0.00072098
enh77453     3   71635600   71636600      2       1  150064       2.5988    0.0046776
enh77463     3   71778600   71779600      5       2  150064       2.5384    0.0055687
enh77485     3   72235300   72236300      5       2  150064       2.0673     0.019352
enh77501     3   72345300   72346300      5       3  150064       2.3868    0.0084989
enh77502     3   72347700   72348700      4       2  150064       2.2237     0.013086
enh77507     3   72378300   72379300      2       1  150064       2.3925    0.0083672
enh77537     3   72568800   72569800      1       1  150064        3.011     0.001302
enh77538     3   72572000   72573000      2       1  150064       1.7675     0.038576
enh77568     3   73057600   73058600      6       1  150064        2.187     0.014371
enh77572     3   73086400   73087400      2       1  150064       1.9033     0.028498
enh77573     3   73090400   73091400      4       2  150064        1.948     0.025707
enh77574     3   73104600   73105600      1       1  150064       1.6871      0.04579
enh77575     3   73119800   73120800      2       1  150064       2.3643    0.0090329
enh77576     3   73134900   73135900      1       1  150064       2.1323      0.01649
enh77577     3   73150100   73151100      2       1  150064       1.8439     0.032601
enh77610     3   73545600   73546600      3       2  150064        1.745     0.040489
enh77614     3   73565600   73566600      1       1  150064       1.9348      0.02651
enh77634     3   73668400   73669400      4       2  150064       1.8895     0.029413
enh77636     3   73675600   73676600      1       1  150064       2.1507      0.01575
enh77639     3   73736200   73737200      1       1  150064       1.6618      0.04828
enh77640     3   73755300   73756300     10       3  150064       2.6928    0.0035424
enh77676     3   76401400   76402400      3       1  150064       2.9804    0.0014391
enh77685     3   77002800   77003800      1       1  150064       2.3419     0.009593
enh77706     3   78386600   78387600      5       2  150064       3.1064   0.00094675
enh77710     3   78694400   78695400      3       2  150064       2.4887    0.0064099
enh77746     3   79412400   79413400      2       1  150064       1.6954        0.045
enh77749     3   79920000   79921000      3       2  150064       1.7646     0.038812
enh77750     3   80238900   80239900      2       1  150064       1.6755     0.046921
enh77753     3   80334300   80335300      2       1  150064       2.2565      0.01202
enh77754     3   80745300   80746300      2       1  150064       4.1029     2.04e-05
enh77763     3   81540900   81541900      1       1  150064       2.0674      0.01935
enh77773     3   81789800   81790800      1       1  150064       2.2675      0.01168
enh77774     3   81792400   81793400      5       2  150064       1.9278     0.026937
enh77824     3   89229000   89230000      2       1  150064       1.6688     0.047577
enh77846     3   93798800   93799800      2       1  150064       2.0702     0.019216
enh77853     3   95641900   95642900      2       1  150064       1.9685     0.024506
enh77857     3   97484500   97485500      1       1  150064       2.5832     0.004895
enh77859     3   97543300   97544300      1       1  150064       1.7723      0.03817
enh77860     3   97549200   97550200      1       1  150064       1.7722      0.03818
enh77865     3   97620000   97621000      2       1  150064       1.6937      0.04516
enh77927     3   99376900   99377900      1       1  150064       2.0638      0.01952
enh77929     3   99392600   99393600      1       1  150064       2.1444        0.016
enh77930     3   99396500   99397500      3       1  150064       2.0202      0.02168
enh77931     3   99418900   99419900      5       3  150064       2.3911    0.0083982
enh77934     3   99439700   99440700      2       1  150064       2.5173     0.005913
enh78015     3  100598300  100599300      5       2  150064        1.796     0.036245
enh78016     3  100611900  100612900      4       1  150064       1.8106     0.035099
enh78086     3  104670800  104671800      5       2  150064       1.6867     0.045833
enh78088     3  105071800  105072800      1       1  150064       2.2165      0.01333
enh78092     3  105083300  105084300      2       1  150064       2.4673    0.0068064
enh78093     3  105089000  105090000      1       1  150064       2.4325     0.007497
enh78109     3  105516400  105517400      5       2  150064       2.3243     0.010054
enh78113     3  105524700  105525700      4       2  150064       3.0575    0.0011159
enh78114     3  105528100  105529100      2       1  150064       2.1377     0.016272
enh78115     3  105541600  105542600      1       1  150064       1.7223      0.04251
enh78120     3  105582800  105583800      5       3  150064       1.7373     0.041169
enh78127     3  105657100  105658100      2       1  150064       1.8676     0.030909
enh78150     3  106335300  106336300      1       1  150064       2.2138      0.01342
enh78181     3  106982000  106983000      3       1  150064       2.2331     0.012772
enh78186     3  107245300  107246300      1       1  150064       2.1432      0.01605
enh78188     3  107296500  107297500      4       1  150064       2.0645     0.019487
enh78192     3  107322800  107323800      2       1  150064       1.6703     0.047434
enh78193     3  107361800  107362800      5       2  150064       1.9043     0.028435
enh78194     3  107380200  107381200      1       1  150064       2.2708      0.01158
enh78196     3  107386800  107387800      2       1  150064       1.9639     0.024768
enh78198     3  107402800  107403800      1       1  150064       2.6608     0.003898
enh78203     3  107542800  107543800      3       2  150064       1.9105     0.028032
enh78204     3  107564400  107565400      3       2  150064       2.4793    0.0065818
enh78219     3  107807000  107808000      4       2  150064       2.1767     0.014752
enh78221     3  107843400  107844400      3       2  150064       3.0751    0.0010521
enh78226     3  107938300  107939300      3       1  150064       2.5331    0.0056531
enh78227     3  107942300  107943300      3       2  150064       1.9197     0.027449
enh78230     3  108107500  108108500      3       1  150064        1.748      0.04023
enh78261     3  110402800  110403800      2       1  150064       1.7117     0.043474
enh78264     3  110533100  110534100      8       4  150064         1.65     0.049474
enh78270     3  110797400  110798400      3       2  150064       1.7347     0.041396
enh78313     3  111686100  111687100      2       1  150064        1.699     0.044659
enh78331     3  111846100  111847100      2       1  150064       1.9087     0.028152
enh78354     3  112317200  112318200      4       1  150064       1.8775     0.030222
enh78396     3  112912500  112913500      2       1  150064       1.7796     0.037567
enh78420     3  113348700  113349700      2       1  150064       1.8377     0.033051
enh78429     3  113467100  113468100      2       1  150064       2.1893     0.014287
enh78451     3  114094400  114095400      2       1  150064       1.6744     0.047028
enh78460     3  114168300  114169300      1       1  150064       2.1179      0.01709
enh78461     3  114170700  114171700      1       1  150064       4.4478    4.337e-06
enh78462     3  114173900  114174900      1       1  150064       3.2368    0.0006044
enh78469     3  114270800  114271800      2       1  150064       2.5016     0.006182
enh78470     3  114284500  114285500      1       1  150064       2.8465      0.00221
enh78472     3  114315100  114316100      2       1  150064       2.6492    0.0040346
enh78475     3  114341000  114342000      7       2  150064        3.199   0.00068946
enh78476     3  114345200  114346200      1       1  150064       1.7002      0.04455
enh78477     3  114378300  114379300      5       3  150064       2.8274    0.0023466
enh78517     3  115411400  115412400      1       1  150064       1.9811      0.02379
enh78521     3  115431900  115432900      1       1  150064       1.7239      0.04236
enh78542     3  115984600  115985600      5       2  150064       2.2064     0.013677
enh78552     3  116582300  116583300      4       1  150064       1.6974     0.044814
enh78553     3  116583000  116584000      3       1  150064       1.7545     0.039676
enh78571     3  117592700  117593700      3       2  150064       2.0952     0.018077
enh78587     3  118957600  118958600      3       1  150064       1.8142     0.034821
enh78602     3  119064600  119065600      6       3  150064       1.9084     0.028172
enh78608     3  119186600  119187600      4       2  150064       1.6637     0.048088
enh78654     3  120069200  120070200      1       1  150064       1.7053      0.04407
enh78670     3  120216100  120217100      4       2  150064       1.6497     0.049504
enh78676     3  120286500  120287500      5       3  150064       2.6967    0.0035017
enh78677     3  120313900  120314900      5       2  150064       2.3142     0.010328
enh78678     3  120316500  120317500     10       3  150064       2.4191      0.00778
enh78699     3  121713900  121714900      3       1  150064        2.163     0.015272
enh78700     3  121717100  121718100      2       1  150064       2.1789     0.014668
enh78701     3  121721700  121722700      4       2  150064       2.2879     0.011072
enh78722     3  122511200  122512200      6       3  150064        1.796     0.036246
enh78724     3  122608700  122609700      2       1  150064       2.9809    0.0014368
enh78737     3  122795600  122796600      3       1  150064       2.5285    0.0057282
enh78764     3  123138300  123139300      3       2  150064       2.0197      0.02171
enh78775     3  123324100  123325100      3       2  150064       1.7576     0.039407
enh78786     3  123405000  123406000      2       1  150064       1.6677     0.047691
enh78795     3  123452200  123453200      3       2  150064       1.8659     0.031027
enh78826     3  123835400  123836400      2       1  150064        1.985     0.023575
enh78828     3  123860900  123861900      4       2  150064       1.9818      0.02375
enh78835     3  123923200  123924200      5       1  150064       2.1876      0.01435
enh78838     3  123967600  123968600      4       2  150064       3.1128   0.00092672
enh78841     3  123985200  123986200      5       3  150064       3.9063   4.6852e-05
enh78842     3  123991200  123992200      2       1  150064       3.4059    0.0003297
enh78843     3  123995100  123996100      3       1  150064       3.9678    3.627e-05
enh78845     3  124010800  124011800      4       2  150064       2.0527      0.02005
enh78847     3  124070500  124071500      4       2  150064       3.4943   0.00023761
enh78848     3  124078300  124079300      6       2  150064       4.2232   1.2043e-05
enh78849     3  124082300  124083300      1       1  150064       4.5459    2.735e-06
enh78850     3  124101800  124102800      5       2  150064       2.3081     0.010496
enh78854     3  124277200  124278200      3       1  150064       2.8608    0.0021129
enh78883     3  124572300  124573300      4       2  150064       2.2591     0.011938
enh78885     3  124592000  124593000      6       3  150064       2.0154     0.021934
enh78886     3  124595000  124596000      4       2  150064       1.7681     0.038524
enh78887     3  124597300  124598300      2       1  150064       1.8847     0.029737
enh78889     3  124603400  124604400      3       1  150064       1.9888     0.023363
enh78895     3  124693000  124694000      6       1  150064       1.6865     0.045846
enh78896     3  124699900  124700900      6       2  150064       1.6772     0.046748
enh78897     3  124701300  124702300      3       1  150064       1.7302     0.041798
enh78910     3  124770800  124771800      4       2  150064       2.8181    0.0024157
enh78917     3  124839000  124840000      3       1  150064       1.8167     0.034631
enh78918     3  124844700  124845700      9       4  150064       3.5588   0.00018624
enh78928     3  124910400  124911400      4       2  150064       2.7831    0.0026918
enh78929     3  124913400  124914400      3       2  150064       1.7976     0.036122
enh78930     3  124999900  125000900      2       1  150064        2.218     0.013276
enh78933     3  125040800  125041800      2       1  150064       2.0474      0.02031
enh78939     3  125113300  125114300      1       1  150064       2.9539     0.001569
enh78941     3  125236900  125237900      6       3  150064       1.7114     0.043499
enh78946     3  125315000  125316000      5       3  150064       1.9109     0.028007
enh79057     3  127730000  127731000      4       2  150064       3.0073    0.0013178
enh79069     3  127889300  127890300      3       2  150064       2.7325    0.0031427
enh79070     3  127892800  127893800      2       1  150064        3.775   8.0015e-05
enh79072     3  127898100  127899100      3       2  150064       3.9156   4.5091e-05
enh79073     3  127913400  127914400      3       1  150064        3.536    0.0002031
enh79075     3  127925200  127926200      3       2  150064        3.202   0.00068237
enh79076     3  127935900  127936900      2       1  150064       3.7885   7.5779e-05
enh79077     3  127946300  127947300      3       2  150064       3.8124   6.8803e-05
enh79086     3  128067400  128068400      2       1  150064       1.8786     0.030149
enh79087     3  128073000  128074000      3       2  150064       2.9747    0.0014662
enh79090     3  128113900  128114900      1       1  150064       2.3185      0.01021
enh79118     3  128505900  128506900      1       1  150064       3.3491    0.0004053
enh79142     3  128805500  128806500      1       1  150064       2.0976      0.01797
enh79146     3  128841600  128842600      2       1  150064       1.7523      0.03986
enh79147     3  128877800  128878800      2       1  150064       1.6767     0.046798
enh79153     3  128930200  128931200      1       1  150064        2.084      0.01858
enh79154     3  128944200  128945200      1       1  150064       1.9143      0.02779
enh79155     3  128947500  128948500      2       1  150064       2.1499     0.015783
enh79158     3  128996400  128997400      3       2  150064        3.131   0.00087118
enh79159     3  128998900  128999900      4       1  150064       3.2928   0.00049596
enh79161     3  129023200  129024200      1       1  150064       3.6939    0.0001104
enh79163     3  129032400  129033400      2       1  150064       2.9966    0.0013648
enh79165     3  129065500  129066500      5       2  150064       1.9003     0.028697
enh79184     3  129209000  129210000      3       1  150064       1.7024     0.044341
enh79192     3  129305700  129306700      5       2  150064       1.7562     0.039524
enh79194     3  129310300  129311300      4       2  150064       2.1257     0.016764
enh79195     3  129311100  129312100      5       2  150064        1.936     0.026432
enh79196     3  129311800  129312800      2       1  150064       1.7392     0.040999
enh79198     3  129314800  129315800      2       1  150064       1.7121     0.043444
enh79202     3  129334600  129335600      3       2  150064       1.7441     0.040567
enh79225     3  129511900  129512900      1       1  150064         1.87      0.03074
enh79248     3  130396100  130397100      3       1  150064       1.7299      0.04182
enh79251     3  130462800  130463800      1       1  150064       1.9919      0.02319
enh79264     3  130746000  130747000      3       2  150064       1.8342     0.033309
enh79303     3  132444900  132445900      1       1  150064        1.879      0.03012
enh79305     3  132491300  132492300      2       1  150064       1.7753     0.037924
enh79306     3  132501900  132502900      3       2  150064       1.8385     0.032997
enh79311     3  132760800  132761800      7       2  150064       1.8164     0.034657
enh79317     3  132910800  132911800     10       2  150064        2.576    0.0049977
enh79319     3  132949200  132950200      3       2  150064       2.9777     0.001452
enh79321     3  132988200  132989200      2       1  150064       2.3861    0.0085147
enh79324     3  133014500  133015500      5       3  150064       2.8405    0.0022525
enh79326     3  133047100  133048100      2       1  150064       2.4317    0.0075147
enh79410     3  135277400  135278400      6       2  150064       1.9708     0.024371
enh79411     3  135683400  135684400      1       1  150064       2.5892      0.00481
enh79412     3  135686600  135687600      2       1  150064       3.6211   0.00014665
enh79413     3  135692600  135693600      1       1  150064       3.8187    6.709e-05
enh79414     3  135693400  135694400      1       1  150064       4.0427    2.642e-05
enh79415     3  135707600  135708600      3       1  150064       3.5913   0.00016452
enh79416     3  135710500  135711500      1       1  150064        2.253      0.01213
enh79418     3  135794100  135795100      4       1  150064       2.4678    0.0067978
enh79422     3  135889800  135890800      1       1  150064       2.2668       0.0117
enh79427     3  135916500  135917500      2       1  150064       2.8409    0.0022496
enh79428     3  135968200  135969200      2       1  150064       3.6371   0.00013789
enh79431     3  136068800  136069800      4       2  150064       3.9783   3.4701e-05
enh79433     3  136192300  136193300      3       2  150064       3.1965   0.00069542
enh79436     3  136345400  136346400      4       2  150064       5.0908   1.7832e-07
enh79437     3  136348800  136349800      3       2  150064       2.8764    0.0020111
enh79438     3  136351200  136352200      4       2  150064        1.773     0.038114
enh79442     3  136444400  136445400      3       2  150064       5.2031   9.7987e-08
enh79447     3  136464000  136465000      2       1  150064         2.49     0.006388
enh79449     3  136467800  136468800      3       2  150064       3.8258    6.517e-05
enh79450     3  136472400  136473400      3       2  150064       3.2031   0.00067987
enh79452     3  136502200  136503200      1       1  150064       3.1101     0.000935
enh79453     3  136505600  136506600      2       1  150064        3.281   0.00051724
enh79454     3  136520900  136521900      2       1  150064       2.3337    0.0098062
enh79456     3  136554300  136555300      1       1  150064       3.0806     0.001033
enh79457     3  136555000  136556000      2       1  150064        2.781    0.0027097
enh79458     3  136557700  136558700      2       1  150064       3.4104   0.00032429
enh79459     3  136578800  136579800      2       1  150064       2.9288    0.0017013
enh79460     3  136582200  136583200      3       1  150064       2.8193    0.0024062
enh79461     3  136601600  136602600      2       1  150064       2.8566     0.002141
enh79462     3  136612500  136613500      1       1  150064       3.0285     0.001229
enh79464     3  136625400  136626400      2       1  150064       2.5703    0.0050805
enh79465     3  136648900  136649900      2       1  150064       2.9002    0.0018647
enh79467     3  136661400  136662400      2       1  150064       2.4908    0.0063731
enh79468     3  136662000  136663000      3       1  150064       3.0587    0.0011114
enh79469     3  136674000  136675000      4       2  150064       3.4608   0.00026925
enh79470     3  136713600  136714600      2       1  150064       1.9002     0.028701
enh79472     3  136733200  136734200      1       1  150064       4.5297    2.954e-06
enh79485     3  137904700  137905700      2       1  150064       1.9238     0.027192
enh79500     3  138405200  138406200      1       1  150064       2.0525      0.02006
enh79502     3  138536700  138537700      1       1  150064       1.8135      0.03488
enh79505     3  138564100  138565100      1       1  150064       1.8789      0.03013
enh79524     3  139273700  139274700      2       1  150064       2.1443     0.016006
enh79529     3  139482900  139483900      8       3  150064       2.0199     0.021698
enh79531     3  139742300  139743300      3       2  150064       1.7441     0.040575
enh79537     3  140348100  140349100      3       2  150064       3.5332   0.00020531
enh79548     3  140794800  140795800      3       1  150064       1.9318     0.026695
enh79554     3  140822600  140823600      1       1  150064       3.5491    0.0001933
enh79651     3  142572100  142573100      1       1  150064       1.7397      0.04096
enh79654     3  142706200  142707200      4       2  150064       2.0839     0.018587
enh79658     3  142721800  142722800      1       1  150064       2.6068     0.004569
enh79661     3  142836000  142837000      2       1  150064       1.6687     0.047588
enh79677     3  143020900  143021900      5       3  150064       2.1562     0.015535
enh79678     3  143026000  143027000      3       2  150064       1.6952     0.045015
enh79679     3  143032900  143033900      2       1  150064       2.1738     0.014859
enh79682     3  143070500  143071500      4       2  150064       1.6941     0.045125
enh79704     3  143404600  143405600      6       1  150064       1.7121     0.043441
enh79714     3  143527600  143528600      1       1  150064       1.8626      0.03126
enh79740     3  145654800  145655800      5       2  150064       2.1528     0.015669
enh79777     3  146228700  146229700      1       1  150064       2.0542      0.01998
enh79785     3  147016000  147017000      1       1  150064       2.3525     0.009325
enh79802     3  148481200  148482200      5       2  150064       1.6506      0.04941
enh79806     3  148545200  148546200      5       2  150064        3.055    0.0011251
enh79827     3  148914900  148915900      4       1  150064       2.1274     0.016692
enh79830     3  148939400  148940400      4       2  150064       2.4525    0.0070927
enh79963     3  150323000  150324000      3       2  150064       2.0821     0.018666
enh80010     3  151584200  151585200      2       1  150064       1.6751     0.046956
enh80042     3  152026200  152027200      1       1  150064       1.9048       0.0284
enh80055     3  152091900  152092900      2       1  150064       1.8112     0.035054
enh80057     3  152098000  152099000      2       1  150064       2.0184     0.021772
enh80066     3  152120800  152121800      1       1  150064       2.1297       0.0166
enh80068     3  152147300  152148300      1       1  150064       1.6567      0.04879
enh80074     3  152214800  152215800      3       1  150064       1.9367      0.02639
enh80081     3  152367700  152368700      6       2  150064       1.9116     0.027961
enh80084     3  152389600  152390600      7       3  150064       1.9506     0.025555
enh80085     3  152455000  152456000      3       2  150064       2.1003     0.017852
enh80086     3  152497200  152498200      2       1  150064       1.8089      0.03523
enh80087     3  152529600  152530600      3       1  150064       2.0862     0.018479
enh80088     3  152551600  152552600      3       1  150064       2.8442    0.0022259
enh80089     3  152556600  152557600      1       1  150064       2.5498     0.005389
enh80103     3  153012800  153013800      3       1  150064       1.7025     0.044327
enh80112     3  153500500  153501500      1       1  150064        1.776      0.03787
enh80124     3  153941800  153942800      2       1  150064       1.6774     0.046735
enh80128     3  154037600  154038600      1       1  150064       2.4668     0.006817
enh80152     3  155378600  155379600      2       1  150064       1.8669     0.030954
enh80156     3  155394200  155395200      4       2  150064       1.8295      0.03366
enh80158     3  155422000  155423000      3       2  150064       2.6168    0.0044378
enh80159     3  155455400  155456400      1       1  150064        2.304      0.01061
enh80179     3  156210100  156211100      4       2  150064       2.1534     0.015644
enh80191     3  156360600  156361600      1       1  150064       2.0379      0.02078
enh80223     3  156794200  156795200      2       1  150064       2.2162     0.013339
enh80227     3  156809100  156810100      1       1  150064       1.7382      0.04109
enh80229     3  156817400  156818400      5       1  150064       2.2159     0.013349
enh80324     3  159554600  159555600      2       1  150064       1.6544     0.049027
enh80327     3  159563200  159564200      3       1  150064       2.2407     0.012523
enh80328     3  159564800  159565800      4       2  150064       1.8838     0.029798
enh80364     3  160191200  160192200      3       1  150064         1.89     0.029378
enh80371     3  160395600  160396600      3       1  150064       1.8198     0.034393
enh80373     3  160519100  160520100      3       1  150064       2.0256     0.021403
enh80375     3  160525800  160526800      5       2  150064       2.4465    0.0072129
enh80376     3  160527600  160528600      5       2  150064       1.8418     0.032751
enh80381     3  160821400  160822400      2       1  150064       2.4988    0.0062306
enh80382     3  160823100  160824100      3       2  150064       2.1065     0.017582
enh80387     3  161133500  161134500      1       1  150064       2.3963      0.00828
enh80389     3  161277600  161278600      5       3  150064       1.6731      0.04715
enh80392     3  161632500  161633500      3       2  150064       2.0855      0.01851
enh80393     3  161657500  161658500      1       1  150064       3.5127    0.0002218
enh80412     3  167454000  167455000      2       1  150064       3.9169   4.4849e-05
enh80413     3  167531700  167532700      1       1  150064       1.9569      0.02518
enh80414     3  167571600  167572600      3       2  150064       3.2103   0.00066304
enh80415     3  167594400  167595400      3       2  150064        1.731      0.04173
enh80424     3  167804200  167805200      2       1  150064       2.2317     0.012816
enh80425     3  167805800  167806800      4       1  150064       2.3456    0.0094992
enh80426     3  167806800  167807800      1       1  150064       2.5034      0.00615
enh80427     3  167809600  167810600      4       1  150064       1.9754     0.024112
enh80428     3  167814400  167815400      2       1  150064       2.0918      0.01823
enh80429     3  167834900  167835900      2       1  150064       2.0134     0.022036
enh80430     3  167838900  167839900      1       1  150064       1.8286      0.03373
enh80440     3  168669700  168670700      5       3  150064       1.7386     0.041057
enh80445     3  168759300  168760300      3       1  150064       1.8583     0.031562
enh80452     3  168856400  168857400      1       1  150064       2.1414      0.01612
enh80456     3  168935700  168936700      4       2  150064       1.9936     0.023098
enh80469     3  169007200  169008200      3       1  150064       1.9354      0.02647
enh80470     3  169013500  169014500      4       2  150064       1.7971     0.036159
enh80479     3  169080700  169081700      3       2  150064       1.6456     0.049924
enh80495     3  169351300  169352300      1       1  150064       1.7068      0.04393
enh80496     3  169417100  169418100      2       1  150064       2.2414     0.012499
enh80498     3  169492000  169493000      1       1  150064       2.6075      0.00456
enh80501     3  169558800  169559800      4       1  150064       2.0034     0.022567
enh80504     3  169689600  169690600      3       1  150064       2.2084      0.01361
enh80506     3  169763200  169764200      1       1  150064       2.0343      0.02096
enh80518     3  169944300  169945300      5       3  150064       2.0436     0.020495
enh80564     3  170549400  170550400      2       1  150064       2.1717     0.014939
enh80565     3  170552700  170553700      2       1  150064       2.1544     0.015605
enh80566     3  170584600  170585600      1       1  150064       1.8869      0.02959
enh80567     3  170585100  170586100      3       1  150064        2.065      0.01946
enh80573     3  170762900  170763900      5       2  150064       2.6954    0.0035154
enh80580     3  170883100  170884100      2       1  150064       1.7317     0.041666
enh80581     3  170891400  170892400      2       1  150064       1.6851     0.045987
enh80588     3  170987200  170988200      2       1  150064       1.7063     0.043972
enh80594     3  171046600  171047600      1       1  150064       2.0855      0.01851
enh80605     3  171138600  171139600      3       1  150064       1.7945     0.036364
enh80623     3  171466000  171467000      1       1  150064       1.8479      0.03231
enh80628     3  171499600  171500600      6       2  150064       1.9964     0.022943
enh80631     3  171519600  171520600      3       1  150064         2.18     0.014629
enh80722     3  172073400  172074400      3       2  150064       1.6708     0.047381
enh80736     3  172297800  172298800      4       2  150064       1.7558     0.039562
enh80737     3  172312600  172313600      7       2  150064         2.72    0.0032646
enh80748     3  172426500  172427500      1       1  150064       2.6366     0.004187
enh80757     3  173112100  173113100      6       3  150064       1.7103     0.043605
enh80764     3  173655800  173656800      2       1  150064       1.8661     0.031013
enh80766     3  173808300  173809300      2       1  150064       1.6662     0.047842
enh80769     3  173960800  173961800      4       2  150064       1.7147     0.043197
enh80773     3  174162000  174163000      4       1  150064       1.6941     0.045119
enh80785     3  175150400  175151400      1       1  150064       3.3597    0.0003901
enh80789     3  175838400  175839400      3       2  150064       2.0599     0.019705
enh80793     3  176638100  176639100      7       2  150064       2.3057     0.010563
enh80794     3  176758600  176759600      1       1  150064        2.666     0.003838
enh80795     3  176768400  176769400      2       1  150064       2.4725    0.0067091
enh80800     3  176781300  176782300      3       1  150064        2.876    0.0020137
enh80802     3  176806700  176807700      4       2  150064       1.6843     0.046064
enh80805     3  176821800  176822800      5       2  150064       2.9531    0.0015729
enh80808     3  176826800  176827800      2       1  150064       2.0003     0.022736
enh80815     3  176851500  176852500      3       2  150064       2.1543     0.015608
enh80818     3  176867700  176868700      6       3  150064       1.7804     0.037502
enh80841     3  177057900  177058900      1       1  150064       2.6273     0.004303
enh80842     3  177059600  177060600      4       2  150064       2.1387     0.016229
enh80843     3  177062500  177063500      3       2  150064       1.7049     0.044104
enh80851     3  177087000  177088000      2       1  150064       2.3012      0.01069
enh80880     3  177332800  177333800      3       2  150064       3.0052     0.001327
enh80884     3  177359600  177360600      3       2  150064       2.1722     0.014922
enh80886     3  177370400  177371400      2       1  150064       3.2658    0.0005457
enh80902     3  177541400  177542400      1       1  150064       1.7585      0.03933
enh80927     3  178037800  178038800      7       3  150064       2.5421    0.0055099
enh80928     3  178042500  178043500      1       1  150064       2.2633      0.01181
enh81009     3  180522500  180523500      4       2  150064       1.8163     0.034665
enh81012     3  180629200  180630200      3       1  150064       5.7266   5.1235e-09
enh81013     3  180632700  180633700      1       1  150064       6.2898    1.589e-10
enh81020     3  181955600  181956600      2       1  150064       2.4327    0.0074928
enh81023     3  182044600  182045600      3       1  150064        1.767     0.038616
enh81031     3  182323800  182324800      1       1  150064       2.1914      0.01421
enh81048     3  182698600  182699600      1       1  150064       1.6873      0.04577
enh81053     3  182902900  182903900      2       1  150064       2.0109     0.022167
enh81096     3  183600300  183601300      4       2  150064       1.9349       0.0265
enh81154     3  184395900  184396900      2       1  150064       1.7178     0.042921
enh81155     3  184397900  184398900      3       2  150064       1.6957     0.044975
enh81167     3  184473900  184474900      5       2  150064       2.5502    0.0053834
enh81185     3  184871600  184872600      1       1  150064       2.1402      0.01617
enh81200     3  185216900  185217900      1       1  150064       1.9695      0.02445
enh81216     3  185411500  185412500      2       1  150064       2.2588     0.011948
enh81219     3  185426700  185427700      1       1  150064       2.6721     0.003769
enh81226     3  185446700  185447700      2       1  150064       1.8029     0.035703
enh81237     3  185482300  185483300      1       1  150064       2.1268      0.01672
enh81243     3  185514400  185515400      3       1  150064       2.1154     0.017198
enh81251     3  185645600  185646600      3       2  150064       3.4029   0.00033342
enh81253     3  185677200  185678200      3       1  150064       2.4379    0.0073869
enh81258     3  185762800  185763800      3       2  150064       1.7112     0.043524
enh81262     3  185813800  185814800      2       1  150064       2.3921    0.0083766
enh81265     3  185823000  185824000      1       1  150064       2.6957     0.003512
enh81275     3  186005800  186006800      7       3  150064       2.8441    0.0022271
enh81326     3  186891200  186892200      4       2  150064       1.9813     0.023778
enh81329     3  186927700  186928700      1       1  150064       1.8182      0.03452
enh81340     3  187453300  187454300      2       1  150064       1.9236     0.027202
enh81353     3  187869900  187870900      2       1  150064       1.7929     0.036493
enh81357     3  187881600  187882600      1       1  150064       1.6793      0.04655
enh81358     3  187882800  187883800      5       1  150064       1.8477     0.032321
enh81363     3  187914300  187915300      5       2  150064       2.2199     0.013211
enh81388     3  188118000  188119000      4       1  150064       1.9962     0.022959
enh81391     3  188150600  188151600      2       1  150064       1.7346     0.041407
enh81395     3  188187800  188188800      3       2  150064       1.6698      0.04748
enh81398     3  188224900  188225900      2       1  150064       1.7455     0.040453
enh81411     3  188349200  188350200      3       2  150064       2.5282    0.0057319
enh81412     3  188352900  188353900      4       2  150064       2.9446     0.001617
enh81432     3  188550200  188551200      2       1  150064       1.6838     0.046108
enh81436     3  188618300  188619300      2       1  150064       2.0626     0.019573
enh81443     3  188661800  188662800      1       1  150064       1.7079      0.04383
enh81475     3  189719000  189720000      2       1  150064       3.0179    0.0012728
enh81476     3  189720800  189721800      3       2  150064       2.4131    0.0079089
enh81477     3  189727200  189728200      4       2  150064       1.8077      0.03533
enh81479     3  189735200  189736200      5       2  150064       2.0192     0.021735
enh81521     3  190293000  190294000      7       3  150064       1.6997     0.044592
enh81525     3  190436400  190437400      2       1  150064       1.9604     0.024972
enh81541     3  191099100  191100100      7       2  150064       1.7072      0.04389
enh81545     3  191479400  191480400      2       1  150064       1.8475     0.032335
enh81548     3  191679200  191680200      3       2  150064       1.9056     0.028349
enh81550     3  192445400  192446400      5       1  150064       1.8524     0.031985
enh81576     3  193494600  193495600      4       2  150064       1.9165     0.027653
enh81577     3  193498900  193499900      2       1  150064       2.2104      0.01354
enh81578     3  193506100  193507100      8       3  150064       1.9452     0.025873
enh81585     3  193549400  193550400      2       1  150064       1.6609     0.048366
enh81598     3  193690500  193691500      2       1  150064        2.521    0.0058517
enh81615     3  193789200  193790200      3       1  150064       1.9691     0.024473
enh81632     3  193865700  193866700      9       3  150064       2.7323    0.0031448
enh81696     3  194341700  194342700      5       2  150064       1.9654     0.024685
enh81769     3  195271000  195272000      2       1  150064       1.7566     0.039491
enh81773     3  195292200  195293200      1       1  150064       1.8657      0.03104
enh81817     3  195923000  195924000      5       3  150064       2.0373     0.020812
enh81818     3  195929100  195930100      6       3  150064       2.4566     0.007013
enh81819     3  195945800  195946800      5       2  150064       2.8535    0.0021617
enh81820     3  195946300  195947300      2       1  150064        2.403    0.0081312
enh81823     3  196006100  196007100      4       1  150064       1.7797     0.037563
enh81825     3  196010200  196011200      1       1  150064       1.8952      0.02903
enh81827     3  196012000  196013000      2       1  150064       2.7924     0.002616
enh81828     3  196015000  196016000      4       2  150064       1.8936      0.02914
enh81832     3  196156800  196157800      3       2  150064       1.8914     0.029284
enh81833     3  196159900  196160900      1       1  150064       2.2209      0.01318
enh81850     3  196480900  196481900      3       1  150064       1.6564     0.048821
enh81851     3  196484700  196485700      8       3  150064       2.5685    0.0051064
enh81852     3  196499200  196500200      2       1  150064       1.9046     0.028414
enh81855     3  196519400  196520400      5       2  150064       2.5748    0.0050152
enh81871     3  196901400  196902400      3       2  150064       1.8101     0.035137
enh81872     3  196908300  196909300      2       1  150064       1.8588     0.031526
enh81874     3  196929300  196930300      1       1  150064       2.8786     0.001997
enh81879     3  196949200  196950200      4       2  150064       2.9987    0.0013557
enh81880     3  196952600  196953600      3       2  150064       1.7607      0.03914
enh81881     3  196954700  196955700      4       2  150064       2.3942    0.0083275
enh81882     3  196983900  196984900      1       1  150064       2.9008     0.001861
enh81886     3  197022100  197023100      2       1  150064        2.091     0.018266
enh81907     3  197183800  197184800      3       2  150064       1.9565     0.025205
enh81908     3  197191800  197192800      5       2  150064       2.5639    0.0051745
enh81910     3  197195100  197196100      2       1  150064       2.2304      0.01286
enh81915     3  197216700  197217700      3       2  150064       1.6657     0.047888
enh81916     3  197221200  197222200      3       2  150064       3.7627   8.4029e-05
enh81917     3  197223100  197224100      1       1  150064       2.8096      0.00248
enh81923     3  197247800  197248800      7       2  150064       1.7502     0.040039
enh81924     3  197268100  197269100      4       2  150064       1.8659     0.031024
enh81958     4     656400     657400      3       1  150064       2.1924     0.014177
enh81959     4     657800     658800      2       1  150064       1.9956     0.022989
enh81960     4     666400     667400      3       2  150064        2.863    0.0020979
enh81962     4     671500     672500      6       2  150064       1.7424     0.040719
enh81964     4     676800     677800      4       2  150064       1.8507     0.032104
enh81966     4     683300     684300      4       2  150064       1.8117     0.035013
enh81967     4     698400     699400      8       3  150064       1.7181     0.042889
enh81968     4     701900     702900      3       2  150064       3.1089   0.00093905
enh81969     4     714700     715700      2       1  150064       2.0964     0.018022
enh81970     4     719900     720900      3       1  150064       1.9845     0.023598
enh81972     4     743400     744400      7       3  150064       3.5951   0.00016213
enh81995     4    1124200    1125200      3       2  150064       1.8339     0.033336
enh82000     4    1197500    1198500      3       2  150064       2.1614     0.015333
enh82001     4    1201700    1202700      1       1  150064       2.8411     0.002248
enh82003     4    1212300    1213300      2       1  150064       3.0424    0.0011734
enh82013     4    1338500    1339500      4       1  150064       2.2306     0.012855
enh82015     4    1345300    1346300      6       3  150064       2.1873      0.01436
enh82058     4    2267600    2268600      3       2  150064       2.4332    0.0074822
enh82060     4    2331700    2332700      3       2  150064       2.1925     0.014172
enh82119     4    2960000    2961000      1       1  150064        1.876      0.03033
enh82149     4    3343600    3344600      2       1  150064       2.3758    0.0087544
enh82169     4    3766800    3767800      1       1  150064       1.7881      0.03688
enh82177     4    4428700    4429700      9       3  150064       2.3098     0.010449
enh82178     4    4440900    4441900      4       2  150064       2.5149    0.0059536
enh82180     4    4463800    4464800      2       1  150064       1.7588     0.039304
enh82181     4    4482500    4483500      4       2  150064       2.5993    0.0046702
enh82182     4    4489900    4490900      2       1  150064       1.7919     0.036571
enh82184     4    4504400    4505400      3       1  150064        1.806     0.035458
enh82187     4    4541100    4542100      4       2  150064       2.4288    0.0075743
enh82188     4    4544500    4545500      2       1  150064        1.997     0.022911
enh82192     4    4615000    4616000      1       1  150064       2.3378     0.009699
enh82193     4    4642600    4643600      6       4  150064       1.8807     0.030003
enh82213     4    5167100    5168100      6       2  150064       1.9326      0.02664
enh82220     4    5708300    5709300      4       2  150064       2.6819    0.0036599
enh82224     4    5748900    5749900     11       4  150064        1.991     0.023241
enh82245     4    6690800    6691800      1       1  150064       1.8193      0.03443
enh82280     4    6955000    6956000      5       2  150064       1.8782     0.030178
enh82304     4    7136200    7137200      5       2  150064       2.4113    0.0079475
enh82333     4    7334300    7335300     10       5  150064        2.567    0.0051297
enh82347     4    7512800    7513800      6       2  150064       1.6987     0.044689
enh82363     4    7807400    7808400      3       2  150064       1.7585     0.039333
enh82364     4    7812000    7813000      6       3  150064       2.3253     0.010027
enh82445     4    8404100    8405100      8       4  150064       1.9625     0.024851
enh82449     4    8439200    8440200      3       2  150064       1.6647     0.047987
enh82450     4    8440300    8441300      5       3  150064       2.1675     0.015099
enh82465     4    9881900    9882900      4       1  150064       1.6761     0.046862
enh82470     4   10033600   10034600      2       1  150064       1.7062     0.043989
enh82481     4   10174600   10175600      6       2  150064        1.722     0.042535
enh82523     4   13627000   13628000      2       1  150064       1.7364     0.041251
enh82539     4   14097400   14098400      2       1  150064       1.9431     0.026002
enh82550     4   14918500   14919500      6       2  150064       1.6899      0.04552
enh82554     4   15032600   15033600      3       1  150064       2.1122     0.017335
enh82555     4   15033000   15034000      5       2  150064       1.7776     0.037735
enh82594     4   15708600   15709600      3       2  150064       2.2168      0.01332
enh82622     4   16207900   16208900      6       3  150064       2.3254     0.010026
enh82633     4   16599700   16600700      3       2  150064       1.7895     0.036765
enh82634     4   16609200   16610200      3       2  150064         1.78     0.037538
enh82635     4   16618500   16619500      3       1  150064       2.2639     0.011789
enh82638     4   16660200   16661200      1       1  150064       2.3432      0.00956
enh82641     4   16673400   16674400      3       2  150064       2.3967    0.0082718
enh82642     4   16685700   16686700      1       1  150064       1.9829      0.02369
enh82671     4   17035000   17036000      2       1  150064       1.6887     0.045643
enh82680     4   17325300   17326300      8       3  150064       2.1933     0.014144
enh82681     4   17329100   17330100      5       2  150064       1.8105     0.035107
enh82688     4   17577600   17578600      5       1  150064       2.1161      0.01717
enh82689     4   17580400   17581400      3       2  150064       1.7988     0.036028
enh82690     4   17581900   17582900      2       1  150064       2.1565     0.015523
enh82691     4   17617500   17618500      3       1  150064       2.1615     0.015329
enh82692     4   17689000   17690000      2       1  150064       2.0555     0.019914
enh82693     4   17808100   17809100      1       1  150064       1.9182      0.02754
enh82695     4   17815500   17816500      2       1  150064       1.8942     0.029097
enh82696     4   17818500   17819500      2       1  150064       1.7774     0.037751
enh82697     4   18013200   18014200      1       1  150064       2.2473      0.01231
enh82698     4   18020800   18021800      4       1  150064       2.2446     0.012396
enh82706     4   18883700   18884700      4       2  150064       3.8475   5.9655e-05
enh82707     4   18937100   18938100      4       1  150064       3.0566    0.0011194
enh82712     4   19188400   19189400      5       2  150064       3.3358    0.0004252
enh82713     4   19685500   19686500      3       2  150064       2.1176     0.017104
enh82714     4   19695800   19696800      2       1  150064       2.8061    0.0025073
enh82716     4   19740300   19741300      3       1  150064       2.4778    0.0066106
enh82718     4   19944700   19945700      1       1  150064       2.5263     0.005764
enh82719     4   19947100   19948100      4       2  150064       2.2323     0.012797
enh82741     4   20445800   20446800      1       1  150064       1.9032      0.02851
enh82750     4   20684200   20685200      2       1  150064       2.2458      0.01236
enh82752     4   20700200   20701200      5       3  150064       2.4316    0.0075169
enh82753     4   20702900   20703900      3       1  150064       1.6879     0.045719
enh82777     4   23269800   23270800      3       2  150064       2.1105     0.017407
enh82782     4   23584400   23585400      1       1  150064       1.7403       0.0409
enh82811     4   24262400   24263400      4       1  150064       1.6867     0.045827
enh82812     4   24263500   24264500      9       3  150064       2.1973     0.013999
enh82843     4   24913000   24914000      2       1  150064       1.7957     0.036271
enh82845     4   24925200   24926200      4       2  150064       1.8316     0.033504
enh82846     4   24934000   24935000      2       1  150064       2.5207    0.0058557
enh82852     4   25034800   25035800      5       2  150064       1.8684     0.030854
enh82854     4   25061600   25062600      5       2  150064       2.2947     0.010874
enh82871     4   25423100   25424100      2       1  150064       1.8346     0.033281
enh82878     4   25812400   25813400      2       1  150064       1.8406      0.03284
enh82883     4   25861100   25862100      2       1  150064       2.6848    0.0036285
enh82886     4   25892000   25893000      4       2  150064       2.1868      0.01438
enh82890     4   25929900   25930900      3       2  150064       2.8159    0.0024318
enh82891     4   25939800   25940800      3       1  150064       2.6928    0.0035429
enh82914     4   26228900   26229900      2       1  150064       1.8069      0.03539
enh82916     4   26240300   26241300      3       2  150064       2.0644     0.019489
enh82929     4   26357200   26358200      2       1  150064       2.2508       0.0122
enh82936     4   26379200   26380200      1       1  150064       2.2668       0.0117
enh82950     4   26531100   26532100      6       2  150064       2.0962     0.018033
enh82951     4   26532800   26533800      2       1  150064       1.7214     0.042585
enh82958     4   26804700   26805700      2       1  150064        3.133   0.00086519
enh82964     4   26866300   26867300      4       2  150064       1.7861     0.037042
enh82976     4   27005100   27006100      1       1  150064       2.0792       0.0188
enh82981     4   27050200   27051200      1       1  150064       1.7987      0.03603
enh82984     4   27362200   27363200      6       2  150064       1.7262     0.042159
enh82985     4   27399300   27400300      3       2  150064       1.8004     0.035895
enh82988     4   30463400   30464400      3       2  150064       2.3676    0.0089527
enh82991     4   30769600   30770600      1       1  150064       2.2938       0.0109
enh82993     4   30772100   30773100      1       1  150064       2.2994      0.01074
enh82995     4   30838300   30839300      3       2  150064        2.616    0.0044486
enh82996     4   30839800   30840800      3       2  150064       3.5933   0.00016328
enh83000     4   30905900   30906900      2       1  150064        2.138     0.016259
enh83001     4   30947000   30948000      2       1  150064       1.6863     0.045873
enh83012     4   33723600   33724600      2       1  150064       3.1003   0.00096673
enh83015     4   34719700   34720700      4       2  150064       1.7563     0.039518
enh83022     4   37465100   37466100      3       2  150064       1.8314     0.033523
enh83027     4   37606000   37607000      3       1  150064       1.9905     0.023269
enh83045     4   37826400   37827400      2       1  150064       1.7997     0.035952
enh83064     4   38006100   38007100      6       2  150064       2.1909     0.014229
enh83067     4   38025700   38026700      7       3  150064       1.9814     0.023774
enh83082     4   38107900   38108900      2       1  150064       1.6687     0.047586
enh83126     4   38607200   38608200      4       2  150064       1.8197     0.034404
enh83127     4   38611800   38612800      6       3  150064       1.7412     0.040826
enh83131     4   38663300   38664300      5       2  150064       1.7447     0.040519
enh83141     4   38686500   38687500      1       1  150064       2.0313      0.02111
enh83144     4   38697100   38698100      1       1  150064       1.9636      0.02479
enh83145     4   38725400   38726400      3       2  150064       1.6803      0.04645
enh83193     4   39503800   39504800      7       4  150064       1.8312     0.033533
enh83198     4   39540800   39541800      1       1  150064       1.9542      0.02534
enh83200     4   39545900   39546900      2       1  150064       2.1804     0.014615
enh83210     4   39637400   39638400      2       1  150064       2.5878    0.0048293
enh83211     4   39641500   39642500      1       1  150064       2.5731      0.00504
enh83212     4   39656700   39657700      2       1  150064       1.9328     0.026632
enh83227     4   40177800   40178800      1       1  150064       2.1956      0.01406
enh83229     4   40184900   40185900      3       1  150064       1.7107     0.043572
enh83230     4   40187500   40188500      4       2  150064       1.8942     0.029099
enh83267     4   40588800   40589800      1       1  150064       2.6921      0.00355
enh83269     4   40623700   40624700      3       1  150064       2.0578     0.019803
enh83342     4   41386100   41387100      4       2  150064        1.987     0.023462
enh83414     4   47120200   47121200      2       1  150064       1.8348      0.03327
enh83421     4   47495400   47496400      1       1  150064       2.2414       0.0125
enh83440     4   48131200   48132200      4       2  150064       1.7404     0.040897
enh83447     4   48339500   48340500      2       1  150064       1.9425      0.02604
enh83453     4   48372100   48373100      2       1  150064       2.3087      0.01048
enh83455     4   48572500   48573500      2       1  150064       1.9278     0.026938
enh83456     4   48605600   48606600      4       2  150064       2.0835     0.018604
enh83460     4   48644700   48645700      2       1  150064       1.8341     0.033319
enh83461     4   48652000   48653000      3       2  150064       2.5362    0.0056025
enh83462     4   48653200   48654200      1       1  150064       2.1876      0.01435
enh83464     4   48666300   48667300      3       2  150064       2.3788    0.0086836
enh83466     4   48670200   48671200      1       1  150064       2.3414     0.009606
enh83476     4   48777900   48778900      1       1  150064       2.0972      0.01799
enh83477     4   48783200   48784200      1       1  150064        2.482     0.006533
enh83478     4   48789000   48790000      1       1  150064       2.4901     0.006386
enh83543     4   53798800   53799800      2       1  150064        1.952     0.025467
enh83597     4   54451500   54452500      2       1  150064       1.6892     0.045586
enh83603     4   54517000   54518000      4       2  150064       2.0516     0.020103
enh83619     4   54683400   54684400      1       1  150064       1.7287      0.04193
enh83620     4   54715500   54716500      2       1  150064       3.0097    0.0013076
enh83642     4   55063300   55064300      5       2  150064       2.9432    0.0016241
enh83648     4   55235000   55236000      2       1  150064       1.9867     0.023478
enh83678     4   56265400   56266400      2       1  150064       1.7153     0.043149
enh83681     4   56311800   56312800      4       2  150064       1.6956     0.044981
enh83683     4   56343600   56344600      6       3  150064       1.9354     0.026468
enh83687     4   56419600   56420600      3       1  150064       1.7467     0.040344
enh83712     4   57176200   57177200      4       2  150064       2.9739    0.0014704
enh83713     4   57177500   57178500      3       2  150064       1.7045     0.044144
enh83722     4   57331000   57332000      3       2  150064       1.6578     0.048676
enh83763     4   57960700   57961700      4       2  150064       1.7935     0.036446
enh83766     4   57969200   57970200      1       1  150064        2.077       0.0189
enh83794     4   62385800   62386800      3       1  150064       2.1059     0.017608
enh83796     4   62421400   62422400      4       2  150064       1.8855     0.029682
enh83803     4   66367600   66368600      3       2  150064       1.8596     0.031468
enh83804     4   66488900   66489900      2       1  150064       2.6405    0.0041397
enh83810     4   68553100   68554100      5       2  150064         2.05     0.020184
enh83811     4   68565000   68566000      4       2  150064       2.3874    0.0084849
enh83812     4   68567600   68568600      4       2  150064       3.3077   0.00047037
enh83814     4   68854200   68855200      6       3  150064       1.7203     0.042685
enh83844     4   70725800   70726800      2       1  150064       3.4685   0.00026166
enh83926     4   72425600   72426600      3       1  150064       1.7828      0.03731
enh83933     4   73432000   73433000      2       1  150064       2.8718    0.0020405
enh83938     4   73840100   73841100      1       1  150064       2.2688      0.01164
enh83941     4   74043400   74044400      1       1  150064       2.1517      0.01571
enh83945     4   74140200   74141200      1       1  150064       1.7348      0.04139
enh83967     4   75022200   75023200      1       1  150064       2.1452      0.01597
enh83973     4   75371000   75372000      8       1  150064        2.285     0.011157
enh83984     4   76435000   76436000      3       1  150064       1.7819     0.037384
enh84001     4   76840900   76841900      1       1  150064       2.0895      0.01833
enh84005     4   76932700   76933700      4       2  150064       2.0613     0.019638
enh84019     4   77127500   77128500      4       2  150064       2.2392     0.012571
enh84028     4   77298400   77299400      2       1  150064       1.7072     0.043889
enh84030     4   77351500   77352500      2       1  150064       2.4122    0.0079277
enh84038     4   77456600   77457600      8       1  150064       1.8197     0.034406
enh84045     4   77500600   77501600      3       2  150064       2.3775    0.0087164
enh84050     4   77525800   77526800      1       1  150064       2.3729     0.008824
enh84051     4   77528100   77529100      2       1  150064       1.8516     0.032039
enh84052     4   77532100   77533100      2       1  150064       2.2832      0.01121
enh84058     4   77604200   77605200      1       1  150064       2.1759      0.01478
enh84151     4   79076600   79077600      3       2  150064       1.9805     0.023823
enh84154     4   79168900   79169900      7       4  150064       1.9882     0.023397
enh84155     4   79188800   79189800      1       1  150064       1.9515       0.0255
enh84205     4   80990400   80991400      1       1  150064       3.0418     0.001176
enh84207     4   81156800   81157800      4       2  150064       1.6512     0.049349
enh84208     4   81159000   81160000      2       1  150064       1.7196     0.042757
enh84211     4   81256000   81257000      1       1  150064       2.4495     0.007152
enh84233     4   82425600   82426600      4       2  150064       1.8123     0.034969
enh84234     4   82429300   82430300      3       1  150064       1.7079     0.043827
enh84235     4   82471400   82472400      2       1  150064       2.5831    0.0048963
enh84253     4   83189300   83190300      1       1  150064       3.0188     0.001269
enh84256     4   83281000   83282000      2       1  150064       2.1198     0.017013
enh84295     4   83754800   83755800      4       1  150064       1.7723     0.038172
enh84298     4   83813100   83814100      1       1  150064       1.6532      0.04915
enh84302     4   83910500   83911500      3       1  150064        2.409    0.0079978
enh84323     4   84469200   84470200      2       1  150064       2.1792     0.014659
enh84326     4   84503100   84504100      3       1  150064       2.7951     0.002594
enh84327     4   84523700   84524700      3       1  150064        2.917    0.0017669
enh84328     4   84527200   84528200      5       1  150064       2.7204    0.0032605
enh84329     4   84539300   84540300      3       1  150064       2.6331    0.0042304
enh84330     4   84547500   84548500      2       1  150064       2.3672    0.0089609
enh84331     4   84551400   84552400      2       1  150064       1.8953     0.029027
enh84344     4   85777300   85778300      1       1  150064       1.9527      0.02543
enh84408     4   86850500   86851500      3       2  150064       2.2056     0.013707
enh84411     4   86858000   86859000      1       1  150064       2.0716      0.01915
enh84412     4   86858800   86859800      1       1  150064       2.0716      0.01915
enh84415     4   86877400   86878400      8       2  150064       2.1559     0.015547
enh84416     4   86887100   86888100      4       2  150064       1.9979     0.022862
enh84418     4   86890900   86891900      5       2  150064       2.0066     0.022397
enh84424     4   87139900   87140900      4       2  150064       1.7717     0.038226
enh84447     4   87811700   87812700      1       1  150064       2.6206     0.004389
enh84448     4   87814100   87815100      2       1  150064       2.2233     0.013099
enh84449     4   87824600   87825600      4       2  150064       1.8194     0.034427
enh84450     4   87825400   87826400      5       2  150064       2.0871     0.018438
enh84454     4   87858200   87859200      3       2  150064       1.9144     0.027784
enh84455     4   87860300   87861300      1       1  150064       2.8133     0.002452
enh84462     4   87888500   87889500      5       2  150064       2.9529    0.0015738
enh84463     4   87889300   87890300      3       2  150064       2.1956      0.01406
enh84464     4   87891500   87892500      5       2  150064       2.7788    0.0027279
enh84472     4   87936000   87937000      2       1  150064       2.2384     0.012598
enh84475     4   87940100   87941100      3       1  150064       3.0524    0.0011351
enh84476     4   87944700   87945700      3       2  150064       1.6716     0.047306
enh84477     4   87946200   87947200      3       1  150064       2.5648    0.0051625
enh84479     4   87950600   87951600      3       2  150064       2.6331    0.0042302
enh84481     4   87954700   87955700      3       1  150064       2.4916    0.0063581
enh84482     4   87955800   87956800      2       1  150064       1.7688      0.03846
enh84484     4   87960000   87961000      3       1  150064       2.4921     0.006349
enh84486     4   87963900   87964900      1       1  150064       2.6265     0.004313
enh84487     4   87965200   87966200      4       2  150064       2.2129     0.013453
enh84503     4   88024600   88025600      3       1  150064       1.7177     0.042927
enh84512     4   88156200   88157200      1       1  150064       1.7099      0.04364
enh84518     4   88348000   88349000      5       2  150064        1.826     0.033928
enh84528     4   88540800   88541800      5       1  150064       2.0171     0.021842
enh84543     4   88895300   88896300      1       1  150064        2.184      0.01448
enh84554     4   89140000   89141000      3       2  150064        1.795      0.03633
enh84557     4   89152600   89153600      5       2  150064       1.9786     0.023933
enh84621     4   90412800   90413800      1       1  150064       1.9426      0.02603
enh84625     4   90629900   90630900      3       1  150064       2.7836    0.0026883
enh84626     4   90674200   90675200      3       2  150064       1.9803     0.023833
enh84631     4   90919600   90920600      2       1  150064       2.7853    0.0026739
enh84632     4   91155900   91156900      4       1  150064       1.9209     0.027373
enh84644     4   95130400   95131400      1       1  150064       1.8048      0.03555
enh84699     4   96225600   96226600      1       1  150064       2.3781       0.0087
enh84701     4   96239300   96240300      3       1  150064       2.9661    0.0015082
enh84702     4   96279100   96280100      5       2  150064       2.5428     0.005498
enh84703     4   96283100   96284100      1       1  150064       2.3141      0.01033
enh84720     4   96451600   96452600      4       2  150064       2.2089      0.01359
enh84721     4   96460300   96461300      3       2  150064       1.7131     0.043346
enh84726     4   97657000   97658000      6       2  150064        4.278   9.4302e-06
enh84730     4   99298200   99299200      2       1  150064       1.8555     0.031766
enh84734     4   99403700   99404700      2       1  150064       2.3598    0.0091432
enh84736     4   99416300   99417300      2       1  150064       2.0368     0.020833
enh84741     4   99444000   99445000      2       1  150064       1.6575     0.048712
enh84742     4   99465700   99466700      4       2  150064         2.49    0.0063874
enh84743     4   99467300   99468300      8       3  150064       1.9748     0.024146
enh84744     4   99468200   99469200      2       1  150064       2.2797     0.011311
enh84787     4  100244700  100245700      3       2  150064       2.3579    0.0091905
enh84790     4  100304300  100305300      7       3  150064       1.7141     0.043251
enh84800     4  100753100  100754100      7       3  150064       2.5136     0.005976
enh84801     4  100754400  100755400      6       3  150064       2.5408    0.0055305
enh84802     4  100808600  100809600      1       1  150064       3.1377    0.0008514
enh84805     4  100815800  100816800      6       2  150064       1.7416     0.040791
enh84808     4  100919100  100920100      2       1  150064       1.7481     0.040222
enh84815     4  101534200  101535200     10       3  150064       2.5495    0.0053931
enh84819     4  101903200  101904200      3       2  150064       2.3852    0.0085346
enh84820     4  101904000  101905000      5       2  150064       2.9656    0.0015105
enh84824     4  101949800  101950800      2       1  150064        2.558    0.0052645
enh84825     4  102024000  102025000      1       1  150064         2.09      0.01831
enh84829     4  102112600  102113600      3       1  150064       1.9254     0.027088
enh84831     4  102122300  102123300      2       1  150064       2.1351     0.016378
enh84833     4  102160000  102161000      3       1  150064       1.7503     0.040034
enh84849     4  102756100  102757100      2       1  150064       1.8821      0.02991
enh84851     4  102786400  102787400      7       3  150064       2.7376    0.0030948
enh84858     4  103350300  103351300      4       2  150064       2.0251      0.02143
enh84863     4  103427000  103428000      2       1  150064       2.0235     0.021513
enh84871     4  103633900  103634900      1       1  150064       2.2942      0.01089
enh84872     4  103653400  103654400      1       1  150064       3.6146    0.0001504
enh84873     4  103655600  103656600      2       1  150064       2.1671     0.015114
enh84874     4  103678500  103679500      2       1  150064       2.3234     0.010078
enh84875     4  103680000  103681000      2       1  150064       3.0803    0.0010341
enh84876     4  103682600  103683600      2       1  150064       2.6844    0.0036333
enh84877     4  103699700  103700700      2       1  150064       3.3075   0.00047064
enh84878     4  103710000  103711000      3       1  150064       3.5414   0.00019902
enh84879     4  103732800  103733800      4       2  150064       3.5712    0.0001777
enh84880     4  103734500  103735500      1       1  150064       3.7539    8.704e-05
enh84882     4  103788200  103789200      1       1  150064       3.8858      5.1e-05
enh84885     4  103932900  103933900      3       1  150064        2.687     0.003605
enh84886     4  103939400  103940400      2       1  150064       3.5984   0.00016012
enh84896     4  105338000  105339000      1       1  150064       1.7447      0.04052
enh84897     4  105341200  105342200      1       1  150064       1.7757      0.03789
enh84900     4  105407800  105408800      2       1  150064       3.0774    0.0010442
enh84902     4  105414200  105415200      2       1  150064        3.478   0.00025261
enh84904     4  105513200  105514200      5       2  150064        2.308     0.010501
enh84911     4  106083000  106084000      2       1  150064       1.6467     0.049805
enh84930     4  106603800  106604800      3       1  150064       1.9376     0.026338
enh84933     4  106631400  106632400      1       1  150064       2.0505      0.02016
enh84942     4  107019400  107020400      3       2  150064       2.1894     0.014286
enh84970     4  108853600  108854600      2       1  150064       2.0506     0.020153
enh84983     4  109114500  109115500      1       1  150064       1.8697      0.03076
enh84989     4  109266800  109267800      6       2  150064       2.3522    0.0093303
enh84996     4  109480400  109481400      2       1  150064       2.1548      0.01559
enh84997     4  109481500  109482500      5       1  150064       2.1437     0.016027
enh85033     4  110833800  110834800      1       1  150064       3.3573    0.0003935
enh85034     4  110842600  110843600      6       2  150064       3.1142   0.00092208
enh85035     4  110941100  110942100      3       1  150064       2.3359    0.0097476
enh85050     4  111120200  111121200      1       1  150064       1.6484      0.04964
enh85051     4  111286000  111287000      2       1  150064       3.1344    0.0008609
enh85058     4  111461500  111462500      2       1  150064       1.9299     0.026811
enh85101     4  114027200  114028200      7       2  150064       3.4638   0.00026627
enh85102     4  114030200  114031200      5       2  150064       2.9785    0.0014483
enh85104     4  114038100  114039100      2       1  150064       3.8688    5.469e-05
enh85105     4  114052000  114053000      3       2  150064       3.3118   0.00046345
enh85107     4  114066800  114067800      6       2  150064       2.3667    0.0089726
enh85108     4  114068500  114069500      4       2  150064       3.4443   0.00028628
enh85139     4  114587200  114588200      3       1  150064       2.2112     0.013512
enh85145     4  114613800  114614800      2       1  150064       1.7332     0.041527
enh85147     4  114616800  114617800      2       1  150064       2.1916     0.014206
enh85154     4  114746700  114747700      5       2  150064       1.7184     0.042864
enh85168     4  115130200  115131200      1       1  150064       3.0645      0.00109
enh85169     4  115192600  115193600      3       2  150064        1.684     0.046094
enh85170     4  115197600  115198600      3       1  150064       2.6823    0.0036563
enh85171     4  115202300  115203300      2       1  150064       2.6721    0.0037689
enh85172     4  115238700  115239700      1       1  150064       2.4238      0.00768
enh85173     4  115240100  115241100      2       1  150064       1.6623     0.048224
enh85174     4  115243400  115244400      6       2  150064       1.7426       0.0407
enh85188     4  118006800  118007800      6       2  150064       2.1713     0.014955
enh85189     4  118055100  118056100      4       2  150064       2.4964    0.0062723
enh85190     4  118246300  118247300      3       1  150064       1.7737     0.038053
enh85193     4  119211400  119212400      3       1  150064       2.2739     0.011487
enh85194     4  119248800  119249800      2       1  150064       2.0339      0.02098
enh85196     4  119278100  119279100      5       2  150064       3.0811    0.0010312
enh85199     4  119511800  119512800      2       1  150064       1.7728     0.038132
enh85203     4  119677700  119678700      3       2  150064       2.5419    0.0055122
enh85204     4  119684900  119685900      1       1  150064       1.8906      0.02934
enh85239     4  120037800  120038800      1       1  150064       1.8834      0.02982
enh85275     4  120974000  120975000      4       2  150064        1.946     0.025825
enh85281     4  121363800  121364800      3       2  150064        1.758     0.039371
enh85283     4  121630800  121631800      1       1  150064        1.872       0.0306
enh85285     4  121698600  121699600      4       2  150064       2.0565     0.019869
enh85286     4  121762500  121763500      2       1  150064       1.7609     0.039131
enh85317     4  122705900  122706900      2       1  150064       1.9627      0.02484
enh85318     4  122711200  122712200      1       1  150064       1.9067      0.02828
enh85324     4  122898200  122899200      1       1  150064       2.4591     0.006964
enh85333     4  123652500  123653500      1       1  150064       1.7892      0.03679
enh85357     4  123881800  123882800      7       2  150064       1.6701     0.047447
enh85364     4  124048800  124049800      1       1  150064       1.9662      0.02464
enh85375     4  124273200  124274200      1       1  150064       1.9164      0.02766
enh85391     4  124373600  124374600      1       1  150064       1.6998      0.04458
enh85401     4  124523900  124524900      1       1  150064       2.1457      0.01595
enh85404     4  124552900  124553900      1       1  150064       1.9374      0.02635
enh85420     4  124777500  124778500      1       1  150064       1.6813      0.04635
enh85456     4  125857300  125858300      5       2  150064       2.1143     0.017244
enh85458     4  125869800  125870800      2       1  150064       2.1213     0.016948
enh85490     4  127454200  127455200      2       1  150064        1.924     0.027179
enh85523     4  129149300  129150300      2       1  150064       1.8349     0.033259
enh85524     4  129162300  129163300      3       1  150064       2.0241     0.021479
enh85529     4  129243100  129244100      3       2  150064       2.7943    0.0026004
enh85530     4  129269000  129270000      2       1  150064        2.164     0.015234
enh85533     4  129307200  129308200      5       3  150064       2.6322    0.0042423
enh85534     4  129314200  129315200      6       3  150064       2.0561     0.019886
enh85537     4  129389200  129390200      2       1  150064       1.8834     0.029823
enh85542     4  129449700  129450700      4       2  150064       1.6508     0.049387
enh85557     4  129708600  129709600      4       2  150064       1.7941     0.036399
enh85568     4  129779800  129780800      3       2  150064       1.7134     0.043324
enh85590     4  135123000  135124000      1       1  150064       1.8283      0.03375
enh85606     4  138343100  138344100     14       5  150064       2.0526     0.020054
enh85644     4  139327500  139328500      2       1  150064       2.6741     0.003746
enh85645     4  139408800  139409800      5       2  150064       1.7152     0.043155
enh85646     4  139483200  139484200      4       2  150064       2.0211     0.021632
enh85648     4  139516800  139517800      3       2  150064       1.6581     0.048645
enh85669     4  139938400  139939400      3       2  150064       2.7232     0.003233
enh85671     4  139948900  139949900      1       1  150064       2.7598     0.002892
enh85675     4  139998900  139999900      2       1  150064       2.9255    0.0017195
enh85676     4  140002300  140003300      1       1  150064       2.6525     0.003995
enh85679     4  140065600  140066600      4       2  150064       2.3645    0.0090284
enh85680     4  140074900  140075900      2       1  150064       2.7649    0.0028469
enh85683     4  140099800  140100800      4       2  150064       1.9009     0.028657
enh85685     4  140187900  140188900      2       1  150064       1.8131     0.034907
enh85701     4  140454000  140455000      1       1  150064       2.2445       0.0124
enh85702     4  140456500  140457500      3       2  150064       1.8982     0.028832
enh85703     4  140471700  140472700      1       1  150064       2.9567     0.001555
enh85733     4  140715400  140716400      1       1  150064       2.3295     0.009917
enh85736     4  140723400  140724400      2       1  150064       2.7116    0.0033478
enh85738     4  140735400  140736400      1       1  150064        3.108    0.0009419
enh85761     4  140888200  140889200      4       1  150064       1.6666     0.047795
enh85783     4  141016400  141017400      1       1  150064       2.7132     0.003332
enh85785     4  141024500  141025500      3       1  150064       1.6972     0.044829
enh85816     4  141444100  141445100      1       1  150064       1.7094      0.04369
enh85819     4  141479400  141480400      2       1  150064       1.6832     0.046167
enh85841     4  141760700  141761700      3       1  150064       1.6972     0.044829
enh85847     4  141814200  141815200      1       1  150064       2.1205      0.01698
enh85848     4  141822600  141823600      2       1  150064       1.7991     0.035998
enh85850     4  141855900  141856900      6       3  150064       2.7511    0.0029702
enh85851     4  141864900  141865900      2       1  150064       2.5704    0.0050789
enh85852     4  141876500  141877500      3       1  150064       1.6565     0.048811
enh85853     4  141923600  141924600     10       1  150064       1.6475     0.049723
enh85854     4  141942100  141943100      2       1  150064       1.6736     0.047107
enh85865     4  142143400  142144400      1       1  150064       2.2479      0.01229
enh85877     4  143076200  143077200      6       2  150064       1.7897     0.036754
enh85897     4  143881500  143882500      1       1  150064       2.8597      0.00212
enh85912     4  144279400  144280400      1       1  150064       2.9543     0.001567
enh85913     4  144281400  144282400      7       2  150064       2.1244      0.01682
enh85914     4  144290400  144291400      2       1  150064       1.6468     0.049805
enh85916     4  144303900  144304900      2       1  150064       3.0267    0.0012363
enh85918     4  144310900  144311900      2       1  150064       1.8756     0.030356
enh85920     4  144318200  144319200      2       1  150064       2.8485    0.0021966
enh85926     4  144479400  144480400      5       2  150064       2.8259    0.0023571
enh85959     4  146413700  146414700      1       1  150064       1.7686      0.03848
enh85992     4  146804300  146805300      1       1  150064       1.7237      0.04238
enh85995     4  146820200  146821200      1       1  150064       2.3439     0.009542
enh86006     4  146953800  146954800      2       1  150064       1.6534     0.049123
enh86025     4  147981000  147982000      2       1  150064       2.2347      0.01272
enh86027     4  148024700  148025700      4       1  150064       2.7296    0.0031708
enh86028     4  148038700  148039700      3       2  150064       1.7319     0.041644
enh86045     4  148455000  148456000      2       1  150064        1.698     0.044755
enh86094     4  149265300  149266300      3       2  150064       2.2016     0.013848
enh86096     4  149317900  149318900      1       1  150064       4.0893    2.163e-05
enh86116     4  151088100  151089100      5       2  150064       1.7414     0.040811
enh86122     4  151138100  151139100      2       1  150064       1.8991     0.028779
enh86123     4  151145800  151146800      1       1  150064        1.985      0.02357
enh86127     4  151165600  151166600      4       2  150064       2.2945     0.010882
enh86132     4  151204500  151205500      3       2  150064       1.6659      0.04787
enh86140     4  151644200  151645200      3       2  150064        2.248     0.012287
enh86142     4  151871500  151872500      1       1  150064       1.7026      0.04432
enh86167     4  152405500  152406500      1       1  150064       2.1248       0.0168
enh86174     4  152595500  152596500      2       1  150064       2.0846     0.018555
enh86188     4  153025800  153026800      2       1  150064       1.9156     0.027709
enh86191     4  153037000  153038000      7       3  150064       1.9791     0.023904
enh86314     4  154685000  154686000      2       1  150064       1.9435     0.025977
enh86316     4  154720500  154721500      2       1  150064       2.8981    0.0018772
enh86321     4  155045500  155046500      1       1  150064       2.0054      0.02246
enh86336     4  156324200  156325200      3       1  150064       1.9966     0.022937
enh86344     4  156550500  156551500      9       2  150064       2.0966     0.018016
enh86362     4  156681600  156682600      2       1  150064       1.8518     0.032029
enh86364     4  156693600  156694600      2       1  150064       2.2152     0.013372
enh86365     4  156699200  156700200      3       2  150064       3.1852   0.00072332
enh86366     4  156708600  156709600      2       1  150064       2.2612     0.011873
enh86373     4  156864900  156865900      6       3  150064       2.0691     0.019269
enh86383     4  157233200  157234200      2       1  150064       1.6516     0.049311
enh86386     4  157298900  157299900      4       2  150064        2.138     0.016258
enh86390     4  157515600  157516600      4       2  150064       1.7702     0.038347
enh86391     4  157518900  157519900      3       1  150064       2.7566    0.0029204
enh86392     4  157536300  157537300      4       2  150064       2.5842    0.0048805
enh86424     4  158725000  158726000      1       1  150064       1.8679      0.03089
enh86450     4  159688400  159689400      2       1  150064       2.1063     0.017588
enh86451     4  159692600  159693600      2       1  150064       1.6637     0.048088
enh86454     4  159703700  159704700      2       1  150064       1.6506     0.049411
enh86455     4  159705400  159706400      5       1  150064       1.9199     0.027437
enh86463     4  159729400  159730400      5       2  150064       1.7727     0.038138
enh86470     4  159766200  159767200      1       1  150064        2.155      0.01558
enh86520     4  160319100  160320100      3       1  150064       1.7938     0.036424
enh86539     4  164614900  164615900      1       1  150064       1.7054      0.04406
enh86541     4  165124800  165125800      2       1  150064       3.5221    0.0002141
enh86555     4  165898800  165899800      2       1  150064       1.8408     0.032823
enh86556     4  165980200  165981200      1       1  150064       2.3069      0.01053
enh86560     4  166142900  166143900      2       1  150064       2.6085    0.0045463
enh86563     4  166215400  166216400      2       1  150064       2.2098     0.013559
enh86579     4  167240000  167241000      1       1  150064       2.4325     0.007497
enh86648     4  169787600  169788600      2       1  150064       1.7404     0.040896
enh86652     4  169798200  169799200      1       1  150064       2.3266     0.009992
enh86669     4  169991300  169992300      5       2  150064       2.4822    0.0065291
enh86671     4  170020500  170021500      2       1  150064       2.7468    0.0030094
enh86673     4  170037400  170038400      1       1  150064       2.1733      0.01488
enh86674     4  170054400  170055400      3       1  150064       2.0676      0.01934
enh86675     4  170064300  170065300      4       2  150064       2.1079     0.017519
enh86676     4  170069800  170070800      1       1  150064        2.344     0.009538
enh86678     4  170074900  170075900      8       2  150064       2.5189    0.0058868
enh86679     4  170080700  170081700      2       1  150064       2.2649     0.011758
enh86680     4  170085200  170086200      5       2  150064       1.7175     0.042944
enh86681     4  170086000  170087000      2       1  150064       2.2185     0.013259
enh86689     4  170125700  170126700      2       1  150064       2.3109     0.010419
enh86699     4  170162300  170163300      4       2  150064       1.7415     0.040796
enh86708     4  170203700  170204700      3       1  150064       4.6719   1.4925e-06
enh86709     4  170226500  170227500      4       2  150064       4.4322   4.6648e-06
enh86710     4  170236200  170237200      3       1  150064       4.2191   1.2264e-05
enh86711     4  170258700  170259700      4       2  150064       2.9556    0.0015603
enh86712     4  170304800  170305800      2       1  150064       4.5896   2.2207e-06
enh86715     4  170406700  170407700      3       1  150064       1.9236     0.027205
enh86716     4  170525700  170526700      3       2  150064       4.3039   8.3909e-06
enh86719     4  170539800  170540800      2       1  150064       3.2756   0.00052721
enh86720     4  170543800  170544800      2       1  150064        3.486   0.00024516
enh86721     4  170544400  170545400      3       1  150064       2.4752    0.0066582
enh86724     4  170570700  170571700      3       2  150064       2.3768    0.0087315
enh86725     4  170580000  170581000      3       2  150064       3.9536    3.849e-05
enh86727     4  170585500  170586500      1       1  150064       4.3017    8.475e-06
enh86733     4  170843600  170844600     10       2  150064       3.0229    0.0012517
enh86734     4  170846300  170847300      8       2  150064       3.1948   0.00069959
enh86736     4  170876800  170877800      5       2  150064       1.8185     0.034495
enh86740     4  170935300  170936300      4       1  150064       2.2172     0.013305
enh86752     4  174042000  174043000      3       2  150064       1.6765     0.046823
enh86758     4  174106800  174107800      2       1  150064       1.7183     0.042869
enh86766     4  174185500  174186500      4       2  150064       1.7445     0.040533
enh86777     4  174336200  174337200      1       1  150064       2.6598     0.003909
enh86781     4  174399400  174400400      2       1  150064       2.4277    0.0075964
enh86798     4  176333700  176334700      1       1  150064       1.8115      0.03503
enh86801     4  176592300  176593300      5       2  150064       2.8522    0.0021711
enh86805     4  176965600  176966600      3       2  150064       2.5681    0.0051124
enh86844     4  178158200  178159200      1       1  150064       1.9703       0.0244
enh86852     4  178361600  178362600      3       1  150064       1.9138     0.027821
enh86864     4  182113900  182114900      8       4  150064       1.9925      0.02316
enh86873     4  182742100  182743100      4       2  150064       2.1105     0.017406
enh86907     4  183631600  183632600      2       1  150064       4.8023    7.841e-07
enh86908     4  183636800  183637800      5       2  150064       4.1594   1.5952e-05
enh86909     4  183673300  183674300      4       2  150064       1.9839     0.023635
enh86913     4  183747400  183748400      8       3  150064       2.0789     0.018812
enh86921     4  183859100  183860100      1       1  150064       2.6627     0.003876
enh86924     4  184017500  184018500      1       1  150064       2.3451     0.009511
enh86926     4  184039500  184040500      4       1  150064       2.2833     0.011205
enh86927     4  184050400  184051400      2       1  150064       2.1427     0.016069
enh86931     4  184065500  184066500      4       1  150064        2.225     0.013041
enh86941     4  184104400  184105400      1       1  150064       2.1154       0.0172
enh86946     4  184183100  184184100      2       1  150064       1.7548     0.039651
enh86952     4  184312000  184313000      2       1  150064       1.8376      0.03306
enh86969     4  184492200  184493200      8       2  150064       2.2386      0.01259
enh86986     4  184796900  184797900      4       2  150064       2.2595     0.011926
enh86988     4  184799800  184800800      1       1  150064       2.7126     0.003338
enh87015     4  185184900  185185900      4       2  150064       1.8425     0.032699
enh87016     4  185186700  185187700      3       2  150064       1.8282     0.033758
enh87036     4  185321700  185322700      3       2  150064       2.4114    0.0079458
enh87053     4  185391200  185392200      6       2  150064       2.2286     0.012921
enh87054     4  185392200  185393200      4       1  150064        2.034     0.020978
enh87061     4  185505000  185506000      4       2  150064       1.9503     0.025572
enh87064     4  185565600  185566600      1       1  150064       1.8684      0.03085
enh87065     4  185567400  185568400      3       1  150064       1.8044     0.035584
enh87069     4  185667800  185668800      3       1  150064       1.9627     0.024843
enh87074     4  185733900  185734900      3       2  150064       1.8388     0.032974
enh87104     4  186226800  186227800      1       1  150064       2.4069     0.008044
enh87121     4  186425800  186426800      3       1  150064        1.854     0.031871
enh87152     4  186730400  186731400      6       3  150064       2.3903    0.0084171
enh87166     4  186988700  186989700      3       2  150064       2.5305    0.0056955
enh87168     4  187000200  187001200      9       3  150064       2.4898    0.0063899
enh87171     4  187053500  187054500      4       2  150064       1.8017     0.035799
enh87172     4  187058100  187059100      2       1  150064        2.308     0.010499
enh87202     4  187623700  187624700      2       1  150064       2.2543     0.012087
enh87213     4  187766000  187767000      7       3  150064       1.6989     0.044666
enh87227     4  187948200  187949200      3       2  150064        2.033     0.021025
enh87228     4  188049900  188050900      6       1  150064       1.7765     0.037821
enh87232     4  188105200  188106200      1       1  150064       2.0116      0.02213
enh87234     4  188130400  188131400      5       2  150064       1.6737     0.047097
enh87235     4  188133800  188134800      3       1  150064       1.9556     0.025255
enh87251     4  189308500  189309500      5       3  150064       1.8376     0.033061
enh87253     4  189326100  189327100      2       1  150064       2.6276    0.0042998
enh87281     5     378600     379600      2       1  150064       1.9204     0.027405
enh87319     5    1096000    1097000      2       1  150064       1.8918     0.029259
enh87320     5    1097300    1098300      7       3  150064       1.8818      0.02993
enh87322     5    1107000    1108000      5       2  150064       1.7533     0.039772
enh87334     5    1185600    1186600      6       3  150064       1.6511     0.049355
enh87335     5    1204200    1205200     13       2  150064       1.8465      0.03241
enh87373     5    3778100    3779100      2       1  150064       2.4701    0.0067533
enh87382     5    4906000    4907000      4       2  150064       2.4209    0.0077414
enh87390     5    5178300    5179300      2       1  150064       2.2785     0.011348
enh87412     5    5419900    5420900      8       2  150064       2.7186    0.0032782
enh87414     5    5492300    5493300      1       1  150064       3.6504    0.0001309
enh87415     5    5494000    5495000      3       2  150064       2.4642    0.0068667
enh87416     5    5494700    5495700      4       2  150064       2.5949    0.0047313
enh87417     5    5497000    5498000      1       1  150064       2.8685     0.002062
enh87418     5    5572500    5573500      3       2  150064         2.22     0.013209
enh87424     5    6634400    6635400      2       1  150064       1.7311     0.041719
enh87426     5    6704300    6705300      4       2  150064       2.4971    0.0062599
enh87429     5    6720200    6721200      6       2  150064       2.7104    0.0033599
enh87432     5    6729700    6730700      5       3  150064       2.4523    0.0070977
enh87433     5    6732200    6733200      4       2  150064       2.7483    0.0029951
enh87434     5    6733800    6734800      7       2  150064       3.3528   0.00040005
enh87437     5    6766200    6767200      3       1  150064        1.706     0.044003
enh87440     5    7321400    7322400      4       2  150064       2.3109      0.01042
enh87443     5    7815800    7816800      2       1  150064       2.4416    0.0073109
enh87499     5    9782800    9783800      1       1  150064       2.6698     0.003795
enh87500     5    9789600    9790600      3       2  150064       1.6502     0.049454
enh87547     5   10634800   10635800      5       2  150064       2.1893     0.014286
enh87596     5   14208700   14209700      2       1  150064       2.2947     0.010874
enh87636     5   14464200   14465200      3       2  150064       1.7929     0.036494
enh87644     5   14667900   14668900      1       1  150064       2.0738      0.01905
enh87649     5   14727100   14728100      4       2  150064       1.8735     0.030502
enh87673     5   15285900   15286900      4       1  150064        1.646     0.049879
enh87713     5   15914200   15915200      1       1  150064       1.9523      0.02545
enh87714     5   15918400   15919400      1       1  150064       2.0243      0.02147
enh87715     5   15926400   15927400      1       1  150064       2.0195      0.02172
enh87716     5   15929400   15930400      2       1  150064       2.4232    0.0076917
enh87726     5   16539600   16540600      2       1  150064       2.5106    0.0060262
enh87727     5   16569200   16570200      1       1  150064       1.6963      0.04491
enh87734     5   16712800   16713800      1       1  150064       2.8418     0.002243
enh87735     5   16721400   16722400      2       1  150064       2.4475    0.0071929
enh87762     5   16883700   16884700      5       3  150064        1.684     0.046092
enh87810     5   17215700   17216700      1       1  150064       1.6458       0.0499
enh87817     5   17257200   17258200      2       1  150064       2.4341    0.0074654
enh87835     5   18393800   18394800      6       3  150064       2.0849     0.018538
enh87888     5   31936200   31937200      1       1  150064       2.1479      0.01586
enh87968     5   33258100   33259100      1       1  150064       1.9217      0.02732
enh87972     5   33281500   33282500      3       1  150064       1.7538     0.039731
enh87975     5   33310700   33311700      3       2  150064       1.7569     0.039468
enh87976     5   33320800   33321800      2       1  150064       1.7875     0.036925
enh87977     5   33330300   33331300      7       2  150064       2.3161     0.010277
enh88014     5   33832500   33833500      3       1  150064       1.7434     0.040631
enh88057     5   34523700   34524700      1       1  150064       2.2399      0.01255
enh88115     5   35185700   35186700      4       2  150064       2.2555     0.012051
enh88125     5   35484200   35485200      1       1  150064       2.1573      0.01549
enh88145     5   36300600   36301600      5       2  150064       2.0368     0.020833
enh88149     5   36357400   36358400      4       2  150064       1.9599     0.025004
enh88171     5   36703900   36704900      2       1  150064       1.7722     0.038181
enh88184     5   37371600   37372600      1       1  150064       1.7507         0.04
enh88187     5   37662600   37663600      4       1  150064       1.9185     0.027524
enh88188     5   37663400   37664400      1       1  150064       1.8089      0.03523
enh88189     5   37665500   37666500      3       2  150064        1.661     0.048358
enh88195     5   37737300   37738300      1       1  150064       1.6496      0.04951
enh88196     5   37738400   37739400      1       1  150064       1.6501      0.04946
enh88200     5   37810400   37811400      2       1  150064       1.9955     0.022995
enh88235     5   38607400   38608400      2       1  150064       1.6996     0.044602
enh88243     5   38682300   38683300      2       1  150064        2.455    0.0070445
enh88249     5   38725100   38726100      2       1  150064       3.2201   0.00064076
enh88251     5   38745000   38746000      6       3  150064       1.6518      0.04929
enh88266     5   38925200   38926200      2       1  150064       2.0298      0.02119
enh88267     5   39014800   39015800      2       1  150064         2.25     0.012223
enh88268     5   39021200   39022200      2       1  150064       2.8522     0.002171
enh88270     5   39057400   39058400      3       1  150064       2.1993     0.013928
enh88271     5   39058000   39059000      1       1  150064       2.7969      0.00258
enh88272     5   39062400   39063400      4       2  150064       2.6778    0.0037057
enh88273     5   39071800   39072800      3       2  150064       2.3459    0.0094907
enh88286     5   39417800   39418800      2       1  150064       1.7356     0.041316
enh88288     5   39420600   39421600      1       1  150064       1.9815      0.02377
enh88394     5   43120000   43121000      2       1  150064       1.7263     0.042146
enh88401     5   43357200   43358200      3       2  150064       1.6482     0.049659
enh88404     5   43421800   43422800      1       1  150064       1.9728      0.02426
enh88405     5   43426000   43427000      3       1  150064       1.8325     0.033437
enh88419     5   43648500   43649500      4       2  150064       2.1564     0.015526
enh88437     5   44810700   44811700      2       1  150064       3.2993   0.00048464
enh88438     5   49598300   49599300      5       1  150064       3.3745   0.00036969
enh88440     5   49964400   49965400      1       1  150064       1.7534      0.03977
enh88481     5   52323400   52324400      3       2  150064       1.9176     0.027582
enh88483     5   52332800   52333800      2       1  150064       2.4874    0.0064344
enh88484     5   52333800   52334800      7       2  150064       2.5366    0.0055968
enh88492     5   52656600   52657600      4       2  150064       2.3237     0.010071
enh88500     5   52864500   52865500      2       1  150064       1.8806     0.030016
enh88501     5   52898700   52899700      1       1  150064        1.689      0.04561
enh88527     5   53597600   53598600      1       1  150064       1.7055      0.04405
enh88528     5   53604300   53605300      2       1  150064        1.966     0.024648
enh88529     5   53607400   53608400      2       1  150064        1.647     0.049777
enh88547     5   53897600   53898600      4       2  150064       2.3674    0.0089562
enh88550     5   53939500   53940500      2       1  150064       2.1057     0.017617
enh88551     5   53942000   53943000      5       2  150064       1.9622     0.024872
enh88564     5   54056300   54057300      1       1  150064       1.7038      0.04421
enh88566     5   54081600   54082600      3       2  150064       2.1013     0.017806
enh88568     5   54140800   54141800      4       2  150064       2.8616    0.0021073
enh88569     5   54162700   54163700      1       1  150064         1.97      0.02442
enh88646     5   55406100   55407100      2       1  150064       1.6842     0.046075
enh88653     5   55460100   55461100      3       1  150064       1.6582     0.048637
enh88654     5   55465000   55466000      4       2  150064       1.8751      0.03039
enh88744     5   56483800   56484800      1       1  150064       1.9428      0.02602
enh88753     5   56594800   56595800      7       4  150064       2.5164    0.0059281
enh88759     5   56656800   56657800      2       1  150064       1.9124     0.027915
enh88807     5   57429400   57430400      5       3  150064       1.9578     0.025126
enh88808     5   57452500   57453500      1       1  150064       2.8545     0.002155
enh88810     5   57569400   57570400      2       1  150064        3.589   0.00016596
enh88811     5   57749800   57750800      3       2  150064       3.5781   0.00017303
enh88826     5   58218300   58219300      1       1  150064       1.9632      0.02481
enh88830     5   58316600   58317600      3       1  150064       2.6925    0.0035462
enh88832     5   58331800   58332800      3       1  150064       1.9358     0.026449
enh88838     5   58399300   58400300      1       1  150064       1.7727      0.03814
enh88842     5   58483400   58484400      3       2  150064       1.7005     0.044517
enh88869     5   58818200   58819200      3       1  150064        2.106     0.017602
enh88872     5   58858500   58859500      3       2  150064       2.7821    0.0027005
enh88876     5   58886300   58887300      2       1  150064       1.8385     0.032995
enh88878     5   58893700   58894700      1       1  150064       1.7814      0.03742
enh88881     5   58944600   58945600      3       2  150064       2.6196    0.0044022
enh88883     5   58999800   59000800      1       1  150064       2.0775      0.01888
enh88884     5   59005600   59006600      2       1  150064       2.1323     0.016492
enh88906     5   59837100   59838100      5       2  150064       2.8516    0.0021749
enh88908     5   59928700   59929700      1       1  150064       2.6967     0.003501
enh88909     5   59968800   59969800      3       2  150064       2.5084    0.0060632
enh88915     5   60346700   60347700      4       2  150064       3.7222   9.8742e-05
enh88916     5   60455700   60456700      3       2  150064       3.4759   0.00025456
enh88918     5   60524900   60525900      3       2  150064       4.9839    3.115e-07
enh88919     5   60541200   60542200      1       1  150064       2.8933     0.001906
enh88922     5   60572800   60573800      4       2  150064       3.9699   3.5957e-05
enh88923     5   60575800   60576800      6       2  150064        4.018   2.9345e-05
enh88924     5   60585000   60586000      1       1  150064       4.5695    2.445e-06
enh88926     5   60596500   60597500      1       1  150064        4.853     6.08e-07
enh88927     5   60600100   60601100      2       1  150064       3.8508    5.887e-05
enh88928     5   60602000   60603000      2       1  150064       4.2904   8.9193e-06
enh88931     5   60615000   60616000      2       1  150064       5.5451   1.4693e-08
enh88933     5   60624000   60625000      1       1  150064       6.6855    1.151e-11
enh88938     5   60642000   60643000      2       1  150064        5.947   1.3655e-09
enh88939     5   60642600   60643600      3       2  150064       5.4008   3.3169e-08
enh88943     5   60698100   60699100      2       1  150064       3.5854   0.00016831
enh88944     5   60703400   60704400      1       1  150064       2.5525     0.005347
enh88945     5   60704300   60705300      2       1  150064        4.271   9.7277e-06
enh88946     5   60705300   60706300      4       2  150064       2.4344     0.007458
enh88947     5   60706500   60707500      2       1  150064       3.3976   0.00033991
enh88949     5   60709400   60710400      2       1  150064       2.4363     0.007419
enh88950     5   60711800   60712800      1       1  150064       5.0953    1.741e-07
enh88951     5   60712900   60713900      2       1  150064       2.0034     0.022568
enh88953     5   60725100   60726100      1       1  150064       4.6812    1.426e-06
enh88954     5   60727700   60728700      2       1  150064       5.8212   2.9217e-09
enh88957     5   60759000   60760000      3       1  150064       4.0345   2.7358e-05
enh88958     5   60760100   60761100      1       1  150064       4.6098    2.015e-06
enh88961     5   60815400   60816400      2       1  150064       4.0359   2.7192e-05
enh88965     5   60882200   60883200      3       2  150064        3.003    0.0013368
enh88966     5   60897200   60898200      6       3  150064       2.2369     0.012647
enh88972     5   60969400   60970400      1       1  150064       1.8512      0.03207
enh88980     5   61406700   61407700      2       1  150064       2.1082     0.017508
enh88982     5   61552000   61553000      4       2  150064       3.3868   0.00035361
enh88983     5   61600600   61601600      1       1  150064       2.9993     0.001353
enh88984     5   61603800   61604800      2       1  150064       1.7886     0.036841
enh88985     5   61606600   61607600      3       2  150064       2.8312    0.0023189
enh88989     5   61709400   61710400      2       1  150064       1.9192     0.027478
enh88993     5   62013000   62014000      1       1  150064       2.0619      0.01961
enh88998     5   62983000   62984000      7       4  150064       2.4681    0.0067908
enh88999     5   63443100   63444100      6       2  150064       3.6395    0.0001366
enh89013     5   64273300   64274300      2       1  150064       2.0795     0.018788
enh89015     5   64310700   64311700      4       2  150064        2.381    0.0086327
enh89029     5   64433000   64434000      5       2  150064       1.9579      0.02512
enh89035     5   64486500   64487500      3       2  150064       1.6782     0.046655
enh89046     5   64779200   64780200      4       2  150064       1.9537     0.025369
enh89047     5   64857000   64858000      1       1  150064       2.0131      0.02205
enh89048     5   64860500   64861500      3       2  150064       2.4384    0.0073765
enh89051     5   64917900   64918900      2       1  150064       1.8092     0.035211
enh89059     5   65103900   65104900      3       2  150064       2.4556     0.007032
enh89094     5   65916600   65917600      3       2  150064       2.6331    0.0042302
enh89152     5   66392800   66393800      1       1  150064       2.0177      0.02181
enh89154     5   66402900   66403900      1       1  150064       2.0073      0.02236
enh89218     5   67509500   67510500      3       2  150064       1.9903      0.02328
enh89219     5   67515600   67516600      3       2  150064       1.7567     0.039487
enh89223     5   67527800   67528800      2       1  150064        2.198     0.013976
enh89240     5   67587800   67588800      3       2  150064       2.0796     0.018783
enh89249     5   67720600   67721600      4       2  150064       1.9441     0.025944
enh89250     5   67729600   67730600      4       2  150064        1.871     0.030675
enh89253     5   67754800   67755800      2       1  150064       1.6534     0.049129
enh89274     5   68302400   68303400      4       1  150064       1.9675     0.024565
enh89301     5   70752800   70753800      1       1  150064       2.2458      0.01236
enh89320     5   71235000   71236000      1       1  150064       1.6544      0.04902
enh89353     5   71548200   71549200      1       1  150064       1.9273      0.02697
enh89360     5   71654500   71655500      5       2  150064       2.1285     0.016646
enh89384     5   71853100   71854100      1       1  150064       2.2165      0.01333
enh89412     5   72617600   72618600      5       2  150064       2.0061     0.022421
enh89434     5   73044700   73045700      3       1  150064       1.9262      0.02704
enh89540     5   74707700   74708700      3       1  150064       2.1441     0.016012
enh89542     5   74761300   74762300      1       1  150064       1.8882       0.0295
enh89544     5   74808900   74809900      3       2  150064       1.8371     0.033098
enh89620     5   77038800   77039800      4       2  150064       1.7785     0.037664
enh89622     5   77068700   77069700      2       1  150064       2.2772     0.011386
enh89628     5   77290500   77291500      3       2  150064       2.8835    0.0019664
enh89630     5   77568900   77569900      2       1  150064       3.5757   0.00017467
enh89631     5   77585000   77586000      5       2  150064        2.692    0.0035516
enh89632     5   77641000   77642000      1       1  150064       1.9996      0.02277
enh89633     5   77654500   77655500      2       1  150064       1.9902     0.023287
enh89634     5   77657800   77658800      3       2  150064       1.6667     0.047784
enh89636     5   77694900   77695900      4       2  150064       2.9554    0.0015613
enh89638     5   77701600   77702600      4       2  150064       2.9862    0.0014126
enh89639     5   77791500   77792500      1       1  150064       2.0407      0.02064
enh89641     5   77794800   77795800      1       1  150064       2.0383      0.02076
enh89644     5   77802300   77803300      4       2  150064       2.1165     0.017149
enh89648     5   77817200   77818200      1       1  150064        2.755     0.002935
enh89665     5   77906900   77907900      2       1  150064       1.7723      0.03817
enh89667     5   77917600   77918600      2       1  150064       1.7706     0.038311
enh89676     5   77955100   77956100      1       1  150064       2.0642       0.0195
enh89710     5   78317000   78318000      3       1  150064       1.7046     0.044133
enh89718     5   78799400   78800400      2       1  150064       2.2839     0.011189
enh89721     5   78806200   78807200      1       1  150064       2.7728     0.002779
enh89744     5   79460900   79461900      8       4  150064       1.9345     0.026528
enh89752     5   79500800   79501800      5       2  150064       2.1237     0.016846
enh89797     5   81047900   81048900      1       1  150064       1.8048      0.03555
enh89800     5   81073800   81074800      4       2  150064       2.2007     0.013878
enh89803     5   81089800   81090800      3       2  150064       3.2216   0.00063738
enh89808     5   81152800   81153800      2       1  150064       3.1561   0.00079939
enh89810     5   81268400   81269400      1       1  150064       2.3783     0.008696
enh89821     5   81520900   81521900      1       1  150064       2.6016      0.00464
enh89822     5   81572200   81573200      1       1  150064       2.5124     0.005996
enh89823     5   81574900   81575900      5       2  150064       1.9943     0.023058
enh89831     5   81672300   81673300      1       1  150064       1.6575      0.04871
enh89832     5   81679700   81680700      2       1  150064       1.7531     0.039793
enh89869     5   82288000   82289000      2       1  150064       3.0027    0.0013378
enh89882     5   82602600   82603600      3       1  150064       1.8634     0.031205
enh89922     5   85757000   85758000      2       1  150064       1.7085     0.043772
enh89926     5   86263700   86264700      1       1  150064       1.7755      0.03791
enh89928     5   86409300   86410300      3       2  150064       1.7025     0.044332
enh89938     5   87194600   87195600      2       1  150064       1.7223     0.042504
enh89939     5   87562400   87563400      1       1  150064       3.0352     0.001202
enh89940     5   87687600   87688600      1       1  150064       3.7501    8.838e-05
enh89941     5   87689200   87690200      1       1  150064       2.8458     0.002215
enh89945     5   88029700   88030700      2       1  150064       1.9015     0.028618
enh89948     5   88087700   88088700      2       1  150064       2.4131    0.0079077
enh89951     5   88125400   88126400      1       1  150064       2.3685      0.00893
enh89956     5   88181300   88182300      3       2  150064       1.7625     0.038988
enh89961     5   88237900   88238900      1       1  150064       2.5747     0.005017
enh89968     5   88740900   88741900      3       1  150064       3.2391   0.00059949
enh89976     5   89311000   89312000      3       2  150064       2.4833    0.0065079
enh89977     5   89407000   89408000      1       1  150064       2.8207     0.002396
enh89978     5   89480500   89481500      4       2  150064       2.2067     0.013666
enh89981     5   89686300   89687300      3       2  150064        1.676     0.046867
enh89983     5   89703400   89704400      2       1  150064       2.9331     0.001678
enh89985     5   89768000   89769000      1       1  150064       1.8942       0.0291
enh89989     5   90161900   90162900      5       2  150064       3.9943   3.2448e-05
enh89990     5   90167900   90168900      2       1  150064       3.6022   0.00015774
enh89994     5   90228700   90229700      4       1  150064       2.9589    0.0015436
enh89995     5   90236100   90237100      6       3  150064       3.9292   4.2611e-05
enh89996     5   90250600   90251600      5       2  150064        3.656   0.00012811
enh89997     5   90278300   90279300      2       1  150064       2.0126     0.022079
enh89998     5   90312800   90313800      2       1  150064       2.2737     0.011491
enh89999     5   90320400   90321400      2       1  150064       1.6457     0.049916
enh90002     5   90358000   90359000      1       1  150064       1.9888      0.02336
enh90003     5   90368500   90369500      2       1  150064       2.2839     0.011188
enh90006     5   90410000   90411000      3       1  150064       2.5203    0.0058632
enh90007     5   90415400   90416400      5       2  150064       2.2068     0.013663
enh90008     5   90417400   90418400      3       2  150064       1.8022     0.035755
enh90009     5   90422300   90423300      1       1  150064       2.1306      0.01656
enh90011     5   90441000   90442000      2       1  150064       2.5345    0.0056307
enh90014     5   90471300   90472300      6       2  150064        2.785    0.0026763
enh90027     5   90673200   90674200      1       1  150064       1.6709      0.04737
enh90028     5   90673600   90674600      1       1  150064       1.6709      0.04737
enh90037     5   91972800   91973800      1       1  150064       2.4788     0.006591
enh90050     5   92280600   92281600      1       1  150064       2.9833     0.001426
enh90051     5   92326600   92327600      2       1  150064       2.7251    0.0032143
enh90059     5   92442700   92443700      5       2  150064        3.463   0.00026714
enh90060     5   92455600   92456600      2       1  150064       2.8598    0.0021194
enh90065     5   92500000   92501000      1       1  150064       2.1272       0.0167
enh90113     5   93576200   93577200      1       1  150064       1.8238      0.03409
enh90118     5   93951900   93952900      2       1  150064       2.6652    0.0038477
enh90119     5   93955300   93956300      3       2  150064       2.6984    0.0034842
enh90120     5   93957100   93958100      4       1  150064       2.5655    0.0051515
enh90126     5   94185500   94186500      5       2  150064       1.9227     0.027262
enh90134     5   94868600   94869600      1       1  150064       2.0927      0.01819
enh90168     5   95198500   95199500      2       1  150064       2.4584    0.0069775
enh90177     5   95276300   95277300      2       1  150064       2.0664     0.019394
enh90183     5   95403300   95404300      3       1  150064       1.8395      0.03292
enh90196     5   95590500   95591500      4       2  150064       2.5438    0.0054832
enh90200     5   95672900   95673900      3       2  150064       2.7115    0.0033492
enh90201     5   95743500   95744500      1       1  150064       1.6457      0.04991
enh90207     5   95917700   95918700      2       1  150064       1.7824     0.037343
enh90213     5   95984500   95985500      2       1  150064       1.9876     0.023428
enh90216     5   95990500   95991500      3       1  150064        1.807     0.035378
enh90217     5   95991700   95992700      3       2  150064       2.0584     0.019778
enh90219     5   95999600   96000600      1       1  150064       2.2133      0.01344
enh90221     5   96016100   96017100      5       2  150064        2.145     0.015976
enh90223     5   96034800   96035800      1       1  150064        2.464     0.006869
enh90244     5   96211000   96212000      8       4  150064       1.8176     0.034565
enh90246     5   96221100   96222100      4       1  150064       2.0314     0.021106
enh90247     5   96273300   96274300      2       1  150064       2.6751    0.0037359
enh90248     5   96276000   96277000      4       1  150064       2.5433    0.0054911
enh90249     5   96288900   96289900      4       2  150064       2.3136     0.010344
enh90252     5   96320100   96321100      6       2  150064        2.212     0.013482
enh90253     5   96344900   96345900      1       1  150064       2.6721     0.003769
enh90254     5   96355400   96356400      4       2  150064       2.1878     0.014342
enh90269     5   97444600   97445600      1       1  150064       2.3256      0.01002
enh90277     5   97846000   97847000      4       2  150064       2.5638     0.005177
enh90284     5   98131600   98132600      1       1  150064       1.9369      0.02638
enh90285     5   98246700   98247700      2       1  150064       2.1203     0.016991
enh90286     5   98261200   98262200      2       1  150064       2.6084    0.0045485
enh90287     5   98261800   98262800      2       1  150064       2.6084    0.0045485
enh90290     5   98270600   98271600      3       2  150064       1.8377     0.033056
enh90295     5   98362700   98363700      4       2  150064       1.8664     0.030993
enh90315     5  101632200  101633200      2       1  150064       2.5896    0.0048051
enh90317     5  101952900  101953900      5       2  150064       2.0042     0.022525
enh90325     5  102113800  102114800      2       1  150064       2.5848     0.004872
enh90373     5  106309600  106310600      3       2  150064       2.4213    0.0077327
enh90377     5  106660300  106661300      4       2  150064       1.7352     0.041354
enh90380     5  106723600  106724600      3       1  150064       2.3799    0.0086579
enh90381     5  106725000  106726000      3       2  150064       2.3372    0.0097143
enh90383     5  106731500  106732500      2       1  150064       2.6417     0.004125
enh90385     5  106753700  106754700      6       2  150064       2.2184     0.013263
enh90386     5  106761000  106762000      2       1  150064       2.4181    0.0078017
enh90387     5  106767600  106768600      3       1  150064       2.1426     0.016073
enh90388     5  106771800  106772800      4       2  150064       2.1957     0.014056
enh90389     5  106785800  106786800      4       2  150064       2.2645     0.011772
enh90399     5  106869200  106870200      1       1  150064        2.577     0.004983
enh90400     5  106877800  106878800      1       1  150064       3.3924    0.0003464
enh90401     5  106878400  106879400      3       1  150064       3.1692   0.00076419
enh90402     5  106879600  106880600      2       1  150064       2.4641    0.0068676
enh90403     5  106881200  106882200      5       2  150064       2.2608     0.011886
enh90404     5  106892800  106893800      6       2  150064       2.4193    0.0077762
enh90418     5  107009200  107010200      2       1  150064       2.1988     0.013946
enh90419     5  107040300  107041300      7       4  150064       2.5323    0.0056662
enh90420     5  107100700  107101700      2       1  150064       2.3178     0.010231
enh90421     5  107105000  107106000      4       2  150064       1.7602      0.03919
enh90425     5  107144200  107145200      2       1  150064       1.8118     0.035006
enh90426     5  107148000  107149000      2       1  150064       2.0666     0.019384
enh90427     5  107204900  107205900      3       2  150064       3.5403   0.00019986
enh90456     5  108381000  108382000      4       1  150064       2.5309    0.0056883
enh90460     5  108723500  108724500      3       1  150064       2.1118      0.01735
enh90462     5  108742000  108743000      3       1  150064       1.7813     0.037429
enh90465     5  108790700  108791700      3       1  150064       2.5516    0.0053619
enh90466     5  108803800  108804800      2       1  150064       2.1804     0.014614
enh90468     5  108820500  108821500      3       2  150064        3.241   0.00059564
enh90471     5  108965200  108966200      3       2  150064       1.7964     0.036213
enh90473     5  108980700  108981700      3       2  150064       1.9848     0.023581
enh90474     5  108992600  108993600      4       2  150064       4.3304   7.4427e-06
enh90477     5  109032600  109033600      3       2  150064       4.2194   1.2245e-05
enh90478     5  109039400  109040400      4       2  150064        4.598   2.1327e-06
enh90479     5  109040400  109041400      4       2  150064        1.896     0.028977
enh90480     5  109075300  109076300      2       1  150064       4.1135   1.9482e-05
enh90481     5  109078500  109079500      6       3  150064         3.11   0.00093533
enh90482     5  109114700  109115700      1       1  150064       2.2587      0.01195
enh90483     5  109141200  109142200      4       2  150064       4.1835    1.435e-05
enh90484     5  109198700  109199700      2       1  150064       3.4924   0.00023934
enh90485     5  109201100  109202100      6       3  150064       4.3082   8.2284e-06
enh90506     5  110558600  110559600      3       2  150064       2.0899     0.018316
enh90517     5  110938700  110939700      6       3  150064       1.8588     0.031524
enh90519     5  111011400  111012400      2       1  150064       1.7594     0.039254
enh90521     5  111033100  111034100      4       2  150064        2.951    0.0015839
enh90522     5  111057900  111058900      8       3  150064       2.0365     0.020848
enh90523     5  111066400  111067400      7       4  150064        2.106     0.017604
enh90588     5  112311000  112312000      2       1  150064       2.6321    0.0042434
enh90609     5  112460200  112461200      6       1  150064       2.7939    0.0026039
enh90642     5  112941700  112942700      4       2  150064       2.0075      0.02235
enh90660     5  114758900  114759900      7       2  150064       1.6797     0.046512
enh90661     5  114766400  114767400      1       1  150064       1.9674      0.02457
enh90665     5  114793300  114794300      8       3  150064       2.5547    0.0053136
enh90681     5  115020000  115021000      4       2  150064       2.0235     0.021511
enh90682     5  115021700  115022700      6       3  150064        2.457    0.0070042
enh90689     5  115180100  115181100      2       1  150064       1.8686     0.030839
enh90698     5  115419000  115420000      3       1  150064       2.2671     0.011693
enh90700     5  115696300  115697300      7       3  150064       1.7141     0.043255
enh90701     5  115706800  115707800      3       1  150064       1.7899     0.036732
enh90702     5  115713700  115714700      3       2  150064       2.0167     0.021866
enh90721     5  115879100  115880100      2       1  150064       3.8663    5.524e-05
enh90722     5  115882000  115883000      2       1  150064        1.794     0.036406
enh90754     5  117520600  117521600      8       3  150064       2.2525     0.012145
enh90756     5  117864900  117865900      3       2  150064       1.7627     0.038976
enh90757     5  117892600  117893600      3       1  150064       2.0025     0.022617
enh90792     5  118690500  118691500      3       2  150064       2.2301     0.012871
enh90815     5  119782000  119783000      5       2  150064       2.2361     0.012673
enh90825     5  120534400  120535400      3       2  150064       2.1986     0.013954
enh90851     5  121646400  121647400      1       1  150064       1.8152      0.03475
enh90852     5  121658400  121659400      1       1  150064       1.6569      0.04877
enh90864     5  121754500  121755500      4       1  150064       1.7339     0.041466
enh90871     5  121836100  121837100      2       1  150064       2.0785      0.01883
enh90917     5  122841200  122842200      2       1  150064       2.9792    0.0014448
enh90959     5  123624700  123625700      4       1  150064       2.7684    0.0028167
enh90962     5  123707000  123708000      3       1  150064       2.0493     0.020217
enh90980     5  123935000  123936000      4       2  150064       1.9146     0.027773
enh90981     5  123940800  123941800      3       2  150064       2.7213    0.0032512
enh90987     5  123977000  123978000      4       2  150064       1.8602     0.031427
enh90998     5  124012700  124013700      3       2  150064       1.8519     0.032022
enh91014     5  124057400  124058400      1       1  150064       2.0112      0.02215
enh91060     5  124683800  124684800      2       1  150064       1.8261     0.033916
enh91061     5  124708300  124709300      6       2  150064       3.2123   0.00065835
enh91065     5  124819600  124820600      3       2  150064       1.7123     0.043421
enh91066     5  124821500  124822500      1       1  150064       2.4823     0.006526
enh91067     5  124885600  124886600      1       1  150064       1.7624        0.039
enh91074     5  124993300  124994300      3       1  150064       1.9472     0.025753
enh91075     5  124995200  124996200      5       1  150064       2.1421     0.016092
enh91078     5  125055100  125056100      6       3  150064       1.6727     0.047189
enh91079     5  125170900  125171900      9       2  150064         2.69    0.0035723
enh91080     5  125338700  125339700      3       1  150064       2.0069     0.022378
enh91081     5  125350800  125351800      4       2  150064       2.1495     0.015799
enh91083     5  125390200  125391200      6       3  150064       1.7857     0.037071
enh91084     5  125391700  125392700      2       1  150064       2.8431    0.0022336
enh91086     5  125475400  125476400      5       2  150064       2.1291     0.016623
enh91094     5  125709200  125710200      2       1  150064       1.7938     0.036426
enh91097     5  125750300  125751300      3       1  150064       2.0887     0.018369
enh91098     5  125758000  125759000      3       2  150064       1.7156     0.043121
enh91099     5  125760600  125761600      2       1  150064       1.6873     0.045774
enh91117     5  125874200  125875200      6       2  150064       3.0359    0.0011991
enh91127     5  126193100  126194100      2       1  150064       2.1725     0.014911
enh91128     5  126204000  126205000      5       3  150064       2.9094    0.0018108
enh91135     5  126307200  126308200      2       1  150064       3.5356   0.00020346
enh91139     5  126347200  126348200      2       1  150064       3.2611   0.00055493
enh91157     5  126995800  126996800      3       2  150064       2.2598     0.011917
enh91158     5  127001600  127002600      1       1  150064       1.6689      0.04757
enh91163     5  127137700  127138700      1       1  150064        2.686     0.003616
enh91164     5  127149500  127150500      3       2  150064       3.0831    0.0010242
enh91165     5  127202800  127203800      2       1  150064       3.3989    0.0003383
enh91166     5  127206700  127207700      1       1  150064       3.7499    8.844e-05
enh91167     5  127211200  127212200      2       1  150064       3.8921   4.9696e-05
enh91168     5  127220600  127221600      3       1  150064       3.8877   5.0609e-05
enh91176     5  127416100  127417100      3       1  150064       2.4815    0.0065408
enh91178     5  127447200  127448200      3       2  150064       2.4197    0.0077675
enh91182     5  127600000  127601000      2       1  150064       2.6019     0.004636
enh91184     5  127694600  127695600      3       2  150064       2.9499    0.0015895
enh91223     5  130598200  130599200      1       1  150064       1.6604      0.04842
enh91238     5  130824000  130825000      2       1  150064       1.9187     0.027513
enh91241     5  130871800  130872800      2       1  150064       1.7383     0.041081
enh91245     5  130945700  130946700      1       1  150064       1.7649      0.03879
enh91250     5  130990800  130991800      1       1  150064       1.8073      0.03536
enh91290     5  131770200  131771200      2       1  150064       1.8845      0.02975
enh91292     5  131781500  131782500      2       1  150064       2.1526     0.015675
enh91294     5  131793700  131794700      4       2  150064       2.4699    0.0067573
enh91295     5  131800500  131801500      8       4  150064       1.9225     0.027269
enh91296     5  131805900  131806900      5       2  150064       1.7579     0.039382
enh91333     5  132391600  132392600      2       1  150064        1.667     0.047753
enh91459     5  134574800  134575800      5       3  150064        1.782     0.037375
enh91493     5  135006800  135007800     13       4  150064       1.7478     0.040247
enh91496     5  135051000  135052000      1       1  150064       2.2539       0.0121
enh91497     5  135054600  135055600      2       1  150064        1.947      0.02577
enh91501     5  135079200  135080200      6       3  150064       2.1727     0.014901
enh91502     5  135165300  135166300      5       2  150064       2.3805    0.0086443
enh91520     5  135372200  135373200      1       1  150064       2.2179      0.01328
enh91543     5  136478100  136479100      1       1  150064       2.2788      0.01134
enh91545     5  136526200  136527200      5       2  150064       2.9572    0.0015521
enh91546     5  136527600  136528600      2       1  150064       2.7137    0.0033269
enh91547     5  136541500  136542500      3       2  150064       2.2672      0.01169
enh91548     5  136554100  136555100      7       3  150064       1.8145     0.034797
enh91550     5  136636000  136637000      3       1  150064       2.0415     0.020602
enh91566     5  137069000  137070000      2       1  150064       3.0669    0.0010815
enh91569     5  137085800  137086800      2       1  150064       2.7947    0.0025974
enh91570     5  137169000  137170000      3       2  150064       2.3165     0.010265
enh91574     5  137223600  137224600      2       1  150064       2.6324    0.0042394
enh91575     5  137268900  137269900      1       1  150064        2.222      0.01314
enh91577     5  137366000  137367000      1       1  150064       1.7893      0.03678
enh91578     5  137369300  137370300      1       1  150064       1.7626      0.03898
enh91584     5  137566400  137567400      3       2  150064       3.4988   0.00023365
enh91589     5  137672000  137673000      3       2  150064        2.518    0.0059018
enh91590     5  137675600  137676600      3       1  150064       3.2208   0.00063924
enh91591     5  137685300  137686300      1       1  150064       2.1586      0.01544
enh91594     5  137705000  137706000      4       2  150064       2.4794    0.0065804
enh91596     5  137775500  137776500      4       2  150064       4.2898   8.9401e-06
enh91597     5  137785000  137786000      1       1  150064       3.4458    0.0002847
enh91598     5  137785500  137786500      1       1  150064       4.2491    1.073e-05
enh91599     5  137793900  137794900      4       2  150064       2.1181     0.017084
enh91600     5  137798600  137799600      3       2  150064       4.1241   1.8611e-05
enh91602     5  137839700  137840700      1       1  150064       5.6147    9.845e-09
enh91603     5  137863600  137864600      3       2  150064       5.3595    4.173e-08
enh91606     5  137880800  137881800      1       1  150064       5.1073    1.634e-07
enh91608     5  137883500  137884500      5       3  150064       3.0261    0.0012387
enh91609     5  137908800  137909800      1       1  150064       3.1639    0.0007783
[truncated: 866,967 more chars]
