# Supplementary material for: Identifying enhancer properties associated with genetic risk for complex traits using regulome-wide association studies
Source: PLoS Comput Biol. 2022 Sep 7;18(9):e1010430. doi: 10.1371/journal.pcbi.1010430 (PMC9484640; doi:10.1371/journal.pcbi.1010430)
Supplement: S3 Table — Sample names are as described in the ROADMAP epigenomics project integrative analysis portal: https://egg2.wustl.edu/roadmap/web_portal/meta.html. (ZIP) [file pcbi.1010430.s010.zip › supplemental_table3/E089muscle_sig_enhancers05.gcov.out]

GENE       CHR      START       STOP  NSNPS  NPARAM       N        ZSTAT            P
enh43866     1     966000     967000      1       1  150064       1.6666       0.0478
enh43895     1    1253300    1254300      2       1  150064       1.8249     0.034007
enh43929     1    1480900    1481900      2       1  150064       1.6625     0.048204
enh43935     1    1510900    1511900      4       1  150064       1.6881     0.045692
enh43972     1    1841400    1842400      3       1  150064       2.0797     0.018775
enh43973     1    1846500    1847500      2       1  150064       1.8266     0.033877
enh43975     1    1854800    1855800      3       2  150064       2.3199     0.010172
enh43983     1    2063200    2064200      1       1  150064       2.0727       0.0191
enh43985     1    2080200    2081200      1       1  150064       3.5192    0.0002164
enh43986     1    2082500    2083500      6       2  150064       3.0577    0.0011151
enh43989     1    2110500    2111500      7       3  150064       2.8597    0.0021204
enh43994     1    2127000    2128000      2       1  150064       2.5265    0.0057606
enh43998     1    2137600    2138600      3       2  150064       2.2989     0.010754
enh43999     1    2140900    2141900      4       2  150064       2.0987     0.017921
enh44003     1    2173100    2174100      3       2  150064       2.9955    0.0013701
enh44015     1    2211300    2212300      3       1  150064       2.1734     0.014875
enh44023     1    2233200    2234200      2       1  150064        2.019     0.021745
enh44024     1    2236200    2237200      5       3  150064       2.5458    0.0054515
enh44035     1    2309900    2310900      5       2  150064       3.0179    0.0012728
enh44058     1    2524300    2525300      9       2  150064       2.9603    0.0015365
enh44059     1    2525400    2526400      2       1  150064       2.7807    0.0027122
enh44060     1    2538400    2539400      8       3  150064       3.0786      0.00104
enh44061     1    2564400    2565400      3       2  150064       3.4482   0.00028216
enh44062     1    2571200    2572200      2       1  150064       2.8339    0.0022993
enh44068     1    3043300    3044300      2       1  150064       1.8963     0.028961
enh44129     1    4522900    4523900     10       2  150064       2.2128     0.013456
enh44132     1    4749200    4750200      2       1  150064       2.4066    0.0080518
enh44135     1    4856300    4857300      4       2  150064       2.4331    0.0074858
enh44142     1    5831300    5832300      6       2  150064       2.7305    0.0031624
enh44162     1    6260300    6261300      1       1  150064       1.7453      0.04047
enh44194     1    6552100    6553100      3       1  150064       1.9459     0.025835
enh44195     1    6554800    6555800      3       1  150064       2.1548      0.01559
enh44203     1    6648800    6649800      4       2  150064       1.7673     0.038589
enh44205     1    6656700    6657700      5       2  150064       1.6889      0.04562
enh44206     1    6657800    6658800      4       2  150064       1.9395     0.026219
enh44207     1    6658400    6659400      6       3  150064       1.6901     0.045505
enh44210     1    6684100    6685100      2       1  150064       2.1264     0.016733
enh44212     1    6688200    6689200      2       1  150064       2.1126     0.017318
enh44213     1    6694000    6695000      7       3  150064       3.1658   0.00077324
enh44216     1    6732300    6733300      4       2  150064       4.1863   1.4177e-05
enh44217     1    6759800    6760800      2       1  150064       3.5669   0.00018061
enh44226     1    6862600    6863600      1       1  150064       1.6802      0.04646
enh44236     1    7020100    7021100      1       1  150064       1.9101      0.02806
enh44238     1    7044900    7045900      3       2  150064       2.4135    0.0078999
enh44264     1    7561200    7562200      6       2  150064       1.7432     0.040651
enh44321     1    8353400    8354400      2       1  150064        3.726   9.7277e-05
enh44322     1    8373800    8374800      3       2  150064        4.624   1.8821e-06
enh44323     1    8383600    8384600      3       2  150064       3.6196    0.0001475
enh44325     1    8406500    8407500      4       2  150064       4.2889   8.9764e-06
enh44327     1    8409600    8410600      3       2  150064       2.3974    0.0082556
enh44328     1    8412100    8413100      3       2  150064       4.9919   2.9898e-07
enh44331     1    8427300    8428300      1       1  150064       2.9348     0.001669
enh44333     1    8430200    8431200      4       1  150064       2.4888    0.0064085
enh44334     1    8432000    8433000      3       2  150064        4.388   5.7203e-06
enh44336     1    8436000    8437000      3       2  150064       4.2536    1.052e-05
enh44338     1    8440200    8441200      1       1  150064       3.7753     7.99e-05
enh44340     1    8444500    8445500      2       1  150064       4.8974   4.8548e-07
enh44343     1    8466900    8467900      3       2  150064       4.5486   2.6996e-06
enh44344     1    8468600    8469600      2       1  150064       4.9784   3.2059e-07
enh44354     1    8490600    8491600      3       2  150064       4.9891   3.0334e-07
enh44356     1    8495300    8496300      2       1  150064       5.0697   1.9924e-07
enh44357     1    8498300    8499300      1       1  150064        5.656    7.747e-09
enh44358     1    8500900    8501900      2       1  150064       4.5893   2.2235e-06
enh44360     1    8516300    8517300      1       1  150064       2.5713     0.005066
enh44362     1    8523900    8524900      5       3  150064       2.7613    0.0028785
enh44363     1    8536700    8537700      3       1  150064       3.2444   0.00058856
enh44364     1    8556900    8557900      3       1  150064       2.7352    0.0031169
enh44369     1    8586300    8587300      2       1  150064       2.4268    0.0076165
enh44372     1    8611700    8612700      2       1  150064       2.5226     0.005825
enh44374     1    8614900    8615900      2       1  150064       3.0698    0.0010711
enh44375     1    8623300    8624300      3       2  150064       2.3761    0.0087482
enh44377     1    8650700    8651700      3       2  150064       2.5933    0.0047533
enh44378     1    8658200    8659200      5       2  150064       2.9347    0.0016695
enh44380     1    8711800    8712800      1       1  150064       2.6695     0.003798
enh44381     1    8719400    8720400      1       1  150064       2.4949       0.0063
enh44382     1    8721900    8722900      1       1  150064       2.2886      0.01105
enh44383     1    8723900    8724900      1       1  150064       2.9184     0.001759
enh44384     1    8726100    8727100      1       1  150064       2.8965     0.001887
enh44386     1    8730500    8731500      2       1  150064       2.3313     0.009868
enh44388     1    8740500    8741500      3       2  150064       2.7617    0.0028751
enh44393     1    8766900    8767900      4       2  150064       2.4406    0.0073308
enh44394     1    8771900    8772900      2       1  150064       2.1925     0.014172
enh44397     1    8787700    8788700      3       2  150064       3.4642   0.00026589
enh44415     1    8950000    8951000      3       1  150064       2.8461    0.0022127
enh44418     1    8998500    8999500      4       2  150064       2.2003     0.013894
enh44459     1    9331200    9332200     10       2  150064       2.4703    0.0067496
enh44482     1    9422400    9423400      6       3  150064        2.065     0.019463
enh44507     1    9651600    9652600      1       1  150064       1.8634       0.0312
enh44525     1    9900000    9901000      2       1  150064       1.8595     0.031481
enh44531     1    9923300    9924300      3       2  150064        2.006      0.02243
enh44577     1   10367700   10368700      3       1  150064       1.7143     0.043237
enh44641     1   10901000   10902000      2       1  150064       1.9252     0.027102
enh44646     1   10961200   10962200      3       1  150064       2.1209     0.016963
enh44685     1   11767400   11768400      4       2  150064       1.7161     0.043076
enh44696     1   11851500   11852500      3       2  150064       1.6519     0.049277
enh44715     1   11995500   11996500      4       2  150064       2.1548     0.015588
enh44716     1   11997100   11998100      2       1  150064       2.3366    0.0097313
enh44717     1   11997800   11998800      1       1  150064       2.7935     0.002607
enh44718     1   11999600   12000600      2       1  150064       2.4716    0.0067251
enh44720     1   12004200   12005200      3       2  150064       1.8683     0.030857
enh44721     1   12012300   12013300      9       3  150064       2.1053     0.017631
enh44735     1   12112300   12113300      5       2  150064       1.7028     0.044306
enh44736     1   12127600   12128600      2       1  150064       2.6411    0.0041314
enh44737     1   12128100   12129100      2       1  150064       2.6411    0.0041314
enh44740     1   12190200   12191200      3       1  150064       1.6689     0.047567
enh44796     1   12645600   12646600      1       1  150064       1.6494      0.04953
enh44825     1   14074400   14075400      2       1  150064       1.6562     0.048838
enh44830     1   14090700   14091700      1       1  150064       1.7987      0.03603
enh44838     1   14465100   14466100      8       2  150064       1.7233     0.042417
enh44857     1   14847700   14848700      1       1  150064       2.0798      0.01877
enh44882     1   15253200   15254200      4       1  150064       1.7052      0.04408
enh44932     1   15533300   15534300      1       1  150064       2.2984      0.01077
enh45035     1   16352800   16353800      5       3  150064       2.0835     0.018603
enh45069     1   16564000   16565000      2       1  150064       2.7283    0.0031827
enh45071     1   16570000   16571000      2       1  150064       2.4068    0.0080463
enh45072     1   16574700   16575700      1       1  150064       2.3933     0.008348
enh45073     1   16577100   16578100      2       1  150064       1.8597     0.031464
enh45074     1   16650600   16651600      2       1  150064       1.7495       0.0401
enh45076     1   16679200   16680200      1       1  150064       2.0801      0.01876
enh45079     1   16697900   16698900      2       1  150064       1.6637     0.048085
enh45080     1   16699000   16700000      3       1  150064       1.7831     0.037283
enh45083     1   16703400   16704400      3       1  150064       2.0108     0.022174
enh45084     1   16711600   16712600      2       1  150064       1.7801     0.037533
enh45085     1   16714000   16715000      3       1  150064       1.8696     0.030773
enh45087     1   16722900   16723900      4       1  150064       2.0449      0.02043
enh45130     1   17309500   17310500      3       2  150064       2.2235     0.013092
enh45131     1   17310900   17311900      2       1  150064       2.5752    0.0050092
enh45134     1   17371800   17372800      6       1  150064       2.4293    0.0075639
enh45135     1   17378600   17379600      2       1  150064       2.7791    0.0027255
enh45136     1   17382300   17383300      6       2  150064       2.7992    0.0025617
enh45137     1   17386000   17387000      4       2  150064       2.9968     0.001364
enh45138     1   17389700   17390700      7       3  150064       2.3766    0.0087372
enh45139     1   17407100   17408100      9       3  150064        2.637    0.0041819
enh45198     1   18458700   18459700      4       2  150064       2.3496    0.0093958
enh45216     1   19217700   19218700      3       1  150064       1.9578     0.025127
enh45258     1   19639900   19640900      5       3  150064       1.6512     0.049344
enh45259     1   19641800   19642800      5       2  150064        1.834     0.033328
enh45267     1   19695800   19696800      3       2  150064       1.8934     0.029151
enh45299     1   19821700   19822700      2       1  150064       3.1151    0.0009193
enh45300     1   19831500   19832500      6       3  150064       1.6887     0.045639
enh45314     1   19966800   19967800      1       1  150064       2.3371     0.009718
enh45349     1   20651600   20652600      5       2  150064       2.2432     0.012442
enh45353     1   20819800   20820800      1       1  150064       1.7361      0.04127
enh45369     1   21059800   21060800      2       1  150064       2.8097    0.0024792
enh45371     1   21114600   21115600      2       1  150064       2.4415    0.0073133
enh45373     1   21247300   21248300      2       1  150064       2.4804    0.0065621
enh45374     1   21263000   21264000      1       1  150064       1.7224       0.0425
enh45375     1   21338900   21339900      3       2  150064       1.6757       0.0469
enh45376     1   21339600   21340600      2       1  150064       2.6501    0.0040235
enh45377     1   21348400   21349400      1       1  150064       2.1326      0.01648
enh45378     1   21361400   21362400      2       1  150064       1.9996     0.022773
enh45380     1   21441800   21442800      3       2  150064       2.0851     0.018531
enh45382     1   21476100   21477100      2       1  150064       3.0777    0.0010431
enh45383     1   21497400   21498400      3       1  150064       2.9716     0.001481
enh45384     1   21500200   21501200      2       1  150064       2.3653    0.0090067
enh45386     1   21521200   21522200      1       1  150064       1.7381       0.0411
enh45444     1   21940900   21941900      4       1  150064       1.9238     0.027187
enh45453     1   22090700   22091700      5       2  150064        1.912      0.02794
enh45480     1   22350000   22351000      5       2  150064       2.2927     0.010933
enh45481     1   22352800   22353800      5       2  150064       2.4891    0.0064031
enh45484     1   22369300   22370300      1       1  150064       3.2129     0.000657
enh45487     1   22382200   22383200      2       1  150064       2.7113    0.0033512
enh45497     1   22452700   22453700      5       3  150064       2.0685     0.019295
enh45549     1   23142100   23143100      6       2  150064       1.8742      0.03045
enh45623     1   23888900   23889900      2       1  150064       1.9327     0.026637
enh45647     1   24121100   24122100      1       1  150064       1.9058      0.02834
enh45672     1   24372700   24373700      3       1  150064       2.5782    0.0049652
enh45692     1   24691500   24692500      3       2  150064       1.7634     0.038918
enh45694     1   24720000   24721000      2       1  150064       2.3716    0.0088561
enh45702     1   24867600   24868600      7       3  150064       2.6794    0.0036878
enh45706     1   24932400   24933400      4       2  150064       1.8994     0.028754
enh45707     1   24967400   24968400      2       1  150064       2.5702    0.0050815
enh45737     1   25348300   25349300      3       2  150064       1.8001     0.035924
enh45877     1   26508400   26509400      2       1  150064        2.043     0.020525
enh45903     1   26873000   26874000      3       2  150064       2.0171     0.021842
enh45904     1   26882400   26883400      1       1  150064       2.1998      0.01391
enh45905     1   26900900   26901900      5       3  150064       1.7477     0.040262
enh45910     1   27020400   27021400      2       1  150064       2.5533    0.0053346
enh45911     1   27025800   27026800      1       1  150064       2.6787     0.003695
enh45915     1   27048400   27049400      1       1  150064       2.7248     0.003217
enh45916     1   27051700   27052700      3       1  150064       2.6828    0.0036507
enh45917     1   27053700   27054700      2       1  150064        1.943      0.02601
enh45919     1   27079100   27080100      3       1  150064       2.5696    0.0050905
enh45920     1   27094400   27095400      1       1  150064       2.7557     0.002928
enh45921     1   27098100   27099100      1       1  150064       2.7473     0.003004
enh45928     1   27175300   27176300      1       1  150064       2.4217     0.007724
enh45929     1   27181500   27182500      1       1  150064       2.0445      0.02045
enh45937     1   27240900   27241900      1       1  150064       2.3829     0.008588
enh45938     1   27247000   27248000      2       1  150064       2.7103    0.0033606
enh45939     1   27249300   27250300      1       1  150064        2.512     0.006003
enh45954     1   27397000   27398000      4       1  150064        1.756     0.039544
enh45955     1   27425400   27426400      1       1  150064         2.29      0.01101
enh45961     1   27444200   27445200      1       1  150064       1.8468      0.03239
enh45962     1   27448700   27449700      1       1  150064       2.1775      0.01472
enh45966     1   27466400   27467400      1       1  150064       1.6802      0.04646
enh45989     1   27693700   27694700      1       1  150064       1.8301      0.03362
enh46033     1   27899800   27900800      2       1  150064       1.7821     0.037367
enh46041     1   27932800   27933800      2       1  150064       1.9507     0.025546
enh46043     1   27947800   27948800      2       1  150064       1.6501     0.049462
enh46044     1   27955000   27956000      2       1  150064        1.664     0.048061
enh46046     1   27969900   27970900      1       1  150064       1.9646      0.02473
enh46086     1   28499500   28500500      2       1  150064       3.6693   0.00012161
enh46094     1   28575000   28576000      5       2  150064       1.6932      0.04521
enh46096     1   28588000   28589000      2       1  150064       2.6132    0.0044846
enh46098     1   28622900   28623900      3       2  150064       2.0438     0.020484
enh46100     1   28649900   28650900      1       1  150064       1.7757      0.03789
enh46102     1   28656200   28657200      2       1  150064       1.9853     0.023554
enh46103     1   28695200   28696200      2       1  150064       1.9333     0.026598
enh46104     1   28743800   28744800      3       1  150064       2.0259     0.021387
enh46106     1   28782200   28783200      1       1  150064       2.4036     0.008118
enh46108     1   28829100   28830100      3       1  150064       2.1787     0.014679
enh46112     1   28845600   28846600      1       1  150064       2.4689     0.006776
enh46114     1   28880200   28881200      1       1  150064       2.5866     0.004847
enh46115     1   28916800   28917800      2       1  150064       2.8882    0.0019374
enh46118     1   28967300   28968300      3       1  150064       2.2733     0.011504
enh46119     1   28970400   28971400      1       1  150064       2.3123      0.01038
enh46120     1   28973600   28974600      2       1  150064       2.0484     0.020261
enh46129     1   29081000   29082000      1       1  150064       3.0777     0.001043
enh46132     1   29111200   29112200      1       1  150064       2.4417      0.00731
enh46137     1   29211500   29212500      5       1  150064       2.1952     0.014076
enh46143     1   29446600   29447600      3       1  150064       3.2265   0.00062646
enh46151     1   29505000   29506000      3       2  150064       2.5506    0.0053764
enh46155     1   29555800   29556800      3       1  150064       2.0326     0.021045
enh46156     1   29575600   29576600      4       2  150064       2.1119     0.017348
enh46158     1   29597000   29598000      2       1  150064       2.1161     0.017169
enh46173     1   30457300   30458300      3       2  150064       3.9025   4.7592e-05
enh46174     1   30481800   30482800      8       2  150064       3.2742   0.00052988
enh46175     1   30485200   30486200      4       2  150064       3.5792   0.00017232
enh46186     1   31180300   31181300     12       2  150064       1.6714     0.047325
enh46195     1   31221800   31222800      1       1  150064       1.9067      0.02828
enh46217     1   31351800   31352800      2       1  150064        1.785     0.037131
enh46222     1   31366100   31367100      4       2  150064       1.7185     0.042857
enh46250     1   31688300   31689300     11       2  150064        2.927    0.0017112
enh46253     1   31770800   31771800      2       1  150064       3.3482   0.00040666
enh46254     1   31841400   31842400      2       1  150064       1.6729     0.047174
enh46255     1   31844000   31845000      1       1  150064        3.082     0.001028
enh46256     1   31848300   31849300      3       2  150064       4.5303   2.9454e-06
enh46257     1   31852000   31853000      1       1  150064       1.9841      0.02362
enh46258     1   31854600   31855600      3       1  150064       4.3807   5.9157e-06
enh46259     1   31862600   31863600      7       2  150064       3.8162   6.7756e-05
enh46260     1   31867600   31868600      2       1  150064       2.8315    0.0023167
enh46261     1   31878500   31879500      5       2  150064        2.883    0.0019695
enh46262     1   31888300   31889300      2       1  150064        2.709    0.0033745
enh46263     1   31894600   31895600      3       1  150064       1.7846     0.037167
enh46276     1   32029800   32030800      1       1  150064       2.3782     0.008699
enh46313     1   32261800   32262800      1       1  150064       1.7442      0.04056
enh46324     1   32398100   32399100      4       2  150064       1.8691     0.030805
enh46351     1   32616700   32617700      1       1  150064       2.0177      0.02181
enh46354     1   32663100   32664100      1       1  150064       1.7481      0.04022
enh46363     1   32707700   32708700      3       1  150064       1.7063     0.043974
enh46364     1   32712000   32713000      3       1  150064       1.7052     0.044077
enh46376     1   32811200   32812200      1       1  150064        2.932     0.001684
enh46408     1   33232800   33233800      2       1  150064       2.3703    0.0088876
enh46411     1   33280100   33281100      2       1  150064        1.684      0.04609
enh46417     1   33338300   33339300      2       1  150064        1.997     0.022915
enh46423     1   33411800   33412800      1       1  150064       2.3553     0.009253
enh46446     1   33593600   33594600      1       1  150064       2.1316      0.01652
enh46454     1   33626400   33627400      2       1  150064       1.6613     0.048329
enh46464     1   33724400   33725400      3       2  150064       2.2615     0.011863
enh46469     1   33760700   33761700      4       2  150064       1.8675     0.030913
enh46471     1   33766100   33767100      3       2  150064       2.3437    0.0095463
enh46477     1   33803000   33804000      3       2  150064       1.9475     0.025736
enh46498     1   33921300   33922300      1       1  150064        1.962      0.02488
enh46501     1   33937000   33938000      2       1  150064       2.4899    0.0063881
enh46528     1   35318200   35319200      4       2  150064       1.8872     0.029566
enh46529     1   35323300   35324300      3       2  150064       2.0918     0.018229
enh46530     1   35325400   35326400      1       1  150064       2.2918      0.01096
enh46539     1   35675600   35676600      4       1  150064       3.5153   0.00021964
enh46540     1   35676200   35677200      4       1  150064       3.5179   0.00021747
enh46560     1   36102400   36103400      2       1  150064       3.6011   0.00015847
enh46565     1   36190900   36191900      2       1  150064       3.2608   0.00055552
enh46566     1   36275600   36276600      4       2  150064       4.3204    7.789e-06
enh46567     1   36316700   36317700      2       1  150064       3.4571   0.00027304
enh46574     1   36401000   36402000      1       1  150064       3.4205    0.0003125
enh46575     1   36553200   36554200      1       1  150064       3.1405    0.0008432
enh46576     1   36555400   36556400      3       2  150064        3.192   0.00070642
enh46580     1   36565100   36566100      6       2  150064       2.3137     0.010343
enh46581     1   36582400   36583400      2       1  150064       1.9427     0.026028
enh46582     1   36593600   36594600      1       1  150064       3.8529    5.836e-05
enh46583     1   36600000   36601000      3       1  150064       3.6681   0.00012219
enh46584     1   36607600   36608600      2       1  150064       3.3975   0.00034006
enh46589     1   36628000   36629000      2       1  150064       3.9956   3.2268e-05
enh46590     1   36631200   36632200      2       1  150064       3.9408   4.0604e-05
enh46597     1   36653100   36654100      3       1  150064       2.6234    0.0043531
enh46669     1   38275200   38276200      1       1  150064        3.469    0.0002612
enh46671     1   38323500   38324500      1       1  150064       3.1702    0.0007616
enh46674     1   38395600   38396600      3       1  150064       2.8765    0.0020106
enh46696     1   38645000   38646000      3       1  150064       2.3621    0.0090847
enh46699     1   38739800   38740800      2       1  150064        3.069     0.001074
enh46718     1   39492800   39493800      5       2  150064       1.7435     0.040624
enh46720     1   39542000   39543000      2       1  150064       2.9168    0.0017683
enh46725     1   39568300   39569300      1       1  150064        1.984      0.02363
enh46747     1   39651100   39652100      2       1  150064       2.1225     0.016899
enh46749     1   39660200   39661200      3       2  150064       1.7081     0.043804
enh46763     1   39863000   39864000      4       2  150064       2.4163    0.0078392
enh46775     1   39974800   39975800      5       3  150064       2.0765     0.018926
enh46787     1   40118600   40119600      4       2  150064       1.7309     0.041736
enh46792     1   40347200   40348200      3       2  150064       2.0052     0.022472
enh46793     1   40358300   40359300      1       1  150064       1.8066      0.03541
enh46836     1   40997800   40998800      1       1  150064       1.8274      0.03382
enh46844     1   41178700   41179700      3       2  150064       2.5619    0.0052053
enh46845     1   41200200   41201200      3       2  150064       2.6699    0.0037933
enh46847     1   41206000   41207000      2       1  150064       2.3034     0.010628
enh46866     1   41447100   41448100      2       1  150064       2.1477     0.015868
enh46867     1   41451900   41452900      4       2  150064       2.3624    0.0090791
enh46868     1   41468800   41469800      5       2  150064        2.221     0.013176
enh46870     1   41480100   41481100      3       1  150064       1.7402      0.04091
enh46875     1   41574600   41575600      4       2  150064       2.1731     0.014886
enh46876     1   41617500   41618500      2       1  150064         2.58    0.0049407
enh46879     1   41701600   41702600      2       1  150064       1.8849     0.029721
enh46888     1   41836500   41837500      2       1  150064       4.1668   1.5445e-05
enh46889     1   41842800   41843800      4       2  150064       2.6422    0.0041181
enh46890     1   41845100   41846100      4       2  150064       4.2818   9.2696e-06
enh46891     1   41853100   41854100      2       1  150064       1.9565     0.025206
enh46893     1   41862100   41863100      4       2  150064       1.6546     0.048999
enh46897     1   41872600   41873600      2       1  150064       1.7398     0.040946
enh46898     1   41878200   41879200      7       2  150064       1.8742     0.030451
enh46900     1   41888600   41889600      3       1  150064       2.1375      0.01628
enh46910     1   41950600   41951600      4       2  150064       3.2566   0.00056377
enh46911     1   41959600   41960600      5       2  150064        1.871     0.030672
enh46922     1   42023800   42024800      3       2  150064       1.7405     0.040889
enh47022     1   43415000   43416000      8       2  150064       1.9734     0.024226
enh47025     1   43420300   43421300      2       1  150064       2.2412     0.012506
enh47027     1   43427600   43428600      4       2  150064       2.0961     0.018037
enh47049     1   43703800   43704800      1       1  150064       2.0292      0.02122
enh47052     1   43739700   43740700      4       2  150064       1.8094     0.035197
enh47053     1   43749700   43750700      2       1  150064       1.8135     0.034879
enh47057     1   43769300   43770300      2       1  150064       2.6374    0.0041776
enh47060     1   43826200   43827200      2       1  150064       3.7172   0.00010072
enh47061     1   43831100   43832100      3       2  150064       1.9251     0.027108
enh47065     1   43856400   43857400      4       2  150064       4.1648   1.5578e-05
enh47067     1   43901100   43902100      2       1  150064       3.4636   0.00026649
enh47069     1   43920400   43921400      4       2  150064       4.1611   1.5834e-05
enh47070     1   43938300   43939300      1       1  150064       3.0047     0.001329
enh47075     1   43998600   43999600      3       2  150064       2.5678    0.0051167
enh47076     1   44001700   44002700      1       1  150064        1.985      0.02357
enh47077     1   44012000   44013000      1       1  150064       2.8397     0.002258
enh47078     1   44019700   44020700      2       1  150064       3.1776   0.00074247
enh47079     1   44023300   44024300      1       1  150064       3.0287     0.001228
enh47082     1   44034400   44035400      3       2  150064       4.2355   1.1403e-05
enh47083     1   44038100   44039100      2       1  150064       2.3046     0.010596
enh47084     1   44045900   44046900      1       1  150064       4.2909    8.899e-06
enh47085     1   44047500   44048500      5       2  150064       2.8226    0.0023819
enh47086     1   44052300   44053300      6       1  150064       2.3714    0.0088605
enh47087     1   44114200   44115200      5       2  150064       4.0012   3.1507e-05
enh47088     1   44153800   44154800      1       1  150064       3.5304    0.0002075
enh47093     1   44182200   44183200      2       1  150064       3.3199   0.00045018
enh47094     1   44185400   44186400      3       1  150064       4.2919   8.8571e-06
enh47095     1   44197600   44198600      2       1  150064        4.844   6.3641e-07
enh47096     1   44226200   44227200      2       1  150064       2.8904    0.0019235
enh47097     1   44229000   44230000      1       1  150064       3.2448    0.0005877
enh47099     1   44232200   44233200      1       1  150064       3.2827     0.000514
enh47100     1   44246500   44247500      1       1  150064       2.9904     0.001393
enh47101     1   44248800   44249800      3       2  150064       3.7981   7.2899e-05
enh47102     1   44251900   44252900      2       1  150064       2.3699    0.0088966
enh47106     1   44301000   44302000      1       1  150064       2.9436     0.001622
enh47107     1   44318800   44319800      3       1  150064       3.9946   3.2404e-05
enh47109     1   44327600   44328600      2       1  150064        2.298     0.010782
enh47111     1   44333900   44334900      2       1  150064       2.8449    0.0022214
enh47112     1   44336000   44337000      2       1  150064       2.9769     0.001456
enh47113     1   44346900   44347900      4       2  150064       3.7759   7.9701e-05
enh47114     1   44350500   44351500      3       2  150064       3.2264   0.00062671
enh47116     1   44379200   44380200      4       1  150064         2.82    0.0024013
enh47117     1   44400400   44401400      4       2  150064       2.6634    0.0038677
enh47119     1   44410800   44411800      2       1  150064       2.5119    0.0060045
enh47120     1   44414600   44415600      4       2  150064       2.5208    0.0058543
enh47122     1   44419400   44420400      2       1  150064       2.4158    0.0078507
enh47123     1   44439200   44440200      3       2  150064       3.1146   0.00092101
enh47124     1   44442000   44443000      2       1  150064        3.126   0.00088601
enh47125     1   44443400   44444400      5       3  150064       2.4915    0.0063602
enh47126     1   44446100   44447100      4       2  150064       1.9799      0.02386
enh47127     1   44452700   44453700      1       1  150064       2.2904        0.011
enh47128     1   44456000   44457000      1       1  150064       2.0898      0.01832
enh47133     1   44480800   44481800      1       1  150064       1.7054      0.04406
enh47134     1   44486100   44487100      1       1  150064       1.8609      0.03138
enh47142     1   44554500   44555500      2       1  150064       2.2919     0.010955
enh47143     1   44677700   44678700      1       1  150064       2.7892     0.002642
enh47145     1   44685600   44686600      3       2  150064       1.9515     0.025502
enh47146     1   44704700   44705700      2       1  150064       2.6077    0.0045579
enh47206     1   45304800   45305800      3       2  150064       1.7558     0.039565
enh47344     1   48223700   48224700      2       1  150064       1.8118     0.035009
enh47349     1   48257600   48258600      2       1  150064       2.3106     0.010429
enh47356     1   48293500   48294500      5       2  150064       1.8578     0.031597
enh47361     1   48337100   48338100      6       3  150064       2.4214    0.0077295
enh47363     1   48347200   48348200      2       1  150064       1.9375      0.02634
enh47401     1   49240600   49241600      5       3  150064       1.6972     0.044829
enh47416     1   51761600   51762600      4       2  150064       1.7318     0.041651
enh47506     1   53641900   53642900      5       3  150064        2.858    0.0021316
enh47507     1   53648300   53649300      2       1  150064       2.0932     0.018164
enh47508     1   53650400   53651400      1       1  150064       2.6594     0.003914
enh47509     1   53661000   53662000      1       1  150064       2.0792       0.0188
enh47511     1   53684500   53685500      1       1  150064       2.2179      0.01328
enh47513     1   53702200   53703200      4       2  150064       2.5829    0.0048987
enh47515     1   53746200   53747200      3       1  150064       2.9357    0.0016641
enh47520     1   53771900   53772900      3       2  150064        2.899    0.0018717
enh47560     1   54422500   54423500      3       1  150064       1.7584     0.039338
enh47561     1   54447400   54448400      1       1  150064       2.3782     0.008699
enh47562     1   54448200   54449200      2       1  150064       2.3025     0.010653
enh47578     1   54685800   54686800      5       2  150064       1.8345     0.033287
enh47622     1   54819000   54820000      2       1  150064       2.3288    0.0099338
enh47629     1   54844600   54845600      6       1  150064       1.9984     0.022834
enh47630     1   54850500   54851500      1       1  150064       2.1615      0.01533
enh47667     1   55325400   55326400      9       5  150064       1.6573     0.048726
enh47668     1   55327200   55328200      8       3  150064       1.7632     0.038936
enh47682     1   55529500   55530500      1       1  150064       1.7152      0.04315
enh47727     1   56088500   56089500     11       5  150064       2.0397     0.020692
enh47731     1   56115400   56116400      2       1  150064       2.2302     0.012867
enh47733     1   56160900   56161900      9       2  150064       2.0841     0.018574
enh47734     1   56165800   56166800      6       3  150064       2.1211     0.016956
enh47737     1   56192200   56193200      1       1  150064       1.8387      0.03298
enh47739     1   56206600   56207600      1       1  150064       1.7343      0.04143
enh47862     1   59323400   59324400      3       2  150064       2.1509     0.015741
enh47899     1   59622000   59623000      8       1  150064       1.6942     0.045117
enh47964     1   60203800   60204800      5       3  150064       2.3562    0.0092322
enh47967     1   60217900   60218900      4       2  150064        2.363    0.0090627
enh47982     1   60452100   60453100      1       1  150064       2.4008      0.00818
enh47985     1   60466000   60467000      1       1  150064       1.6451      0.04997
enh47993     1   60901400   60902400      5       3  150064       1.9759     0.024086
enh47995     1   60968900   60969900      3       2  150064       2.8514    0.0021761
enh47999     1   61065500   61066500      2       1  150064       3.6711   0.00012073
enh48000     1   61085500   61086500      4       2  150064       3.2797   0.00051952
enh48001     1   61087200   61088200      5       2  150064       3.5138   0.00022085
enh48004     1   61218700   61219700      1       1  150064       3.3026     0.000479
enh48005     1   61228900   61229900      6       2  150064       1.8754     0.030368
enh48017     1   61377200   61378200      5       3  150064       1.8739     0.030474
enh48021     1   61401800   61402800      2       1  150064       1.7825     0.037332
enh48026     1   61449200   61450200      2       1  150064        1.737     0.041192
enh48027     1   61455400   61456400      2       1  150064       2.5657    0.0051491
enh48031     1   61493300   61494300      2       1  150064       1.6966     0.044888
enh48067     1   61703800   61704800      5       3  150064       1.6634     0.048112
enh48069     1   61709500   61710500      3       1  150064       2.0719     0.019136
enh48084     1   61858400   61859400      8       3  150064       2.1305     0.016564
enh48087     1   61869000   61870000      3       1  150064       2.1261     0.016747
enh48097     1   61956600   61957600      7       2  150064       2.1492     0.015807
enh48133     1   62842400   62843400      1       1  150064       2.3299     0.009906
enh48134     1   62847500   62848500      2       1  150064       1.7637     0.038895
enh48191     1   64504200   64505200      1       1  150064       2.6022     0.004631
enh48210     1   64947600   64948600      1       1  150064       1.7013      0.04444
enh48232     1   65379300   65380300      2       1  150064        1.913     0.027875
enh48234     1   65382500   65383500      4       2  150064        3.012    0.0012975
enh48236     1   65398300   65399300      3       1  150064       2.3488    0.0094178
enh48237     1   65399900   65400900      3       2  150064       2.5661    0.0051429
enh48240     1   65422000   65423000      3       1  150064       2.7844    0.0026814
enh48241     1   65427700   65428700      5       2  150064       2.9459    0.0016099
enh48244     1   65514100   65515100      3       2  150064       2.0127     0.022073
enh48246     1   65579600   65580600      2       1  150064       2.3224     0.010105
enh48247     1   65615100   65616100      2       1  150064       2.3592    0.0091569
enh48250     1   65640900   65641900      2       1  150064        2.027     0.021333
enh48261     1   66153100   66154100      4       2  150064       2.8438    0.0022287
enh48262     1   66156600   66157600      4       2  150064        1.722     0.042536
enh48266     1   66731100   66732100      2       1  150064        2.583    0.0048974
enh48267     1   66735600   66736600      7       3  150064       2.9768    0.0014563
enh48268     1   66738400   66739400      3       1  150064       2.4017    0.0081602
enh48272     1   66758300   66759300      2       1  150064       2.1378     0.016266
enh48304     1   67858800   67859800      2       1  150064       2.2355     0.012693
enh48314     1   68002900   68003900      2       1  150064       2.2326     0.012789
enh48324     1   68078300   68079300      2       1  150064       1.6808     0.046401
enh48325     1   68084100   68085100      3       2  150064       2.2176     0.013291
enh48334     1   68166100   68167100      4       2  150064       1.9657     0.024668
enh48335     1   68169700   68170700      2       1  150064       2.1803     0.014618
enh48338     1   68174600   68175600      2       1  150064       1.8513     0.032063
enh48348     1   68214400   68215400      2       1  150064       2.0104     0.022192
enh48349     1   68219300   68220300      4       2  150064       1.8291     0.033689
enh48350     1   68221200   68222200      1       1  150064       2.4668     0.006817
enh48359     1   68258200   68259200      3       2  150064       2.4451    0.0072414
enh48360     1   68269400   68270400      2       1  150064       2.3567      0.00922
enh48361     1   68281100   68282100      5       3  150064       2.8794    0.0019924
enh48362     1   68285000   68286000      3       2  150064       2.6741    0.0037461
enh48363     1   68299500   68300500      3       1  150064       3.7181   0.00010036
enh48364     1   68305200   68306200      2       1  150064       2.2469     0.012322
enh48366     1   68321600   68322600      2       1  150064       1.9426     0.026035
enh48368     1   68411600   68412600      2       1  150064       2.2079     0.013626
enh48376     1   68607200   68608200      2       1  150064       2.2727     0.011521
enh48440     1   74058700   74059700      3       1  150064       2.6569    0.0039432
enh48457     1   76619400   76620400      2       1  150064       1.6795     0.046531
enh48467     1   76976800   76977800      2       1  150064       2.1659     0.015161
enh48491     1   78294900   78295900      1       1  150064       2.0306      0.02115
enh48493     1   78352800   78353800     11       5  150064       2.7456      0.00302
enh48498     1   78561200   78562200      2       1  150064       1.7587     0.039313
enh48512     1   79114700   79115700      1       1  150064       2.3844     0.008554
enh48527     1   81943500   81944500      6       4  150064        1.674     0.047063
enh48532     1   82136000   82137000      3       2  150064       2.0532     0.020027
enh48533     1   82146600   82147600      4       2  150064       1.8182     0.034516
enh48535     1   82172600   82173600     10       4  150064       2.7136    0.0033276
enh48574     1   84062000   84063000      5       2  150064       2.0175     0.021823
enh48575     1   84092000   84093000      2       1  150064       1.8096      0.03518
enh48580     1   84268100   84269100      3       2  150064       3.6801   0.00011655
enh48581     1   84280900   84281900      3       1  150064       2.2669     0.011699
enh48582     1   84294400   84295400      9       2  150064       2.9963    0.0013664
enh48584     1   84542100   84543100      1       1  150064       1.8123      0.03497
enh48596     1   84945800   84946800      2       1  150064       2.3296     0.009913
enh48598     1   84968800   84969800      4       2  150064       1.7916     0.036602
enh48622     1   85761000   85762000      3       1  150064       1.8796     0.030081
enh48625     1   85779500   85780500      2       1  150064        2.087     0.018442
enh48630     1   85807200   85808200      2       1  150064            2      0.02275
enh48634     1   85828600   85829600      3       2  150064       2.5175    0.0059091
enh48641     1   85872700   85873700      1       1  150064       2.0853      0.01852
enh48643     1   85893100   85894100      5       2  150064        1.994     0.023076
enh48647     1   85905900   85906900      3       1  150064       1.7187     0.042831
enh48649     1   85919300   85920300      3       1  150064       2.4418    0.0073069
enh48650     1   85924700   85925700      5       2  150064       1.8171     0.034598
enh48652     1   85928600   85929600      4       2  150064       1.7184     0.042857
enh48670     1   86534100   86535100      3       1  150064       1.7232      0.04243
enh48712     1   87811500   87812500      3       1  150064       1.7206     0.042657
enh48719     1   88065400   88066400      2       1  150064       2.9528    0.0015745
enh48722     1   88108100   88109100      1       1  150064       2.1609      0.01535
enh48724     1   88148500   88149500      3       1  150064       2.2667     0.011705
enh48765     1   89776700   89777700      2       1  150064       2.6612    0.0038928
enh48766     1   89828700   89829700      2       1  150064       1.8371     0.033094
enh48775     1   90068800   90069800      3       1  150064       1.8446     0.032545
enh48780     1   90125800   90126800      2       1  150064        2.303     0.010639
enh48781     1   90158300   90159300      2       1  150064       1.6794     0.046541
enh48782     1   90185100   90186100      1       1  150064       1.6991      0.04465
enh48785     1   90204400   90205400      1       1  150064       1.7364      0.04125
enh48788     1   90307600   90308600      3       2  150064       2.4101    0.0079752
enh48810     1   91484800   91485800      5       2  150064       1.8113     0.035044
enh48811     1   91488000   91489000      3       1  150064       2.4412    0.0073191
enh48817     1   91965200   91966200      3       2  150064       2.3068     0.010532
enh48841     1   92102900   92103900      4       2  150064       3.3842   0.00035695
enh48862     1   92236000   92237000      4       1  150064       1.6742     0.047045
enh48863     1   92242300   92243300      8       2  150064       2.4263    0.0076275
enh48893     1   92765200   92766200      2       1  150064        2.813     0.002454
enh48895     1   93175400   93176400      1       1  150064        1.834      0.03333
enh48896     1   93177100   93178100      2       1  150064       2.0033     0.022573
enh48901     1   93324200   93325200      2       1  150064       1.8921     0.029236
enh48902     1   93400100   93401100      2       1  150064       2.8424    0.0022386
enh49058     1   95330000   95331000      5       3  150064       2.7381      0.00309
enh49062     1   95349200   95350200      3       2  150064       2.2582     0.011965
enh49073     1   95412200   95413200      5       3  150064       2.2806     0.011286
enh49078     1   95438200   95439200      4       2  150064       1.7144     0.043232
enh49080     1   95455100   95456100      1       1  150064       1.9067      0.02828
enh49082     1   95459800   95460800      2       1  150064       1.8498     0.032171
enh49084     1   95467900   95468900      1       1  150064       1.9788      0.02392
enh49086     1   95478800   95479800      2       1  150064       2.0346     0.020945
enh49089     1   95507500   95508500      2       1  150064       2.0905     0.018287
enh49093     1   95552300   95553300      3       1  150064       2.2242     0.013066
enh49096     1   95697800   95698800      3       2  150064       2.5955    0.0047225
enh49103     1   96826800   96827800      4       2  150064       2.0613     0.019635
enh49104     1   96881500   96882500      4       2  150064       2.6126    0.0044929
enh49109     1   97063600   97064600      1       1  150064       2.7308     0.003159
enh49110     1   97186000   97187000      2       1  150064       1.7221     0.042524
enh49111     1   97189500   97190500      5       2  150064       3.8273   6.4774e-05
enh49112     1   97195800   97196800      5       2  150064       2.9647    0.0015149
enh49113     1   97206600   97207600      2       1  150064       2.4725    0.0067082
enh49121     1   97800000   97801000      3       2  150064       3.2956   0.00049101
enh49123     1   98096300   98097300      1       1  150064       2.5085     0.006062
enh49143     1  100084700  100085700      3       1  150064       1.6492      0.04955
enh49153     1  100147000  100148000      3       2  150064       1.9573     0.025156
enh49188     1  101347800  101348800      1       1  150064       2.9451     0.001614
enh49206     1  101748600  101749600      1       1  150064       1.7898      0.03674
enh49210     1  101950400  101951400      4       2  150064       1.9466     0.025791
enh49214     1  103318200  103319200      6       4  150064       2.0238     0.021495
enh49220     1  107498700  107499700      2       1  150064       1.7721     0.038192
enh49221     1  107499600  107500600      3       2  150064        1.696     0.044944
enh49226     1  108439700  108440700      6       2  150064       1.8204     0.034349
enh49229     1  108508200  108509200      5       3  150064       2.2686     0.011647
enh49230     1  108518500  108519500      2       1  150064       2.0496     0.020203
enh49241     1  108740500  108741500      5       2  150064       2.2112     0.013513
enh49319     1  110052800  110053800      4       2  150064       1.8154     0.034728
enh49339     1  110178600  110179600      4       2  150064        2.074     0.019042
enh49368     1  110438100  110439100      5       2  150064       1.9161     0.027674
enh49390     1  110576200  110577200      1       1  150064       2.1318      0.01651
enh49393     1  110599500  110600500      1       1  150064       2.2328      0.01278
enh49399     1  110745900  110746900      1       1  150064       2.2414       0.0125
enh49411     1  110892800  110893800      2       1  150064       2.1775     0.014723
enh49419     1  111019800  111020800      1       1  150064       2.4479     0.007185
enh49453     1  112139800  112140800      2       1  150064       1.7785     0.037657
enh49456     1  112148300  112149300      1       1  150064       2.7176     0.003288
enh49459     1  112164500  112165500      7       4  150064       2.0755     0.018972
enh49462     1  112202800  112203800      5       3  150064        2.294     0.010897
enh49479     1  112462300  112463300      1       1  150064       2.0527      0.02005
enh49480     1  112463000  112464000      3       1  150064       2.4481    0.0071804
enh49481     1  112483900  112484900      2       1  150064       3.3708   0.00037482
enh49482     1  112486400  112487400      9       6  150064       2.4859    0.0064618
enh49483     1  112490600  112491600      5       2  150064       1.6947     0.045069
enh49484     1  112498400  112499400      1       1  150064       2.0179       0.0218
enh49486     1  112571500  112572500      3       2  150064       2.6631    0.0038709
enh49487     1  112572600  112573600      6       3  150064       3.0465    0.0011576
enh49489     1  112583500  112584500      3       2  150064       2.2482     0.012282
enh49500     1  112873400  112874400      2       1  150064       2.1004     0.017847
enh49504     1  112934000  112935000      2       1  150064       1.8858     0.029664
enh49505     1  112936100  112937100      3       1  150064       1.8437     0.032611
enh49506     1  112937100  112938100      2       1  150064       1.8577     0.031609
enh49507     1  112940000  112941000      1       1  150064       2.4403     0.007338
enh49508     1  112941800  112942800      3       1  150064        2.087     0.018442
enh49509     1  112981100  112982100      3       2  150064       2.1976     0.013988
enh49514     1  113054600  113055600      3       2  150064       2.2031     0.013794
enh49515     1  113055100  113056100      1       1  150064       3.8697    5.448e-05
enh49517     1  113086600  113087600      4       1  150064       3.1044   0.00095343
enh49518     1  113159700  113160700      4       2  150064       3.9287   4.2698e-05
enh49519     1  113163800  113164800      1       1  150064       3.1803    0.0007357
enh49520     1  113215900  113216900      2       1  150064       3.0364    0.0011973
enh49521     1  113218700  113219700      2       1  150064       2.7755    0.0027562
enh49522     1  113229800  113230800      3       1  150064       2.3508    0.0093666
enh49523     1  113231200  113232200      2       1  150064       2.4976    0.0062517
enh49525     1  113241000  113242000      2       1  150064       3.6358   0.00013855
enh49526     1  113244300  113245300      2       1  150064       2.6048    0.0045965
enh49527     1  113245700  113246700      3       2  150064       2.5743    0.0050224
enh49554     1  113751700  113752700      2       1  150064        2.357    0.0092112
enh49608     1  114812200  114813200      3       1  150064       1.7454     0.040454
enh49613     1  115000200  115001200      2       1  150064       2.0958     0.018052
enh49614     1  115050500  115051500      3       2  150064       2.0774     0.018885
enh49618     1  115238000  115239000      1       1  150064       2.6061     0.004579
enh49620     1  115257500  115258500      2       1  150064       1.7788     0.037633
enh49622     1  115295100  115296100      3       2  150064       2.2466     0.012332
enh49627     1  115605000  115606000      2       1  150064       2.1718     0.014936
enh49628     1  115610600  115611600      3       2  150064       1.8631     0.031224
enh49630     1  115620000  115621000      3       2  150064        2.135     0.016381
enh49631     1  115627300  115628300      1       1  150064       1.7163      0.04305
enh49633     1  115641000  115642000      2       1  150064       1.8164     0.034656
enh49634     1  115642100  115643100      3       2  150064       2.7259    0.0032059
enh49636     1  115677500  115678500      3       2  150064        3.298   0.00048681
enh49641     1  115731200  115732200      5       3  150064       2.6995    0.0034717
enh49642     1  115733100  115734100      7       3  150064       2.8885    0.0019356
enh49643     1  115737200  115738200      7       3  150064       3.1876   0.00071731
enh49645     1  115762200  115763200      6       3  150064       2.7503    0.0029766
enh49646     1  115794300  115795300      1       1  150064        2.512     0.006003
enh49647     1  115803900  115804900      2       1  150064       1.8629     0.031241
enh49651     1  115844700  115845700      8       4  150064       1.7046     0.044135
enh49653     1  115856300  115857300      3       1  150064       2.8444    0.0022246
enh49654     1  115868400  115869400      6       3  150064       2.3963    0.0082801
enh49657     1  115906800  115907800      4       1  150064       2.1265      0.01673
enh49665     1  116185800  116186800      1       1  150064       2.1895      0.01428
enh49672     1  116245700  116246700      6       2  150064       1.9936     0.023096
enh49673     1  116248200  116249200      3       1  150064       2.0001     0.022746
enh49701     1  116859000  116860000      3       1  150064       2.3769    0.0087299
enh49702     1  116860900  116861900      2       1  150064       2.2099     0.013555
enh49712     1  116925800  116926800      1       1  150064        1.869      0.03081
enh49746     1  117192700  117193700      3       1  150064       1.8894     0.029418
enh49756     1  117305700  117306700      3       2  150064       2.1517     0.015709
enh49758     1  117349700  117350700      1       1  150064       3.2432    0.0005909
enh49759     1  117362600  117363600      1       1  150064       3.1865      0.00072
enh49760     1  117366600  117367600      2       1  150064       3.3514   0.00040195
enh49762     1  117376200  117377200      4       2  150064       3.3237    0.0004441
enh49781     1  117515200  117516200      1       1  150064       1.9039      0.02846
enh49787     1  117554600  117555600      2       1  150064       2.2577     0.011983
enh49798     1  117689500  117690500      7       1  150064        1.791     0.036649
enh49799     1  117705000  117706000      1       1  150064       1.8586      0.03154
enh49804     1  117881800  117882800      1       1  150064       1.9824      0.02372
enh49839     1  118678300  118679300      4       2  150064       1.7842     0.037199
enh49846     1  118837700  118838700      1       1  150064        1.886      0.02965
enh49916     1  120310900  120311900      1       1  150064       1.8338      0.03334
enh50042     1  145588000  145589000      3       1  150064       1.9471     0.025762
enh50044     1  145609300  145610300      1       1  150064       1.8132       0.0349
enh50048     1  145726600  145727600      1       1  150064       1.9945      0.02305
enh50050     1  146639000  146640000      4       2  150064         2.43    0.0075503
enh50051     1  146640000  146641000      1       1  150064       2.1682      0.01507
enh50052     1  146645300  146646300      6       1  150064       2.0854     0.018517
enh50053     1  146696000  146697000      2       1  150064       3.3803   0.00036204
enh50054     1  146697300  146698300      7       3  150064       2.6934    0.0035359
enh50055     1  146708700  146709700      1       1  150064       2.5961     0.004715
enh50057     1  146718700  146719700      5       3  150064       1.7537     0.039744
enh50061     1  146976700  146977700      3       2  150064       2.4113    0.0079485
enh50074     1  147234400  147235400      2       1  150064       1.7329     0.041556
enh50093     1  149819800  149820800      1       1  150064       2.4705     0.006747
enh50096     1  149887400  149888400      1       1  150064       1.7468      0.04034
enh50097     1  149889400  149890400      1       1  150064       1.7202       0.0427
enh50098     1  149897500  149898500      4       2  150064       1.7368     0.041216
enh50109     1  149993200  149994200      4       1  150064       1.8382     0.033014
enh50114     1  150118800  150119800      3       1  150064       5.2081   9.5414e-08
enh50116     1  150124400  150125400      4       2  150064       4.5844    2.276e-06
enh50118     1  150132000  150133000      4       1  150064       5.4742   2.1975e-08
enh50121     1  150164200  150165200      1       1  150064       2.0092      0.02226
enh50122     1  150185000  150186000      3       2  150064       4.6806   1.4303e-06
enh50123     1  150209000  150210000      2       1  150064       1.9992     0.022793
enh50127     1  150241900  150242900      3       1  150064       4.9797   3.1842e-07
enh50129     1  150245600  150246600      1       1  150064        5.069        2e-07
enh50132     1  150266800  150267800      1       1  150064       1.7334      0.04151
enh50133     1  150282000  150283000      4       1  150064       1.8087     0.035251
enh50135     1  150294800  150295800      5       2  150064       5.3544   4.2929e-08
enh50136     1  150334800  150335800      5       2  150064       4.6395   1.7465e-06
enh50137     1  150339200  150340200      3       2  150064       3.9134   4.5503e-05
enh50138     1  150449800  150450800      2       1  150064       4.9026   4.7291e-07
enh50139     1  150460400  150461400      3       1  150064       4.5462   2.7315e-06
enh50140     1  150479900  150480900      5       2  150064       1.8588      0.03153
enh50141     1  150481000  150482000      3       2  150064        4.157   1.6125e-05
enh50143     1  150488800  150489800      2       1  150064       4.4767   3.7907e-06
enh50145     1  150506200  150507200      4       2  150064       3.8042   7.1137e-05
enh50146     1  150510200  150511200      5       2  150064       3.3805   0.00036178
enh50148     1  150520400  150521400      4       2  150064       2.8151    0.0024382
enh50154     1  150544100  150545100      8       4  150064       1.9471     0.025764
enh50156     1  150546400  150547400      2       1  150064       1.9164     0.027657
enh50164     1  150736900  150737900      3       2  150064       3.0898    0.0010016
enh50165     1  150738000  150739000      6       3  150064       1.8918     0.029256
enh50174     1  150967900  150968900      3       2  150064       3.7924     7.46e-05
enh50184     1  151035200  151036200      2       1  150064       2.0734     0.019068
enh50185     1  151041700  151042700      2       1  150064       3.0844    0.0010198
enh50188     1  151105700  151106700      3       2  150064       2.5737    0.0050313
enh50189     1  151114200  151115200      5       2  150064       3.2797   0.00051959
enh50190     1  151116500  151117500      3       1  150064       3.4631   0.00026696
enh50191     1  151119700  151120700      3       2  150064       2.7149    0.0033143
enh50192     1  151129100  151130100      2       1  150064       2.0953     0.018071
enh50196     1  151142200  151143200      2       1  150064       2.4819    0.0065337
enh50204     1  151228000  151229000      2       1  150064       3.4523   0.00027791
enh50218     1  151370800  151371800      5       2  150064       2.6861    0.0036141
enh50219     1  151417000  151418000      2       1  150064        2.118     0.017088
enh50220     1  151427000  151428000      1       1  150064       3.3109     0.000465
enh50221     1  151429000  151430000      4       2  150064       2.1558     0.015551
enh50223     1  151444800  151445800      1       1  150064       2.5897     0.004803
enh50289     1  153497900  153498900      1       1  150064       2.0546      0.01996
enh50322     1  153702500  153703500      2       1  150064       1.9206     0.027394
enh50333     1  153756200  153757200      1       1  150064       2.9848     0.001419
enh50336     1  153775900  153776900      2       1  150064       3.5068   0.00022676
enh50337     1  153852700  153853700      2       1  150064       3.3154   0.00045762
enh50339     1  153892400  153893400      1       1  150064       2.8069     0.002501
enh50340     1  153896200  153897200      4       1  150064       2.2299     0.012878
enh50341     1  153900600  153901600      3       1  150064       2.9317    0.0016856
enh50343     1  153919200  153920200      1       1  150064       2.1821      0.01455
enh50345     1  153931800  153932800      4       2  150064       1.9594     0.025031
enh50346     1  153936800  153937800      2       1  150064       2.0757     0.018962
enh50347     1  153938200  153939200      2       1  150064       2.7928     0.002613
enh50348     1  153941100  153942100      2       1  150064       2.3994    0.0082099
enh50349     1  153948200  153949200      2       1  150064       2.2278     0.012946
enh50357     1  154150300  154151300      2       1  150064        1.801     0.035852
enh50361     1  154194900  154195900      1       1  150064       1.9978      0.02287
enh50363     1  154245800  154246800      1       1  150064       2.0864      0.01847
enh50367     1  154323900  154324900      3       2  150064       2.1166     0.017146
enh50373     1  154395700  154396700      4       2  150064       2.1786      0.01468
enh50374     1  154401000  154402000      2       1  150064       1.8002     0.035914
enh50376     1  154418300  154419300      3       1  150064       2.5301     0.005701
enh50377     1  154420500  154421500      1       1  150064       2.5172     0.005914
enh50381     1  154457400  154458400      1       1  150064       1.6633      0.04813
enh50385     1  154528200  154529200      1       1  150064       2.2665      0.01171
enh50390     1  154581600  154582600      2       1  150064       1.6851      0.04598
enh50392     1  154598500  154599500      1       1  150064       2.1672      0.01511
enh50413     1  154782000  154783000      3       2  150064       2.5862     0.004852
enh50416     1  154794000  154795000      4       2  150064       3.6954   0.00010978
enh50419     1  154806300  154807300      2       1  150064       2.2517     0.012171
enh50424     1  154842800  154843800      1       1  150064       3.8504    5.896e-05
enh50425     1  154843600  154844600      3       1  150064       2.3544    0.0092773
enh50427     1  154856700  154857700      2       1  150064        3.115    0.0009198
enh50428     1  154868800  154869800      3       1  150064       3.8597   5.6773e-05
enh50430     1  154910500  154911500      3       1  150064       3.6817   0.00011585
enh50432     1  154917100  154918100      3       2  150064       3.7419   9.1328e-05
enh50433     1  154923700  154924700      1       1  150064       2.0133      0.02204
enh50444     1  154983800  154984800      2       1  150064       1.9708     0.024372
enh50445     1  154989900  154990900      1       1  150064       4.5142    3.178e-06
enh50446     1  155008800  155009800      3       1  150064       3.1309   0.00087142
enh50451     1  155033400  155034400      2       1  150064       2.2043     0.013751
enh50463     1  155111200  155112200      2       1  150064       1.7452     0.040475
enh50468     1  155157500  155158500      3       1  150064       1.8637     0.031178
enh50473     1  155181000  155182000      3       2  150064       2.0116     0.022132
enh50475     1  155194900  155195900      2       1  150064       1.9981     0.022851
enh50481     1  155214900  155215900      1       1  150064       2.2046      0.01374
enh50486     1  155241200  155242200      2       1  150064       2.0835     0.018604
enh50488     1  155248000  155249000      2       1  150064       2.2396     0.012558
enh50490     1  155277200  155278200      2       1  150064       2.5297     0.005708
enh50491     1  155289200  155290200      1       1  150064       2.5137     0.005974
enh50496     1  155505800  155506800      1       1  150064        2.431     0.007528
enh50504     1  155614400  155615400      2       1  150064       2.4965    0.0062707
enh50511     1  155827000  155828000      1       1  150064       2.1047      0.01766
enh50514     1  155843500  155844500      2       1  150064       1.9611     0.024934
enh50516     1  155862700  155863700      1       1  150064       3.1041    0.0009543
enh50517     1  155879400  155880400      3       1  150064       2.0894     0.018336
enh50520     1  155904700  155905700      1       1  150064       2.0349      0.02093
enh50526     1  155940900  155941900      2       1  150064       2.3704    0.0088844
enh50528     1  155950200  155951200      2       1  150064       1.6986     0.044699
enh50530     1  155959100  155960100      1       1  150064       2.1154       0.0172
enh50531     1  155960100  155961100      2       1  150064       2.8238    0.0023733
enh50535     1  155974400  155975400      3       2  150064       3.7577   8.5757e-05
enh50538     1  155995500  155996500      5       3  150064       1.6783      0.04664
enh50542     1  156039700  156040700      1       1  150064       2.1843      0.01447
enh50543     1  156042200  156043200      2       1  150064       2.8046    0.0025187
enh50547     1  156047800  156048800      1       1  150064       2.3286      0.00994
enh50548     1  156049000  156050000      2       1  150064       2.7774      0.00274
enh50549     1  156054400  156055400      4       2  150064       1.6774     0.046728
enh50555     1  156070600  156071600      1       1  150064       1.9914      0.02322
enh50558     1  156081700  156082700      1       1  150064       1.6693      0.04753
enh50561     1  156100200  156101200      5       1  150064       1.6464     0.049836
enh50565     1  156131800  156132800      2       1  150064       2.9325     0.001681
enh50584     1  156444700  156445700      1       1  150064       1.6628      0.04818
enh50614     1  156709400  156710400      2       1  150064       1.9691     0.024469
enh50615     1  156711500  156712500      4       2  150064       2.4346    0.0074544
enh50618     1  156725000  156726000      4       2  150064       1.9132     0.027864
enh50622     1  156770600  156771600      1       1  150064       1.6855      0.04595
enh50653     1  157961800  157962800      2       1  150064       1.7104     0.043598
enh50720     1  160083000  160084000      2       1  150064       2.1182     0.017081
enh50729     1  160160100  160161100      2       1  150064       1.7672     0.038596
enh50730     1  160163000  160164000      4       2  150064       2.5539    0.0053259
enh50731     1  160173800  160174800      1       1  150064       3.0586     0.001112
enh50735     1  160227200  160228200      1       1  150064       2.5181       0.0059
enh50736     1  160229900  160230900      1       1  150064       2.8501     0.002185
enh50742     1  160321700  160322700      2       1  150064       2.2794      0.01132
enh50743     1  160332000  160333000      2       1  150064       2.1367     0.016313
enh50790     1  161155200  161156200      3       1  150064       1.8047      0.03556
enh50796     1  161179300  161180300      1       1  150064       2.1338      0.01643
enh50802     1  161242800  161243800      1       1  150064       2.6022     0.004632
enh50812     1  161482200  161483200      1       1  150064       2.1487      0.01583
enh50836     1  161979900  161980900      3       2  150064       1.8779     0.030197
enh50840     1  161989900  161990900      2       1  150064       1.9721       0.0243
enh50858     1  162529800  162530800      2       1  150064       1.9254      0.02709
enh50860     1  162547500  162548500      1       1  150064       2.6482     0.004046
enh50868     1  162640400  162641400      4       2  150064       1.7747     0.037976
enh50881     1  162679400  162680400      3       2  150064       1.9737     0.024207
enh50896     1  163292400  163293400      3       1  150064       1.6795     0.046525
enh50899     1  163643200  163644200      1       1  150064        2.801     0.002547
enh50900     1  163765400  163766400      1       1  150064       4.4302    4.708e-06
enh50901     1  163811200  163812200      1       1  150064       2.5331     0.005653
enh50943     1  164741800  164742800      1       1  150064       1.7675      0.03857
enh50947     1  164763400  164764400      2       1  150064       1.8374     0.033078
enh50948     1  164770000  164771000      4       2  150064       1.9239     0.027183
enh50950     1  164774600  164775600      2       1  150064       2.2307     0.012852
enh50982     1  165563800  165564800      2       1  150064       1.7259     0.042185
enh50984     1  165598800  165599800      8       2  150064       1.7086     0.043758
enh50987     1  165604000  165605000      2       1  150064       1.7128     0.043377
enh50990     1  165611000  165612000      4       1  150064        2.027     0.021334
enh50992     1  165615700  165616700      3       1  150064       1.7711     0.038275
enh50995     1  165721200  165722200      4       2  150064       2.4999    0.0062122
enh50997     1  165739000  165740000      2       1  150064       2.3176     0.010235
enh51000     1  165811200  165812200      6       2  150064       2.0958     0.018051
enh51001     1  165819900  165820900      1       1  150064       2.3611      0.00911
enh51002     1  165823000  165824000      1       1  150064       2.4075     0.008032
enh51004     1  165826600  165827600      2       1  150064       2.5516    0.0053621
enh51005     1  165828400  165829400      2       1  150064       2.7052    0.0034133
enh51022     1  166843600  166844600      2       1  150064       3.4847   0.00024635
enh51039     1  167117200  167118200      3       2  150064       1.9656     0.024672
enh51086     1  168054100  168055100      1       1  150064       2.2271      0.01297
enh51103     1  168408600  168409600      2       1  150064       1.8315     0.033513
enh51142     1  169088300  169089300      7       3  150064       2.7534    0.0029491
enh51192     1  170986500  170987500      1       1  150064       1.6864      0.04586
enh51229     1  171712700  171713700      5       2  150064       1.6859     0.045904
enh51231     1  171751700  171752700      4       2  150064       1.9777      0.02398
enh51232     1  171767500  171768500      3       2  150064       1.9745     0.024165
enh51253     1  172208100  172209100      4       1  150064       1.9174     0.027596
enh51259     1  172312300  172313300      2       1  150064       1.8722     0.030589
enh51264     1  172351200  172352200      2       1  150064       2.7009     0.003458
enh51265     1  172360600  172361600      6       2  150064       2.4919    0.0063536
enh51266     1  172363200  172364200      6       2  150064       1.8056     0.035494
enh51278     1  172500200  172501200      4       2  150064       1.8567     0.031675
enh51286     1  172910200  172911200      3       1  150064       1.9855     0.023546
enh51296     1  173389000  173390000      5       2  150064       2.6576    0.0039345
enh51298     1  173397600  173398600      4       2  150064       2.3375    0.0097071
enh51301     1  173448000  173449000      3       1  150064       2.5016    0.0061821
enh51302     1  173448600  173449600      1       1  150064       2.5037     0.006145
enh51307     1  173821900  173822900      1       1  150064        3.358    0.0003926
enh51309     1  173838100  173839100      1       1  150064       1.8369      0.03311
enh51311     1  173973700  173974700      3       2  150064       2.6899    0.0035733
enh51312     1  173974600  173975600      1       1  150064       3.4302    0.0003016
enh51313     1  173987400  173988400      4       2  150064       3.5258    0.0002111
enh51314     1  173989000  173990000      2       1  150064       3.3167   0.00045536
enh51315     1  173992300  173993300      2       1  150064       2.9267    0.0017129
enh51316     1  174127200  174128200      1       1  150064       2.8206     0.002397
enh51317     1  174231800  174232800      5       3  150064       3.7266   9.7057e-05
enh51319     1  174730500  174731500      3       2  150064       2.4482    0.0071795
enh51321     1  174767800  174768800      1       1  150064       3.2494    0.0005783
enh51327     1  174934800  174935800      1       1  150064       2.9455     0.001612
enh51328     1  174958600  174959600      2       1  150064       1.7845     0.037175
enh51333     1  174998300  174999300      2       1  150064       1.9851     0.023567
enh51342     1  175132000  175133000      5       2  150064       4.1767   1.4788e-05
enh51343     1  175143000  175144000      2       1  150064       3.8131   6.8629e-05
enh51345     1  175162500  175163500      4       1  150064       3.3679   0.00037868
enh51355     1  175256900  175257900      2       1  150064       1.8465     0.032413
enh51361     1  175499000  175500000      3       2  150064       2.1487      0.01583
enh51365     1  175752400  175753400      1       1  150064         3.53    0.0002078
enh51367     1  175762700  175763700      2       1  150064       2.2371      0.01264
enh51368     1  175771100  175772100      2       1  150064       3.0247    0.0012446
enh51374     1  175845200  175846200      1       1  150064        3.289    0.0005028
enh51376     1  176027800  176028800      6       3  150064       2.2438     0.012422
enh51378     1  176194600  176195600      2       1  150064       2.5582    0.0052608
enh51385     1  176663500  176664500      1       1  150064       2.3283     0.009949
enh51389     1  176789100  176790100      6       2  150064       2.1243     0.016823
enh51390     1  176812300  176813300      6       3  150064       2.4658    0.0068361
enh51393     1  176989900  176990900      1       1  150064       3.0527     0.001134
enh51399     1  177243400  177244400      1       1  150064       4.1036    2.034e-05
enh51401     1  177271200  177272200      4       2  150064       4.9563    3.592e-07
enh51402     1  177274100  177275100      4       2  150064       1.9724      0.02428
enh51403     1  177320400  177321400      4       2  150064       2.4858    0.0064638
enh51419     1  178026100  178027100      2       1  150064       2.0695     0.019247
enh51420     1  178029700  178030700      6       3  150064       2.1663     0.015143
enh51432     1  178357700  178358700      1       1  150064       1.8337      0.03335
enh51465     1  178942200  178943200      1       1  150064       2.9835     0.001425
enh51483     1  179098000  179099000      4       2  150064       1.7121     0.043439
enh51484     1  179098900  179099900      1       1  150064       1.8942       0.0291
enh51488     1  179122100  179123100      4       2  150064       2.2291     0.012904
enh51489     1  179138600  179139600      3       2  150064       1.8469     0.032378
enh51503     1  179782800  179783800      1       1  150064        2.367     0.008966
enh51536     1  180602600  180603600      4       2  150064       2.1448     0.015983
enh51538     1  180867400  180868400      3       2  150064       2.1412      0.01613
enh51540     1  180882900  180883900      1       1  150064        2.595      0.00473
enh51573     1  181108200  181109200     11       2  150064       1.6601     0.048445
enh51587     1  181410400  181411400      3       2  150064       2.0139     0.022012
enh51588     1  181417600  181418600      1       1  150064       2.6133     0.004484
enh51589     1  181459400  181460400      1       1  150064       1.8578       0.0316
enh51595     1  181680700  181681700      4       2  150064        1.829       0.0337
enh51621     1  182258500  182259500      1       1  150064        1.884      0.02978
enh51627     1  182306100  182307100      5       3  150064        2.111     0.017385
enh51649     1  182644000  182645000      5       2  150064       3.0523    0.0011355
enh51654     1  182708300  182709300      2       1  150064       2.5354    0.0056162
enh51656     1  182723100  182724100      4       2  150064       2.6475    0.0040542
enh51658     1  182751000  182752000      1       1  150064       3.4569    0.0002732
enh51667     1  182995800  182996800      5       2  150064       1.9792       0.0239
enh51719     1  183449800  183450800      3       2  150064       2.6169    0.0044365
enh51722     1  183537500  183538500      4       2  150064       2.3604    0.0091275
enh51748     1  183783000  183784000      1       1  150064       1.9374      0.02635
enh51767     1  183895500  183896500      1       1  150064       2.0017      0.02266
enh51770     1  183906100  183907100      5       2  150064       2.0747     0.019009
enh51789     1  184120300  184121300      1       1  150064       2.2839      0.01119
enh51792     1  184133300  184134300      2       1  150064       1.7684     0.038496
enh51794     1  184253200  184254200      3       1  150064       2.6108    0.0045161
enh51806     1  184452600  184453600      6       3  150064       2.4288    0.0075745
enh51807     1  184458900  184459900      3       2  150064       2.5246    0.0057912
enh51808     1  184460700  184461700      4       2  150064       2.2105     0.013535
enh51809     1  184463000  184464000      2       1  150064        1.661     0.048356
enh51810     1  184468600  184469600      1       1  150064       2.6691     0.003803
enh51812     1  184476400  184477400      1       1  150064       2.4618     0.006913
enh51816     1  184504300  184505300      2       1  150064       2.7738      0.00277
enh51817     1  184524500  184525500      3       2  150064       2.2174     0.013297
enh51819     1  184543500  184544500      5       2  150064       2.3178      0.01023
enh51849     1  184927800  184928800      7       4  150064        2.168     0.015079
enh51850     1  184940800  184941800      5       3  150064       1.9081     0.028188
enh51855     1  185026600  185027600      3       2  150064         2.91    0.0018069
enh51858     1  185127500  185128500      1       1  150064       1.9047      0.02841
enh51871     1  185506000  185507000      1       1  150064       1.7943      0.03638
enh51885     1  186176500  186177500      1       1  150064        1.951      0.02553
enh51887     1  186345800  186346800      1       1  150064       1.7256      0.04221
enh51900     1  192312200  192313200      3       1  150064       2.2973     0.010802
enh51903     1  192503600  192504600      3       1  150064       2.0863     0.018474
enh51912     1  192871600  192872600      2       1  150064       2.3399    0.0096454
enh51913     1  192873200  192874200      3       1  150064       2.6284     0.004289
enh51918     1  193072300  193073300      1       1  150064       3.0838     0.001022
enh51921     1  193089800  193090800      2       1  150064       3.0646    0.0010898
enh51922     1  193092500  193093500      4       2  150064       3.2555    0.0005659
enh51926     1  193282400  193283400      3       1  150064       2.9667    0.0015049
enh51932     1  193557900  193558900      2       1  150064       1.6962     0.044925
enh51935     1  196619400  196620400      2       1  150064       3.0322    0.0012139
enh51962     1  198650700  198651700      2       1  150064       2.0886     0.018371
enh51964     1  198836100  198837100      2       1  150064       2.0998     0.017875
enh51965     1  198836800  198837800      3       1  150064       1.8114     0.035042
enh51977     1  199829600  199830600      5       2  150064       1.8567     0.031678
enh51987     1  200379400  200380400      2       1  150064         2.31     0.010443
enh51989     1  200442700  200443700      2       1  150064       2.6782    0.0037013
enh51990     1  200452200  200453200      2       1  150064       1.9615     0.024913
enh51991     1  200457300  200458300      3       2  150064       2.6382    0.0041671
enh51993     1  200494100  200495100      4       2  150064       2.0448     0.020439
enh52007     1  200871400  200872400      2       1  150064       3.4719   0.00025844
enh52009     1  200885900  200886900      2       1  150064       3.6246   0.00014468
enh52011     1  200934100  200935100      4       1  150064       1.7202     0.042701
enh52012     1  200939000  200940000      2       1  150064       3.5174   0.00021793
enh52013     1  200940900  200941900      7       4  150064       1.8832      0.02984
enh52014     1  200951000  200952000      2       1  150064       3.8316   6.3662e-05
enh52015     1  200960200  200961200      5       2  150064        2.129     0.016627
enh52016     1  200984100  200985100      2       1  150064       3.8614   5.6376e-05
enh52017     1  200986900  200987900      1       1  150064       2.1717      0.01494
enh52018     1  200989100  200990100      4       2  150064       3.7517   8.7833e-05
enh52020     1  200997300  200998300      2       1  150064       2.2783     0.011353
enh52022     1  201011400  201012400      5       3  150064       2.9667     0.001505
enh52023     1  201019600  201020600      3       1  150064       4.0697   2.3534e-05
enh52024     1  201024900  201025900      4       2  150064       2.2169     0.013316
enh52058     1  201353400  201354400      7       3  150064       3.0307      0.00122
enh52068     1  201434700  201435700      5       2  150064       1.8656      0.03105
enh52069     1  201451300  201452300      6       2  150064       2.0981     0.017949
enh52122     1  201689800  201690800      5       2  150064       1.8119     0.035004
enh52143     1  201865000  201866000      1       1  150064       1.6949      0.04505
enh52144     1  201869500  201870500      1       1  150064       1.6739      0.04708
enh52145     1  201874600  201875600      1       1  150064       2.5434     0.005489
enh52246     1  203015500  203016500      1       1  150064       2.0533      0.02002
enh52251     1  203051500  203052500      2       1  150064       1.7998     0.035948
enh52252     1  203058000  203059000      3       1  150064       2.0643     0.019497
enh52253     1  203068200  203069200      1       1  150064       2.2344      0.01273
enh52257     1  203109700  203110700      4       2  150064       1.6788     0.046592
enh52286     1  203318500  203319500      1       1  150064       1.8129      0.03492
enh52328     1  203599200  203600200      1       1  150064        1.656      0.04886
enh52357     1  204010500  204011500      3       2  150064       2.1398     0.016185
enh52358     1  204013000  204014000      3       2  150064       1.7729     0.038125
enh52360     1  204041200  204042200      3       2  150064       3.7423   9.1186e-05
enh52361     1  204045200  204046200      1       1  150064       2.6213      0.00438
enh52363     1  204051700  204052700      1       1  150064       2.9675     0.001501
enh52364     1  204053900  204054900      4       2  150064       2.1648     0.015202
enh52385     1  204244400  204245400      7       3  150064       2.3691    0.0089146
enh52386     1  204249500  204250500      5       3  150064       2.3009     0.010697
enh52417     1  204411100  204412100      2       1  150064        2.039     0.020723
enh52418     1  204414800  204415800      1       1  150064       1.9797      0.02387
enh52419     1  204416800  204417800      3       2  150064       1.8843     0.029761
enh52420     1  204421100  204422100      4       1  150064       2.1728       0.0149
enh52421     1  204425100  204426100      4       1  150064       2.0074     0.022352
enh52423     1  204432600  204433600      1       1  150064       1.7394      0.04098
enh52426     1  204452400  204453400      2       1  150064       1.8526      0.03197
enh52427     1  204460600  204461600      1       1  150064       3.1976     0.000693
enh52428     1  204464200  204465200      3       2  150064       2.2606     0.011893
enh52430     1  204481900  204482900      2       1  150064       3.1888   0.00071438
enh52431     1  204484200  204485200      4       2  150064       3.1615   0.00078491
enh52433     1  204489800  204490800      2       1  150064       2.1818     0.014561
enh52434     1  204537400  204538400      2       1  150064       2.1867     0.014381
enh52435     1  204543300  204544300      3       2  150064       3.2053   0.00067472
enh52436     1  204547200  204548200      3       2  150064       2.5157    0.0059397
enh52438     1  204561200  204562200      4       2  150064       2.4815     0.006541
enh52439     1  204592900  204593900      1       1  150064       3.3053    0.0004743
enh52440     1  204606800  204607800      7       3  150064       2.4211    0.0077358
enh52463     1  204972600  204973600      4       2  150064       2.0254     0.021411
enh52464     1  204973500  204974500      5       2  150064       3.2632   0.00055073
enh52466     1  205030500  205031500      4       2  150064       3.9784   3.4688e-05
enh52467     1  205089000  205090000      5       1  150064       2.1342     0.016412
enh52469     1  205110300  205111300      5       2  150064       3.7788   7.8797e-05
enh52470     1  205110800  205111800      5       2  150064       3.9274   4.2929e-05
enh52471     1  205113600  205114600      1       1  150064       2.8371     0.002276
enh52472     1  205144300  205145300      2       1  150064       4.1479   1.6775e-05
enh52473     1  205152900  205153900      6       2  150064       4.5969   2.1439e-06
enh52475     1  205178600  205179600      4       2  150064       4.4417   4.4622e-06
enh52476     1  205181000  205182000      2       1  150064       2.9775    0.0014529
enh52478     1  205198700  205199700      5       2  150064       2.9599    0.0015387
enh52479     1  205207300  205208300      3       2  150064       2.8671    0.0020711
enh52480     1  205212800  205213800      3       2  150064       2.6513    0.0040088
enh52481     1  205217500  205218500      1       1  150064       2.8186     0.002412
enh52482     1  205224900  205225900      4       2  150064        2.585    0.0048691
enh52490     1  205263100  205264100      3       2  150064       2.0907      0.01828
enh52502     1  205325000  205326000      4       2  150064       1.7056     0.044037
enh52503     1  205326000  205327000      1       1  150064       2.3607      0.00912
enh52515     1  205463000  205464000      2       1  150064       2.1014     0.017802
enh52521     1  205481700  205482700      1       1  150064       1.7082       0.0438
enh52524     1  205491000  205492000      2       1  150064       2.4049     0.008088
enh52525     1  205551100  205552100      3       2  150064       2.2238     0.013082
enh52529     1  205567800  205568800      8       3  150064       2.3828    0.0085916
enh52542     1  205649600  205650600      2       1  150064       2.2197     0.013221
enh52543     1  205658600  205659600      6       3  150064       2.2226     0.013121
enh52544     1  205662300  205663300      4       2  150064       2.2843     0.011176
enh52554     1  205761300  205762300      4       2  150064        2.162     0.015311
enh52561     1  205803400  205804400      1       1  150064       1.8895      0.02941
enh52580     1  206588900  206589900      2       1  150064       1.6656     0.047892
enh52584     1  206628400  206629400      1       1  150064       1.9709      0.02437
enh52589     1  206645400  206646400      6       3  150064       1.6566     0.048801
enh52590     1  206652700  206653700      2       1  150064       1.9277     0.026945
enh52599     1  206713300  206714300      1       1  150064       1.7644      0.03883
enh52648     1  207224900  207225900      3       1  150064       3.1904    0.0007105
enh52661     1  207923800  207924800      2       1  150064       3.7753   7.9905e-05
enh52662     1  207927100  207928100      5       2  150064       2.2685     0.011651
enh52663     1  207928500  207929500      2       1  150064       2.8744    0.0020239
enh52664     1  207980200  207981200      2       1  150064        3.844   6.0526e-05
enh52665     1  207985200  207986200      2       1  150064       2.6418    0.0041237
enh52668     1  207991900  207992900      1       1  150064       4.9996    2.872e-07
enh52669     1  207999500  208000500      4       2  150064       3.8727   5.3817e-05
enh52670     1  208004700  208005700      2       1  150064       2.2068     0.013663
enh52671     1  208005800  208006800      2       1  150064       4.4772    3.781e-06
enh52672     1  208009900  208010900      2       1  150064       2.1681     0.015076
enh52673     1  208011400  208012400      2       1  150064       2.2074     0.013642
enh52674     1  208018300  208019300      4       2  150064       4.3419   7.0631e-06
enh52675     1  208022000  208023000      4       2  150064       1.7699     0.038369
enh52676     1  208026400  208027400      5       2  150064       2.5168    0.0059219
enh52677     1  208031800  208032800      6       3  150064       3.0814    0.0010301
enh52678     1  208037200  208038200      5       3  150064       3.5528   0.00019057
enh52682     1  208046200  208047200      3       2  150064       2.4471    0.0072008
enh52704     1  208204800  208205800      2       1  150064       1.6876     0.045739
enh52711     1  208257300  208258300      2       1  150064       2.4237    0.0076825
enh52713     1  208262300  208263300      6       2  150064       2.0648     0.019471
enh52715     1  208275400  208276400      1       1  150064         2.05      0.02018
enh52718     1  208290800  208291800      2       1  150064       1.9083     0.028175
enh52719     1  208293400  208294400      4       1  150064       2.0968     0.018006
enh52720     1  208300800  208301800     10       2  150064       3.0871    0.0010106
enh52721     1  208302200  208303200      3       1  150064       2.8821    0.0019753
enh52722     1  208305100  208306100      3       2  150064       2.9641    0.0015178
enh52727     1  208325100  208326100      8       2  150064       2.1881     0.014333
enh52739     1  208380700  208381700      3       1  150064       1.9987     0.022822
enh52741     1  208386700  208387700      2       1  150064       2.0546     0.019961
enh52747     1  208407600  208408600      3       1  150064         1.77     0.038364
enh52786     1  209799000  209800000      4       2  150064       2.0305     0.021151
enh52842     1  211430300  211431300      6       2  150064       1.6817     0.046317
enh52843     1  211434400  211435400      6       4  150064       2.5508    0.0053739
enh52858     1  211697600  211698600     12       6  150064       2.0083     0.022307
enh52863     1  211715200  211716200      1       1  150064       1.8722      0.03059
enh52921     1  212420300  212421300      2       1  150064       1.9187     0.027512
enh52925     1  212474000  212475000      3       2  150064       1.8158     0.034698
enh52928     1  212607300  212608300      1       1  150064       2.1962      0.01404
enh52944     1  212769100  212770100      5       3  150064       2.1181     0.017082
enh52982     1  214078400  214079400      1       1  150064       2.6749     0.003738
enh52985     1  214175900  214176900      5       1  150064       2.9911    0.0013898
enh52993     1  214280400  214281400      4       2  150064       1.9413      0.02611
enh53004     1  214470300  214471300      2       1  150064       1.6482     0.049656
enh53010     1  214510500  214511500      3       2  150064        2.452    0.0071034
enh53011     1  214524600  214525600      4       1  150064       1.7583     0.039351
enh53027     1  214678200  214679200      7       3  150064       2.4687    0.0067796
enh53039     1  214721800  214722800      2       1  150064        2.346    0.0094877
enh53113     1  218575700  218576700      2       1  150064       1.7214     0.042592
enh53116     1  218632900  218633900      2       1  150064       2.0383     0.020761
enh53142     1  218983000  218984000      2       1  150064       1.7486     0.040178
enh53181     1  219834300  219835300      3       2  150064       1.9852     0.023559
enh53184     1  219965100  219966100      2       1  150064       1.6609     0.048365
enh53190     1  220217800  220218800      3       2  150064       2.0368     0.020835
enh53192     1  220263400  220264400      5       3  150064       1.7708     0.038297
enh53193     1  220266500  220267500      2       1  150064        2.041     0.020624
enh53215     1  220919800  220920800      5       3  150064        1.826     0.033925
enh53216     1  220923700  220924700      1       1  150064       2.1008      0.01783
enh53280     1  222628600  222629600      2       1  150064       2.4603    0.0069407
enh53287     1  222816200  222817200      1       1  150064       2.1669      0.01512
enh53288     1  222818300  222819300      1       1  150064       2.1321       0.0165
enh53293     1  222930700  222931700      1       1  150064        2.126      0.01675
enh53296     1  222945600  222946600      3       1  150064       2.5563    0.0052903
enh53300     1  223064800  223065800      4       2  150064       1.8144     0.034806
enh53335     1  223888200  223889200      1       1  150064       1.9712      0.02435
enh53337     1  223898700  223899700      4       2  150064       3.3897    0.0003498
enh53338     1  223901700  223902700      5       2  150064       2.9462    0.0016083
enh53339     1  223903600  223904600      4       1  150064       2.2914      0.01097
enh53340     1  223908500  223909500      6       2  150064       3.0468    0.0011563
enh53341     1  223913000  223914000      1       1  150064       2.8498     0.002187
enh53342     1  223914900  223915900      1       1  150064       2.6463     0.004069
enh53343     1  223917800  223918800      2       1  150064       2.7587    0.0029013
enh53344     1  223920500  223921500      1       1  150064       2.7258     0.003207
enh53345     1  223925100  223926100      3       2  150064       2.2327     0.012785
enh53347     1  223930500  223931500     11       2  150064       1.6803     0.046445
enh53348     1  223935200  223936200      1       1  150064       1.9807      0.02381
enh53349     1  223936700  223937700      3       1  150064       2.5361    0.0056044
enh53350     1  223938900  223939900      4       1  150064       2.7514    0.0029671
enh53351     1  223952700  223953700      3       1  150064       2.5186    0.0058919
enh53352     1  223959200  223960200      4       2  150064       3.7196   9.9754e-05
enh53353     1  223963100  223964100      1       1  150064       3.5405    0.0001997
enh53356     1  224019700  224020700      2       1  150064       3.1528   0.00080858
enh53357     1  224023700  224024700      1       1  150064       3.4465     0.000284
enh53358     1  224025200  224026200      2       1  150064       2.0076     0.022345
enh53359     1  224028300  224029300      3       2  150064       3.4412   0.00028959
enh53382     1  224564300  224565300      3       1  150064       2.3911    0.0083999
enh53384     1  224623400  224624400      2       1  150064       2.0591     0.019744
enh53385     1  224641900  224642900      2       1  150064       2.0662     0.019405
enh53386     1  224644300  224645300      4       2  150064       1.9456     0.025854
enh53394     1  224860800  224861800      9       1  150064       1.9128     0.027888
enh53437     1  225933900  225934900      2       1  150064       2.0218     0.021599
enh53438     1  225938400  225939400      4       2  150064       1.7637     0.038893
enh53448     1  226011300  226012300      3       1  150064       2.2507     0.012202
enh53449     1  226014200  226015200      5       2  150064       1.8772     0.030243
enh53455     1  226052600  226053600      2       1  150064       2.2461      0.01235
enh53456     1  226064600  226065600      6       2  150064       2.5546    0.0053157
enh53460     1  226086200  226087200      5       1  150064       1.7105     0.043587
enh53470     1  226184900  226185900      2       1  150064       1.8909     0.029316
enh53471     1  226188000  226189000      2       1  150064       1.7091     0.043712
enh53483     1  226316000  226317000      4       2  150064       1.9077     0.028218
enh53486     1  226372100  226373100      3       2  150064       1.9477     0.025725
enh53491     1  226540900  226541900      1       1  150064        1.734      0.04146
enh53493     1  226551500  226552500      3       2  150064       2.2393      0.01257
enh53495     1  226591100  226592100      3       2  150064       1.7182      0.04288
enh53506     1  226746100  226747100      1       1  150064       1.7537      0.03974
enh53507     1  226755700  226756700      7       2  150064        2.103     0.017733
enh53509     1  226762900  226763900      3       2  150064       2.5286    0.0057258
enh53510     1  226776200  226777200      1       1  150064       1.9868      0.02347
enh53515     1  226819000  226820000      3       2  150064       2.2403     0.012536
enh53516     1  226821100  226822100      3       2  150064       1.8648     0.031103
enh53518     1  226846200  226847200      3       2  150064       2.4745    0.0066706
enh53528     1  226898200  226899200      1       1  150064       2.4902     0.006384
enh53531     1  226914800  226915800      2       1  150064       2.3349    0.0097731
enh53532     1  226915800  226916800      2       1  150064       1.8192     0.034437
enh53533     1  226920000  226921000      3       2  150064       2.8733    0.0020312
enh53535     1  226927300  226928300      2       1  150064       2.0898     0.018317
enh53542     1  227014500  227015500      4       1  150064        1.984      0.02363
enh53545     1  227070000  227071000      2       1  150064       2.4803    0.0065635
enh53548     1  227079500  227080500      7       2  150064       2.3018     0.010672
enh53563     1  227544600  227545600      5       2  150064        2.537    0.0055896
enh53621     1  228335800  228336800      1       1  150064       1.8319      0.03348
enh53649     1  228856700  228857700      3       1  150064       1.6537     0.049094
enh53650     1  228870000  228871000      2       1  150064       1.8273     0.033824
enh53686     1  229121800  229122800      6       2  150064       1.7394     0.040981
enh53766     1  230220400  230221400      1       1  150064       2.5527     0.005344
enh53767     1  230222200  230223200      1       1  150064       2.1121      0.01734
enh53769     1  230234900  230235900      2       1  150064       1.6923     0.045294
enh53770     1  230237400  230238400      4       2  150064       3.7309    9.541e-05
enh53771     1  230238700  230239700      4       1  150064       3.4778   0.00025282
enh53772     1  230241700  230242700      5       3  150064        2.823     0.002379
enh53773     1  230245300  230246300      4       2  150064       3.6121   0.00015187
enh53774     1  230246500  230247500      6       2  150064        3.593   0.00016342
enh53775     1  230248000  230249000      2       1  150064       3.1926    0.0007051
enh53776     1  230250000  230251000      3       1  150064       3.5765   0.00017411
enh53779     1  230263200  230264200     10       3  150064       3.2148   0.00065264
enh53780     1  230265700  230266700      2       1  150064       1.8541     0.031859
enh53781     1  230272200  230273200     11       5  150064       3.1965   0.00069557
enh53782     1  230274900  230275900      6       2  150064        3.592   0.00016408
enh53783     1  230276200  230277200      7       4  150064       2.3992    0.0082146
enh53791     1  230301000  230302000      5       2  150064       1.7598     0.039222
enh53794     1  230306200  230307200      2       1  150064       1.7676     0.038562
enh53797     1  230310200  230311200      9       2  150064        1.843     0.032667
enh53798     1  230311600  230312600      5       2  150064       1.6509     0.049378
enh53799     1  230313000  230314000      4       1  150064       1.9108     0.028015
enh53800     1  230321200  230322200      3       2  150064       1.7254     0.042229
enh53801     1  230323600  230324600      8       3  150064       1.8949     0.029051
enh53802     1  230324400  230325400      3       1  150064        1.723     0.042444
enh53804     1  230328600  230329600      4       2  150064       1.6655     0.047909
enh53816     1  230406200  230407200      2       1  150064       2.0144     0.021985
enh53818     1  230439000  230440000      3       2  150064       2.5746    0.0050182
enh53819     1  230442600  230443600      3       1  150064       2.7219    0.0032449
enh53845     1  230844000  230845000      7       2  150064       1.9355     0.026465
enh53846     1  230845500  230846500      3       2  150064       2.4328    0.0074907
enh53909     1  231558600  231559600      2       1  150064       2.0492     0.020222
enh53965     1  232411800  232412800      3       1  150064       2.1696     0.015017
enh53972     1  232487600  232488600      5       2  150064        1.655     0.048964
enh53974     1  232564700  232565700      1       1  150064       2.6404     0.004141
enh53978     1  232571400  232572400      6       4  150064       1.7061     0.043999
enh53979     1  232608300  232609300      3       1  150064       2.1716     0.014942
enh53980     1  232610500  232611500      4       2  150064       2.5783    0.0049644
enh53981     1  232612600  232613600      1       1  150064       1.8193      0.03443
enh53983     1  232620000  232621000      7       1  150064       2.6305    0.0042627
enh53984     1  232621800  232622800      5       2  150064        2.703    0.0034361
enh54045     1  234237800  234238800      3       1  150064       1.8301     0.033619
enh54052     1  234610700  234611700     10       2  150064       2.0555     0.019916
enh54053     1  234612800  234613800      8       3  150064       1.6699     0.047472
enh54055     1  234622800  234623800      4       2  150064       1.7362     0.041268
enh54056     1  234630700  234631700      6       2  150064       1.6752     0.046947
enh54057     1  234634300  234635300      7       3  150064       2.6283    0.0042902
enh54058     1  234636100  234637100      3       2  150064       1.8352     0.033238
enh54059     1  234638600  234639600      3       1  150064       2.2505      0.01221
enh54061     1  234650900  234651900      2       1  150064       1.9779     0.023968
enh54066     1  234690100  234691100      4       2  150064       3.2109   0.00066167
enh54068     1  234697800  234698800      2       1  150064       1.9754     0.024111
enh54069     1  234706200  234707200      5       2  150064       3.0113    0.0013005
enh54100     1  234895600  234896600      3       2  150064       1.7982     0.036074
enh54116     1  235015000  235016000      4       1  150064       2.5034    0.0061504
enh54127     1  235095100  235096100      6       2  150064        1.916     0.027685
enh54204     1  236445600  236446600      1       1  150064       2.1571       0.0155
enh54219     1  236855600  236856600      1       1  150064       1.8382      0.03302
enh54231     1  237142800  237143800      1       1  150064       1.9998      0.02276
enh54249     1  239689800  239690800      2       1  150064       2.5616    0.0052093
enh54269     1  241365500  241366500      5       3  150064       1.7921     0.036558
enh54289     1  243396900  243397900      2       1  150064       2.3827    0.0085923
enh54290     1  243398000  243399000      1       1  150064        2.666     0.003838
enh54292     1  243407400  243408400      1       1  150064       3.8631    5.598e-05
enh54294     1  243420100  243421100      1       1  150064       4.8412    6.453e-07
enh54295     1  243427500  243428500      2       1  150064       3.9425   4.0322e-05
enh54296     1  243432200  243433200      1       1  150064       4.8999    4.794e-07
enh54298     1  243449700  243450700      1       1  150064       4.8785    5.346e-07
enh54299     1  243451100  243452100      4       2  150064       5.2305    8.452e-08
enh54307     1  243644900  243645900      2       1  150064       4.1066   2.0075e-05
enh54308     1  243646600  243647600      3       1  150064       3.6675   0.00012246
enh54309     1  243651800  243652800      1       1  150064        3.979     3.46e-05
enh54310     1  243653400  243654400      2       1  150064       3.8519   5.8594e-05
enh54315     1  244014400  244015400      3       2  150064       4.1088   1.9883e-05
enh54317     1  244090400  244091400      1       1  150064       2.7444     0.003031
enh54318     1  244131600  244132600      1       1  150064       2.2527      0.01214
enh54326     1  244370300  244371300      1       1  150064       2.5433      0.00549
enh54327     1  244376800  244377800      7       3  150064       2.8355    0.0022875
enh54328     1  244395200  244396200      1       1  150064        2.151      0.01574
enh54329     1  244397300  244398300      6       1  150064       2.0703     0.019211
enh54340     1  244602600  244603600      4       2  150064       2.1017     0.017792
enh54341     1  244608300  244609300      1       1  150064       2.1865      0.01439
enh54342     1  244611600  244612600      2       1  150064       1.7693     0.038418
enh54343     1  244612700  244613700      1       1  150064       2.4323     0.007502
enh54346     1  244623400  244624400      3       2  150064       1.7861     0.037045
enh54351     1  244828600  244829600      7       3  150064       2.0573     0.019829
enh54353     1  244841900  244842900      6       3  150064       3.1325   0.00086674
enh54382     1  245761900  245762900      9       2  150064       2.4489    0.0071648
enh54394     1  246149500  246150500      3       2  150064       2.1807     0.014603
enh54395     1  246160500  246161500     11       2  150064       1.9683     0.024514
enh54409     1  246760400  246761400      2       1  150064       1.7267     0.042114
enh54410     1  246771900  246772900      2       1  150064       2.2501      0.01222
enh54411     1  246773800  246774800      4       2  150064       2.0202     0.021684
enh54418     1  246859700  246860700      2       1  150064       2.1614     0.015334
enh54420     1  246862400  246863400      5       3  150064       1.6525     0.049218
enh54421     1  246866600  246867600      5       1  150064       2.6397    0.0041486
enh54446     1  247801800  247802800      6       2  150064        1.841     0.032807
enh54452     1  249134200  249135200      1       1  150064       2.4173     0.007817
enh54454     1  249153700  249154700      1       1  150064       1.7791      0.03761
enh54455     1  249156400  249157400      1       1  150064       1.8718      0.03062
enh54459     1  249199200  249200200      1       1  150064       1.7708       0.0383
enh62033     2     193100     194100      5       2  150064         2.05      0.02018
enh62035     2     203000     204000      5       2  150064       1.9868     0.023472
enh62044     2     568600     569600      5       2  150064       1.6653     0.047931
enh62054     2     969700     970700      6       2  150064       1.9771     0.024014
enh62055     2    1006000    1007000      3       2  150064       1.7095     0.043681
enh62096     2    1733300    1734300      9       2  150064       2.1648     0.015201
enh62103     2    1759400    1760400      4       2  150064       2.0788     0.018817
enh62104     2    1761600    1762600      3       1  150064       2.3261     0.010007
enh62126     2    2527600    2528600      7       2  150064       2.4281    0.0075891
enh62141     2    2855400    2856400      3       1  150064        2.101     0.017823
enh62152     2    3198300    3199300      3       1  150064        1.701     0.044473
enh62153     2    3203900    3204900      6       2  150064       1.9912      0.02323
enh62185     2    3624300    3625300     12       4  150064       1.9716     0.024329
enh62188     2    3641800    3642800      5       3  150064       1.6578     0.048676
enh62189     2    3642500    3643500      3       2  150064         1.74     0.040934
enh62242     2    6321600    6322600      2       1  150064       1.7199     0.042729
enh62258     2    7061100    7062100      4       2  150064         1.93     0.026801
enh62259     2    7066300    7067300      5       3  150064       2.2311     0.012837
enh62294     2    7931900    7932900      5       1  150064       2.0996      0.01788
enh62295     2    7936100    7937100      1       1  150064        2.905     0.001836
enh62296     2    7953300    7954300      1       1  150064       1.8495      0.03219
enh62330     2    8543600    8544600      7       3  150064       1.7001     0.044555
enh62338     2    8616400    8617400      2       1  150064        1.953     0.025407
enh62347     2    8665600    8666600      2       1  150064       1.6534     0.049129
enh62350     2    8683600    8684600      3       2  150064       1.9324     0.026653
enh62358     2    8740000    8741000      4       1  150064       3.1104   0.00093418
enh62359     2    8751600    8752600      3       2  150064       1.9998      0.02276
enh62392     2    9314900    9315900      4       1  150064       2.0487     0.020244
enh62395     2    9327800    9328800      6       1  150064       1.9174     0.027596
enh62396     2    9331800    9332800      3       2  150064       1.7613     0.039092
enh62400     2    9352300    9353300      6       4  150064       1.7396     0.040964
enh62403     2    9368900    9369900      1       1  150064        3.181    0.0007338
enh62405     2    9374300    9375300      2       1  150064       2.6857    0.0036193
enh62408     2    9389700    9390700      5       2  150064       2.1678     0.015085
enh62409     2    9392200    9393200      1       1  150064       3.1605    0.0007874
enh62414     2    9403500    9404500      5       3  150064       2.0582     0.019783
enh62416     2    9409000    9410000      4       1  150064       2.9775    0.0014529
enh62429     2    9471600    9472600      2       1  150064       2.5718    0.0050588
enh62448     2    9685600    9686600      3       2  150064       2.0401     0.020668
enh62456     2    9747800    9748800      3       1  150064       1.6503     0.049439
enh62458     2    9752500    9753500      1       1  150064       2.4743     0.006675
enh62463     2    9794100    9795100      5       3  150064       2.1354     0.016365
enh62498     2   10123400   10124400      9       3  150064        2.095     0.018086
enh62499     2   10132400   10133400      6       2  150064        2.695    0.0035195
enh62565     2   10547300   10548300      5       2  150064       1.8294     0.033672
enh62594     2   10954200   10955200      4       2  150064       2.5586    0.0052546
enh62598     2   11004800   11005800      4       2  150064       1.7637      0.03889
enh62631     2   11535000   11536000      5       2  150064        1.661     0.048357
enh62663     2   11883100   11884100      5       3  150064       1.8186     0.034489
enh62665     2   11889500   11890500      4       2  150064       1.7365     0.041234
enh62669     2   11918900   11919900      2       1  150064        1.751      0.03997
enh62670     2   11924500   11925500      2       1  150064       2.6214     0.004379
enh62679     2   12077900   12078900      6       3  150064       3.4787   0.00025196
enh62688     2   12246800   12247800      4       2  150064       1.9916     0.023205
enh62691     2   12301300   12302300      4       2  150064       1.9481       0.0257
enh62699     2   12427200   12428200      6       2  150064       1.7987     0.036032
enh62714     2   12677600   12678600      1       1  150064       1.7193      0.04278
enh62716     2   12695100   12696100      2       1  150064       1.8598     0.031459
enh62717     2   12696600   12697600      2       1  150064       1.9724     0.024281
enh62720     2   12776700   12777700      1       1  150064       3.2707    0.0005364
enh62729     2   12880500   12881500      1       1  150064       1.8457      0.03247
enh62762     2   15309800   15310800      5       2  150064       2.4187    0.0077875
enh62763     2   15412800   15413800      3       1  150064       1.9469     0.025775
enh62765     2   15699100   15700100      4       1  150064       1.8447     0.032539
enh62767     2   15709900   15710900      1       1  150064       1.8396      0.03291
enh62785     2   15949600   15950600      3       2  150064       1.6683     0.047632
enh62822     2   16803300   16804300      2       1  150064       1.7213     0.042596
enh62843     2   17816300   17817300      1       1  150064       2.8563     0.002143
enh62846     2   17828300   17829300      3       2  150064       1.7582     0.039355
enh62847     2   17933200   17934200      2       1  150064       2.1605     0.015367
enh62849     2   17980700   17981700      9       2  150064       2.5341    0.0056366
enh62850     2   17985600   17986600      5       2  150064       1.7924     0.036535
enh62851     2   17986700   17987700      1       1  150064       1.9595      0.02503
enh62853     2   17996600   17997600      3       1  150064       2.3427    0.0095728
enh62854     2   17997400   17998400      5       2  150064       2.8093    0.0024823
enh62856     2   18029900   18030900      5       2  150064       2.9603    0.0015367
enh62857     2   18032900   18033900      7       4  150064       1.8073     0.035355
enh62858     2   18074600   18075600      5       2  150064       3.5721   0.00017705
enh62859     2   18093300   18094300      6       3  150064       1.7501     0.040047
enh62867     2   18285800   18286800      8       2  150064        2.607    0.0045668
enh62869     2   18305400   18306400      3       2  150064       1.9594     0.025035
enh62889     2   18786000   18787000      3       1  150064       2.1419       0.0161
enh62917     2   19661800   19662800      4       2  150064       2.1761     0.014775
enh62955     2   20263500   20264500      2       1  150064       2.4731    0.0066982
enh62962     2   20308300   20309300      3       1  150064       1.8766     0.030288
enh62974     2   20369700   20370700      6       3  150064       1.6525      0.04922
enh62998     2   20610500   20611500      4       2  150064       1.9372      0.02636
enh63027     2   20773500   20774500      4       2  150064       2.9595    0.0015409
enh63029     2   20789800   20790800      5       2  150064       1.8173     0.034583
enh63034     2   20829100   20830100      7       3  150064       2.1607     0.015357
enh63054     2   21498800   21499800      2       1  150064       1.6755     0.046916
enh63063     2   22503700   22504700      1       1  150064       2.4772      0.00662
enh63065     2   22704600   22705600      2       1  150064       3.8565   5.7508e-05
enh63066     2   22714000   22715000      4       2  150064       3.9179   4.4667e-05
enh63068     2   22743000   22744000      1       1  150064       4.8049     7.74e-07
enh63075     2   23264800   23265800      7       3  150064       1.7346      0.04141
enh63082     2   23463600   23464600      3       2  150064       2.4198     0.007764
enh63110     2   23739200   23740200      5       3  150064       2.1933     0.014143
enh63139     2   23920900   23921900      7       2  150064       2.1588     0.015434
enh63142     2   24123100   24124100      3       2  150064       1.7043     0.044158
enh63143     2   24127800   24128800      1       1  150064        2.071      0.01918
enh63144     2   24139200   24140200      2       1  150064       1.8339     0.033332
enh63146     2   24151200   24152200      2       1  150064       1.9116     0.027966
enh63147     2   24161500   24162500      1       1  150064       2.2362      0.01267
enh63149     2   24167100   24168100      5       2  150064       2.4735    0.0066904
enh63160     2   24347200   24348200      2       1  150064       1.6722     0.047238
enh63172     2   24659300   24660300      2       1  150064       2.2088     0.013595
enh63184     2   24782100   24783100      2       1  150064       1.7998     0.035949
enh63189     2   24942800   24943800      2       1  150064       2.2552     0.012059
enh63191     2   24946600   24947600      3       2  150064       1.7307     0.041749
enh63193     2   24994700   24995700      2       1  150064       1.8194     0.034423
enh63229     2   25321100   25322100      2       1  150064       1.9089     0.028136
enh63230     2   25351400   25352400      6       3  150064        4.357    6.593e-06
enh63231     2   25374600   25375600      3       2  150064       3.4053   0.00033047
enh63233     2   25419000   25420000      2       1  150064       3.1712   0.00075895
enh63234     2   25420300   25421300      2       1  150064       2.6263    0.0043163
enh63235     2   25426900   25427900      2       1  150064       3.4872   0.00024409
enh63236     2   25432400   25433400      3       2  150064       3.1623   0.00078262
enh63238     2   25437600   25438600      2       1  150064       3.3209   0.00044866
enh63239     2   25439300   25440300      2       1  150064       3.4026   0.00033375
enh63240     2   25452300   25453300      5       2  150064       4.0983   2.0809e-05
enh63244     2   25486200   25487200      3       2  150064       3.6998   0.00010789
enh63245     2   25487600   25488600      4       2  150064       2.2687     0.011644
enh63250     2   25508400   25509400      2       1  150064       1.9292     0.026854
enh63253     2   25525900   25526900      4       2  150064       2.7383    0.0030879
enh63254     2   25529300   25530300      3       1  150064       3.6665   0.00012296
enh63255     2   25535400   25536400      3       1  150064       2.2809     0.011276
enh63257     2   25551400   25552400      2       1  150064       2.5484    0.0054113
enh63267     2   25598700   25599700      2       1  150064        4.143   1.7136e-05
enh63275     2   25840700   25841700      1       1  150064       2.0558       0.0199
enh63276     2   25887100   25888100      2       1  150064       1.8753     0.030376
enh63278     2   26077700   26078700      5       1  150064       1.6671     0.047745
enh63281     2   26161800   26162800      1       1  150064       1.9976      0.02288
enh63283     2   26184000   26185000      1       1  150064       1.9515       0.0255
enh63285     2   26214300   26215300      3       1  150064        3.715   0.00010161
enh63287     2   26231100   26232100      5       1  150064         1.72     0.042716
enh63291     2   26266900   26267900      4       1  150064       2.4018    0.0081563
enh63295     2   26322300   26323300      1       1  150064       1.9555      0.02526
enh63298     2   26401000   26402000      2       1  150064       2.4287     0.007577
enh63299     2   26402400   26403400      3       1  150064        1.709     0.043728
enh63306     2   26523300   26524300      3       2  150064       1.6587     0.048589
enh63315     2   26699400   26700400      5       3  150064       2.7282    0.0031837
enh63319     2   26828800   26829800      2       1  150064       1.6939     0.045143
enh63329     2   26929500   26930500      1       1  150064       2.0956      0.01806
enh63331     2   26938100   26939100      4       2  150064       1.6856     0.045936
enh63335     2   26963800   26964800      3       2  150064       3.5277   0.00020956
enh63338     2   26991300   26992300      1       1  150064       3.3193    0.0004512
enh63339     2   26993900   26994900      2       1  150064       3.1495   0.00081767
enh63341     2   27075600   27076600      1       1  150064       2.7823     0.002699
enh63342     2   27106500   27107500      1       1  150064       3.1421    0.0008386
enh63346     2   27136500   27137500      1       1  150064       3.1251    0.0008887
enh63348     2   27184300   27185300      3       2  150064       2.1409     0.016141
enh63351     2   27204600   27205600      2       1  150064       2.6912    0.0035593
enh63353     2   27239000   27240000      2       1  150064       2.7106     0.003358
enh63354     2   27242900   27243900      3       1  150064        3.198   0.00069193
enh63355     2   27244400   27245400      1       1  150064       3.3136    0.0004605
enh63357     2   27250200   27251200      2       1  150064       3.0989   0.00097126
enh63358     2   27254200   27255200      1       1  150064       3.0193     0.001267
enh63361     2   27271800   27272800      2       1  150064       3.4335   0.00029787
enh63363     2   27286300   27287300      2       1  150064       3.9856    3.366e-05
enh63364     2   27292100   27293100      2       1  150064       3.1958   0.00069719
enh63365     2   27298000   27299000      2       1  150064       2.0918     0.018229
enh63368     2   27310000   27311000      2       1  150064       2.2794     0.011321
enh63369     2   27315600   27316600      1       1  150064       3.0302     0.001222
enh63376     2   27432600   27433600      4       2  150064       1.7704     0.038326
enh63379     2   27440800   27441800      8       2  150064       2.0127     0.022073
enh63381     2   27503500   27504500      1       1  150064       2.3305     0.009891
enh63383     2   27525800   27526800      2       1  150064       2.4601    0.0069449
enh63384     2   27543700   27544700      2       1  150064       1.9898     0.023304
enh63391     2   27603900   27604900      1       1  150064       3.0578     0.001115
enh63392     2   27630300   27631300      1       1  150064       3.1035    0.0009562
enh63393     2   27632800   27633800      2       1  150064       2.0799     0.018769
enh63397     2   27668400   27669400      2       1  150064        1.806     0.035459
enh63398     2   27712800   27713800      2       1  150064        2.505    0.0061232
enh63401     2   27850200   27851200      2       1  150064       1.8163      0.03466
enh63406     2   27937000   27938000      1       1  150064       2.8369     0.002278
enh63413     2   27975000   27976000      1       1  150064       4.5947    2.167e-06
enh63415     2   27988000   27989000      1       1  150064       4.1169     1.92e-05
enh63416     2   27988900   27989900      2       1  150064       2.9112    0.0018005
enh63417     2   27993400   27994400      1       1  150064       3.8587      5.7e-05
enh63418     2   27995800   27996800      2       1  150064       2.9465    0.0016068
enh63419     2   28001600   28002600      2       1  150064       3.3491   0.00040542
enh63421     2   28019000   28020000      6       1  150064        4.483   3.6802e-06
enh63422     2   28021800   28022800      2       1  150064       4.0494   2.5671e-05
enh63423     2   28023400   28024400      4       2  150064       5.2017   9.8762e-08
enh63424     2   28114200   28115200      1       1  150064       1.9473      0.02575
enh63426     2   28137300   28138300      2       1  150064       1.9275     0.026958
enh63427     2   28139000   28140000      1       1  150064       2.2514      0.01218
enh63428     2   28143000   28144000      1       1  150064       3.6355    0.0001387
enh63429     2   28152700   28153700      2       1  150064       3.0591    0.0011101
enh63433     2   28257800   28258800      2       1  150064       3.2946   0.00049281
enh63434     2   28303400   28304400      5       3  150064       2.3963    0.0082801
enh63436     2   28325100   28326100      1       1  150064       2.2133      0.01344
enh63462     2   28612000   28613000      1       1  150064        2.969     0.001494
enh63463     2   28619600   28620600      3       1  150064       2.3435    0.0095507
enh63464     2   28622600   28623600      2       1  150064       2.6156     0.004454
enh63465     2   28629500   28630500      4       2  150064       1.9916      0.02321
enh63466     2   28635400   28636400      1       1  150064       2.5742     0.005024
enh63468     2   28646400   28647400      6       3  150064       3.0378    0.0011914
enh63469     2   28657800   28658800      3       1  150064       1.6957     0.044967
enh63470     2   28659600   28660600      1       1  150064       3.5496    0.0001929
enh63471     2   28668200   28669200      3       2  150064       2.0575      0.01982
enh63474     2   28750400   28751400      5       3  150064       1.7262     0.042157
enh63477     2   28779600   28780600      4       2  150064       1.6511     0.049364
enh63508     2   29032400   29033400      3       1  150064       3.1758   0.00074719
enh63523     2   29273200   29274200      8       3  150064       1.6921      0.04531
enh63524     2   29276200   29277200      6       3  150064       2.1929     0.014157
enh63534     2   29643700   29644700      3       1  150064       3.8457   6.0109e-05
enh63546     2   30163400   30164400      2       1  150064       1.9839     0.023632
enh63548     2   30368200   30369200      2       1  150064       1.8372     0.033087
enh63555     2   30446600   30447600      4       1  150064       2.0073      0.02236
enh63571     2   30573500   30574500      2       1  150064       1.7935     0.036448
enh63574     2   30589000   30590000      1       1  150064       1.8188      0.03447
enh63605     2   31185000   31186000      5       2  150064       2.8654    0.0020827
enh63606     2   31202200   31203200      6       2  150064       2.2195     0.013225
enh63609     2   31243400   31244400      2       1  150064       1.8551      0.03179
enh63628     2   32236400   32237400      3       2  150064       2.2825     0.011229
enh63680     2   33546600   33547600      2       1  150064       2.0047     0.022498
enh63701     2   34467000   34468000      2       1  150064       2.4568    0.0070092
enh63715     2   36608100   36609100      5       3  150064       1.8851     0.029709
enh63716     2   36608800   36609800      6       3  150064       2.7009    0.0034577
enh63719     2   36632100   36633100      5       3  150064       1.7881     0.036876
enh63721     2   36636200   36637200      1       1  150064       1.8342      0.03331
enh63725     2   36641800   36642800      2       1  150064        2.037     0.020825
enh63730     2   36661100   36662100      1       1  150064       2.1714      0.01495
enh63733     2   36676100   36677100      1       1  150064       2.2365      0.01266
enh63737     2   36687900   36688900      2       1  150064       1.8887     0.029466
enh63740     2   36712300   36713300      3       1  150064       1.7215     0.042581
enh63747     2   36822200   36823200      6       2  150064       1.7792     0.037606
enh63748     2   36822800   36823800      5       2  150064       2.1206     0.016979
enh63754     2   36933300   36934300      4       2  150064        2.538    0.0055736
enh63758     2   37009500   37010500      2       1  150064       2.3739    0.0087996
enh63759     2   37116700   37117700      2       1  150064       2.0112     0.022153
enh63760     2   37118000   37119000      2       1  150064       2.0931      0.01817
enh63762     2   37178000   37179000      4       2  150064       1.8639     0.031171
enh63763     2   37178500   37179500      5       3  150064        1.859     0.031515
enh63766     2   37247400   37248400      1       1  150064       3.0485      0.00115
enh63770     2   37384400   37385400      3       1  150064       1.8706     0.030697
enh63771     2   37424600   37425600      3       2  150064       1.7105      0.04359
enh63772     2   37456200   37457200      3       2  150064       2.2591     0.011938
enh63773     2   37459800   37460800      5       2  150064       2.2188     0.013252
enh63775     2   37545100   37546100      2       1  150064       3.1965   0.00069552
enh63776     2   37549200   37550200      3       2  150064       4.5438    2.763e-06
enh63777     2   37553100   37554100      3       2  150064       3.5159   0.00021917
enh63778     2   37570100   37571100      5       2  150064       3.8456   6.0128e-05
enh63779     2   37576800   37577800      2       1  150064       2.7638    0.0028562
enh63780     2   37603400   37604400      5       3  150064       1.8302     0.033612
enh63782     2   37641500   37642500      4       2  150064       2.1762      0.01477
enh63787     2   37733400   37734400      3       1  150064       1.9362     0.026423
enh63823     2   38069700   38070700      3       2  150064       1.8013     0.035824
enh63832     2   38209100   38210100      2       1  150064        1.731     0.041726
enh63851     2   38601800   38602800      2       1  150064       1.8326     0.033433
enh63855     2   38633500   38634500      1       1  150064       2.1375      0.01628
enh63857     2   38645000   38646000      1       1  150064       3.1539    0.0008056
enh63861     2   38665700   38666700      3       2  150064       2.0174     0.021826
enh63887     2   38947500   38948500      1       1  150064       3.2525    0.0005719
enh63889     2   38964500   38965500      2       1  150064       2.4299    0.0075516
enh63899     2   39345200   39346200      3       1  150064       1.7073     0.043887
enh63905     2   39393800   39394800      2       1  150064       2.5047    0.0061276
enh63906     2   39454800   39455800      3       2  150064       1.8022     0.035754
enh63909     2   39608600   39609600      2       1  150064       1.7637     0.038888
enh63927     2   39724100   39725100      1       1  150064       1.7132      0.04334
enh63933     2   39768000   39769000      3       2  150064       2.6328    0.0042341
enh63936     2   39820700   39821700      2       1  150064       2.5822    0.0049083
enh63943     2   39950400   39951400      2       1  150064        1.784     0.037209
enh63944     2   39959400   39960400      1       1  150064        2.403      0.00813
enh63946     2   40000700   40001700      1       1  150064       2.0746      0.01901
enh63948     2   40004100   40005100      2       1  150064       2.1676     0.015094
enh63957     2   40392000   40393000      3       1  150064       2.0289     0.021237
enh63960     2   40427200   40428200      4       2  150064       2.3134     0.010349
enh63967     2   40466800   40467800      4       2  150064       2.6961    0.0035077
enh63968     2   40470900   40471900      3       2  150064       2.3736    0.0088074
enh63970     2   40500700   40501700      4       1  150064       1.6571     0.048748
enh63976     2   40558900   40559900      4       2  150064       2.3806    0.0086431
enh63977     2   40573500   40574500      4       2  150064       2.1551     0.015577
enh63978     2   40579800   40580800      3       2  150064       2.3671     0.008964
enh63981     2   40598700   40599700      6       2  150064       1.9226     0.027263
enh63983     2   40645700   40646700      1       1  150064       1.9016      0.02861
enh63986     2   40660600   40661600      5       2  150064       1.9355     0.026467
enh63987     2   40715100   40716100      4       2  150064       1.9466     0.025791
enh63988     2   40739200   40740200      4       1  150064       3.0293    0.0012257
enh63990     2   41468600   41469600      8       4  150064       1.9685     0.024505
enh63991     2   41607000   41608000      3       1  150064       1.8285     0.033737
enh63999     2   42006600   42007600      2       1  150064       1.8318     0.033492
enh64000     2   42067200   42068200      2       1  150064        2.308       0.0105
enh64001     2   42068500   42069500      5       1  150064       2.4789    0.0065887
enh64002     2   42086900   42087900      4       2  150064       2.2208     0.013182
enh64077     2   42981800   42982800      6       3  150064       1.7115     0.043491
enh64081     2   43013500   43014500      6       2  150064       2.4807    0.0065563
enh64090     2   43073400   43074400      3       1  150064       2.2674     0.011683
enh64100     2   43160900   43161900      4       2  150064       1.9837     0.023643
enh64120     2   43253600   43254600     10       4  150064       1.7871     0.036963
enh64140     2   43379800   43380800      5       2  150064       1.9536     0.025374
enh64142     2   43392500   43393500      1       1  150064       1.8068       0.0354
enh64247     2   45505200   45506200      3       2  150064       1.9387     0.026271
enh64267     2   45896200   45897200      4       2  150064        2.375    0.0087753
enh64268     2   45901900   45902900      3       2  150064       1.9215     0.027334
enh64278     2   45981100   45982100      7       2  150064       1.9738     0.024203
enh64279     2   45986300   45987300      2       1  150064       2.3983    0.0082368
enh64289     2   46050100   46051100      3       2  150064       1.8513      0.03206
enh64292     2   46068600   46069600      8       3  150064       1.7943     0.036386
enh64294     2   46071700   46072700      3       2  150064       2.5476    0.0054237
enh64311     2   46149200   46150200      4       1  150064        1.812     0.034993
enh64318     2   46195900   46196900      6       2  150064       2.2935     0.010911
enh64320     2   46219800   46220800      2       1  150064       2.7393    0.0030783
enh64323     2   46256700   46257700      1       1  150064        2.924     0.001728
enh64325     2   46285000   46286000      5       3  150064        2.454    0.0070639
enh64326     2   46290000   46291000      4       2  150064         3.29    0.0005009
enh64390     2   46773500   46774500      2       1  150064       1.7023      0.04435
enh64394     2   46791400   46792400      4       2  150064       1.6589     0.048568
enh64414     2   47007500   47008500      1       1  150064       1.8987       0.0288
enh64460     2   47399200   47400200      3       2  150064       2.0307     0.021143
enh64463     2   47444800   47445800      5       2  150064       2.3375    0.0097073
enh64468     2   47492100   47493100      7       4  150064       1.7038     0.044211
enh64475     2   47563600   47564600      3       1  150064       1.6973     0.044819
enh64489     2   47982700   47983700      1       1  150064       3.3069    0.0004717
enh64490     2   47994800   47995800      2       1  150064       2.2832     0.011209
enh64493     2   48012400   48013400      6       3  150064       2.3971    0.0082621
enh64494     2   48094300   48095300      4       2  150064       2.5138    0.0059714
enh64495     2   48095700   48096700      2       1  150064       2.5494    0.0053952
enh64496     2   48097700   48098700      3       1  150064       2.0027     0.022602
enh64501     2   48274000   48275000      4       2  150064       4.0023   3.1362e-05
enh64507     2   48340500   48341500      1       1  150064       2.0415       0.0206
enh64512     2   48446600   48447600      3       2  150064       2.0228     0.021546
enh64513     2   48476000   48477000      1       1  150064       2.1128      0.01731
enh64514     2   48511400   48512400      2       1  150064       3.1667   0.00077087
enh64515     2   48533600   48534600      3       1  150064       2.6845    0.0036317
enh64516     2   48540100   48541100      7       3  150064       3.0479    0.0011524
enh64517     2   48543200   48544200      2       1  150064       2.2372     0.012638
enh64518     2   48568300   48569300      5       2  150064       3.0855    0.0010161
enh64520     2   48573200   48574200      3       2  150064        3.596   0.00016159
enh64521     2   48579900   48580900      2       1  150064       1.9463     0.025807
enh64524     2   48642400   48643400      6       4  150064       2.5081    0.0060695
enh64525     2   48646900   48647900      5       3  150064       1.6782      0.04665
enh64529     2   48701400   48702400      2       1  150064       2.2353     0.012699
enh64537     2   48755000   48756000      4       2  150064       1.8753     0.030375
enh64539     2   48787100   48788100      7       2  150064       2.0108     0.022172
enh64540     2   48794400   48795400      2       1  150064       2.2841     0.011182
enh64541     2   48798100   48799100      8       3  150064         1.99     0.023297
enh64545     2   48940200   48941200      5       3  150064       2.2885     0.011054
enh64546     2   48942200   48943200      5       3  150064       2.6766     0.003719
enh64555     2   50719000   50720000      1       1  150064       3.0002     0.001349
enh64564     2   51184500   51185500      2       1  150064       1.7976     0.036119
enh64565     2   51222000   51223000      3       2  150064       2.1541     0.015615
enh64566     2   51240300   51241300      1       1  150064       2.1981      0.01397
enh64576     2   53856500   53857500      4       1  150064       2.1476     0.015871
enh64577     2   53995400   53996400      3       1  150064       1.9562     0.025221
enh64583     2   54242600   54243600      1       1  150064       2.2655      0.01174
enh64587     2   54315000   54316000      2       1  150064       1.8354     0.033224
enh64588     2   54330600   54331600      4       2  150064       2.5832    0.0048945
enh64589     2   54341400   54342400      5       2  150064        2.161     0.015346
enh64592     2   54389200   54390200      3       1  150064       3.5509   0.00019199
enh64606     2   54628600   54629600      4       2  150064        2.736    0.0031091
enh64610     2   54650200   54651200      2       1  150064       2.7509    0.0029718
enh64612     2   54661800   54662800      2       1  150064       2.4786    0.0065953
enh64614     2   54667000   54668000      1       1  150064       2.5264     0.005762
enh64623     2   54698800   54699800      5       3  150064       2.1106     0.017403
enh64624     2   54700800   54701800      6       4  150064       1.7264      0.04214
enh64631     2   54710900   54711900      5       2  150064       1.9319     0.026683
enh64635     2   54726900   54727900      3       1  150064       1.8684     0.030852
enh64641     2   54746600   54747600      2       1  150064       3.2837   0.00051231
enh64642     2   54750300   54751300      3       2  150064       2.1909     0.014229
enh64646     2   54773400   54774400      3       2  150064       2.1938     0.014124
enh64653     2   54790000   54791000      3       2  150064        1.831      0.03355
enh64657     2   54803800   54804800      4       2  150064       1.7048     0.044117
enh64658     2   54808100   54809100      9       2  150064       2.1486     0.015834
enh64660     2   54811600   54812600      3       1  150064       2.3829    0.0085877
enh64664     2   54830700   54831700      3       2  150064       2.9489    0.0015943
enh64667     2   54839700   54840700      2       1  150064       1.8039     0.035627
enh64669     2   54851900   54852900      2       1  150064       2.8326    0.0023083
enh64671     2   54863100   54864100      5       3  150064       2.4671    0.0068107
enh64675     2   54885200   54886200      4       2  150064       2.9491    0.0015937
enh64677     2   54894500   54895500      1       1  150064       2.4722     0.006714
enh64678     2   54896600   54897600      1       1  150064       1.6458       0.0499
enh64682     2   54907500   54908500      7       3  150064       2.0777     0.018869
enh64684     2   55087100   55088100      4       2  150064       3.0483    0.0011507
enh64690     2   55133200   55134200      4       2  150064       2.9952    0.0013715
enh64692     2   55153800   55154800      4       2  150064       2.6708    0.0037839
enh64693     2   55166200   55167200      2       1  150064       2.6066    0.0045729
enh64694     2   55172700   55173700      5       2  150064       2.3761    0.0087491
enh64696     2   55183400   55184400      3       1  150064       1.8807     0.030006
enh64697     2   55184400   55185400      4       2  150064       2.2136     0.013429
enh64698     2   55185600   55186600      3       1  150064       1.7837     0.037235
enh64699     2   55189400   55190400      9       4  150064       1.9744     0.024168
enh64709     2   55222400   55223400      5       2  150064       2.7688     0.002813
enh64712     2   55231800   55232800      4       2  150064       3.0157    0.0012819
enh64718     2   55272300   55273300      3       2  150064       1.9593     0.025037
enh64727     2   55346700   55347700      8       4  150064       1.8709     0.030682
enh64735     2   55394800   55395800      4       2  150064       2.2021     0.013829
enh64749     2   56031400   56032400      1       1  150064       2.8782        0.002
enh64752     2   56192800   56193800      6       2  150064         1.78      0.03754
enh64753     2   56235800   56236800      2       1  150064        2.049     0.020231
enh64754     2   56476200   56477200      3       1  150064       2.1523     0.015687
enh64760     2   57947700   57948700      2       1  150064       3.8989   4.8315e-05
enh64761     2   57986500   57987500      1       1  150064       4.5121     3.21e-06
enh64762     2   57987200   57988200      4       2  150064        6.132   4.3395e-10
enh64763     2   58272400   58273400      3       1  150064       3.1905   0.00071004
enh64765     2   58466800   58467800      2       1  150064       4.1103   1.9758e-05
enh64766     2   58654000   58655000      2       1  150064       2.3018     0.010672
enh64767     2   58656000   58657000      4       2  150064       1.8312     0.033534
enh64774     2   60298400   60299400      1       1  150064       2.1217      0.01693
enh64776     2   60440700   60441700      3       2  150064        2.635    0.0042066
enh64790     2   60705600   60706600      1       1  150064       3.1202    0.0009037
enh64791     2   60707000   60708000      6       2  150064       3.2685   0.00054063
enh64797     2   60740800   60741800      2       1  150064       3.0157     0.001282
enh64798     2   60742800   60743800      2       1  150064       2.0799     0.018768
enh64805     2   60871900   60872900      1       1  150064       3.9505    3.899e-05
enh64809     2   60982400   60983400      4       2  150064       2.3444    0.0095296
enh64818     2   61406500   61407500      5       3  150064       1.6566     0.048799
enh64821     2   61652300   61653300      3       1  150064       2.4048    0.0080915
enh64845     2   62493400   62494400      2       1  150064       2.5248    0.0057878
enh64849     2   62531800   62532800      4       2  150064       1.7705      0.03832
enh64851     2   62536300   62537300      1       1  150064       2.1125      0.01732
enh64855     2   62638100   62639100      2       1  150064       1.8643     0.031142
enh64856     2   62685400   62686400      3       2  150064       2.2483     0.012277
enh64860     2   62713100   62714100      2       1  150064       2.3474     0.009452
enh64861     2   62715900   62716900      3       2  150064       2.7455    0.0030209
enh64863     2   62733700   62734700      3       2  150064       1.9632     0.024809
enh64865     2   62822800   62823800      3       1  150064       1.6993     0.044633
enh64866     2   62868800   62869800      1       1  150064       1.6598      0.04848
enh64868     2   62887400   62888400      2       1  150064        1.737     0.041191
enh64869     2   62890500   62891500      2       1  150064       2.5016    0.0061823
enh64872     2   62934500   62935500      1       1  150064       3.1879    0.0007165
enh64898     2   64291100   64292100      2       1  150064       1.9995     0.022775
enh64905     2   64428700   64429700      1       1  150064       1.6741      0.04706
enh64937     2   64826300   64827300      7       2  150064       2.5498    0.0053895
enh65019     2   65571400   65572400      3       1  150064        1.876     0.030326
enh65051     2   65772500   65773500      1       1  150064       3.1367    0.0008544
enh65067     2   66464700   66465700      2       1  150064       1.7358     0.041299
enh65087     2   66744800   66745800      6       3  150064       1.6544     0.049027
enh65089     2   66763800   66764800      2       1  150064       2.1276     0.016683
enh65115     2   67189900   67190900      1       1  150064       1.6593      0.04853
enh65130     2   67788300   67789300      1       1  150064        1.647      0.04978
enh65146     2   68288400   68289400      2       1  150064       1.8412     0.032794
enh65151     2   68386000   68387000      5       2  150064       2.8937    0.0019034
enh65153     2   68463300   68464300      4       1  150064       2.0344     0.020955
enh65158     2   68474700   68475700      4       1  150064       2.4528    0.0070881
enh65160     2   68482800   68483800      1       1  150064       2.8455     0.002217
enh65180     2   68992600   68993600      2       1  150064       1.7172     0.042969
enh65230     2   69423300   69424300      2       1  150064       2.1456     0.015953
enh65243     2   69526000   69527000      5       1  150064       2.0187      0.02176
enh65244     2   69536300   69537300      1       1  150064       1.9178      0.02757
enh65247     2   69662600   69663600      1       1  150064       2.0166      0.02187
enh65272     2   69961100   69962100      4       1  150064       2.0551     0.019935
enh65276     2   69995300   69996300      3       1  150064       1.9446     0.025912
enh65279     2   70016800   70017800      5       2  150064       1.7414     0.040805
enh65287     2   70144800   70145800      2       1  150064        1.804     0.035616
enh65289     2   70191200   70192200      1       1  150064       2.1937      0.01413
enh65291     2   70205400   70206400      3       1  150064        1.676     0.046868
enh65294     2   70261800   70262800      2       1  150064       1.6648     0.047979
enh65317     2   70486200   70487200      1       1  150064       1.7425      0.04071
enh65318     2   70486900   70487900      2       1  150064       1.6595     0.048504
enh65320     2   70488400   70489400      2       1  150064       2.0876     0.018417
enh65321     2   70518800   70519800      2       1  150064       1.6909     0.045424
enh65323     2   70527400   70528400      2       1  150064       2.0229     0.021543
enh65351     2   71678200   71679200      2       1  150064        2.801    0.0025476
enh65352     2   71685700   71686700      5       2  150064       2.2463     0.012343
enh65361     2   71739400   71740400      3       2  150064       1.8777     0.030214
enh65383     2   71910000   71911000      2       1  150064       1.8689     0.030816
enh65384     2   71912200   71913200      3       2  150064       1.8541     0.031863
enh65391     2   71947800   71948800      2       1  150064       1.9648     0.024718
enh65406     2   72061000   72062000      2       1  150064         2.26     0.011911
enh65420     2   72357200   72358200      2       1  150064       2.9769    0.0014561
enh65427     2   72641600   72642600      1       1  150064       1.6961      0.04493
enh65429     2   72803200   72804200      1       1  150064       1.7126      0.04339
enh65431     2   72905000   72906000      2       1  150064       2.0716     0.019151
enh65437     2   73166800   73167800      1       1  150064       4.5247    3.024e-06
enh65439     2   73211100   73212100      1       1  150064       4.2793    9.375e-06
enh65440     2   73216600   73217600      1       1  150064        4.059    2.464e-05
enh65441     2   73258900   73259900      2       1  150064       3.5698   0.00017864
enh65443     2   73295900   73296900      1       1  150064       3.5033    0.0002298
enh65447     2   73315600   73316600      1       1  150064       3.3194    0.0004511
enh65448     2   73319500   73320500      2       1  150064       3.1168   0.00091398
enh65449     2   73329800   73330800      6       2  150064       3.1284   0.00087891
enh65450     2   73333100   73334100      2       1  150064       3.1442   0.00083265
enh65451     2   73334500   73335500      2       1  150064       3.4372   0.00029392
enh65453     2   73439300   73440300      2       1  150064       3.9133   4.5522e-05
enh65454     2   73440200   73441200      3       2  150064        2.009      0.02227
enh65455     2   73442100   73443100      4       2  150064       2.4479     0.007184
enh65456     2   73462700   73463700      3       1  150064       3.7782   7.8976e-05
enh65458     2   73611600   73612600      2       1  150064       3.7349   9.3901e-05
enh65462     2   73986400   73987400      3       1  150064       2.8224    0.0023835
enh65466     2   74059500   74060500      1       1  150064       2.7245      0.00322
enh65485     2   74237100   74238100      1       1  150064       2.0266      0.02135
enh65487     2   74247700   74248700      1       1  150064       2.1868      0.01438
enh65489     2   74253400   74254400      3       1  150064       3.1406   0.00084301
enh65490     2   74258000   74259000      4       1  150064        2.161     0.015348
enh65491     2   74259800   74260800      2       1  150064       2.6726    0.0037635
enh65493     2   74268000   74269000      2       1  150064       2.8441    0.0022268
enh65494     2   74268800   74269800      1       1  150064       3.0596     0.001108
enh65495     2   74272300   74273300      2       1  150064         2.73    0.0031667
enh65496     2   74293500   74294500      6       2  150064         2.91    0.0018072
enh65537     2   74967700   74968700      6       1  150064       2.0549     0.019946
enh65619     2   85384400   85385400      1       1  150064       2.0131      0.02205
enh65639     2   85471600   85472600      4       2  150064       2.0482     0.020268
enh65659     2   85621400   85622400      4       2  150064       2.0012     0.022685
enh65660     2   85623500   85624500      2       1  150064       1.6886     0.045644
enh65662     2   85635500   85636500      4       2  150064       1.7675     0.038569
enh65663     2   85637400   85638400      3       1  150064       3.2094   0.00066513
enh65664     2   85639600   85640600      3       2  150064       1.7379     0.041116
enh65666     2   85644600   85645600      5       2  150064       3.2498   0.00057749
enh65668     2   85650500   85651500      2       1  150064       2.2434     0.012434
enh65693     2   85828000   85829000      2       1  150064       1.7732     0.038094
enh65698     2   85844400   85845400      1       1  150064       2.0794      0.01879
enh65712     2   85986000   85987000      3       2  150064       1.9847     0.023588
enh65716     2   85995100   85996100      1       1  150064       2.6539     0.003978
enh65719     2   85997800   85998800      1       1  150064       1.7565       0.0395
enh65720     2   85998300   85999300      3       1  150064       2.2507     0.012201
enh65722     2   86000800   86001800      3       1  150064       2.1496     0.015794
enh65757     2   86295600   86296600      6       2  150064       1.8888     0.029457
enh65880     2   96336000   96337000      1       1  150064       1.7518       0.0399
enh65896     2   96868800   96869800      1       1  150064       3.8922    4.966e-05
enh65897     2   96871900   96872900      2       1  150064       2.6324    0.0042391
enh65898     2   96875600   96876600      1       1  150064       3.9123    4.571e-05
enh65902     2   96912300   96913300      3       2  150064       2.0049     0.022487
enh65907     2   96924500   96925500      3       2  150064       3.7121   0.00010279
enh65908     2   96927000   96928000      1       1  150064        3.299    0.0004851
enh65922     2   97205200   97206200      1       1  150064       1.9382       0.0263
enh65923     2   97207100   97208100      4       2  150064       1.7377     0.041128
enh65933     2   97351900   97352900      3       2  150064       2.0033     0.022572
enh65936     2   97404200   97405200      1       1  150064       1.9779      0.02397
enh65937     2   97406000   97407000      1       1  150064       1.9779      0.02397
enh65938     2   97413000   97414000      2       1  150064       3.9458   3.9765e-05
enh65939     2   97425400   97426400      2       1  150064       1.9136     0.027833
enh65942     2   97437400   97438400      1       1  150064       2.4135     0.007901
enh65945     2   97477100   97478100      1       1  150064        2.391     0.008401
enh65946     2   97484200   97485200      3       1  150064       1.9841     0.023623
enh65947     2   97488400   97489400      1       1  150064       2.1452      0.01597
enh65948     2   97498000   97499000      1       1  150064       2.0026      0.02261
enh65955     2   97536500   97537500      2       1  150064       1.9317     0.026699
enh65959     2   97561100   97562100      5       2  150064       2.9332    0.0016776
enh65960     2   97564100   97565100      2       1  150064        2.942    0.0016304
enh65961     2   97569100   97570100      4       2  150064       3.6646   0.00012388
enh65962     2   97571500   97572500      5       1  150064       3.6086   0.00015393
enh65963     2   97573700   97574700      4       1  150064        3.411   0.00032363
enh65965     2   97578800   97579800      2       1  150064       3.5059   0.00022755
enh65967     2   97594100   97595100      2       1  150064       4.0478   2.5853e-05
enh65968     2   97598800   97599800      4       2  150064       3.0486    0.0011495
enh65972     2   97622700   97623700      5       2  150064       1.7894     0.036779
enh65976     2   97761200   97762200      6       1  150064       2.4276    0.0075996
enh65977     2   98260900   98261900      3       1  150064       2.6678    0.0038176
enh65993     2   98567500   98568500      3       2  150064       2.3493    0.0094037
enh65995     2   98585400   98586400      3       1  150064       2.8673      0.00207
enh65999     2   98612800   98613800      3       1  150064       2.9854     0.001416
enh66000     2   98614100   98615100      2       1  150064       2.5592    0.0052458
enh66001     2   98627300   98628300      3       2  150064        2.215      0.01338
enh66002     2   98636800   98637800      3       2  150064        1.998     0.022858
enh66009     2   98750400   98751400      2       1  150064       2.2184     0.013264
enh66011     2   98758400   98759400      3       2  150064       2.7701    0.0028022
enh66019     2   99062800   99063800      5       2  150064       2.1669     0.015122
enh66024     2   99087900   99088900      5       1  150064       1.7369     0.041202
enh66027     2   99100200   99101200      1       1  150064       1.8484      0.03227
enh66029     2   99102800   99103800      5       1  150064       1.6953      0.04501
enh66036     2   99178500   99179500      1       1  150064       1.8114      0.03504
enh66037     2   99200300   99201300      2       1  150064        2.947    0.0016045
enh66038     2   99222800   99223800      3       1  150064       1.6702     0.047443
enh66054     2   99422300   99423300      3       1  150064       1.7118      0.04347
enh66058     2   99449600   99450600      4       1  150064       1.8383     0.033011
enh66083     2  100223600  100224600      3       1  150064       2.0945     0.018108
enh66085     2  100238600  100239600      4       2  150064       2.0236     0.021507
enh66086     2  100252600  100253600      2       1  150064       3.1745   0.00075046
enh66088     2  100260200  100261200      4       2  150064       3.0465    0.0011575
enh66090     2  100273000  100274000      5       3  150064       2.0778     0.018862
enh66091     2  100276600  100277600      1       1  150064       2.0517       0.0201
enh66095     2  100308200  100309200      3       2  150064       1.8918     0.029256
enh66100     2  100345600  100346600      4       2  150064       2.1264     0.016734
enh66127     2  101350000  101351000      7       2  150064       2.4078    0.0080245
enh66128     2  101359400  101360400      2       1  150064       1.8952      0.02903
enh66130     2  101383400  101384400      1       1  150064       2.0703      0.01921
enh66132     2  101396500  101397500      4       2  150064       1.8887     0.029469
enh66146     2  101494000  101495000      4       2  150064       1.9468     0.025777
enh66153     2  101540800  101541800      3       2  150064       1.6633     0.048122
enh66177     2  101850400  101851400      2       1  150064       2.4755    0.0066531
enh66184     2  101916900  101917900      5       2  150064       2.3846    0.0085493
enh66187     2  101944200  101945200      1       1  150064       1.7071       0.0439
enh66191     2  101987200  101988200      3       1  150064       1.7412     0.040827
enh66199     2  102050600  102051600      7       2  150064        1.735     0.041371
enh66284     2  102698300  102699300      4       2  150064       1.8707     0.030694
enh66285     2  102718100  102719100      1       1  150064       3.0879     0.001008
enh66288     2  102738100  102739100      5       2  150064       2.0454     0.020407
enh66307     2  103351300  103352300      2       1  150064       2.8196    0.0024038
enh66309     2  103377800  103378800      3       2  150064       3.7597   8.5051e-05
enh66324     2  104995400  104996400      3       2  150064       1.8521     0.032007
enh66357     2  106053700  106054700      4       2  150064       2.3501    0.0093849
enh66369     2  106120600  106121600      1       1  150064       2.0889      0.01836
enh66386     2  106341900  106342900     12       3  150064       2.3442    0.0095332
enh66388     2  106359700  106360700      2       1  150064       2.2947     0.010874
enh66390     2  106369900  106370900      2       1  150064       1.6662      0.04784
enh66391     2  106371400  106372400      4       1  150064       1.8943      0.02909
enh66397     2  106380200  106381200      7       2  150064       1.6886     0.045649
enh66434     2  106525600  106526600      4       2  150064       2.0452     0.020416
enh66435     2  106526700  106527700      1       1  150064       1.7131      0.04335
enh66490     2  107464900  107465900      6       3  150064       1.8201     0.034374
enh66494     2  107593600  107594600      3       2  150064       1.7993     0.035989
enh66504     2  108158900  108159900      3       2  150064        1.716      0.04308
enh66539     2  109200300  109201300      5       3  150064       1.8489     0.032238
enh66550     2  109248800  109249800      1       1  150064       2.0836       0.0186
enh66640     2  110267600  110268600      3       2  150064       4.5927   2.1875e-06
enh66641     2  110271500  110272500      3       2  150064        3.763   8.3956e-05
enh66643     2  110286700  110287700      1       1  150064       2.3016      0.01068
enh66647     2  110363200  110364200      2       1  150064       4.0565   2.4907e-05
enh66648     2  110365600  110366600      2       1  150064       3.7094   0.00010387
enh66650     2  110368800  110369800      5       3  150064       3.4337   0.00029767
enh66652     2  110374700  110375700      2       1  150064       2.7704    0.0027992
enh66653     2  110389200  110390200      4       2  150064       3.6085   0.00015396
enh66654     2  110395300  110396300      3       1  150064        2.386    0.0085156
enh66657     2  110416900  110417900      4       1  150064        2.331    0.0098777
enh66676     2  110972000  110973000      3       1  150064        1.913     0.027876
enh66687     2  111601000  111602000      6       3  150064        2.139     0.016218
enh66700     2  111905800  111906800      4       2  150064       2.3252     0.010032
enh66705     2  111935900  111936900      3       1  150064       2.2108     0.013525
enh66706     2  111943200  111944200      4       1  150064       2.1884     0.014319
enh66711     2  112253400  112254400      2       1  150064       1.8224     0.034198
enh66729     2  112463100  112464100      4       1  150064        1.648      0.04968
enh66735     2  112676500  112677500      2       1  150064       2.1086     0.017491
enh66736     2  112680400  112681400      5       2  150064       1.7908     0.036662
enh66738     2  112703700  112704700      3       1  150064       1.7818     0.037389
enh66742     2  112743800  112744800      8       2  150064       1.8739     0.030473
enh66743     2  112789500  112790500      5       3  150064        2.035     0.020927
enh66767     2  113431800  113432800      1       1  150064       2.4515     0.007114
enh66810     2  114081300  114082300      4       2  150064        1.824     0.034076
enh66825     2  114635000  114636000      4       2  150064       2.5767     0.004988
enh66828     2  114651400  114652400      7       3  150064       1.8205     0.034339
enh66829     2  114654100  114655100      3       1  150064       1.9159     0.027686
enh66830     2  114667400  114668400      5       2  150064        2.007     0.022376
enh66837     2  115992800  115993800      2       1  150064       1.7347     0.041395
enh66848     2  118926200  118927200      3       1  150064       1.9362     0.026422
enh66850     2  119066400  119067400      1       1  150064       2.1578      0.01547
enh66853     2  119214600  119215600      7       3  150064       1.7881     0.036881
enh66866     2  119496000  119497000      2       1  150064       1.8167     0.034629
enh66867     2  119519200  119520200      1       1  150064       1.8634       0.0312
enh66923     2  120984500  120985500      2       1  150064       1.6772     0.046754
enh66925     2  120990100  120991100      1       1  150064       1.6535      0.04911
enh66937     2  121072600  121073600      1       1  150064       1.9684      0.02451
enh66956     2  121368600  121369600      3       2  150064       1.8414      0.03278
enh66963     2  121473400  121474400      8       2  150064       1.8462     0.032433
enh66995     2  121598300  121599300      3       1  150064       1.7552     0.039609
enh67040     2  122120500  122121500      2       1  150064       1.8867     0.029603
enh67049     2  122289900  122290900      4       2  150064       2.2455     0.012369
enh67077     2  122495000  122496000      2       1  150064       2.3082     0.010494
enh67078     2  122511700  122512700      1       1  150064       1.8269      0.03386
enh67080     2  122529300  122530300      1       1  150064       1.9179      0.02756
enh67082     2  122568900  122569900      3       2  150064       2.1401     0.016174
enh67090     2  122766800  122767800      1       1  150064       2.9712     0.001483
enh67091     2  122777200  122778200      2       1  150064       1.9756       0.0241
enh67109     2  125290700  125291700      3       2  150064       2.0266     0.021351
enh67110     2  125300600  125301600      5       1  150064       1.7704     0.038327
enh67129     2  127589200  127590200      3       2  150064       2.3034     0.010628
enh67138     2  127703600  127704600      1       1  150064       1.6914      0.04538
enh67162     2  127843500  127844500      7       2  150064       2.4133    0.0079045
enh67163     2  127849000  127850000      6       4  150064       2.2857     0.011137
enh67164     2  127856400  127857400      3       1  150064       3.1255   0.00088759
enh67165     2  127857100  127858100      2       1  150064       1.8904     0.029355
enh67167     2  127872700  127873700      6       3  150064       2.6372    0.0041797
enh67168     2  127878900  127879900      1       1  150064       1.8663        0.031
enh67169     2  127885800  127886800      5       1  150064       2.0111     0.022158
enh67170     2  127887200  127888200     12       5  150064       3.4987   0.00023379
enh67179     2  127942400  127943400      2       1  150064       1.8874     0.029551
enh67226     2  128612900  128613900      2       1  150064       1.9235     0.027207
enh67227     2  128615800  128616800      2       1  150064       1.7603     0.039175
enh67234     2  128786200  128787200      2       1  150064       1.7097     0.043657
enh67261     2  129153400  129154400      9       1  150064       1.9032      0.02851
enh67262     2  129163600  129164600     10       1  150064       1.8289     0.033707
enh67263     2  129164600  129165600      3       2  150064       2.1719      0.01493
enh67264     2  129166000  129167000      5       2  150064       1.9077     0.028216
enh67342     2  131149600  131150600      1       1  150064       2.1072      0.01755
enh67346     2  131798700  131799700      2       1  150064       3.2262   0.00062719
enh67349     2  131861200  131862200      4       2  150064        3.335   0.00042656
enh67350     2  131864300  131865300      2       1  150064        2.684    0.0036368
enh67358     2  133105300  133106300      1       1  150064       1.6687      0.04759
enh67414     2  134837200  134838200      2       1  150064       1.9475     0.025738
enh67416     2  134879900  134880900      2       1  150064       2.7676    0.0028238
enh67420     2  134895200  134896200      3       1  150064       3.9695   3.6018e-05
enh67421     2  134897300  134898300      1       1  150064       4.2027    1.319e-05
enh67422     2  134899000  134900000      5       2  150064       3.9182   4.4597e-05
enh67432     2  134956000  134957000      3       1  150064        1.683      0.04619
enh67478     2  135677900  135678900      1       1  150064       2.0608      0.01966
enh67499     2  136788600  136789600      6       2  150064       2.3859    0.0085192
enh67508     2  136972800  136973800      2       1  150064       1.9272     0.026974
enh67535     2  139203300  139204300      1       1  150064       3.8344    6.294e-05
enh67541     2  139359000  139360000      1       1  150064       2.0686      0.01929
enh67542     2  139465400  139466400      4       2  150064       2.3045     0.010596
enh67545     2  139481500  139482500      3       2  150064       2.2969     0.010813
enh67551     2  140935600  140936600      7       3  150064        3.245   0.00058729
enh67580     2  144580900  144581900      2       1  150064       2.8903    0.0019243
enh67585     2  144712900  144713900      1       1  150064       2.9506     0.001586
enh67588     2  144857200  144858200      1       1  150064       2.1594      0.01541
enh67591     2  145090400  145091400      1       1  150064       3.2093    0.0006652
enh67594     2  145129600  145130600      1       1  150064       3.0087     0.001312
enh67595     2  145130200  145131200      1       1  150064       2.7902     0.002634
enh67596     2  145136100  145137100      1       1  150064       4.2102    1.276e-05
enh67600     2  145161600  145162600      2       1  150064       4.2078   1.2891e-05
enh67602     2  145170200  145171200      1       1  150064       3.3946    0.0003436
enh67603     2  145184300  145185300      2       1  150064       3.2428   0.00059181
enh67604     2  145187100  145188100      1       1  150064        3.432    0.0002996
enh67606     2  145191500  145192500      2       1  150064        4.191   1.3889e-05
enh67608     2  145198200  145199200      6       3  150064       2.3436    0.0095487
enh67609     2  145201500  145202500      1       1  150064       4.3878    5.724e-06
enh67615     2  145214000  145215000      3       1  150064       4.0622   2.4309e-05
enh67616     2  145214600  145215600      4       2  150064       3.9364   4.1359e-05
enh67620     2  145219100  145220100      2       1  150064       3.4822   0.00024867
enh67636     2  145259500  145260500      1       1  150064       1.9658      0.02466
enh67660     2  145874200  145875200      3       1  150064       1.8835     0.029815
enh67661     2  145915000  145916000      1       1  150064       1.8551      0.03179
enh67674     2  147697200  147698200      2       1  150064       1.7672     0.038597
enh67677     2  148109400  148110400      2       1  150064       2.2738      0.01149
enh67708     2  149835200  149836200      2       1  150064       2.4614    0.0069195
enh67717     2  150436200  150437200      1       1  150064       2.1749      0.01482
enh67718     2  150436900  150437900      4       2  150064       1.6986     0.044699
enh67720     2  150453700  150454700      3       2  150064       2.2572     0.011997
enh67724     2  150587400  150588400      4       1  150064       1.9556     0.025257
enh67749     2  151128400  151129400      1       1  150064       2.0969        0.018
enh67751     2  151153000  151154000      2       1  150064       1.9978     0.022869
enh67752     2  151232600  151233600      2       1  150064       1.8048     0.035552
enh67816     2  153023300  153024300      2       1  150064       2.3393    0.0096609
enh67818     2  153030200  153031200      3       2  150064       3.1252   0.00088831
enh67820     2  153056900  153057900      1       1  150064        3.074     0.001056
enh67821     2  153079200  153080200      3       1  150064        2.717    0.0032937
enh67822     2  153084100  153085100      3       1  150064        2.749    0.0029893
enh67823     2  153100000  153101000      3       2  150064       2.5596    0.0052395
enh67824     2  153193800  153194800      2       1  150064       1.7091     0.043713
enh67825     2  153196200  153197200      2       1  150064       1.6644     0.048017
enh67833     2  153277600  153278600      2       1  150064       2.4095    0.0079867
enh67834     2  153282400  153283400      4       2  150064       2.3737    0.0088057
enh67835     2  153289200  153290200      1       1  150064       2.5792     0.004952
enh67840     2  153325400  153326400      1       1  150064        2.779     0.002726
enh67863     2  153450800  153451800      4       1  150064       1.8652     0.031074
enh67865     2  153468100  153469100      4       2  150064       2.1314     0.016528
enh67866     2  153476500  153477500      5       3  150064       3.6729   0.00011991
enh67867     2  153503800  153504800      1       1  150064       2.9765     0.001458
enh67871     2  153618300  153619300      3       2  150064       3.8899    5.015e-05
enh67872     2  153669800  153670800      4       2  150064       2.1974     0.013996
enh67873     2  153683600  153684600      2       1  150064       2.4695    0.0067642
enh67877     2  156894200  156895200      3       1  150064       2.4625    0.0068994
enh67899     2  158604200  158605200      1       1  150064       2.2924      0.01094
enh67906     2  158695100  158696100      1       1  150064       1.7127      0.04338
enh67913     2  158865800  158866800      2       1  150064       1.9687     0.024493
enh67922     2  159315700  159316700      5       3  150064       2.3756    0.0087603
enh67923     2  159343000  159344000      5       2  150064        2.627    0.0043076
enh67926     2  159358900  159359900      5       3  150064       2.8276    0.0023449
enh67930     2  159512400  159513400      9       2  150064       1.8081     0.035295
enh67998     2  160462200  160463200      5       2  150064       2.5663    0.0051388
enh67999     2  160466100  160467100      3       2  150064       1.8426     0.032695
enh68000     2  160468400  160469400      2       1  150064       2.9327      0.00168
enh68002     2  160473900  160474900      1       1  150064       3.6704    0.0001211
enh68004     2  160514900  160515900      3       1  150064        3.409   0.00032599
enh68005     2  160567200  160568200      5       2  150064       2.1417     0.016107
enh68007     2  160651700  160652700      1       1  150064       2.7293     0.003173
enh68008     2  160652900  160653900      2       1  150064       1.8829     0.029859
enh68009     2  160654800  160655800      3       1  150064       2.7305    0.0031624
enh68018     2  161014200  161015200      6       3  150064       2.0506     0.020152
enh68068     2  161276600  161277600      2       1  150064       1.7479     0.040244
enh68076     2  161328100  161329100      2       1  150064        2.366    0.0089914
enh68087     2  161508500  161509500      2       1  150064       1.7171     0.042984
enh68089     2  161560300  161561300      4       2  150064       1.6628     0.048171
enh68111     2  162831800  162832800      2       1  150064       2.4165    0.0078348
enh68113     2  162885700  162886700      1       1  150064       3.3731    0.0003716
enh68124     2  162983000  162984000      2       1  150064       1.6709     0.047374
enh68133     2  163227000  163228000      1       1  150064       2.0302      0.02117
enh68166     2  166810900  166811900      2       1  150064       3.2935   0.00049468
enh68169     2  167342600  167343600      4       2  150064       2.7684    0.0028167
enh68170     2  167350900  167351900      4       2  150064       3.2406   0.00059635
enh68175     2  167757000  167758000      2       1  150064       2.2885     0.011056
enh68206     2  169326800  169327800      1       1  150064       2.2774      0.01138
enh68209     2  169374800  169375800      3       1  150064       2.1259     0.016756
enh68210     2  169377700  169378700      2       1  150064       1.8727     0.030553
enh68213     2  169382800  169383800      5       3  150064       1.7572     0.039444
enh68214     2  169387000  169388000      4       2  150064       1.8565     0.031691
enh68215     2  169391000  169392000      6       3  150064       3.6176   0.00014866
enh68216     2  169391400  169392400      2       1  150064       3.4452   0.00028536
enh68220     2  169425100  169426100      1       1  150064        1.768      0.03853
enh68223     2  169489300  169490300      5       2  150064        2.025     0.021433
enh68224     2  169491400  169492400      3       1  150064       3.4519   0.00027834
enh68226     2  169495900  169496900      4       1  150064       3.3088   0.00046851
enh68231     2  169555200  169556200      6       2  150064       1.8284     0.033746
enh68244     2  169681300  169682300      5       2  150064       2.5357    0.0056109
enh68248     2  170364500  170365500      4       2  150064       1.6791     0.046571
enh68249     2  170428800  170429800      2       1  150064        1.851     0.032082
enh68281     2  171787200  171788200      3       1  150064       1.8075     0.035339
enh68288     2  172014400  172015400      3       1  150064       2.2358     0.012682
enh68297     2  172543200  172544200      4       2  150064       3.5842   0.00016909
enh68300     2  172734800  172735800      1       1  150064       4.1989    1.341e-05
enh68303     2  172780100  172781100      4       2  150064       3.6262   0.00014382
enh68305     2  172865300  172866300      5       2  150064       3.2481   0.00058082
enh68307     2  172916600  172917600      3       2  150064       2.6666    0.0038317
enh68313     2  173150200  173151200      7       2  150064       1.7886      0.03684
enh68314     2  173158200  173159200      3       2  150064       2.0545     0.019965
enh68316     2  173176200  173177200      1       1  150064       2.3977     0.008249
enh68350     2  173724200  173725200      2       1  150064       1.8579     0.031589
enh68366     2  173942200  173943200      4       2  150064         2.51    0.0060362
enh68367     2  173943400  173944400      4       2  150064       1.7994     0.035978
enh68369     2  173955500  173956500      2       1  150064       2.0519     0.020092
enh68371     2  173995000  173996000      1       1  150064       1.6463      0.04985
enh68375     2  174075200  174076200      5       3  150064       2.7158    0.0033062
enh68377     2  174082800  174083800      4       2  150064         1.95     0.025587
enh68413     2  174823800  174824800      4       2  150064       1.6724     0.047225
enh68422     2  174875000  174876000      7       2  150064       2.7231    0.0032334
enh68424     2  174878800  174879800      2       1  150064       1.7088     0.043747
enh68426     2  174888100  174889100      4       1  150064       2.3088     0.010478
enh68427     2  174891500  174892500      2       1  150064       1.8343     0.033307
enh68428     2  174896700  174897700      4       2  150064       2.3599    0.0091409
enh68433     2  174918800  174919800      3       1  150064       2.8179    0.0024172
enh68435     2  174950400  174951400      3       1  150064       4.0879   2.1764e-05
enh68436     2  175018200  175019200      3       1  150064       2.7363    0.0031069
enh68437     2  175111200  175112200      2       1  150064       2.6259    0.0043211
enh68438     2  175113600  175114600      3       2  150064       2.9971    0.0013628
enh68439     2  175258700  175259700      2       1  150064       3.0919   0.00099448
enh68450     2  175456200  175457200      3       2  150064       1.6973     0.044824
enh68451     2  175459900  175460900      2       1  150064          2.5    0.0062089
enh68453     2  175467500  175468500      3       1  150064       2.0291     0.021226
enh68454     2  175470900  175471900      2       1  150064       2.4229     0.007698
enh68456     2  175475200  175476200      2       1  150064       2.3857    0.0085233
enh68470     2  175545400  175546400      2       1  150064       2.6965    0.0035033
enh68471     2  175624100  175625100      2       1  150064       1.6485     0.049627
enh68472     2  175627600  175628600      3       1  150064       2.0372     0.020815
enh68473     2  175636600  175637600      4       1  150064       1.6662      0.04784
enh68494     2  176657100  176658100      4       2  150064       1.9003     0.028695
enh68503     2  177156100  177157100      2       1  150064       1.8023     0.035745
enh68507     2  177325900  177326900      3       2  150064       1.9113     0.027983
enh68584     2  178605800  178606800      1       1  150064       1.8373      0.03308
enh68590     2  178978000  178979000      1       1  150064       2.1118      0.01735
enh68591     2  179108900  179109900      3       1  150064       1.7597     0.039228
enh68593     2  179120800  179121800      2       1  150064       1.7927     0.036508
enh68594     2  179136400  179137400      1       1  150064       1.7273      0.04206
enh68605     2  179630200  179631200      2       1  150064       1.8102     0.035133
enh68630     2  180325000  180326000      4       2  150064       4.0775   2.2765e-05
enh68632     2  180541200  180542200      7       3  150064       2.1037     0.017701
enh68634     2  180870000  180871000      2       1  150064       2.6466    0.0040648
enh68636     2  180990000  180991000      1       1  150064       3.4796    0.0002511
enh68658     2  182655200  182656200      4       2  150064       1.7244     0.042318
enh68675     2  183579300  183580300      2       1  150064       2.4001    0.0081953
enh68686     2  183874500  183875500      2       1  150064       3.0777     0.001043
enh68688     2  183895800  183896800      3       2  150064       1.6588     0.048575
enh68690     2  183921700  183922700      3       2  150064       2.2836     0.011196
enh68692     2  183990400  183991400      9       3  150064       1.9821     0.023734
enh68699     2  184479400  184480400      3       2  150064       2.1417     0.016107
enh68703     2  185510500  185511500      1       1  150064       2.1802      0.01462
enh68712     2  187408500  187409500      2       1  150064       2.5653    0.0051545
enh68731     2  188411700  188412700      3       1  150064       1.6685     0.047606
enh68732     2  188413600  188414600      1       1  150064         1.98      0.02385
enh68736     2  188419100  188420100      2       1  150064       1.9497     0.025604
enh68743     2  189198200  189199200      2       1  150064        2.091     0.018266
enh68744     2  189246400  189247400      2       1  150064       2.9245     0.001725
enh68745     2  189260200  189261200      3       2  150064       2.1617     0.015322
enh68754     2  189591000  189592000      4       2  150064       1.8382     0.033019
enh68755     2  189626400  189627400      4       2  150064       2.5395    0.0055512
enh68831     2  190433700  190434700      2       1  150064       2.1181     0.017084
enh68853     2  191217300  191218300      1       1  150064       2.4495     0.007153
enh68855     2  191220600  191221600      1       1  150064       1.7229      0.04245
enh68856     2  191223100  191224100      1       1  150064       1.7749      0.03796
enh68860     2  191281600  191282600      3       2  150064       1.8238     0.034087
enh68865     2  191364400  191365400      4       2  150064        1.799     0.036008
enh68869     2  191400600  191401600      3       2  150064       1.7662     0.038684
enh68871     2  191447800  191448800      2       1  150064       2.2908     0.010987
enh68873     2  191471400  191472400      6       3  150064       2.9733     0.001473
enh68876     2  191493800  191494800      1       1  150064       2.4292     0.007566
enh68888     2  191677400  191678400      2       1  150064       2.3229     0.010093
enh68891     2  191718400  191719400      1       1  150064       1.8464      0.03242
enh68892     2  191719800  191720800      5       2  150064       2.0941     0.018126
enh68904     2  191885900  191886900      4       2  150064       2.4662    0.0068282
enh68949     2  192265100  192266100      2       1  150064        2.081     0.018719
enh68951     2  192306000  192307000      1       1  150064       1.9478      0.02572
enh68953     2  192330700  192331700      2       1  150064       2.3072     0.010522
enh68982     2  196398600  196399600      3       2  150064       2.4275    0.0076017
enh68983     2  196423900  196424900      3       1  150064        3.563   0.00018331
enh68989     2  196977900  196978900      3       2  150064       2.2846     0.011167
enh68997     2  197140500  197141500      3       2  150064        2.866    0.0020784
enh68998     2  197149200  197150200      1       1  150064       2.4366     0.007413
enh68999     2  197156700  197157700      4       2  150064       3.1434   0.00083509
enh69005     2  197264200  197265200      3       2  150064       1.6888     0.045631
enh69007     2  197379400  197380400      3       2  150064       2.9546    0.0015654
enh69008     2  197431500  197432500      2       1  150064       2.4131    0.0079082
enh69009     2  197466200  197467200      2       1  150064       2.7355    0.0031146
enh69011     2  197662200  197663200      1       1  150064       2.2505      0.01221
enh69014     2  197831100  197832100      3       1  150064        1.838     0.033033
enh69015     2  197831600  197832600      3       1  150064       2.6391    0.0041565
enh69021     2  197961900  197962900      2       1  150064       2.4016    0.0081622
enh69023     2  198000400  198001400      2       1  150064       2.5369    0.0055913
enh69026     2  198029400  198030400      2       1  150064       2.3458    0.0094928
enh69039     2  198113000  198114000      4       1  150064        2.435     0.007445
enh69045     2  198143100  198144100      6       3  150064       3.4586   0.00027153
enh69046     2  198144200  198145200      5       2  150064       4.3434    7.015e-06
enh69047     2  198158000  198159000      3       1  150064        5.112   1.5937e-07
enh69051     2  198243100  198244100      1       1  150064       4.7819    8.681e-07
enh69062     2  198485000  198486000      1       1  150064       5.9155    1.654e-09
enh69063     2  198492500  198493500      4       1  150064       2.0871      0.01844
enh69065     2  198541200  198542200      2       1  150064       4.6838    1.408e-06
enh69066     2  198573100  198574100      2       1  150064        4.101   2.0565e-05
enh69067     2  198667900  198668900      3       2  150064       5.3473   4.4647e-08
enh69069     2  198673200  198674200      4       2  150064       5.0638   2.0547e-07
enh69070     2  198703300  198704300      1       1  150064       3.0064     0.001322
enh69071     2  198715800  198716800      1       1  150064       5.1095    1.615e-07
enh69072     2  198737700  198738700      2       1  150064       3.7759   7.9729e-05
enh69073     2  198743300  198744300      1       1  150064       5.1723    1.156e-07
enh69074     2  198758200  198759200      1       1  150064       5.0337    2.405e-07
enh69075     2  198762500  198763500      2       1  150064       4.6561   1.6112e-06
enh69076     2  198767000  198768000      1       1  150064       4.3332    7.349e-06
enh69079     2  198785200  198786200      2       1  150064       4.1705   1.5194e-05
enh69081     2  198808600  198809600      4       1  150064       4.6965   1.3233e-06
enh69083     2  198840500  198841500      3       1  150064       4.6004   2.1087e-06
enh69098     2  200674800  200675800      2       1  150064       2.1832      0.01451
enh69099     2  200678600  200679600      2       1  150064       3.2866   0.00050696
enh69100     2  200714600  200715600      3       2  150064        6.421   6.7675e-11
enh69101     2  200774600  200775600      1       1  150064       7.1749    3.618e-13
enh69102     2  200777200  200778200      3       2  150064        5.733   4.9335e-09
enh69103     2  200778200  200779200      3       2  150064       3.7227   9.8536e-05
enh69107     2  200847000  200848000      6       3  150064       4.8542   6.0423e-07
enh69109     2  200850200  200851200      4       2  150064       4.2116   1.2676e-05
enh69111     2  200868000  200869000      1       1  150064       4.7607    9.647e-07
enh69112     2  200887800  200888800      1       1  150064       2.5314     0.005681
enh69113     2  200890600  200891600      5       3  150064       3.4141   0.00031996
enh69115     2  200904600  200905600      2       1  150064       5.5961   1.0958e-08
enh69116     2  200906800  200907800      3       2  150064       2.5205    0.0058592
enh69117     2  200915200  200916200      5       2  150064       6.4032   7.6076e-11
enh69118     2  200929000  200930000      4       2  150064       4.8392   6.5169e-07
enh69121     2  200966200  200967200      2       1  150064       5.4553   2.4444e-08
enh69125     2  201003100  201004100      3       1  150064       5.3456   4.5057e-08
enh69126     2  201012700  201013700      1       1  150064       5.3534    4.315e-08
enh69128     2  201023700  201024700      1       1  150064       6.7233    8.882e-12
enh69129     2  201036700  201037700      4       2  150064       1.8382     0.033019
enh69132     2  201046600  201047600      1       1  150064       5.4286     2.84e-08
enh69136     2  201087200  201088200      5       3  150064       3.6162   0.00014949
enh69141     2  201139600  201140600      1       1  150064       1.7913      0.03662
enh69142     2  201166800  201167800      3       1  150064       1.6813     0.046348
enh69145     2  201174400  201175400      1       1  150064        1.877      0.03026
enh69146     2  201175800  201176800      2       1  150064       4.3751   6.0675e-06
enh69147     2  201177400  201178400      1       1  150064       2.5883     0.004823
enh69150     2  201181800  201182800      4       2  150064       4.1246   1.8572e-05
enh69152     2  201183600  201184600      4       2  150064        2.565    0.0051586
enh69155     2  201193900  201194900      4       2  150064       2.8612    0.0021102
enh69165     2  201221500  201222500      2       1  150064       4.1472   1.6826e-05
enh69166     2  201224000  201225000      2       1  150064       4.0502   2.5586e-05
enh69167     2  201224700  201225700      1       1  150064       3.5893    0.0001658
enh69168     2  201229500  201230500      4       2  150064       5.7961   3.3934e-09
enh69170     2  201237200  201238200      2       1  150064       2.5634    0.0051829
enh69171     2  201238800  201239800      3       2  150064       4.0677   2.3737e-05
enh69172     2  201239400  201240400      7       3  150064       4.5765   2.3643e-06
enh69173     2  201241600  201242600      4       2  150064        5.263   7.0867e-08
enh69174     2  201243800  201244800      3       2  150064       4.2893   8.9615e-06
enh69176     2  201247200  201248200      5       2  150064       4.4118   5.1248e-06
enh69178     2  201270100  201271100      3       1  150064       3.3255   0.00044135
enh69180     2  201308400  201309400      2       1  150064       3.3635   0.00038477
enh69181     2  201320300  201321300      3       1  150064       3.6447   0.00013385
enh69182     2  201332400  201333400      5       2  150064       3.6957   0.00010964
enh69187     2  201373100  201374100      4       2  150064        1.978     0.023962
enh69195     2  201606200  201607200      5       2  150064       1.9379     0.026317
enh69205     2  201752000  201753000      2       1  150064       2.0896     0.018329
enh69230     2  202118800  202119800      8       4  150064        3.382   0.00035982
enh69245     2  202560700  202561700      5       2  150064       1.6744     0.047023
enh69256     2  202783200  202784200      1       1  150064       1.7825      0.03733
enh69263     2  202838900  202839900     10       2  150064       1.8291     0.033689
enh69302     2  203452800  203453800      1       1  150064       1.7028       0.0443
enh69303     2  203453400  203454400      2       1  150064       1.7147     0.043196
enh69314     2  203866800  203867800      2       1  150064       2.8747    0.0020218
enh69315     2  203877800  203878800      1       1  150064       2.9017     0.001856
enh69317     2  203881600  203882600      2       1  150064       2.1455     0.015956
enh69318     2  203882200  203883200      4       2  150064       2.9699    0.0014895
enh69321     2  204104900  204105900      2       1  150064       2.6149    0.0044624
enh69323     2  204327900  204328900      4       1  150064       2.1728     0.014899
enh69324     2  204354200  204355200      1       1  150064       2.4107     0.007962
enh69335     2  204521300  204522300      6       2  150064       1.6772     0.046752
enh69353     2  204746600  204747600      2       1  150064        1.694     0.045136
enh69356     2  204761400  204762400      1       1  150064       1.8551      0.03179
enh69368     2  205186500  205187500      3       1  150064       1.7117     0.043473
enh69391     2  206366600  206367600      3       2  150064       2.1469     0.015901
enh69430     2  206713600  206714600      2       1  150064       2.9118    0.0017968
enh69437     2  206773200  206774200      3       2  150064        1.942      0.02607
enh69449     2  207300000  207301000      1       1  150064       2.0484      0.02026
enh69488     2  208272700  208273700      4       2  150064       3.3696   0.00037633
enh69490     2  208362800  208363800      6       2  150064       3.9032   4.7463e-05
enh69491     2  208369400  208370400      2       1  150064       2.6081    0.0045524
enh69493     2  208398600  208399600      2       1  150064       3.6579   0.00012715
enh69495     2  208481500  208482500      3       1  150064       3.7659    8.296e-05
enh69498     2  208497400  208498400      2       1  150064       3.4618   0.00026826
enh69501     2  208548800  208549800      1       1  150064       2.0703      0.01921
enh69530     2  208956800  208957800      2       1  150064       2.7446    0.0030292
enh69531     2  209007000  209008000      4       2  150064       1.6653     0.047923
enh69539     2  210341200  210342200      1       1  150064       2.6414     0.004128
enh69567     2  211802600  211803600      5       3  150064       1.7953     0.036301
enh69569     2  213404000  213405000      4       1  150064       3.8383   6.1953e-05
enh69570     2  213557000  213558000      3       1  150064       1.6927     0.045255
enh69580     2  215345400  215346400      4       2  150064       1.7813     0.037432
enh69635     2  216880300  216881300      2       1  150064       1.7857     0.037073
enh69645     2  217163400  217164400      2       1  150064       1.7118     0.043465
enh69646     2  217171400  217172400      2       1  150064       1.9992     0.022796
enh69649     2  217278000  217279000      3       1  150064       2.8614    0.0021086
enh69654     2  217360200  217361200      4       2  150064       1.8798     0.030068
enh69657     2  217404900  217405900      2       1  150064        1.993     0.023129
enh69659     2  217415000  217416000      2       1  150064       1.7552     0.039613
enh69668     2  217484800  217485800      3       2  150064       1.7135     0.043308
enh69669     2  217501200  217502200      1       1  150064       2.6239     0.004346
enh69670     2  217502100  217503100      2       1  150064       1.9028     0.028536
enh69675     2  217522400  217523400      2       1  150064       1.7852     0.037113
enh69676     2  217529300  217530300      3       1  150064        2.344    0.0095387
enh69677     2  217535700  217536700      4       1  150064       2.2693     0.011626
enh69678     2  217537600  217538600      3       1  150064       2.4146    0.0078765
enh69679     2  217542800  217543800      2       1  150064       2.1184     0.017069
enh69694     2  217617500  217618500      1       1  150064       2.1318      0.01651
enh69725     2  217825300  217826300      6       3  150064       2.1584     0.015448
enh69731     2  217856200  217857200      1       1  150064       2.0359      0.02088
enh69736     2  217897800  217898800      5       3  150064       1.8114     0.035042
enh69745     2  217939500  217940500     10       3  150064       1.8883     0.029496
enh69747     2  218025700  218026700      1       1  150064        2.421     0.007738
enh69749     2  218028600  218029600      2       1  150064       1.8895      0.02941
enh69798     2  218432600  218433600      2       1  150064       1.6626     0.048194
enh69807     2  218492600  218493600      1       1  150064        2.985     0.001418
enh69835     2  218620300  218621300      4       2  150064       1.6883     0.045675
enh69836     2  218621200  218622200      4       2  150064       1.7297     0.041843
enh69838     2  218653600  218654600      7       3  150064       2.2382     0.012605
enh69839     2  218654900  218655900      1       1  150064       2.4451      0.00724
enh69840     2  218658100  218659100      5       2  150064       2.1962     0.014038
enh69872     2  218796600  218797600      1       1  150064       1.7906      0.03668
enh69879     2  218817800  218818800      1       1  150064       1.7368      0.04121
enh69963     2  219973800  219974800      1       1  150064       2.3145      0.01032
enh69964     2  219976500  219977500      1       1  150064       1.9173       0.0276
enh69967     2  220005400  220006400      4       1  150064       2.5361    0.0056053
enh69968     2  220025600  220026600      2       1  150064       2.6891    0.0035818
enh69970     2  220039800  220040800      2       1  150064       3.3886   0.00035125
enh69972     2  220072600  220073600      1       1  150064       2.2918      0.01096
enh69978     2  220092000  220093000      1       1  150064        2.173      0.01489
enh70010     2  220340000  220341000      3       1  150064         2.09     0.018311
enh70052     2  220810200  220811200      3       1  150064       1.9658     0.024664
enh70068     2  222304600  222305600      6       2  150064       2.0651     0.019456
enh70069     2  222308600  222309600      4       1  150064       1.6987     0.044684
enh70073     2  222391800  222392800      3       2  150064       3.3528   0.00039999
enh70074     2  222393600  222394600      4       2  150064       2.8771     0.002007
enh70075     2  222394800  222395800      3       2  150064       1.6472     0.049754
enh70079     2  223263400  223264400      1       1  150064        2.181      0.01459
enh70105     2  223728100  223729100      2       1  150064       1.6604     0.048413
enh70109     2  223771400  223772400      2       1  150064       1.7092     0.043711
enh70122     2  224393000  224394000      6       2  150064       2.0139     0.022012
enh70152     2  225025900  225026900      3       2  150064       2.7975    0.0025752
enh70159     2  225074900  225075900      2       1  150064       2.3574    0.0092008
enh70160     2  225081900  225082900      1       1  150064        1.802      0.03577
enh70170     2  225266900  225267900      5       2  150064       2.3298    0.0099079
enh70171     2  225269000  225270000      8       2  150064       2.7415    0.0030584
enh70172     2  225271400  225272400      9       2  150064       2.6546    0.0039703
enh70173     2  225277100  225278100      2       1  150064       3.1693   0.00076399
enh70174     2  225349800  225350800      2       1  150064       1.9061     0.028321
enh70175     2  225384800  225385800      3       2  150064       3.6737   0.00011953
enh70177     2  225434700  225435700      1       1  150064       1.6773      0.04674
enh70178     2  225437000  225438000      5       2  150064       4.4131   5.0947e-06
enh70181     2  225446100  225447100      3       2  150064       4.6729   1.4851e-06
enh70182     2  225446800  225447800      2       1  150064       4.7216   1.1702e-06
enh70183     2  225586600  225587600      1       1  150064       2.7417     0.003056
enh70185     2  225702100  225703100      4       2  150064         2.31     0.010443
enh70186     2  225774600  225775600      8       3  150064       1.7529     0.039808
enh70200     2  225890400  225891400      4       2  150064       1.6587     0.048585
enh70202     2  225978800  225979800      4       1  150064       1.7347     0.041397
enh70203     2  226029000  226030000      5       2  150064       1.9009     0.028658
enh70204     2  226630100  226631100      1       1  150064         1.71      0.04363
enh70219     2  227184600  227185600      2       1  150064       2.1982     0.013969
enh70228     2  227348600  227349600      4       2  150064       2.4696    0.0067639
enh70262     2  227699100  227700100      3       2  150064       2.6478    0.0040509
enh70263     2  227701600  227702600      1       1  150064       1.8145       0.0348
enh70274     2  228280100  228281100      4       2  150064       2.6493    0.0040327
enh70296     2  229283400  229284400      4       1  150064       4.7808   8.7309e-07
enh70307     2  229914500  229915500      8       1  150064       1.6868     0.045816
enh70308     2  229948400  229949400      3       2  150064        2.714    0.0033242
enh70309     2  229952300  229953300      6       3  150064       2.8356    0.0022871
enh70338     2  230844800  230845800      1       1  150064        2.353     0.009312
enh70339     2  230845400  230846400      2       1  150064       2.2909     0.010983
enh70346     2  231190800  231191800      5       1  150064       1.6993     0.044628
enh70356     2  231532600  231533600      3       2  150064       1.8141     0.034828
enh70404     2  232134400  232135400      1       1  150064       1.6987      0.04469
enh70417     2  232264300  232265300      3       2  150064       1.6577     0.048685
enh70420     2  232276000  232277000      5       2  150064       1.7566     0.039491
enh70422     2  232330200  232331200      2       1  150064       2.7802    0.0027166
enh70440     2  232480100  232481100      4       2  150064       2.0104     0.022193
enh70441     2  232481400  232482400      2       1  150064       1.8207     0.034329
enh70450     2  232528500  232529500      3       1  150064       2.1975     0.013994
enh70451     2  232532200  232533200      1       1  150064       2.7311     0.003156
enh70468     2  232798300  232799300      4       2  150064       2.9469    0.0016049
enh70481     2  233100100  233101100      2       1  150064       1.7872      0.03695
enh70488     2  233174600  233175600      3       1  150064       1.9645     0.024736
enh70492     2  233195200  233196200      3       1  150064       2.1545       0.0156
enh70496     2  233308500  233309500      3       2  150064       1.9571     0.025168
enh70505     2  233416400  233417400      1       1  150064       1.6581      0.04865
enh70508     2  233453100  233454100      3       1  150064       1.7228     0.042464
enh70509     2  233457400  233458400      1       1  150064       2.1019      0.01778
enh70517     2  233552100  233553100      3       1  150064       5.3099   5.4845e-08
enh70518     2  233554000  233555000      6       3  150064       4.4505   4.2842e-06
enh70519     2  233560800  233561800      3       2  150064       4.9199   4.3302e-07
enh70523     2  233702800  233703800      1       1  150064       3.5443    0.0001968
enh70528     2  233896500  233897500      3       2  150064       1.9436     0.025973
enh70530     2  233928100  233929100      1       1  150064       1.7135      0.04331
enh70569     2  234473700  234474700      2       1  150064       1.8139     0.034847
enh70573     2  234902000  234903000      2       1  150064       1.6511     0.049356
enh70592     2  235354700  235355700      3       1  150064       2.1345     0.016401
enh70593     2  235357500  235358500      3       1  150064        1.688      0.04571
enh70614     2  235781700  235782700      4       2  150064       1.9651     0.024701
enh70645     2  236015300  236016300     13       3  150064       1.7277     0.042021
enh70672     2  236420200  236421200      3       2  150064       2.2755     0.011438
enh70682     2  236471800  236472800      1       1  150064       2.0511      0.02013
enh70702     2  236546700  236547700      6       2  150064       1.7048     0.044114
enh70703     2  236550100  236551100      3       1  150064       2.0383     0.020761
enh70705     2  236556200  236557200      3       1  150064       2.3053     0.010575
enh70706     2  236559800  236560800      3       2  150064       1.7058     0.044018
enh70723     2  236617500  236618500     10       4  150064       2.1306     0.016559
enh70732     2  236837100  236838100      8       3  150064       2.4336    0.0074754
enh70740     2  237242800  237243800      5       1  150064        2.611    0.0045138
enh70741     2  237245600  237246600      7       2  150064       2.6382    0.0041673
enh70742     2  237246800  237247800      2       1  150064       2.0376     0.020796
enh70743     2  237250300  237251300      4       2  150064       1.9921     0.023179
enh70758     2  237551600  237552600      6       2  150064        2.124     0.016836
enh70786     2  237897200  237898200      4       1  150064       1.8289     0.033704
enh70850     2  238480900  238481900      1       1  150064       2.1434      0.01604
enh70899     2  238647800  238648800      6       2  150064       2.3151     0.010303
enh70901     2  238651900  238652900      8       2  150064       1.8747     0.030416
enh70902     2  238652900  238653900      7       2  150064       1.7236     0.042395
enh70935     2  239109900  239110900      5       3  150064        1.647     0.049782
enh71090     2  240385900  240386900      3       2  150064       1.9728     0.024259
enh71091     2  240404000  240405000      2       1  150064       2.3513    0.0093534
enh71154     2  241290500  241291500      5       2  150064       2.0861     0.018484
enh71160     2  241331400  241332400      4       2  150064       2.3036     0.010623
enh71161     2  241337400  241338400      3       2  150064       1.6947     0.045066
enh71162     2  241351200  241352200      7       2  150064       2.5521    0.0053536
enh71163     2  241366100  241367100     10       2  150064       2.9115    0.0017982
enh71166     2  241387000  241388000     10       2  150064       1.6862     0.045881
enh71204     2  241948200  241949200      4       2  150064       1.9416     0.026094
enh71206     2  242028000  242029000      3       2  150064       2.0268     0.021343
enh71214     2  242155500  242156500      3       2  150064       2.1119     0.017349
enh71217     2  242166500  242167500      3       2  150064        2.276     0.011423
enh71224     2  242259300  242260300      1       1  150064        1.911        0.028
enh71233     2  242325300  242326300      4       2  150064         2.11     0.017428
enh71234     2  242350000  242351000      4       2  150064       2.0214     0.021619
enh71235     2  242351000  242352000      4       2  150064       2.1913     0.014216
enh71257     2  242574000  242575000      3       2  150064       1.8432     0.032647
enh71258     2  242579700  242580700      2       1  150064        2.187     0.014372
enh71262     2  242605200  242606200      5       2  150064       1.9051     0.028381
enh71275     2  242820100  242821100      2       1  150064       1.9287     0.026884
enh71281     2  242841400  242842400      6       2  150064        1.655     0.048964
enh71295     3    2552700    2553700      3       2  150064        4.068   2.3711e-05
enh71315     3    4348200    4349200      2       1  150064       2.5024    0.0061681
enh71330     3    4574700    4575700      5       2  150064       1.7767      0.03781
enh71340     3    4697800    4698800      5       2  150064       2.3489    0.0094154
enh71356     3    4908000    4909000      1       1  150064       1.7001      0.04456
enh71371     3    5069200    5070200      6       2  150064       2.4613    0.0069225
enh71377     3    5175000    5176000      2       1  150064         1.65     0.049467
enh71379     3    5203400    5204400      1       1  150064       1.6877      0.04573
enh71384     3    5259500    5260500      7       2  150064       1.7606     0.039154
enh71449     3    9032200    9033200      1       1  150064       2.4414     0.007316
enh71452     3    9064400    9065400      1       1  150064       1.9689      0.02448
enh71453     3    9068500    9069500      4       1  150064        3.113    0.0009259
enh71456     3    9109200    9110200      3       2  150064       2.4599    0.0069497
enh71463     3    9165900    9166900      2       1  150064       2.1133     0.017288
enh71464     3    9166800    9167800      2       1  150064       2.2271     0.012969
enh71466     3    9175400    9176400      2       1  150064       1.9232     0.027225
enh71497     3    9462600    9463600      3       2  150064       2.2163     0.013337
enh71498     3    9463600    9464600      4       2  150064       2.7018    0.0034483
enh71499     3    9464900    9465900      3       2  150064       1.6915     0.045367
enh71549     3   10240400   10241400      2       1  150064       1.7216     0.042573
enh71558     3   10418300   10419300      5       1  150064       3.1837   0.00072696
enh71562     3   10510300   10511300      2       1  150064       1.9084     0.028173
enh71564     3   10593400   10594400      3       1  150064       2.2016     0.013848
enh71597     3   11479800   11480800      2       1  150064        2.094     0.018131
enh71616     3   11595500   11596500      5       2  150064       1.8449     0.032528
enh71618     3   11601300   11602300      5       2  150064       1.6926     0.045262
enh71619     3   11608700   11609700      3       1  150064       1.9176      0.02758
enh71642     3   11680900   11681900      4       2  150064        2.301     0.010695
enh71643     3   11685500   11686500      2       1  150064       3.9925   3.2686e-05
enh71653     3   11886100   11887100      7       1  150064       2.3975    0.0082534
enh71654     3   11888400   11889400      3       1  150064       2.1749      0.01482
enh71655     3   12185000   12186000      3       2  150064       2.6732    0.0037562
enh71669     3   12462600   12463600      3       1  150064       2.1853     0.014434
enh71673     3   12485400   12486400      3       2  150064       4.0167   2.9514e-05
enh71674     3   12503300   12504300      4       2  150064       1.9011     0.028642
enh71675     3   12514500   12515500      2       1  150064       2.5823    0.0049066
enh71677     3   12521000   12522000      3       1  150064       2.2586     0.011955
enh71678     3   12524300   12525300      3       1  150064       1.9132     0.027863
enh71680     3   12549100   12550100      2       1  150064       1.8333     0.033382
enh71681     3   12558800   12559800      4       2  150064       2.1019     0.017779
enh71683     3   12568400   12569400      3       2  150064         1.65     0.049474
enh71685     3   12599900   12600900      4       2  150064       2.3087     0.010479
enh71686     3   12601300   12602300      2       1  150064       2.4155    0.0078571
enh71687     3   12604300   12605300      1       1  150064       2.5015     0.006183
enh71690     3   12689600   12690600      3       1  150064       1.8254      0.03397
enh71691     3   12697700   12698700      1       1  150064       2.2325      0.01279
enh71692     3   12699700   12700700      2       1  150064       2.2026     0.013811
enh71693     3   12702100   12703100      4       2  150064       1.6649     0.047962
enh71694     3   12723100   12724100      1       1  150064       2.3974     0.008255
enh71697     3   12761400   12762400      5       1  150064       2.2083      0.01361
enh71698     3   12770400   12771400      3       1  150064       2.5427    0.0054992
enh71711     3   12919400   12920400      2       1  150064       1.6711     0.047353
enh71717     3   12960600   12961600      3       2  150064       2.0383     0.020759
enh71720     3   12973700   12974700      1       1  150064       1.6512      0.04935
enh71734     3   13026500   13027500      4       1  150064       1.7152     0.043158
enh71735     3   13027800   13028800      3       1  150064        2.488    0.0064226
enh71737     3   13036600   13037600      5       2  150064       1.7541     0.039707
enh71744     3   13075800   13076800      2       1  150064       2.8081    0.0024914
enh71745     3   13083500   13084500      2       1  150064       2.5177    0.0059058
enh71746     3   13088100   13089100      5       1  150064       2.6757    0.0037292
enh71759     3   13420500   13421500      4       1  150064       2.1205     0.016981
enh71765     3   13504700   13505700      2       1  150064       1.6726     0.047207
enh71816     3   14337300   14338300      3       2  150064       2.2996     0.010736
enh71822     3   14418300   14419300      8       2  150064       2.3547    0.0092679
enh71823     3   14419600   14420600      3       1  150064       2.3146     0.010317
enh71847     3   14550600   14551600      3       2  150064       2.6799    0.0036824
enh71849     3   14564600   14565600      4       1  150064       1.9049     0.028399
enh71851     3   14582200   14583200      8       3  150064       3.0928   0.00099123
enh71852     3   14590000   14591000      4       2  150064       1.6556     0.048898
enh71854     3   14691800   14692800      2       1  150064       1.7422     0.040736
enh71863     3   14838100   14839100      3       2  150064       1.8049     0.035544
enh71864     3   14844700   14845700      1       1  150064       1.8796      0.03008
enh71865     3   14855500   14856500      2       1  150064       1.7496     0.040094
enh71870     3   14890200   14891200      5       2  150064       2.2687     0.011642
enh71871     3   14894100   14895100     11       5  150064       1.9282     0.026917
enh71873     3   14911200   14912200     14       4  150064       1.9388     0.026263
enh71879     3   14962300   14963300      2       1  150064       2.6052    0.0045911
enh71888     3   15138800   15139800      2       1  150064       1.7907     0.036672
enh71953     3   16000400   16001400      3       2  150064       2.0745     0.019014
enh71955     3   16024300   16025300      4       2  150064       1.6832     0.046164
enh71956     3   16067900   16068900      5       2  150064       1.9105     0.028031
enh71982     3   16353400   16354400      3       1  150064       1.7802      0.03752
enh71989     3   16441400   16442400      6       2  150064       2.1199     0.017007
enh72014     3   16782600   16783600      8       4  150064       2.0201     0.021686
enh72016     3   16811000   16812000      4       2  150064       2.8462    0.0022123
enh72017     3   16842700   16843700      1       1  150064       2.6594     0.003914
enh72018     3   16879200   16880200      2       1  150064       2.6539    0.0039778
enh72020     3   16890800   16891800      5       3  150064       1.8073     0.035355
enh72021     3   16907600   16908600      5       2  150064       1.6563     0.048827
enh72029     3   16951400   16952400      4       2  150064       3.5827   0.00017003
enh72030     3   16958400   16959400      4       1  150064       3.3791   0.00036362
enh72032     3   16970700   16971700      5       2  150064       3.0721    0.0010627
enh72034     3   17055800   17056800      2       1  150064        1.863     0.031228
enh72035     3   17080800   17081800      5       2  150064       2.5952    0.0047272
enh72038     3   17118900   17119900      2       1  150064       2.7256    0.0032096
enh72040     3   17130200   17131200      3       2  150064       2.8742    0.0020252
enh72046     3   17199900   17200900      3       2  150064       2.1612      0.01534
enh72048     3   17231700   17232700      1       1  150064       4.6319    1.812e-06
enh72049     3   17236900   17237900      2       1  150064       3.8841   5.1359e-05
enh72050     3   17780900   17781900      4       1  150064       4.7449   1.0431e-06
enh72051     3   17784700   17785700      4       1  150064         2.91     0.001807
enh72052     3   17788400   17789400      3       1  150064        4.218   1.2322e-05
enh72053     3   17794100   17795100      3       1  150064       4.6252   1.8711e-06
enh72056     3   18442000   18443000      4       2  150064       1.9426     0.026031
enh72064     3   19990700   19991700      6       3  150064       2.0977     0.017964
enh72094     3   21686500   21687500      5       2  150064       1.6511     0.049358
enh72095     3   21706600   21707600      3       2  150064       2.0251     0.021429
enh72096     3   21788900   21789900      7       3  150064       1.8403     0.032864
enh72097     3   21792900   21793900      4       2  150064       2.0098     0.022227
enh72098     3   21832800   21833800      5       2  150064       3.1414   0.00084063
enh72112     3   22969400   22970400      2       1  150064       1.9081     0.028188
enh72116     3   22992200   22993200      3       2  150064       2.0209     0.021645
enh72146     3   23850600   23851600      1       1  150064       2.4976     0.006252
enh72147     3   23852600   23853600      4       2  150064       3.4433    0.0002873
enh72164     3   24058300   24059300      6       3  150064       2.4516    0.0071103
enh72167     3   24142100   24143100      4       2  150064       2.2029     0.013801
enh72168     3   24179200   24180200      1       1  150064       2.9301     0.001694
enh72171     3   24254000   24255000      6       3  150064       3.1199   0.00090454
enh72183     3   24546600   24547600      3       1  150064       2.4547    0.0070493
enh72191     3   25086700   25087700      2       1  150064       1.7817     0.037399
enh72196     3   25390200   25391200      3       2  150064        2.175     0.014815
enh72198     3   25396400   25397400      3       2  150064       2.1197     0.017015
enh72214     3   25553400   25554400      4       2  150064       1.7272     0.042068
enh72216     3   25569000   25570000      6       2  150064       2.1372     0.016293
enh72220     3   25634200   25635200      2       1  150064       1.7533     0.039775
enh72226     3   25822900   25823900      2       1  150064       1.8144      0.03481
enh72247     3   27120500   27121500      3       1  150064       1.6596     0.048502
enh72284     3   29106500   29107500      3       2  150064       1.7733     0.038092
enh72298     3   29372400   29373400      4       2  150064       1.6588     0.048578
enh72302     3   29412100   29413100      5       3  150064       2.1366     0.016317
enh72305     3   29451400   29452400      4       2  150064       3.0084     0.001313
enh72308     3   29468800   29469800      3       2  150064        2.733    0.0031383
enh72310     3   29471700   29472700      5       2  150064        1.766     0.038695
enh72312     3   29482100   29483100      8       4  150064       1.9267     0.027011
enh72313     3   29494800   29495800      4       2  150064       2.8451    0.0022197
enh72328     3   29684200   29685200      1       1  150064       2.0431      0.02052
enh72329     3   29736200   29737200      5       1  150064       2.2673     0.011686
enh72332     3   29800200   29801200      2       1  150064       3.1553   0.00080157
enh72333     3   29805400   29806400      4       1  150064       2.9476     0.001601
enh72335     3   29942600   29943600      5       3  150064       1.7082     0.043797
enh72336     3   29964300   29965300      3       1  150064       3.9647   3.6751e-05
enh72337     3   29966000   29967000      1       1  150064       2.7555      0.00293
enh72339     3   30123800   30124800      6       1  150064       2.4284    0.0075824
enh72342     3   30272800   30273800      3       2  150064       3.1731   0.00075415
enh72346     3   30391200   30392200      5       2  150064       2.0295     0.021205
enh72373     3   30706100   30707100      2       1  150064       2.5237    0.0058069
enh72374     3   30706700   30707700      1       1  150064       2.8953     0.001894
enh72377     3   30721800   30722800      4       2  150064         1.81     0.035146
enh72409     3   31457800   31458800      1       1  150064       2.4006     0.008183
enh72410     3   31464600   31465600      2       1  150064       1.9217      0.02732
enh72416     3   31704700   31705700      5       2  150064       2.6198    0.0043993
enh72431     3   31978200   31979200      7       3  150064       1.8503     0.032132
enh72433     3   31987800   31988800      5       3  150064       1.8884     0.029488
enh72438     3   32016000   32017000      3       1  150064       2.2546      0.01208
enh72439     3   32020600   32021600      1       1  150064       1.7796      0.03757
enh72448     3   32167400   32168400      2       1  150064       2.3148     0.010312
enh72460     3   32344600   32345600      4       2  150064       1.7943     0.036385
enh72493     3   32835800   32836800      2       1  150064       2.0059     0.022435
enh72495     3   32888600   32889600      6       3  150064       2.1721     0.014924
enh72497     3   32891000   32892000      3       2  150064       1.8207     0.034329
enh72498     3   32891800   32892800      2       1  150064       1.8081     0.035298
enh72508     3   33413900   33414900      1       1  150064       3.0412     0.001178
enh72509     3   33478300   33479300      3       2  150064        2.521    0.0058515
enh72510     3   33483000   33484000      6       3  150064       2.7076    0.0033882
enh72519     3   34783800   34784800      4       1  150064       1.8033     0.035672
enh72527     3   35546400   35547400      6       3  150064       1.7172     0.042974
enh72529     3   35719100   35720100      3       2  150064       2.1663     0.015142
enh72531     3   35801200   35802200      1       1  150064       2.0401      0.02067
enh72536     3   36487200   36488200      6       2  150064       1.9642     0.024754
enh72539     3   36587500   36588500      3       1  150064       2.6085    0.0045464
enh72545     3   36855400   36856400      5       3  150064       5.3635   4.0804e-08
enh72546     3   36932800   36933800      2       1  150064       2.2695     0.011618
enh72547     3   36934100   36935100      3       1  150064       2.9408    0.0016367
enh72548     3   36949900   36950900      1       1  150064       2.8166     0.002427
enh72550     3   36965500   36966500      3       2  150064       3.4386   0.00029233
enh72553     3   36984600   36985600      2       1  150064       2.7253    0.0032117
enh72554     3   37011000   37012000      2       1  150064       2.8671     0.002071
enh72556     3   37035800   37036800      3       2  150064       3.0748    0.0010533
enh72557     3   37072000   37073000      4       2  150064       2.2722     0.011537
enh72558     3   37074100   37075100      3       2  150064       2.4249    0.0076563
enh72560     3   37095700   37096700      3       2  150064       2.6262    0.0043168
enh72564     3   37172800   37173800      1       1  150064       3.0572     0.001117
enh72565     3   37186700   37187700      3       1  150064       2.7523    0.0029586
enh72566     3   37204600   37205600      3       1  150064       3.0441    0.0011669
enh72570     3   37239100   37240100      1       1  150064       2.9225     0.001736
enh72572     3   37259400   37260400      3       1  150064       2.6153    0.0044579
enh72574     3   37270200   37271200      3       2  150064       1.7485     0.040189
enh72578     3   37288600   37289600      1       1  150064       1.6743      0.04704
enh72589     3   37552600   37553600      2       1  150064       2.0508     0.020145
enh72590     3   37561600   37562600      2       1  150064       1.9378     0.026323
enh72592     3   37579400   37580400      6       2  150064       2.1543     0.015607
enh72593     3   37585000   37586000      1       1  150064       2.5285     0.005727
enh72594     3   37587900   37588900      4       2  150064        1.657     0.048758
enh72597     3   37602800   37603800      5       3  150064       2.0743     0.019025
enh72611     3   37680600   37681600      3       1  150064       1.8669     0.030955
enh72613     3   37687100   37688100      3       2  150064       2.4512    0.0071182
enh72614     3   37694100   37695100      4       1  150064       1.8654     0.031064
enh72620     3   37743000   37744000      2       1  150064       1.7243     0.042324
enh72624     3   37804400   37805400      1       1  150064       1.8124      0.03496
enh72638     3   37940400   37941400      3       2  150064       3.3878   0.00035229
enh72639     3   37944200   37945200      2       1  150064       3.1648   0.00077607
enh72641     3   37947800   37948800      3       1  150064       1.7084     0.043782
enh72642     3   37948900   37949900      3       2  150064       2.0896     0.018327
enh72643     3   37952000   37953000      2       1  150064       3.6433   0.00013458
enh72644     3   37961800   37962800      4       2  150064        3.413   0.00032129
enh72645     3   37963900   37964900      2       1  150064       3.7265   9.7082e-05
enh72646     3   37966100   37967100      4       2  150064       2.8943    0.0019001
enh72647     3   37972400   37973400      3       2  150064       3.0321    0.0012143
enh72648     3   37973600   37974600      7       3  150064       3.9796   3.4522e-05
enh72649     3   37977000   37978000      3       2  150064        3.341    0.0004174
enh72653     3   37995600   37996600      2       1  150064       1.8401     0.032875
enh72654     3   37997700   37998700      2       1  150064       2.0516     0.020107
enh72661     3   38038000   38039000      4       2  150064       1.6572     0.048739
enh72679     3   38494000   38495000      3       1  150064       3.1473   0.00082402
enh72680     3   38497600   38498600      5       1  150064       3.0905   0.00099896
enh72681     3   38499200   38500200      1       1  150064       3.5425    0.0001982
enh72683     3   38504200   38505200      4       2  150064       2.8533    0.0021635
enh72684     3   38513900   38514900      2       1  150064       3.2491    0.0005789
enh72685     3   38516000   38517000      3       1  150064       3.0983   0.00097333
enh72689     3   38584700   38585700      2       1  150064       3.1777   0.00074226
enh72690     3   38589500   38590500      1       1  150064       3.2215    0.0006375
enh72700     3   39149600   39150600      8       4  150064       2.0115     0.022138
enh72730     3   40002600   40003600      2       1  150064       2.2238     0.013081
enh72731     3   40003800   40004800      3       1  150064       2.4858    0.0064629
enh72748     3   40735800   40736800      1       1  150064       2.1602      0.01538
enh72749     3   40783000   40784000      2       1  150064       1.9293     0.026846
enh72766     3   41037800   41038800      1       1  150064       1.6922       0.0453
enh72831     3   42190700   42191700      1       1  150064       3.0188     0.001269
enh72833     3   42202800   42203800      1       1  150064       1.7506      0.04001
enh72834     3   42205600   42206600      2       1  150064       1.7237     0.042378
enh72838     3   42217600   42218600      3       2  150064       2.5686    0.0051049
enh72839     3   42220900   42221900      4       2  150064       2.5964    0.0047106
enh72840     3   42225700   42226700      5       2  150064       2.5837    0.0048868
enh72841     3   42229700   42230700      5       1  150064       2.2657     0.011734
enh72842     3   42232000   42233000      4       2  150064       3.0996   0.00096902
enh72847     3   42417500   42418500      5       2  150064       2.4807    0.0065562
enh72863     3   42692600   42693600      2       1  150064       2.1973     0.013999
enh72911     3   43358500   43359500      2       1  150064       1.7782     0.037685
enh72912     3   43367800   43368800      3       2  150064       2.4438     0.007266
enh72914     3   43405300   43406300      2       1  150064       1.9222     0.027289
enh72918     3   43432700   43433700      3       2  150064       2.4738    0.0066849
enh72919     3   43435400   43436400      3       2  150064       2.4605    0.0069373
enh72921     3   43455000   43456000      2       1  150064       1.8782     0.030177
enh72923     3   43464600   43465600      3       1  150064       2.1292     0.016619
enh72930     3   43777900   43778900      1       1  150064       3.6714    0.0001206
enh72931     3   43795000   43796000      6       3  150064       3.4274   0.00030469
enh72932     3   43800100   43801100      2       1  150064       2.1932     0.014145
enh72933     3   43810000   43811000      5       3  150064       1.7592     0.039271
enh72934     3   43811700   43812700      1       1  150064       1.6469      0.04979
enh72936     3   44225400   44226400      3       2  150064        2.254     0.012097
enh72937     3   44226100   44227100      5       2  150064       3.0204    0.0012624
enh72938     3   44239700   44240700      4       2  150064       2.0554      0.01992
enh72939     3   44247500   44248500      3       2  150064       2.1911     0.014224
enh72942     3   44396800   44397800      5       2  150064        2.871    0.0020458
enh72944     3   44513200   44514200      2       1  150064       3.0276    0.0012327
enh72947     3   44597300   44598300      1       1  150064       3.0287     0.001228
enh72953     3   44727000   44728000      5       3  150064       1.6802     0.046456
enh72987     3   45180400   45181400      7       4  150064       2.1191      0.01704
enh72992     3   45219400   45220400     10       4  150064       1.8367     0.033125
enh73056     3   46017200   46018200      1       1  150064        1.799      0.03601
enh73066     3   46130400   46131400      5       2  150064       1.8815     0.029954
enh73067     3   46131600   46132600      2       1  150064       1.9312     0.026727
enh73163     3   47436700   47437700      1       1  150064       1.6514      0.04933
enh73186     3   47931700   47932700      2       1  150064       1.8561     0.031721
enh73205     3   48131000   48132000      1       1  150064       1.7805       0.0375
enh73206     3   48160400   48161400      1       1  150064       1.8275      0.03381
enh73209     3   48182500   48183500      2       1  150064       2.0104     0.022192
enh73210     3   48192700   48193700      4       1  150064       1.8757     0.030347
enh73213     3   48274000   48275000      2       1  150064       2.8184    0.0024135
enh73215     3   48281600   48282600      3       1  150064       2.1688     0.015048
enh73220     3   48343400   48344400      4       1  150064        1.983     0.023681
enh73221     3   48408500   48409500      1       1  150064       2.2587      0.01195
enh73246     3   48661100   48662100      1       1  150064        2.289      0.01104
enh73247     3   48671100   48672100      2       1  150064       2.3372    0.0097139
enh73248     3   48674200   48675200      1       1  150064       2.2591      0.01194
enh73250     3   48723900   48724900      2       1  150064       2.4158    0.0078499
enh73251     3   48731300   48732300      4       2  150064       2.1394       0.0162
enh73254     3   48752100   48753100      1       1  150064       2.2268      0.01298
enh73255     3   48754800   48755800      1       1  150064       2.1125      0.01732
enh73259     3   48778000   48779000      2       1  150064       1.9242     0.027166
enh73266     3   48890700   48891700      1       1  150064       1.8124      0.03496
enh73274     3   49035600   49036600      1       1  150064        1.878      0.03019
enh73289     3   49156200   49157200      2       1  150064       2.1108     0.017397
enh73299     3   49275700   49276700      5       2  150064       1.7737     0.038055
enh73308     3   49334200   49335200      4       2  150064       1.8961     0.028972
enh73311     3   49378700   49379700      3       1  150064       1.7785     0.037657
enh73312     3   49382800   49383800      4       2  150064       1.7794     0.037588
enh73317     3   49423600   49424600      5       3  150064       2.2637     0.011796
enh73318     3   49426500   49427500      2       1  150064        1.777     0.037782
enh73320     3   49437500   49438500      5       2  150064       2.2242     0.013066
enh73323     3   49450800   49451800      3       2  150064       1.7453     0.040468
enh73326     3   49458500   49459500      3       1  150064       2.1882     0.014328
enh73328     3   49465300   49466300      2       1  150064       2.3632    0.0090586
enh73329     3   49467200   49468200      1       1  150064        2.313      0.01036
enh73344     3   49556600   49557600      2       1  150064       1.8477     0.032325
enh73364     3   49732200   49733200      1       1  150064       2.2998      0.01073
enh73365     3   49751500   49752500      6       2  150064       1.9411      0.02612
enh73369     3   49762800   49763800      2       1  150064       1.8936     0.029137
enh73373     3   49849700   49850700      1       1  150064       2.3804     0.008648
enh73376     3   49881400   49882400      1       1  150064       2.0759      0.01895
enh73377     3   49894200   49895200      2       1  150064       2.0486     0.020249
enh73378     3   49910300   49911300      3       2  150064       1.9178     0.027566
enh73379     3   49918300   49919300      1       1  150064       1.9222      0.02729
enh73382     3   49942600   49943600      2       1  150064       1.6838     0.046107
enh73383     3   49965000   49966000      3       2  150064       1.7315      0.04168
enh73384     3   49967900   49968900      1       1  150064       3.0538      0.00113
enh73385     3   49978400   49979400      2       1  150064        2.531    0.0056873
enh73386     3   49997000   49998000      2       1  150064       2.9313    0.0016877
enh73387     3   50003800   50004800      1       1  150064       3.0519     0.001137
enh73388     3   50040700   50041700      1       1  150064       3.2735    0.0005312
enh73389     3   50161200   50162200      3       2  150064       2.7322     0.003146
enh73397     3   50209200   50210200      1       1  150064       2.8459     0.002214
enh73400     3   50245000   50246000      1       1  150064       2.6073     0.004563
enh73402     3   50249200   50250200      1       1  150064        3.317     0.000455
enh73411     3   50287600   50288600      2       1  150064       2.1402     0.016169
enh73415     3   50300600   50301600      4       2  150064       2.6457     0.004076
enh73430     3   50361900   50362900      1       1  150064       2.1638      0.01524
enh73441     3   50409500   50410500      3       2  150064       3.0316    0.0012165
enh73456     3   50519200   50520200      3       2  150064        1.951     0.025531
enh73459     3   50551900   50552900      1       1  150064         2.99     0.001395
enh73464     3   50595100   50596100      2       1  150064       2.1698     0.015009
enh73488     3   51393100   51394100      1       1  150064        2.173      0.01489
enh73491     3   51425000   51426000      2       1  150064       2.0497     0.020197
enh73497     3   51535400   51536400      1       1  150064       2.2004      0.01389
enh73501     3   51592900   51593900      3       2  150064       3.2458   0.00058557
enh73503     3   51655800   51656800      3       1  150064       1.8953     0.029025
enh73506     3   51707200   51708200      2       1  150064       1.8649     0.031095
enh73539     3   52138800   52139800      1       1  150064       2.1015       0.0178
enh73540     3   52143000   52144000      3       1  150064       2.0685     0.019296
enh73551     3   52223600   52224600      1       1  150064       3.4801    0.0002506
enh73556     3   52255700   52256700      1       1  150064       4.1248    1.855e-05
enh73558     3   52269100   52270100      5       3  150064        4.089   2.1657e-05
enh73562     3   52287400   52288400      1       1  150064       5.6654    7.336e-09
enh73563     3   52304700   52305700      2       1  150064         4.45   4.2937e-06
enh73567     3   52319400   52320400      2       1  150064        3.233    0.0006125
enh73569     3   52333200   52334200      5       3  150064       4.8286   6.8737e-07
enh73571     3   52341300   52342300      1       1  150064       2.9234     0.001731
enh73573     3   52347400   52348400      2       1  150064       2.8812     0.001981
enh73588     3   52491100   52492100      3       2  150064       3.2098   0.00066409
enh73593     3   52558400   52559400      2       1  150064       3.3604    0.0003892
enh73595     3   52564200   52565200      1       1  150064       4.5547    2.623e-06
enh73597     3   52572500   52573500      4       2  150064       3.1443   0.00083228
enh73600     3   52717500   52718500      2       1  150064       4.4416   4.4639e-06
enh73601     3   52721200   52722200      1       1  150064       4.9238    4.245e-07
enh73602     3   52737400   52738400      1       1  150064       4.5918    2.197e-06
enh73603     3   52741200   52742200      1       1  150064       3.4679    0.0002623
enh73604     3   52748700   52749700      2       1  150064       4.2773   9.4603e-06
enh73606     3   52827700   52828700      2       1  150064        4.674   1.4769e-06
enh73607     3   52861800   52862800      4       2  150064       5.4531   2.4749e-08
enh73608     3   52866000   52867000      5       2  150064       5.3741   3.8476e-08
enh73609     3   52868500   52869500      3       1  150064       4.9561   3.5956e-07
enh73611     3   52874600   52875600      3       1  150064       5.4272    2.862e-08
enh73612     3   52877800   52878800      1       1  150064       5.6423    8.392e-09
enh73613     3   52882400   52883400      2       1  150064       4.9173   4.3883e-07
enh73614     3   52925400   52926400      1       1  150064       4.9932    2.969e-07
enh73615     3   52927600   52928600      3       1  150064       5.1139   1.5783e-07
enh73619     3   53105600   53106600      2       1  150064       2.1692     0.015032
enh73623     3   53137500   53138500      1       1  150064       2.8338       0.0023
enh73630     3   53184300   53185300      2       1  150064       1.7249     0.042276
enh73639     3   53227800   53228800      2       1  150064       2.4444    0.0072547
enh73640     3   53229600   53230600      4       2  150064       3.2444    0.0005884
enh73641     3   53230400   53231400      3       1  150064       2.9818    0.0014328
enh73642     3   53257100   53258100      5       2  150064       2.1129     0.017306
enh73643     3   53271800   53272800      3       2  150064       3.0174    0.0012747
enh73644     3   53277000   53278000      8       2  150064       2.1801     0.014625
enh73645     3   53285100   53286100      3       2  150064       3.1891    0.0007136
enh73646     3   53290000   53291000      4       2  150064       2.6459    0.0040737
enh73647     3   53293100   53294100      3       1  150064        3.754   8.7031e-05
enh73648     3   53303800   53304800      1       1  150064       1.9089      0.02814
enh73650     3   53358000   53359000      2       1  150064       1.8425     0.032701
enh73651     3   53379500   53380500      1       1  150064        4.146    1.692e-05
enh73653     3   53532500   53533500      1       1  150064       3.5172    0.0002181
enh73655     3   53558900   53559900      1       1  150064       1.6755      0.04692
enh73673     3   53923800   53924800      1       1  150064       2.6099     0.004528
enh73678     3   54341800   54342800      4       2  150064       1.7226     0.042477
enh73718     3   55100200   55101200      5       2  150064       2.2606     0.011892
enh73723     3   55450100   55451100      2       1  150064       1.9065     0.028296
enh73740     3   55720700   55721700      1       1  150064       1.9092      0.02812
enh73747     3   56007800   56008800      2       1  150064       1.7306     0.041759
enh73749     3   56084400   56085400      1       1  150064       2.8122      0.00246
enh73750     3   56085700   56086700      1       1  150064       2.1297       0.0166
enh73751     3   56088900   56089900      2       1  150064       2.9898     0.001396
enh73752     3   56145100   56146100      4       1  150064       2.4173     0.007818
enh73777     3   56865300   56866300     10       4  150064       1.8439     0.032598
enh73779     3   56871200   56872200      3       2  150064       2.8356    0.0022869
enh73781     3   56883600   56884600      3       1  150064       1.9285     0.026897
enh73782     3   56889600   56890600      2       1  150064         1.66     0.048452
enh73830     3   57263000   57264000      1       1  150064       1.7645      0.03882
enh73889     3   58088700   58089700      4       2  150064       1.7446     0.040528
enh73892     3   58105400   58106400      4       2  150064        1.765     0.038785
enh73896     3   58149000   58150000      2       1  150064       1.7934     0.036458
enh73897     3   58151000   58152000      4       2  150064       2.3884    0.0084616
enh73899     3   58160600   58161600      5       2  150064       1.9982     0.022847
enh73901     3   58174400   58175400      2       1  150064       1.7697     0.038385
enh73909     3   58273200   58274200      2       1  150064        2.578    0.0049682
enh73910     3   58281700   58282700      8       2  150064       2.1712     0.014959
enh73914     3   58320700   58321700      3       2  150064       2.8225    0.0023825
enh73916     3   58337400   58338400      2       1  150064       1.8801     0.030046
enh73920     3   58369500   58370500      4       1  150064       2.1043     0.017677
enh73922     3   58373100   58374100      7       2  150064       2.2434     0.012436
enh73923     3   58399900   58400900      2       1  150064       1.8105     0.035106
enh73924     3   58405000   58406000      7       2  150064       2.2735     0.011499
enh73925     3   58417700   58418700      2       1  150064       2.2582     0.011967
enh73926     3   58420500   58421500      4       2  150064       1.6809     0.046386
enh73929     3   58456700   58457700      3       2  150064       2.0161     0.021894
enh73930     3   58460400   58461400      1       1  150064       1.7159      0.04309
enh73933     3   58479100   58480100      2       1  150064       1.9968     0.022922
enh73949     3   58608400   58609400      1       1  150064       1.8789      0.03013
enh73967     3   59436900   59437900     10       2  150064        1.829     0.033697
enh73973     3   59630200   59631200      2       1  150064       1.6479     0.049688
enh73979     3   59749600   59750600      7       3  150064       1.7971      0.03616
enh73994     3   61225400   61226400      4       2  150064       2.1778     0.014709
enh73996     3   61237600   61238600      4       2  150064       1.7454     0.040454
enh74028     3   61833300   61834300      2       1  150064       1.9982     0.022847
enh74035     3   61902500   61903500      1       1  150064       1.8039      0.03562
enh74040     3   62085600   62086600      3       2  150064       2.7729    0.0027782
enh74041     3   62086800   62087800      7       3  150064       2.6657     0.003841
enh74042     3   62088800   62089800      1       1  150064       2.4471       0.0072
enh74044     3   62129100   62130100      3       2  150064       2.1539     0.015623
enh74057     3   63850600   63851600      5       2  150064       2.7717    0.0027884
enh74058     3   63862800   63863800      2       1  150064       4.7223   1.1659e-06
enh74059     3   63896300   63897300      3       2  150064       3.5619   0.00018409
enh74061     3   63919400   63920400      1       1  150064       2.6535     0.003983
enh74067     3   63949900   63950900      4       2  150064       2.9428    0.0016261
enh74068     3   63950600   63951600      2       1  150064       2.0097     0.022229
enh74071     3   63954100   63955100      3       1  150064       2.8903    0.0019243
enh74073     3   63958200   63959200      2       1  150064       1.9866     0.023486
enh74074     3   63961600   63962600      2       1  150064       2.3863    0.0085094
enh74077     3   64007200   64008200      1       1  150064       2.6031     0.004619
enh74078     3   64015900   64016900      4       2  150064       1.6919     0.045328
enh74079     3   64053100   64054100      1       1  150064       2.2004      0.01389
enh74080     3   64057500   64058500      3       2  150064       1.8307     0.033573
enh74081     3   64059200   64060200      5       2  150064       1.8723     0.030585
enh74089     3   64136000   64137000      6       3  150064       3.4284    0.0003036
enh74092     3   64147200   64148200      3       1  150064       2.2849     0.011159
enh74093     3   64148700   64149700      5       2  150064       1.8892     0.029435
enh74094     3   64170000   64171000      2       1  150064       4.0114   3.0178e-05
enh74095     3   64173400   64174400      3       1  150064        2.646    0.0040728
enh74096     3   64176100   64177100      7       3  150064       2.2291     0.012905
enh74101     3   64200500   64201500      3       2  150064       2.6393    0.0041541
enh74102     3   64201300   64202300      5       3  150064       2.6926    0.0035452
enh74104     3   64204700   64205700      5       2  150064       1.7065     0.043957
enh74106     3   64211800   64212800      5       2  150064       1.7993     0.035988
enh74107     3   64224600   64225600      4       2  150064       2.4588    0.0069698
enh74122     3   64353900   64354900      2       1  150064       2.2337     0.012751
enh74125     3   64390600   64391600      5       2  150064       3.3522   0.00040081
enh74139     3   64602600   64603600      3       1  150064       1.7316     0.041669
enh74141     3   64628000   64629000      2       1  150064       1.7028     0.044302
enh74155     3   64794200   64795200      5       3  150064       1.9719     0.024308
enh74166     3   64878100   64879100      2       1  150064       1.8135     0.034878
enh74196     3   65604800   65605800      5       2  150064       1.8333     0.033382
enh74276     3   66531800   66532800      1       1  150064       1.7962      0.03623
enh74303     3   66797600   66798600      3       2  150064       1.8291      0.03369
enh74314     3   66957500   66958500      2       1  150064       1.9658     0.024661
enh74315     3   66960400   66961400      4       2  150064       2.4149    0.0078704
enh74319     3   67068700   67069700      2       1  150064        2.299     0.010753
enh74321     3   67432600   67433600      8       3  150064       2.3931     0.008354
enh74324     3   67703400   67704400      4       1  150064       2.1382     0.016251
enh74350     3   69297400   69298400      3       2  150064       2.5685    0.0051066
enh74351     3   69299000   69300000      2       1  150064        3.491   0.00024064
enh74353     3   69355700   69356700      6       3  150064       1.9619     0.024885
enh74358     3   69413000   69414000      9       2  150064       2.5659    0.0051455
enh74359     3   69419100   69420100      3       2  150064       2.5128    0.0059892
enh74367     3   69628600   69629600      3       2  150064       1.8187     0.034482
enh74376     3   69794900   69795900      5       1  150064       2.9021    0.0018533
enh74381     3   69840500   69841500      2       1  150064       3.6867   0.00011358
enh74382     3   69868000   69869000      9       2  150064       3.1182   0.00090977
enh74383     3   69869400   69870400      7       3  150064       3.6822   0.00011564
enh74384     3   69887500   69888500      7       2  150064       2.8075    0.0024963
enh74389     3   70567000   70568000      3       1  150064       2.1277      0.01668
enh74390     3   70689000   70690000      1       1  150064       1.8326      0.03343
enh74392     3   70872800   70873800      2       1  150064       2.8401    0.0022551
enh74395     3   70900600   70901600      1       1  150064        2.003      0.02259
enh74396     3   70903200   70904200      1       1  150064       2.0777      0.01887
enh74410     3   71105200   71106200      1       1  150064       1.9914      0.02322
enh74412     3   71115200   71116200      2       1  150064       1.7472     0.040304
enh74414     3   71127700   71128700      4       1  150064       1.8485     0.032265
enh74416     3   71156700   71157700      1       1  150064       2.2562      0.01203
enh74418     3   71161400   71162400      3       2  150064       3.5233   0.00021307
enh74419     3   71166700   71167700      1       1  150064       3.1354    0.0008581
enh74421     3   71180500   71181500      1       1  150064       1.7229      0.04245
enh74430     3   71275700   71276700      1       1  150064       2.5692     0.005097
enh74432     3   71288700   71289700      2       1  150064       3.6057   0.00015566
enh74433     3   71294200   71295200      3       1  150064       1.9355     0.026462
enh74434     3   71296300   71297300      4       1  150064       2.2356     0.012688
enh74438     3   71359400   71360400      3       1  150064       3.1417   0.00083982
enh74443     3   71472200   71473200      3       2  150064        2.349    0.0094126
enh74444     3   71477300   71478300      2       1  150064       1.6827     0.046221
enh74449     3   71495800   71496800      2       1  150064       1.9558     0.025245
enh74450     3   71545400   71546400      6       2  150064       2.6013    0.0046432
enh74452     3   71564300   71565300      2       1  150064       4.1978   1.3478e-05
enh74453     3   71580000   71581000      1       1  150064       1.7832      0.03728
enh74454     3   71585900   71586900      3       2  150064       3.5472   0.00019469
enh74456     3   71592200   71593200      1       1  150064       3.4803    0.0002504
enh74483     3   72235300   72236300      5       2  150064       2.0673     0.019352
enh74500     3   72345500   72346500      5       3  150064       2.3868    0.0084989
enh74501     3   72347500   72348500      4       2  150064       2.2237     0.013086
enh74506     3   72378300   72379300      2       1  150064       2.3925    0.0083672
enh74519     3   72531300   72532300      4       1  150064       1.9651     0.024701
enh74522     3   72571600   72572600      3       2  150064       2.2035     0.013779
enh74523     3   72616800   72617800      4       2  150064       1.6894     0.045571
enh74535     3   72751100   72752100      1       1  150064       1.8879      0.02952
enh74554     3   73044800   73045800      2       1  150064       2.0258     0.021392
enh74556     3   73057800   73058800      6       1  150064       2.1869     0.014374
enh74559     3   73086500   73087500      2       1  150064       1.9033     0.028498
enh74560     3   73090400   73091400      4       2  150064        1.948     0.025707
enh74561     3   73104400   73105400      1       1  150064       1.6871      0.04579
enh74562     3   73149800   73150800      1       1  150064       1.9443      0.02593
enh74588     3   73565700   73566700      1       1  150064       1.9348      0.02651
enh74611     3   73668800   73669800      8       2  150064       1.7364      0.04125
enh74612     3   73675300   73676300      1       1  150064       2.1507      0.01575
enh74614     3   73755800   73756800      4       1  150064       1.7016     0.044418
enh74621     3   73795000   73796000      1       1  150064        2.582     0.004911
enh74630     3   74439300   74440300      1       1  150064       2.0454      0.02041
enh74675     3   81792300   81793300      4       2  150064       1.8977     0.028867
enh74683     3   84954600   84955600      2       1  150064       2.3878    0.0084737
enh74726     3   94025100   94026100      1       1  150064       1.9029      0.02853
enh74735     3   97619900   97620900      1       1  150064       1.7455      0.04045
enh74738     3   97675800   97676800      2       1  150064       1.9477     0.025724
enh74836     3  100144600  100145600      1       1  150064       1.6565      0.04881
enh74896     3  101797600  101798600      4       2  150064        1.746     0.040403
enh74911     3  105072900  105073900     10       3  150064       1.8993     0.028762
enh74912     3  105088600  105089600      2       1  150064       2.3358    0.0097504
enh74918     3  105520500  105521500      4       2  150064        1.708     0.043815
enh74919     3  105542100  105543100      1       1  150064       1.7223      0.04251
enh74928     3  105648200  105649200      3       2  150064       2.3897     0.008432
enh74929     3  105656800  105657800      2       1  150064       1.8676     0.030909
enh74939     3  106066700  106067700      1       1  150064       1.9372      0.02636
enh74964     3  106982200  106983200      4       2  150064       1.9792     0.023894
enh74969     3  107322800  107323800      2       1  150064       1.6703     0.047434
enh74970     3  107361900  107362900      5       2  150064       1.9043     0.028435
enh74971     3  107380400  107381400      1       1  150064       2.2708      0.01158
enh74972     3  107403000  107404000      1       1  150064       2.6608     0.003898
enh74985     3  107726000  107727000      2       1  150064        2.325     0.010035
enh74987     3  107810900  107811900      3       2  150064       2.6597    0.0039109
enh74988     3  107818100  107819100      4       2  150064       2.6758    0.0037272
enh74989     3  107843100  107844100      2       1  150064       3.4463   0.00028421
enh74992     3  107939200  107940200      4       1  150064       3.1598   0.00078945
enh74993     3  107942000  107943000      2       1  150064       2.5167    0.0059228
enh75007     3  111034600  111035600      2       1  150064       2.2215     0.013159
enh75008     3  111040400  111041400      5       1  150064        2.112     0.017344
enh75108     3  112912600  112913600      2       1  150064       1.9134     0.027848
enh75121     3  112971000  112972000      1       1  150064       1.8656      0.03105
enh75144     3  113458000  113459000      2       1  150064       2.3717    0.0088526
enh75146     3  113467300  113468300      2       1  150064       2.1893     0.014287
enh75163     3  114173800  114174800      1       1  150064       3.2368    0.0006044
enh75166     3  114341700  114342700      2       1  150064       2.4413    0.0073176
enh75168     3  114345200  114346200      1       1  150064       1.7002      0.04455
enh75170     3  114378300  114379300      5       3  150064       2.8274    0.0023466
enh75190     3  115269000  115270000      1       1  150064       1.8814      0.02996
enh75196     3  115432000  115433000      1       1  150064       1.7239      0.04236
enh75207     3  116582200  116583200      4       1  150064       1.6974     0.044814
enh75238     3  119186700  119187700      4       2  150064       1.6637     0.048088
enh75241     3  119288600  119289600      4       2  150064       2.0466     0.020347
enh75245     3  119314000  119315000      2       1  150064       2.1319      0.01651
enh75273     3  119889600  119890600      3       1  150064       1.8037     0.035639
enh75282     3  120069000  120070000      1       1  150064       1.7053      0.04407
enh75298     3  120188500  120189500      4       2  150064       1.6518     0.049284
enh75302     3  120215500  120216500      2       1  150064       1.7165     0.043037
enh75305     3  120273900  120274900      2       1  150064         1.74     0.040928
enh75308     3  120285800  120286800      5       3  150064       2.2948     0.010871
enh75309     3  120286300  120287300      5       3  150064       2.6967    0.0035017
enh75310     3  120316200  120317200      9       3  150064       2.5555    0.0053016
enh75333     3  121713900  121714900      3       1  150064        2.163     0.015272
enh75334     3  121715900  121716900      5       2  150064       2.4671    0.0068099
enh75335     3  121717100  121718100      2       1  150064       2.1789     0.014668
enh75352     3  122486500  122487500      3       1  150064       1.7351     0.041362
enh75355     3  122608900  122609900      2       1  150064       2.9809    0.0014368
enh75356     3  122612700  122613700      4       2  150064        3.171   0.00075949
enh75357     3  122648400  122649400     10       2  150064       2.1942     0.014112
enh75374     3  122789100  122790100      4       1  150064       2.8865     0.001948
enh75380     3  122816900  122817900      2       1  150064       2.0628     0.019564
enh75383     3  122857300  122858300      1       1  150064       1.8921      0.02924
enh75407     3  123339600  123340600      2       1  150064       1.8527     0.031962
enh75454     3  123967600  123968600      4       2  150064       3.1128   0.00092672
enh75456     3  123978800  123979800      6       2  150064       3.9357   4.1477e-05
enh75457     3  123985000  123986000      4       2  150064       4.2502   1.0678e-05
enh75458     3  123995200  123996200      3       1  150064       3.9678    3.627e-05
enh75461     3  124070300  124071300      4       2  150064       3.4943   0.00023761
enh75462     3  124078700  124079700      3       1  150064       4.1314   1.8027e-05
enh75463     3  124081300  124082300      1       1  150064        2.418     0.007802
enh75464     3  124082700  124083700      3       2  150064       3.3314   0.00043202
enh75466     3  124277200  124278200      3       1  150064       2.8608    0.0021129
enh75491     3  124545600  124546600      4       1  150064       1.9968     0.022925
enh75497     3  124577700  124578700      3       2  150064       2.3357    0.0097542
enh75501     3  124602300  124603300      7       2  150064       2.1001     0.017862
enh75502     3  124603400  124604400      3       1  150064       1.9888     0.023363
enh75515     3  124724300  124725300      3       2  150064       2.0054     0.022459
enh75523     3  124769900  124770900      5       2  150064        1.756     0.039542
enh75529     3  124838000  124839000      4       2  150064       3.7935   7.4274e-05
enh75537     3  124874300  124875300      9       4  150064       2.0717     0.019148
enh75554     3  125309800  125310800      2       1  150064       2.4667     0.006818
enh75556     3  125315000  125316000      5       3  150064       1.9109     0.028007
enh75607     3  126614300  126615300      1       1  150064       1.6957      0.04497
enh75609     3  126632600  126633600      5       2  150064       2.4395     0.007353
enh75614     3  126667500  126668500      7       3  150064       1.7493     0.040119
enh75652     3  127390000  127391000      1       1  150064        1.789      0.03681
enh75692     3  127716400  127717400      1       1  150064       2.8204     0.002398
enh75706     3  127897800  127898800      3       2  150064       3.9156   4.5091e-05
enh75707     3  127912700  127913700      2       1  150064       2.6484    0.0040443
enh75708     3  127914100  127915100      3       1  150064       3.4563   0.00027381
enh75709     3  127917000  127918000      1       1  150064       4.0424    2.645e-05
enh75710     3  127923700  127924700      1       1  150064       3.7091     0.000104
enh75712     3  127934900  127935900      4       2  150064       4.2966    8.671e-06
enh75713     3  127936800  127937800      3       2  150064       4.0782   2.2688e-05
enh75714     3  127946500  127947500      3       2  150064       3.8124   6.8803e-05
enh75717     3  127957600  127958600      2       1  150064       2.7603    0.0028871
enh75719     3  127982500  127983500      3       1  150064       2.7126    0.0033376
enh75735     3  128067400  128068400      2       1  150064       1.8786     0.030149
enh75736     3  128073100  128074100      3       2  150064       2.9747    0.0014662
enh75742     3  128106400  128107400      3       1  150064       2.0427     0.020542
enh75743     3  128110100  128111100      3       2  150064       2.9549    0.0015636
enh75744     3  128116300  128117300      1       1  150064       3.9288    4.269e-05
enh75764     3  128505700  128506700      2       1  150064        2.623    0.0043584
enh75790     3  128805700  128806700      1       1  150064       2.0976      0.01797
enh75793     3  128841600  128842600      2       1  150064       1.7523      0.03986
enh75794     3  128877900  128878900      2       1  150064       1.6767     0.046798
enh75803     3  128930300  128931300      1       1  150064        2.084      0.01858
enh75805     3  128949900  128950900      1       1  150064       2.8747     0.002022
enh75808     3  128996400  128997400      3       2  150064        3.131   0.00087118
enh75809     3  128998700  128999700      1       1  150064       3.4818     0.000249
enh75810     3  129023300  129024300      1       1  150064       3.6939    0.0001104
enh75813     3  129032000  129033000      3       1  150064       3.1762   0.00074618
enh75815     3  129065500  129066500      5       2  150064       1.9003     0.028697
enh75816     3  129068000  129069000      2       1  150064       2.3862     0.008511
enh75833     3  129209000  129210000      3       1  150064       1.7024     0.044341
enh75844     3  129305700  129306700      5       2  150064       1.7562     0.039524
enh75847     3  129317200  129318200      4       2  150064       1.8621     0.031294
enh75848     3  129319300  129320300      2       1  150064       1.9546     0.025315
enh75849     3  129328900  129329900      5       2  150064       2.0069     0.022379
enh75850     3  129334400  129335400      3       2  150064       1.7441     0.040567
enh75851     3  129340500  129341500      4       2  150064        2.376    0.0087503
enh75890     3  130491200  130492200      2       1  150064       1.7198     0.042736
enh75898     3  130746000  130747000      3       2  150064       1.8342     0.033309
enh75925     3  132501900  132502900      3       2  150064       1.8385     0.032997
enh75932     3  132930200  132931200      1       1  150064       3.1812    0.0007333
enh75933     3  132987100  132988100      5       2  150064       2.8666    0.0020749
enh75934     3  133014800  133015800      3       2  150064       1.6675      0.04771
enh75935     3  133094800  133095800      2       1  150064        1.717      0.04299
enh76028     3  134428100  134429100      2       1  150064       1.7915     0.036604
enh76044     3  135284300  135285300     10       3  150064       3.1364   0.00085518
enh76045     3  135648300  135649300      1       1  150064       3.9984    3.189e-05
enh76046     3  135663400  135664400      2       1  150064       3.6769   0.00011802
enh76047     3  135683200  135684200      1       1  150064       2.5892      0.00481
enh76048     3  135686100  135687100      2       1  150064       2.7036    0.0034297
enh76049     3  135693100  135694100      2       1  150064       3.6891   0.00011254
enh76051     3  135741300  135742300      4       2  150064       3.8161   6.7781e-05
enh76053     3  135889800  135890800      1       1  150064       2.2668       0.0117
enh76056     3  135910400  135911400      3       2  150064       4.3954   5.5288e-06
enh76057     3  135916400  135917400      2       1  150064       2.8409    0.0022496
enh76061     3  136068800  136069800      4       2  150064       3.9783   3.4701e-05
enh76063     3  136467800  136468800      3       2  150064       3.8258    6.517e-05
enh76064     3  136472500  136473500      3       2  150064       3.2031   0.00067987
enh76065     3  136502200  136503200      1       1  150064       3.1101     0.000935
enh76066     3  136505200  136506200      2       1  150064        3.281   0.00051724
enh76067     3  136555000  136556000      2       1  150064        2.781    0.0027097
enh76068     3  136557700  136558700      2       1  150064       3.4104   0.00032429
enh76069     3  136582200  136583200      3       1  150064       2.8193    0.0024062
enh76070     3  136612500  136613500      1       1  150064       3.0285     0.001229
enh76071     3  136625200  136626200      4       1  150064       2.5245    0.0057926
enh76072     3  136648900  136649900      2       1  150064       2.9002    0.0018647
enh76073     3  136703200  136704200      4       1  150064       3.8156   6.7914e-05
enh76074     3  136713600  136714600      2       1  150064       1.9002     0.028701
enh76096     3  137904800  137905800      2       1  150064       1.9238     0.027192
enh76099     3  138057000  138058000      4       1  150064       1.8589     0.031519
enh76101     3  138070500  138071500      2       1  150064       1.8739     0.030472
enh76102     3  138077700  138078700      4       1  150064       1.8077     0.035328
enh76110     3  138131700  138132700      1       1  150064       1.7416      0.04079
enh76122     3  138536600  138537600      1       1  150064       1.8135      0.03488
enh76125     3  138563900  138564900      1       1  150064       1.8789      0.03013
enh76159     3  139742200  139743200      3       2  150064       1.7441     0.040575
enh76169     3  140427000  140428000      3       1  150064       1.8794     0.030094
enh76170     3  140438700  140439700      6       1  150064       2.8913     0.001918
enh76185     3  140794400  140795400      3       1  150064       1.9477     0.025724
enh76191     3  140823000  140824000      1       1  150064       3.5491    0.0001933
enh76197     3  140871500  140872500      2       1  150064       2.0912     0.018255
enh76204     3  140974300  140975300      1       1  150064       1.7661      0.03869
enh76223     3  141134800  141135800      6       2  150064       2.2176     0.013291
enh76270     3  142706300  142707300      3       2  150064        1.845     0.032515
enh76285     3  143021100  143022100      5       3  150064       2.1562     0.015535
enh76286     3  143028500  143029500      6       4  150064       2.0558     0.019899
enh76287     3  143032700  143033700      4       2  150064       1.8563     0.031708
enh76289     3  143070400  143071400      4       2  150064       1.6941     0.045125
enh76303     3  143513200  143514200      1       1  150064       2.3902      0.00842
enh76304     3  143527400  143528400      1       1  150064       1.8676      0.03091
enh76316     3  145624000  145625000      2       1  150064       2.7384    0.0030867
enh76339     3  146228900  146229900      1       1  150064       2.0542      0.01998
enh76343     3  147016100  147017100      2       1  150064       1.8204     0.034351
enh76358     3  148545200  148546200      5       2  150064        3.055    0.0011251
enh76372     3  148915200  148916200      3       1  150064       2.0293     0.021212
enh76373     3  148917000  148918000      1       1  150064       2.3391     0.009664
enh76426     3  149298700  149299700      1       1  150064       1.7712      0.03826
enh76458     3  149778800  149779800      2       1  150064       1.7117     0.043479
enh76526     3  150616800  150617800      2       1  150064       1.9337     0.026577
enh76581     3  152049100  152050100      1       1  150064       2.1107       0.0174
enh76590     3  152120800  152121800      1       1  150064       2.1297       0.0166
enh76597     3  152367700  152368700      6       2  150064       1.9116     0.027961
enh76598     3  152494800  152495800      6       3  150064       2.6679    0.0038159
enh76599     3  152497100  152498100      2       1  150064       1.8089      0.03523
enh76621     3  153941900  153942900      2       1  150064       1.6774     0.046735
enh76625     3  153962200  153963200      2       1  150064       4.1281   1.8287e-05
enh76643     3  155455300  155456300      1       1  150064        2.304      0.01061
enh76662     3  156142200  156143200      1       1  150064       1.6458       0.0499
enh76673     3  156394900  156395900      2       1  150064       1.8562      0.03171
enh76685     3  156794900  156795900      5       1  150064       2.0288     0.021238
enh76690     3  156817900  156818900      2       1  150064       2.2336     0.012756
enh76764     3  159554500  159555500      2       1  150064       1.6544     0.049027
enh76768     3  159563200  159564200      3       1  150064       2.2407     0.012523
enh76783     3  159815800  159816800      1       1  150064       2.3051      0.01058
enh76791     3  160395200  160396200      1       1  150064         2.73     0.003167
enh76794     3  160519300  160520300      3       1  150064       2.0256     0.021403
enh76797     3  160529200  160530200      6       2  150064       1.6453     0.049953
enh76799     3  160587600  160588600      4       2  150064       2.3267    0.0099919
enh76801     3  160594100  160595100      1       1  150064         2.06       0.0197
enh76802     3  160603700  160604700      3       2  150064       2.4849    0.0064802
enh76805     3  160821400  160822400      2       1  150064       2.4988    0.0062306
enh76806     3  160823000  160824000      3       2  150064       2.1065     0.017582
enh76808     3  160940800  160941800      2       1  150064       2.5511    0.0053689
enh76809     3  160993100  160994100      2       1  150064       3.2694   0.00053889
enh76810     3  161133600  161134600      2       1  150064       2.0542      0.01998
enh76811     3  161139200  161140200      4       2  150064        2.227     0.012975
enh76813     3  161277600  161278600      5       3  150064       1.6731      0.04715
enh76815     3  161294000  161295000      2       1  150064       1.7007     0.044503
enh76816     3  161632400  161633400      4       2  150064       2.3263     0.010003
enh76817     3  161657700  161658700      3       2  150064       3.8084   6.9938e-05
enh76818     3  161691400  161692400      2       1  150064       1.7103     0.043607
enh76819     3  161747400  161748400      2       1  150064       4.0899   2.1577e-05
enh76820     3  161935400  161936400      5       2  150064       2.8452    0.0022192
enh76834     3  167531700  167532700      1       1  150064       1.9569      0.02518
enh76836     3  167587900  167588900      1       1  150064       2.5758        0.005
enh76845     3  167804200  167805200      2       1  150064       2.2317     0.012816
enh76846     3  167814200  167815200      2       1  150064       1.9648     0.024721
enh76847     3  167838900  167839900      1       1  150064       1.8286      0.03373
enh76858     3  169107400  169108400      2       1  150064       2.2091     0.013583
enh76861     3  169417000  169418000      2       1  150064       2.2414     0.012499
enh76864     3  169491800  169492800      1       1  150064       2.6075      0.00456
enh76871     3  169763200  169764200      1       1  150064       2.0343      0.02096
enh76872     3  169767100  169768100      2       1  150064        2.146     0.015937
enh76889     3  170552700  170553700      2       1  150064       2.1544     0.015605
enh76891     3  170584600  170585600      1       1  150064       1.8869      0.02959
enh76892     3  170585400  170586400      3       1  150064        2.065      0.01946
enh76895     3  170715800  170716800      2       1  150064       3.1957    0.0006974
enh76901     3  170893800  170894800      5       2  150064       1.7852     0.037112
enh76942     3  171173500  171174500      4       1  150064       1.6995     0.044615
enh76943     3  171174200  171175200      2       1  150064        1.803     0.035695
enh76960     3  171449000  171450000      7       2  150064       1.8354     0.033223
enh76963     3  171462600  171463600      1       1  150064       1.8486      0.03226
enh76967     3  171472600  171473600      4       2  150064       1.6521     0.049262
enh77076     3  172297800  172298800      4       2  150064       1.7558     0.039562
enh77078     3  172312400  172313400      8       2  150064       2.7023    0.0034428
enh77087     3  172426700  172427700      1       1  150064       2.6366     0.004187
enh77094     3  173333200  173334200      1       1  150064       1.9393      0.02623
enh77099     3  174160100  174161100      1       1  150064       1.8057      0.03548
enh77100     3  174213400  174214400      5       1  150064       2.9349    0.0016683
enh77106     3  175149500  175150500      1       1  150064       3.3597    0.0003901
enh77113     3  176558300  176559300      3       2  150064       2.0048     0.022493
enh77115     3  176590200  176591200      2       1  150064       1.8537     0.031893
enh77117     3  176638000  176639000      7       2  150064       2.2051     0.013722
enh77122     3  176758800  176759800      1       1  150064        2.666     0.003838
enh77123     3  176768800  176769800      3       1  150064       2.7462    0.0030147
enh77126     3  176781200  176782200      3       1  150064        2.876    0.0020137
enh77128     3  176789200  176790200      2       1  150064       3.0582    0.0011134
enh77129     3  176806700  176807700      4       2  150064       1.6843     0.046064
enh77132     3  176851700  176852700      4       2  150064       2.1332     0.016454
enh77134     3  176867700  176868700      6       3  150064       1.7804     0.037502
enh77149     3  177053800  177054800      1       1  150064        3.067     0.001081
enh77189     3  177332700  177333700      4       2  150064       2.7936    0.0026061
enh77208     3  177541300  177542300      1       1  150064       1.7585      0.03933
enh77222     3  177888300  177889300      2       1  150064       2.1739     0.014856
enh77223     3  177899900  177900900      3       2  150064       1.6712      0.04734
enh77226     3  178037600  178038600      5       3  150064       2.2777     0.011371
enh77233     3  178243500  178244500      4       2  150064       1.7564     0.039513
enh77239     3  178279600  178280600      1       1  150064       1.7865      0.03701
enh77248     3  178436600  178437600      1       1  150064       1.8943      0.02909
enh77298     3  180588000  180589000      5       3  150064       4.6636   1.5534e-06
enh77299     3  180632500  180633500      1       1  150064       6.2898    1.589e-10
enh77300     3  180651300  180652300      4       2  150064       5.8488   2.4754e-09
enh77302     3  180707800  180708800      1       1  150064       6.0471    7.372e-10
enh77305     3  181955700  181956700      1       1  150064       2.5801     0.004938
enh77316     3  182456300  182457300      7       3  150064       1.9043     0.028435
enh77321     3  182642900  182643900      2       1  150064       2.1807     0.014604
enh77324     3  182698800  182699800      1       1  150064       1.6873      0.04577
enh77367     3  183544000  183545000      3       1  150064        1.871     0.030674
enh77370     3  183600300  183601300      4       2  150064       1.9349       0.0265
enh77371     3  183602800  183603800      7       3  150064       1.8104     0.035115
enh77391     3  184002200  184003200      2       1  150064       1.6502     0.049454
enh77432     3  184390500  184391500      4       2  150064       1.7427     0.040694
enh77447     3  184473300  184474300      3       2  150064        2.016       0.0219
enh77456     3  184532800  184533800      3       1  150064       1.6878     0.045722
enh77466     3  184823700  184824700      2       1  150064       2.0912     0.018256
enh77467     3  184871500  184872500      1       1  150064       2.1402      0.01617
enh77489     3  185411500  185412500      2       1  150064       2.2588     0.011948
enh77490     3  185419700  185420700      1       1  150064       1.8946      0.02907
enh77491     3  185421500  185422500      3       2  150064       2.8216    0.0023891
enh77492     3  185426000  185427000      2       1  150064       2.3257     0.010018
enh77493     3  185426600  185427600      1       1  150064       2.6721     0.003769
enh77498     3  185441800  185442800      3       1  150064       2.9056     0.001833
enh77499     3  185444000  185445000      3       1  150064       3.3558   0.00039573
enh77500     3  185446400  185447400      2       1  150064       1.8029     0.035703
enh77506     3  185457100  185458100      3       2  150064       1.8372     0.033087
enh77512     3  185482300  185483300      1       1  150064       2.1268      0.01672
enh77521     3  185645500  185646500      3       2  150064       3.4029   0.00033342
enh77529     3  185762600  185763600      3       2  150064       1.7934     0.036458
enh77532     3  185808400  185809400      1       1  150064       2.8366      0.00228
enh77534     3  185813800  185814800      2       1  150064       2.3921    0.0083766
enh77537     3  185824200  185825200      3       1  150064       1.8072     0.035364
enh77554     3  186005900  186006900      6       2  150064       2.9447    0.0016165
enh77593     3  186822300  186823300      5       2  150064       1.7653     0.038753
enh77594     3  186904300  186905300      2       1  150064       1.8023     0.035749
enh77605     3  187453300  187454300      2       1  150064       1.9236     0.027202
enh77632     3  187869900  187870900      2       1  150064       1.7929     0.036493
enh77635     3  187880700  187881700      2       1  150064       3.0138    0.0012898
enh77636     3  187881700  187882700      1       1  150064       1.6793      0.04655
enh77637     3  187889200  187890200      4       2  150064        3.141   0.00084172
enh77641     3  187907200  187908200      4       2  150064       1.8579     0.031589
enh77642     3  187913700  187914700      2       1  150064       1.6561     0.048853
enh77682     3  188118000  188119000      4       1  150064       1.9962     0.022959
enh77684     3  188150600  188151600      2       1  150064       1.7346     0.041407
enh77686     3  188185900  188186900      2       1  150064       3.0045    0.0013302
enh77687     3  188194500  188195500      2       1  150064       2.9073    0.0018226
enh77710     3  188550400  188551400      2       1  150064       1.6838     0.046108
enh77714     3  188618700  188619700      4       2  150064       1.8019     0.035784
enh77730     3  188884200  188885200      5       2  150064       1.8228     0.034166
enh77751     3  189712700  189713700      5       2  150064       1.9261     0.027046
enh77753     3  189720800  189721800      3       2  150064       2.4131    0.0079089
enh77754     3  189722600  189723600      6       3  150064       2.5265    0.0057598
enh77756     3  189726400  189727400      3       1  150064        1.654     0.049062
enh77757     3  189727900  189728900      7       3  150064       2.3708    0.0088738
enh77758     3  189732900  189733900      3       2  150064       3.2461   0.00058508
enh77797     3  191188200  191189200      9       2  150064       2.9342    0.0016719
enh77799     3  191479400  191480400      2       1  150064       1.8475     0.032335
enh77804     3  192444500  192445500      3       1  150064       1.8201     0.034374
enh77832     3  192769900  192770900      4       2  150064       1.7371     0.041187
enh77842     3  193498900  193499900      2       1  150064       2.2104      0.01354
enh77843     3  193506100  193507100      8       3  150064       1.9452     0.025873
enh77851     3  193554400  193555400      3       2  150064       1.6584     0.048619
enh77880     3  193789300  193790300      2       1  150064       2.0231     0.021531
enh77882     3  193795800  193796800      4       1  150064       2.0512     0.020125
enh77883     3  193802200  193803200      1       1  150064       2.2764      0.01141
enh77884     3  193810500  193811500     11       3  150064       1.6543     0.049037
enh77893     3  193865800  193866800      9       3  150064       2.7323    0.0031448
enh77954     3  194461600  194462600      3       2  150064       1.8006     0.035882
enh78031     3  195271900  195272900      2       1  150064       1.8003     0.035906
enh78061     3  195603100  195604100      3       2  150064       1.7212      0.04261
enh78098     3  195929000  195930000      8       3  150064       2.9195    0.0017532
enh78100     3  195945900  195946900      5       2  150064       2.8535    0.0021617
enh78103     3  196005900  196006900      5       1  150064       1.7428     0.040681
enh78105     3  196010200  196011200      1       1  150064       1.8952      0.02903
enh78106     3  196011700  196012700      2       1  150064       2.7924     0.002616
enh78107     3  196045400  196046400      3       2  150064       2.7881     0.002651
enh78109     3  196149200  196150200      2       1  150064       2.3914    0.0083912
enh78111     3  196156800  196157800      3       2  150064       1.8914     0.029284
enh78112     3  196160000  196161000      2       1  150064       3.1878   0.00071689
enh78129     3  196465800  196466800      4       2  150064       1.7618     0.039056
enh78132     3  196519600  196520600      3       2  150064       2.7879    0.0026521
enh78144     3  196908300  196909300      2       1  150064       1.8588     0.031526
enh78169     3  197183800  197184800      3       2  150064       1.9565     0.025205
enh78171     3  197195100  197196100      2       1  150064       2.2304      0.01286
enh78173     3  197215400  197216400      6       2  150064       2.7899    0.0026359
enh78174     3  197221400  197222400      4       2  150064       3.4503   0.00027995
enh78180     3  197248200  197249200      5       2  150064       1.6626     0.048195
enh78181     3  197268000  197269000      4       2  150064       1.8659     0.031024
enh78209     4     650300     651300      1       1  150064       1.7457      0.04043
enh78210     4     659200     660200      4       2  150064       2.2508     0.012198
enh78211     4     666400     667400      3       2  150064        2.863    0.0020979
enh78212     4     671000     672000      2       1  150064       3.1297   0.00087485
enh78214     4     676800     677800      4       2  150064       1.8507     0.032104
enh78216     4     683400     684400      5       2  150064       2.4845    0.0064868
enh78218     4     698400     699400      8       3  150064       1.7181     0.042889
enh78219     4     701300     702300      7       3  150064       3.1456    0.0008288
enh78220     4     702300     703300      3       1  150064       2.8527    0.0021678
enh78221     4     711500     712500      2       1  150064       1.7793     0.037599
enh78222     4     714900     715900      1       1  150064       2.8383     0.002268
enh78223     4     716600     717600      2       1  150064       2.0027     0.022603
enh78226     4     723200     724200      4       2  150064       2.8246    0.0023668
enh78227     4     726400     727400      3       2  150064       2.1885     0.014315
enh78228     4     744900     745900      3       2  150064       3.3786   0.00036423
enh78230     4     766100     767100      5       3  150064       2.5709    0.0050716
enh78246     4    1160300    1161300      4       2  150064       1.7705     0.038321
enh78251     4    1192000    1193000      5       3  150064         2.03      0.02118
enh78254     4    1210400    1211400      2       1  150064       2.0517     0.020101
enh78265     4    1317100    1318100      3       2  150064       1.8965      0.02895
enh78266     4    1338800    1339800      3       1  150064       2.1053     0.017632
enh78268     4    1345200    1346200      6       3  150064       2.5424    0.0055042
enh78292     4    1800600    1801600      2       1  150064       1.7045      0.04414
enh78294     4    1811500    1812500      2       1  150064       2.1221     0.016916
enh78307     4    1994000    1995000      3       1  150064       1.9887     0.023369
enh78320     4    2270500    2271500      3       1  150064        2.489    0.0064059
enh78425     4    3343500    3344500      3       2  150064       1.9386     0.026278
enh78439     4    3522400    3523400      4       2  150064       1.8088     0.035238
enh78460     4    4428600    4429600     10       3  150064       2.3177     0.010233
enh78461     4    4482300    4483300      4       2  150064       2.5993    0.0046702
enh78462     4    4541500    4542500      4       2  150064         2.95    0.0015887
enh78463     4    4544400    4545400      2       1  150064        1.997     0.022911
enh78473     4    4793200    4794200      4       2  150064       1.9475     0.025736
enh78483     4    5086200    5087200      2       1  150064       1.7873     0.036941
enh78487     4    5167400    5168400      5       2  150064       1.9487     0.025666
enh78493     4    5708100    5709100      4       2  150064       1.7617     0.039059
enh78496     4    5749000    5750000     12       4  150064       1.9679     0.024541
enh78516     4    6689600    6690600     11       4  150064       2.1116      0.01736
enh78517     4    6693100    6694100      6       2  150064       1.9317       0.0267
enh78553     4    6942700    6943700      4       2  150064       2.9523     0.001577
enh78569     4    7011200    7012200      2       1  150064       1.7509     0.039982
enh78585     4    7136500    7137500      8       3  150064       2.1365     0.016321
enh78614     4    7334400    7335400     10       5  150064       2.5459      0.00545
enh78636     4    7712200    7713200      5       2  150064       2.0174     0.021827
enh78637     4    7751900    7752900      5       2  150064       3.2866   0.00050704
enh78641     4    7770900    7771900      9       4  150064        1.727     0.042085
enh78647     4    7810400    7811400      3       2  150064       2.2677     0.011674
enh78741     4    8377900    8378900      5       2  150064       1.7055     0.044049
enh78746     4    8397000    8398000      6       2  150064       1.7862     0.037036
enh78747     4    8403600    8404600      8       3  150064        2.215     0.013381
enh78750     4    8428000    8429000      3       2  150064       2.0252     0.021422
enh78751     4    8430400    8431400      3       1  150064         1.77     0.038365
enh78754     4    8439200    8440200      3       2  150064       1.6647     0.047987
enh78755     4    8440500    8441500      5       3  150064       2.1675     0.015099
enh78757     4    8452900    8453900      3       1  150064       2.2274     0.012959
enh78759     4    8480200    8481200      2       1  150064       1.7318     0.041656
enh78760     4    8504900    8505900     11       4  150064       1.6737     0.047099
enh78762     4    8517600    8518600      3       1  150064       2.1497     0.015788
enh78787     4   10033800   10034800      2       1  150064       1.7062     0.043989
enh78798     4   10109600   10110600      1       1  150064       2.0615      0.01963
enh78802     4   10131400   10132400      7       4  150064       1.8924      0.02922
enh78804     4   10174600   10175600      6       2  150064        1.722     0.042535
enh78805     4   10176600   10177600      4       2  150064       2.2373     0.012635
enh78821     4   13175500   13176500      2       1  150064        2.076     0.018947
enh78828     4   13627300   13628300      2       1  150064       1.7364     0.041251
enh78843     4   14864700   14865700     11       3  150064       1.8646     0.031116
enh78876     4   15538300   15539300      3       2  150064       1.7003     0.044536
enh78887     4   15718400   15719400      2       1  150064       2.2255     0.013025
enh78914     4   16207900   16208900      6       3  150064       2.3254     0.010026
enh78922     4   16385900   16386900      9       4  150064       3.3689   0.00037731
enh78930     4   16599600   16600600      2       1  150064       2.2956     0.010849
enh78931     4   16609200   16610200      3       2  150064         1.78     0.037538
enh78933     4   16660000   16661000      1       1  150064       2.3432      0.00956
enh78936     4   16673600   16674600      2       1  150064       2.1636     0.015247
enh78938     4   16685500   16686500      1       1  150064       1.9829      0.02369
enh78971     4   17325200   17326200      8       3  150064       2.1933     0.014144
enh78972     4   17329400   17330400      4       1  150064       2.2741     0.011479
enh78981     4   17577500   17578500      5       1  150064       2.1161      0.01717
enh78982     4   17581500   17582500      3       1  150064       2.1817     0.014567
enh78983     4   17618000   17619000      3       1  150064       2.3669    0.0089701
enh78984     4   17809400   17810400      4       1  150064       1.9515     0.025501
enh78986     4   18013400   18014400      1       1  150064       2.2473      0.01231
enh78988     4   18296000   18297000      5       3  150064       2.3836    0.0085715
enh78991     4   18883700   18884700      4       2  150064       3.8475   5.9655e-05
enh78993     4   19684900   19685900      3       1  150064       3.5475   0.00019443
enh78994     4   19695600   19696600      3       2  150064       3.0825    0.0010264
enh78996     4   19750200   19751200      3       2  150064       2.0233     0.021521
enh78998     4   20045200   20046200      2       1  150064       1.7161     0.043074
enh79007     4   20702700   20703700      5       2  150064       1.9287     0.026885
enh79028     4   23036200   23037200      6       1  150064       1.8832     0.029836
enh79030     4   23371100   23372100      1       1  150064        2.446     0.007223
enh79032     4   23389700   23390700      2       1  150064       1.9376     0.026337
enh79033     4   23391900   23392900      2       1  150064       4.2473   1.0816e-05
enh79055     4   24262800   24263800      6       3  150064       1.7225     0.042493
enh79077     4   24806000   24807000      3       2  150064       2.2575      0.01199
enh79093     4   25106200   25107200      3       1  150064       2.0142     0.021992
enh79106     4   25450000   25451000      4       1  150064       1.9258     0.027064
enh79110     4   25812400   25813400      2       1  150064       1.8406      0.03284
enh79113     4   25828700   25829700      1       1  150064        1.652      0.04927
enh79121     4   25920600   25921600      5       3  150064       2.1212     0.016953
enh79123     4   25929900   25930900      3       2  150064       2.8159    0.0024318
enh79126     4   25939600   25940600      1       1  150064        2.215      0.01338
enh79129     4   25954800   25955800      9       4  150064       3.2532   0.00057065
enh79161     4   26240300   26241300      3       2  150064       2.0644     0.019489
enh79174     4   26357200   26358200      2       1  150064       2.2508       0.0122
enh79188     4   26752900   26753900      1       1  150064       3.2296    0.0006198
enh79192     4   26805300   26806300      3       2  150064         2.74    0.0030716
enh79198     4   26866500   26867500      4       2  150064       1.7861     0.037042
enh79203     4   26917500   26918500      1       1  150064       2.1236      0.01685
enh79204     4   26938000   26939000      3       1  150064       1.8588     0.031529
enh79208     4   27005000   27006000      1       1  150064       2.0792       0.0188
enh79212     4   27250600   27251600      1       1  150064       1.7213       0.0426
enh79213     4   27362300   27363300      6       2  150064       1.7262     0.042159
enh79214     4   27399600   27400600      4       2  150064       1.7219     0.042543
enh79222     4   30804000   30805000      2       1  150064       2.3696    0.0089047
enh79225     4   30848000   30849000      3       2  150064       2.9124    0.0017931
enh79228     4   31069800   31070800      4       2  150064       1.8288     0.033713
enh79230     4   34733500   34734500      4       2  150064       1.7201     0.042704
enh79237     4   37465200   37466200      3       2  150064       1.8314     0.033523
enh79258     4   37826500   37827500      2       1  150064       1.7997     0.035952
enh79275     4   38006600   38007600      6       2  150064       1.7735     0.038076
enh79287     4   38073200   38074200      5       3  150064         1.89     0.029376
enh79294     4   38107900   38108900      2       1  150064       1.6687     0.047586
enh79296     4   38113400   38114400      3       2  150064       1.7272     0.042064
enh79349     4   38607200   38608200      4       2  150064       1.8197     0.034404
enh79351     4   38611800   38612800      6       3  150064       1.7412     0.040826
enh79352     4   38612400   38613400      6       2  150064       2.0823     0.018658
enh79353     4   38614900   38615900      2       1  150064       1.7722     0.038177
enh79357     4   38663200   38664200      5       2  150064       1.7447     0.040519
enh79366     4   38684500   38685500      3       2  150064       1.8787     0.030144
enh79367     4   38686300   38687300      2       1  150064       2.0673     0.019354
enh79372     4   38725800   38726800      3       2  150064       1.8547     0.031819
enh79401     4   39503800   39504800      7       4  150064       1.8312     0.033533
enh79407     4   39637000   39638000      2       1  150064       2.5878    0.0048293
enh79408     4   39641200   39642200      3       1  150064       2.8613    0.0021095
enh79416     4   40177900   40178900      1       1  150064       2.1956      0.01406
enh79448     4   40589000   40590000      1       1  150064       2.6921      0.00355
enh79450     4   40624000   40625000      3       1  150064       2.0578     0.019803
enh79516     4   41382900   41383900      2       1  150064       1.7332     0.041529
enh79552     4   41657400   41658400      4       2  150064       1.7809     0.037468
enh79560     4   42363000   42364000      2       1  150064        1.657     0.048759
enh79572     4   45045600   45046600      7       2  150064       1.6779     0.046679
enh79573     4   45066400   45067400      2       1  150064       3.1198   0.00090501
enh79577     4   46331000   46332000      3       1  150064       3.4818   0.00024903
enh79579     4   47488400   47489400      5       3  150064        2.309     0.010473
enh79588     4   48017100   48018100      1       1  150064       1.6585      0.04861
enh79598     4   48605300   48606300      2       1  150064       2.1294     0.016612
enh79600     4   48644700   48645700      2       1  150064       1.8341     0.033319
enh79601     4   48655700   48656700      1       1  150064       1.7022      0.04436
enh79602     4   48670100   48671100      1       1  150064       2.3414     0.009606
enh79605     4   48748400   48749400      1       1  150064       2.4588      0.00697
enh79610     4   48777000   48778000      1       1  150064       2.1063      0.01759
enh79611     4   48783100   48784100      1       1  150064        2.482     0.006533
enh79662     4   53798800   53799800      2       1  150064        1.952     0.025467
enh79704     4   54520400   54521400      1       1  150064       1.7254      0.04223
enh79728     4   55063500   55064500      3       2  150064       1.7467     0.040344
enh79730     4   55083800   55084800      1       1  150064       2.1427      0.01607
enh79764     4   56275600   56276600      2       1  150064       1.7429     0.040677
enh79767     4   56419600   56420600      3       1  150064       1.7467     0.040344
enh79771     4   56732000   56733000      2       1  150064       1.8645     0.031126
enh79780     4   57080800   57081800      4       2  150064       1.7268     0.042099
enh79783     4   57133600   57134600      2       1  150064        1.911     0.028003
enh79789     4   57176500   57177500      3       2  150064       2.7995    0.0025591
enh79791     4   57189400   57190400      4       2  150064       1.7804     0.037504
enh79825     4   57960400   57961400      4       2  150064       1.7935     0.036446
enh79827     4   57968400   57969400      1       1  150064       1.6622      0.04824
enh79841     4   58109000   58110000      6       2  150064       2.0169     0.021851
enh79842     4   58136200   58137200      6       2  150064       1.8825     0.029885
enh79846     4   58367700   58368700      2       1  150064        1.743     0.040663
enh79853     4   62208600   62209600      2       1  150064       3.2571   0.00056286
enh79858     4   62406800   62407800      4       2  150064       1.8293     0.033681
enh79859     4   62421200   62422200      6       2  150064       2.2532     0.012124
enh79874     4   68564600   68565600      3       1  150064       2.7744    0.0027653
enh79875     4   68567400   68568400      4       2  150064       3.3077   0.00047037
enh79876     4   68579000   68580000      3       1  150064       3.3149    0.0004584
enh79936     4   73432700   73433700      2       1  150064       2.8718    0.0020405
enh79938     4   73840200   73841200      1       1  150064       2.2688      0.01164
enh79939     4   73933200   73934200      1       1  150064       1.8949      0.02905
enh79947     4   74140200   74141200      1       1  150064       1.7348      0.04139
enh79966     4   75022300   75023300      1       1  150064       2.1452      0.01597
enh79969     4   75071600   75072600      1       1  150064       1.7774      0.03775
enh79970     4   75371100   75372100     10       1  150064       2.2812     0.011269
enh79974     4   75680600   75681600      4       2  150064       2.0556      0.01991
enh79984     4   76213100   76214100      8       2  150064       1.7801     0.037532
enh79985     4   76214800   76215800      8       2  150064       1.7694     0.038418
enh80000     4   76841000   76842000      1       1  150064       2.0895      0.01833
enh80003     4   76932900   76933900      3       2  150064       1.9994     0.022781
enh80006     4   77007800   77008800      1       1  150064        1.962      0.02488
enh80021     4   77127600   77128600      4       2  150064       2.2392     0.012571
enh80030     4   77298300   77299300      2       1  150064       1.7072     0.043889
enh80037     4   77456500   77457500      9       1  150064        1.815      0.03476
enh80038     4   77468000   77469000      7       3  150064       1.7143     0.043238
enh80041     4   77490900   77491900      2       1  150064       2.2143     0.013403
enh80042     4   77494400   77495400      4       2  150064       1.7647     0.038807
enh80043     4   77500600   77501600      3       2  150064       2.3775    0.0087164
enh80046     4   77512900   77513900      4       2  150064       1.6523     0.049234
enh80047     4   77515400   77516400      4       2  150064       2.5569    0.0052807
enh80050     4   77528300   77529300      2       1  150064       1.8516     0.032039
enh80051     4   77532200   77533200      2       1  150064       2.2832      0.01121
enh80060     4   77604200   77605200      1       1  150064       2.1759      0.01478
enh80120     4   78306400   78307400      5       2  150064       2.0309     0.021132
enh80121     4   78308800   78309800      3       2  150064       2.3383    0.0096868
enh80156     4   79563800   79564800      2       1  150064       1.8125     0.034958
enh80168     4   79687000   79688000      1       1  150064       1.9781      0.02396
enh80180     4   80120000   80121000      1       1  150064       2.2949      0.01087
enh80181     4   80193700   80194700      2       1  150064       2.7234    0.0032305
enh80184     4   80435200   80436200      2       1  150064       1.6734     0.047127
enh80200     4   80990900   80991900      1       1  150064       1.7049      0.04411
enh80205     4   81075000   81076000      3       2  150064       1.9518     0.025481
enh80211     4   82342300   82343300      1       1  150064       1.8664      0.03099
enh80217     4   82415000   82416000      2       1  150064       1.9319     0.026685
enh80219     4   82471200   82472200      1       1  150064       2.4857     0.006464
enh80227     4   82645900   82646900      3       2  150064       1.8738      0.03048
enh80232     4   83189100   83190100      3       1  150064        2.799    0.0025631
enh80236     4   83284800   83285800      2       1  150064       2.0983     0.017941
enh80245     4   83626800   83627800      4       2  150064       1.8848      0.02973
enh80258     4   83730800   83731800      4       1  150064       2.0094     0.022247
enh80259     4   83733000   83734000      1       1  150064         1.89      0.02938
enh80260     4   83755000   83756000      1       1  150064       1.8612      0.03136
enh80264     4   83818500   83819500      1       1  150064       1.7584      0.03934
enh80266     4   83910400   83911400      4       1  150064       2.3499    0.0093887
enh80268     4   83957200   83958200      3       1  150064       2.2133     0.013438
enh80284     4   84469400   84470400      2       1  150064       2.1792     0.014659
enh80285     4   84503100   84504100      3       1  150064       2.7951     0.002594
enh80286     4   84539100   84540100      3       2  150064       1.9171     0.027613
enh80289     4   85581300   85582300      1       1  150064       1.9081      0.02819
enh80326     4   86727900   86728900      2       1  150064       1.7222     0.042517
enh80340     4   86850700   86851700      5       3  150064       1.8481     0.032295
enh80344     4   86887000   86888000      4       2  150064       1.9979     0.022862
enh80356     4   87824600   87825600      4       2  150064       1.8194     0.034427
enh80358     4   87839400   87840400      2       1  150064          2.3     0.010724
enh80363     4   87860600   87861600      3       2  150064       2.4621    0.0069057
enh80365     4   87891700   87892700      5       2  150064       3.2344   0.00060955
enh80367     4   87898400   87899400      5       2  150064       2.8232    0.0023776
enh80369     4   87926100   87927100      2       1  150064       2.2269     0.012978
enh80370     4   87929500   87930500      2       1  150064       2.1723     0.014915
enh80371     4   87930200   87931200      2       1  150064       3.0005    0.0013479
enh80375     4   87940100   87941100      3       1  150064       3.0524    0.0011351
enh80377     4   87946500   87947500      3       1  150064       2.5648    0.0051625
enh80378     4   87947100   87948100      2       1  150064       1.9063     0.028307
enh80379     4   87950500   87951500      3       2  150064       2.6331    0.0042302
enh80380     4   87952100   87953100      3       1  150064       2.5401    0.0055408
enh80381     4   87953400   87954400      1       1  150064       2.7191     0.003273
enh80382     4   87954800   87955800      3       1  150064       2.4916    0.0063581
enh80383     4   87955800   87956800      2       1  150064       1.7688      0.03846
enh80385     4   87960700   87961700      2       1  150064       2.0051     0.022474
enh80387     4   87963900   87964900      1       1  150064       2.6265     0.004313
enh80388     4   87965400   87966400      2       1  150064       2.1038     0.017699
enh80390     4   87975400   87976400      8       4  150064       2.7267     0.003199
enh80391     4   87979100   87980100      4       1  150064       1.9778     0.023976
enh80486     4   90629700   90630700      1       1  150064       2.8863     0.001949
enh80487     4   90674100   90675100      3       2  150064       1.9803     0.023833
enh80490     4   91136500   91137500      4       1  150064       1.8329     0.033405
enh80499     4   95228100   95229100      6       3  150064       1.8753     0.030374
enh80501     4   95275200   95276200      2       1  150064       1.9811     0.023788
enh80502     4   95279400   95280400      2       1  150064       1.9122     0.027927
enh80503     4   95292200   95293200      1       1  150064       1.8222      0.03421
enh80534     4   95770700   95771700      7       1  150064       2.7409    0.0030635
enh80543     4   96114300   96115300      3       2  150064       1.9356     0.026458
enh80545     4   96332800   96333800      2       1  150064       2.0384     0.020755
enh80555     4   99415800   99416800      4       1  150064       1.8607     0.031395
enh80566     4   99489700   99490700      3       2  150064       1.8183      0.03451
enh80595     4  100245000  100246000      2       1  150064       1.6594      0.04852
enh80597     4  100282800  100283800      2       1  150064       1.6487     0.049606
enh80598     4  100304300  100305300      7       3  150064       1.7141     0.043251
enh80621     4  100815800  100816800      6       2  150064       1.7416     0.040791
enh80622     4  100865700  100866700      5       3  150064       2.4061    0.0080626
enh80624     4  101014000  101015000      5       2  150064       1.7922     0.036551
enh80625     4  101014500  101015500      2       1  150064        2.258     0.011974
enh80635     4  101902200  101903200      1       1  150064       2.2994      0.01074
enh80637     4  102023800  102024800      1       1  150064         2.09      0.01831
enh80638     4  102097200  102098200      3       1  150064       2.0358     0.020886
enh80639     4  102112500  102113500      3       1  150064       1.9254     0.027088
enh80649     4  102570800  102571800      1       1  150064       1.7432      0.04065
enh80651     4  102914200  102915200      2       1  150064       2.2093     0.013577
enh80654     4  103376000  103377000      5       2  150064       2.6678    0.0038173
enh80663     4  103601800  103602800      2       1  150064        2.457    0.0070057
enh80664     4  103617300  103618300      1       1  150064        2.417     0.007825
enh80665     4  103655500  103656500      1       1  150064        2.895     0.001896
enh80666     4  103680200  103681200      2       1  150064       3.0803    0.0010341
enh80667     4  103731100  103732100      4       2  150064       4.2069   1.2943e-05
enh80668     4  103736900  103737900      3       1  150064       3.6081   0.00015424
enh80669     4  103741300  103742300      4       2  150064       3.6147   0.00015037
enh80670     4  103749600  103750600      3       1  150064       3.3609   0.00038842
enh80671     4  103750300  103751300      3       1  150064          3.5   0.00023264
enh80672     4  103932300  103933300      3       2  150064       3.2745   0.00052919
enh80673     4  103939400  103940400      2       1  150064       3.5984   0.00016012
enh80682     4  104641300  104642300      1       1  150064        1.697      0.04485
enh80689     4  105512300  105513300      2       1  150064         1.84     0.032881
enh80690     4  105513800  105514800      6       2  150064       3.0466    0.0011574
enh80702     4  106083000  106084000      2       1  150064       1.6467     0.049805
enh80716     4  106762200  106763200      4       2  150064       1.7673     0.038588
enh80754     4  108853300  108854300      5       2  150064        2.503    0.0061571
enh80761     4  108927000  108928000      3       2  150064       2.2929     0.010928
enh80766     4  109259200  109260200      2       1  150064       2.0427     0.020541
enh80771     4  109481000  109482000      2       1  150064       2.1514     0.015722
enh80798     4  110833400  110834400      1       1  150064       3.3573    0.0003935
enh80799     4  110890700  110891700      2       1  150064        3.004    0.0013321
enh80801     4  110963200  110964200      1       1  150064       1.7157      0.04311
enh80811     4  111285900  111286900      2       1  150064       3.1344    0.0008609
enh80812     4  111286800  111287800      4       2  150064       3.1275   0.00088135
enh80818     4  111461600  111462600      2       1  150064       1.9299     0.026811
enh80838     4  113740100  113741100      4       2  150064       2.1334     0.016445
enh80849     4  114034100  114035100      2       1  150064       1.7092     0.043707
enh80850     4  114037500  114038500      3       2  150064       3.3631   0.00038538
enh80852     4  114066100  114067100      2       1  150064       3.2546   0.00056786
enh80854     4  114068500  114069500      4       2  150064       3.4443   0.00028628
enh80856     4  114078300  114079300     11       1  150064        3.369   0.00037722
enh80858     4  114091400  114092400      1       1  150064       2.5503     0.005381
enh80901     4  114621400  114622400      3       1  150064       2.2875     0.011084
enh80923     4  119675000  119676000      2       1  150064       1.6984     0.044716
enh80924     4  119677300  119678300      1       1  150064       1.8357       0.0332
enh80925     4  119677900  119678900      2       1  150064       2.3007     0.010705
enh80950     4  119909700  119910700      2       1  150064       2.0822     0.018663
enh80980     4  120655600  120656600      2       1  150064       2.2107     0.013527
enh80987     4  120974100  120975100      4       2  150064        1.946     0.025825
enh80991     4  121630800  121631800      1       1  150064        1.872       0.0306
enh81040     4  123845200  123846200      8       4  150064       2.2575     0.011988
enh81041     4  123938700  123939700      1       1  150064         1.89      0.02938
enh81042     4  123945400  123946400      1       1  150064       1.8987       0.0288
enh81045     4  124048300  124049300      2       1  150064        2.143     0.016056
enh81063     4  124373600  124374600      1       1  150064       1.6998      0.04458
enh81078     4  124523900  124524900      1       1  150064       2.1457      0.01595
enh81081     4  124552800  124553800      1       1  150064       1.9374      0.02635
enh81152     4  125857400  125858400      5       2  150064       2.1143     0.017244
enh81163     4  126352800  126353800      2       1  150064       1.9237     0.027196
enh81172     4  127454400  127455400      2       1  150064       2.0947     0.018099
enh81189     4  128454100  128455100      6       3  150064       1.8529     0.031945
enh81199     4  129162100  129163100      2       1  150064       2.1785     0.014685
enh81202     4  129243600  129244600      2       1  150064        1.865     0.031091
enh81210     4  129314300  129315300      7       3  150064        1.724     0.042356
enh81211     4  129373200  129374200      2       1  150064        2.034     0.020977
enh81214     4  129389100  129390100      2       1  150064       1.8834     0.029823
enh81215     4  129438800  129439800      4       2  150064       1.9323      0.02666
enh81235     4  129678500  129679500      1       1  150064       1.9123      0.02792
enh81248     4  135123200  135124200      1       1  150064       1.8283      0.03375
enh81280     4  139327600  139328600      2       1  150064       2.6741     0.003746
enh81284     4  139483300  139484300      4       2  150064       2.0211     0.021632
enh81285     4  139516700  139517700      4       2  150064       1.8743     0.030444
enh81297     4  139819000  139820000      1       1  150064       1.7202       0.0427
enh81304     4  139938800  139939800      4       2  150064       2.8135    0.0024503
enh81305     4  139949000  139950000      1       1  150064       2.7598     0.002892
enh81311     4  140065500  140066500      4       2  150064       2.3645    0.0090284
enh81312     4  140092000  140093000      3       2  150064       1.8184     0.034501
enh81313     4  140092900  140093900      3       1  150064       2.3914    0.0083927
enh81314     4  140099800  140100800      4       2  150064       1.9009     0.028657
enh81315     4  140128700  140129700      2       1  150064       2.0973     0.017983
enh81316     4  140134800  140135800      2       1  150064       1.7963     0.036224
enh81318     4  140162200  140163200      2       1  150064       2.3197      0.01018
enh81319     4  140167000  140168000      5       2  150064       2.8552    0.0021504
enh81320     4  140187900  140188900      2       1  150064       1.8131     0.034907
enh81335     4  140454000  140455000      1       1  150064       2.2445       0.0124
enh81336     4  140456700  140457700      3       2  150064       1.8982     0.028832
enh81337     4  140471700  140472700      1       1  150064       2.9567     0.001555
enh81338     4  140473000  140474000      3       2  150064       2.2174     0.013298
enh81341     4  140489400  140490400      5       2  150064       3.5675   0.00018021
enh81342     4  140496200  140497200      5       2  150064       4.0281   2.8113e-05
enh81355     4  140610000  140611000      1       1  150064       2.1735      0.01487
enh81371     4  140735800  140736800      4       1  150064       3.1349   0.00085947
enh81389     4  140894200  140895200      2       1  150064       1.7219     0.042543
enh81405     4  141015900  141016900      3       1  150064       1.8587     0.031533
enh81406     4  141019900  141020900      3       2  150064       1.9833     0.023669
enh81441     4  141760500  141761500      2       1  150064       1.8491      0.03222
enh81443     4  141779800  141780800      2       1  150064       1.7073     0.043883
enh81449     4  141814500  141815500      2       1  150064       1.9175     0.027587
enh81453     4  141855400  141856400      4       2  150064        2.293     0.010924
enh81454     4  141859300  141860300      6       2  150064       2.9853    0.0014164
enh81456     4  141865100  141866100      2       1  150064       2.5704    0.0050789
enh81457     4  141876900  141877900      6       3  150064        2.021     0.021641
enh81462     4  141923600  141924600     10       1  150064       1.6475     0.049723
enh81464     4  141942100  141943100      2       1  150064       1.6736     0.047107
enh81475     4  142143000  142144000      2       1  150064       2.3606    0.0091234
enh81483     4  143076200  143077200      6       2  150064       1.7897     0.036754
enh81493     4  143304600  143305600      4       1  150064       1.6773     0.046744
enh81500     4  143488400  143489400      3       1  150064       2.1261     0.016747
enh81501     4  143673100  143674100      5       3  150064       1.7903     0.036706
enh81504     4  143867000  143868000      5       1  150064       3.0051    0.0013273
enh81505     4  143874100  143875100      2       1  150064       2.8407    0.0022509
enh81506     4  143879700  143880700      3       1  150064       2.8476    0.0022026
enh81507     4  143881800  143882800      1       1  150064       3.0893     0.001003
enh81510     4  144202700  144203700      2       1  150064       2.8138     0.002448
enh81522     4  144293300  144294300      5       2  150064       1.8806     0.030014
enh81523     4  144296400  144297400      2       1  150064       1.7799     0.037544
enh81526     4  144318200  144319200      2       1  150064       2.8485    0.0021966
enh81533     4  144479400  144480400      5       2  150064       2.8259    0.0023571
enh81551     4  146199100  146200100      3       1  150064       1.7851     0.037125
enh81568     4  146413800  146414800      1       1  150064       1.7686      0.03848
enh81602     4  146804300  146805300      1       1  150064       1.7237      0.04238
enh81626     4  147981200  147982200      2       1  150064       2.2347      0.01272
enh81628     4  148024300  148025300      4       2  150064       2.7163    0.0033003
enh81629     4  148025400  148026400      5       1  150064       2.6791    0.0036907
enh81697     4  148982700  148983700      4       2  150064       2.0855     0.018514
enh81701     4  149000700  149001700      2       1  150064       2.4566    0.0070136
enh81709     4  149124000  149125000      1       1  150064       2.3489     0.009414
enh81716     4  149265200  149266200      4       2  150064       1.7394     0.040982
enh81718     4  149290600  149291600      2       1  150064          2.2     0.013905
enh81720     4  149317900  149318900      1       1  150064       4.0893    2.163e-05
enh81728     4  149901600  149902600      3       1  150064       1.6911     0.045413
enh81734     4  150213700  150214700      2       1  150064       1.9325     0.026646
enh81747     4  151156800  151157800      4       1  150064       1.6466     0.049817
enh81753     4  151244500  151245500      6       3  150064       1.9269     0.026996
enh81796     4  153025800  153026800      2       1  150064       1.9156     0.027709
enh81799     4  153039200  153040200      3       1  150064       1.6734     0.047124
enh81838     4  154056000  154057000      2       1  150064       2.0554      0.01992
enh81921     4  155581200  155582200      2       1  150064        1.748     0.040236
enh81927     4  156513000  156514000      3       2  150064        1.896      0.02898
enh81929     4  156550000  156551000      9       2  150064       2.1003     0.017852
enh81935     4  156699300  156700300      3       2  150064       3.1852   0.00072332
enh81938     4  156862700  156863700      3       2  150064       2.1067     0.017573
enh81944     4  156896200  156897200      2       1  150064       3.0419    0.0011756
enh81954     4  157219300  157220300      3       2  150064       2.0512     0.020123
enh81957     4  157515600  157516600      4       2  150064       1.7702     0.038347
enh81958     4  157519000  157520000      3       1  150064       2.7566    0.0029204
enh81959     4  157535900  157536900      5       1  150064       1.7225     0.042488
enh81981     4  158724600  158725600      3       1  150064        2.022     0.021586
enh82002     4  159688700  159689700      1       1  150064       1.8692       0.0308
enh82003     4  159691700  159692700      1       1  150064       1.9175      0.02759
enh82004     4  159692600  159693600      2       1  150064       1.6637     0.048088
enh82007     4  159698700  159699700      3       1  150064       1.7565     0.039505
enh82008     4  159699600  159700600      3       1  150064        1.769     0.038449
enh82010     4  159708100  159709100      4       2  150064       1.6465     0.049828
enh82018     4  159792200  159793200      1       1  150064       2.1862       0.0144
enh82020     4  159823300  159824300      2       1  150064       1.8648     0.031107
enh82041     4  160321300  160322300      3       1  150064       1.7785     0.037658
enh82063     4  166099400  166100400      2       1  150064       2.5569      0.00528
enh82067     4  166215700  166216700      2       1  150064       2.2098     0.013559
enh82069     4  166253000  166254000      6       3  150064       1.7628     0.038963
enh82073     4  166382200  166383200      2       1  150064       1.8188     0.034471
enh82133     4  169786700  169787700      3       1  150064       2.1048     0.017653
enh82134     4  169787600  169788600      2       1  150064       1.7404     0.040896
enh82150     4  170020900  170021900      2       1  150064       2.7468    0.0030094
enh82152     4  170036900  170037900      2       1  150064       2.9329    0.0016788
enh82154     4  170058800  170059800      2       1  150064       2.4046    0.0080948
enh82155     4  170080300  170081300      1       1  150064       2.3657     0.008998
enh82169     4  170162300  170163300      4       2  150064       1.7415     0.040796
enh82178     4  170226500  170227500      4       2  150064       4.4322   4.6648e-06
enh82179     4  170228000  170229000      3       2  150064       4.5897   2.2195e-06
enh82180     4  170232700  170233700      1       1  150064       3.8965    4.879e-05
enh82181     4  170236300  170237300      3       1  150064       4.2191   1.2264e-05
enh82182     4  170262900  170263900      3       1  150064        4.323   7.6944e-06
enh82183     4  170266000  170267000      4       2  150064       3.8522    5.854e-05
enh82184     4  170318600  170319600      2       1  150064       3.8198   6.6789e-05
enh82185     4  170331800  170332800      5       2  150064       4.4231   4.8648e-06
enh82186     4  170406700  170407700      3       1  150064       1.9236     0.027205
enh82187     4  170532000  170533000      4       2  150064       3.3157   0.00045711
enh82189     4  170540000  170541000      3       2  150064       4.9788   3.1997e-07
enh82190     4  170543300  170544300      2       1  150064       3.0969   0.00097777
enh82191     4  170570600  170571600      4       2  150064       2.0193     0.021727
enh82192     4  170580200  170581200      3       2  150064       3.9536    3.849e-05
enh82196     4  171057900  171058900      6       4  150064       2.0846     0.018554
enh82206     4  174042000  174043000      3       2  150064       1.6765     0.046823
enh82209     4  174106900  174107900      2       1  150064       1.7183     0.042869
enh82216     4  174185600  174186600      4       2  150064       1.7445     0.040533
enh82234     4  176965200  176966200      3       2  150064       3.0412    0.0011782
enh82243     4  177198000  177199000      1       1  150064       1.7222      0.04252
enh82284     4  183669400  183670400      6       3  150064       2.6262    0.0043178
enh82295     4  184039700  184040700      5       1  150064       2.3375    0.0097066
enh82296     4  184046600  184047600      1       1  150064       2.2688      0.01164
enh82303     4  184183000  184184000      2       1  150064       1.7548     0.039651
enh82322     4  184492300  184493300      6       2  150064       2.0122       0.0221
enh82342     4  184796700  184797700      3       1  150064       2.4408    0.0073274
enh82371     4  185235000  185236000      1       1  150064       1.9182      0.02754
enh82378     4  185281200  185282200      4       2  150064       1.6692     0.047538
enh82382     4  185313600  185314600      4       2  150064       2.2487     0.012265
enh82388     4  185338500  185339500      6       3  150064       1.9499     0.025594
enh82402     4  185390800  185391800      6       2  150064       2.2286     0.012921
enh82403     4  185392500  185393500      3       1  150064       2.0966     0.018017
enh82414     4  185567600  185568600      3       1  150064       1.8044     0.035584
enh82420     4  185652000  185653000      8       2  150064       2.0459     0.020383
enh82517     4  186988700  186989700      3       2  150064       2.5305    0.0056955
enh82537     4  187623700  187624700      2       1  150064       2.2543     0.012087
enh82548     4  187765900  187766900      7       3  150064       1.6989     0.044666
enh82557     4  187948200  187949200      3       2  150064        2.033     0.021025
enh82559     4  187992800  187993800      7       2  150064       3.0595    0.0011086
enh82575     4  190225400  190226400      1       1  150064       2.7313     0.003154
enh82619     5    1097200    1098200      8       4  150064       2.0965     0.018021
enh82620     5    1100300    1101300      4       2  150064       1.6579     0.048669
enh82621     5    1102800    1103800      5       2  150064       2.1049     0.017649
enh82622     5    1103700    1104700      1       1  150064       2.1003      0.01785
enh82623     5    1104600    1105600      3       2  150064       2.5834     0.004891
enh82632     5    1185200    1186200      6       3  150064       1.6947     0.045068
enh82686     5    4576200    4577200      1       1  150064       1.8091      0.03522
enh82690     5    4906200    4907200      6       3  150064       1.9864     0.023496
enh82719     5    5418600    5419600     10       2  150064       1.6944     0.045093
enh82720     5    5419000    5420000      7       2  150064       2.7739    0.0027693
enh82721     5    5419500    5420500      8       2  150064       2.8321    0.0023125
enh82724     5    5572900    5573900      3       2  150064       2.6925    0.0035462
enh82733     5    6631300    6632300      2       1  150064       2.4161    0.0078449
enh82734     5    6634400    6635400      2       1  150064       1.7311     0.041719
enh82738     5    6704300    6705300      4       2  150064       2.4971    0.0062599
enh82741     5    6720300    6721300      6       2  150064       2.7104    0.0033599
enh82742     5    6723000    6724000     10       4  150064       2.0833     0.018611
enh82744     5    6729600    6730600      6       3  150064       2.2934     0.010913
enh82745     5    6731800    6732800      7       3  150064       2.9876    0.0014058
enh82746     5    6734100    6735100      7       3  150064       3.3376   0.00042245
enh82747     5    6766000    6767000      3       1  150064       1.8638     0.031175
enh82751     5    7412600    7413600      3       2  150064       1.8249     0.034007
enh82753     5    7425200    7426200      3       1  150064       1.9083     0.028174
enh82756     5    7815900    7816900      1       1  150064       2.3398     0.009647
enh82808     5    9596400    9597400      1       1  150064       2.2987      0.01076
enh82815     5    9820600    9821600      2       1  150064       2.2738      0.01149
enh82819     5   10017800   10018800      2       1  150064        2.346    0.0094869
enh82866     5   10632200   10633200     13       2  150064       2.1611     0.015345
enh82971     5   14486600   14487600      3       1  150064       2.1986     0.013953
enh82973     5   14491000   14492000      4       2  150064       1.8518     0.032028
enh82983     5   14667800   14668800      3       1  150064       1.7079     0.043831
enh82984     5   14672200   14673200      1       1  150064       2.0484      0.02026
enh82988     5   14714500   14715500      2       1  150064       2.3969    0.0082681
enh82989     5   14726000   14727000      3       2  150064       1.6671     0.047749
enh82992     5   14756200   14757200      2       1  150064       2.7275    0.0031905
enh83004     5   15284300   15285300      2       1  150064       1.6881     0.045696
enh83022     5   15557400   15558400      2       1  150064        1.701     0.044473
enh83053     5   15914500   15915500      1       1  150064       1.9523      0.02545
enh83069     5   16551700   16552700      2       1  150064       2.1746     0.014831
enh83071     5   16712800   16713800      1       1  150064       2.8418     0.002243
enh83072     5   16721400   16722400      2       1  150064       2.4475    0.0071929
enh83096     5   16883700   16884700      5       3  150064        1.684     0.046092
enh83207     5   32330600   32331600      4       2  150064       1.7726     0.038149
enh83240     5   33257500   33258500      2       1  150064       1.8956     0.029005
enh83245     5   33319800   33320800      6       2  150064       2.2987     0.010761
enh83248     5   33325000   33326000      6       2  150064       1.9459     0.025834
enh83249     5   33329500   33330500      3       1  150064       1.9866     0.023483
enh83250     5   33337600   33338600      1       1  150064       2.6341     0.004218
enh83356     5   35672800   35673800      1       1  150064       1.7337      0.04149
enh83372     5   36300700   36301700      5       2  150064       2.0368     0.020833
enh83374     5   36337000   36338000      7       2  150064       1.7964     0.036217
enh83380     5   36502400   36503400      6       3  150064       2.1259     0.016756
enh83388     5   36675100   36676100      2       1  150064       2.1093      0.01746
enh83393     5   36704100   36705100      1       1  150064       2.3787     0.008688
enh83408     5   37738200   37739200      1       1  150064       1.6501      0.04946
enh83415     5   38046800   38047800      6       2  150064       2.1326     0.016479
enh83421     5   38316600   38317600      1       1  150064       1.9488      0.02566
enh83448     5   38680900   38681900      2       1  150064       2.0415     0.020601
enh83449     5   38682400   38683400      2       1  150064        2.455    0.0070445
enh83464     5   38809100   38810100      1       1  150064       2.0195      0.02172
enh83467     5   39015000   39016000      2       1  150064         2.25     0.012223
enh83472     5   39332000   39333000      1       1  150064       2.2883      0.01106
enh83473     5   39337100   39338100      1       1  150064       1.9916      0.02321
enh83474     5   39340700   39341700      1       1  150064       1.9364      0.02641
enh83478     5   39399800   39400800      6       3  150064       1.7577     0.039398
enh83487     5   39426400   39427400      8       2  150064       1.6651     0.047951
enh83488     5   39432700   39433700      3       1  150064       2.3613    0.0091061
enh83557     5   42812200   42813200      1       1  150064        1.685      0.04599
enh83568     5   43120000   43121000      2       1  150064       1.7263     0.042146
enh83620     5   52332900   52333900      2       1  150064       2.4874    0.0064344
enh83621     5   52333800   52334800      7       2  150064       2.5366    0.0055968
enh83627     5   52386600   52387600      3       2  150064       3.4545   0.00027569
enh83632     5   52655500   52656500      1       1  150064       2.1318      0.01651
enh83635     5   52864200   52865200      3       1  150064       1.9214     0.027341
enh83637     5   52898600   52899600      2       1  150064       2.1356     0.016358
enh83653     5   53597500   53598500      2       1  150064       2.6232    0.0043557
enh83655     5   53607400   53608400      2       1  150064        1.647     0.049777
enh83656     5   53639800   53640800      5       1  150064       1.7062     0.043985
enh83684     5   53927700   53928700      6       4  150064       1.8425     0.032704
enh83685     5   53933100   53934100      4       2  150064       1.8047      0.03556
enh83699     5   54081600   54082600      3       2  150064       2.1013     0.017806
enh83701     5   54098700   54099700      3       2  150064       2.3282      0.00995
enh83704     5   54140000   54141000      5       2  150064       2.2299     0.012876
enh83747     5   55219300   55220300      5       3  150064       2.6588    0.0039205
enh83772     5   55460100   55461100      3       1  150064       1.6582     0.048637
enh83773     5   55465200   55466200      4       2  150064       1.8751      0.03039
enh83842     5   56482000   56483000      2       1  150064        1.654     0.049064
enh83843     5   56483800   56484800      1       1  150064       1.9428      0.02602
enh83849     5   56619800   56620800      1       1  150064       1.8289      0.03371
enh83874     5   57133700   57134700      1       1  150064       1.8157      0.03471
enh83875     5   57137300   57138300      2       1  150064         1.93     0.026806
enh83884     5   57373000   57374000      6       2  150064       3.7096   0.00010379
enh83885     5   57376600   57377600      3       1  150064       2.5777    0.0049728
enh83886     5   57411800   57412800      2       1  150064       2.0598     0.019708
enh83887     5   57418800   57419800      4       2  150064       3.3153   0.00045779
enh83889     5   57428800   57429800      4       2  150064       2.3133     0.010353
enh83891     5   57431000   57432000      6       3  150064       2.8518    0.0021736
enh83899     5   57569300   57570300      2       1  150064        3.589   0.00016596
enh83911     5   58217700   58218700      2       1  150064       1.8599     0.031452
enh83915     5   58296700   58297700      6       2  150064        2.596    0.0047155
enh83916     5   58297800   58298800     13       5  150064       2.4938    0.0063187
enh83917     5   58298600   58299600      8       2  150064       2.6966    0.0035022
enh83918     5   58299100   58300100      6       2  150064       2.9759    0.0014606
enh83919     5   58317000   58318000      4       2  150064       2.9054    0.0018337
enh83920     5   58330200   58331200      2       1  150064       2.2708     0.011579
enh83921     5   58331300   58332300      4       2  150064        2.001     0.022694
enh83932     5   58452800   58453800      3       2  150064       1.7804     0.037507
enh83934     5   58502400   58503400      5       2  150064       1.9706     0.024384
enh83953     5   58858500   58859500      3       2  150064       2.7821    0.0027005
enh83955     5   58879400   58880400      2       1  150064        1.653      0.04917
enh83956     5   58883600   58884600      2       1  150064       1.6588     0.048579
enh83957     5   58886300   58887300      2       1  150064       1.8385     0.032995
enh83961     5   59005200   59006200      3       2  150064       1.7158     0.043099
enh83967     5   59628400   59629400      5       1  150064       1.6775     0.046727
enh83980     5   60525000   60526000      4       2  150064       4.2142   1.2535e-05
enh83981     5   60541300   60542300      1       1  150064       2.8933     0.001906
enh83983     5   60572900   60573900      4       2  150064       3.9699   3.5957e-05
enh83984     5   60586200   60587200      2       1  150064       5.7158   5.4602e-09
enh83985     5   60588500   60589500      2       1  150064       4.2904   8.9184e-06
enh83986     5   60594300   60595300      2       1  150064       3.7531   8.7348e-05
enh83987     5   60597400   60598400      1       1  150064       1.6491      0.04956
enh83989     5   60614900   60615900      2       1  150064       5.5451   1.4693e-08
enh83991     5   60624700   60625700      1       1  150064       6.6855    1.151e-11
enh83994     5   60642600   60643600      3       2  150064       5.4008   3.3169e-08
enh83997     5   60698800   60699800      1       1  150064       4.7789    8.811e-07
enh83998     5   60704500   60705500      2       1  150064        4.271   9.7277e-06
enh83999     5   60711800   60712800      1       1  150064       5.0953    1.741e-07
enh84001     5   60727800   60728800      2       1  150064       5.8212   2.9217e-09
enh84003     5   60760400   60761400      1       1  150064       4.6098    2.015e-06
enh84005     5   60859800   60860800      2       1  150064       1.8195     0.034421
enh84009     5   60912600   60913600      2       1  150064       3.1774   0.00074296
enh84010     5   60915100   60916100      5       3  150064       2.2047     0.013738
enh84013     5   60922400   60923400      2       1  150064       1.8152     0.034744
enh84019     5   60969900   60970900      1       1  150064       1.8512      0.03207
enh84028     5   61552000   61553000      4       2  150064       3.3868   0.00035361
enh84029     5   61556100   61557100      6       2  150064       3.1832    0.0007282
enh84030     5   61603400   61604400      2       1  150064       3.0167    0.0012776
enh84031     5   61606000   61607000      3       2  150064       2.1313     0.016532
enh84034     5   61627400   61628400      2       1  150064       1.7048     0.044113
enh84036     5   61709400   61710400      2       1  150064       1.9192     0.027478
enh84049     5   64322700   64323700      1       1  150064       2.7858      0.00267
enh84050     5   64330000   64331000      4       1  150064       2.6771    0.0037133
enh84063     5   64779100   64780100      4       2  150064       1.9537     0.025369
enh84064     5   64860000   64861000      3       2  150064       2.0854     0.018515
enh84068     5   65103700   65104700      3       2  150064       2.4556     0.007032
enh84078     5   65265000   65266000      1       1  150064       1.6998      0.04458
enh84112     5   66390700   66391700      1       1  150064       2.8054     0.002513
enh84113     5   66403000   66404000      1       1  150064       2.0073      0.02236
enh84167     5   67509700   67510700      4       2  150064       1.8556     0.031752
enh84172     5   67527800   67528800      2       1  150064        2.198     0.013976
enh84175     5   67546200   67547200      3       2  150064       2.6378    0.0041723
enh84186     5   67587100   67588100      3       2  150064        1.794      0.03641
enh84187     5   67587800   67588800      3       2  150064       2.0796     0.018783
enh84188     5   67639800   67640800      3       2  150064       3.0335    0.0012087
enh84191     5   67711000   67712000      2       1  150064        2.807    0.0025005
enh84196     5   67772400   67773400      3       2  150064       2.3846    0.0085481
enh84210     5   68302700   68303700      5       1  150064        1.945     0.025886
enh84233     5   70752700   70753700      2       1  150064        1.686       0.0459
enh84249     5   71234800   71235800      1       1  150064       1.6544      0.04902
enh84274     5   71578600   71579600      3       1  150064       1.9181     0.027546
enh84284     5   71698200   71699200      3       1  150064       1.6774     0.046728
enh84332     5   72447800   72448800      9       2  150064       1.8177     0.034556
enh84349     5   72913300   72914300      4       2  150064       2.1238     0.016843
enh84356     5   73044700   73045700      3       1  150064       1.9262      0.02704
enh84423     5   73707600   73708600      3       2  150064       1.6676     0.047701
enh84455     5   74631400   74632400      4       2  150064       1.8005     0.035893
enh84518     5   77039000   77040000      3       2  150064       1.7637      0.03889
enh84524     5   77568900   77569900      2       1  150064       3.5757   0.00017467
enh84525     5   77588800   77589800      4       2  150064       3.6686   0.00012193
enh84526     5   77654500   77655500      2       1  150064       1.9902     0.023287
enh84527     5   77657400   77658400      2       1  150064       1.6495      0.04952
enh84528     5   77672700   77673700      2       1  150064         2.23     0.012872
enh84529     5   77781900   77782900      3       2  150064       2.6762    0.0037231
enh84530     5   77783600   77784600      4       2  150064       1.9425     0.026041
enh84531     5   77791700   77792700      1       1  150064       2.0407      0.02064
enh84532     5   77793800   77794800      1       1  150064       2.0162      0.02189
enh84533     5   77795800   77796800      6       3  150064       2.0478     0.020291
enh84534     5   77797500   77798500      2       1  150064       1.7011     0.044466
enh84537     5   77802800   77803800      3       1  150064       2.2062     0.013684
enh84543     5   77817200   77818200      1       1  150064        2.755     0.002935
enh84544     5   77820700   77821700      1       1  150064       1.8966      0.02894
enh84566     5   77900600   77901600      3       2  150064       1.7102      0.04361
enh84567     5   77905900   77906900      1       1  150064       1.7238      0.04237
enh84568     5   77907000   77908000      2       1  150064       1.7723      0.03817
enh84615     5   78886400   78887400      2       1  150064       2.0194     0.021723
enh84655     5   79500300   79501300      5       3  150064       1.9979     0.022865
enh84657     5   79512700   79513700      2       1  150064       1.8464     0.032419
enh84659     5   79516200   79517200      4       2  150064       2.0573     0.019829
enh84685     5   80541900   80542900      1       1  150064       2.2018      0.01384
enh84695     5   81073900   81074900      2       1  150064       2.0767     0.018915
enh84697     5   81078800   81079800      5       3  150064       2.7483     0.002995
enh84704     5   81152400   81153400      5       3  150064       2.5629    0.0051902
enh84711     5   81572000   81573000      3       2  150064       2.9706    0.0014859
enh84713     5   81631600   81632600      1       1  150064       2.2049      0.01373
enh84740     5   82288000   82289000      2       1  150064       3.0027    0.0013378
enh84752     5   86263700   86264700      1       1  150064       1.7755      0.03791
enh84758     5   87565500   87566500      3       1  150064        2.701    0.0034565
enh84760     5   88030000   88031000      2       1  150064       1.9015     0.028618
enh84761     5   88041500   88042500      6       2  150064       3.0538      0.00113
enh84765     5   88118200   88119200      1       1  150064       1.8767      0.03028
enh84778     5   88194500   88195500      6       3  150064        3.332   0.00043117
enh84779     5   88237900   88238900      1       1  150064       2.5747     0.005017
enh84781     5   88241800   88242800      5       2  150064       3.1928   0.00070454
enh84782     5   88244200   88245200      1       1  150064       2.1502      0.01577
enh84784     5   88250800   88251800      2       1  150064       2.3842    0.0085574
enh84790     5   88733500   88734500      1       1  150064        2.871     0.002046
enh84797     5   89311200   89312200      3       2  150064       2.4833    0.0065079
enh84798     5   89407300   89408300      1       1  150064       2.8207     0.002396
enh84803     5   89768300   89769300      2       1  150064       2.7491    0.0029882
enh84806     5   90167200   90168200      2       1  150064       3.4721   0.00025823
enh84809     5   90235800   90236800      5       3  150064       4.0617   2.4359e-05
enh84810     5   90263400   90264400      6       2  150064       2.5983    0.0046839
enh84811     5   90278100   90279100      1       1  150064       4.5689    2.452e-06
enh84814     5   90348700   90349700      6       3  150064       3.8932   4.9468e-05
enh84816     5   90357800   90358800      1       1  150064       1.9888      0.02336
enh84820     5   90406200   90407200      3       2  150064       1.8082     0.035291
enh84821     5   90410100   90411100      4       2  150064        2.533    0.0056553
enh84822     5   90415500   90416500      4       2  150064       2.0557     0.019905
enh84823     5   90418200   90419200      4       2  150064       1.8943     0.029091
enh84826     5   90440500   90441500      1       1  150064       2.9786     0.001448
enh84827     5   90458100   90459100      4       2  150064       2.3577    0.0091942
enh84850     5   92326000   92327000      2       1  150064       2.7251    0.0032143
enh84854     5   92435200   92436200      1       1  150064       2.3453     0.009505
enh84869     5   93576300   93577300      1       1  150064       1.8238      0.03409
enh84870     5   93880300   93881300      2       1  150064       2.6521    0.0039994
enh84871     5   93955200   93956200      3       2  150064       2.6984    0.0034842
enh84914     5   95293800   95294800      1       1  150064        1.989      0.02335
enh84918     5   95590400   95591400      3       2  150064       3.0947   0.00098509
enh84924     5   96004200   96005200      4       2  150064       2.4169     0.007827
enh84943     5   96211000   96212000      8       4  150064       1.8176     0.034565
enh84947     5   96287900   96288900      1       1  150064       2.4469     0.007204
enh84962     5   96471600   96472600      2       1  150064       1.6583     0.048631
enh84970     5   96883700   96884700      3       1  150064       2.2291     0.012904
enh84971     5   96890500   96891500      2       1  150064       2.0114      0.02214
enh84973     5   96962900   96963900      2       1  150064       2.2189     0.013245
enh84974     5   96964000   96965000      2       1  150064       1.8074     0.035351
enh84979     5   97444600   97445600      1       1  150064       2.3256      0.01002
enh84981     5   97550000   97551000      2       1  150064       2.1504      0.01576
enh84985     5   97760500   97761500      3       1  150064       1.7345     0.041418
enh84998     5   98131700   98132700      1       1  150064       1.9369      0.02638
enh85001     5   98273700   98274700      2       1  150064       2.2805     0.011288
enh85026     5  101632200  101633200      2       1  150064       2.5896    0.0048051
enh85027     5  101677200  101678200      4       2  150064       3.7954   7.3691e-05
enh85028     5  101710400  101711400      8       4  150064       2.5051    0.0061205
enh85057     5  106589500  106590500      6       3  150064       1.6764     0.046831
enh85059     5  106724200  106725200      3       1  150064       2.3874    0.0084844
enh85061     5  106767400  106768400      4       1  150064       2.0791     0.018802
enh85067     5  106855300  106856300      2       1  150064       2.7102     0.003362
enh85069     5  106874700  106875700      2       1  150064       2.5051     0.006121
enh85070     5  106878000  106879000      1       1  150064       3.3924    0.0003464
enh85073     5  106902600  106903600      3       1  150064       1.6568     0.048781
enh85080     5  107040400  107041400      6       3  150064       2.2482      0.01228
enh85084     5  107144100  107145100      2       1  150064       1.8118     0.035006
enh85100     5  108643800  108644800      3       1  150064       2.7383    0.0030875
enh85101     5  108645100  108646100      4       2  150064        2.894    0.0019018
enh85102     5  108659800  108660800      3       2  150064       3.0306    0.0012202
enh85103     5  108662500  108663500      3       1  150064       1.7967     0.036194
enh85105     5  108669800  108670800      4       1  150064       1.8087     0.035249
enh85106     5  108671000  108672000      1       1  150064       3.3733    0.0003714
enh85107     5  108682900  108683900      3       2  150064       2.9834    0.0014253
enh85108     5  108730600  108731600      6       1  150064       1.7055     0.044054
enh85110     5  108742800  108743800      4       2  150064       3.2021   0.00068211
enh85111     5  108747000  108748000      7       3  150064       2.7297    0.0031699
enh85112     5  108748700  108749700      3       1  150064       2.2013     0.013858
enh85113     5  108790600  108791600      4       2  150064       2.4616    0.0069164
enh85114     5  108803900  108804900      2       1  150064       2.1804     0.014614
enh85115     5  108820900  108821900      1       1  150064       1.8161      0.03468
enh85116     5  108865000  108866000      3       2  150064       1.7432     0.040647
enh85119     5  108980400  108981400      2       1  150064       1.9519     0.025472
enh85123     5  108988100  108989100      5       2  150064       2.1281     0.016663
enh85124     5  109028500  109029500      1       1  150064       2.3268     0.009989
enh85125     5  109029900  109030900      3       2  150064       3.5771   0.00017369
enh85126     5  109031800  109032800      3       2  150064       2.0136     0.022028
enh85127     5  109032600  109033600      3       2  150064       4.2194   1.2245e-05
enh85128     5  109037200  109038200      7       4  150064       3.6239   0.00014507
enh85129     5  109040100  109041100      3       2  150064       4.1078   1.9971e-05
enh85131     5  109044000  109045000      6       3  150064       2.6102    0.0045249
enh85132     5  109050000  109051000      4       2  150064       4.1506   1.6582e-05
enh85133     5  109075700  109076700      3       2  150064       4.0393   2.6811e-05
enh85134     5  109078700  109079700      7       3  150064       2.5345    0.0056299
enh85135     5  109201100  109202100      6       3  150064       4.3082   8.2284e-06
enh85157     5  111011700  111012700      5       2  150064       2.9741    0.0014694
enh85159     5  111032700  111033700      7       4  150064       3.0665    0.0010829
enh85162     5  111071500  111072500      3       2  150064       2.8228    0.0023802
enh85191     5  112042200  112043200      3       2  150064       2.0532     0.020025
enh85224     5  112460200  112461200      6       1  150064       2.7939    0.0026039
enh85248     5  113142600  113143600      1       1  150064       2.1149      0.01722
enh85259     5  114701400  114702400      6       2  150064       2.8584     0.002129
enh85260     5  114707600  114708600      1       1  150064       2.8367     0.002279
enh85261     5  114711300  114712300      8       3  150064       1.8809     0.029992
enh85262     5  114712700  114713700      2       1  150064       2.2185     0.013261
enh85263     5  114714000  114715000      4       1  150064       1.9717     0.024324
enh85267     5  114758800  114759800      7       2  150064       1.6797     0.046512
enh85271     5  114792800  114793800      4       2  150064       2.8261    0.0023559
enh85272     5  114795700  114796700      5       2  150064       2.1253      0.01678
enh85275     5  114836800  114837800      3       1  150064       1.7166     0.043028
enh85318     5  115880700  115881700      8       4  150064        2.171     0.014966
enh85352     5  116497300  116498300      6       3  150064       2.9517    0.0015801
enh85359     5  117741100  117742100      5       2  150064       2.9654    0.0015116
enh85360     5  117892700  117893700      4       2  150064       2.1867      0.01438
enh85387     5  118692800  118693800      3       1  150064       2.2814     0.011262
enh85388     5  118694400  118695400      2       1  150064       1.6976      0.04479
enh85391     5  118722000  118723000      1       1  150064       1.7184      0.04286
enh85401     5  120367000  120368000      3       2  150064       2.3083     0.010491
enh85418     5  121648800  121649800      2       1  150064       1.7045     0.044142
enh85426     5  121754400  121755400      4       1  150064       1.7339     0.041466
enh85429     5  121836000  121837000      2       1  150064       2.0785      0.01883
enh85469     5  123624700  123625700      4       1  150064       2.7684    0.0028167
enh85476     5  123872000  123873000      3       1  150064       1.8347     0.033272
enh85479     5  123934700  123935700      4       2  150064       1.9146     0.027773
enh85480     5  123940800  123941800      3       2  150064       2.7213    0.0032512
enh85484     5  123976800  123977800      4       2  150064       1.8602     0.031427
enh85489     5  124004600  124005600      4       2  150064       1.8705     0.030704
enh85490     5  124013000  124014000      3       2  150064       1.8732     0.030523
enh85492     5  124021700  124022700      4       2  150064       1.7406     0.040876
enh85545     5  124884700  124885700      2       1  150064       1.9556     0.025253
enh85546     5  124885800  124886800      4       2  150064       2.2196     0.013223
enh85556     5  125170800  125171800      9       2  150064         2.69    0.0035723
enh85557     5  125338000  125339000      6       2  150064       3.2834   0.00051284
enh85558     5  125351100  125352100      3       2  150064       1.7837      0.03724
enh85563     5  125689600  125690600      3       2  150064       1.7999     0.035936
enh85570     5  125760300  125761300      3       1  150064       1.6549     0.048971
enh85580     5  125874400  125875400      4       1  150064       2.8224    0.0023835
enh85587     5  126192900  126193900      3       1  150064       1.9836     0.023648
enh85588     5  126203100  126204100      2       1  150064       1.7473     0.040289
enh85594     5  126307200  126308200      2       1  150064       3.5356   0.00020346
enh85597     5  126334100  126335100      7       2  150064       2.2947     0.010876
enh85602     5  126346900  126347900      2       1  150064       3.6346   0.00013921
enh85608     5  126545600  126546600      3       2  150064        2.634    0.0042192
enh85634     5  126995400  126996400      3       1  150064       2.0064     0.022408
enh85635     5  127149200  127150200      3       2  150064       3.0831    0.0010242
enh85637     5  127211200  127212200      2       1  150064       3.8921   4.9696e-05
enh85638     5  127220900  127221900      2       1  150064        3.941    4.057e-05
enh85639     5  127228300  127229300      1       1  150064       3.7947    7.391e-05
enh85647     5  127350000  127351000      2       1  150064       1.9125     0.027906
enh85648     5  127416500  127417500      3       1  150064       2.4229    0.0076987
enh85654     5  127572700  127573700      2       1  150064       2.5741    0.0050254
enh85655     5  127588300  127589300      2       1  150064       2.6257     0.004324
enh85661     5  127694600  127695600      3       2  150064       2.9499    0.0015895
enh85665     5  127791300  127792300      3       2  150064       1.9955     0.022996
enh85693     5  129082600  129083600      2       1  150064       2.2233     0.013097
enh85703     5  130598200  130599200      1       1  150064       1.6604      0.04842
enh85743     5  131609600  131610600      4       2  150064        1.816     0.034683
enh85772     5  131767700  131768700      1       1  150064       2.0335        0.021
enh85773     5  131770100  131771100      2       1  150064       1.8845      0.02975
enh85774     5  131771300  131772300      3       2  150064       1.6936     0.045167
enh85781     5  131805800  131806800      5       2  150064       1.7579     0.039382
enh85794     5  132002300  132003300      1       1  150064       1.7619      0.03904
enh85825     5  132620900  132621900      3       2  150064       1.7707     0.038308
enh85985     5  134980200  134981200      2       1  150064       2.0656     0.019434
enh85989     5  135006800  135007800     13       4  150064       1.7478     0.040247
enh85994     5  135054800  135055800      2       1  150064       1.8878     0.029524
enh85997     5  135149600  135150600      6       2  150064       2.5034    0.0061505
enh85998     5  135157000  135158000      3       1  150064       2.1523     0.015686
enh86054     5  136966400  136967400      4       2  150064       1.6684     0.047615
enh86060     5  137069500  137070500      1       1  150064       2.3083      0.01049
enh86067     5  137183400  137184400      1       1  150064       2.9902     0.001394
enh86069     5  137223600  137224600      2       1  150064       2.6324    0.0042394
enh86072     5  137366000  137367000      1       1  150064       1.7893      0.03678
enh86073     5  137369200  137370200      1       1  150064       1.7626      0.03898
enh86078     5  137566400  137567400      3       2  150064       3.4988   0.00023365
enh86081     5  137672100  137673100      5       3  150064       2.9152    0.0017774
enh86082     5  137675500  137676500      3       1  150064       3.2208   0.00063924
enh86083     5  137685100  137686100      1       1  150064       2.1586      0.01544
enh86088     5  137704800  137705800      5       3  150064       2.6969    0.0034999
enh86089     5  137706300  137707300      2       1  150064       2.5189    0.0058857
enh86091     5  137728200  137729200      2       1  150064       1.9708     0.024376
enh86093     5  137775500  137776500      4       2  150064       4.2898   8.9401e-06
enh86094     5  137785000  137786000      1       1  150064       3.4458    0.0002847
enh86095     5  137785600  137786600      1       1  150064       4.2491    1.073e-05
enh86097     5  137798400  137799400      6       2  150064       3.7326    9.477e-05
enh86098     5  137828800  137829800      2       1  150064         3.06    0.0011065
enh86099     5  137839900  137840900      2       1  150064       5.0047    2.798e-07
enh86100     5  137876200  137877200      2       1  150064        4.384   5.8268e-06
enh86101     5  137880600  137881600      2       1  150064       4.4219    4.891e-06
enh86103     5  137909000  137910000      2       1  150064        2.418    0.0078021
enh86104     5  137911700  137912700      1       1  150064       3.1966    0.0006954
enh86105     5  137938700  137939700      2       1  150064       5.0774   1.9129e-07
enh86106     5  137940900  137941900      2       1  150064       2.6648    0.0038517
enh86107     5  137945400  137946400      2       1  150064        4.495   3.4782e-06
enh86108     5  137966400  137967400      2       1  150064       1.7812     0.037439
enh86153     5  138303400  138304400      1       1  150064       2.1604      0.01537
enh86155     5  138324800  138325800      1       1  150064       1.7383      0.04108
enh86163     5  138449400  138450400      2       1  150064       2.1553     0.015568
enh86164     5  138462000  138463000      1       1  150064       1.6763      0.04684
enh86187     5  138688300  138689300      2       1  150064        2.185     0.014445
enh86199     5  138780900  138781900      1       1  150064       2.0433      0.02051
enh86201     5  138842100  138843100      1       1  150064       1.6777       0.0467
enh86204     5  138853300  138854300      1       1  150064       2.2705      0.01159
enh86209     5  138871900  138872900      1       1  150064       1.7968      0.03618
enh86210     5  138893200  138894200      2       1  150064       1.8659     0.031029
enh86212     5  138922500  138923500      2       1  150064       2.3016      0.01068
enh86222     5  139043800  139044800      1       1  150064       2.9032     0.001847
enh86223     5  139051900  139052900      1       1  150064       3.7447     9.03e-05
enh86224     5  139054100  139055100      5       1  150064       3.3899   0.00034959
enh86225     5  139055900  139056900      1       1  150064       3.5426    0.0001981
enh86226     5  139057900  139058900      2       1  150064       3.5227   0.00021359
enh86227     5  139058500  139059500      3       1  150064       3.6435    0.0001345
enh86230     5  139063200  139064200      1       1  150064       4.5847    2.273e-06
enh86231     5  139069100  139070100      1       1  150064       2.7664     0.002834
enh86234     5  139085000  139086000      2       1  150064       2.5134    0.0059795
enh86246     5  139236100  139237100      1       1  150064       2.2581      0.01197
enh86247     5  139242900  139243900      2       1  150064       2.2927     0.010932
enh86253     5  139348100  139349100      2       1  150064       3.0735    0.0010579
enh86258     5  139523300  139524300      3       2  150064       1.7786     0.037649
enh86259     5  139536000  139537000      2       1  150064       3.5479   0.00019415
enh86260     5  139544900  139545900      6       2  150064       2.0609     0.019656
enh86261     5  139548800  139549800      1       1  150064       3.3123    0.0004627
enh86265     5  139599200  139600200      2       1  150064       2.3252     0.010031
enh86267     5  139607800  139608800      3       1  150064       3.4692   0.00026101
enh86276     5  139672200  139673200      1       1  150064       3.4603    0.0002698
enh86277     5  139672900  139673900      1       1  150064       3.4603    0.0002698
enh86280     5  139681000  139682000      2       1  150064       3.4933   0.00023857
enh86281     5  139691200  139692200      3       2  150064       2.0504     0.020161
enh86294     5  139783100  139784100      1       1  150064       3.4622    0.0002679
enh86295     5  139803000  139804000      1       1  150064       4.0521    2.538e-05
enh86297     5  139927600  139928600      2       1  150064       2.9254    0.0017202
enh86303     5  139948600  139949600      4       2  150064        1.875     0.030399
enh86304     5  139988600  139989600      1       1  150064       2.8179     0.002417
enh86305     5  140017800  140018800      3       2  150064       2.3221     0.010115
enh86307     5  140025400  140026400      4       2  150064       3.1794    0.0007378
enh86308     5  140028000  140029000      2       1  150064       3.9582   3.7763e-05
enh86309     5  140042900  140043900      2       1  150064       3.6706     0.000121
enh86310     5  140045200  140046200      3       2  150064       1.8601     0.031433
enh86311     5  140052000  140053000      1       1  150064       4.0009    3.155e-05
enh86312     5  140071900  140072900      7       2  150064       4.2648   1.0006e-05
enh86313     5  140079000  140080000      1       1  150064         4.26    1.022e-05
enh86314     5  140097600  140098600      4       2  150064       3.7639   8.3632e-05
enh86318     5  140863200  140864200      6       3  150064       1.9227     0.027261
enh86321     5  140870500  140871500      4       1  150064       1.6452     0.049969
enh86345     5  141062700  141063700      1       1  150064       2.2371      0.01264
enh86351     5  141164900  141165900      2       1  150064       1.9614     0.024918
enh86352     5  141179600  141180600      5       2  150064       2.6102    0.0045242
enh86357     5  141205900  141206900      7       2  150064       1.8217     0.034254
enh86358     5  141215000  141216000      3       1  150064       2.4179    0.0078043
enh86378     5  141468200  141469200      3       2  150064       1.9671     0.024585
enh86379     5  141485900  141486900      2       1  150064       1.9941      0.02307
enh86384     5  141564600  141565600      4       2  150064       1.8573     0.031635
enh86385     5  141566100  141567100      2       1  150064       3.0828    0.0010253
enh86394     5  141659700  141660700      7       1  150064        1.949     0.025648
enh86404     5  141706900  141707900      3       2  150064       3.0707    0.0010678
enh86407     5  141737600  141738600      3       1  150064       2.2533      0.01212
enh86411     5  141761700  141762700      4       1  150064        1.991     0.023239
enh86412     5  141765900  141766900      1       1  150064       2.1229      0.01688
enh86424     5  141820800  141821800      4       1  150064       1.7112     0.043523
enh86450     5  141992600  141993600      3       2  150064       2.2276     0.012954
enh86470     5  142125800  142126800      1       1  150064        1.886      0.02965
enh86471     5  142132600  142133600      2       1  150064       1.8334      0.03337
enh86473     5  142158300  142159300      2       1  150064        2.664    0.0038605
enh86570     5  142850600  142851600      3       1  150064       1.9789     0.023914
enh86571     5  142873600  142874600      3       1  150064        2.806    0.0025077
enh86580     5  142948300  142949300      2       1  150064       2.2011     0.013864
enh86615     5  143468900  143469900      2       1  150064       1.6476     0.049719
enh86619     5  143548400  143549400      2       1  150064       1.7394     0.040981
enh86622     5  144537500  144538500      1       1  150064        2.217      0.01331
enh86639     5  145406900  145407900      9       1  150064       1.6482     0.049651
enh86688     5  147068400  147069400      6       3  150064       1.8625     0.031263
enh86744     5  148614100  148615100      1       1  150064       1.7236      0.04239
enh86748     5  148655200  148656200      2       1  150064       2.8133    0.0024521
enh86749     5  148658800  148659800      3       2  150064       2.0095     0.022242
enh86751     5  148666000  148667000      3       1  150064       2.7805    0.0027141
enh86752     5  148668000  148669000      1       1  150064       2.1323      0.01649
enh86753     5  148677800  148678800      2       1  150064       2.6764    0.0037207
enh86762     5  148736400  148737400      4       2  150064       2.1907     0.014235
enh86764     5  148751100  148752100      2       1  150064       2.5047    0.0061276
enh86766     5  148764500  148765500      3       1  150064       2.5902    0.0047955
enh86767     5  148777000  148778000      2       1  150064       2.1696     0.015019
enh86775     5  148809300  148810300      3       2  150064       1.8365     0.033142
enh86810     5  149123200  149124200      3       2  150064       2.9341    0.0016726
enh86811     5  149125100  149126100      2       1  150064       2.1302     0.016576
enh86812     5  149128100  149129100      3       2  150064       2.2253     0.013029
enh86815     5  149138900  149139900      8       4  150064       1.6835     0.046136
enh86816     5  149152300  149153300      6       3  150064       2.3702    0.0088884
enh86818     5  149169400  149170400      2       1  150064        1.804     0.035613
enh86819     5  149173700  149174700      3       2  150064       2.6996    0.0034711
enh86823     5  149194600  149195600      5       2  150064       2.2104      0.01354
enh86824     5  149195700  149196700      9       3  150064       2.4589    0.0069675
enh86825     5  149199700  149200700      4       2  150064       2.2916     0.010965
enh86826     5  149203800  149204800      6       3  150064       1.8383     0.033006
enh86828     5  149219000  149220000      1       1  150064       2.0693      0.01926
enh86867     5  149551600  149552600      1       1  150064       2.0956      0.01806
enh86868     5  149553400  149554400      2       1  150064       1.7984     0.036054
enh86869     5  149554600  149555600      1       1  150064       2.0755      0.01897
enh86886     5  149679100  149680100      3       1  150064       1.6689     0.047572
enh86918     5  149920900  149921900      1       1  150064       1.8539      0.03188
enh86919     5  149923800  149924800      2       1  150064       1.9048     0.028403
enh86962     5  150438500  150439500      2       1  150064       1.9665     0.024622
enh87041     5  151074000  151075000      1       1  150064       1.8406      0.03284
enh87048     5  151116600  151117600      2       1  150064       1.6453     0.049952
enh87063     5  151906400  151907400      3       2  150064       4.8291   6.8585e-07
enh87070     5  153381400  153382400      4       2  150064       2.3666     0.008977
enh87071     5  153416800  153417800      1       1  150064       3.3858    0.0003548
enh87072     5  153419000  153420000      5       2  150064       3.6317   0.00014077
enh87073     5  153421700  153422700      1       1  150064       3.2758    0.0005269
enh87075     5  153451700  153452700      2       1  150064       3.2966   0.00048932
enh87076     5  153457200  153458200      4       2  150064       2.7149    0.0033144
enh87077     5  153460900  153461900      2       1  150064       3.8299   6.4107e-05
enh87078     5  153465800  153466800      4       2  150064       2.4401    0.0073423
enh87079     5  153471400  153472400      2       1  150064       2.7495    0.0029845
enh87080     5  153482400  153483400      3       1  150064       3.3069   0.00047167
enh87081     5  153489900  153490900      4       2  150064       4.2134   1.2576e-05
enh87082     5  153494800  153495800      2       1  150064       3.0922   0.00099353
enh87083     5  153497000  153498000      7       3  150064        4.404   5.3132e-06
enh87084     5  153518100  153519100      2       1  150064       3.3595   0.00039046
enh87086     5  153530000  153531000      3       1  150064       4.6016   2.0965e-06
enh87088     5  153544800  153545800      3       1  150064       3.3489    0.0004056
enh87089     5  153547600  153548600      2       1  150064       3.5851   0.00016847
enh87091     5  153576700  153577700      3       2  150064       1.6819     0.046297
enh87092     5  153579000  153580000      1       1  150064       3.4745    0.0002559
enh87093     5  153581900  153582900     11       4  150064       3.6734   0.00011965
enh87095     5  153598100  153599100      5       2  150064       1.8152     0.034749
enh87098     5  153622400  153623400      6       2  150064       2.5275    0.0057431
enh87099     5  153623800  153624800      3       1  150064       3.2856   0.00050874
enh87100     5  153629200  153630200      1       1  150064       1.7322      0.04162
enh87101     5  153640100  153641100      9       2  150064       5.0484   2.2272e-07
enh87102     5  153644200  153645200      4       1  150064       5.0421   2.3023e-07
enh87103     5  153654100  153655100      6       2  150064       4.9384   3.9384e-07
enh87104     5  153664800  153665800      4       2  150064        3.318   0.00045327
enh87105     5  153666700  153667700      5       3  150064       3.8409   6.1301e-05
enh87106     5  153671600  153672600      3       1  150064       4.2888   8.9805e-06
enh87107     5  153681200  153682200      5       2  150064       4.4901   3.5603e-06
enh87113     5  153750300  153751300      1       1  150064       2.1367      0.01631
enh87115     5  153784800  153785800      5       2  150064       2.7745    0.0027647
enh87123     5  154071400  154072400      6       3  150064       1.7405     0.040889
enh87124     5  154092800  154093800      1       1  150064       1.8972       0.0289
enh87146     5  154319600  154320600      2       1  150064       1.8015     0.035813
enh87151     5  155363500  155364500      1       1  150064       1.9634       0.0248
enh87152     5  155752500  155753500      1       1  150064       2.4165     0.007836
enh87154     5  155806800  155807800      2       1  150064       2.8141    0.0024456
enh87155     5  155810100  155811100      8       3  150064       3.1588   0.00079223
enh87157     5  155815900  155816900      8       3  150064       1.9971     0.022906
enh87159     5  155827800  155828800      3       2  150064       3.2677   0.00054219
enh87160     5  155833000  155834000      3       1  150064       3.3138   0.00046024
enh87162     5  155837900  155838900      2       1  150064       2.8659    0.0020789
enh87163     5  155840000  155841000      4       2  150064       3.2717   0.00053449
enh87165     5  155859000  155860000      1       1  150064       3.2914    0.0004985
enh87166     5  155871000  155872000      2       1  150064       1.6533     0.049138
enh87171     5  155923400  155924400      3       2  150064       2.6767    0.0037173
enh87185     5  156568200  156569200      1       1  150064       1.7941       0.0364
enh87186     5  156570600  156571600      2       1  150064       1.6565     0.048815
enh87190     5  156715800  156716800      3       2  150064       1.8122     0.034981
enh87234     5  157254600  157255600      5       3  150064       2.2176     0.013293
enh87235     5  157255600  157256600      3       1  150064       1.9981     0.022853
enh87276     5  157883000  157884000      1       1  150064       2.4367     0.007412
enh87308     5  158301900  158302900      1       1  150064        2.026      0.02138
enh87326     5  158446900  158447900      3       2  150064       1.8624     0.031273
enh87339     5  158518500  158519500      1       1  150064       2.2591      0.01194
enh87340     5  158521200  158522200      2       1  150064        2.286     0.011128
enh87344     5  158609300  158610300      2       1  150064       1.6717      0.04729
enh87363     5  159428100  159429100      1       1  150064       1.6972      0.04483
enh87372     5  159596200  159597200      4       1  150064       2.0598     0.019711
enh87373     5  159601800  159602800      6       3  150064       1.7061     0.043991
enh87436     5  165423200  165424200      7       3  150064       1.7685     0.038491
enh87453     5  167599100  167600100      2       1  150064       1.8398       0.0329
enh87465     5  167914400  167915400      2       1  150064       2.0713     0.019165
enh87466     5  168004000  168005000      1       1  150064       2.2049      0.01373
enh87511     5  169300200  169301200      2       1  150064       2.9588    0.0015441
enh87562     5  170060200  170061200      5       3  150064       2.0839     0.018583
enh87567     5  170845100  170846100      2       1  150064       1.6565     0.048809
enh87639     5  171604000  171605000     10       2  150064        1.665     0.047955
enh87677     5  171930800  171931800      2       1  150064       2.2841     0.011181
enh87678     5  171935600  171936600      6       3  150064       2.1629     0.015275
enh87679     5  171950300  171951300      4       2  150064       1.9658      0.02466
enh87681     5  171957900  171958900      2       1  150064       2.1706     0.014983
enh87682     5  171960500  171961500      3       1  150064       2.0718     0.019142
enh87684     5  171972000  171973000      2       1  150064       2.1047     0.017661
enh87698     5  172029700  172030700      2       1  150064       1.7825     0.037338
enh87757     5  172312900  172313900      2       1  150064        1.935     0.026492
enh87760     5  172319600  172320600      3       1  150064       1.8684     0.030852
enh87761     5  172323800  172324800      4       2  150064       2.2166     0.013324
enh87762     5  172325400  172326400      3       1  150064       1.7259     0.042184
enh87768     5  172358200  172359200      4       2  150064       1.9138     0.027824
enh87776     5  172409600  172410600      3       1  150064       2.8339    0.0022993
enh87780     5  172455900  172456900      4       2  150064       2.4613    0.0069219
enh87786     5  172592000  172593000      4       2  150064       2.6161    0.0044468
enh87817     5  173040700  173041700      5       2  150064       2.0395     0.020698
enh87831     5  173160800  173161800      3       1  150064       2.6291      0.00428
enh87832     5  173163700  173164700      3       1  150064        3.657   0.00012758
enh87833     5  173171200  173172200      4       1  150064       2.6236      0.00435
enh87846     5  173260400  173261400      3       1  150064       2.0547     0.019952
enh87847     5  173282000  173283000      5       1  150064       1.9869     0.023464
enh87878     5  173998500  173999500      1       1  150064       2.5112     0.006016
enh87880     5  174037600  174038600      4       2  150064       2.1718     0.014937
enh87892     5  175108300  175109300      1       1  150064       1.7144      0.04323
enh87894     5  175122800  175123800      2       1  150064       1.9736     0.024214
enh87895     5  175236500  175237500      1       1  150064       1.9291      0.02686
enh87982     5  176937200  176938200      1       1  150064       3.0958    0.0009813
enh87984     5  176947500  176948500      3       2  150064       1.7456     0.040445
enh87989     5  176971900  176972900      3       1  150064       2.7995    0.0025592
enh87990     5  176973600  176974600      3       1  150064       3.4147   0.00031929
enh87991     5  176974900  176975900      2       1  150064        2.483    0.0065141
enh87993     5  176983900  176984900      1       1  150064       3.0843      0.00102
enh88001     5  177545400  177546400      3       2  150064       1.9373     0.026357
enh88015     5  177640400  177641400      6       3  150064       2.0532     0.020028
enh88016     5  177649300  177650300      3       2  150064       1.9779      0.02397
enh88027     5  177759700  177760700      9       2  150064       1.6604     0.048416
enh88033     5  177784000  177785000      1       1  150064       2.3889     0.008449
enh88046     5  177869400  177870400      3       2  150064       1.9379     0.026319
enh88047     5  177887500  177888500      4       1  150064        1.744     0.040583
enh88048     5  177890600  177891600      6       3  150064       1.9026      0.02855
enh88064     5  178550300  178551300      5       3  150064       3.5178   0.00021755
enh88065     5  178556000  178557000      1       1  150064       1.8358      0.03319
enh88066     5  178564700  178565700      8       3  150064       2.0818     0.018682
enh88076     5  178654000  178655000      2       1  150064       1.9518      0.02548
enh88078     5  178660800  178661800      1       1  150064       3.1475    0.0008235
enh88079     5  178668500  178669500      7       2  150064       2.6064    0.0045745
enh88080     5  178670100  178671100      4       2  150064       2.2812     0.011267
enh88081     5  178684900  178685900      6       2  150064       2.9863    0.0014117
enh88086     5  178703400  178704400      3       1  150064       2.8695    0.0020557
enh88088     5  178713100  178714100      3       2  150064       2.4577    0.0069909
enh88089     5  178721900  178722900      2       1  150064       2.3865    0.0085057
enh88096     5  178745600  178746600      3       2  150064       3.4969   0.00023534
enh88102     5  178757600  178758600      4       2  150064       3.0107    0.0013032
enh88103     5  178758400  178759400      1       1  150064       2.6392     0.004155
enh88104     5  178763200  178764200      6       3  150064       3.3523   0.00040076
enh88105     5  178764200  178765200      8       2  150064       1.9177     0.027574
enh88106     5  178768700  178769700      2       1  150064       2.9149    0.0017787
enh88107     5  178798600  178799600      5       2  150064       2.1839     0.014486
enh88109     5  178833500  178834500      2       1  150064       2.1809     0.014594
enh88125     5  179127700  179128700      3       2  150064       1.8618     0.031316
enh88127     5  179158300  179159300      1       1  150064       1.7517      0.03991
enh88131     5  179186300  179187300      4       2  150064       1.8363      0.03316
enh88132     5  179189600  179190600      1       1  150064       1.8839      0.02979
enh88138     5  179234800  179235800      2       1  150064       1.8454     0.032487
enh88146     5  179327300  179328300      7       4  150064       1.8424     0.032712
enh88184     5  180211600  180212600      3       1  150064       1.6828     0.046202
enh88204     5  180661900  180662900      1       1  150064       1.6784      0.04663
enh88261     6    1335300    1336300      4       2  150064       2.5088    0.0060578
enh88263     6    1364700    1365700      8       3  150064       1.7747      0.03797
enh88288     6    1837700    1838700      2       1  150064       1.7355     0.041322
enh88289     6    1858800    1859800      4       1  150064       2.0252     0.021424
enh88304     6    2450400    2451400      1       1  150064       1.9095       0.0281
enh88320     6    2749700    2750700      3       1  150064       2.0548     0.019948
enh88345     6    2957700    2958700     13       3  150064       2.3404    0.0096326
enh88346     6    2961000    2962000      3       1  150064       2.2117     0.013495
enh88348     6    2972200    2973200      7       2  150064       1.9215     0.027336
enh88365     6    3139200    3140200      1       1  150064       2.4976     0.006251
enh88366     6    3151400    3152400      9       1  150064       1.9953     0.023005
enh88371     6    3208600    3209600      2       1  150064       1.8076     0.035337
enh88423     6    3724300    3725300      3       1  150064       2.0906     0.018282
enh88424     6    3741300    3742300      2       1  150064        2.838    0.0022697
enh88426     6    3753200    3754200      1       1  150064       3.3049     0.000475
enh88446     6    3869800    3870800      2       1  150064       1.8586     0.031541
enh88447     6    3871900    3872900      1       1  150064       1.9186      0.02752
enh88468     6    4023500    4024500      2       1  150064       1.7887     0.036835
enh88469     6    4055200    4056200      1       1  150064       1.8429      0.03267
enh88473     6    4253600    4254600      7       2  150064       1.7431     0.040658
enh88474     6    4262200    4263200      2       1  150064       2.1018     0.017787
enh88476     6    4271600    4272600      6       2  150064       2.6178    0.0044248
enh88477     6    4287800    4288800      6       3  150064       2.8012    0.0025455
enh88478     6    4302200    4303200      2       1  150064        2.841    0.0022486
enh88490     6    4398000    4399000      7       2  150064       1.8832      0.02984
enh88514     6    4804000    4805000      3       2  150064       2.2084     0.013607
enh88515     6    4806300    4807300      4       2  150064       1.7337     0.041489
enh88517     6    4901700    4902700      4       1  150064       1.7039     0.044197
enh88521     6    4914200    4915200      3       2  150064       2.4501    0.0071411
enh88525     6    4970500    4971500      7       1  150064        1.757     0.039461
enh88531     6    5035000    5036000      3       1  150064       1.7984     0.036059
enh88553     6    5294600    5295600      6       3  150064       1.9155     0.027717
enh88646     6    6885800    6886800      6       2  150064        2.446     0.007223
enh88662     6    7053100    7054100      2       1  150064       1.9897     0.023315
enh88663     6    7058200    7059200      8       4  150064       2.2164     0.013332
enh88664     6    7060300    7061300      6       2  150064       1.8607     0.031396
enh88678     6    7145000    7146000      2       1  150064       1.7154     0.043138
enh88683     6    7155900    7156900      2       1  150064        2.101      0.01782
enh88704     6    7242000    7243000      1       1  150064       2.1028      0.01774
enh88742     6   10184800   10185800      2       1  150064       1.8295     0.033659
enh88746     6   10441000   10442000      2       1  150064       1.9639     0.024773
enh88747     6   10510700   10511700      1       1  150064       1.9554      0.02527
enh88781     6   11236300   11237300      6       3  150064       2.4664    0.0068243
enh88782     6   11241900   11242900      3       2  150064       1.7539      0.03972
enh88808     6   11434000   11435000      4       2  150064       2.6147    0.0044653
enh88811     6   11536400   11537400      2       1  150064       2.4195    0.0077701
enh88817     6   11609400   11610400      4       2  150064       2.1913     0.014214
enh88822     6   11637600   11638600      3       2  150064       2.2575     0.011988
enh88826     6   11706100   11707100      1       1  150064       1.7178      0.04292
enh88856     6   12001200   12002200      3       2  150064       1.9821     0.023735
enh88859     6   12013900   12014900      4       2  150064       1.9707      0.02438
enh88861     6   12033800   12034800      1       1  150064       2.1399      0.01618
enh88862     6   12034400   12035400      1       1  150064       1.9296      0.02683
enh88921     6   13454600   13455600      4       1  150064       1.9515     0.025498
enh88926     6   13505000   13506000      3       1  150064       1.9955     0.022992
enh88936     6   13708000   13709000      3       2  150064       3.0175    0.0012742
enh88937     6   13712900   13713900      3       1  150064       1.6542     0.049039
enh88941     6   13755400   13756400      2       1  150064       1.6603     0.048428
enh88943     6   13762600   13763600      2       1  150064        1.824     0.034077
enh88962     6   14142000   14143000      6       2  150064       2.1181     0.017085
enh88979     6   14549400   14550400      3       1  150064       2.2503     0.012217
enh88980     6   14550900   14551900      5       2  150064       2.4167    0.0078316
enh88982     6   14639800   14640800      3       2  150064       2.7205    0.0032587
enh88983     6   14655700   14656700      6       2  150064       1.8394      0.03293
enh88985     6   14664500   14665500      3       2  150064       1.6951     0.045031
enh89032     6   15299700   15300700      2       1  150064       2.0929     0.018181
enh89045     6   15351400   15352400      4       2  150064        1.718     0.042899
enh89048     6   15356800   15357800      1       1  150064       2.0375       0.0208
enh89052     6   15365000   15366000      2       1  150064       1.7276      0.04203
enh89064     6   15409200   15410200      1       1  150064       2.0873      0.01843
enh89107     6   15879700   15880700      6       2  150064       2.4039    0.0081104
enh89108     6   15882900   15883900      6       3  150064       1.8694     0.030787
enh89109     6   15896100   15897100      4       2  150064       2.3566    0.0092203
enh89110     6   15897100   15898100      3       2  150064       1.9535     0.025378
enh89111     6   15901200   15902200      5       2  150064       1.6876     0.045741
enh89112     6   15908400   15909400      3       2  150064        1.947     0.025765
enh89133     6   16135000   16136000      1       1  150064       1.7302       0.0418
enh89136     6   16138600   16139600      1       1  150064       1.7536      0.03975
enh89140     6   16146100   16147100      2       1  150064       1.7475     0.040277
enh89146     6   16200800   16201800      1       1  150064       3.1826    0.0007299
enh89149     6   16230300   16231300      3       1  150064       2.8772    0.0020063
enh89152     6   16244800   16245800      3       2  150064       2.0374     0.020803
enh89159     6   16329200   16330200      4       2  150064       2.7357    0.0031122
enh89160     6   16332100   16333100      2       1  150064       3.0729    0.0010599
enh89163     6   16342300   16343300      2       1  150064       2.4297    0.0075546
enh89168     6   16367400   16368400      1       1  150064       2.2072      0.01365
enh89171     6   16399400   16400400     13       5  150064         2.23     0.012873
enh89172     6   16401000   16402000      3       2  150064       2.3606    0.0091226
enh89174     6   16409700   16410700      3       1  150064       1.8456     0.032472
enh89179     6   16433300   16434300      4       2  150064        1.802     0.035773
enh89193     6   16670000   16671000      5       3  150064       1.8001     0.035921
enh89197     6   16683800   16684800      6       2  150064       2.0326     0.021046
enh89207     6   16721900   16722900      2       1  150064       3.4734   0.00025699
enh89208     6   16724600   16725600      2       1  150064       3.0784    0.0010407
enh89209     6   16728100   16729100      2       1  150064       2.7845    0.0026806
enh89210     6   16731000   16732000      5       3  150064       2.3972    0.0082609
enh89211     6   16731800   16732800      4       2  150064       2.3044       0.0106
enh89215     6   16752300   16753300      5       3  150064       2.6432     0.004106
enh89216     6   16753000   16754000      2       1  150064       2.8948    0.0018969
enh89217     6   16758100   16759100      3       2  150064       2.4419    0.0073045
enh89220     6   16773100   16774100      4       1  150064       2.2496     0.012238
enh89254     6   17417700   17418700      1       1  150064       2.0206      0.02166
enh89297     6   18102700   18103700     10       2  150064       2.4946    0.0063051
enh89312     6   18503400   18504400      6       3  150064       2.0508     0.020143
enh89322     6   19303400   19304400      4       2  150064       1.7558     0.039562
enh89327     6   19803400   19804400     10       3  150064       2.0099     0.022221
enh89329     6   19851400   19852400      3       1  150064       1.7088     0.043745
enh89348     6   20535600   20536600      7       2  150064        2.651     0.004013
enh89349     6   20662300   20663300      6       2  150064       2.0458      0.02039
enh89354     6   20876000   20877000      3       2  150064       1.8627     0.031253
enh89356     6   20952600   20953600      1       1  150064       2.3888     0.008452
enh89358     6   21003700   21004700      5       2  150064        2.352    0.0093357
enh89381     6   21771500   21772500      5       2  150064       2.6543    0.0039733
enh89384     6   21809000   21810000      3       1  150064       1.6822     0.046265
enh89402     6   22024200   22025200      1       1  150064       1.6614      0.04832
enh89455     6   24360400   24361400      4       2  150064       2.9419    0.0016308
enh89459     6   24646400   24647400      6       3  150064       3.0642    0.0010914
enh89460     6   24659000   24660000      5       3  150064       3.8516   5.8677e-05
enh89461     6   24662300   24663300      4       2  150064       2.9681    0.0014983
enh89462     6   24664600   24665600      3       2  150064       2.5375    0.0055828
enh89470     6   24875200   24876200      5       2  150064       2.1265     0.016733
enh89474     6   24899800   24900800      1       1  150064       3.5801    0.0001717
enh89475     6   24901400   24902400      2       1  150064       2.0359      0.02088
enh89476     6   24904000   24905000      5       3  150064       3.6165    0.0001493
enh89477     6   24905500   24906500      5       2  150064       3.9201   4.4263e-05
enh89478     6   24908300   24909300      3       2  150064       3.6021   0.00015782
enh89483     6   25006900   25007900      2       1  150064        1.933      0.02662
enh89484     6   25015000   25016000      4       2  150064       1.9661     0.024645
enh89486     6   25056700   25057700      3       2  150064       2.4408    0.0073265
enh89488     6   25086400   25087400      4       2  150064       2.0619     0.019611
enh89490     6   25127800   25128800      3       1  150064       2.0935     0.018151
enh89492     6   25137100   25138100      5       3  150064       3.6205   0.00014702
enh89493     6   25169800   25170800      6       3  150064       4.5796   2.3292e-06
enh89494     6   25174200   25175200      3       1  150064        4.575   2.3808e-06
enh89495     6   25193300   25194300      3       1  150064       3.4464   0.00028404
enh89497     6   25223600   25224600      2       1  150064       2.0004      0.02273
enh89499     6   25263700   25264700      4       1  150064       1.9811      0.02379
enh89500     6   25266400   25267400      5       1  150064       2.2189     0.013246
enh89501     6   25278000   25279000      3       2  150064       1.7999     0.035935
enh89502     6   25296600   25297600      3       2  150064       2.0213     0.021625
enh89503     6   25302300   25303300      7       3  150064       2.4348    0.0074508
enh89512     6   25485800   25486800      6       3  150064       4.2417   1.1094e-05
enh89515     6   25754600   25755600      4       2  150064       3.3844   0.00035661
enh89516     6   25960500   25961500      5       2  150064       5.9013    1.803e-09
enh89519     6   25993800   25994800      2       1  150064       6.2143   2.5779e-10
enh89521     6   26022400   26023400      4       2  150064       5.5222   1.6743e-08
enh89522     6   26025400   26026400      1       1  150064       7.9707    7.886e-16
enh89523     6   26028000   26029000      2       1  150064       3.6342   0.00013942
enh89525     6   26046000   26047000      4       2  150064       2.3168     0.010257
enh89526     6   26053500   26054500      3       2  150064       6.2917   1.5705e-10
enh89527     6   26057200   26058200      1       1  150064       8.0137    5.564e-16
enh89529     6   26088500   26089500      2       1  150064       2.8914    0.0019177
enh89530     6   26103000   26104000      3       2  150064       2.1875     0.014352
enh89531     6   26104600   26105600      8       4  150064       6.8614   3.4103e-12
enh89532     6   26121900   26122900      6       2  150064       5.0796   1.8914e-07
enh89533     6   26127400   26128400      2       1  150064       3.7694   8.1809e-05
enh89535     6   26170900   26171900      1       1  150064       2.4731     0.006697
enh89536     6   26173500   26174500      1       1  150064       4.3734    6.117e-06
enh89540     6   26206800   26207800      9       3  150064       1.9284     0.026904
enh89544     6   26232400   26233400      1       1  150064       4.7305     1.12e-06
enh89554     6   26351800   26352800      7       3  150064       3.5743   0.00017559
enh89555     6   26363700   26364700      6       3  150064       7.6258   1.2126e-14
enh89567     6   26473100   26474100      3       2  150064       6.6466   1.4994e-11
enh89568     6   26475600   26476600      3       2  150064       3.1752   0.00074864
enh89569     6   26477400   26478400      3       2  150064       7.6382   1.1015e-14
enh89570     6   26520000   26521000      3       1  150064       3.3134   0.00046089
enh89572     6   26534800   26535800      4       2  150064       2.4876     0.006431
enh89573     6   26539600   26540600      4       1  150064       3.2499   0.00057725
enh89574     6   26549700   26550700      3       2  150064       6.9316   2.0799e-12
enh89575     6   26552600   26553600      2       1  150064        3.275    0.0005283
enh89576     6   26555900   26556900      3       2  150064       3.5055   0.00022786
enh89577     6   26572600   26573600      3       1  150064       2.6794    0.0036874
enh89578     6   26594900   26595900      5       2  150064       3.2798   0.00051936
enh89579     6   26598000   26599000      4       2  150064       6.7992   5.2593e-12
enh89581     6   26660200   26661200      3       2  150064       2.6406    0.0041376
enh89582     6   26866200   26867200      2       1  150064        6.096   5.4385e-10
enh89583     6   26986500   26987500      3       1  150064       3.2228   0.00063464
enh89584     6   27046000   27047000      3       2  150064       5.0522    2.184e-07
enh89588     6   27115400   27116400      2       1  150064       4.9539   3.6368e-07
enh89590     6   27155000   27156000      8       2  150064       1.7751     0.037938
enh89591     6   27341600   27342600      1       1  150064       2.2678      0.01167
enh89592     6   27355400   27356400      5       2  150064       4.8663   5.6857e-07
enh89593     6   27357000   27358000      7       3  150064       7.6119   1.3503e-14
enh89594     6   27438500   27439500      8       2  150064       3.8031   7.1434e-05
enh89596     6   27485600   27486600      2       1  150064       3.1533   0.00080725
enh89597     6   27655800   27656800      8       3  150064       4.2383    1.126e-05
enh89599     6   27721800   27722800      3       2  150064       5.2194   8.9765e-08
enh89600     6   27729200   27730200      5       2  150064       8.3243   4.2397e-17
enh89601     6   27740300   27741300      5       2  150064       6.0087   9.3521e-10
enh89602     6   27760800   27761800      1       1  150064       2.1576      0.01548
enh89603     6   27778700   27779700      3       2  150064       5.5947   1.1048e-08
enh89604     6   27783400   27784400      2       1  150064       7.4727    3.927e-14
enh89606     6   27797300   27798300      1       1  150064       8.9193    2.346e-19
enh89608     6   27835400   27836400      3       1  150064       7.0777   7.3272e-13
enh89609     6   27838600   27839600      1       1  150064       8.8446    4.593e-19
enh89612     6   27859100   27860100      3       1  150064       5.9631   1.2373e-09
enh89614     6   27865700   27866700      4       2  150064       7.6059   1.4148e-14
enh89616     6   28047200   28048200      2       1  150064       2.5929    0.0047586
enh89618     6   28101600   28102600      4       2  150064        6.505   3.8852e-11
enh89619     6   28103000   28104000      4       2  150064       4.0027   3.1307e-05
enh89620     6   28105500   28106500      2       1  150064        5.034   2.4017e-07
enh89621     6   28110500   28111500      1       1  150064       5.9941    1.023e-09
enh89622     6   28128600   28129600      4       2  150064       8.0777   3.2991e-16
enh89623     6   28129700   28130700     11       4  150064       7.7395   4.9906e-15
enh89624     6   28132600   28133600      8       2  150064       6.5372   3.1349e-11
enh89625     6   28218000   28219000      1       1  150064       8.4397    1.591e-17
enh89628     6   28249900   28250900      4       2  150064       7.8339   2.3651e-15
enh89629     6   28302100   28303100      5       1  150064       3.3114   0.00046421
enh89630     6   28304700   28305700      5       2  150064       6.4841   4.4631e-11
enh89631     6   28318400   28319400      3       2  150064       6.4255   6.5701e-11
enh89632     6   28321300   28322300      5       2  150064       7.2716   1.7769e-13
enh89634     6   28324100   28325100      3       2  150064       8.0768   3.3256e-16
enh89635     6   28351200   28352200      1       1  150064          7.1    6.236e-13
enh89636     6   28365500   28366500      4       2  150064       8.5402    6.701e-18
enh89637     6   28411200   28412200      8       3  150064       7.5594   2.0247e-14
enh89639     6   28832200   28833200      6       3  150064       9.3482   4.4571e-21
enh89640     6   28849000   28850000      3       1  150064       4.0284   2.8077e-05
enh89642     6   28892200   28893200      3       2  150064       3.6582   0.00012699
enh89643     6   28909500   28910500      3       1  150064       2.4369    0.0074072
enh89645     6   28915000   28916000      4       2  150064       4.6099   2.0145e-06
enh89646     6   28947800   28948800      2       1  150064       7.8022   3.0407e-15
enh89647     6   28950600   28951600      2       1  150064        3.324   0.00044365
enh89648     6   28953700   28954700      2       1  150064       7.6317   1.1587e-14
enh89649     6   28972300   28973300      1       1  150064       1.8353      0.03323
enh89855     6   33174300   33175300      2       1  150064       2.2488     0.012262
enh89856     6   33176500   33177500      2       1  150064       2.7497    0.0029824
enh89864     6   33258100   33259100      1       1  150064       4.0471    2.593e-05
enh89866     6   33268000   33269000      1       1  150064       2.0321      0.02107
enh89868     6   33283500   33284500      1       1  150064       4.7028    1.283e-06
enh89871     6   33287600   33288600      3       1  150064       2.3168     0.010258
enh89872     6   33291600   33292600      1       1  150064       4.0833     2.22e-05
enh89873     6   33312600   33313600      1       1  150064       3.3832    0.0003582
enh89874     6   33323800   33324800      2       1  150064       6.1309   4.3697e-10
enh89875     6   33342600   33343600      1       1  150064       4.1667    1.545e-05
enh89876     6   33358100   33359100      3       1  150064       4.0536   2.5222e-05
enh89877     6   33361100   33362100      2       1  150064       3.7962   7.3471e-05
enh89878     6   33376700   33377700      4       2  150064       4.2285   1.1761e-05
enh89879     6   33379600   33380600      1       1  150064       3.6921    0.0001112
enh89880     6   33383000   33384000      3       2  150064       3.2781    0.0005225
enh89883     6   33391800   33392800      1       1  150064        3.638    0.0001374
enh89884     6   33394100   33395100      1       1  150064          5.1    1.698e-07
enh89886     6   33397900   33398900      1       1  150064       3.0433      0.00117
enh89887     6   33400500   33401500      4       2  150064       5.8471   2.5017e-09
enh89889     6   33477000   33478000      2       1  150064       2.9287    0.0017019
enh89890     6   33539400   33540400      2       1  150064       4.2654    9.977e-06
enh89891     6   33544900   33545900      2       1  150064        4.572   2.4155e-06
enh89892     6   33548000   33549000      3       2  150064       2.8272    0.0023479
enh89893     6   33553100   33554100      2       1  150064       1.9522     0.025456
enh89895     6   33577600   33578600      3       2  150064       2.2076     0.013635
enh89898     6   33591500   33592500      2       1  150064       2.8957    0.0018913
enh89900     6   33597700   33598700      6       2  150064       2.4686    0.0067815
enh89901     6   33599700   33600700      5       2  150064        2.715    0.0033139
enh89902     6   33606200   33607200      8       3  150064       3.7248   9.7744e-05
enh89903     6   33622300   33623300      5       3  150064       4.2483   1.0769e-05
enh89904     6   33640900   33641900      4       2  150064       2.2193     0.013235
enh89905     6   33644600   33645600      4       2  150064       2.5772    0.0049804
enh89906     6   33659400   33660400      8       1  150064       3.0692    0.0010731
enh89907     6   33661600   33662600      5       3  150064       4.1441    1.706e-05
enh89908     6   33664900   33665900      2       1  150064       3.8948   4.9138e-05
enh89909     6   33667800   33668800      7       3  150064       4.3518   6.7509e-06
enh89910     6   33670200   33671200      5       2  150064       2.8236    0.0023741
enh89911     6   33671800   33672800      6       2  150064       3.9434   4.0173e-05
enh89912     6   33677700   33678700      4       2  150064       2.4279    0.0075928
enh89913     6   33679600   33680600      7       2  150064       2.8356    0.0022866
enh89914     6   33685800   33686800      7       4  150064       4.6521   1.6426e-06
enh89916     6   33700300   33701300      4       2  150064       4.5441    2.759e-06
enh89917     6   33704900   33705900      5       2  150064       3.5705   0.00017818
enh89918     6   33707300   33708300      6       3  150064       4.5975   2.1377e-06
enh89919     6   33709700   33710700      6       3  150064       4.8311   6.7886e-07
enh89920     6   33710700   33711700      3       1  150064       5.2698     6.83e-08
enh89922     6   33719000   33720000      3       2  150064       3.9247   4.3416e-05
enh89923     6   33729000   33730000      4       2  150064       4.4508   4.2767e-06
enh89926     6   33749100   33750100      9       2  150064       3.0616    0.0011008
enh89930     6   33825200   33826200      3       2  150064       3.5226   0.00021368
enh89931     6   33827400   33828400      3       2  150064       2.1709      0.01497
enh89932     6   33842700   33843700      2       1  150064        2.291     0.010981
enh89933     6   33853500   33854500      5       3  150064       3.0123    0.0012965
enh89940     6   33955700   33956700      4       2  150064       3.3129   0.00046174
enh89941     6   34023500   34024500      1       1  150064       2.4735     0.006689
enh89946     6   34215100   34216100      4       2  150064       1.6978     0.044776
enh89969     6   34337700   34338700      1       1  150064       2.1414      0.01612
enh89973     6   34356400   34357400      1       1  150064       2.3809     0.008635
enh89974     6   34357700   34358700      1       1  150064       2.1859      0.01441
enh89976     6   34382500   34383500      6       3  150064       1.8717     0.030622
enh89979     6   34458300   34459300      2       1  150064       1.9263     0.027031
enh89980     6   34479800   34480800      5       2  150064       1.6993     0.044636
enh89984     6   34528000   34529000      4       2  150064       2.6381    0.0041692
enh89985     6   34530600   34531600      7       4  150064       2.7367    0.0031031
enh89987     6   34559600   34560600      3       1  150064       2.1488     0.015824
enh89990     6   34577100   34578100      4       2  150064       2.3547    0.0092692
enh90019     6   34903600   34904600      6       3  150064       2.2905     0.010997
enh90028     6   34979200   34980200      3       2  150064       2.4138    0.0078929
enh90030     6   34982900   34983900      1       1  150064       2.0772      0.01889
enh90032     6   34988800   34989800      3       2  150064        2.282     0.011245
enh90035     6   35004200   35005200      3       2  150064       2.3695    0.0089049
enh90036     6   35004900   35005900      1       1  150064       2.3602     0.009133
enh90047     6   35114200   35115200      4       2  150064       1.9261     0.027044
enh90051     6   35133400   35134400      3       2  150064       2.0032     0.022578
enh90089     6   35451300   35452300      1       1  150064       1.6898      0.04553
enh90119     6   35886000   35887000      3       2  150064       1.6844     0.046055
enh90150     6   36209400   36210400      2       1  150064       1.8221     0.034224
enh90204     6   36733300   36734300      3       2  150064       1.8743     0.030444
enh90264     6   37150300   37151300      4       2  150064       1.9845     0.023603
enh90275     6   37440400   37441400      2       1  150064       1.7613     0.039097
enh90280     6   37458800   37459800      4       2  150064       1.7735     0.038071
enh90287     6   37631900   37632900      5       2  150064       1.7001     0.044556
enh90294     6   37758700   37759700      1       1  150064       2.0272      0.02132
enh90296     6   37776700   37777700      4       2  150064         2.32     0.010171
enh90297     6   37785400   37786400      3       2  150064       2.1637     0.015242
[truncated: 770,733 more chars]
