# Supplementary material for: Identifying enhancer properties associated with genetic risk for complex traits using regulome-wide association studies
Source: PLoS Comput Biol. 2022 Sep 7;18(9):e1010430. doi: 10.1371/journal.pcbi.1010430 (PMC9484640; doi:10.1371/journal.pcbi.1010430)
Supplement: S3 Table — Sample names are as described in the ROADMAP epigenomics project integrative analysis portal: https://egg2.wustl.edu/roadmap/web_portal/meta.html. (ZIP) [file pcbi.1010430.s010.zip › supplemental_table3/E114lung_sig_enhancers05.gcov.out]

GENE       CHR      START       STOP  NSNPS  NPARAM       N        ZSTAT            P
enh44314     1    1169100    1170100      3       1  150064       1.9334     0.026593
enh44316     1    1179200    1180200      4       2  150064       2.0613     0.019638
enh44384     1    1841200    1842200      3       1  150064       2.0797     0.018775
enh44389     1    2063200    2064200      1       1  150064       2.0727       0.0191
enh44391     1    2071100    2072100      5       2  150064       3.2169   0.00064792
enh44392     1    2080200    2081200      1       1  150064       3.5192    0.0002164
enh44393     1    2082200    2083200      8       2  150064       3.1966   0.00069533
enh44394     1    2101600    2102600      1       1  150064       3.4508    0.0002795
enh44398     1    2126800    2127800      2       1  150064       2.5265    0.0057606
enh44402     1    2137400    2138400      2       1  150064       2.6153    0.0044576
enh44408     1    2173700    2174700      1       1  150064       3.7831    7.743e-05
enh44433     1    2384600    2385600      2       1  150064       4.1721   1.5091e-05
enh44434     1    2391100    2392100      5       2  150064       4.0566     2.49e-05
enh44444     1    2486600    2487600      1       1  150064       2.5752     0.005009
enh44504     1    6088100    6089100      2       1  150064       1.7294      0.04187
enh44512     1    6264200    6265200      3       2  150064         2.25     0.012223
enh44535     1    6447000    6448000      2       1  150064       1.7695     0.038403
enh44537     1    6531700    6532700      2       1  150064       2.2622     0.011844
enh44541     1    6552300    6553300      3       1  150064       1.9459     0.025835
enh44542     1    6555400    6556400      2       1  150064       2.0574     0.019824
enh44543     1    6561700    6562700      2       1  150064       2.0159     0.021905
enh44553     1    6669200    6670200      2       1  150064       1.8024     0.035742
enh44555     1    6684100    6685100      2       1  150064       2.1264     0.016733
enh44556     1    6686200    6687200      1       1  150064       3.9894    3.312e-05
enh44559     1    6759700    6760700      2       1  150064       3.5669   0.00018061
enh44566     1    6846900    6847900      3       1  150064       1.7795     0.037581
enh44573     1    6862500    6863500      1       1  150064       1.6802      0.04646
enh44596     1    7315300    7316300      4       1  150064        1.857     0.031656
enh44620     1    7534500    7535500      2       1  150064       2.0911      0.01826
enh44665     1    8138700    8139700      1       1  150064       1.7136       0.0433
enh44675     1    8196800    8197800      3       2  150064         1.91     0.028065
enh44707     1    8362400    8363400      2       1  150064       3.5833   0.00016966
enh44709     1    8402300    8403300      4       2  150064       2.3004     0.010712
enh44710     1    8403900    8404900      2       1  150064       3.1255   0.00088761
enh44712     1    8427200    8428200      1       1  150064       2.9348     0.001669
enh44717     1    8454400    8455400      2       1  150064       3.3185   0.00045251
enh44718     1    8456800    8457800      1       1  150064       1.6541      0.04905
enh44719     1    8458200    8459200      1       1  150064       2.3545     0.009273
enh44720     1    8469200    8470200      3       1  150064       5.4735   2.2064e-08
enh44721     1    8472600    8473600      2       1  150064       4.9856   3.0891e-07
enh44724     1    8484600    8485600      2       1  150064       4.3574   6.5811e-06
enh44728     1    8523200    8524200      1       1  150064       2.4231     0.007694
enh44729     1    8525800    8526800      1       1  150064       3.2186    0.0006441
enh44730     1    8535900    8536900      1       1  150064       4.4399    4.499e-06
enh44733     1    8542900    8543900      2       1  150064       2.1847     0.014455
enh44734     1    8553700    8554700      3       2  150064       4.4014    5.379e-06
enh44735     1    8557100    8558100      2       1  150064       2.8573    0.0021361
enh44740     1    8600400    8601400      3       2  150064       3.6892    0.0001125
enh44742     1    8614800    8615800      2       1  150064       3.0698    0.0010711
enh44743     1    8620600    8621600      1       1  150064       2.5716     0.005062
enh44744     1    8623200    8624200      3       2  150064       2.3761    0.0087482
enh44746     1    8655600    8656600      2       1  150064       2.6443    0.0040927
enh44747     1    8658200    8659200      5       2  150064       2.9347    0.0016695
enh44748     1    8685500    8686500      2       1  150064       1.6667     0.047782
enh44751     1    8691000    8692000      1       1  150064        2.875      0.00202
enh44752     1    8703500    8704500      1       1  150064       2.8288     0.002336
enh44754     1    8712100    8713100      2       1  150064       2.6253    0.0043289
enh44755     1    8719200    8720200      1       1  150064       2.4949       0.0063
enh44758     1    8725600    8726600      1       1  150064       2.9385     0.001649
enh44759     1    8727900    8728900      4       2  150064       1.7639     0.038877
enh44760     1    8729400    8730400      2       1  150064       2.0911      0.01826
enh44761     1    8731500    8732500      2       1  150064        2.832    0.0023129
enh44764     1    8741300    8742300      2       1  150064         2.38    0.0086572
enh44766     1    8759200    8760200      1       1  150064       1.7527      0.03983
enh44768     1    8766700    8767700      2       1  150064       1.8211     0.034297
enh44769     1    8769800    8770800      2       1  150064       3.8391   6.1754e-05
enh44771     1    8773000    8774000      1       1  150064       2.6506     0.004018
enh44775     1    8800000    8801000      1       1  150064       1.7758      0.03788
enh44779     1    8869100    8870100      1       1  150064       2.4829     0.006516
enh44790     1    8927800    8928800      1       1  150064       1.9393      0.02623
enh44796     1    8959600    8960600      3       1  150064       1.6953     0.045007
enh44797     1    8964600    8965600      1       1  150064       1.9214      0.02734
enh44799     1    8971100    8972100      3       2  150064       2.0245     0.021458
enh44801     1    8978000    8979000      4       1  150064       2.2139     0.013419
enh44802     1    9001600    9002600      6       3  150064       2.9046    0.0018385
enh44824     1    9221200    9222200      1       1  150064       1.9856      0.02354
enh44839     1    9326700    9327700      4       2  150064       1.9922     0.023176
enh44934     1   10346700   10347700      3       1  150064       1.6461     0.049876
enh44996     1   11117800   11118800      2       1  150064       1.7327     0.041571
enh45012     1   11335700   11336700      1       1  150064       2.0523      0.02007
enh45040     1   11990200   11991200      2       1  150064       1.7587     0.039313
enh45042     1   11997200   11998200      3       1  150064       2.7109    0.0033549
enh45043     1   11998100   11999100      1       1  150064       2.7935     0.002607
enh45045     1   12000300   12001300      4       1  150064       2.0448     0.020437
enh45052     1   12107100   12108100      1       1  150064       3.1955    0.0006979
enh45054     1   12128000   12129000      2       1  150064       2.6411    0.0041314
enh45055     1   12135200   12136200      5       2  150064       2.1026      0.01775
enh45134     1   14074400   14075400      2       1  150064       1.6562     0.048838
enh45139     1   14090500   14091500      1       1  150064       1.7987      0.03603
enh45151     1   14812700   14813700      6       3  150064       1.8795     0.030086
enh45182     1   15507100   15508100      8       2  150064       1.6649     0.047967
enh45194     1   15533100   15534100      2       1  150064       1.8672     0.030939
enh45211     1   15692700   15693700      3       1  150064       2.5058    0.0061091
enh45293     1   16353200   16354200      4       2  150064       2.2654     0.011743
enh45324     1   16542400   16543400      7       2  150064        2.262     0.011848
enh45327     1   16564100   16565100      2       1  150064       2.7283    0.0031827
enh45328     1   16570400   16571400      1       1  150064        2.126      0.01675
enh45331     1   16592700   16593700      2       1  150064       1.9997     0.022765
enh45332     1   16619800   16620800      4       2  150064       2.1494     0.015801
enh45333     1   16650400   16651400      1       1  150064       2.2849      0.01116
enh45336     1   16690500   16691500      3       1  150064       1.9097     0.028088
enh45338     1   16697200   16698200      2       1  150064       1.6637     0.048085
enh45339     1   16699500   16700500      2       1  150064       1.7945     0.036368
enh45341     1   16703400   16704400      3       1  150064       2.0108     0.022174
enh45342     1   16710500   16711500      1       1  150064       1.8349      0.03326
enh45343     1   16714200   16715200      2       1  150064       1.7653      0.03876
enh45345     1   16722900   16723900      4       1  150064       2.0449      0.02043
enh45375     1   17307500   17308500      3       2  150064       2.4274    0.0076031
enh45376     1   17310800   17311800      3       2  150064        4.112   1.9615e-05
enh45380     1   17342400   17343400      5       2  150064       2.0112     0.022154
enh45381     1   17371800   17372800      6       1  150064       2.4293    0.0075639
enh45382     1   17378200   17379200      3       2  150064       2.7772    0.0027413
enh45383     1   17386000   17387000      4       2  150064       2.9968     0.001364
enh45385     1   17390100   17391100      9       3  150064       2.0368     0.020835
enh45389     1   17454600   17455600      2       1  150064       1.8986     0.028807
enh45399     1   17552300   17553300      3       2  150064       2.6995    0.0034724
enh45400     1   17553800   17554800      4       2  150064       1.8919      0.02925
enh45402     1   17561000   17562000      3       2  150064       2.7033    0.0034323
enh45412     1   17675000   17676000      8       2  150064       1.7946     0.036363
enh45498     1   19641400   19642400      3       2  150064       1.7859     0.037057
enh45530     1   19831300   19832300      4       2  150064        2.104     0.017687
enh45537     1   19943000   19944000      1       1  150064       1.9601      0.02499
enh45544     1   19974600   19975600      9       4  150064       1.7098     0.043651
enh45583     1   20819800   20820800      1       1  150064       1.7361      0.04127
enh45601     1   21060100   21061100      2       1  150064        2.354    0.0092853
enh45602     1   21061800   21062800      1       1  150064       2.6181     0.004421
enh45603     1   21066700   21067700      6       3  150064       2.4931    0.0063315
enh45608     1   21140200   21141200      3       1  150064       2.4477    0.0071881
enh45609     1   21156300   21157300      2       1  150064       1.8852     0.029698
enh45612     1   21172200   21173200      2       1  150064       1.8316     0.033509
enh45614     1   21193600   21194600      2       1  150064       2.7117    0.0033469
enh45615     1   21197500   21198500      2       1  150064       1.8934     0.029152
enh45618     1   21222100   21223100      5       3  150064        2.602    0.0046334
enh45620     1   21229400   21230400      1       1  150064       2.6833     0.003645
enh45621     1   21232800   21233800      2       1  150064       2.4483    0.0071758
enh45625     1   21323600   21324600      4       2  150064       1.8866     0.029605
enh45626     1   21342500   21343500      3       2  150064       2.9619    0.0015285
enh45627     1   21345200   21346200      3       2  150064       2.3071     0.010525
enh45628     1   21347300   21348300      1       1  150064       1.8589      0.03152
enh45629     1   21348800   21349800      2       1  150064       2.0738     0.019051
enh45630     1   21351400   21352400      4       2  150064        2.339    0.0096673
enh45632     1   21369100   21370100      6       3  150064       2.5651    0.0051572
enh45634     1   21376200   21377200      3       1  150064       2.3494     0.009401
enh45636     1   21385400   21386400      4       2  150064       2.3221     0.010114
enh45637     1   21395700   21396700      2       1  150064       1.9849      0.02358
enh45639     1   21403300   21404300      4       2  150064       2.5195    0.0058759
enh45640     1   21409900   21410900      3       1  150064       2.2582     0.011965
enh45641     1   21415800   21416800      3       1  150064       2.7094    0.0033702
enh45642     1   21417300   21418300      2       1  150064       2.9799    0.0014419
enh45643     1   21441200   21442200      3       1  150064       1.7377     0.041129
enh45645     1   21465900   21466900      1       1  150064       2.4763     0.006638
enh45646     1   21475100   21476100      3       2  150064       1.9115     0.027969
enh45647     1   21477100   21478100      4       2  150064       2.0767     0.018916
enh45652     1   21489100   21490100      2       1  150064        2.621    0.0043839
enh45653     1   21497800   21498800      3       1  150064        2.972    0.0014791
enh45654     1   21499900   21500900      1       1  150064       2.4774     0.006618
enh45655     1   21521500   21522500      1       1  150064       1.7381       0.0411
enh45721     1   22029700   22030700      2       1  150064       1.8437     0.032617
enh45722     1   22032200   22033200      2       1  150064       1.9721     0.024299
enh45723     1   22085600   22086600      5       2  150064        1.674     0.047065
enh45724     1   22090500   22091500      6       2  150064       1.6863     0.045866
enh45725     1   22092100   22093100      6       2  150064       2.2457     0.012363
enh45757     1   22350000   22351000      5       2  150064       2.2927     0.010933
enh45760     1   22374800   22375800      2       1  150064       3.2572   0.00056259
enh45762     1   22382300   22383300      3       2  150064       2.2184     0.013265
enh45764     1   22398600   22399600      1       1  150064       3.3647    0.0003831
enh45770     1   22448600   22449600      7       4  150064       1.7571     0.039447
enh45901     1   24106700   24107700      1       1  150064       1.6674      0.04772
enh45962     1   24690300   24691300      6       3  150064       2.2173     0.013303
enh45968     1   24719500   24720500      3       1  150064       2.3825    0.0085973
enh45971     1   24744800   24745800      4       2  150064       2.1968     0.014018
enh45975     1   24842000   24843000      2       1  150064        2.274     0.011484
enh45976     1   24862200   24863200      4       2  150064       2.4306    0.0075369
enh45977     1   24867200   24868200      6       2  150064       2.8995    0.0018685
enh45983     1   24967400   24968400      2       1  150064       2.5702    0.0050815
enh45986     1   25004400   25005400      1       1  150064        3.688     0.000113
enh46153     1   26700200   26701200      3       1  150064       1.7113     0.043515
enh46156     1   26712100   26713100      2       1  150064       2.0498      0.02019
enh46168     1   26881900   26882900      1       1  150064       2.1998      0.01391
enh46169     1   26900700   26901700      8       3  150064       2.7432    0.0030419
enh46175     1   27013900   27014900      2       1  150064        1.933     0.026618
enh46176     1   27017300   27018300      2       1  150064       2.1623     0.015297
enh46178     1   27033600   27034600      2       1  150064       2.6037    0.0046111
enh46179     1   27039200   27040200      1       1  150064       2.7254     0.003211
enh46180     1   27041700   27042700      2       1  150064       1.8757     0.030351
enh46183     1   27048400   27049400      1       1  150064       2.7248     0.003217
enh46184     1   27051900   27052900      4       1  150064       2.7077    0.0033878
enh46185     1   27057100   27058100      1       1  150064       2.7106     0.003358
enh46189     1   27094700   27095700      1       1  150064       2.7557     0.002928
enh46198     1   27157600   27158600      1       1  150064        2.646     0.004073
enh46201     1   27175300   27176300      1       1  150064       2.4217     0.007724
enh46202     1   27179300   27180300      1       1  150064       3.8436    6.061e-05
enh46204     1   27184800   27185800      1       1  150064       1.9879      0.02341
enh46205     1   27187400   27188400      2       1  150064       2.1351     0.016377
enh46206     1   27214800   27215800      1       1  150064       2.4794      0.00658
enh46209     1   27247000   27248000      2       1  150064       2.7103    0.0033606
enh46210     1   27249800   27250800      1       1  150064        2.512     0.006003
enh46214     1   27294200   27295200      1       1  150064        2.416     0.007847
enh46215     1   27297800   27298800      3       2  150064       2.1029     0.017738
enh46224     1   27423400   27424400      1       1  150064       1.8901      0.02937
enh46228     1   27444500   27445500      4       1  150064       1.8783     0.030168
enh46230     1   27449000   27450000      2       1  150064        2.571    0.0050697
enh46232     1   27465200   27466200      1       1  150064       1.8414      0.03278
enh46251     1   27693900   27694900      1       1  150064       1.8301      0.03362
enh46288     1   27899600   27900600      2       1  150064       1.7821     0.037367
enh46297     1   27932800   27933800      2       1  150064       1.9507     0.025546
enh46298     1   27947800   27948800      2       1  150064       1.6501     0.049462
enh46299     1   27951100   27952100      1       1  150064       1.7491      0.04014
enh46300     1   27958000   27959000      6       2  150064       1.8263     0.033902
enh46301     1   27969900   27970900      1       1  150064       1.9646      0.02473
enh46325     1   28269300   28270300      1       1  150064       1.8448      0.03253
enh46342     1   28431500   28432500      3       2  150064        2.405    0.0080863
enh46347     1   28462500   28463500      1       1  150064       3.7917    7.481e-05
enh46352     1   28500100   28501100      2       1  150064       3.6693   0.00012161
enh46360     1   28588000   28589000      2       1  150064       2.6132    0.0044846
enh46365     1   28622600   28623600      3       2  150064       2.1398     0.016187
enh46375     1   28717800   28718800      6       2  150064       2.1752     0.014806
enh46376     1   28718600   28719600      3       2  150064       2.8125    0.0024578
enh46377     1   28721500   28722500      5       1  150064       1.7638     0.038882
enh46378     1   28726000   28727000      4       1  150064       2.1669      0.01512
enh46379     1   28736100   28737100      8       3  150064       2.2663     0.011716
enh46380     1   28741500   28742500      2       1  150064       2.0323     0.021061
enh46381     1   28743400   28744400      2       1  150064       2.0408     0.020638
enh46384     1   28765700   28766700      3       1  150064       2.1488     0.015824
enh46385     1   28774200   28775200      1       1  150064       1.8358      0.03319
enh46387     1   28782100   28783100      2       1  150064       1.8159     0.034693
enh46390     1   28837800   28838800      5       2  150064       2.5671    0.0051283
enh46393     1   28845800   28846800      2       1  150064       1.9461     0.025824
enh46395     1   28847800   28848800      1       1  150064       2.8219     0.002387
enh46396     1   28852600   28853600      2       1  150064       2.7427    0.0030464
enh46397     1   28853200   28854200      4       1  150064       2.7444    0.0030313
enh46403     1   28966900   28967900      2       1  150064       2.2745     0.011467
enh46404     1   28967600   28968600      2       1  150064       2.2942     0.010889
enh46405     1   28970700   28971700      1       1  150064       2.3123      0.01038
enh46406     1   28973600   28974600      2       1  150064       2.0484     0.020261
enh46413     1   29070500   29071500      2       1  150064       3.3538   0.00039852
enh46416     1   29111200   29112200      1       1  150064       2.4417      0.00731
enh46417     1   29186700   29187700      2       1  150064       2.5335    0.0056462
enh46420     1   29211800   29212800      5       1  150064       2.1952     0.014076
enh46423     1   29241800   29242800      2       1  150064       2.8521    0.0021717
enh46435     1   29505000   29506000      3       2  150064       2.5506    0.0053764
enh46437     1   29512400   29513400      2       1  150064       2.4132    0.0079063
enh46441     1   29555600   29556600      4       2  150064       1.8991     0.028773
enh46442     1   29557600   29558600      3       1  150064       2.1232     0.016867
enh46446     1   29575400   29576400      3       2  150064       2.6613    0.0038925
enh46454     1   30112500   30113500      3       2  150064       2.4698    0.0067587
enh46459     1   30446700   30447700      3       2  150064       1.9486     0.025671
enh46460     1   30457200   30458200      2       1  150064       4.2256   1.1917e-05
enh46465     1   30852200   30853200      2       1  150064       2.1618     0.015317
enh46471     1   31148300   31149300      3       1  150064       1.8175      0.03457
enh46483     1   31274600   31275600      1       1  150064       1.7209      0.04263
enh46484     1   31281500   31282500      1       1  150064        1.797      0.03617
enh46489     1   31350000   31351000      3       2  150064       1.8692     0.030796
enh46524     1   31770800   31771800      2       1  150064       3.3482   0.00040666
enh46525     1   31771800   31772800      5       2  150064       3.9229   4.3737e-05
enh46526     1   31778700   31779700      1       1  150064       2.1675       0.0151
enh46528     1   31844800   31845800      3       2  150064       2.0867     0.018456
enh46531     1   31854500   31855500      3       1  150064       4.3807   5.9157e-06
enh46532     1   31870000   31871000      3       1  150064       3.5009   0.00023187
enh46533     1   31882700   31883700      1       1  150064       2.8523      0.00217
enh46534     1   31889000   31890000      1       1  150064       2.8345     0.002295
enh46535     1   31891200   31892200      2       1  150064       2.9711    0.0014836
enh46591     1   32398700   32399700      3       2  150064       2.0779     0.018861
enh46594     1   32411100   32412100      2       1  150064       2.0879     0.018402
enh46625     1   32616500   32617500      1       1  150064       2.0177      0.02181
enh46638     1   32707400   32708400      3       1  150064       1.7063     0.043974
enh46639     1   32708000   32709000      1       1  150064       1.8506      0.03211
enh46640     1   32713000   32714000      1       1  150064       1.6948      0.04506
enh46657     1   32914100   32915100      2       1  150064       1.7254     0.042229
enh46681     1   33222600   33223600      2       1  150064       2.2327     0.012783
enh46683     1   33229200   33230200      4       2  150064       2.0103     0.022201
enh46690     1   33257300   33258300      4       2  150064       2.1256     0.016767
enh46714     1   33502600   33503600      2       1  150064       1.8687     0.030829
enh46726     1   33618600   33619600      2       1  150064       1.9122     0.027923
enh46727     1   33626400   33627400      2       1  150064       1.6613     0.048329
enh46736     1   33724100   33725100      3       2  150064       2.2615     0.011863
enh46738     1   33766200   33767200      3       2  150064       2.3437    0.0095463
enh46760     1   33936900   33937900      2       1  150064       2.0795     0.018788
enh46772     1   35318100   35319100      4       2  150064       1.8872     0.029566
enh46773     1   35322900   35323900      4       2  150064        1.898     0.028849
enh46807     1   36102000   36103000      2       1  150064       3.6011   0.00015847
enh46811     1   36275700   36276700      3       2  150064       4.0586   2.4684e-05
enh46819     1   36555600   36556600      3       2  150064        3.192   0.00070642
enh46820     1   36565600   36566600      3       1  150064       2.3575    0.0091985
enh46821     1   36574200   36575200      2       1  150064         1.76     0.039204
enh46822     1   36580900   36581900      2       1  150064       1.8026     0.035725
enh46824     1   36593500   36594500      1       1  150064       3.8529    5.836e-05
enh46825     1   36600500   36601500      2       1  150064       3.3181   0.00045322
enh46826     1   36605700   36606700      1       1  150064       3.1162     0.000916
enh46827     1   36613100   36614100      3       1  150064       3.8801   5.2202e-05
enh46829     1   36624600   36625600      3       2  150064       2.2319     0.012811
enh46831     1   36631300   36632300      2       1  150064       3.9408   4.0604e-05
enh46834     1   36637400   36638400      1       1  150064       4.5633    2.518e-06
enh46838     1   36652800   36653800      4       2  150064       2.5498    0.0053889
enh46839     1   36653600   36654600      3       2  150064       1.9736     0.024214
enh46908     1   38271800   38272800      4       2  150064       2.3417     0.009599
enh46909     1   38275800   38276800      2       1  150064       2.7272    0.0031936
enh46914     1   38327100   38328100      6       3  150064       2.6344    0.0042141
enh46915     1   38330900   38331900      2       1  150064       3.2236   0.00063292
enh46917     1   38395600   38396600      3       1  150064       2.8765    0.0020106
enh46923     1   38453500   38454500      1       1  150064        2.104      0.01769
enh46942     1   38910200   38911200      5       2  150064       2.8673    0.0020696
enh46944     1   39193900   39194900      3       1  150064        2.399    0.0082196
enh46957     1   39468700   39469700      1       1  150064       2.3639     0.009042
enh46959     1   39512800   39513800      4       2  150064       2.0411     0.020618
enh46960     1   39541900   39542900      2       1  150064       2.9168    0.0017683
enh46965     1   39574800   39575800      2       1  150064       1.7871     0.036959
enh46968     1   39581800   39582800      4       2  150064       2.1074     0.017543
enh46985     1   39636800   39637800      3       1  150064       1.7642     0.038851
enh46986     1   39637300   39638300      1       1  150064       1.7855      0.03709
enh46991     1   39648200   39649200      2       1  150064       1.8156     0.034712
enh46992     1   39650400   39651400      1       1  150064       1.7696       0.0384
enh46993     1   39652000   39653000      2       1  150064       1.9017     0.028608
enh47001     1   39668900   39669900      2       1  150064       1.7404     0.040897
enh47017     1   39859000   39860000      2       1  150064       1.7647     0.038809
enh47019     1   39862500   39863500      3       2  150064       1.9221       0.0273
enh47036     1   40118700   40119700      4       2  150064       1.7309     0.041736
enh47072     1   40605800   40606800      1       1  150064       1.7743      0.03801
enh47099     1   40998000   40999000      3       2  150064       1.9022     0.028572
enh47106     1   41155600   41156600      3       2  150064       2.3236     0.010073
enh47107     1   41159500   41160500      4       2  150064       2.4007     0.008182
enh47108     1   41164900   41165900      5       2  150064       2.3013     0.010688
enh47109     1   41168900   41169900      5       2  150064       1.8471      0.03237
enh47112     1   41178500   41179500      2       1  150064        2.522    0.0058352
enh47114     1   41205000   41206000      5       3  150064       3.2739   0.00053034
enh47132     1   41380500   41381500      4       2  150064       1.8882     0.029501
enh47136     1   41407400   41408400      4       2  150064       2.1794      0.01465
enh47146     1   41437700   41438700      2       1  150064       2.1472     0.015889
enh47148     1   41452000   41453000      3       2  150064       2.3384    0.0096829
enh47150     1   41469600   41470600      3       2  150064       2.1306     0.016563
enh47152     1   41485900   41486900      4       2  150064       2.0763     0.018935
enh47157     1   41574000   41575000      4       2  150064       1.6785     0.046622
enh47158     1   41576000   41577000      2       1  150064       2.5893    0.0048081
enh47159     1   41588700   41589700      2       1  150064       1.6467     0.049808
enh47173     1   41853500   41854500      3       1  150064       2.0269     0.021335
enh47175     1   41897300   41898300      6       2  150064       2.0776     0.018874
enh47176     1   41898900   41899900      2       1  150064        2.695    0.0035195
enh47178     1   41919800   41920800      1       1  150064         1.69      0.04551
enh47181     1   41949500   41950500      5       3  150064       2.1362     0.016331
enh47182     1   41952800   41953800      6       2  150064        1.719     0.042812
enh47185     1   41969400   41970400      4       2  150064       1.7622      0.03902
enh47219     1   42317200   42318200      2       1  150064       1.8417     0.032759
enh47289     1   43419600   43420600      3       2  150064       2.1424      0.01608
enh47291     1   43427500   43428500      3       2  150064       2.7077    0.0033878
enh47312     1   43739700   43740700      4       2  150064       1.8094     0.035197
enh47313     1   43759800   43760800      2       1  150064        2.976    0.0014603
enh47317     1   43815600   43816600      1       1  150064       3.5706    0.0001781
enh47321     1   43830800   43831800      2       1  150064       1.9653     0.024692
enh47322     1   43836000   43837000      3       2  150064       2.8528    0.0021666
enh47326     1   43856500   43857500      3       1  150064       3.6146   0.00015038
enh47328     1   43901100   43902100      2       1  150064       3.4636   0.00026649
enh47330     1   43920200   43921200      3       2  150064       4.1734   1.5006e-05
enh47337     1   43999000   44000000      3       2  150064       2.5678    0.0051167
enh47338     1   44002400   44003400      1       1  150064       2.9111     0.001801
enh47339     1   44005800   44006800      2       1  150064       2.8263    0.0023541
enh47341     1   44010100   44011100      4       2  150064       2.6258    0.0043228
enh47342     1   44011400   44012400      1       1  150064       1.6572      0.04874
enh47343     1   44012500   44013500      3       2  150064       2.8609    0.0021123
enh47344     1   44015300   44016300      3       1  150064       2.0885     0.018378
enh47346     1   44018400   44019400      1       1  150064       3.1374    0.0008524
enh47347     1   44019700   44020700      2       1  150064       3.1776   0.00074247
enh47348     1   44022800   44023800      1       1  150064       3.0287     0.001228
enh47349     1   44024100   44025100      2       1  150064       2.6016    0.0046399
enh47351     1   44031600   44032600      3       2  150064       3.2668   0.00054392
enh47352     1   44047400   44048400      5       2  150064       2.8226    0.0023819
enh47353     1   44052900   44053900      3       1  150064       1.9164     0.027658
enh47354     1   44113800   44114800      3       1  150064       3.3624   0.00038635
enh47355     1   44117600   44118600      3       2  150064       4.0608   2.4453e-05
enh47357     1   44133900   44134900      1       1  150064       3.3367    0.0004239
enh47358     1   44136900   44137900      2       1  150064       2.7227    0.0032376
enh47359     1   44153800   44154800      1       1  150064       3.5304    0.0002075
enh47360     1   44171000   44172000      2       1  150064       2.8891     0.001932
enh47363     1   44177500   44178500      2       1  150064       2.5679    0.0051161
enh47364     1   44228700   44229700      1       1  150064       3.2448    0.0005877
enh47366     1   44239900   44240900      2       1  150064       2.7456    0.0030204
enh47367     1   44241700   44242700      2       1  150064       2.4065    0.0080536
enh47368     1   44246900   44247900      1       1  150064       2.9904     0.001393
enh47369     1   44248800   44249800      3       2  150064       3.7981   7.2899e-05
enh47370     1   44251600   44252600      2       1  150064       2.3699    0.0088966
enh47373     1   44286800   44287800      5       2  150064       2.2591     0.011938
enh47375     1   44296100   44297100      2       1  150064       3.9022   4.7662e-05
enh47376     1   44300500   44301500      1       1  150064        2.945     0.001615
enh47377     1   44318800   44319800      3       1  150064       3.9946   3.2404e-05
enh47381     1   44333600   44334600      2       1  150064       2.8449    0.0022214
enh47382     1   44344500   44345500      2       1  150064       3.9801   3.4443e-05
enh47383     1   44350500   44351500      3       2  150064       3.2264   0.00062671
enh47384     1   44377900   44378900      3       2  150064       2.5971    0.0047002
enh47386     1   44386900   44387900      4       2  150064       2.2676     0.011677
enh47387     1   44395500   44396500      5       2  150064          1.7     0.044565
enh47389     1   44400400   44401400      4       2  150064       2.6634    0.0038677
enh47390     1   44402600   44403600      4       2  150064       2.2153     0.013371
enh47391     1   44414100   44415100      4       2  150064       3.6117   0.00015211
enh47393     1   44439100   44440100      2       1  150064       1.9816     0.023762
enh47394     1   44442700   44443700      5       2  150064       2.5588    0.0052521
enh47395     1   44446600   44447600      3       2  150064       1.9206     0.027392
enh47398     1   44455900   44456900      1       1  150064       2.0898      0.01832
enh47399     1   44460300   44461300      3       1  150064       2.1489     0.015823
enh47401     1   44480800   44481800      1       1  150064       1.7054      0.04406
enh47410     1   44525300   44526300      2       1  150064       2.3398    0.0096476
enh47413     1   44554700   44555700      3       2  150064       2.0944     0.018113
enh47414     1   44567200   44568200      8       2  150064       1.7395     0.040973
enh47417     1   44677600   44678600      1       1  150064       2.7892     0.002642
enh47418     1   44680000   44681000      1       1  150064       2.3252      0.01003
enh47420     1   44692400   44693400      3       2  150064        1.669     0.047557
enh47421     1   44704700   44705700      2       1  150064       2.6077    0.0045579
enh47559     1   46770800   46771800      1       1  150064       2.3141      0.01033
enh47584     1   47640700   47641700      4       2  150064       1.8457     0.032464
enh47609     1   48274900   48275900      3       2  150064       1.9918     0.023196
enh47621     1   48526900   48527900      3       2  150064       1.6655     0.047904
enh47636     1   49344600   49345600      1       1  150064       1.6698      0.04748
enh47674     1   51985500   51986500      4       2  150064       1.6839     0.046102
enh47783     1   53610200   53611200      4       2  150064       1.8187     0.034482
enh47787     1   53641800   53642800      4       2  150064       1.9399     0.026196
enh47791     1   53660900   53661900      1       1  150064        2.074      0.01904
enh47793     1   53684400   53685400      1       1  150064       2.2179      0.01328
enh47795     1   53702100   53703100      4       2  150064       2.5829    0.0048987
enh47797     1   53712100   53713100      1       1  150064       3.3865    0.0003539
enh47798     1   53759700   53760700      1       1  150064         2.26      0.01191
enh47827     1   54447400   54448400      1       1  150064       2.3782     0.008699
enh47828     1   54448200   54449200      2       1  150064       2.3025     0.010653
enh47836     1   54623500   54624500      1       1  150064       2.1553      0.01557
enh47839     1   54685200   54686200      3       2  150064       2.1506     0.015755
enh47841     1   54694800   54695800      1       1  150064       2.0633      0.01954
enh47856     1   54800900   54801900      1       1  150064       2.3764     0.008741
enh47859     1   54850300   54851300      1       1  150064       2.1615      0.01533
enh47945     1   56008700   56009700      3       1  150064       1.9435     0.025978
enh47946     1   56025400   56026400      1       1  150064       1.7179      0.04291
enh47947     1   56038300   56039300      5       3  150064       1.8783     0.030168
enh47949     1   56046400   56047400      4       2  150064       1.6724     0.047227
enh47951     1   56055200   56056200      4       2  150064       1.7337     0.041487
enh47955     1   56136000   56137000      3       2  150064       1.8156     0.034718
enh47956     1   56149600   56150600      1       1  150064       2.0214      0.02162
enh47957     1   56161000   56162000      9       2  150064       2.0801      0.01876
enh48023     1   57175900   57176900      1       1  150064       1.7957      0.03627
enh48025     1   57286300   57287300      5       2  150064       1.7706     0.038315
enh48028     1   57983700   57984700      2       1  150064       2.8932    0.0019066
enh48029     1   57987400   57988400      4       1  150064       2.4376     0.007392
enh48040     1   59125500   59126500      7       2  150064       1.7308      0.04174
enh48058     1   59323500   59324500      3       2  150064       2.1509     0.015741
enh48099     1   59621600   59622600     10       2  150064       1.7028     0.044304
enh48102     1   59639200   59640200      1       1  150064       1.7361      0.04127
enh48137     1   60204100   60205100      4       2  150064       2.1759     0.014782
enh48139     1   60218000   60219000      3       2  150064       2.4523     0.007098
enh48140     1   60224200   60225200      2       1  150064       2.2913     0.010974
enh48152     1   61455500   61456500      2       1  150064       2.5657    0.0051491
enh48182     1   61709500   61710500      3       1  150064       2.0719     0.019136
enh48196     1   61853800   61854800      3       2  150064       1.6613      0.04833
enh48197     1   61869400   61870400      1       1  150064       2.1912      0.01422
enh48202     1   61946800   61947800      2       1  150064       2.2598     0.011916
enh48203     1   61952100   61953100      2       1  150064       1.9422     0.026058
enh48204     1   61956900   61957900      4       2  150064       1.6611     0.048342
enh48205     1   61961700   61962700      1       1  150064       2.4786     0.006595
enh48206     1   61970500   61971500      2       1  150064        2.298     0.010781
enh48207     1   62035800   62036800      2       1  150064       2.0876     0.018417
enh48222     1   62353300   62354300      3       2  150064       2.0484     0.020262
enh48385     1   65359400   65360400      3       1  150064       2.8452    0.0022195
enh48390     1   65370800   65371800      1       1  150064       2.2212      0.01317
enh48395     1   65389000   65390000      5       2  150064       2.6206    0.0043893
enh48396     1   65390800   65391800      1       1  150064       2.6456     0.004077
enh48397     1   65393200   65394200      1       1  150064       2.9146     0.001781
enh48399     1   65397800   65398800      2       1  150064       2.5747    0.0050159
enh48400     1   65400400   65401400      3       2  150064       3.3548   0.00039706
enh48406     1   65421000   65422000      7       3  150064       2.3126     0.010373
enh48407     1   65422500   65423500      4       2  150064       2.8282    0.0023408
enh48408     1   65424300   65425300      2       1  150064       1.8936     0.029136
enh48409     1   65426500   65427500      4       2  150064       1.7317     0.041667
enh48410     1   65429100   65430100      7       4  150064       1.8366     0.033137
enh48412     1   65434900   65435900      3       2  150064       2.1865      0.01439
enh48416     1   65525500   65526500      2       1  150064       2.2948     0.010872
enh48419     1   65615000   65616000      2       1  150064       2.3592    0.0091569
enh48422     1   65639900   65640900      5       1  150064       1.8082     0.035289
enh48423     1   65641800   65642800      3       2  150064       2.0039     0.022542
enh48438     1   65932800   65933800      8       3  150064       1.8564     0.031702
enh48446     1   66152800   66153800      5       2  150064       1.6468       0.0498
enh48447     1   66153400   66154400      5       2  150064       2.5597    0.0052388
enh48449     1   66277800   66278800      1       1  150064       1.6821      0.04627
enh48454     1   66346500   66347500      2       1  150064       2.4155    0.0078573
enh48455     1   66414300   66415300      4       2  150064        2.249     0.012257
enh48456     1   66424500   66425500      4       2  150064       2.0681     0.019315
enh48458     1   66444700   66445700      1       1  150064       2.6173     0.004432
enh48459     1   66456800   66457800      4       2  150064       1.8737     0.030488
enh48460     1   66465000   66466000      1       1  150064       2.1568      0.01551
enh48461     1   66477900   66478900      3       2  150064        2.579    0.0049537
enh48462     1   66508800   66509800      6       2  150064       2.8333    0.0023033
enh48482     1   66735500   66736500      7       3  150064       2.9768    0.0014563
enh48485     1   66749500   66750500      2       1  150064       2.2662     0.011719
enh48487     1   66765600   66766600      5       1  150064       2.1653     0.015182
enh48506     1   66878000   66879000      1       1  150064       2.5143     0.005964
enh48507     1   66878500   66879500      2       1  150064       1.9418     0.026081
enh48508     1   66901600   66902600      2       1  150064       2.4514    0.0071153
enh48560     1   68000300   68001300      3       1  150064       1.7031     0.044274
enh48570     1   68084000   68085000      2       1  150064       1.8068     0.035393
enh48577     1   68154700   68155700      5       2  150064       2.4228    0.0077013
enh48578     1   68165800   68166800      4       2  150064       1.9657     0.024668
enh48580     1   68174800   68175800      2       1  150064       1.8513     0.032063
enh48606     1   68260500   68261500      3       1  150064       3.3003   0.00048284
enh48608     1   68269600   68270600      2       1  150064       2.3567      0.00922
enh48610     1   68288900   68289900      3       2  150064       2.1793     0.014654
enh48611     1   68291000   68292000      3       1  150064        1.756     0.039541
enh48612     1   68300900   68301900      4       2  150064       3.3024   0.00047924
enh48613     1   68304800   68305800      3       2  150064       3.4074   0.00032795
enh48615     1   68319300   68320300      6       2  150064       2.0131     0.022052
enh48616     1   68321000   68322000      3       2  150064       2.4524    0.0070961
enh48617     1   68345600   68346600      2       1  150064       1.7791     0.037609
enh48620     1   68362600   68363600      6       3  150064       3.0181    0.0012719
enh48625     1   68444600   68445600      1       1  150064       1.6489      0.04958
enh48656     1   69036800   69037800      1       1  150064       1.8468      0.03239
enh48661     1   70448700   70449700      3       1  150064       2.4528    0.0070869
enh48673     1   70792600   70793600      1       1  150064       2.5499     0.005388
enh48681     1   71528600   71529600      1       1  150064       1.9719      0.02431
enh48685     1   72132300   72133300      2       1  150064       3.4153   0.00031857
enh48691     1   73626500   73627500      7       1  150064       4.8196   7.1926e-07
enh48692     1   74058800   74059800      3       1  150064       2.6569    0.0039432
enh48713     1   76620200   76621200      2       1  150064       1.6795     0.046531
enh48718     1   77464100   77465100      6       3  150064       2.0772     0.018891
enh48737     1   77939100   77940100      5       2  150064       2.0154     0.021929
enh48739     1   77976900   77977900      2       1  150064       1.7428     0.040683
enh48746     1   78011000   78012000      2       1  150064       1.7826     0.037322
enh48768     1   78352900   78353900      9       4  150064       2.7102    0.0033617
enh48778     1   78465800   78466800      2       1  150064       1.8103     0.035124
enh48779     1   78476600   78477600      1       1  150064       2.0697      0.01924
enh48781     1   78524200   78525200      1       1  150064       1.9996      0.02277
enh48783     1   78536500   78537500      4       2  150064       1.7825     0.037335
enh48785     1   78561000   78562000      1       1  150064       1.8089      0.03523
enh48811     1   79156900   79157900      1       1  150064       1.8475      0.03234
enh48812     1   79180700   79181700      4       2  150064       2.0579     0.019799
enh48813     1   79187800   79188800      7       2  150064       3.0389    0.0011874
enh48832     1   80519600   80520600      5       2  150064       2.4624    0.0069002
enh48838     1   81592400   81593400      5       2  150064        2.013     0.022059
enh48844     1   82135700   82136700      3       2  150064       2.0532     0.020027
enh48845     1   82147200   82148200      5       2  150064       2.5307    0.0056916
enh48847     1   82164600   82165600      4       2  150064       2.7781    0.0027337
enh48848     1   82168700   82169700      4       2  150064       3.0071    0.0013188
enh48849     1   82172200   82173200      7       4  150064       2.6449    0.0040857
enh48850     1   82182300   82183300      3       2  150064       2.0123     0.022096
enh48867     1   84155000   84156000      2       1  150064       2.4521    0.0071005
enh48875     1   84611000   84612000      1       1  150064       1.7697      0.03839
enh48876     1   84621700   84622700      2       1  150064       2.1147     0.017226
enh48877     1   84639300   84640300      1       1  150064        1.923      0.02724
enh48883     1   84762900   84763900      1       1  150064        2.096      0.01804
enh48915     1   85316900   85317900      5       2  150064        1.781     0.037452
enh48916     1   85319800   85320800      3       1  150064       2.2982     0.010774
enh48944     1   85785700   85786700      3       1  150064       2.0561     0.019889
enh48954     1   85863800   85864800      4       2  150064       2.0858     0.018498
enh48956     1   85879400   85880400      2       1  150064       1.9487     0.025664
enh48957     1   85892800   85893800      2       1  150064       2.0435     0.020503
enh48959     1   85905900   85906900      3       1  150064       1.7187     0.042831
enh48960     1   85912700   85913700      6       3  150064       1.8771     0.030254
enh48962     1   85918800   85919800      4       2  150064       1.7584     0.039343
enh48963     1   85926100   85927100      5       2  150064       2.5868    0.0048438
enh49002     1   86603000   86604000      4       2  150064       1.7676     0.038566
enh49061     1   88353300   88354300      1       1  150064       1.8741      0.03046
enh49064     1   88406100   88407100      1       1  150064       2.1805      0.01461
enh49071     1   88641000   88642000      4       1  150064       1.9237     0.027195
enh49099     1   89776600   89777600      3       2  150064       2.6202    0.0043942
enh49100     1   89828800   89829800      1       1  150064       2.1685      0.01506
enh49101     1   89981600   89982600      1       1  150064       1.8664      0.03099
enh49116     1   90125600   90126600      3       2  150064       1.6936     0.045173
enh49120     1   90157900   90158900      2       1  150064       1.6794     0.046541
enh49121     1   90184800   90185800      1       1  150064       1.6991      0.04465
enh49122     1   90186600   90187600      1       1  150064       1.9352      0.02648
enh49124     1   90204600   90205600      1       1  150064       1.7364      0.04125
enh49127     1   90274000   90275000      1       1  150064       2.1419       0.0161
enh49130     1   90307400   90308400      4       2  150064       2.1993      0.01393
enh49154     1   90380900   90381900      1       1  150064       3.0656     0.001086
enh49179     1   91388800   91389800      2       1  150064       2.0817     0.018684
enh49180     1   91391400   91392400      2       1  150064       2.1155     0.017195
enh49181     1   91422600   91423600      1       1  150064       2.0218       0.0216
enh49184     1   91439700   91440700      1       1  150064       2.1706      0.01498
enh49187     1   91481800   91482800      4       2  150064       2.6289    0.0042835
enh49189     1   91488100   91489100      3       1  150064       2.4412    0.0073191
enh49195     1   91965000   91966000      5       2  150064       2.0894     0.018336
enh49221     1   92247900   92248900      6       2  150064       2.1497     0.015791
enh49250     1   92766200   92767200      3       2  150064       1.8755     0.030364
enh49251     1   92780800   92781800      1       1  150064       1.7483      0.04021
enh49257     1   93175000   93176000      2       1  150064       1.7949     0.036338
enh49265     1   93324600   93325600      1       1  150064        1.779      0.03762
enh49266     1   93348200   93349200      2       1  150064        1.731     0.041726
enh49270     1   93395100   93396100      1       1  150064       1.6959      0.04495
enh49271     1   93399300   93400300      3       1  150064       1.7157     0.043106
enh49273     1   93415700   93416700      3       1  150064       1.8399     0.032888
enh49274     1   93417500   93418500      1       1  150064       2.1765      0.01476
enh49279     1   93481200   93482200      3       1  150064       1.8628     0.031247
enh49313     1   94051200   94052200      5       2  150064       1.7339     0.041472
enh49384     1   94528000   94529000      3       2  150064       1.9738     0.024204
enh49479     1   95364100   95365100      1       1  150064       2.3685     0.008929
enh49483     1   95387600   95388600      1       1  150064       1.7197      0.04274
enh49499     1   95468100   95469100      1       1  150064        1.982      0.02374
enh49503     1   95500300   95501300      1       1  150064        2.611     0.004514
enh49504     1   95507600   95508600      2       1  150064       1.8758     0.030341
enh49506     1   95549700   95550700      6       2  150064       1.9616     0.024904
enh49507     1   95552600   95553600      4       2  150064            2     0.022752
enh49509     1   95581200   95582200      4       2  150064       4.4887   3.5827e-06
enh49512     1   95663000   95664000      1       1  150064       2.2038      0.01377
enh49513     1   95692500   95693500      3       2  150064       1.7099     0.043638
enh49519     1   96699500   96700500      3       1  150064       3.3372   0.00042314
enh49520     1   96772200   96773200      5       2  150064       3.0973   0.00097654
enh49521     1   96828200   96829200      1       1  150064       2.5649      0.00516
enh49522     1   96835800   96836800      5       1  150064       2.7802    0.0027162
enh49524     1   96881600   96882600      3       2  150064       2.7545    0.0029395
enh49525     1   96939300   96940300      4       2  150064       2.5383    0.0055696
enh49526     1   96953000   96954000      2       1  150064       2.3162     0.010272
enh49530     1   97063700   97064700      1       1  150064       2.7308     0.003159
enh49531     1   97189300   97190300      3       1  150064       3.8876   5.0622e-05
enh49532     1   97195900   97196900      4       2  150064        3.075    0.0010527
enh49533     1   97206400   97207400      3       1  150064       2.4378    0.0073895
enh49545     1   97609700   97610700      2       1  150064       2.7533    0.0029496
enh49547     1   97658100   97659100      1       1  150064       3.7842    7.709e-05
enh49548     1   97716900   97717900      5       2  150064       2.0013     0.022679
enh49549     1   97737300   97738300      4       2  150064       2.8319    0.0023138
enh49551     1   97799400   97800400      2       1  150064       4.1884   1.4045e-05
enh49552     1   97800000   97801000      3       2  150064       3.2956   0.00049101
enh49554     1   97849900   97850900      4       2  150064       4.4565   4.1663e-06
enh49556     1   98097300   98098300      1       1  150064       3.1292    0.0008763
enh49557     1   98224100   98225100      1       1  150064       2.9854     0.001416
enh49559     1   98315100   98316100      1       1  150064       6.4331    6.251e-11
enh49560     1   98359100   98360100      3       1  150064       5.5964   1.0941e-08
enh49562     1   98369400   98370400      3       1  150064       5.6293   9.0464e-09
enh49564     1   98376700   98377700      1       1  150064       6.0414    7.639e-10
enh49565     1   98382900   98383900      2       1  150064       5.6442   8.2998e-09
enh49567     1   98403100   98404100      1       1  150064       5.2412    7.977e-08
enh49568     1   98408700   98409700      2       1  150064        5.433   2.7711e-08
enh49571     1   98464300   98465300      1       1  150064       2.1934      0.01414
enh49575     1   98473700   98474700      1       1  150064       7.4729    3.923e-14
enh49576     1   98494600   98495600      3       1  150064       6.5884   2.2235e-11
enh49577     1   98499800   98500800      6       2  150064        4.971   3.3309e-07
enh49578     1   98508000   98509000      3       2  150064       6.5685    2.542e-11
enh49580     1   98555600   98556600      2       1  150064       6.2836   1.6539e-10
enh49581     1   98569500   98570500      1       1  150064        3.596    0.0001616
enh49594     1   98854200   98855200      4       2  150064       2.2336     0.012754
enh49595     1   98869600   98870600      1       1  150064       3.1958    0.0006971
enh49596     1   98871000   98872000      4       1  150064       3.0149    0.0012854
enh49597     1   98932400   98933400      1       1  150064       1.7209      0.04263
enh49598     1   98933200   98934200      1       1  150064       1.7209      0.04263
enh49603     1   99142100   99143100      1       1  150064        2.136      0.01634
enh49611     1   99906700   99907700      4       2  150064       1.6721     0.047254
enh49621     1  100109800  100110800      2       1  150064       2.3677    0.0089504
enh49629     1  100146700  100147700      4       2  150064       2.1148     0.017224
enh49675     1  101265100  101266100      2       1  150064       1.9522     0.025456
enh49677     1  101327400  101328400      4       2  150064       2.9186    0.0017579
enh49706     1  103357300  103358300      5       3  150064        2.403    0.0081311
enh49707     1  103362800  103363800      5       3  150064       3.3666   0.00038045
enh49711     1  103636200  103637200      4       2  150064       1.7249      0.04227
enh49746     1  108508200  108509200      5       3  150064       2.2686     0.011647
enh49756     1  108739700  108740700      4       1  150064       2.9234    0.0017312
enh49760     1  109045800  109046800      3       2  150064       1.8844     0.029755
enh49847     1  110088400  110089400      3       2  150064       1.7333     0.041525
enh49861     1  110186200  110187200      2       1  150064       2.0658     0.019423
enh49862     1  110191600  110192600      3       2  150064       2.0587     0.019761
enh49897     1  110438100  110439100      5       2  150064       1.9161     0.027674
enh49916     1  110530600  110531600      1       1  150064       2.2206      0.01319
enh49926     1  110598800  110599800      1       1  150064       2.2328      0.01278
enh49930     1  110745500  110746500      2       1  150064       2.1063     0.017588
enh49935     1  110851400  110852400      4       2  150064       2.3427    0.0095721
enh49939     1  110887100  110888100      2       1  150064       1.9302      0.02679
enh49943     1  110925800  110926800      4       2  150064         2.06     0.019699
enh49944     1  110929800  110930800      2       1  150064       2.5732    0.0050375
enh49955     1  111019300  111020300      2       1  150064        2.358    0.0091872
enh49960     1  111323000  111324000      4       2  150064       2.3344    0.0097885
enh49994     1  112134500  112135500      3       2  150064       2.8477     0.002202
enh49996     1  112147600  112148600      4       2  150064       2.5009     0.006194
enh49998     1  112164300  112165300      7       4  150064       2.0755     0.018972
enh50000     1  112202800  112203800      5       3  150064        2.294     0.010897
enh50012     1  112462500  112463500      3       1  150064       2.4432    0.0072786
enh50014     1  112603800  112604800      8       1  150064       2.1179     0.017094
enh50021     1  112935700  112936700      1       1  150064       1.9351      0.02649
enh50022     1  112940600  112941600      4       1  150064       2.2752     0.011447
enh50023     1  112943500  112944500      2       1  150064        1.861     0.031374
enh50024     1  112944200  112945200      2       1  150064       2.2625     0.011834
enh50025     1  112945300  112946300      3       1  150064       2.8485    0.0021964
enh50026     1  112947100  112948100      1       1  150064       2.4319      0.00751
enh50027     1  112987400  112988400      3       1  150064        2.187     0.014371
enh50030     1  113007400  113008400      1       1  150064       2.0222      0.02158
enh50037     1  113086700  113087700      4       1  150064       3.1044   0.00095343
enh50038     1  113099800  113100800      2       1  150064       3.0521    0.0011361
enh50039     1  113117900  113118900      2       1  150064       3.0798    0.0010357
enh50040     1  113148500  113149500      1       1  150064       2.8098     0.002479
enh50043     1  113176600  113177600      1       1  150064       3.2496    0.0005778
enh50046     1  113215600  113216600      5       2  150064       4.1504   1.6592e-05
enh50047     1  113218500  113219500      3       2  150064       2.2042     0.013755
enh50048     1  113241300  113242300      2       1  150064       3.6366   0.00013811
enh50077     1  113682800  113683800      1       1  150064       1.6575      0.04871
enh50079     1  113734200  113735200      1       1  150064       2.0642       0.0195
enh50081     1  113863600  113864600      4       1  150064       2.0552     0.019931
enh50136     1  114853300  114854300      3       1  150064       2.3074     0.010518
enh50137     1  114862400  114863400      3       1  150064       1.7109     0.043546
enh50145     1  115032500  115033500      5       2  150064       2.1041     0.017687
enh50146     1  115049900  115050900      1       1  150064       2.5298     0.005706
enh50154     1  115257400  115258400      2       1  150064       1.7788     0.037633
enh50155     1  115259400  115260400      2       1  150064       1.9462     0.025816
enh50156     1  115261400  115262400      1       1  150064       3.1647    0.0007761
enh50158     1  115294300  115295300      1       1  150064       3.3803     0.000362
enh50162     1  115599400  115600400      2       1  150064       1.9302     0.026792
enh50163     1  115604900  115605900      2       1  150064       2.1718     0.014936
enh50164     1  115610800  115611800      2       1  150064        2.335    0.0097708
enh50167     1  115640800  115641800      3       2  150064        1.736     0.041281
enh50168     1  115642300  115643300      6       2  150064       3.8735   5.3648e-05
enh50171     1  115677400  115678400      3       2  150064        3.298   0.00048681
enh50175     1  115710900  115711900      2       1  150064       1.9822     0.023726
enh50177     1  115721000  115722000     14       4  150064       3.3191   0.00045153
enh50178     1  115723600  115724600      8       3  150064       2.2544     0.012084
enh50181     1  115741400  115742400      2       1  150064       2.3705    0.0088809
enh50183     1  115758300  115759300      3       1  150064       1.8061     0.035448
enh50185     1  115781700  115782700      4       2  150064       1.7257       0.0422
enh50186     1  115794000  115795000      4       2  150064       3.1966   0.00069522
enh50190     1  115855100  115856100      8       3  150064       2.5129    0.0059871
enh50191     1  115857000  115858000      4       2  150064       2.9137    0.0017856
enh50193     1  115867400  115868400      3       2  150064       2.1903     0.014252
enh50194     1  115874300  115875300      3       2  150064       2.1117     0.017355
enh50195     1  115907000  115908000      3       1  150064       2.2471     0.012317
enh50197     1  115919900  115920900      3       1  150064       2.4917    0.0063564
enh50198     1  115954300  115955300      4       2  150064       1.7544     0.039685
enh50204     1  116012700  116013700      3       2  150064       1.9589     0.025064
enh50213     1  116188600  116189600      5       2  150064       1.8713     0.030652
enh50266     1  117164900  117165900      1       1  150064       1.9752      0.02412
enh50273     1  117320500  117321500      3       1  150064       3.3991   0.00033806
enh50274     1  117362800  117363800      4       2  150064        3.243    0.0005913
enh50287     1  117514700  117515700      2       1  150064       1.6803     0.046453
enh50298     1  117688500  117689500      2       1  150064       1.7347     0.041401
enh50312     1  118229300  118230300      4       2  150064       1.7752     0.037935
enh50328     1  118678600  118679600      4       2  150064       1.7842     0.037199
enh50331     1  118752100  118753100      6       2  150064       2.2722     0.011538
enh50487     1  145436600  145437600      1       1  150064       1.7244      0.04232
enh50511     1  145631500  145632500      1       1  150064       1.6837      0.04612
enh50524     1  145727400  145728400      1       1  150064        1.699      0.04466
enh50527     1  146638100  146639100      2       1  150064       2.0992     0.017899
enh50528     1  146640100  146641100      1       1  150064       2.1682      0.01507
enh50529     1  146645300  146646300      6       1  150064       2.0854     0.018517
enh50531     1  146697400  146698400      6       3  150064       2.6682    0.0038132
enh50532     1  146709100  146710100      2       1  150064       3.4684   0.00026182
enh50533     1  146716000  146717000      3       2  150064       2.4094    0.0079904
enh50534     1  146716800  146717800     11       2  150064       2.3214     0.010134
enh50535     1  146718700  146719700      5       3  150064       1.7537     0.039744
enh50550     1  147233500  147234500      4       2  150064       1.7592     0.039269
enh50572     1  149896900  149897900      3       1  150064       1.6586     0.048598
enh50589     1  149992900  149993900      1       1  150064       2.0556      0.01991
enh50591     1  150036900  150037900      1       1  150064       5.5334     1.57e-08
enh50593     1  150093200  150094200      1       1  150064       5.5919    1.123e-08
enh50594     1  150124500  150125500      4       2  150064       4.5844    2.276e-06
enh50595     1  150128900  150129900      1       1  150064       5.5996    1.074e-08
enh50596     1  150133200  150134200      3       1  150064       5.6361   8.6982e-09
enh50598     1  150159500  150160500      1       1  150064       5.4736    2.205e-08
enh50599     1  150164100  150165100      1       1  150064       2.0092      0.02226
enh50600     1  150166400  150167400      4       2  150064       3.7656   8.3084e-05
enh50602     1  150229000  150230000      1       1  150064        2.696     0.003509
enh50608     1  150267300  150268300      2       1  150064       1.9883     0.023391
enh50612     1  150347800  150348800      1       1  150064       2.0361      0.02087
enh50613     1  150359000  150360000      3       2  150064       3.9568   3.7973e-05
enh50614     1  150361800  150362800      3       2  150064       4.0914   2.1441e-05
enh50615     1  150377800  150378800      3       2  150064       1.8845     0.029749
enh50616     1  150379500  150380500      6       3  150064        3.193    0.0007039
enh50618     1  150449700  150450700      4       2  150064       4.7494   1.0199e-06
enh50620     1  150479800  150480800      5       2  150064       1.8588      0.03153
enh50621     1  150481200  150482200      4       2  150064       4.0137   2.9892e-05
enh50623     1  150486800  150487800      2       1  150064       4.1525   1.6446e-05
enh50626     1  150509200  150510200      3       2  150064       5.2733   6.6993e-08
enh50631     1  150544500  150545500      7       3  150064       2.0208      0.02165
enh50632     1  150546100  150547100      5       2  150064       1.6844     0.046052
enh50634     1  150573900  150574900      5       1  150064       2.0417     0.020591
enh50636     1  150577400  150578400      1       1  150064       2.3657     0.008998
enh50637     1  150579000  150580000      1       1  150064       1.8314      0.03352
enh50650     1  150738200  150739200      6       2  150064       1.6908     0.045442
enh50663     1  150948100  150949100      1       1  150064       1.9752      0.02412
enh50664     1  150950500  150951500      5       2  150064       1.7399     0.040939
enh50667     1  150954500  150955500      3       2  150064       1.7477     0.040255
enh50668     1  150967900  150968900      3       2  150064       3.7924     7.46e-05
enh50678     1  151035600  151036600      2       1  150064       2.0734     0.019068
enh50680     1  151041000  151042000      3       2  150064       3.2117   0.00065987
enh50681     1  151044300  151045300      6       4  150064       2.3316    0.0098612
enh50683     1  151069500  151070500      3       2  150064       2.5844    0.0048774
enh50685     1  151119600  151120600      3       2  150064       2.7149    0.0033143
enh50709     1  151374300  151375300      1       1  150064       3.3183    0.0004528
enh50710     1  151407300  151408300      2       1  150064       2.6866    0.0036087
enh50712     1  151416800  151417800      2       1  150064        2.118     0.017088
enh50714     1  151428600  151429600      3       1  150064       2.7731    0.0027763
enh50715     1  151445000  151446000      1       1  150064       2.5897     0.004803
enh50745     1  151611300  151612300      1       1  150064       2.6561     0.003953
enh50789     1  152414800  152415800      8       2  150064       2.0014     0.022674
enh50810     1  153498300  153499300      1       1  150064       2.0546      0.01996
enh50837     1  153641200  153642200      2       1  150064       1.6588     0.048581
enh50844     1  153703000  153704000      2       1  150064       1.9206     0.027394
enh50853     1  153777700  153778700      2       1  150064       3.7987   7.2743e-05
enh50856     1  153868800  153869800      1       1  150064       2.1646      0.01521
enh50857     1  153877400  153878400      1       1  150064       2.1651      0.01519
enh50860     1  153901100  153902100      3       1  150064       2.0779      0.01886
enh50861     1  153916400  153917400      3       2  150064        2.213     0.013448
enh50862     1  153919200  153920200      1       1  150064       2.1821      0.01455
enh50864     1  153931500  153932500      5       3  150064       2.2696     0.011615
enh50866     1  153940900  153941900      1       1  150064       2.3237      0.01007
enh50872     1  154120800  154121800      2       1  150064       3.0302    0.0012219
enh50875     1  154149200  154150200      3       2  150064       2.3831    0.0085848
enh50877     1  154158700  154159700      2       1  150064       2.1452     0.015968
enh50883     1  154186100  154187100      2       1  150064       1.6805     0.046433
enh50891     1  154324400  154325400      3       1  150064       2.3413    0.0096078
enh50897     1  154394600  154395600      5       2  150064       1.9145     0.027778
enh50899     1  154404400  154405400      4       2  150064        1.669     0.047557
enh50901     1  154414200  154415200      2       1  150064       2.7097    0.0033674
enh50902     1  154417500  154418500      3       1  150064       2.3075     0.010513
enh50906     1  154451600  154452600      1       1  150064        1.801      0.03585
enh50910     1  154528000  154529000      2       1  150064       2.1382     0.016251
enh50912     1  154571400  154572400      2       1  150064       1.6811     0.046373
enh50922     1  154782200  154783200      2       1  150064       2.0848     0.018543
enh50923     1  154849600  154850600      3       1  150064        4.003   3.1278e-05
enh50926     1  154910700  154911700      5       2  150064       3.8442   6.0473e-05
enh50927     1  154912800  154913800      7       3  150064       3.8524   5.8477e-05
enh50928     1  154914400  154915400      2       1  150064       3.8289   6.4357e-05
enh50929     1  154916100  154917100      3       2  150064       3.1964   0.00069578
enh50930     1  154926000  154927000      1       1  150064       2.0764      0.01893
enh50931     1  154926700  154927700      1       1  150064       2.0764      0.01893
enh50939     1  154969500  154970500      1       1  150064       3.1513    0.0008127
enh50941     1  154985900  154986900      2       1  150064       3.7761   7.9665e-05
enh50942     1  154987600  154988600      2       1  150064       2.0847     0.018548
enh50943     1  154990600  154991600      1       1  150064       2.3559      0.00924
enh50944     1  154991300  154992300      1       1  150064       2.3559      0.00924
enh50947     1  155016700  155017700      2       1  150064       2.4019    0.0081556
enh50950     1  155033500  155034500      2       1  150064       2.2043     0.013751
enh50953     1  155042400  155043400      3       1  150064       3.1173   0.00091248
enh50961     1  155110800  155111800      2       1  150064       1.7452     0.040475
enh50976     1  155214800  155215800      1       1  150064       2.2046      0.01374
enh50977     1  155219800  155220800      1       1  150064       2.0947       0.0181
enh50980     1  155229900  155230900      2       1  150064       2.0295     0.021205
enh50982     1  155241200  155242200      2       1  150064       2.0835     0.018604
enh50984     1  155248000  155249000      2       1  150064       2.2396     0.012558
enh50985     1  155274900  155275900      4       1  150064       2.4896    0.0063944
enh50986     1  155277200  155278200      2       1  150064       2.5297     0.005708
enh50991     1  155369300  155370300      2       1  150064       2.1066     0.017577
enh50993     1  155433500  155434500      1       1  150064        2.346     0.009487
enh50998     1  155505700  155506700      1       1  150064        2.431     0.007528
enh51000     1  155513000  155514000      2       1  150064       2.3933    0.0083496
enh51004     1  155539700  155540700      1       1  150064       2.7528     0.002954
enh51005     1  155606600  155607600      1       1  150064       2.6181     0.004421
enh51007     1  155618400  155619400      2       1  150064       1.8937     0.029134
enh51015     1  155675500  155676500      1       1  150064        3.092     0.000994
enh51022     1  155827500  155828500      1       1  150064       2.1047      0.01766
enh51026     1  155859100  155860100      1       1  150064       3.1318    0.0008686
enh51027     1  155861800  155862800      2       1  150064       1.9774     0.024001
enh51029     1  155878800  155879800      1       1  150064       1.9714      0.02434
enh51032     1  155898800  155899800      1       1  150064       3.3529    0.0003998
enh51033     1  155899600  155900600      2       1  150064       1.7528     0.039814
enh51034     1  155908500  155909500      4       2  150064       3.3094   0.00046742
enh51035     1  155914000  155915000      3       1  150064       2.2401     0.012541
enh51036     1  155929100  155930100      6       2  150064       2.5731     0.005039
enh51037     1  155930600  155931600      2       1  150064       2.8968    0.0018848
enh51041     1  155940500  155941500      1       1  150064       2.2646      0.01177
enh51042     1  155941600  155942600      1       1  150064        2.449     0.007163
enh51043     1  155943400  155944400      1       1  150064        2.173      0.01489
enh51045     1  155959900  155960900      2       1  150064       2.8238    0.0023733
enh51046     1  155974200  155975200      2       1  150064       3.5394   0.00020054
enh51047     1  155976300  155977300      1       1  150064       3.3362    0.0004246
enh51053     1  156045200  156046200      3       2  150064       1.6535     0.049113
enh51054     1  156047600  156048600      1       1  150064       2.3286      0.00994
enh51056     1  156049200  156050200      2       1  150064       2.7774      0.00274
enh51059     1  156060200  156061200      1       1  150064       1.7503      0.04003
enh51060     1  156066200  156067200      1       1  150064       1.6961      0.04493
enh51061     1  156070800  156071800      1       1  150064       1.9914      0.02322
enh51067     1  156116400  156117400      2       1  150064       2.6298    0.0042723
enh51072     1  156131000  156132000      4       2  150064       3.1085   0.00094024
enh51128     1  156709100  156710100      3       2  150064        1.714     0.043261
enh51129     1  156711600  156712600      4       2  150064       2.4346    0.0074544
enh51137     1  156770800  156771800      2       1  150064       1.8357     0.033201
enh51168     1  157961700  157962700      3       1  150064       1.7069     0.043921
enh51210     1  159462100  159463100      8       2  150064       1.8141     0.034834
enh51231     1  159988500  159989500      6       1  150064       1.9949     0.023028
enh51235     1  160069100  160070100      1       1  150064       2.4918     0.006355
enh51244     1  160162700  160163700      7       2  150064       2.1637     0.015243
enh51245     1  160173900  160174900      1       1  150064       3.0586     0.001112
enh51248     1  160226500  160227500      2       1  150064       2.4212    0.0077354
enh51250     1  160229400  160230400      3       2  150064       2.3705    0.0088829
enh51254     1  160278600  160279600      1       1  150064       2.2495      0.01224
enh51255     1  160309900  160310900      1       1  150064       2.7614     0.002878
enh51256     1  160314000  160315000      1       1  150064       2.4281     0.007589
enh51258     1  160345500  160346500      5       2  150064       2.9387    0.0016479
enh51259     1  160377600  160378600      4       1  150064       1.8806     0.030017
enh51272     1  160918500  160919500      5       2  150064       1.7471     0.040313
enh51312     1  161179400  161180400      1       1  150064       2.1338      0.01643
enh51313     1  161185900  161186900      3       2  150064       2.0847     0.018546
enh51324     1  161352100  161353100      4       2  150064       1.6675     0.047707
enh51331     1  161482200  161483200      1       1  150064       2.1487      0.01583
enh51369     1  162161500  162162500      3       1  150064       1.8799     0.030062
enh51388     1  162529700  162530700      2       1  150064       1.9254      0.02709
enh51389     1  162534400  162535400      2       1  150064       1.9654     0.024682
enh51405     1  162679400  162680400      3       2  150064       1.9737     0.024207
enh51422     1  162954000  162955000      1       1  150064       2.7639     0.002856
enh51423     1  162957300  162958300      2       1  150064       2.0317      0.02109
enh51425     1  162967100  162968100      2       1  150064       1.6523     0.049241
enh51434     1  163133400  163134400      3       2  150064       3.2014   0.00068387
enh51435     1  163137100  163138100      2       1  150064       2.6326    0.0042369
enh51436     1  163141400  163142400      5       2  150064       2.3108     0.010423
enh51440     1  163277300  163278300      5       3  150064       1.9737     0.024207
enh51441     1  163289800  163290800      2       1  150064       1.8664     0.030993
enh51443     1  163765300  163766300      1       1  150064       4.4302    4.708e-06
enh51510     1  164748600  164749600      4       2  150064       2.3843    0.0085552
enh51514     1  164763300  164764300      2       1  150064       1.8374     0.033078
enh51521     1  165570600  165571600      8       4  150064       1.9019     0.028591
enh51522     1  165598600  165599600      8       2  150064       1.8212     0.034289
enh51525     1  165604200  165605200      2       1  150064       1.7128     0.043377
enh51528     1  165615800  165616800      3       1  150064       1.7711     0.038275
enh51534     1  165707100  165708100      4       2  150064       2.9292    0.0016991
enh51536     1  165739300  165740300      2       1  150064       2.3176     0.010235
enh51541     1  165808100  165809100      3       1  150064       1.7181     0.042892
enh51542     1  165810800  165811800      4       2  150064       2.0894     0.018337
enh51544     1  165820100  165821100      2       1  150064       1.7741      0.03802
enh51545     1  165821800  165822800      2       1  150064       2.2491     0.012252
enh51546     1  165824300  165825300      2       1  150064       1.9485     0.025678
enh51560     1  166813600  166814600      2       1  150064       2.0991     0.017905
enh51561     1  166843200  166844200      2       1  150064       3.4847   0.00024635
enh51578     1  167165400  167166400      1       1  150064       2.7312     0.003155
enh51579     1  167187800  167188800      1       1  150064       2.7692      0.00281
enh51642     1  168054000  168055000      1       1  150064       2.2271      0.01297
enh51658     1  168270400  168271400      1       1  150064       1.7344      0.04142
enh51659     1  168272600  168273600      5       2  150064       2.7314    0.0031536
enh51672     1  168408900  168409900      2       1  150064       2.0125     0.022083
enh51716     1  169090100  169091100      4       2  150064       1.7754     0.037915
enh51717     1  169091200  169092200      2       1  150064       2.5387    0.0055636
enh51718     1  169093200  169094200      5       1  150064       2.3603     0.009129
enh51720     1  169102200  169103200      7       3  150064       1.6922     0.045299
enh51752     1  169883500  169884500      5       2  150064       1.7891     0.036801
enh51807     1  171437000  171438000      3       1  150064       1.8908     0.029328
enh51819     1  171712700  171713700      5       2  150064       1.6859     0.045904
enh51822     1  171752100  171753100      4       2  150064       2.1259     0.016755
enh51824     1  171757600  171758600      4       2  150064       2.0175     0.021824
enh51825     1  171762900  171763900      2       1  150064       1.7148     0.043193
enh51841     1  172216000  172217000      3       1  150064       1.8187     0.034479
enh51850     1  172311500  172312500      1       1  150064       2.2439      0.01242
enh51854     1  172329200  172330200      1       1  150064       1.8053      0.03551
enh51856     1  172352500  172353500      3       1  150064       2.6432     0.004106
enh51857     1  172359500  172360500      6       2  150064       2.4499    0.0071439
enh51858     1  172363100  172364100      6       2  150064       1.8056     0.035494
enh51859     1  172367700  172368700      1       1  150064       2.4781     0.006604
enh51871     1  172500000  172501000      3       2  150064       1.6888     0.045631
enh51901     1  172897700  172898700      3       1  150064       2.3776     0.008713
enh51902     1  172901800  172902800      1       1  150064       2.6321     0.004243
enh51903     1  172904200  172905200      1       1  150064       2.5561     0.005292
enh51904     1  172910200  172911200      3       1  150064       1.9855     0.023546
enh51906     1  172929300  172930300      1       1  150064       2.6738      0.00375
enh51933     1  173388800  173389800      5       2  150064       2.6576    0.0039345
enh51934     1  173393900  173394900      2       1  150064       2.4076     0.008029
enh51937     1  173422800  173423800      2       1  150064       2.2138     0.013423
enh51939     1  173449000  173450000      2       1  150064       2.3269    0.0099847
enh51940     1  173464600  173465600      3       1  150064       2.4272    0.0076089
enh51941     1  173475600  173476600      2       1  150064       1.9133     0.027853
enh51946     1  173683000  173684000      1       1  150064       3.4023    0.0003341
enh51947     1  173685800  173686800      1       1  150064       3.4989    0.0002336
enh51952     1  173822000  173823000      1       1  150064        3.358    0.0003926
enh51954     1  173831500  173832500      8       3  150064       2.6652     0.003847
enh51955     1  173966800  173967800      3       1  150064       3.5217   0.00021441
enh51956     1  173973800  173974800      3       2  150064       2.6899    0.0035733
enh51957     1  173974400  173975400      1       1  150064       3.4302    0.0003016
enh51958     1  173976700  173977700      2       1  150064       2.7269    0.0031967
enh51959     1  173986500  173987500      3       1  150064       3.3595   0.00039041
enh51960     1  173987700  173988700      3       2  150064       3.4074   0.00032796
enh51961     1  173988300  173989300      1       1  150064       3.5227    0.0002136
enh51963     1  173999500  174000500      3       1  150064       3.3236   0.00044437
enh51964     1  174121600  174122600      2       1  150064       3.8232   6.5877e-05
enh51966     1  174129600  174130600      2       1  150064       3.0947   0.00098495
enh51968     1  174168800  174169800      2       1  150064       1.6964     0.044902
enh51969     1  174173800  174174800      1       1  150064       2.4562     0.007021
enh51972     1  174767800  174768800      1       1  150064       3.2494    0.0005783
enh51974     1  174783800  174784800      4       2  150064         1.92     0.027427
enh51978     1  174945600  174946600      1       1  150064       2.8844     0.001961
enh51979     1  174958500  174959500      2       1  150064       1.7845     0.037175
enh51980     1  174960000  174961000      2       1  150064        2.055     0.019939
enh51984     1  174984200  174985200      3       2  150064         1.86     0.031445
enh51986     1  174998300  174999300      2       1  150064       1.9851     0.023567
enh51987     1  175030600  175031600      1       1  150064       2.3824     0.008599
enh51991     1  175119200  175120200      2       1  150064       2.9425    0.0016277
enh51992     1  175138200  175139200      2       1  150064       2.6912    0.0035603
enh51993     1  175155500  175156500      4       2  150064       3.5376    0.0002019
enh51994     1  175162400  175163400      5       1  150064       3.3626   0.00038601
enh52000     1  175288200  175289200      3       1  150064       1.6749     0.046977
enh52007     1  175946400  175947400      5       3  150064       1.6523     0.049241
enh52010     1  176118300  176119300      5       3  150064       2.3125     0.010374
enh52026     1  177243400  177244400      1       1  150064       4.1036    2.034e-05
enh52027     1  177275900  177276900      2       1  150064        4.258   1.0313e-05
enh52029     1  177283800  177284800      4       2  150064       2.3901    0.0084227
enh52032     1  177841900  177842900      3       2  150064       2.0415       0.0206
enh52048     1  178029800  178030800      6       3  150064       2.1663     0.015143
enh52084     1  178306000  178307000      3       2  150064       2.1156      0.01719
enh52091     1  178387000  178388000      2       1  150064       1.8688     0.030827
enh52136     1  179095600  179096600      2       1  150064       1.6824      0.04625
enh52137     1  179099400  179100400      4       2  150064       1.7937      0.03643
enh52140     1  179107100  179108100      2       1  150064       1.6738      0.04709
enh52142     1  179115400  179116400      1       1  150064       2.0951      0.01808
enh52144     1  179121900  179122900      3       1  150064        1.684     0.046091
enh52147     1  179138400  179139400      3       2  150064       1.8159     0.034695
enh52148     1  179139000  179140000      2       1  150064       2.1194     0.017028
enh52153     1  179200000  179201000      2       1  150064       1.8772     0.030244
enh52162     1  179333600  179334600      4       2  150064         2.81    0.0024768
enh52164     1  179783000  179784000      2       1  150064       1.8026     0.035728
enh52166     1  179844100  179845100      1       1  150064       1.9217      0.02732
enh52168     1  179853600  179854600      2       1  150064       1.6764     0.046831
enh52169     1  179895200  179896200      2       1  150064       1.8109     0.035077
enh52173     1  179938500  179939500      4       2  150064       1.6696     0.047502
enh52200     1  180496100  180497100      4       2  150064       1.8978     0.028859
enh52201     1  180497300  180498300      4       2  150064       1.9728      0.02426
enh52212     1  180612600  180613600      2       1  150064       2.1936     0.014133
enh52216     1  180796100  180797100      2       1  150064       3.2614    0.0005544
enh52217     1  180811100  180812100      2       1  150064       1.9967     0.022931
enh52220     1  180895100  180896100      8       4  150064       2.1614     0.015334
enh52252     1  181105300  181106300      1       1  150064       2.4147     0.007875
enh52264     1  181438200  181439200      3       1  150064       2.9702     0.001488
enh52269     1  182118200  182119200      2       1  150064       2.1035     0.017711
enh52275     1  182357400  182358400      1       1  150064        1.688      0.04571
enh52285     1  182745700  182746700      4       2  150064       3.4512   0.00027904
enh52331     1  183174400  183175400      1       1  150064       1.7133      0.04333
enh52333     1  183199300  183200300      1       1  150064       1.8077      0.03533
enh52347     1  183332800  183333800      3       2  150064       2.0108     0.022173
enh52354     1  183443500  183444500      2       1  150064       3.0031    0.0013362
enh52356     1  183449700  183450700      3       2  150064       2.6169    0.0044365
enh52357     1  183462800  183463800      3       2  150064       2.4379     0.007386
enh52361     1  183512300  183513300      2       1  150064       2.7729     0.002778
enh52362     1  183537000  183538000      5       2  150064       2.1417     0.016109
enh52370     1  183588200  183589200      3       2  150064        1.754     0.039715
enh52392     1  183895600  183896600      1       1  150064       2.0017      0.02266
enh52422     1  184476400  184477400      1       1  150064       2.4618     0.006913
enh52424     1  184504000  184505000      2       1  150064       2.5592     0.005246
enh52436     1  184714700  184715700      4       2  150064       2.0694     0.019256
enh52439     1  184724900  184725900      3       1  150064       2.1648       0.0152
enh52449     1  184923000  184924000      2       1  150064        2.332    0.0098514
enh52451     1  184939600  184940600      2       1  150064       2.7954    0.0025919
enh52452     1  184950800  184951800      3       1  150064        2.411    0.0079547
enh52507     1  186124200  186125200      3       2  150064       1.9593     0.025038
enh52512     1  186177400  186178400      2       1  150064       1.9445     0.025916
enh52527     1  186480300  186481300      1       1  150064       2.0331      0.02102
enh52576     1  189743900  189744900      1       1  150064       1.9058      0.02834
enh52578     1  189969900  189970900      6       3  150064       2.8329    0.0023067
enh52597     1  192503600  192504600      3       1  150064       2.0863     0.018474
enh52600     1  192515500  192516500      4       2  150064       1.9548     0.025305
enh52604     1  192608700  192609700      3       1  150064       2.2244     0.013059
enh52607     1  192716400  192717400      1       1  150064       2.2052      0.01372
enh52610     1  192795500  192796500      3       1  150064       2.6801    0.0036804
enh52623     1  193072000  193073000      1       1  150064       3.0838     0.001022
enh52624     1  193075000  193076000      7       3  150064       1.7524     0.039849
enh52626     1  193082500  193083500      4       2  150064       2.6756    0.0037302
enh52628     1  193093400  193094400      1       1  150064       3.2099     0.000664
enh52630     1  193152600  193153600      3       1  150064       1.9804     0.023831
enh52632     1  193158900  193159900      2       1  150064       2.6785    0.0036974
enh52634     1  193252000  193253000      2       1  150064       2.5974    0.0046969
enh52635     1  193290700  193291700      7       1  150064       2.9582    0.0015471
enh52636     1  193291500  193292500      2       1  150064        2.995    0.0013724
enh52642     1  193538500  193539500      4       2  150064       1.7268     0.042105
enh52643     1  193558400  193559400      4       1  150064       1.7019     0.044389
enh52658     1  196047600  196048600      5       3  150064       1.7133     0.043327
enh52659     1  196150000  196151000      6       2  150064       2.9482    0.0015981
enh52662     1  196369700  196370700      1       1  150064       2.2115       0.0135
enh52669     1  196619300  196620300      2       1  150064       3.0322    0.0012139
enh52674     1  197004000  197005000      1       1  150064       2.3116       0.0104
enh52675     1  197011700  197012700      2       1  150064       1.8399     0.032888
enh52690     1  197632200  197633200      1       1  150064       2.5566     0.005285
enh52694     1  197741900  197742900      1       1  150064       2.5419     0.005513
enh52696     1  197751800  197752800      1       1  150064        2.368     0.008942
enh52697     1  197767900  197768900      8       3  150064       2.1571     0.015501
enh52698     1  197807300  197808300      1       1  150064        2.235      0.01271
enh52700     1  197935700  197936700      2       1  150064       2.5675    0.0051211
enh52752     1  198626100  198627100      4       2  150064       1.6706     0.047405
enh52753     1  198637100  198638100      2       1  150064       1.8331     0.033396
enh52755     1  198650900  198651900      3       2  150064       2.0517     0.020101
enh52760     1  198778400  198779400      4       2  150064       2.6646    0.0038544
enh52782     1  199323000  199324000      4       2  150064       1.7639     0.038871
enh52783     1  199459900  199460900      5       2  150064       2.6812    0.0036676
enh52801     1  199825900  199826900      2       1  150064       1.7008     0.044489
enh52819     1  200201200  200202200      3       1  150064       2.5893    0.0048082
enh52820     1  200265100  200266100      9       2  150064       3.2626     0.000552
enh52822     1  200288000  200289000      2       1  150064         2.34    0.0096412
enh52824     1  200299800  200300800      3       1  150064        2.838    0.0022702
enh52825     1  200302800  200303800      2       1  150064       3.3103     0.000466
enh52826     1  200305900  200306900      4       2  150064       2.3856    0.0085263
enh52827     1  200311900  200312900      1       1  150064       2.4842     0.006492
enh52828     1  200315200  200316200      4       1  150064       3.0148    0.0012856
enh52829     1  200320100  200321100      1       1  150064       2.8818     0.001977
enh52830     1  200322400  200323400      3       1  150064        2.769    0.0028118
enh52831     1  200328800  200329800      6       1  150064       2.8948    0.0018972
enh52834     1  200342100  200343100      3       2  150064       2.9832    0.0014262
enh52835     1  200348800  200349800      6       2  150064       2.7939    0.0026036
enh52836     1  200354100  200355100      1       1  150064       2.9231     0.001733
enh52837     1  200355500  200356500      4       2  150064       3.5406   0.00019958
enh52839     1  200364100  200365100      4       2  150064       3.3574   0.00039339
enh52840     1  200365300  200366300      4       2  150064       3.7035   0.00010631
enh52845     1  200397700  200398700      4       2  150064        2.779    0.0027264
enh52846     1  200406200  200407200      1       1  150064       3.4739    0.0002565
enh52847     1  200407600  200408600      2       1  150064       1.8712     0.030659
enh52850     1  200442500  200443500      2       1  150064       2.6782    0.0037013
enh52851     1  200446800  200447800      5       3  150064       2.2201     0.013205
enh52852     1  200452300  200453300      2       1  150064       1.9615     0.024913
enh52853     1  200453300  200454300      5       2  150064       2.2714     0.011561
enh52854     1  200457000  200458000      4       2  150064       2.7451    0.0030243
enh52857     1  200480900  200481900      7       4  150064       3.6463   0.00013304
enh52888     1  200885700  200886700      1       1  150064       3.5561    0.0001882
enh52889     1  200928500  200929500      7       4  150064       3.9057   4.6973e-05
enh52892     1  200988600  200989600      2       1  150064       3.5022   0.00023074
enh52895     1  201011500  201012500      6       3  150064       2.6968    0.0035006
enh52897     1  201106300  201107300      2       1  150064       1.6794     0.046539
enh52914     1  201353200  201354200      6       3  150064       2.9962     0.001367
enh52915     1  201363700  201364700      8       4  150064       2.1948     0.014089
enh52916     1  201364400  201365400      5       2  150064       2.5073    0.0060831
enh52928     1  201434400  201435400      4       2  150064         1.72     0.042714
enh52974     1  201685300  201686300      3       2  150064       1.9464     0.025806
enh52987     1  201743100  201744100      4       1  150064        1.732     0.041641
enh52992     1  201797000  201798000      3       2  150064       2.6745    0.0037417
enh52996     1  201814300  201815300      2       1  150064       1.7378      0.04112
enh52997     1  201818600  201819600      1       1  150064       1.6978      0.04477
enh53001     1  201873000  201874000      3       1  150064       2.3227     0.010097
enh53033     1  202077800  202078800      6       2  150064       1.8028     0.035707
enh53042     1  202111100  202112100      5       2  150064       2.1389      0.01622
enh53043     1  202114400  202115400      1       1  150064         1.77      0.03836
enh53080     1  202587500  202588500      1       1  150064       1.7735      0.03807
enh53082     1  202688600  202689600      4       2  150064       1.9076     0.028221
enh53105     1  203016000  203017000      2       1  150064       1.9891     0.023343
enh53106     1  203098600  203099600      1       1  150064       1.8161      0.03468
enh53128     1  203323100  203324100      2       1  150064        1.962     0.024882
enh53160     1  203593400  203594400      3       1  150064       1.6829     0.046193
enh53161     1  203599600  203600600      1       1  150064        1.656      0.04886
enh53196     1  204010200  204011200      3       2  150064       2.0032     0.022576
enh53197     1  204026700  204027700      3       1  150064       2.3745    0.0087852
enh53198     1  204045200  204046200      1       1  150064       2.6213      0.00438
enh53199     1  204046800  204047800      3       2  150064       3.0915   0.00099578
enh53201     1  204049600  204050600      2       1  150064       2.3558    0.0092406
enh53205     1  204057300  204058300      2       1  150064        3.731    9.535e-05
enh53207     1  204062900  204063900      4       2  150064       1.7051     0.044087
enh53208     1  204070900  204071900      3       2  150064       3.3447    0.0004119
enh53220     1  204222900  204223900      1       1  150064       2.5598     0.005237
enh53226     1  204254700  204255700      4       1  150064       2.6986    0.0034813
enh53252     1  204407100  204408100      1       1  150064       2.0255      0.02141
enh53254     1  204412300  204413300      2       1  150064       1.8946     0.029074
enh53255     1  204415400  204416400      2       1  150064       1.9149     0.027755
enh53256     1  204418800  204419800      3       1  150064         2.06     0.019697
enh53257     1  204434800  204435800      2       1  150064       1.7308     0.041745
enh53259     1  204452500  204453500      2       1  150064       1.8526      0.03197
enh53260     1  204460400  204461400      1       1  150064       3.1976     0.000693
enh53263     1  204482000  204483000      2       1  150064       3.1888   0.00071438
enh53264     1  204484200  204485200      4       2  150064       3.1615   0.00078491
enh53266     1  204489800  204490800      2       1  150064       2.1818     0.014561
enh53267     1  204493600  204494600      4       2  150064       2.2973     0.010801
enh53268     1  204534300  204535300      4       2  150064       1.9212     0.027355
enh53269     1  204542500  204543500      2       1  150064        3.346   0.00040991
enh53270     1  204560600  204561600      4       2  150064        3.222    0.0006364
enh53284     1  204940900  204941900      1       1  150064        2.746     0.003016
enh53287     1  205030600  205031600      3       1  150064       3.9982   3.1909e-05
enh53288     1  205088200  205089200      1       1  150064         1.98      0.02385
enh53289     1  205110300  205111300      5       2  150064       3.7788   7.8797e-05
enh53290     1  205110800  205111800      5       2  150064       3.9274   4.2929e-05
enh53291     1  205113600  205114600      1       1  150064       2.8371     0.002276
enh53294     1  205144700  205145700      2       1  150064       3.8883   5.0474e-05
enh53295     1  205148500  205149500      2       1  150064       3.7131   0.00010237
enh53296     1  205152400  205153400      4       1  150064       4.0881   2.1748e-05
enh53297     1  205159600  205160600      1       1  150064       3.9929    3.264e-05
enh53299     1  205168100  205169100      3       1  150064       4.0127   3.0014e-05
enh53300     1  205173200  205174200      2       1  150064       4.3115   8.1069e-06
enh53301     1  205181000  205182000      2       1  150064       2.9775    0.0014529
enh53303     1  205198800  205199800      5       2  150064       2.9599    0.0015387
enh53304     1  205216300  205217300      5       2  150064       2.0254     0.021415
enh53306     1  205227700  205228700      1       1  150064       1.8197       0.0344
enh53310     1  205243600  205244600      1       1  150064       1.7506      0.04001
enh53311     1  205248900  205249900      5       2  150064       1.9487     0.025664
enh53312     1  205251800  205252800      3       1  150064       1.9535     0.025381
enh53315     1  205261200  205262200      5       2  150064         1.71     0.043629
enh53335     1  205461900  205462900      4       2  150064       2.3781    0.0087014
enh53341     1  205568400  205569400      7       3  150064       1.9821     0.023735
enh53389     1  206645400  206646400      6       3  150064       1.6566     0.048801
enh53425     1  207038600  207039600      1       1  150064       3.3026     0.000479
enh53439     1  207206700  207207700      1       1  150064       2.3083      0.01049
enh53444     1  207250700  207251700      1       1  150064        2.859     0.002125
enh53472     1  207880500  207881500      8       2  150064       2.8694    0.0020564
enh53473     1  207912400  207913400      3       1  150064        2.736    0.0031099
enh53475     1  207921700  207922700      1       1  150064       2.8594     0.002122
enh53476     1  207923400  207924400      2       1  150064       3.7753   7.9905e-05
enh53479     1  207979800  207980800      1       1  150064       2.5579     0.005265
enh53480     1  207983200  207984200      4       2  150064       2.9729    0.0014748
enh53481     1  207985200  207986200      2       1  150064       2.6418    0.0041237
enh53484     1  207992400  207993400      5       3  150064       3.9551   3.8248e-05
enh53485     1  207994700  207995700      1       1  150064       1.9121      0.02793
enh53487     1  208001700  208002700      1       1  150064       4.9466    3.777e-07
enh53488     1  208004700  208005700      2       1  150064       2.2068     0.013663
enh53489     1  208011200  208012200      2       1  150064       2.2072     0.013648
enh53490     1  208021600  208022600      3       2  150064       2.1978     0.013982
enh53491     1  208023000  208024000      2       1  150064       1.7487     0.040174
enh53492     1  208034900  208035900      6       2  150064       3.2288   0.00062155
enh53494     1  208039400  208040400      7       4  150064        3.108   0.00094166
enh53496     1  208058200  208059200      4       1  150064       2.3278    0.0099622
enh53507     1  208263400  208264400      3       1  150064       2.8185    0.0024121
enh53509     1  208293200  208294200      5       2  150064       2.2735     0.011499
enh53510     1  208305300  208306300      3       2  150064       2.9641    0.0015178
enh53511     1  208323000  208324000      3       1  150064       2.1308     0.016553
enh53520     1  208386700  208387700      2       1  150064       2.0546     0.019961
enh53522     1  208393200  208394200      2       1  150064       2.9953    0.0013711
enh53527     1  208409100  208410100      5       2  150064        2.023     0.021538
enh53550     1  209571700  209572700      1       1  150064       2.1746      0.01483
enh53558     1  209740800  209741800      3       2  150064       2.2307      0.01285
enh53560     1  209760800  209761800      3       2  150064       1.6506     0.049407
enh53635     1  211210000  211211000      2       1  150064       1.9052     0.028377
enh53642     1  211434600  211435600      6       3  150064       3.0256    0.0012408
enh53652     1  211516600  211517600      3       2  150064       2.0689     0.019277
enh53655     1  211588800  211589800      5       2  150064       2.6323    0.0042407
enh53659     1  211686500  211687500      7       2  150064       2.1091     0.017467
enh53660     1  211689800  211690800      6       3  150064       1.8686     0.030842
enh53661     1  211703300  211704300      9       3  150064       2.0296     0.021201
enh53664     1  211747600  211748600      3       1  150064       2.0129     0.022062
enh53718     1  212428700  212429700      7       2  150064       2.3348    0.0097762
enh53723     1  212575500  212576500      2       1  150064       1.8339     0.033333
enh53725     1  212607400  212608400      1       1  150064       2.1962      0.01404
enh53741     1  212769900  212770900      7       4  150064       1.6967     0.044873
enh53793     1  214432500  214433500      1       1  150064       3.8431    6.075e-05
enh53799     1  214470000  214471000      1       1  150064       2.0958      0.01805
enh53804     1  214510600  214511600      4       2  150064       2.3236     0.010075
enh53805     1  214523000  214524000      2       1  150064       2.3815    0.0086217
enh53814     1  214600700  214601700     11       5  150064       1.6712     0.047346
enh53818     1  214617000  214618000      2       1  150064         1.72     0.042713
enh53825     1  214644600  214645600     11       3  150064       1.7311     0.041714
enh53832     1  214676800  214677800      4       1  150064       1.7509      0.03998
enh53833     1  214678200  214679200      7       3  150064       2.4687    0.0067796
enh53834     1  214679400  214680400      7       3  150064       1.8492     0.032211
enh53837     1  214688300  214689300      4       1  150064       1.8827     0.029873
enh53838     1  214689800  214690800      2       1  150064       1.6599     0.048465
enh53845     1  214731400  214732400      4       2  150064       2.2984      0.01077
enh53846     1  214741300  214742300      3       1  150064       2.0141     0.022002
enh53884     1  216018600  216019600      1       1  150064       2.3515     0.009349
enh53889     1  216636300  216637300      1       1  150064       2.8493     0.002191
enh53899     1  217801000  217802000      3       2  150064       1.7332     0.041531
enh53903     1  217891100  217892100      1       1  150064       1.8912       0.0293
enh53904     1  217894600  217895600      3       1  150064       1.6625     0.048208
enh53935     1  218571600  218572600      3       1  150064       1.7374     0.041162
enh53943     1  218632200  218633200      3       2  150064       2.6463    0.0040688
enh53944     1  218634800  218635800      4       2  150064       2.2967     0.010819
enh53951     1  218668200  218669200      1       1  150064       1.7697      0.03839
enh53988     1  219041200  219042200      4       1  150064       2.3934    0.0083455
enh53989     1  219047400  219048400      4       2  150064       1.6459     0.049895
enh54028     1  219834300  219835300      3       2  150064       1.9852     0.023559
enh54041     1  220266500  220267500      2       1  150064        2.041     0.020624
enh54047     1  220391900  220392900      4       2  150064       2.8033    0.0025288
enh54049     1  220447200  220448200      2       1  150064       1.6588     0.048577
enh54057     1  220905400  220906400      2       1  150064        1.773     0.038112
enh54084     1  221456600  221457600      4       2  150064       2.4047    0.0080929
enh54108     1  221889200  221890200      1       1  150064       2.0218       0.0216
enh54159     1  222627600  222628600      2       1  150064       2.7827    0.0026954
enh54169     1  222773200  222774200      1       1  150064       2.1056      0.01762
enh54172     1  222816000  222817000      1       1  150064       2.1669      0.01512
enh54173     1  222818600  222819600      1       1  150064       2.1321       0.0165
enh54174     1  222828100  222829100      3       2  150064       2.1824     0.014538
enh54214     1  223842700  223843700      6       3  150064       2.1659      0.01516
enh54215     1  223853100  223854100      2       1  150064       1.7172     0.042973
enh54216     1  223858000  223859000      3       1  150064       2.5033    0.0061525
enh54218     1  223886600  223887600      4       2  150064       1.7054     0.044056
enh54221     1  223897200  223898200      6       1  150064       1.8182      0.03452
enh54223     1  223915500  223916500      3       1  150064       2.7735    0.0027725
enh54224     1  223917400  223918400      3       2  150064       2.3796    0.0086658
enh54226     1  223921800  223922800      2       1  150064       2.9336    0.0016751
enh54227     1  223925500  223926500      4       2  150064       2.1817     0.014566
enh54229     1  223929200  223930200      2       1  150064       1.6798     0.046502
enh54230     1  223929900  223930900      6       2  150064       1.7514     0.039937
enh54232     1  223933300  223934300      9       1  150064       1.8165      0.03465
enh54233     1  223934500  223935500      1       1  150064       2.1959      0.01405
enh54234     1  223937000  223938000      2       1  150064       2.7425    0.0030484
enh54235     1  223952700  223953700      3       1  150064       2.5186    0.0058919
enh54236     1  223957500  223958500      1       1  150064       3.4838    0.0002472
enh54237     1  223959300  223960300      4       2  150064       3.7196   9.9754e-05
enh54238     1  223960400  223961400      6       2  150064       2.1735     0.014873
enh54239     1  223962900  223963900      2       1  150064       3.5699   0.00017853
enh54242     1  224007700  224008700      2       1  150064       3.2512   0.00057456
enh54243     1  224010400  224011400      5       2  150064       3.6324   0.00014041
enh54245     1  224014700  224015700      1       1  150064       3.5115    0.0002228
enh54246     1  224018800  224019800      7       3  150064       3.2545   0.00056798
enh54248     1  224021600  224022600      5       2  150064       2.3553    0.0092551
enh54249     1  224023200  224024200      2       1  150064        3.273     0.000532
enh54252     1  224028200  224029200      2       1  150064       1.8336     0.033354
enh54253     1  224028900  224029900      1       1  150064       3.7148    0.0001017
enh54254     1  224030200  224031200      1       1  150064       3.5734    0.0001762
enh54286     1  224546200  224547200      2       1  150064       2.3981    0.0082411
enh54287     1  224564600  224565600      2       1  150064       2.4366    0.0074134
enh54289     1  224595300  224596300      3       2  150064       2.2521     0.012159
enh54290     1  224615100  224616100      1       1  150064       2.2869       0.0111
enh54291     1  224617000  224618000      2       1  150064       2.3121     0.010386
enh54292     1  224623900  224624900      1       1  150064        2.526     0.005768
enh54294     1  224644200  224645200      4       2  150064       1.9456     0.025854
enh54297     1  224689900  224690900      3       2  150064         2.69    0.0035731
enh54306     1  224766800  224767800      6       4  150064       2.0396     0.020697
enh54309     1  224813400  224814400      6       2  150064       1.7758     0.037883
enh54311     1  224822800  224823800      2       1  150064       2.6604    0.0039026
enh54312     1  224824600  224825600      2       1  150064       1.6773     0.046737
enh54381     1  225933900  225934900      2       1  150064       2.0218     0.021599
enh54391     1  226003300  226004300      2       1  150064       1.9831     0.023679
enh54396     1  226053500  226054500      2       1  150064         2.39    0.0084246
enh54399     1  226066200  226067200      2       1  150064       2.5513    0.0053659
enh54401     1  226084300  226085300      2       1  150064       1.8774     0.030233
enh54410     1  226187600  226188600      3       2  150064       1.8656     0.031051
enh54415     1  226254000  226255000      2       1  150064       2.7206    0.0032585
enh54416     1  226269800  226270800      2       1  150064       2.3561    0.0092342
enh54421     1  226298800  226299800      1       1  150064        2.313      0.01036
enh54423     1  226311200  226312200      1       1  150064       2.6169     0.004437
enh54427     1  226322700  226323700      2       1  150064       2.2549     0.012069
enh54434     1  226497800  226498800      2       1  150064       2.6384    0.0041644
enh54437     1  226591700  226592700      1       1  150064       1.8744      0.03044
enh54439     1  226790300  226791300      5       3  150064        1.948     0.025706
enh54450     1  226896000  226897000      3       2  150064       2.3533    0.0093048
enh54453     1  226927300  226928300      2       1  150064       2.0898     0.018317
enh54454     1  226952100  226953100      1       1  150064       2.1459      0.01594
enh54458     1  227014900  227015900      3       1  150064       2.1328     0.016472
enh54461     1  227051000  227052000      3       2  150064       2.6025    0.0046279
enh54463     1  227063100  227064100      4       2  150064       1.6895     0.045558
enh54464     1  227070300  227071300      3       1  150064       2.2435     0.012432
enh54469     1  227246000  227247000      3       2  150064       1.8274     0.033816
enh54480     1  227506800  227507800      5       2  150064       1.9373     0.026355
enh54483     1  227531400  227532400      5       2  150064       1.8518     0.032026
enh54487     1  227560100  227561100      3       2  150064       2.0453     0.020411
enh54538     1  228872900  228873900      2       1  150064       2.0183     0.021778
enh54555     1  229163100  229164100      1       1  150064       1.8157      0.03471
enh54611     1  230226500  230227500      6       4  150064       2.6397    0.0041491
enh54612     1  230228100  230229100      4       1  150064       3.2842   0.00051131
enh54613     1  230236700  230237700      8       2  150064       3.6151   0.00015013
enh54614     1  230243100  230244100      5       2  150064       3.5585   0.00018646
enh54615     1  230246200  230247200      5       2  150064       3.2958    0.0004907
enh54616     1  230248200  230249200      2       1  150064       3.1926    0.0007051
enh54617     1  230250200  230251200      2       1  150064       3.5472   0.00019464
enh54621     1  230262600  230263600      3       2  150064       1.8037     0.035642
enh54622     1  230269100  230270100      5       3  150064       1.8903     0.029356
enh54623     1  230269800  230270800      4       2  150064       2.8972    0.0018824
enh54624     1  230275700  230276700      5       3  150064       2.1215     0.016938
enh54630     1  230320400  230321400      3       1  150064       1.8281      0.03377
enh54639     1  230405700  230406700      2       1  150064       2.0144     0.021985
enh54640     1  230443200  230444200      2       1  150064       2.2896     0.011023
enh54642     1  230463300  230464300      3       2  150064       1.7145     0.043219
enh54682     1  231329600  231330600      1       1  150064       2.4443     0.007256
enh54707     1  231559800  231560800      4       1  150064       1.7814     0.037424
enh54745     1  232608200  232609200      3       1  150064       2.1716     0.014942
enh54746     1  232612600  232613600      1       1  150064       1.8193      0.03443
enh54747     1  232613600  232614600      2       1  150064       1.8114      0.03504
enh54796     1  233656100  233657100      5       2  150064       1.9912     0.023228
enh54820     1  234289700  234290700      4       1  150064       2.0772     0.018891
enh54831     1  234611500  234612500     10       3  150064       1.8371     0.033097
enh54832     1  234622800  234623800      4       2  150064       1.7362     0.041268
enh54835     1  234633800  234634800      4       2  150064       2.8166    0.0024266
enh54837     1  234638700  234639700      3       1  150064       2.2505      0.01221
enh54838     1  234640800  234641800      3       2  150064       2.0464     0.020359
enh54840     1  234650200  234651200      4       2  150064        2.511    0.0060193
enh54841     1  234652300  234653300      4       1  150064       2.6572    0.0039391
enh54876     1  234895700  234896700      3       2  150064       1.7982     0.036074
enh54909     1  235094900  235095900      5       2  150064       1.8465     0.032409
enh54967     1  235751900  235752900      2       1  150064       1.7542     0.039695
enh55014     1  236665400  236666400      1       1  150064       2.2483      0.01228
enh55061     1  240190200  240191200      5       2  150064       1.6725     0.047213
enh55062     1  240194200  240195200      4       2  150064       3.1986   0.00069042
enh55067     1  240315600  240316600      4       2  150064       1.7757     0.037895
enh55069     1  240356600  240357600      4       2  150064       3.3749   0.00036917
enh55070     1  240395500  240396500      2       1  150064       3.4227   0.00030996
enh55071     1  240398000  240399000      3       1  150064       2.3288    0.0099345
enh55072     1  240400000  240401000      1       1  150064       2.1677      0.01509
enh55087     1  240554100  240555100      2       1  150064       1.8071     0.035372
enh55089     1  240567000  240568000      3       2  150064       1.9043     0.028433
enh55112     1  240994100  240995100      1       1  150064       1.8921      0.02924
enh55121     1  241790700  241791700      6       2  150064       2.5618    0.0052061
enh55123     1  241799300  241800300      4       2  150064       2.3535    0.0092986
enh55124     1  241805100  241806100      1       1  150064         2.48     0.006569
enh55150     1  243368200  243369200      1       1  150064       3.2555    0.0005659
enh55151     1  243376200  243377200      2       1  150064       3.9066   4.6799e-05
enh55153     1  243409900  243410900      2       1  150064       2.6922    0.0035494
enh55154     1  243411300  243412300      4       2  150064       3.7988   7.2691e-05
enh55155     1  243413200  243414200      1       1  150064       4.1824    1.442e-05
enh55156     1  243414300  243415300      2       1  150064        3.639   0.00013685
enh55157     1  243420500  243421500      2       1  150064       4.0095   3.0424e-05
enh55159     1  243427500  243428500      2       1  150064       3.9425   4.0322e-05
enh55161     1  243430300  243431300      1       1  150064       4.4273    4.771e-06
enh55162     1  243432300  243433300      1       1  150064       4.8999    4.794e-07
enh55164     1  243450200  243451200      1       1  150064       4.8728    5.502e-07
enh55170     1  243645300  243646300      1       1  150064       3.8909    4.993e-05
enh55171     1  243653900  243654900      1       1  150064       4.2856    9.112e-06
enh55172     1  243654600  243655600      1       1  150064       4.2861     9.09e-06
enh55174     1  243664000  243665000      4       2  150064       5.2183   9.0264e-08
enh55177     1  243712300  243713300      2       1  150064         4.03   2.7884e-05
enh55178     1  243722700  243723700      2       1  150064       4.2275   1.1816e-05
enh55180     1  243759200  243760200      1       1  150064       5.0012    2.848e-07
enh55181     1  243806000  243807000      2       1  150064       4.4845    3.654e-06
enh55184     1  243891200  243892200      2       1  150064       4.1132   1.9514e-05
enh55185     1  243894700  243895700      2       1  150064       3.8836   5.1468e-05
enh55188     1  243908500  243909500      2       1  150064       4.6109   2.0044e-06
enh55189     1  243955400  243956400      2       1  150064       4.2876   9.0309e-06
enh55190     1  243962200  243963200      2       1  150064       4.5191   3.1046e-06
enh55195     1  244045200  244046200      1       1  150064       2.5067     0.006094
enh55197     1  244102200  244103200      3       1  150064       2.8385    0.0022661
enh55210     1  244375800  244376800      2       1  150064       2.4674    0.0068051
enh55211     1  244377300  244378300      6       2  150064       2.5072    0.0060851
enh55233     1  244599800  244600800      3       2  150064       1.8026     0.035729
enh55235     1  244602400  244603400      4       2  150064       2.1017     0.017792
enh55236     1  244608000  244609000      1       1  150064       2.2307      0.01285
enh55237     1  244609200  244610200      1       1  150064       1.6759      0.04688
enh55240     1  244623100  244624100      1       1  150064       1.7102      0.04361
enh55244     1  244828500  244829500      6       2  150064        1.716     0.043077
enh55272     1  245762200  245763200      6       1  150064       2.5013    0.0061871
enh55289     1  246149600  246150600      3       2  150064       2.1807     0.014603
enh55290     1  246160600  246161600     10       3  150064       1.8984     0.028824
enh55298     1  246378000  246379000     13       2  150064       2.2121     0.013481
enh55299     1  246409000  246410000      3       1  150064       2.7239     0.003226
enh55300     1  246411000  246412000     12       2  150064       2.6217    0.0043748
enh55307     1  246639600  246640600      4       2  150064       1.7248     0.042281
enh55318     1  246760200  246761200      2       1  150064       1.7267     0.042114
enh55320     1  246771900  246772900      2       1  150064       2.2501      0.01222
enh55321     1  246780300  246781300      2       1  150064       1.9448     0.025902
enh55327     1  246859800  246860800      3       1  150064       1.7629     0.038958
enh55328     1  246868200  246869200      2       1  150064       1.8139     0.034848
enh55330     1  246931900  246932900      1       1  150064       1.7346      0.04141
enh55356     1  247715100  247716100      3       1  150064       2.0772     0.018894
enh55364     1  249134700  249135700      1       1  150064       2.4173     0.007817
enh55368     1  249157600  249158600      4       1  150064       1.6878      0.04572
enh62220     2     193200     194200      6       3  150064       1.8472     0.032361
enh62231     2     568500     569500      4       1  150064       1.8607     0.031391
enh62265     2    1732600    1733600      7       2  150064       2.2354     0.012696
enh62267     2    1739600    1740600      1       1  150064       1.7441      0.04057
enh62270     2    1744000    1745000      4       2  150064       1.8452     0.032507
enh62272     2    1759000    1760000      4       2  150064       2.5946    0.0047347
enh62296     2    3621500    3622500      1       1  150064       2.0286      0.02125
enh62299     2    3632000    3633000      8       4  150064       2.0186     0.021762
enh62316     2    6321700    6322700      2       1  150064       1.7199     0.042729
enh62318     2    6512000    6513000      5       3  150064        1.765     0.038778
enh62320     2    7060100    7061100      7       3  150064       1.9216     0.027327
enh62334     2    7832700    7833700      2       1  150064       2.1234     0.016861
enh62336     2    7951100    7952100      1       1  150064       2.2277      0.01295
enh62359     2    8587600    8588600      4       1  150064       2.6439     0.004098
enh62365     2    8665500    8666500      2       1  150064       1.6534     0.049129
enh62367     2    8684000    8685000      3       2  150064       1.8768     0.030272
enh62372     2    8738400    8739400      4       2  150064       3.8299   6.4105e-05
enh62373     2    8745600    8746600      4       2  150064       3.1364   0.00085515
enh62378     2    8784400    8785400      4       2  150064        1.822     0.034225
enh62384     2    8961500    8962500      2       1  150064       2.3217     0.010124
enh62406     2    9314700    9315700      3       1  150064       2.0327     0.021043
enh62409     2    9327700    9328700      4       1  150064       1.9288     0.026876
enh62410     2    9331100    9332100      2       1  150064       2.0791     0.018805
enh62416     2    9353300    9354300      1       1  150064       3.0893     0.001003
enh62417     2    9355600    9356600      3       1  150064       2.9002    0.0018646
enh62421     2    9369600    9370600      3       1  150064       3.2685   0.00054061
enh62427     2    9384300    9385300      2       1  150064       3.0992   0.00097013
enh62430     2    9392200    9393200      1       1  150064       3.1605    0.0007874
enh62437     2    9404100    9405100      1       1  150064        3.188    0.0007163
enh62494     2    9794400    9795400      7       3  150064       2.2331     0.012771
enh62495     2    9797200    9798200      3       1  150064       1.7482     0.040214
enh62532     2   10131800   10132800      3       1  150064       2.3264    0.0099986
enh62535     2   10177100   10178100      2       1  150064          1.9     0.028717
enh62583     2   10541600   10542600      5       2  150064         1.94     0.026189
enh62586     2   10547600   10548600      8       2  150064       2.1173     0.017119
enh62588     2   10549200   10550200      4       2  150064       1.7831     0.037288
enh62612     2   10953200   10954200      6       3  150064       2.0708     0.019191
enh62686     2   11918600   11919600      2       1  150064        1.751      0.03997
enh62687     2   11924800   11925800      3       2  150064       2.1727     0.014901
enh62694     2   12148400   12149400      6       2  150064       1.7209     0.042634
enh62705     2   12272000   12273000      3       2  150064       2.2404     0.012532
enh62710     2   12368000   12369000      3       1  150064       2.9012    0.0018589
enh62711     2   12427200   12428200      6       2  150064       1.7987     0.036032
enh62713     2   12454000   12455000      1       1  150064       1.9468      0.02578
enh62727     2   12695700   12696700      1       1  150064       2.5332     0.005651
enh62761     2   15310400   15311400      7       2  150064       2.4167    0.0078305
enh62762     2   15363900   15364900      2       1  150064       2.6988    0.0034797
enh62765     2   15442000   15443000      1       1  150064       2.1993      0.01393
enh62767     2   15528200   15529200      5       1  150064       1.8532     0.031924
enh62770     2   15699100   15700100      4       1  150064       1.8447     0.032539
enh62786     2   16803700   16804700      2       1  150064       1.7593     0.039265
enh62794     2   17498500   17499500      1       1  150064         2.06       0.0197
enh62809     2   17839400   17840400      3       1  150064       2.5431    0.0054944
enh62810     2   17853900   17854900      4       1  150064       1.8137     0.034864
enh62811     2   17860600   17861600      1       1  150064       2.1995      0.01392
enh62813     2   17918500   17919500      1       1  150064       1.9503      0.02557
enh62818     2   17932100   17933100      2       1  150064       1.9987     0.022823
enh62822     2   17974800   17975800      1       1  150064       2.1191      0.01704
enh62824     2   18073800   18074800      6       3  150064       3.1105   0.00093398
enh62837     2   18537600   18538600      2       1  150064       1.8332     0.033385
enh62870     2   19320200   19321200      4       2  150064       2.4301    0.0075471
enh62871     2   19323700   19324700      3       1  150064       1.8783      0.03017
enh62875     2   19376700   19377700      1       1  150064       2.1964      0.01403
enh62877     2   19407100   19408100      2       1  150064        2.045      0.02043
enh62918     2   20262100   20263100      5       2  150064       2.2205     0.013193
enh62928     2   20308400   20309400      3       1  150064       1.8766     0.030288
enh62935     2   20364000   20365000      3       2  150064       2.4502    0.0071382
enh62936     2   20366000   20367000      2       1  150064       1.6935     0.045183
enh62942     2   20407200   20408200      4       2  150064       2.2144     0.013399
enh62990     2   20768400   20769400      8       3  150064       2.2647     0.011765
enh62991     2   20772900   20773900      6       2  150064       2.0422     0.020567
enh62992     2   20778500   20779500      3       1  150064       2.1385     0.016237
enh62993     2   20782600   20783600      1       1  150064       1.7098      0.04365
enh62995     2   20789600   20790600      5       2  150064       1.8173     0.034583
enh62997     2   20799000   20800000      3       2  150064       2.4934    0.0063268
enh63001     2   20813900   20814900      6       2  150064       1.6763     0.046836
enh63005     2   20842000   20843000      1       1  150064       2.7476     0.003002
enh63027     2   23703500   23704500      4       2  150064       1.8388     0.032972
enh63030     2   23742500   23743500      1       1  150064       3.4082     0.000327
enh63040     2   23980500   23981500      1       1  150064       2.0403      0.02066
enh63045     2   24048100   24049100      4       2  150064       1.8905     0.029343
enh63047     2   24065800   24066800      3       2  150064       2.2515     0.012177
enh63049     2   24122600   24123600      4       2  150064       2.2744      0.01147
enh63050     2   24124600   24125600      1       1  150064       2.0809      0.01872
enh63051     2   24127500   24128500      2       1  150064       2.0112     0.022153
enh63052     2   24139100   24140100      2       1  150064       1.8339     0.033332
enh63054     2   24151100   24152100      2       1  150064       1.9116     0.027966
enh63056     2   24167100   24168100      5       2  150064       2.4735    0.0066904
enh63057     2   24192500   24193500      6       3  150064       2.1837     0.014491
enh63064     2   24246600   24247600      4       2  150064       1.9014     0.028627
enh63072     2   24347200   24348200      2       1  150064       1.6722     0.047238
enh63112     2   25321100   25322100      2       1  150064       1.9089     0.028136
enh63114     2   25327600   25328600      4       1  150064       1.8478     0.032317
enh63116     2   25439100   25440100      4       1  150064       3.5003   0.00023238
enh63122     2   25486200   25487200      3       2  150064       3.6998   0.00010789
enh63124     2   25498000   25499000      1       1  150064       2.1462      0.01593
enh63125     2   25501300   25502300      2       1  150064       1.7057      0.04403
enh63128     2   25529000   25530000      1       1  150064       3.7197    9.974e-05
enh63131     2   25545600   25546600      2       1  150064       1.7595     0.039251
enh63138     2   25598800   25599800      3       2  150064       3.8737   5.3599e-05
enh63145     2   25750400   25751400      1       1  150064       1.8522        0.032
enh63150     2   25887200   25888200      2       1  150064       1.8753     0.030376
enh63160     2   26074700   26075700      6       3  150064       2.4939    0.0063167
enh63161     2   26075500   26076500      4       2  150064       2.4398    0.0073475
enh63167     2   26177900   26178900      3       2  150064       1.9493      0.02563
enh63176     2   26213600   26214600      2       1  150064       2.3868    0.0084985
enh63177     2   26215300   26216300      2       1  150064       2.1299     0.016591
enh63178     2   26220800   26221800      1       1  150064       2.4763     0.006638
enh63180     2   26225300   26226300      1       1  150064       2.1664      0.01514
enh63181     2   26228000   26229000      4       2  150064       2.2192     0.013238
enh63184     2   26232300   26233300      1       1  150064       2.7219     0.003245
enh63187     2   26238800   26239800      2       1  150064       2.4055    0.0080745
enh63190     2   26260600   26261600      3       2  150064       3.1612   0.00078567
enh63193     2   26267500   26268500      2       1  150064       3.1104   0.00093416
enh63198     2   26282000   26283000      2       1  150064       3.0926   0.00099208
enh63207     2   26309100   26310100      4       2  150064       2.0712     0.019172
enh63213     2   26401000   26402000      2       1  150064       2.4287     0.007577
enh63237     2   26829000   26830000      3       2  150064       1.9089      0.02814
enh63244     2   26938000   26939000      4       2  150064       1.6856     0.045936
enh63249     2   26954100   26955100      2       1  150064       1.9209     0.027375
enh63253     2   26963700   26964700      4       2  150064       3.6333   0.00013989
enh63254     2   26966700   26967700      2       1  150064       2.6542    0.0039743
enh63256     2   26975000   26976000      1       1  150064       3.3552    0.0003965
enh63257     2   26979000   26980000      1       1  150064       3.3366    0.0004241
enh63258     2   26981700   26982700      1       1  150064       3.3535     0.000399
enh63259     2   26989700   26990700      4       2  150064       3.0451     0.001163
enh63261     2   26995300   26996300      1       1  150064       3.3202    0.0004497
enh63264     2   27169800   27170800      2       1  150064       3.2823   0.00051484
enh63265     2   27184200   27185200      3       2  150064       2.1409     0.016141
enh63266     2   27187400   27188400      2       1  150064       2.6516    0.0040054
enh63269     2   27211000   27212000      1       1  150064       3.2155     0.000651
enh63271     2   27233000   27234000      3       1  150064       3.1054   0.00095019
enh63274     2   27254000   27255000      1       1  150064       3.0193     0.001267
enh63276     2   27271800   27272800      2       1  150064       3.4335   0.00029787
enh63278     2   27286400   27287400      2       1  150064       2.8908    0.0019214
enh63279     2   27291900   27292900      1       1  150064       2.9839     0.001423
enh63280     2   27295300   27296300      1       1  150064       2.9142     0.001783
enh63281     2   27297500   27298500      3       1  150064       2.5994    0.0046699
enh63282     2   27300200   27301200      1       1  150064       2.6139     0.004476
enh63284     2   27307500   27308500      2       1  150064       2.5213    0.0058457
enh63287     2   27405500   27406500      2       1  150064       1.6971     0.044836
enh63288     2   27417400   27418400      3       2  150064        3.139   0.00084749
enh63289     2   27432300   27433300      6       3  150064       2.0871     0.018438
enh63290     2   27441600   27442600      5       2  150064       2.6625    0.0038787
enh63291     2   27471800   27472800      3       1  150064       2.1769     0.014745
enh63293     2   27503800   27504800      1       1  150064       2.3305     0.009891
enh63297     2   27558000   27559000      2       1  150064       3.3902   0.00034924
enh63301     2   27595300   27596300      2       1  150064       2.3713    0.0088636
enh63303     2   27604200   27605200      1       1  150064       3.0578     0.001115
enh63307     2   27668500   27669500      2       1  150064        1.806     0.035459
enh63308     2   27711200   27712200      4       2  150064       3.6298   0.00014183
enh63309     2   27716600   27717600      1       1  150064       1.9236       0.0272
enh63310     2   27789100   27790100      1       1  150064       3.0656     0.001086
enh63311     2   27807700   27808700      3       2  150064       2.1673     0.015106
enh63314     2   27852600   27853600      4       2  150064       1.6601     0.048445
enh63315     2   27861000   27862000      2       1  150064        1.682      0.04628
enh63316     2   27877800   27878800      1       1  150064       3.9509    3.893e-05
enh63323     2   27930100   27931100      1       1  150064       4.0723    2.328e-05
enh63324     2   27934000   27935000      3       2  150064       2.2868     0.011104
enh63325     2   27936900   27937900      1       1  150064       2.8369     0.002278
enh63327     2   27942600   27943600      3       2  150064       2.1704     0.014989
enh63332     2   27974700   27975700      2       1  150064       4.2084   1.2859e-05
enh63333     2   27976900   27977900      1       1  150064       2.4741     0.006678
enh63336     2   27988800   27989800      3       2  150064       4.4211   4.9099e-06
enh63340     2   28020700   28021700      4       2  150064       5.0404   2.3226e-07
enh63344     2   28078300   28079300      1       1  150064       4.0674    2.377e-05
enh63348     2   28123900   28124900      1       1  150064        3.996    3.221e-05
enh63351     2   28142800   28143800      1       1  150064       3.6355    0.0001387
enh63357     2   28168800   28169800      1       1  150064       3.4674    0.0002628
enh63359     2   28175600   28176600      4       2  150064       3.6496   0.00013132
enh63361     2   28181200   28182200      2       1  150064       4.3615   6.4582e-06
enh63362     2   28184200   28185200      2       1  150064       3.1366    0.0008547
enh63363     2   28189200   28190200      4       2  150064       2.5946    0.0047346
enh63364     2   28196000   28197000      1       1  150064       3.7683    8.218e-05
enh63370     2   28276000   28277000      2       1  150064       3.1774   0.00074307
enh63372     2   28303300   28304300      5       3  150064       2.3963    0.0082801
enh63376     2   28324900   28325900      1       1  150064       2.2133      0.01344
enh63406     2   28566000   28567000      1       1  150064       2.4836     0.006504
enh63416     2   28627000   28628000      1       1  150064       2.7405     0.003067
enh63418     2   28636500   28637500      2       1  150064       1.9748     0.024147
enh63421     2   28646500   28647500      6       3  150064       3.0378    0.0011914
enh63422     2   28650900   28651900      2       1  150064        2.569    0.0050992
enh63423     2   28658800   28659800      3       2  150064       2.6219    0.0043717
enh63459     2   28985000   28986000      1       1  150064        2.729     0.003176
enh63462     2   29023700   29024700      1       1  150064       3.2873    0.0005058
enh63464     2   29032400   29033400      3       1  150064       3.1758   0.00074719
enh63466     2   29093600   29094600      6       3  150064         1.99     0.023295
enh63470     2   29150500   29151500      3       2  150064       1.9268     0.027002
enh63482     2   29276100   29277100      5       2  150064       1.7197     0.042739
enh63495     2   29388100   29389100      3       1  150064       1.8139     0.034846
enh63499     2   29677900   29678900      5       2  150064       2.1214     0.016945
enh63515     2   30368200   30369200      2       1  150064       1.8372     0.033087
enh63539     2   30588800   30589800      2       1  150064       1.7303     0.041786
enh63564     2   31202500   31203500      6       3  150064       2.6322     0.004242
enh63594     2   32236700   32237700      2       1  150064       2.3303    0.0098956
enh63664     2   33546200   33547200      2       1  150064       2.0047     0.022498
enh63694     2   36605500   36606500      2       1  150064       2.0313     0.021114
enh63698     2   36617200   36618200      8       3  150064       1.9697     0.024436
enh63700     2   36641400   36642400      4       2  150064       2.2387     0.012587
enh63701     2   36645300   36646300      1       1  150064       1.8216      0.03426
enh63702     2   36649100   36650100      3       2  150064       2.3732    0.0088164
enh63704     2   36656500   36657500      4       2  150064        1.849     0.032227
enh63708     2   36669800   36670800      2       1  150064       1.8083     0.035284
enh63720     2   36707800   36708800      1       1  150064       1.9765      0.02405
enh63721     2   36710400   36711400      4       2  150064       1.6997     0.044598
enh63722     2   36717800   36718800      3       1  150064       1.8466     0.032404
enh63724     2   36721500   36722500      1       1  150064       2.0689      0.01928
enh63744     2   36791800   36792800      4       2  150064       2.0243      0.02147
enh63753     2   36822500   36823500      7       2  150064       2.0295     0.021202
enh63764     2   36928200   36929200     10       3  150064       2.0389     0.020732
enh63765     2   36933300   36934300      4       2  150064        2.538    0.0055736
enh63770     2   37047900   37048900     16       3  150064       2.3052     0.010579
enh63771     2   37085600   37086600      4       2  150064       1.7538     0.039729
enh63772     2   37116800   37117800      3       1  150064       1.7748     0.037965
enh63776     2   37178800   37179800      3       2  150064       2.6045    0.0046003
enh63778     2   37194600   37195600      1       1  150064       2.9809     0.001437
enh63779     2   37227300   37228300      3       2  150064       3.0413    0.0011779
enh63780     2   37247600   37248600      1       1  150064       3.0485      0.00115
enh63788     2   37408700   37409700     16       3  150064       2.5772    0.0049797
enh63790     2   37424600   37425600      3       2  150064       1.7105      0.04359
enh63795     2   37453900   37454900      6       3  150064       2.6737    0.0037513
enh63797     2   37460000   37461000      5       2  150064        3.157   0.00079709
enh63798     2   37510000   37511000      3       2  150064       2.3853     0.008532
enh63800     2   37548600   37549600      2       1  150064       3.6531   0.00012954
enh63801     2   37553100   37554100      3       2  150064       3.5159   0.00021917
enh63802     2   37570500   37571500      8       4  150064       4.1255   1.8498e-05
enh63809     2   37641500   37642500      4       2  150064       2.1762      0.01477
enh63816     2   37733500   37734500      4       1  150064       1.8585     0.031551
enh63839     2   37882700   37883700      1       1  150064       2.3419     0.009592
enh63858     2   38023000   38024000      4       2  150064       2.0245     0.021458
enh63872     2   38151100   38152100      4       2  150064       1.9939     0.023079
enh63874     2   38240000   38241000      1       1  150064       2.5435     0.005487
enh63880     2   38323400   38324400      4       2  150064       1.6801     0.046474
enh63908     2   38622800   38623800      5       1  150064       2.3555    0.0092486
enh63909     2   38633500   38634500      1       1  150064       2.1375      0.01628
enh63913     2   38671000   38672000      5       3  150064        2.128     0.016667
enh63933     2   38929100   38930100      1       1  150064       2.7657      0.00284
enh63934     2   38943000   38944000      3       2  150064       2.0726     0.019104
enh63935     2   38947500   38948500      1       1  150064       3.2525    0.0005719
enh63936     2   38949000   38950000      1       1  150064       2.1091      0.01747
enh63938     2   38972000   38973000      1       1  150064       2.2543      0.01209
enh63940     2   38980800   38981800      4       2  150064       1.6659     0.047867
enh63941     2   38992400   38993400      3       2  150064        1.769     0.038445
enh63945     2   39057100   39058100      1       1  150064       2.1365      0.01632
enh63955     2   39367900   39368900      3       2  150064       2.6904    0.0035682
enh63956     2   39388000   39389000      1       1  150064       1.7183      0.04287
enh63957     2   39429600   39430600      1       1  150064       2.4234     0.007687
enh63958     2   39454600   39455600      4       2  150064            2      0.02275
enh63970     2   39635900   39636900      5       2  150064       1.9703     0.024404
enh63976     2   39652400   39653400      1       1  150064       2.7394     0.003078
enh63991     2   39730500   39731500      3       2  150064        2.351    0.0093626
enh64001     2   39795400   39796400      2       1  150064       2.4136    0.0078969
enh64010     2   39963400   39964400      2       1  150064       2.4439    0.0072654
enh64011     2   39970300   39971300      6       3  150064       2.0941     0.018126
enh64012     2   39999400   40000400      4       2  150064       2.0368     0.020835
enh64013     2   40000700   40001700      1       1  150064       2.0746      0.01901
enh64015     2   40003600   40004600      2       1  150064       2.1676     0.015094
enh64016     2   40006400   40007400      2       1  150064       2.0011      0.02269
enh64018     2   40009900   40010900      1       1  150064       1.6763      0.04684
enh64027     2   40223600   40224600      3       2  150064       2.3705    0.0088826
enh64028     2   40260200   40261200      2       1  150064       2.8164     0.002428
enh64034     2   40351000   40352000      3       1  150064       2.4346    0.0074542
enh64040     2   40467000   40468000      5       2  150064       2.5466    0.0054393
enh64041     2   40470700   40471700      3       2  150064       2.3736    0.0088074
enh64044     2   40558900   40559900      4       2  150064       2.3806    0.0086431
enh64046     2   40571200   40572200      5       2  150064       2.0799     0.018769
enh64049     2   40579300   40580300      3       2  150064       2.3671     0.008964
enh64050     2   40587500   40588500      3       1  150064        1.653      0.04917
enh64058     2   40639200   40640200      6       2  150064       2.3709    0.0088714
enh64059     2   40660300   40661300      5       2  150064       2.0326     0.021047
enh64061     2   40698100   40699100      3       1  150064       2.3941    0.0083303
enh64062     2   40715100   40716100      4       2  150064       1.9466     0.025791
enh64064     2   40739100   40740100      4       1  150064       3.0293    0.0012257
enh64073     2   42054100   42055100      4       2  150064       2.9411     0.001635
enh64075     2   42067200   42068200      2       1  150064        2.308       0.0105
enh64076     2   42068700   42069700      6       2  150064       2.4675    0.0068034
enh64077     2   42074900   42075900      8       3  150064       3.3863   0.00035421
enh64078     2   42080800   42081800      4       2  150064       2.3693    0.0089105
enh64162     2   42949100   42950100      2       1  150064       1.8658     0.031035
enh64172     2   43072100   43073100      4       2  150064       1.9494     0.025626
enh64188     2   43184200   43185200      7       2  150064       1.7851     0.037121
enh64222     2   43380000   43381000      4       2  150064       2.2116     0.013496
enh64315     2   44417600   44418600      1       1  150064       1.7877      0.03691
enh64316     2   44437900   44438900      3       2  150064          1.7     0.044564
enh64355     2   45502300   45503300      7       3  150064       1.6878     0.045724
enh64365     2   45781500   45782500      3       1  150064       1.6762      0.04685
enh64369     2   45811100   45812100      1       1  150064       2.0317      0.02109
enh64379     2   45902000   45903000      3       2  150064       1.9215     0.027334
enh64383     2   45982500   45983500      5       2  150064       1.9373     0.026353
enh64402     2   46195800   46196800      7       2  150064       2.3423    0.0095835
enh64403     2   46200100   46201100      3       1  150064       2.5456    0.0054547
enh64407     2   46235300   46236300      2       1  150064       1.8846     0.029744
enh64408     2   46237400   46238400      2       1  150064       2.3873    0.0084862
enh64413     2   46269100   46270100      4       2  150064        2.281     0.011273
enh64414     2   46290100   46291100      4       2  150064         3.29    0.0005009
enh64415     2   46292800   46293800      4       2  150064       2.9166    0.0017696
enh64416     2   46295300   46296300      1       1  150064       1.8057      0.03548
enh64426     2   46369400   46370400      4       2  150064        2.003     0.022586
enh64435     2   46409100   46410100      7       4  150064       1.7713     0.038254
enh64439     2   46455300   46456300      5       2  150064        1.738     0.041109
enh64477     2   46845400   46846400      2       1  150064       1.6933     0.045203
enh64480     2   46868400   46869400      2       1  150064       1.9587     0.025071
enh64482     2   46875400   46876400      2       1  150064       2.1291     0.016621
enh64519     2   47102600   47103600      2       1  150064       1.8473     0.032349
enh64542     2   47212000   47213000      1       1  150064       1.7302       0.0418
enh64562     2   47321300   47322300      9       2  150064       1.9616     0.024903
enh64566     2   47372000   47373000      6       2  150064       2.1309     0.016549
enh64567     2   47384200   47385200      4       1  150064       2.4572    0.0070014
enh64570     2   47396100   47397100      3       1  150064        2.097     0.017995
enh64575     2   47426100   47427100      3       2  150064       2.1413     0.016125
enh64577     2   47435700   47436700      3       1  150064       2.2505     0.012207
enh64592     2   47563600   47564600      3       1  150064       1.6973     0.044819
enh64607     2   47978900   47979900      3       2  150064       1.6925     0.045279
enh64608     2   47982500   47983500      1       1  150064       1.8897       0.0294
enh64609     2   47994700   47995700      2       1  150064       2.2832     0.011209
enh64612     2   48012200   48013200      6       3  150064       2.3277    0.0099645
enh64613     2   48017200   48018200      5       3  150064       2.1525      0.01568
enh64614     2   48094200   48095200      5       2  150064       2.4631    0.0068862
enh64615     2   48098000   48099000      4       2  150064       3.1389   0.00084787
enh64616     2   48118700   48119700      5       3  150064       2.7142    0.0033215
enh64620     2   48129100   48130100      1       1  150064       2.9361     0.001662
enh64626     2   48340600   48341600      1       1  150064       2.0415       0.0206
enh64627     2   48347600   48348600      3       1  150064       1.6978     0.044773
enh64630     2   48401400   48402400      3       2  150064       1.9352     0.026483
enh64631     2   48401900   48402900      4       2  150064       1.9252     0.027104
enh64634     2   48475800   48476800      1       1  150064       2.1128      0.01731
enh64635     2   48534000   48535000      3       2  150064       1.8526     0.031967
enh64636     2   48539900   48540900      5       2  150064       2.7155    0.0033084
enh64637     2   48545200   48546200      1       1  150064       2.3812     0.008628
enh64638     2   48551700   48552700      1       1  150064       2.8635     0.002095
enh64639     2   48555700   48556700      3       2  150064       2.9422    0.0016293
enh64640     2   48559000   48560000      1       1  150064       2.3852     0.008534
enh64643     2   48573600   48574600      6       4  150064       3.7599   8.5003e-05
enh64644     2   48579100   48580100      3       2  150064       1.6704     0.047424
enh64646     2   48642300   48643300      5       3  150064       2.5089    0.0060555
enh64647     2   48646900   48647900      5       3  150064       1.6782      0.04665
enh64648     2   48650200   48651200      5       2  150064       2.0343     0.020963
enh64655     2   48723600   48724600      4       1  150064        2.084      0.01858
enh64656     2   48736200   48737200      2       1  150064       2.8269      0.00235
enh64658     2   48793600   48794600      4       2  150064       1.8201      0.03437
enh64662     2   48949600   48950600      6       3  150064       1.9674     0.024568
enh64672     2   50719100   50720100      1       1  150064       3.0002     0.001349
enh64677     2   51239800   51240800      1       1  150064       2.1981      0.01397
enh64704     2   53978800   53979800      1       1  150064       2.4582     0.006982
enh64707     2   54010700   54011700      2       1  150064        3.487   0.00024424
enh64708     2   54015500   54016500      3       1  150064       2.3309    0.0098801
enh64709     2   54053500   54054500      3       2  150064       2.6099    0.0045285
enh64711     2   54123900   54124900      1       1  150064        3.483    0.0002479
enh64713     2   54176300   54177300      3       2  150064       2.2085     0.013603
enh64714     2   54188400   54189400      2       1  150064       2.5869     0.004842
enh64717     2   54194200   54195200      4       2  150064       2.1943     0.014107
enh64720     2   54242800   54243800      1       1  150064       2.2655      0.01174
enh64721     2   54265600   54266600      4       2  150064       1.6884     0.045669
enh64724     2   54286600   54287600      1       1  150064       1.7875      0.03693
enh64725     2   54292300   54293300      3       1  150064       1.9107     0.028019
enh64726     2   54300500   54301500      7       4  150064        3.055    0.0011251
enh64727     2   54330500   54331500      3       2  150064       2.3806    0.0086431
enh64728     2   54341200   54342200      5       2  150064        2.161     0.015346
enh64748     2   54710800   54711800      5       2  150064       1.9319     0.026683
enh64754     2   54750200   54751200      3       2  150064       2.1909     0.014229
enh64756     2   54755400   54756400      2       1  150064        1.838     0.033028
enh64757     2   54757400   54758400      6       3  150064       2.0302      0.02117
enh64762     2   54773800   54774800      2       1  150064       2.0704     0.019206
enh64768     2   54789600   54790600      1       1  150064       1.9019      0.02859
enh64770     2   54793800   54794800      2       1  150064       2.2905     0.010997
enh64772     2   54803000   54804000      4       2  150064       1.6473     0.049748
enh64773     2   54807400   54808400     11       2  150064       1.8446     0.032551
enh64774     2   54808900   54809900      2       1  150064       1.8656     0.031047
enh64778     2   54836800   54837800      4       2  150064       1.6573      0.04873
enh64780     2   54841500   54842500      7       3  150064       1.9871     0.023457
enh64781     2   54845600   54846600      6       3  150064       2.3302    0.0098971
enh64783     2   54857700   54858700      8       4  150064       1.7713     0.038253
enh64784     2   54863100   54864100      5       3  150064       2.4671    0.0068107
enh64786     2   54879100   54880100      2       1  150064       2.0993     0.017894
enh64787     2   54885500   54886500      3       1  150064       2.9042    0.0018409
enh64789     2   54896400   54897400      1       1  150064       1.6458       0.0499
enh64792     2   54907500   54908500      7       3  150064       2.0777     0.018869
enh64794     2   54999200   55000200      3       2  150064       2.7329    0.0031386
enh64795     2   55036600   55037600      8       2  150064       1.7994      0.03598
enh64796     2   55087100   55088100      4       2  150064       3.0483    0.0011507
enh64799     2   55172700   55173700      5       2  150064       2.3761    0.0087491
enh64809     2   55222400   55223400      5       2  150064       2.7688     0.002813
enh64813     2   55231800   55232800      4       2  150064       3.0157    0.0012819
enh64823     2   55264900   55265900      3       2  150064       1.7431     0.040657
enh64825     2   55271400   55272400      3       1  150064       2.0184     0.021775
enh64826     2   55283000   55284000      2       1  150064       2.3913    0.0083942
enh64836     2   55346600   55347600     10       5  150064       1.7942     0.036395
enh64840     2   55378400   55379400      1       1  150064       1.7774      0.03775
enh64843     2   55394900   55395900      5       2  150064       2.0335     0.021003
enh64844     2   55402300   55403300      1       1  150064       2.6422     0.004118
enh64852     2   55635800   55636800      6       2  150064       1.8328     0.033417
enh64854     2   55643300   55644300      5       2  150064       1.7164     0.043048
enh64856     2   55649100   55650100      2       1  150064       1.9223     0.027287
enh64859     2   55658600   55659600      8       3  150064       1.9271     0.026983
enh64874     2   55969900   55970900      9       4  150064        1.666     0.047857
enh64875     2   55988500   55989500      5       3  150064       1.9369      0.02638
enh64876     2   55999000   56000000      2       1  150064       2.8002    0.0025536
enh64878     2   56008100   56009100      4       2  150064       3.1763   0.00074573
enh64880     2   56037600   56038600      5       3  150064       1.6586     0.048597
enh64881     2   56054300   56055300      1       1  150064       2.7716     0.002789
enh64887     2   56096600   56097600      2       1  150064       1.8086     0.035259
enh64888     2   56098300   56099300      1       1  150064       1.9554      0.02527
enh64893     2   56128300   56129300      6       3  150064       2.4107    0.0079605
enh64898     2   56188200   56189200      6       2  150064       1.9203     0.027409
enh64900     2   56219300   56220300      2       1  150064       2.3018     0.010673
enh64914     2   57409100   57410100      1       1  150064       1.8396      0.03291
enh64919     2   57948200   57949200      1       1  150064       4.7256    1.147e-06
enh64921     2   58089300   58090300      1       1  150064       4.2916    8.868e-06
enh64925     2   58111700   58112700      3       2  150064       5.3395   4.6609e-08
enh64926     2   58117300   58118300      1       1  150064       4.4379    4.542e-06
enh64929     2   58269200   58270200      1       1  150064       2.7708     0.002796
enh64930     2   58272100   58273100      3       1  150064       3.1905   0.00071004
enh64934     2   58307800   58308800      1       1  150064       3.0791     0.001038
enh64935     2   58333700   58334700      2       1  150064       3.5288   0.00020876
enh64937     2   58345800   58346800      2       1  150064       3.7149   0.00010163
enh64940     2   58373600   58374600      2       1  150064       1.8145     0.034804
enh64941     2   58383900   58384900      2       1  150064       3.3539   0.00039839
enh64942     2   58431100   58432100      6       3  150064       2.4536     0.007072
enh64943     2   58459900   58460900      2       1  150064       4.6215   1.9046e-06
enh64944     2   58464400   58465400      2       1  150064       4.6671   1.5271e-06
enh64945     2   58465200   58466200      2       1  150064       3.0863    0.0010133
enh64946     2   58674700   58675700      3       2  150064       2.7116    0.0033483
enh64950     2   58861200   58862200      2       1  150064       1.7254     0.042225
enh64955     2   60415600   60416600      5       3  150064       1.8734     0.030506
enh64956     2   60440600   60441600      3       2  150064        2.635    0.0042066
enh64958     2   60743200   60744200      1       1  150064       2.4357     0.007432
enh64959     2   60754800   60755800      3       2  150064       2.0133      0.02204
enh64972     2   61186800   61187800      3       1  150064       1.6578     0.048677
enh64986     2   61567100   61568100      2       1  150064       1.9528     0.025421
enh64987     2   61583700   61584700      3       2  150064       2.0802     0.018755
enh64993     2   61658000   61659000      1       1  150064       3.1069    0.0009454
enh64995     2   61663200   61664200      3       2  150064        2.757     0.002917
enh64996     2   61666400   61667400      1       1  150064       3.3974    0.0003401
enh64998     2   61686000   61687000      2       1  150064       2.2514      0.01218
enh65000     2   61692000   61693000      3       1  150064        2.493    0.0063342
enh65034     2   62443700   62444700      1       1  150064       2.2089      0.01359
enh65035     2   62493300   62494300      2       1  150064       2.5248    0.0057878
enh65038     2   62531500   62532500      5       3  150064        1.967     0.024592
enh65040     2   62638100   62639100      2       1  150064       1.8643     0.031142
enh65042     2   62685200   62686200      2       1  150064       2.4917    0.0063565
enh65043     2   62688700   62689700      4       2  150064       1.8055     0.035499
enh65045     2   62702000   62703000      2       1  150064       2.1822     0.014547
enh65046     2   62712900   62713900      2       1  150064       2.3474     0.009452
enh65047     2   62715900   62716900      3       2  150064       2.7455    0.0030209
enh65048     2   62728500   62729500      3       1  150064       2.2075      0.01364
enh65049     2   62733800   62734800      3       2  150064       1.9632     0.024809
enh65053     2   62796900   62797900      4       2  150064       1.8094     0.035196
enh65062     2   62882000   62883000      2       1  150064       1.7916     0.036602
enh65063     2   62887400   62888400      2       1  150064        1.737     0.041191
enh65064     2   62890500   62891500      2       1  150064       2.5016    0.0061823
enh65066     2   62925500   62926500      2       1  150064       1.9809     0.023803
enh65071     2   62953100   62954100      2       1  150064       2.2845     0.011171
enh65072     2   62954700   62955700      2       1  150064       2.7505     0.002975
enh65075     2   62965900   62966900      1       1  150064       2.8398     0.002257
enh65079     2   62987400   62988400      4       2  150064       3.0513    0.0011394
enh65081     2   63000600   63001600      4       2  150064       2.6213    0.0043802
enh65083     2   63011300   63012300      1       1  150064       2.8579     0.002132
enh65085     2   63013100   63014100      1       1  150064       2.8445     0.002224
enh65093     2   63052800   63053800      2       1  150064       1.7936     0.036435
enh65094     2   63083900   63084900      2       1  150064       2.1652     0.015187
enh65096     2   63166800   63167800      3       1  150064       3.0863    0.0010132
enh65162     2   64653100   64654100      3       2  150064       1.9838      0.02364
enh65163     2   64679400   64680400      1       1  150064       1.6838      0.04611
enh65167     2   64749200   64750200      2       1  150064        1.778     0.037704
enh65176     2   64821800   64822800      1       1  150064       2.2417      0.01249
enh65177     2   64826400   64827400      7       2  150064       2.5498    0.0053895
enh65179     2   64833600   64834600      1       1  150064       2.7279     0.003187
enh65255     2   65571400   65572400      3       1  150064        1.876     0.030326
enh65279     2   65634300   65635300      2       1  150064       1.8394      0.03293
enh65292     2   65757400   65758400      2       1  150064       2.8554    0.0021488
enh65293     2   65764600   65765600      6       2  150064       2.8061    0.0025074
enh65294     2   65772700   65773700      1       1  150064       3.1367    0.0008544
enh65300     2   65804500   65805500      4       2  150064       2.0602     0.019691
enh65331     2   67616200   67617200      4       2  150064       2.2801     0.011301
enh65332     2   67621500   67622500      5       1  150064       2.3277    0.0099649
enh65333     2   67623400   67624400      1       1  150064       1.8751      0.03039
enh65334     2   67628400   67629400      2       1  150064       2.0485     0.020254
enh65335     2   67664000   67665000      6       2  150064       1.9657     0.024667
enh65362     2   68266600   68267600      2       1  150064       1.8622     0.031287
enh65366     2   68349100   68350100      3       2  150064       1.7271     0.042072
enh65368     2   68386400   68387400      3       2  150064       3.0763     0.001048
enh65371     2   68422100   68423100      3       2  150064       2.0024      0.02262
enh65379     2   68473500   68474500      1       1  150064        2.958     0.001548
enh65381     2   68482900   68483900      1       1  150064       2.8455     0.002217
enh65385     2   68653800   68654800      1       1  150064       1.7287      0.04193
enh65401     2   68992500   68993500      2       1  150064       1.7172     0.042969
enh65411     2   69153600   69154600      4       2  150064       2.5819    0.0049129
enh65464     2   69423200   69424200      2       1  150064       2.1456     0.015953
enh65465     2   69429200   69430200      2       1  150064       1.8456     0.032478
enh65477     2   69525600   69526600      7       2  150064       2.2894     0.011029
enh65487     2   69662500   69663500      1       1  150064       2.0166      0.02187
enh65526     2   69961000   69962000      3       1  150064        2.024     0.021487
enh65536     2   69995400   69996400      4       1  150064       1.8258      0.03394
enh65545     2   70017800   70018800      3       1  150064       1.7801     0.037527
enh65549     2   70054900   70055900      3       1  150064        1.947      0.02577
enh65551     2   70120000   70121000      3       1  150064       1.6926     0.045261
enh65554     2   70138700   70139700      2       1  150064       1.6613     0.048325
enh65556     2   70144800   70145800      2       1  150064        1.804     0.035616
enh65557     2   70153600   70154600      4       1  150064       1.8322     0.033464
enh65560     2   70161800   70162800      1       1  150064       1.6574      0.04872
enh65566     2   70226400   70227400      1       1  150064       1.6616       0.0483
enh65569     2   70261800   70262800      2       1  150064       1.6648     0.047979
enh65570     2   70268400   70269400      1       1  150064        1.811      0.03507
enh65594     2   70486100   70487100      1       1  150064       1.7425      0.04071
enh65595     2   70487100   70488100      2       1  150064       1.6595     0.048504
enh65598     2   70584500   70585500      3       2  150064       1.8809     0.029993
enh65604     2   70736200   70737200      3       2  150064       1.7775      0.03774
enh65627     2   71566900   71567900      4       2  150064        2.182     0.014555
enh65630     2   71644800   71645800      2       1  150064       2.6902    0.0035708
enh65631     2   71679400   71680400      2       1  150064       2.3736    0.0088076
enh65646     2   71947700   71948700      1       1  150064       2.6898     0.003575
enh65656     2   72060800   72061800      2       1  150064         2.26     0.011911
enh65669     2   72343400   72344400      2       1  150064       2.7357    0.0031125
enh65670     2   72365100   72366100      1       1  150064        2.597     0.004702
enh65684     2   72605000   72606000      3       2  150064       2.1991     0.013934
enh65695     2   72857400   72858400      1       1  150064       1.7648       0.0388
enh65696     2   72895400   72896400      2       1  150064       1.7505     0.040013
enh65707     2   72992700   72993700      1       1  150064       2.5217     0.005839
enh65721     2   73167700   73168700      3       1  150064       4.1935   1.3735e-05
enh65722     2   73207300   73208300      1       1  150064       4.2077     1.29e-05
enh65723     2   73227100   73228100      2       1  150064        3.489   0.00024239
enh65725     2   73248100   73249100      4       2  150064        3.782   7.7791e-05
enh65730     2   73289500   73290500      6       2  150064       2.0685     0.019298
enh65732     2   73295200   73296200      3       1  150064       3.5055   0.00022786
enh65735     2   73315600   73316600      1       1  150064       3.3194    0.0004511
enh65737     2   73318900   73319900      3       1  150064       3.0385    0.0011887
enh65738     2   73329500   73330500      6       2  150064       3.5841   0.00016911
enh65739     2   73333800   73334800      1       1  150064       3.2959    0.0004906
enh65740     2   73336700   73337700      3       1  150064       3.0143    0.0012878
enh65742     2   73344400   73345400      1       1  150064        2.439     0.007364
enh65743     2   73439800   73440800      2       1  150064       2.4099    0.0079777
enh65750     2   73645400   73646400      2       1  150064        2.894    0.0019017
enh65757     2   74058100   74059100      3       2  150064       2.4619    0.0069097
enh65758     2   74059500   74060500      1       1  150064       2.7245      0.00322
enh65763     2   74086300   74087300      5       3  150064       2.5725    0.0050485
enh65781     2   74259100   74260100      2       1  150064       2.3726    0.0088325
enh65790     2   74428800   74429800      3       2  150064       2.0551     0.019935
enh65818     2   74789200   74790200      3       2  150064        1.786     0.037053
enh65823     2   74811100   74812100      1       1  150064        1.784      0.03721
enh65833     2   74969000   74970000      6       2  150064       2.4006    0.0081851
enh65850     2   75114500   75115500      6       2  150064       2.0817     0.018687
enh65851     2   75120400   75121400      2       1  150064       2.6601    0.0039054
enh65893     2   79621000   79622000      1       1  150064       1.9993      0.02279
enh65897     2   79944000   79945000      2       1  150064       1.9691     0.024473
enh65910     2   83758000   83759000      4       2  150064       1.7278     0.042008
enh65991     2   85619300   85620300      4       2  150064       2.0482     0.020271
enh65995     2   85638100   85639100      5       3  150064       2.5786    0.0049604
enh65997     2   85646700   85647700      5       3  150064       1.9963     0.022953
enh65999     2   85659800   85660800      3       2  150064       1.8871     0.029573
enh66028     2   85828000   85829000      2       1  150064       1.7732     0.038094
enh66039     2   85907900   85908900      1       1  150064       2.3152       0.0103
enh66041     2   85914400   85915400      3       2  150064       2.1934      0.01414
enh66059     2   85992600   85993600      6       2  150064        2.286     0.011129
enh66060     2   85994600   85995600      1       1  150064        2.303      0.01064
enh66062     2   86001200   86002200      4       1  150064       2.1986     0.013952
enh66076     2   86054800   86055800      3       2  150064       1.7297     0.041845
enh66111     2   86295900   86296900      6       2  150064       1.8888     0.029457
enh66144     2   86930000   86931000      1       1  150064       2.7007      0.00346
enh66146     2   86974800   86975800      2       1  150064       2.5472    0.0054289
enh66228     2   96861100   96862100      1       1  150064       4.0923    2.136e-05
enh66230     2   96865200   96866200      1       1  150064       3.9562    3.808e-05
enh66238     2   96927100   96928100      1       1  150064        3.299    0.0004851
enh66239     2   96927800   96928800      1       1  150064        3.299    0.0004851
enh66242     2   96969400   96970400      1       1  150064       3.4386    0.0002924
enh66246     2   97006300   97007300      2       1  150064       2.5722    0.0050534
enh66258     2   97199200   97200200      3       2  150064       1.9103      0.02805
enh66259     2   97205100   97206100      1       1  150064       1.9382       0.0263
enh66261     2   97215500   97216500      1       1  150064        1.664      0.04806
enh66268     2   97297700   97298700      1       1  150064        2.562     0.005203
enh66271     2   97380100   97381100      1       1  150064       3.7135    0.0001022
enh66272     2   97395600   97396600      1       1  150064       2.3479     0.009439
enh66274     2   97404200   97405200      1       1  150064       1.9779      0.02397
enh66275     2   97413000   97414000      2       1  150064       3.9458   3.9765e-05
enh66276     2   97425100   97426100      2       1  150064       1.9136     0.027833
enh66280     2   97477600   97478600      1       1  150064        1.928      0.02693
enh66281     2   97483700   97484700      1       1  150064       2.1714      0.01495
enh66283     2   97489400   97490400      2       1  150064       2.9683    0.0014971
enh66284     2   97498100   97499100      1       1  150064       2.0026      0.02261
enh66286     2   97521800   97522800      1       1  150064       2.0007      0.02271
enh66287     2   97524600   97525600      1       1  150064       2.0166      0.02187
enh66289     2   97527400   97528400      3       2  150064       2.4422     0.007299
enh66290     2   97531900   97532900      1       1  150064       2.6807     0.003673
enh66291     2   97536500   97537500      2       1  150064       1.9317     0.026699
enh66292     2   97540200   97541200      2       1  150064        2.489    0.0064044
enh66293     2   97552800   97553800      3       2  150064       3.3889   0.00035087
enh66295     2   97560800   97561800      4       2  150064       2.9218    0.0017402
enh66296     2   97572400   97573400      4       1  150064       3.6518   0.00013019
enh66298     2   97593700   97594700      2       1  150064       4.0478   2.5853e-05
enh66301     2   97760800   97761800      4       1  150064       2.8376    0.0022727
enh66302     2   98261000   98262000      3       1  150064       2.6678    0.0038176
enh66308     2   98361800   98362800      2       1  150064       2.5966    0.0047079
enh66313     2   98566900   98567900      5       2  150064       2.1116     0.017362
enh66314     2   98582900   98583900      1       1  150064       2.9781      0.00145
enh66315     2   98586300   98587300      4       2  150064       2.3228     0.010095
enh66317     2   98609100   98610100      1       1  150064       2.9188     0.001757
enh66318     2   98612800   98613800      3       1  150064       2.9854     0.001416
enh66325     2   99028900   99029900      1       1  150064        1.811      0.03507
enh66326     2   99062900   99063900      5       2  150064       2.1669     0.015122
enh66327     2   99070200   99071200      1       1  150064       1.7237      0.04238
enh66329     2   99074100   99075100      2       1  150064       1.7555     0.039587
enh66332     2   99084800   99085800      3       1  150064       1.7322     0.041623
enh66339     2   99124500   99125500      2       1  150064       1.8219     0.034239
enh66342     2   99178400   99179400      1       1  150064       1.8114      0.03504
enh66343     2   99222600   99223600      3       1  150064       1.6702     0.047443
enh66348     2   99422000   99423000      3       1  150064       1.7118      0.04347
enh66380     2  100252600  100253600      2       1  150064       3.1745   0.00075046
enh66381     2  100260200  100261200      4       2  150064       3.0465    0.0011575
enh66382     2  100264300  100265300      2       1  150064       1.9657     0.024669
enh66385     2  100298800  100299800      1       1  150064       1.8796      0.03008
enh66387     2  100313900  100314900      6       2  150064       1.8304     0.033592
enh66388     2  100314600  100315600      4       2  150064       2.1083     0.017502
enh66413     2  101347800  101348800      3       2  150064       2.2737     0.011493
enh66414     2  101349200  101350200      5       2  150064       2.4804     0.006561
enh66415     2  101350300  101351300      4       1  150064       2.4104    0.0079675
enh66418     2  101364200  101365200      4       2  150064       2.3063     0.010548
enh66419     2  101369600  101370600      2       1  150064       1.7593     0.039267
enh66421     2  101383500  101384500      1       1  150064       2.0703      0.01921
enh66422     2  101396700  101397700      3       2  150064        2.002     0.022641
enh66445     2  101494000  101495000      4       2  150064       1.9468     0.025777
enh66459     2  101540900  101541900      4       2  150064       1.7805     0.037497
enh66510     2  101776600  101777600      3       1  150064       1.8091     0.035215
enh66511     2  101791700  101792700      2       1  150064       2.2807     0.011284
enh66516     2  101850200  101851200      2       1  150064       2.4755    0.0066531
enh66517     2  101850600  101851600      2       1  150064       2.4755    0.0066531
enh66522     2  101889100  101890100      1       1  150064       2.5485      0.00541
enh66524     2  101916900  101917900      5       2  150064       2.3846    0.0085493
enh66531     2  101972100  101973100      5       3  150064       2.0699     0.019231
enh66621     2  102688700  102689700      3       1  150064       2.6369    0.0041834
enh66625     2  102717800  102718800      3       2  150064       2.4233    0.0076893
enh66626     2  102723100  102724100      4       2  150064       2.3367    0.0097283
enh66627     2  102730700  102731700      3       2  150064        2.132     0.016504
enh66628     2  102738300  102739300      3       1  150064       1.9493     0.025632
enh66629     2  102743500  102744500      2       1  150064        1.908     0.028196
enh66630     2  102746600  102747600      2       1  150064       3.0076    0.0013167
enh66631     2  102757300  102758300      4       2  150064       2.2424     0.012468
enh66634     2  102775500  102776500      1       1  150064        1.752      0.03989
enh66636     2  102778400  102779400      3       2  150064       2.1202     0.016994
enh66638     2  102813600  102814600      5       2  150064       1.9847     0.023587
enh66639     2  102822700  102823700     11       2  150064        1.698     0.044749
enh66652     2  103221000  103222000      2       1  150064        1.996     0.022969
enh66656     2  103333600  103334600      3       2  150064       2.1945     0.014099
enh66657     2  103351200  103352200      3       1  150064       2.6778    0.0037058
enh66700     2  106360000  106361000      3       2  150064        1.892     0.029247
enh66764     2  108884600  108885600      8       3  150064       1.8399      0.03289
enh66770     2  108979300  108980300      2       1  150064       1.9394     0.026227
enh66774     2  109001100  109002100      3       1  150064       2.1373     0.016286
enh66775     2  109019800  109020800      4       1  150064       2.3583    0.0091788
enh66777     2  109061400  109062400      2       1  150064       2.0938     0.018139
enh66779     2  109108100  109109100      3       1  150064       1.8389     0.032962
enh66781     2  109149000  109150000      1       1  150064        1.995      0.02302
enh66783     2  109158000  109159000      2       1  150064       1.8603     0.031424
enh66794     2  109200000  109201000      3       2  150064       2.3212     0.010138
enh66798     2  109208200  109209200      7       3  150064       2.2184     0.013264
enh66803     2  109231600  109232600      3       1  150064       1.8293     0.033678
enh66861     2  110271400  110272400      3       2  150064        3.763   8.3956e-05
enh66863     2  110315600  110316600      2       1  150064       3.8335   6.3177e-05
enh66865     2  110321500  110322500      2       1  150064       2.0136     0.022023
enh66866     2  110348400  110349400      3       1  150064       3.1843   0.00072553
enh66867     2  110362100  110363100      1       1  150064       2.2991      0.01075
enh66868     2  110362800  110363800      3       2  150064       4.4019   5.3648e-06
enh66869     2  110367400  110368400      2       1  150064       3.2812   0.00051685
enh66870     2  110368200  110369200      2       1  150064       2.5291    0.0057185
enh66871     2  110389300  110390300      6       3  150064       3.4028   0.00033352
enh66872     2  110395100  110396100      5       2  150064       2.8009    0.0025481
enh66873     2  110401900  110402900      3       2  150064       2.6335    0.0042256
enh66881     2  110852700  110853700      2       1  150064       1.7536      0.03975
enh66882     2  110854800  110855800      1       1  150064       2.0367      0.02084
enh66883     2  110856400  110857400      4       2  150064       1.7133     0.043325
enh66886     2  110870400  110871400      2       1  150064       1.9072     0.028249
enh66887     2  110883200  110884200      4       2  150064        2.339    0.0096676
enh66888     2  110906800  110907800      2       1  150064        2.578    0.0049685
enh66894     2  110970200  110971200      3       1  150064       2.1607     0.015358
enh66902     2  111918000  111919000      4       2  150064       1.7494     0.040109
enh66903     2  111920100  111921100      1       1  150064       1.6997      0.04459
enh66905     2  111936100  111937100      2       1  150064        2.345    0.0095133
enh66906     2  111942800  111943800      5       1  150064       2.2103     0.013541
enh66926     2  112249200  112250200      2       1  150064       1.6981     0.044749
enh66927     2  112253800  112254800      2       1  150064       1.8224     0.034198
enh66943     2  112675700  112676700      1       1  150064       2.1304      0.01657
enh66944     2  112677300  112678300      3       2  150064       2.0374     0.020804
enh66945     2  112703600  112704600      3       1  150064       1.7818     0.037389
enh66971     2  113251800  113252800      2       1  150064       1.7793     0.037599
enh67044     2  114080900  114081900      2       1  150064       2.3221     0.010113
enh67050     2  114127400  114128400      4       1  150064       1.7443     0.040555
enh67066     2  114635000  114636000      4       2  150064       2.5767     0.004988
enh67069     2  114650500  114651500      5       2  150064        1.947     0.025765
enh67072     2  114667500  114668500      4       2  150064       2.4829    0.0065155
enh67096     2  118871400  118872400      6       3  150064       2.8275    0.0023454
enh67099     2  118926400  118927400      3       1  150064       1.9362     0.026422
enh67101     2  119145200  119146200      2       1  150064       1.8383     0.033011
enh67107     2  119444100  119445100      2       1  150064       1.8348     0.033267
enh67109     2  119480600  119481600      7       3  150064       1.8135     0.034874
enh67110     2  119495800  119496800      1       1  150064       1.8814      0.02996
enh67118     2  119982600  119983600     10       3  150064       1.6725     0.047209
enh67131     2  120183000  120184000      2       1  150064       2.1848      0.01445
enh67174     2  121124900  121125900     10       2  150064       2.5448    0.0054677
enh67194     2  121377200  121378200      5       2  150064       1.8603     0.031419
enh67199     2  121460900  121461900      1       1  150064       1.6851      0.04598
enh67218     2  121551200  121552200      5       2  150064       1.6676     0.047694
enh67271     2  121954500  121955500      3       1  150064       1.7022     0.044361
enh67284     2  122290100  122291100      2       1  150064        2.287     0.011099
enh67312     2  122547600  122548600      1       1  150064       2.3516     0.009346
enh67322     2  126437600  126438600      7       3  150064        1.969     0.024476
enh67336     2  127841300  127842300      7       4  150064       2.7918    0.0026206
enh67337     2  127851200  127852200      2       1  150064       3.2272   0.00062512
enh67338     2  127853800  127854800      5       2  150064       3.1316   0.00086926
enh67339     2  127855100  127856100      4       2  150064        2.229     0.012906
enh67340     2  127856000  127857000      1       1  150064       3.3916    0.0003474
enh67341     2  127857200  127858200      2       1  150064       1.8904     0.029355
enh67342     2  127859100  127860100      5       2  150064       1.9317     0.026701
enh67343     2  127860400  127861400      2       1  150064       2.5088    0.0060573
enh67347     2  127885800  127886800      5       1  150064       2.0111     0.022158
enh67349     2  127906700  127907700      8       4  150064       1.6743      0.04704
enh67415     2  128612900  128613900      2       1  150064       1.9235     0.027207
enh67439     2  129153700  129154700     10       2  150064       1.9725     0.024275
enh67440     2  129165900  129166900      7       4  150064       2.1544     0.015605
enh67466     2  131132100  131133100      1       1  150064       2.2907      0.01099
enh67468     2  131149600  131150600      1       1  150064       2.1072      0.01755
enh67477     2  131813700  131814700      1       1  150064       3.2902    0.0005006
enh67478     2  131848800  131849800      2       1  150064       2.0167     0.021865
enh67479     2  131852000  131853000      2       1  150064       2.6769    0.0037155
enh67480     2  131861000  131862000      4       2  150064        3.335   0.00042656
enh67481     2  131864500  131865500      2       1  150064        2.684    0.0036368
enh67487     2  132398700  132399700      1       1  150064       2.2584      0.01196
enh67490     2  132431500  132432500      3       1  150064       2.3255     0.010023
enh67493     2  133105600  133106600      1       1  150064       1.6687      0.04759
enh67494     2  133131700  133132700      1       1  150064       1.7173      0.04296
enh67572     2  134570500  134571500      3       2  150064       1.6545     0.049014
enh67574     2  134576600  134577600      3       2  150064       1.8511     0.032078
enh67579     2  134875600  134876600      2       1  150064       2.7512    0.0029685
enh67581     2  134879800  134880800      1       1  150064        3.271    0.0005359
enh67582     2  134881100  134882100      1       1  150064       3.3242    0.0004434
enh67583     2  134889000  134890000      1       1  150064       2.7632     0.002862
enh67584     2  134894700  134895700      2       1  150064       3.6551   0.00012852
enh67585     2  134897300  134898300      1       1  150064       4.2027    1.319e-05
enh67586     2  134900100  134901100      3       2  150064       3.1516   0.00081185
enh67587     2  134904000  134905000      1       1  150064       1.7945      0.03637
enh67616     2  135603000  135604000      3       1  150064       2.8089    0.0024852
enh67622     2  135692600  135693600      3       1  150064       1.8259     0.033931
enh67638     2  136530600  136531600      1       1  150064       1.8062      0.03544
enh67691     2  139153200  139154200      4       1  150064       3.0996   0.00096897
enh67692     2  139173300  139174300      4       2  150064       3.4552   0.00027495
enh67698     2  139465400  139466400      4       2  150064       2.3045     0.010596
enh67699     2  139469400  139470400      2       1  150064       1.7082     0.043798
enh67700     2  139705500  139706500      3       2  150064       2.4435    0.0072719
enh67702     2  141260300  141261300      4       2  150064        3.241   0.00059564
enh67703     2  141381600  141382600      7       2  150064       1.9079     0.028205
enh67758     2  144230500  144231500      4       2  150064       1.8235     0.034111
enh67767     2  144658300  144659300      5       2  150064       1.7035     0.044236
enh67770     2  144710900  144711900      3       1  150064       2.8618     0.002106
enh67771     2  144712800  144713800      1       1  150064       2.9506     0.001586
enh67774     2  144844000  144845000      1       1  150064       2.1123      0.01733
enh67775     2  144857100  144858100      1       1  150064       2.1594      0.01541
enh67788     2  145129900  145130900      1       1  150064       2.7902     0.002634
enh67791     2  145184300  145185300      2       1  150064       3.2428   0.00059181
enh67795     2  145201400  145202400      1       1  150064       4.3878    5.724e-06
enh67798     2  145213500  145214500      2       1  150064       1.9976     0.022878
enh67825     2  145763600  145764600      2       1  150064       2.1769     0.014746
enh67833     2  145788000  145789000      3       1  150064       2.0443     0.020464
enh67837     2  145849300  145850300      1       1  150064       2.3328      0.00983
enh67838     2  145853300  145854300      2       1  150064       2.5005    0.0062014
enh67839     2  145865800  145866800      1       1  150064       2.9222     0.001738
enh67841     2  145868200  145869200      1       1  150064       1.7685      0.03849
enh67842     2  145915200  145916200      1       1  150064       1.8551      0.03179
enh67861     2  147391900  147392900      1       1  150064       1.8679      0.03089
enh67863     2  147578700  147579700      2       1  150064       4.3816   5.8918e-06
enh67872     2  147906600  147907600      4       1  150064       1.9553     0.025276
enh67882     2  148775700  148776700      2       1  150064       2.2751     0.011451
enh67885     2  149001800  149002800      3       2  150064       2.0629     0.019559
enh67886     2  149030500  149031500      1       1  150064       2.7802     0.002716
enh67887     2  149095900  149096900      3       2  150064       2.0302     0.021168
enh67889     2  149339900  149340900      2       1  150064       2.8356    0.0022872
enh67892     2  149403800  149404800      3       1  150064       1.7192     0.042789
enh67898     2  149513800  149514800      2       1  150064       2.1811     0.014587
enh67911     2  150418500  150419500      1       1  150064       2.1357      0.01635
enh67914     2  150453400  150454400      3       2  150064       2.2572     0.011997
enh67919     2  150589600  150590600      9       1  150064       1.9316     0.026706
enh67925     2  150715100  150716100      2       1  150064       2.3679     0.008944
enh67929     2  150850600  150851600      2       1  150064       1.7055      0.04405
enh67940     2  150982500  150983500      2       1  150064       1.7862     0.037035
enh67953     2  151128400  151129400      1       1  150064       2.0969        0.018
enh67955     2  151143000  151144000      1       1  150064       2.3427     0.009572
enh67956     2  151153100  151154100      2       1  150064       1.9978     0.022869
enh67957     2  151165800  151166800      4       2  150064          2.1     0.017866
enh68018     2  152279400  152280400      3       2  150064       1.7117     0.043479
enh68028     2  152709200  152710200      1       1  150064       2.5111     0.006017
enh68034     2  153022800  153023800      2       1  150064       2.3388    0.0096724
enh68035     2  153023600  153024600      2       1  150064       2.3393    0.0096609
enh68036     2  153024800  153025800      5       2  150064       2.5492     0.005398
enh68037     2  153025700  153026700      1       1  150064       3.1589    0.0007919
enh68039     2  153028900  153029900      3       2  150064       2.4571    0.0070033
enh68040     2  153029800  153030800      3       2  150064       3.2124   0.00065821
enh68041     2  153056900  153057900      1       1  150064        3.074     0.001056
enh68042     2  153079300  153080300      3       1  150064        2.717    0.0032937
enh68044     2  153084300  153085300      4       1  150064        2.749    0.0029893
enh68046     2  153165900  153166900      3       1  150064       1.8995     0.028751
enh68047     2  153176700  153177700     10       3  150064       1.7373     0.041166
enh68048     2  153190400  153191400      3       1  150064       2.3965     0.008276
enh68049     2  153194300  153195300      1       1  150064       1.7882      0.03687
enh68056     2  153251500  153252500      4       2  150064       2.0714     0.019163
enh68059     2  153257100  153258100      6       2  150064       2.3195     0.010184
enh68062     2  153260800  153261800      1       1  150064       1.6925      0.04528
enh68068     2  153273500  153274500      9       2  150064       1.8818     0.029932
enh68069     2  153275400  153276400      6       3  150064       2.2831     0.011213
enh68070     2  153277600  153278600      2       1  150064       2.4095    0.0079867
enh68071     2  153278800  153279800      1       1  150064       2.3908     0.008405
enh68072     2  153282400  153283400      4       2  150064       2.3737    0.0088057
enh68073     2  153287800  153288800      1       1  150064       1.9508      0.02554
enh68074     2  153289500  153290500      2       1  150064       2.4729    0.0067002
enh68081     2  153325900  153326900      1       1  150064        2.779     0.002726
enh68096     2  153379000  153380000      7       2  150064       1.7691     0.038441
enh68107     2  153450700  153451700      3       1  150064       1.8641     0.031157
enh68109     2  153468100  153469100      4       2  150064       2.1314     0.016528
enh68113     2  153551500  153552500      2       1  150064        2.609    0.0045403
enh68116     2  153577200  153578200      2       1  150064       3.6058   0.00015559
enh68117     2  153732400  153733400      3       2  150064       3.4345   0.00029678
enh68129     2  155956100  155957100      3       2  150064       4.3736   6.1118e-06
enh68138     2  157200100  157201100      1       1  150064       2.1432      0.01605
enh68139     2  157255100  157256100      2       1  150064       1.9594     0.025035
enh68167     2  158046300  158047300      3       2  150064        1.784     0.037212
enh68214     2  159251100  159252100      9       3  150064       2.5617    0.0052078
enh68215     2  159268100  159269100      2       1  150064       2.6441    0.0040955
enh68216     2  159270800  159271800      6       3  150064        2.165     0.015193
enh68218     2  159316800  159317800      4       2  150064       3.1216    0.0008994
enh68219     2  159319900  159320900      1       1  150064       1.8669      0.03096
enh68220     2  159333700  159334700      1       1  150064       3.0841     0.001021
enh68221     2  159338800  159339800      5       2  150064       3.5198   0.00021596
enh68222     2  159343300  159344300      5       2  150064        2.627    0.0043076
enh68223     2  159344600  159345600      4       2  150064       3.2208   0.00063926
enh68225     2  159349800  159350800      4       2  150064       3.4879   0.00024343
enh68226     2  159351400  159352400      4       2  150064        2.028     0.021278
enh68228     2  159356200  159357200      2       1  150064       3.3414   0.00041675
enh68229     2  159359500  159360500      3       1  150064       3.1064   0.00094704
enh68231     2  159362400  159363400      1       1  150064       3.3602    0.0003894
enh68232     2  159363300  159364300      2       1  150064       3.1839   0.00072655
enh68233     2  159366500  159367500      4       2  150064       1.8071     0.035376
enh68235     2  159385400  159386400      2       1  150064        2.386    0.0085167
enh68236     2  159395400  159396400      1       1  150064       1.8639      0.03117
enh68237     2  159442600  159443600      4       2  150064       2.3947    0.0083161
enh68249     2  159698400  159699400      1       1  150064       2.2162      0.01334
enh68313     2  160373100  160374100      1       1  150064       2.9792     0.001445
enh68316     2  160456400  160457400      3       2  150064       3.0547    0.0011265
enh68317     2  160457300  160458300      2       1  150064       1.8756     0.030352
enh68318     2  160461800  160462800      5       2  150064       3.0711    0.0010662
enh68319     2  160462600  160463600      4       2  150064       2.3056     0.010567
enh68320     2  160466300  160467300      4       2  150064       2.6527    0.0039921
enh68321     2  160467300  160468300      3       2  150064       1.7494     0.040115
enh68322     2  160468400  160469400      2       1  150064       2.9327      0.00168
enh68323     2  160473900  160474900      1       1  150064       3.6704    0.0001211
enh68325     2  160494300  160495300      8       3  150064       1.7582     0.039358
enh68326     2  160540800  160541800      3       2  150064       2.6856    0.0036201
enh68328     2  160571600  160572600      4       1  150064       2.4048    0.0080913
enh68329     2  160592100  160593100      4       2  150064       2.3453    0.0095052
enh68332     2  160748200  160749200      2       1  150064       1.7573     0.039436
enh68335     2  160816900  160817900      1       1  150064        2.297      0.01081
enh68352     2  161063300  161064300      4       2  150064       1.9864     0.023493
enh68355     2  161071600  161072600      5       3  150064       2.5231    0.0058157
enh68369     2  161138400  161139400      1       1  150064       1.6973      0.04482
enh68387     2  161201300  161202300      3       2  150064       1.9094     0.028103
enh68398     2  161231000  161232000      1       1  150064       1.8975      0.02888
enh68401     2  161240900  161241900      2       1  150064       1.6706       0.0474
enh68412     2  161272400  161273400      1       1  150064       2.1489      0.01582
enh68422     2  161328100  161329100      2       1  150064        2.366    0.0089914
enh68424     2  161331800  161332800      3       2  150064       1.8462     0.032431
enh68440     2  161507600  161508600      2       1  150064       1.8469      0.03238
enh68468     2  162015200  162016200      2       1  150064       3.9278   4.2859e-05
enh68484     2  162885400  162886400      2       1  150064       3.1838   0.00072676
enh68511     2  164457400  164458400      2       1  150064       1.6629     0.048164
enh68515     2  164522300  164523300      2       1  150064       1.8257     0.033945
enh68517     2  164547600  164548600      2       1  150064       1.8937     0.029135
enh68581     2  166693600  166694600      5       2  150064        2.934    0.0016731
enh68583     2  166811000  166812000      2       1  150064       3.2935   0.00049468
enh68590     2  167170300  167171300      5       1  150064       2.9531     0.001573
enh68594     2  167221900  167222900      5       2  150064       2.0367     0.020842
enh68596     2  167228300  167229300      3       2  150064       1.7447     0.040521
enh68597     2  167267900  167268900      5       3  150064       1.7642     0.038851
enh68635     2  169314700  169315700      3       2  150064       2.2001     0.013901
enh68642     2  169374600  169375600      3       1  150064        1.888     0.029515
enh68643     2  169377500  169378500      2       1  150064       1.8727     0.030553
enh68644     2  169382800  169383800      5       3  150064       1.7572     0.039444
enh68645     2  169385900  169386900      2       1  150064       1.8604     0.031415
enh68646     2  169393100  169394100      4       2  150064       2.8613    0.0021092
enh68652     2  169491300  169492300      4       2  150064       3.0841    0.0010209
enh68653     2  169495400  169496400      3       1  150064        2.075     0.018993
enh68662     2  169868300  169869300      2       1  150064       1.7016     0.044414
enh68707     2  171603900  171604900      4       2  150064       1.7426     0.040698
enh68719     2  171943200  171944200      2       1  150064       2.5562    0.0052908
enh68720     2  171993200  171994200      3       2  150064       2.1576     0.015481
enh68722     2  172002900  172003900      4       2  150064       2.1514     0.015721
enh68726     2  172042100  172043100      1       1  150064       2.4606     0.006936
enh68728     2  172101000  172102000      4       2  150064       1.8396     0.032913
enh68729     2  172128000  172129000      3       1  150064       2.4973    0.0062564
enh68753     2  172564200  172565200      1       1  150064       3.1527    0.0008088
enh68755     2  172569800  172570800      2       1  150064       3.6122   0.00015182
enh68756     2  172619500  172620500      6       2  150064       4.4565    4.165e-06
enh68757     2  172649900  172650900      2       1  150064       3.4659   0.00026427
enh68758     2  172654600  172655600      3       2  150064       3.3947   0.00034357
enh68759     2  172734500  172735500      1       1  150064       4.1989    1.341e-05
enh68766     2  172885600  172886600      4       2  150064       3.4879   0.00024346
enh68769     2  172916600  172917600      3       2  150064       2.6666    0.0038317
enh68779     2  173139400  173140400      6       3  150064        1.772     0.038196
enh68807     2  173519700  173520700      4       2  150064       2.4218    0.0077227
enh68816     2  173687600  173688600      1       1  150064       2.2274      0.01296
enh68839     2  173913000  173914000      5       3  150064       1.9603      0.02498
enh68843     2  173943700  173944700      4       2  150064       1.7994     0.035978
enh68845     2  173948600  173949600      6       3  150064       1.7294     0.041864
enh68847     2  173953800  173954800      2       1  150064       3.0006    0.0013473
enh68848     2  173955900  173956900      3       2  150064       1.6887     0.045641
enh68849     2  173959100  173960100      3       2  150064       2.3925     0.008367
enh68855     2  173988500  173989500      2       1  150064       2.2677     0.011672
enh68856     2  173991100  173992100      3       1  150064       1.6904     0.045479
enh68857     2  173995100  173996100      1       1  150064       1.6463      0.04985
enh68859     2  174012900  174013900      2       1  150064       2.4692    0.0067712
enh68860     2  174014700  174015700      4       2  150064       2.5967    0.0047058
enh68865     2  174029000  174030000      3       2  150064       3.4765   0.00025404
enh68866     2  174030400  174031400      7       3  150064       1.6912     0.045402
enh68867     2  174031700  174032700      3       2  150064       1.6653     0.047928
enh68869     2  174039600  174040600      1       1  150064       2.0623      0.01959
enh68875     2  174074900  174075900      6       3  150064       2.7938    0.0026043
enh68876     2  174082700  174083700      4       2  150064         1.95     0.025587
enh68877     2  174091500  174092500      2       1  150064       2.4187     0.007789
enh68890     2  174495000  174496000      3       2  150064       2.5819    0.0049134
enh68899     2  174805800  174806800      5       3  150064       2.3027     0.010649
enh68900     2  174813000  174814000      3       2  150064       1.7069      0.04392
enh68902     2  174825400  174826400      6       3  150064       2.7215    0.0032496
enh68909     2  174874400  174875400      7       3  150064       2.6558    0.0039564
enh68912     2  174896800  174897800      3       2  150064       2.6331    0.0042303
enh68916     2  174915000  174916000      1       1  150064       1.7655      0.03874
enh68918     2  174918700  174919700      3       1  150064       2.8179    0.0024172
enh68920     2  174982600  174983600      4       2  150064        2.473    0.0066985
enh68923     2  175018700  175019700      3       2  150064       2.1357     0.016352
enh68924     2  175022300  175023300      1       1  150064       1.7323      0.04161
enh68925     2  175041400  175042400      1       1  150064       2.2454      0.01237
enh68927     2  175063500  175064500      2       1  150064       2.2227     0.013117
enh68928     2  175099500  175100500      4       2  150064        2.874    0.0020268
enh68930     2  175113800  175114800      1       1  150064       2.3959     0.008289
enh68932     2  175258300  175259300      1       1  150064       1.7408      0.04086
enh68941     2  175467600  175468600      3       1  150064       2.0291     0.021226
enh68942     2  175471400  175472400      2       1  150064       2.0666     0.019385
enh68943     2  175475100  175476100      3       2  150064       2.8635    0.0020949
enh68944     2  175477400  175478400      2       1  150064       2.7522    0.0029603
enh68955     2  175636700  175637700      4       1  150064       1.6662      0.04784
enh68966     2  175816100  175817100      1       1  150064       2.1397      0.01619
enh68977     2  175892600  175893600      4       2  150064       1.6482     0.049657
enh68978     2  175901100  175902100      6       2  150064       1.9787     0.023922
enh68996     2  177147500  177148500      1       1  150064       1.9747      0.02415
enh68998     2  177181800  177182800      2       1  150064        1.916     0.027683
enh69004     2  177325600  177326600      2       1  150064       2.2756     0.011434
enh69068     2  178853600  178854600      3       1  150064       1.9823     0.023722
enh69069     2  178862400  178863400      6       3  150064       2.1267     0.016722
enh69072     2  178976200  178977200      2       1  150064       1.9619     0.024889
enh69073     2  178978200  178979200      2       1  150064       2.7261    0.0032045
enh69113     2  180319300  180320300      7       3  150064       2.5547    0.0053137
enh69114     2  180324900  180325900      3       2  150064       4.3777   5.9962e-06
enh69124     2  180541400  180542400      7       3  150064       2.1037     0.017701
enh69129     2  180864900  180865900      2       1  150064       2.6308    0.0042587
enh69130     2  180880800  180881800      4       1  150064       1.7794     0.037589
enh69132     2  180990400  180991400      3       1  150064       3.7398   9.2083e-05
enh69142     2  181487000  181488000      6       4  150064       1.9448     0.025898
enh69196     2  182931600  182932600      2       1  150064       1.8191     0.034449
enh69218     2  183369600  183370600      6       3  150064       2.5151    0.0059504
enh69225     2  183537100  183538100      4       2  150064       1.8016     0.035804
enh69234     2  183814000  183815000      2       1  150064       1.8571     0.031646
enh69235     2  183874600  183875600      2       1  150064       3.0777     0.001043
enh69237     2  183893900  183894900      4       2  150064       2.0579     0.019801
enh69248     2  184857100  184858100      5       2  150064       2.2737     0.011492
enh69282     2  188255400  188256400      1       1  150064       1.7603      0.03918
enh69290     2  188392700  188393700      1       1  150064       1.8097      0.03517
enh69293     2  188403400  188404400      3       1  150064       1.6982     0.044736
enh69311     2  189167700  189168700      4       2  150064       2.0068     0.022387
enh69318     2  189198300  189199300      2       1  150064        2.091     0.018266
enh69320     2  189246500  189247500      2       1  150064       2.9245     0.001725
enh69323     2  189280700  189281700      2       1  150064       2.2257     0.013017
enh69325     2  189360600  189361600      3       2  150064       1.6526     0.049204
enh69326     2  189377200  189378200      3       2  150064       1.7637     0.038895
enh69329     2  189433400  189434400      3       2  150064       2.5169     0.005919
enh69334     2  189494000  189495000      4       2  150064       1.9699     0.024422
enh69340     2  189630200  189631200      3       1  150064        2.424    0.0076756
enh69342     2  189648400  189649400      4       1  150064       2.1516     0.015713
enh69343     2  189651700  189652700      2       1  150064       2.6071    0.0045662
enh69344     2  189677100  189678100      5       3  150064       1.8097     0.035172
enh69346     2  189748500  189749500      4       2  150064       1.6727      0.04719
enh69446     2  190398900  190399900      1       1  150064        1.646      0.04988
enh69472     2  190708300  190709300      3       2  150064       1.9314     0.026714
enh69493     2  191244100  191245100      4       2  150064        2.251     0.012192
enh69495     2  191277900  191278900      1       1  150064       1.8367      0.03313
enh69498     2  191366300  191367300      2       1  150064       1.9755     0.024107
enh69500     2  191401000  191402000      3       1  150064       2.3768    0.0087306
enh69502     2  191437400  191438400      1       1  150064       1.6626       0.0482
enh69505     2  191447600  191448600      3       1  150064       2.2885     0.011053
enh69507     2  191470500  191471500      5       3  150064       2.0851     0.018531
enh69511     2  191492900  191493900      2       1  150064       2.4091    0.0079953
enh69533     2  191668300  191669300      4       2  150064       1.7563     0.039521
enh69535     2  191677200  191678200      2       1  150064       2.3229     0.010093
enh69538     2  191718900  191719900      3       1  150064        1.869      0.03081
enh69544     2  191756100  191757100      2       1  150064       1.8837     0.029805
enh69547     2  191768800  191769800      2       1  150064       2.3442     0.009534
enh69551     2  191780400  191781400      1       1  150064       1.7506      0.04001
enh69556     2  191800900  191801900      1       1  150064       1.8984      0.02882
enh69559     2  191806000  191807000      2       1  150064       2.0163     0.021886
enh69560     2  191808300  191809300      3       2  150064       1.6494     0.049537
enh69567     2  191879400  191880400      4       2  150064       1.7544     0.039678
enh69568     2  191884000  191885000      3       2  150064       1.8504     0.032126
enh69569     2  191886100  191887100      5       3  150064       1.9452     0.025878
enh69572     2  191897200  191898200      1       1  150064       2.2945      0.01088
enh69576     2  191907200  191908200      2       1  150064       2.4434    0.0072752
enh69577     2  191913000  191914000      4       2  150064       1.7935     0.036443
enh69630     2  192282200  192283200      1       1  150064       1.8519      0.03202
enh69685     2  194382400  194383400      1       1  150064       5.1445    1.341e-07
enh69686     2  194658000  194659000      4       1  150064        4.458   4.1364e-06
enh69687     2  194670800  194671800      2       1  150064       2.6361    0.0041939
enh69706     2  196385500  196386500      4       2  150064       3.2693   0.00053903
enh69708     2  196400300  196401300      3       1  150064       2.4243    0.0076687
enh69709     2  196408700  196409700      3       1  150064       3.5838   0.00016935
enh69710     2  196425000  196426000      4       2  150064       1.9604     0.024976
enh69727     2  196620400  196621400      1       1  150064       2.2805      0.01129
enh69730     2  196923800  196924800      3       1  150064       3.2109    0.0006615
enh69732     2  196932000  196933000      4       2  150064       1.7793     0.037596
enh69734     2  196976800  196977800      3       1  150064       1.8839     0.029786
enh69736     2  196988400  196989400      1       1  150064       2.0077      0.02234
enh69739     2  197029400  197030400      3       1  150064       1.6608     0.048376
enh69752     2  197142900  197143900      9       2  150064       2.6898    0.0035744
enh69753     2  197149200  197150200      1       1  150064       2.4366     0.007413
enh69754     2  197156600  197157600      4       2  150064       3.1434   0.00083509
enh69761     2  197264400  197265400      3       2  150064       1.6888     0.045631
enh69763     2  197344700  197345700      3       2  150064       2.1528     0.015667
enh69764     2  197346800  197347800      1       1  150064       2.8523      0.00217
enh69765     2  197352600  197353600      1       1  150064       2.3516     0.009346
enh69768     2  197451000  197452000      6       2  150064       2.7834    0.0026896
enh69769     2  197465900  197466900      1       1  150064       2.9887     0.001401
enh69770     2  197472100  197473100      3       1  150064       2.6602    0.0039046
enh69775     2  197662500  197663500      1       1  150064       2.2505      0.01221
enh69779     2  197769400  197770400      5       2  150064       2.3569    0.0092148
enh69780     2  197788800  197789800      1       1  150064       2.0893      0.01834
enh69781     2  197831600  197832600      3       1  150064       2.6391    0.0041565
enh69784     2  197853000  197854000      1       1  150064       2.8627       0.0021
enh69789     2  198017000  198018000      4       2  150064       2.1824      0.01454
enh69801     2  198134100  198135100      3       1  150064       1.7248      0.04228
enh69802     2  198143200  198144200      6       3  150064       3.4586   0.00027153
enh69803     2  198151700  198152700      1       1  150064       4.4665    3.976e-06
enh69804     2  198158100  198159100      3       1  150064        5.112   1.5937e-07
enh69805     2  198171000  198172000      4       2  150064       4.5313   2.9317e-06
enh69809     2  198243400  198244400      1       1  150064       4.7819    8.681e-07
enh69810     2  198264700  198265700      3       1  150064       5.4423   2.6305e-08
enh69812     2  198293500  198294500      2       1  150064       5.5238   1.6585e-08
enh69817     2  198345300  198346300      1       1  150064       6.3351    1.186e-10
enh69823     2  198402800  198403800      2       1  150064       5.4894   2.0166e-08
enh69825     2  198436000  198437000      1       1  150064       6.3151     1.35e-10
enh69828     2  198478200  198479200      2       1  150064       5.3228   5.1087e-08
enh69829     2  198492500  198493500      4       1  150064       2.0871      0.01844
enh69830     2  198541400  198542400      1       1  150064       2.0237       0.0215
enh69831     2  198568700  198569700      1       1  150064       4.1225    1.874e-05
enh69832     2  198573400  198574400      2       1  150064        4.101   2.0565e-05
enh69833     2  198668200  198669200      5       3  150064       4.8872    5.114e-07
enh69834     2  198737800  198738800      2       1  150064       3.7759   7.9729e-05
enh69835     2  198753500  198754500      2       1  150064       4.2409   1.1133e-05
enh69837     2  198780000  198781000      2       1  150064       3.5144   0.00022033
enh69842     2  200024800  200025800      3       2  150064        4.356   6.6223e-06
enh69844     2  200137100  200138100      1       1  150064       1.9937      0.02309
enh69847     2  200234600  200235600      4       2  150064       3.5316   0.00020654
enh69864     2  200675200  200676200      2       1  150064       4.4392   4.5156e-06
enh69865     2  200678900  200679900      2       1  150064       3.2866   0.00050696
enh69866     2  200777800  200778800      4       2  150064       5.6966   6.1128e-09
enh69868     2  200787100  200788100      6       2  150064       5.9093   1.7179e-09
enh69871     2  200816900  200817900      2       1  150064       2.4493    0.0071569
enh69872     2  200817700  200818700      2       1  150064       5.8308   2.7575e-09
enh69876     2  200906700  200907700      3       2  150064       2.5205    0.0058592
enh69877     2  200915500  200916500      9       3  150064       6.5997   2.0605e-11
enh69880     2  200995200  200996200      3       2  150064       2.3616    0.0090976
enh69881     2  201020400  201021400      1       1  150064       5.3896     3.53e-08
enh69882     2  201021100  201022100      2       1  150064       4.8568   5.9644e-07
enh69883     2  201024200  201025200      2       1  150064       5.4442   2.6026e-08
enh69887     2  201088100  201089100      6       3  150064       4.6054    2.058e-06
enh69893     2  201176200  201177200      3       1  150064       2.4709    0.0067377
enh69895     2  201181100  201182100      3       2  150064       4.9059   4.6506e-07
enh69896     2  201185200  201186200      2       1  150064       2.0784     0.018838
enh69897     2  201186200  201187200      1       1  150064       5.3766    3.796e-08
enh69901     2  201215400  201216400      6       4  150064       1.7277     0.042018
enh69904     2  201229000  201230000      3       1  150064       4.8925   4.9787e-07
enh69906     2  201237000  201238000      2       1  150064       2.5634    0.0051829
enh69908     2  201244000  201245000      3       2  150064       4.2893   8.9615e-06
enh69910     2  201247400  201248400      5       2  150064       4.4118   5.1248e-06
enh69911     2  201248400  201249400      2       1  150064       3.0275    0.0012328
enh69914     2  201269900  201270900      3       1  150064       3.3255   0.00044135
enh69918     2  201276100  201277100      2       1  150064       2.6051    0.0045924
enh69921     2  201319900  201320900      1       1  150064       3.8819    5.182e-05
enh69923     2  201331300  201332300      2       1  150064       3.1014   0.00096296
enh69924     2  201334300  201335300      4       2  150064        1.808     0.035305
enh69931     2  201392300  201393300      1       1  150064       2.5746     0.005018
enh69933     2  201464400  201465400      3       2  150064       1.8056     0.035493
enh69935     2  201468500  201469500      8       3  150064       1.7009     0.044477
enh69937     2  201474200  201475200      7       3  150064       1.8347     0.033274
enh69948     2  201606200  201607200      5       2  150064       1.9379     0.026317
enh69953     2  201622300  201623300      4       1  150064       2.1585     0.015443
enh69955     2  201628200  201629200      4       2  150064       2.2168     0.013319
enh69957     2  201642400  201643400      2       1  150064        2.272     0.011543
enh69989     2  202021700  202022700      6       3  150064       1.7739      0.03804
enh69998     2  202118800  202119800      8       4  150064        3.382   0.00035982
enh70000     2  202126400  202127400      5       2  150064       1.6695     0.047511
enh70001     2  202127200  202128200      8       4  150064       2.3391     0.009666
enh70042     2  202834400  202835400      4       1  150064        2.104      0.01769
enh70071     2  203452900  203453900      1       1  150064       1.7028       0.0443
enh70072     2  203453400  203454400      2       1  150064       1.7147     0.043196
enh70077     2  203582800  203583800      2       1  150064       2.0271     0.021326
enh70088     2  203829900  203830900      4       2  150064       2.0604     0.019681
enh70090     2  203877800  203878800      1       1  150064       2.9017     0.001856
enh70091     2  203884000  203885000      2       1  150064       1.6528      0.04919
enh70093     2  203903000  203904000      4       1  150064       1.9615     0.024913
enh70094     2  203905400  203906400      1       1  150064       2.0439      0.02048
enh70097     2  203976500  203977500      1       1  150064       2.0202      0.02168
enh70099     2  204105300  204106300      3       1  150064        2.359    0.0091633
enh70104     2  204216500  204217500      2       1  150064       2.0941     0.018127
enh70105     2  204217900  204218900      2       1  150064       1.7496     0.040096
enh70107     2  204267300  204268300      1       1  150064       2.4154     0.007858
enh70111     2  204316200  204317200      2       1  150064       2.4105    0.0079651
enh70113     2  204328600  204329600      2       1  150064       2.4591    0.0069641
enh70114     2  204348800  204349800      2       1  150064       2.4373    0.0073984
enh70115     2  204356900  204357900      1       1  150064       2.4938     0.006319
enh70118     2  204408800  204409800      1       1  150064       2.6482     0.004046
enh70130     2  204520900  204521900      2       1  150064       1.8384     0.033003
enh70176     2  206185800  206186800      2       1  150064       2.4038    0.0081136
enh70177     2  206217500  206218500      5       1  150064        1.977      0.02402
enh70178     2  206250600  206251600      4       2  150064       1.6526     0.049202
enh70180     2  206339400  206340400      2       1  150064       2.2213     0.013167
enh70188     2  206570800  206571800      1       1  150064       2.3354     0.009761
enh70210     2  206713200  206714200      2       1  150064       2.9118    0.0017968
enh70218     2  206947400  206948400      3       2  150064       1.9901     0.023292
enh70231     2  207480000  207481000      1       1  150064       1.6492      0.04955
enh70239     2  207906400  207907400      1       1  150064        1.648      0.04968
enh70250     2  208014600  208015600      2       1  150064       2.2176     0.013292
enh70254     2  208044800  208045800      2       1  150064       1.9359     0.026438
enh70256     2  208049000  208050000      3       1  150064       1.8967     0.028933
enh70274     2  208234200  208235200      3       2  150064       2.7171    0.0032928
enh70278     2  208272000  208273000      3       1  150064       2.6168    0.0044383
enh70279     2  208273400  208274400      4       1  150064        2.292     0.010953
enh70281     2  208332100  208333100      4       2  150064       3.7581    8.559e-05
enh70283     2  208339100  208340100      5       2  150064       2.4316     0.007516
enh70284     2  208339900  208340900      3       1  150064       3.3487   0.00040597
enh70285     2  208343800  208344800      5       1  150064       1.6662     0.047841
enh70288     2  208369400  208370400      2       1  150064       2.6081    0.0045524
enh70291     2  208398000  208399000      1       1  150064       4.0619    2.434e-05
enh70292     2  208411200  208412200      3       2  150064       4.0868   2.1867e-05
enh70294     2  208421700  208422700      3       1  150064       4.0609    2.444e-05
enh70295     2  208481400  208482400      3       1  150064       3.7659    8.296e-05
enh70299     2  208499300  208500300      3       2  150064       3.7842   7.7101e-05
enh70303     2  208551500  208552500      3       1  150064       2.1736     0.014867
enh70356     2  210335500  210336500      2       1  150064       2.0155     0.021926
enh70360     2  210502500  210503500      3       1  150064       1.8987     0.028802
enh70361     2  210506900  210507900      7       3  150064       1.7843     0.037185
enh70381     2  211449100  211450100      4       2  150064       1.6653      0.04793
enh70386     2  212272600  212273600      1       1  150064       3.2319    0.0006149
enh70393     2  213550900  213551900      7       4  150064       2.1618     0.015318
enh70395     2  213641600  213642600      4       1  150064       1.8196     0.034408
enh70405     2  213839200  213840200      3       2  150064       1.8883     0.029495
enh70436     2  216001800  216002800      6       4  150064       2.1397     0.016189
enh70441     2  216193400  216194400      2       1  150064       1.6845     0.046046
enh70473     2  216482400  216483400      1       1  150064       1.7033      0.04426
enh70481     2  216523600  216524600      1       1  150064       1.8565      0.03169
enh70513     2  216700100  216701100      1       1  150064       2.2695      0.01162
enh70545     2  217163400  217164400      2       1  150064       1.7118     0.043465
enh70555     2  217277900  217278900      3       1  150064       2.8614    0.0021086
enh70557     2  217342600  217343600      1       1  150064       2.8023     0.002537
enh70560     2  217360200  217361200      4       2  150064       1.8798     0.030068
enh70564     2  217404400  217405400      2       1  150064       1.9987     0.022821
enh70571     2  217483900  217484900      4       2  150064       1.9169     0.027628
enh70575     2  217521800  217522800      3       1  150064        1.825     0.033998
enh70577     2  217529600  217530600      2       1  150064       2.1836     0.014494
enh70596     2  217919300  217920300      3       2  150064       1.6572     0.048735
enh70598     2  217939600  217940600     10       4  150064       2.3359    0.0097472
enh70604     2  218026700  218027700      1       1  150064       2.1604      0.01537
enh70651     2  218620600  218621600      4       2  150064       1.7853     0.037103
enh70653     2  218654600  218655600      2       1  150064       2.6739    0.0037486
enh70669     2  218815800  218816800      3       1  150064       2.1666     0.015132
enh70735     2  220006700  220007700      2       1  150064       2.3236     0.010074
enh70736     2  220023600  220024600      2       1  150064       2.5513    0.0053659
enh70738     2  220039800  220040800      2       1  150064       3.3886   0.00035125
enh70741     2  220072700  220073700      1       1  150064       2.2918      0.01096
enh70745     2  220092000  220093000      1       1  150064        2.173      0.01489
enh70765     2  220305000  220306000      1       1  150064       2.5317     0.005676
enh70767     2  220310200  220311200      2       1  150064       3.7925   7.4572e-05
enh70771     2  220340600  220341600      1       1  150064       2.6716     0.003774
enh70783     2  220526300  220527300      2       1  150064       1.7379     0.041118
enh70793     2  220901400  220902400      4       2  150064       1.8863     0.029631
enh70795     2  220914400  220915400      3       1  150064       1.7131     0.043349
enh70817     2  221654200  221655200      6       3  150064        1.757     0.039458
enh70823     2  222308500  222309500      4       1  150064       1.6987     0.044684
enh70827     2  222394300  222395300      1       1  150064       2.7857     0.002671
enh70831     2  222644500  222645500      3       1  150064        2.206     0.013693
enh70907     2  224427900  224428900      1       1  150064       2.1643      0.01522
enh70967     2  224890200  224891200      4       2  150064       1.7678     0.038547
enh70968     2  224906300  224907300      2       1  150064       1.8287     0.033719
enh70976     2  225010700  225011700      1       1  150064       2.2182      0.01327
enh70982     2  225075600  225076600      4       1  150064       2.5992    0.0046721
enh70983     2  225085800  225086800      2       1  150064       1.7259     0.042182
enh70988     2  225225700  225226700      9       3  150064       2.0978     0.017959
enh70989     2  225276700  225277700      3       1  150064       3.0041    0.0013318
enh70990     2  225307200  225308200      5       2  150064       1.7142     0.043248
enh70991     2  225346900  225347900      3       2  150064       4.4768   3.7887e-06
enh70992     2  225349300  225350300      2       1  150064       2.0473     0.020315
enh70995     2  225385000  225386000      2       1  150064       3.4713     0.000259
enh70996     2  225389100  225390100      3       2  150064       1.7816     0.037411
enh70997     2  225410200  225411200      1       1  150064       2.3812     0.008627
enh70999     2  225425600  225426600      7       3  150064       2.6451     0.004083
enh71001     2  225433600  225434600      3       1  150064        4.946   3.7869e-07
enh71002     2  225434400  225435400      3       2  150064       4.4138   5.0797e-06
enh71003     2  225435100  225436100      1       1  150064       1.6773      0.04674
enh71004     2  225439800  225440800      8       3  150064        3.204   0.00067765
enh71008     2  225446800  225447800      2       1  150064       4.7216   1.1702e-06
enh71011     2  225543200  225544200      1       1  150064       1.9343      0.02654
enh71017     2  225702100  225703100      4       2  150064         2.31     0.010443
enh71021     2  225768900  225769900      2       1  150064       1.6763     0.046844
enh71022     2  225774700  225775700      6       3  150064       2.1711      0.01496
enh71024     2  225786800  225787800      6       3  150064       1.7546     0.039663
enh71029     2  225813300  225814300      2       1  150064       2.8813      0.00198
enh71055     2  225964000  225965000      5       2  150064       1.6596     0.048495
enh71056     2  225965900  225966900      2       1  150064       1.6912     0.045402
enh71057     2  225968400  225969400      8       1  150064       1.7752     0.037936
enh71059     2  225984600  225985600      4       2  150064       1.8381     0.033024
enh71101     2  227349000  227350000      6       4  150064       2.0659     0.019421
enh71136     2  227702900  227703900      4       1  150064       1.7842     0.037195
enh71137     2  227733600  227734600      3       1  150064       1.8115     0.035032
enh71139     2  227756100  227757100      1       1  150064       1.9007      0.02867
enh71140     2  227757200  227758200      3       1  150064       2.3399    0.0096445
enh71142     2  227780400  227781400      1       1  150064       2.3855     0.008527
enh71146     2  227860000  227861000      2       1  150064       1.6823     0.046252
enh71166     2  228263000  228264000      3       1  150064        2.529    0.0057192
enh71176     2  228324800  228325800      1       1  150064       2.7341     0.003128
enh71180     2  228347400  228348400      3       2  150064       1.9634     0.024799
enh71183     2  228356200  228357200      2       1  150064       2.0007      0.02271
enh71185     2  228366800  228367800      6       3  150064       1.6589     0.048568
enh71191     2  228435200  228436200      4       2  150064       1.7166     0.043029
enh71201     2  228660700  228661700      3       1  150064       1.6964     0.044903
enh71228     2  230165600  230166600      3       2  150064       1.7721     0.038186
enh71259     2  230845100  230846100      1       1  150064        2.353     0.009312
enh71264     2  231094400  231095400      1       1  150064       2.4535     0.007073
enh71265     2  231094800  231095800      2       1  150064       2.5405    0.0055346
enh71266     2  231190800  231191800      5       1  150064       1.6993     0.044628
enh71278     2  231385000  231386000      6       3  150064       1.7651      0.03877
enh71282     2  231532600  231533600      3       2  150064       1.8141     0.034828
enh71352     2  232264000  232265000      3       2  150064       1.6577     0.048685
enh71365     2  232470200  232471200      2       1  150064       1.7846      0.03716
enh71377     2  232528500  232529500      3       1  150064       2.1975     0.013994
enh71378     2  232532000  232533000      2       1  150064       2.2746     0.011466
enh71382     2  232539500  232540500      4       2  150064       1.6685     0.047604
enh71383     2  232542200  232543200      5       3  150064       1.7949     0.036334
enh71406     2  233416400  233417400      1       1  150064       1.6581      0.04865
enh71408     2  233453500  233454500      3       1  150064       1.7228     0.042464
enh71409     2  233457300  233458300      1       1  150064       2.1019      0.01778
enh71415     2  233646300  233647300      4       2  150064       4.2163    1.242e-05
enh71416     2  233702800  233703800      1       1  150064       3.5443    0.0001968
enh71417     2  233716300  233717300      5       3  150064       4.5909   2.2062e-06
enh71418     2  233719100  233720100      2       1  150064       5.4357   2.7291e-08
enh71420     2  233725200  233726200      3       1  150064       4.9669   3.4008e-07
enh71421     2  233736500  233737500      2       1  150064       2.2883      0.01106
enh71422     2  233738700  233739700      3       2  150064       3.2873   0.00050581
enh71423     2  233744600  233745600      5       2  150064       4.9905   3.0104e-07
enh71426     2  233766900  233767900      2       1  150064       5.2628   7.0926e-08
enh71427     2  233771600  233772600      1       1  150064       3.1983    0.0006912
enh71428     2  233801800  233802800      5       2  150064       6.1959   2.8969e-10
enh71429     2  233816400  233817400      1       1  150064       1.9784      0.02394
enh71437     2  233904100  233905100      1       1  150064       1.7938      0.03642
enh71542     2  235044600  235045600      2       1  150064       1.8077     0.035326
enh71580     2  235355400  235356400      1       1  150064        2.029      0.02123
enh71594     2  235473600  235474600      5       2  150064       1.7049      0.04411
enh71614     2  235781800  235782800      4       2  150064       1.9651     0.024701
enh71647     2  236015300  236016300     13       3  150064       1.7277     0.042021
enh71651     2  236080500  236081500     11       3  150064       2.2036     0.013777
enh71659     2  236178800  236179800      6       3  150064       2.1053     0.017633
enh71670     2  236325400  236326400      1       1  150064       1.6815      0.04633
enh71678     2  236408800  236409800      2       1  150064       1.6704     0.047417
enh71690     2  236471600  236472600      1       1  150064       2.0511      0.02013
enh71695     2  236514200  236515200      2       1  150064       1.8384     0.032999
enh71696     2  236516600  236517600      3       2  150064       1.9775     0.023993
enh71699     2  236542600  236543600      2       1  150064       2.1214     0.016942
enh71700     2  236543300  236544300      2       1  150064       1.8264     0.033891
enh71701     2  236543800  236544800      1       1  150064       2.1821      0.01455
enh71702     2  236549200  236550200      3       2  150064       2.2041     0.013757
enh71709     2  236610300  236611300      6       3  150064       1.9156     0.027706
enh71712     2  236616400  236617400      2       1  150064       1.8909     0.029317
enh71713     2  236618300  236619300      8       5  150064       1.8485     0.032262
enh71725     2  237551100  237552100      5       2  150064       2.1875     0.014351
enh71727     2  237573300  237574300      8       3  150064       1.7286     0.041936
enh71739     2  237677900  237678900      3       1  150064       2.1965     0.014027
enh71818     2  238480900  238481900      1       1  150064       2.1434      0.01604
enh71845     2  238650600  238651600      7       2  150064       1.8662     0.031008
enh71846     2  238652400  238653400      7       1  150064       1.8832     0.029837
enh71880     2  239175700  239176700      1       1  150064       1.7618      0.03905
enh71881     2  239192100  239193100      1       1  150064       1.6467      0.04981
enh72006     2  241366100  241367100     10       2  150064       2.9115    0.0017982
enh72007     2  241371600  241372600      8       3  150064        2.781      0.00271
enh72039     2  242030600  242031600      2       1  150064       1.7481     0.040226
enh72041     2  242034100  242035100      4       2  150064       1.9812     0.023786
enh72057     2  242291600  242292600      5       3  150064       2.0376     0.020795
enh72059     2  242294400  242295400      4       2  150064       2.7322    0.0031453
enh72063     2  242350200  242351200      5       3  150064       2.7348    0.0031213
enh72069     2  242497000  242498000      5       3  150064       1.8813     0.029966
enh72075     2  242574000  242575000      3       2  150064       1.8432     0.032647
enh72076     2  242578500  242579500      3       1  150064       2.3244     0.010052
enh72078     2  242604300  242605300      2       1  150064       1.8155      0.03472
enh72079     2  242605100  242606100      5       2  150064       1.9051     0.028381
enh72118     3    3221400    3222400      4       2  150064       1.7359     0.041293
enh72137     3    4574900    4575900      5       2  150064       1.7767      0.03781
enh72145     3    4637500    4638500      4       2  150064       1.9139     0.027818
enh72146     3    4697600    4698600      4       2  150064       2.9202    0.0017491
enh72150     3    4772000    4773000      3       2  150064       1.6856      0.04594
enh72162     3    4894700    4895700      1       1  150064       2.3182      0.01022
enh72163     3    4907800    4908800      2       1  150064       1.7891     0.036799
enh72165     3    4947600    4948600      1       1  150064       1.7906      0.03668
enh72176     3    5068600    5069600      7       2  150064       2.3887    0.0084543
enh72185     3    5203200    5204200      1       1  150064       1.6877      0.04573
enh72187     3    5237900    5238900      1       1  150064       2.1472      0.01589
enh72259     3    9164200    9165200      7       2  150064       1.6923     0.045295
enh72269     3    9406000    9407000      4       2  150064       2.0666     0.019388
enh72270     3    9425600    9426600      7       3  150064        2.952    0.0015788
enh72273     3    9447600    9448600      4       2  150064       1.9666     0.024617
enh72274     3    9449400    9450400      5       2  150064       1.8429     0.032674
enh72275     3    9451300    9452300      2       1  150064       2.6106    0.0045196
enh72277     3    9455600    9456600      3       2  150064       2.1035     0.017711
enh72281     3    9465700    9466700      2       1  150064       1.8174      0.03458
enh72354     3   10393900   10394900      4       1  150064       2.7762    0.0027495
enh72356     3   10398700   10399700      4       2  150064       3.0189    0.0012684
enh72358     3   10411800   10412800      3       2  150064        3.313    0.0004615
enh72359     3   10415400   10416400      3       1  150064       1.9155     0.027715
enh72364     3   10593400   10594400      3       1  150064       2.2016     0.013848
enh72366     3   10642200   10643200      5       2  150064       2.0014     0.022675
enh72368     3   10845200   10846200      7       2  150064       2.2944     0.010884
enh72413     3   11475200   11476200      1       1  150064       2.2191      0.01324
enh72431     3   11601200   11602200      5       2  150064       1.6926     0.045262
enh72433     3   11608200   11609200      2       1  150064       2.7706     0.002798
enh72454     3   11672100   11673100      2       1  150064       2.6076    0.0045594
enh72456     3   11680600   11681600      5       3  150064       1.9744      0.02417
enh72457     3   11685600   11686600      2       1  150064       3.9925   3.2686e-05
enh72459     3   11702300   11703300      4       2  150064       3.2625   0.00055222
enh72467     3   11886100   11887100      7       1  150064       2.3975    0.0082534
enh72468     3   12185200   12186200      2       1  150064       2.9421    0.0016298
enh72469     3   12197100   12198100      5       2  150064       2.1735      0.01487
enh72474     3   12220200   12221200      1       1  150064       3.2532    0.0005705
enh72476     3   12229900   12230900      6       2  150064       1.6715     0.047307
enh72478     3   12239500   12240500      3       1  150064       1.7183     0.042869
enh72483     3   12321700   12322700      2       1  150064          2.7    0.0034672
enh72485     3   12333400   12334400      2       1  150064       1.6527     0.049195
enh72493     3   12393200   12394200      1       1  150064       2.0992       0.0179
enh72503     3   12484900   12485900      6       3  150064       4.2194    1.225e-05
enh72507     3   12502200   12503200      1       1  150064       2.0958      0.01805
enh72508     3   12503300   12504300      4       2  150064       1.9011     0.028642
enh72509     3   12512000   12513000      3       2  150064       1.9587     0.025074
enh72511     3   12521000   12522000      3       1  150064       2.2586     0.011955
enh72512     3   12524400   12525400      3       1  150064       1.9132     0.027863
enh72515     3   12549300   12550300      4       2  150064       2.2149     0.013384
enh72516     3   12558800   12559800      4       2  150064       2.1019     0.017779
enh72518     3   12601100   12602100      3       1  150064       2.5321    0.0056684
enh72519     3   12604200   12605200      2       1  150064       2.4083    0.0080139
enh72520     3   12617700   12618700      3       2  150064       2.9165    0.0017697
enh72522     3   12663400   12664400      2       1  150064       1.8685     0.030845
enh72526     3   12685400   12686400      2       1  150064       1.7638     0.038879
enh72529     3   12697400   12698400      1       1  150064       2.4099     0.007979
enh72531     3   12717600   12718600      4       2  150064       2.0341     0.020971
enh72533     3   12723100   12724100      1       1  150064       2.3974     0.008255
enh72535     3   12736000   12737000      4       1  150064        2.484    0.0064958
enh72536     3   12737500   12738500      3       1  150064       2.3142     0.010329
enh72538     3   12744100   12745100      2       1  150064       2.2371     0.012639
enh72563     3   13036600   13037600      5       2  150064       1.7541     0.039707
enh72580     3   13342800   13343800      1       1  150064       1.7837      0.03724
enh72581     3   13379600   13380600      6       3  150064       2.1455     0.015955
enh72583     3   13420200   13421200      5       2  150064       2.5794    0.0049481
enh72588     3   13462600   13463600      2       1  150064        1.901      0.02865
enh72609     3   13891500   13892500      4       2  150064        1.706     0.044006
enh72621     3   14211900   14212900      2       1  150064       2.0244     0.021464
enh72638     3   14377200   14378200     14       4  150064       2.0137     0.022021
enh72642     3   14435000   14436000      5       3  150064       1.8697     0.030763
enh72643     3   14442800   14443800      1       1  150064       1.7653      0.03876
enh72662     3   14550300   14551300      5       3  150064       1.7129     0.043363
enh72663     3   14567300   14568300      5       2  150064       2.0117     0.022128
enh72666     3   14689900   14690900      4       1  150064       1.6976     0.044792
enh72667     3   14691700   14692700      2       1  150064       1.7422     0.040736
enh72669     3   14845100   14846100      1       1  150064       1.8796      0.03008
enh72673     3   14962200   14963200      2       1  150064       2.6052    0.0045911
enh72674     3   14962600   14963600      3       1  150064       2.8547    0.0021541
enh72721     3   15678900   15679900      2       1  150064       1.6901     0.045507
enh72727     3   15767500   15768500      8       3  150064       1.7564     0.039512
enh72759     3   16053500   16054500      8       2  150064        1.665     0.047956
enh72779     3   16184800   16185800     13       3  150064       1.7134     0.043319
enh72793     3   16318600   16319600      4       1  150064        2.087     0.018446
enh72799     3   16440900   16441900      5       2  150064       2.0809      0.01872
enh72813     3   16558100   16559100      2       1  150064         1.85     0.032154
enh72816     3   16770000   16771000      5       2  150064        1.682     0.046286
enh72819     3   16891000   16892000      5       3  150064       1.8073     0.035355
enh72823     3   16948200   16949200      2       1  150064       2.0693     0.019258
enh72824     3   16958400   16959400      4       1  150064       3.3791   0.00036362
enh72827     3   17081200   17082200      3       2  150064       1.8085     0.035267
enh72833     3   17220900   17221900      3       1  150064       4.2715   9.7099e-06
enh72835     3   17414200   17415200      6       3  150064       2.9563    0.0015569
enh72836     3   17426000   17427000      5       1  150064       4.2989   8.5832e-06
enh72837     3   17472900   17473900      2       1  150064       3.6793   0.00011695
enh72838     3   17519900   17520900      1       1  150064       3.8565     5.75e-05
enh72846     3   17667700   17668700      2       1  150064       2.1634     0.015256
enh72847     3   17670800   17671800      2       1  150064       4.4767   3.7897e-06
enh72848     3   17673600   17674600      2       1  150064       3.3329   0.00042969
enh72850     3   17680200   17681200      2       1  150064       1.8609     0.031377
enh72852     3   17685500   17686500      3       1  150064       4.0619   2.4342e-05
enh72853     3   17719400   17720400      4       1  150064       4.6646   1.5463e-06
enh72854     3   17734000   17735000      3       2  150064       4.1317   1.8008e-05
enh72855     3   17779100   17780100      2       1  150064       4.0726   2.3248e-05
enh72856     3   17790700   17791700      1       1  150064       3.0272     0.001234
enh72857     3   17812300   17813300      5       2  150064       4.8709    5.554e-07
enh72859     3   17882200   17883200      2       1  150064       4.1648   1.5584e-05
enh72861     3   18050300   18051300      2       1  150064       2.1008      0.01783
enh72875     3   19927300   19928300      4       1  150064       2.1983     0.013962
enh72876     3   19929600   19930600      3       1  150064       2.0501     0.020179
enh72877     3   19931400   19932400      5       3  150064       3.0403    0.0011818
enh72878     3   19939300   19940300      4       1  150064        2.641    0.0041335
enh72879     3   19940600   19941600      5       1  150064       2.5846    0.0048741
enh72881     3   19986300   19987300      2       1  150064       2.7132    0.0033315
enh72882     3   19991300   19992300      6       3  150064       1.6766     0.046809
enh72883     3   19998200   19999200      3       1  150064       1.9189     0.027496
enh72905     3   21686500   21687500      5       2  150064       1.6511     0.049358
enh72913     3   21961200   21962200     20       3  150064       2.2828     0.011221
enh72914     3   21996300   21997300      9       2  150064       2.5769    0.0049843
enh72915     3   22010000   22011000      9       4  150064       1.8151     0.034755
enh72926     3   23126800   23127800      3       1  150064       1.8855     0.029684
enh72928     3   23137000   23138000      2       1  150064       1.9492     0.025634
enh72931     3   23246200   23247200      1       1  150064       1.8886      0.02947
enh72943     3   23531400   23532400      1       1  150064       1.9515       0.0255
enh72973     3   23853100   23854100      4       2  150064       3.4433    0.0002873
enh72974     3   23863200   23864200      3       2  150064       2.1025     0.017754
enh72998     3   24040300   24041300      2       1  150064       2.0099     0.022223
enh73000     3   24089000   24090000      3       2  150064       2.9405    0.0016382
enh73001     3   24127900   24128900      3       1  150064       2.3399    0.0096451
enh73002     3   24142400   24143400      7       2  150064       3.6525   0.00012986
enh73003     3   24160500   24161500      1       1  150064       3.2787    0.0005214
enh73004     3   24164700   24165700      2       1  150064       3.1042   0.00095385
enh73006     3   24186600   24187600      4       2  150064       2.3684    0.0089323
enh73034     3   24729600   24730600      6       2  150064       1.7715      0.03824
enh73038     3   25421800   25422800      5       2  150064       1.7656     0.038729
enh73046     3   25476100   25477100      3       2  150064       1.8229     0.034158
enh73059     3   25522300   25523300      3       1  150064       1.9236     0.027202
enh73069     3   25634100   25635100      2       1  150064       1.7533     0.039775
enh73074     3   25822400   25823400      1       1  150064       2.0353      0.02091
enh73079     3   26479200   26480200      3       1  150064       2.0554      0.01992
enh73138     3   27799000   27800000      3       1  150064       1.8242      0.03406
enh73151     3   28785600   28786600      2       1  150064       2.1597     0.015397
enh73153     3   28833000   28834000      1       1  150064       2.7854     0.002673
enh73158     3   28993200   28994200      7       1  150064       2.1247     0.016805
enh73160     3   29106400   29107400      3       2  150064       1.7733     0.038092
enh73178     3   29447400   29448400      6       2  150064       2.2667     0.011705
enh73179     3   29467900   29468900      3       2  150064        2.179     0.014667
enh73184     3   29555400   29556400      7       2  150064       1.8506     0.032115
enh73191     3   29724000   29725000      2       1  150064       1.8335     0.033366
enh73192     3   29725400   29726400      3       2  150064       2.4391    0.0073628
enh73193     3   29728200   29729200      5       1  150064       1.9859     0.023525
enh73194     3   29732000   29733000      8       2  150064       1.9478      0.02572
enh73195     3   29735100   29736100      3       2  150064       2.1283     0.016657
enh73198     3   29799700   29800700      2       1  150064       2.8554     0.002149
enh73199     3   29804800   29805800      6       2  150064        2.876    0.0020138
enh73200     3   29964200   29965200      3       1  150064       3.9647   3.6751e-05
enh73201     3   29978400   29979400      2       1  150064       3.0753    0.0010515
enh73202     3   30013700   30014700      2       1  150064       2.7151    0.0033126
enh73203     3   30018900   30019900      1       1  150064       3.8178    6.732e-05
enh73204     3   30048700   30049700      2       1  150064       3.7869   7.6273e-05
enh73205     3   30126200   30127200      5       2  150064        2.956    0.0015583
enh73207     3   30154300   30155300      2       1  150064       2.8283      0.00234
enh73208     3   30198100   30199100      1       1  150064       3.4963    0.0002359
enh73212     3   30273900   30274900      3       2  150064       1.8124     0.034959
enh73214     3   30300300   30301300      5       2  150064       2.6396    0.0041497
enh73215     3   30304200   30305200      4       1  150064       2.3188     0.010203
enh73216     3   30323400   30324400      4       2  150064       2.1982     0.013967
enh73219     3   30334200   30335200      4       2  150064       3.7404   9.1871e-05
enh73221     3   30356600   30357600      4       2  150064       2.0871     0.018441
enh73222     3   30360900   30361900      4       2  150064       2.3234     0.010079
enh73224     3   30373800   30374800      3       2  150064        2.272     0.011544
enh73228     3   30411400   30412400      4       2  150064       1.9883     0.023387
enh73236     3   30514900   30515900      3       2  150064       1.7238     0.042375
enh73237     3   30517500   30518500      1       1  150064       2.0844      0.01856
enh73267     3   30706000   30707000      2       1  150064       2.5237    0.0058069
enh73298     3   31398200   31399200      2       1  150064       1.8279     0.033785
enh73299     3   31402600   31403600      4       1  150064       2.0865     0.018467
enh73300     3   31405800   31406800      6       2  150064       1.7008     0.044487
enh73301     3   31411200   31412200      2       1  150064       1.7529     0.039807
enh73309     3   31588900   31589900      2       1  150064       2.6997    0.0034698
enh73327     3   31974800   31975800      9       3  150064       1.7199     0.042727
enh73328     3   31976100   31977100      4       2  150064       2.6016    0.0046399
enh73329     3   31977700   31978700      4       2  150064       2.4066    0.0080515
enh73332     3   31987600   31988600      5       2  150064       2.3864     0.008508
enh73337     3   32003400   32004400      4       2  150064       2.1764     0.014764
enh73341     3   32018400   32019400      4       1  150064       2.3997    0.0082049
enh73342     3   32019400   32020400      6       4  150064       2.6646    0.0038545
enh73343     3   32044200   32045200      2       1  150064       3.4012   0.00033541
enh73348     3   32123700   32124700      1       1  150064       1.8345      0.03329
enh73383     3   32671200   32672200      9       1  150064       1.9027     0.028538
enh73386     3   32744800   32745800      4       2  150064       2.4369    0.0074065
enh73390     3   32881400   32882400      1       1  150064       1.7591      0.03928
enh73399     3   33125200   33126200      1       1  150064       2.0718      0.01914
enh73400     3   33139200   33140200      2       1  150064       2.0427     0.020542
enh73405     3   33175100   33176100      3       1  150064       1.6474     0.049738
enh73407     3   33208900   33209900      2       1  150064       1.7679     0.038536
enh73417     3   33359400   33360400      2       1  150064        1.648     0.049672
enh73420     3   33396500   33397500      3       2  150064       2.2748     0.011458
enh73421     3   33399400   33400400      1       1  150064       2.0858       0.0185
enh73424     3   33413800   33414800      1       1  150064       3.0412     0.001178
enh73425     3   33419100   33420100      1       1  150064       2.8652     0.002084
enh73426     3   33424800   33425800      2       1  150064       3.2059   0.00067324
enh73427     3   33426700   33427700      3       2  150064       2.6673    0.0038233
enh73428     3   33432800   33433800      2       1  150064       1.7525      0.03984
enh73430     3   33435600   33436600      1       1  150064       2.6204     0.004391
enh73431     3   33442900   33443900      4       2  150064       2.9765     0.001458
enh73433     3   33469800   33470800      3       2  150064       3.3565    0.0003947
enh73434     3   33473300   33474300      4       2  150064       3.2911   0.00049894
enh73435     3   33474800   33475800      7       3  150064         2.96    0.0015383
enh73436     3   33477300   33478300      3       2  150064       2.9535    0.0015711
enh73437     3   33483200   33484200      6       3  150064       2.7076    0.0033882
enh73438     3   33523500   33524500      2       1  150064       2.8429    0.0022355
enh73439     3   33619800   33620800      2       1  150064       1.6786     0.046615
enh73457     3   33844000   33845000      4       1  150064       1.8373     0.033082
enh73463     3   34021500   34022500      4       2  150064       2.3744    0.0087889
enh73466     3   34052000   34053000      6       2  150064       2.6426     0.004114
enh73469     3   34097900   34098900      3       2  150064       1.7724     0.038162
enh73475     3   35425300   35426300      2       1  150064        3.684   0.00011478
enh73476     3   35464500   35465500      4       2  150064       3.5067   0.00022685
enh73493     3   36566800   36567800      2       1  150064       1.8863     0.029625
enh73496     3   36704600   36705600      3       1  150064       1.7426     0.040703
enh73500     3   36917800   36918800      3       1  150064       3.1373   0.00085264
enh73501     3   36934300   36935300      4       2  150064       3.0456     0.001161
enh73502     3   36947800   36948800      1       1  150064       2.9594     0.001541
enh73505     3   36974000   36975000      2       1  150064       2.5998    0.0046632
enh73507     3   36984600   36985600      2       1  150064       2.7253    0.0032117
enh73508     3   36999000   37000000      3       2  150064       2.8052    0.0025142
enh73510     3   37011000   37012000      2       1  150064       2.8671     0.002071
enh73512     3   37095800   37096800      3       2  150064       2.6262    0.0043168
enh73513     3   37114800   37115800      1       1  150064       2.9017     0.001856
enh73514     3   37138100   37139100      1       1  150064       2.9884     0.001402
enh73516     3   37144400   37145400      2       1  150064       2.8141    0.0024455
enh73517     3   37150500   37151500      3       2  150064       1.9031     0.028515
enh73521     3   37172800   37173800      1       1  150064       3.0572     0.001117
enh73522     3   37173600   37174600      1       1  150064       3.0572     0.001117
enh73523     3   37180300   37181300      2       1  150064       2.0809     0.018722
enh73525     3   37204400   37205400      3       1  150064       3.0441    0.0011669
enh73526     3   37211600   37212600      1       1  150064       3.0838     0.001022
enh73527     3   37214400   37215400      2       1  150064       2.0011     0.022689
enh73529     3   37224100   37225100      2       1  150064       2.8594    0.0021222
enh73530     3   37239300   37240300      2       1  150064       2.1644     0.015216
enh73533     3   37254300   37255300      2       1  150064       2.1823     0.014545
enh73534     3   37263100   37264100      3       1  150064       2.6039    0.0046085
enh73535     3   37270600   37271600      1       1  150064       2.2127      0.01346
enh73538     3   37290000   37291000      1       1  150064       1.7628      0.03897
enh73541     3   37328700   37329700      4       2  150064       1.8577     0.031607
enh73545     3   37534700   37535700      2       1  150064       1.7338     0.041474
enh73546     3   37552600   37553600      2       1  150064       2.0508     0.020145
enh73548     3   37645400   37646400      2       1  150064       1.7144     0.043231
enh73557     3   37907000   37908000      2       1  150064        2.173     0.014889
enh73560     3   37950700   37951700      2       1  150064       3.6389   0.00013692
enh73561     3   37952100   37953100      4       1  150064       3.5504    0.0001923
enh73562     3   37963900   37964900      2       1  150064       3.7265   9.7082e-05
enh73563     3   37965600   37966600      3       1  150064        2.799    0.0025628
enh73564     3   37973500   37974500      5       2  150064       2.2534     0.012117
enh73565     3   37975600   37976600      2       1  150064       3.1936   0.00070256
enh73566     3   37977000   37978000      3       2  150064        3.341    0.0004174
enh73574     3   38015300   38016300      2       1  150064       1.8799     0.030058
enh73598     3   38497400   38498400      3       1  150064       3.1542   0.00080478
enh73601     3   38764200   38765200      3       2  150064       1.7305     0.041771
enh73613     3   39149600   39150600      8       4  150064       2.0115     0.022138
enh73653     3   40732600   40733600      1       1  150064       1.8777      0.03021
enh73730     3   42190900   42191900      1       1  150064       3.0188     0.001269
enh73731     3   42202800   42203800      1       1  150064       1.7506      0.04001
enh73732     3   42205700   42206700      2       1  150064       1.7237     0.042378
enh73733     3   42220400   42221400      5       2  150064       2.7289    0.0031772
enh73734     3   42225700   42226700      5       2  150064       2.5837    0.0048868
enh73735     3   42233800   42234800      6       2  150064       2.4383    0.0073782
enh73739     3   42417300   42418300      4       1  150064       2.5323    0.0056658
enh73780     3   43358700   43359700      2       1  150064       1.7782     0.037685
enh73783     3   43386800   43387800      2       1  150064       1.8421      0.03273
enh73794     3   43680400   43681400      3       1  150064       1.6955     0.044989
enh73797     3   43688400   43689400      2       1  150064       2.1929     0.014158
enh73800     3   43736600   43737600      6       3  150064       1.9726     0.024273
enh73802     3   43764100   43765100      3       1  150064       2.8491    0.0021923
enh73804     3   43769400   43770400      5       2  150064       3.5089   0.00022497
enh73806     3   43778500   43779500      1       1  150064       3.6714    0.0001206
enh73809     3   43794900   43795900      6       3  150064       2.9572    0.0015522
enh73810     3   43800100   43801100      2       1  150064       2.1932     0.014145
enh73831     3   44062200   44063200      3       2  150064       2.1525     0.015679
enh73835     3   44097400   44098400      5       2  150064        1.797     0.036168
enh73849     3   44396800   44397800      5       2  150064        2.871    0.0020458
enh73850     3   44400700   44401700      2       1  150064        2.568    0.0051145
enh73855     3   44597200   44598200      1       1  150064       3.0287     0.001228
enh73887     3   45126700   45127700      1       1  150064       1.9294      0.02684
enh73891     3   45155000   45156000      6       3  150064       2.3941    0.0083298
enh73896     3   45180500   45181500      6       3  150064         2.03      0.02118
enh73902     3   45219400   45220400     10       4  150064       1.8367     0.033125
enh73910     3   45314800   45315800      2       1  150064       3.9218   4.3942e-05
enh73998     3   46616000   46617000      2       1  150064        1.924     0.027176
enh74080     3   47710600   47711600      1       1  150064       2.1641      0.01523
enh74088     3   47937000   47938000      1       1  150064       1.9073      0.02824
enh74105     3   48099200   48100200      1       1  150064        1.666      0.04786
enh74110     3   48118700   48119700      1       1  150064        1.742      0.04075
enh74115     3   48166300   48167300      1       1  150064       1.8551      0.03179
enh74117     3   48192800   48193800      5       1  150064       2.0903     0.018296
enh74122     3   48235800   48236800      1       1  150064       2.3208      0.01015
enh74124     3   48273700   48274700      1       1  150064       2.3819     0.008612
enh74125     3   48281600   48282600      3       1  150064       2.1688     0.015048
enh74157     3   48603800   48604800      2       1  150064       1.9712     0.024349
enh74165     3   48670800   48671800      2       1  150064       2.3217     0.010125
enh74168     3   48717500   48718500      3       1  150064       2.6371     0.004181
enh74169     3   48720100   48721100      2       1  150064       1.9742      0.02418
enh74173     3   48737600   48738600      2       1  150064       2.2084     0.013607
enh74174     3   48745600   48746600      2       1  150064       1.6997     0.044593
enh74175     3   48748900   48749900      4       1  150064       2.3221     0.010114
enh74176     3   48750300   48751300      1       1  150064       2.0126      0.02208
enh74177     3   48751900   48752900      1       1  150064       2.2268      0.01298
enh74178     3   48777700   48778700      1       1  150064        1.712      0.04345
enh74185     3   48863800   48864800      1       1  150064        1.765      0.03878
enh74195     3   48972800   48973800      2       1  150064       2.2907      0.01099
enh74212     3   49210800   49211800      2       1  150064       2.0481     0.020276
enh74214     3   49275600   49276600      5       2  150064       1.7737     0.038055
enh74220     3   49334200   49335200      4       2  150064       1.8961     0.028972
enh74222     3   49383200   49384200      1       1  150064       1.7386      0.04105
enh74230     3   49423200   49424200      2       1  150064       1.9127     0.027893
enh74231     3   49425300   49426300      1       1  150064       2.3171      0.01025
enh74233     3   49437500   49438500      5       2  150064       2.2242     0.013066
enh74237     3   49458800   49459800      3       1  150064       2.1882     0.014328
enh74238     3   49465300   49466300      2       1  150064       2.3632    0.0090586
enh74242     3   49496900   49497900      1       1  150064       2.1711      0.01496
enh74244     3   49502800   49503800      2       1  150064        1.769     0.038446
enh74251     3   49535100   49536100      1       1  150064        2.107      0.01756
enh74255     3   49556600   49557600      2       1  150064       1.8477     0.032325
enh74272     3   49783000   49784000      2       1  150064       1.7009     0.044481
enh74277     3   49836700   49837700      1       1  150064       1.7144      0.04323
enh74279     3   49842500   49843500      1       1  150064        1.884      0.02978
enh74283     3   49892400   49893400      2       1  150064       2.2205     0.013191
enh74284     3   49894200   49895200      2       1  150064       2.0486     0.020249
enh74285     3   49936400   49937400      3       1  150064       2.6654    0.0038453
enh74286     3   49937600   49938600      1       1  150064       2.8215      0.00239
enh74289     3   49961800   49962800      1       1  150064       2.1409      0.01614
enh74290     3   49965300   49966300      3       2  150064       1.7315      0.04168
enh74291     3   49967900   49968900      1       1  150064       3.0538      0.00113
enh74293     3   50003800   50004800      1       1  150064       3.0519     0.001137
enh74294     3   50009900   50010900      1       1  150064       1.6747        0.047
enh74296     3   50087300   50088300      4       2  150064       2.3676    0.0089525
enh74297     3   50128300   50129300      3       1  150064       2.8328    0.0023068
enh74300     3   50196600   50197600      3       1  150064       2.7787     0.002729
enh74304     3   50209200   50210200      1       1  150064       2.8459     0.002214
enh74305     3   50249300   50250300      1       1  150064        3.317     0.000455
enh74314     3   50286800   50287800      3       1  150064       2.5802    0.0049365
enh74317     3   50291700   50292700      4       2  150064       3.0069    0.0013198
enh74361     3   51320300   51321300      1       1  150064       2.5272     0.005749
enh74362     3   51376500   51377500      2       1  150064       1.8869     0.029588
enh74365     3   51409400   51410400      2       1  150064       2.2131     0.013446
enh74367     3   51425700   51426700      1       1  150064        2.068      0.01932
enh74374     3   51655300   51656300      1       1  150064       1.7551      0.03962
enh74376     3   51707800   51708800      2       1  150064       1.8649     0.031095
enh74405     3   52123100   52124100      1       1  150064        1.723      0.04244
enh74418     3   52230000   52231000      2       1  150064       3.5017   0.00023113
enh74419     3   52233200   52234200      1       1  150064       3.9421    4.039e-05
enh74423     3   52269300   52270300      4       2  150064         2.35    0.0093863
enh74428     3   52287300   52288300      1       1  150064       5.6654    7.336e-09
enh74429     3   52305400   52306400      3       2  150064        4.546   2.7339e-06
enh74432     3   52317700   52318700      4       2  150064       2.1864     0.014392
enh74435     3   52347500   52348500      2       1  150064       2.8812     0.001981
enh74442     3   52478600   52479600      2       1  150064       2.5522    0.0053525
enh74444     3   52486900   52487900      2       1  150064       1.6686     0.047596
enh74445     3   52488000   52489000      3       2  150064       3.1092   0.00093793
enh74446     3   52491100   52492100      3       2  150064       3.2098   0.00066409
enh74451     3   52532200   52533200      1       1  150064       3.8262    6.506e-05
enh74452     3   52541200   52542200      2       1  150064       4.3487   6.8486e-06
enh74453     3   52563700   52564700      1       1  150064       3.9065    4.682e-05
enh74454     3   52564900   52565900      3       1  150064       3.3555   0.00039616
enh74455     3   52568700   52569700      3       2  150064       4.5318   2.9247e-06
enh74457     3   52572200   52573200      4       2  150064        3.618   0.00014844
enh74458     3   52573000   52574000      4       2  150064       4.1864   1.4171e-05
enh74460     3   52599600   52600600      4       2  150064       4.9473   3.7617e-07
enh74461     3   52640600   52641600      2       1  150064        3.938    4.108e-05
enh74462     3   52683700   52684700      4       2  150064       4.8697   5.5886e-07
enh74465     3   52717400   52718400      2       1  150064       4.4416   4.4639e-06
enh74466     3   52721900   52722900      2       1  150064       4.9234   4.2524e-07
enh74467     3   52722900   52723900      1       1  150064       1.6711      0.04735
enh74468     3   52741400   52742400      1       1  150064       3.4679    0.0002623
enh74470     3   52797300   52798300      2       1  150064        4.414   5.0738e-06
enh74471     3   52803000   52804000      1       1  150064       5.0609    2.086e-07
enh74473     3   52861300   52862300      3       1  150064        4.983   3.1296e-07
enh74476     3   52882400   52883400      2       1  150064       4.9173   4.3883e-07
enh74477     3   52925800   52926800      1       1  150064       1.7418      0.04077
enh74479     3   52931800   52932800      2       1  150064        4.483   3.6795e-06
enh74480     3   53033400   53034400      1       1  150064       4.6881    1.379e-06
enh74483     3   53070000   53071000      5       2  150064       4.6868   1.3875e-06
enh74484     3   53074000   53075000      3       1  150064        3.124   0.00089216
enh74485     3   53077500   53078500      2       1  150064       4.0936   2.1237e-05
enh74486     3   53105800   53106800      2       1  150064       2.1692     0.015032
enh74492     3   53174400   53175400      1       1  150064       5.8968    1.853e-09
enh74494     3   53183900   53184900      2       1  150064       1.7249     0.042276
enh74501     3   53227800   53228800      2       1  150064       2.4444    0.0072547
enh74502     3   53229900   53230900      4       2  150064       3.2444    0.0005884
enh74503     3   53243800   53244800      6       2  150064       2.2269     0.012977
enh74505     3   53257000   53258000      6       2  150064       1.9301     0.026796
enh74506     3   53258600   53259600      2       1  150064       2.6959    0.0035103
enh74507     3   53263100   53264100      4       2  150064       2.7253    0.0032121
enh74508     3   53280800   53281800      4       2  150064       2.7159    0.0033043
enh74510     3   53293000   53294000      5       2  150064       4.0014   3.1484e-05
enh74516     3   53320900   53321900      2       1  150064       2.2325     0.012791
enh74517     3   53333200   53334200      1       1  150064       4.0704    2.347e-05
enh74519     3   53358100   53359100      1       1  150064       1.6987      0.04469
enh74520     3   53362400   53363400      2       1  150064       3.4599   0.00027018
enh74521     3   53376400   53377400      1       1  150064       4.0947    2.114e-05
enh74524     3   53388800   53389800      2       1  150064       3.5769   0.00017387
enh74525     3   53512400   53513400      2       1  150064       3.2651   0.00054707
enh74527     3   53551000   53552000      5       2  150064       1.6563     0.048827
enh74528     3   53553600   53554600      3       2  150064       1.8797     0.030072
enh74537     3   53913900   53914900      1       1  150064       2.2603       0.0119
enh74541     3   54030100   54031100      1       1  150064       2.7552     0.002933
enh74589     3   55449600   55450600      3       1  150064       1.8644     0.031136
enh74604     3   56002000   56003000      2       1  150064       2.1046     0.017662
enh74605     3   56153500   56154500      3       1  150064        2.311     0.010416
enh74609     3   56644600   56645600      7       3  150064       1.9478      0.02572
enh74610     3   56713600   56714600      4       1  150064       2.3096     0.010455
enh74621     3   56869700   56870700      4       2  150064       2.6777    0.0037061
enh74622     3   56873700   56874700      3       1  150064       2.7889    0.0026446
enh74624     3   56889700   56890700      2       1  150064         1.66     0.048452
enh74658     3   57571800   57572800      3       2  150064        1.764     0.038863
enh74717     3   58022400   58023400      1       1  150064       1.7185      0.04285
enh74744     3   58152400   58153400      3       2  150064       1.8066     0.035416
enh74749     3   58162000   58163000      2       1  150064       1.8405     0.032845
enh74750     3   58163800   58164800     10       2  150064       1.7864     0.037017
enh74762     3   58320400   58321400      3       2  150064       2.3275    0.0099688
enh74767     3   58360300   58361300      2       1  150064       2.2346     0.012722
enh74768     3   58371600   58372600      7       3  150064       1.9833     0.023669
enh74769     3   58389800   58390800      6       2  150064       2.3335    0.0098119
enh74770     3   58400000   58401000      2       1  150064       1.8105     0.035106
enh74771     3   58405200   58406200      7       2  150064       2.2722     0.011537
enh74772     3   58417600   58418600      2       1  150064       2.2582     0.011967
enh74773     3   58420500   58421500      4       2  150064       1.6809     0.046386
enh74777     3   58460500   58461500      1       1  150064       1.7159      0.04309
enh74808     3   59411300   59412300      9       2  150064       1.7329     0.041555
enh74809     3   59437000   59438000     10       2  150064        1.937     0.026371
enh74813     3   59526000   59527000      4       2  150064       3.0798    0.0010358
enh74814     3   59545100   59546100      4       2  150064       1.7532     0.039782
enh74819     3   59639700   59640700      4       2  150064       2.2378     0.012618
enh74826     3   59805600   59806600      2       1  150064       1.6845     0.046045
enh74828     3   59847800   59848800      2       1  150064       2.3908    0.0084066
enh74829     3   60050600   60051600     13       2  150064       1.9264      0.02703
enh74834     3   61237600   61238600      4       2  150064       1.7454     0.040454
enh74848     3   61834000   61835000      4       2  150064       1.9587     0.025073
enh74866     3   62672400   62673400      6       3  150064       2.3764     0.008742
enh74875     3   63840900   63841900      2       1  150064       3.5977   0.00016054
enh74876     3   63850800   63851800      4       2  150064       2.2454      0.01237
enh74881     3   63888900   63889900      5       3  150064       4.0221   2.8838e-05
enh74882     3   63895800   63896800      4       2  150064       2.3692    0.0089141
enh74883     3   63899900   63900900      1       1  150064       5.1478    1.318e-07
enh74884     3   63903700   63904700      3       2  150064       4.6502   1.6583e-06
enh74887     3   63925600   63926600      3       2  150064       2.5713    0.0050657
enh74891     3   63946400   63947400      1       1  150064       2.7057     0.003408
enh74892     3   63950200   63951200      5       3  150064       2.7735    0.0027728
enh74897     3   63961800   63962800      3       2  150064       3.0614    0.0011014
enh74899     3   63994000   63995000      5       3  150064        5.228   8.5684e-08
enh74900     3   63997100   63998100      4       2  150064       3.2143   0.00065381
enh74901     3   64006300   64007300      4       2  150064       1.9426     0.026032
enh74902     3   64007000   64008000      3       2  150064       2.3156     0.010291
enh74903     3   64015700   64016700      4       2  150064       1.6919     0.045328
enh74904     3   64017100   64018100      1       1  150064       1.9985      0.02283
enh74906     3   64039200   64040200      1       1  150064       1.6948      0.04506
enh74911     3   64059000   64060000      4       2  150064       2.1815     0.014575
enh74913     3   64071900   64072900      6       3  150064       1.8778     0.030201
enh74915     3   64079800   64080800      1       1  150064       1.8178      0.03455
enh74924     3   64152600   64153600      3       1  150064       3.1274   0.00088178
enh74927     3   64162000   64163000      4       2  150064       2.5605    0.0052259
enh74929     3   64170200   64171200      3       1  150064       4.0908   2.1498e-05
enh74930     3   64173400   64174400      3       1  150064        2.646    0.0040728
enh74932     3   64176800   64177800      6       3  150064       2.2171     0.013307
enh74933     3   64188400   64189400      1       1  150064       2.0313      0.02111
enh74936     3   64200600   64201600      3       2  150064       2.6393    0.0041541
enh74937     3   64201200   64202200      4       2  150064       2.7123    0.0033414
enh74938     3   64204500   64205500      4       2  150064       1.7033      0.04426
enh74941     3   64225500   64226500      5       2  150064       2.4117    0.0079386
enh74942     3   64229400   64230400      2       1  150064       1.8275     0.033815
enh74943     3   64241100   64242100      4       2  150064       1.6634     0.048112
enh74944     3   64242500   64243500      4       2  150064       2.6028    0.0046233
enh74946     3   64249100   64250100      3       2  150064       2.6781    0.0037023
enh74983     3   65869000   65870000      8       2  150064       1.9126     0.027897
enh74984     3   65874300   65875300      4       2  150064       1.8886     0.029473
enh75039     3   67047400   67048400      2       1  150064       1.8736     0.030492
enh75042     3   67432500   67433500      8       3  150064       2.3931     0.008354
enh75047     3   67644000   67645000      3       1  150064       2.5176    0.0059074
enh75048     3   67650600   67651600      2       1  150064       1.8098     0.035164
enh75049     3   67652300   67653300      1       1  150064        2.766     0.002837
enh75050     3   67655500   67656500      7       1  150064       2.6603    0.0039036
enh75051     3   67660300   67661300      6       1  150064       2.6895    0.0035778
enh75052     3   67661000   67662000      7       2  150064       2.7922    0.0026174
enh75057     3   67688300   67689300      2       1  150064       1.7652     0.038767
enh75058     3   67690900   67691900      3       1  150064       1.7176     0.042938
enh75060     3   67696000   67697000      6       1  150064       1.9867     0.023479
enh75061     3   67697400   67698400      2       1  150064       2.0366     0.020846
enh75089     3   69355500   69356500      3       2  150064       2.7642    0.0028529
enh75090     3   69375600   69376600      1       1  150064       3.3497    0.0004045
enh75091     3   69405900   69406900      8       3  150064       1.9715     0.024336
enh75092     3   69412900   69413900      8       2  150064        2.369    0.0089192
enh75093     3   69419200   69420200      3       2  150064       2.5128    0.0059892
enh75096     3   69482500   69483500      4       1  150064       1.9613     0.024924
enh75104     3   69796800   69797800      3       1  150064       3.3623   0.00038646
enh75105     3   69810600   69811600      3       2  150064       1.9183     0.027535
enh75109     3   69834800   69835800      1       1  150064       3.2866     0.000507
enh75110     3   69840100   69841100      2       1  150064       3.6867   0.00011358
enh75111     3   69886900   69887900      4       2  150064        1.788     0.036891
enh75112     3   69887800   69888800      5       2  150064       3.4381   0.00029293
enh75113     3   69904400   69905400      1       1  150064       3.2983    0.0004863
enh75114     3   69905800   69906800      6       1  150064       3.6073   0.00015469
enh75115     3   69907200   69908200      5       2  150064       3.8224   6.6075e-05
enh75137     3   70784400   70785400      2       1  150064       2.0948     0.018096
enh75138     3   70861100   70862100      1       1  150064       2.1434      0.01604
enh75139     3   70865100   70866100      2       1  150064       3.1908   0.00070951
enh75155     3   71074200   71075200      1       1  150064       1.7848      0.03715
enh75158     3   71099300   71100300      1       1  150064       1.9498       0.0256
enh75165     3   71123500   71124500      2       1  150064       1.8206     0.034335
enh75166     3   71126000   71127000      2       1  150064        2.893    0.0019082
enh75171     3   71166400   71167400      1       1  150064       3.1354    0.0008581
enh75172     3   71167900   71168900      1       1  150064       1.7172      0.04297
enh75173     3   71180500   71181500      1       1  150064       1.7229      0.04245
enh75174     3   71182500   71183500      1       1  150064       1.6936      0.04517
enh75189     3   71311800   71312800      1       1  150064       2.4199     0.007763
enh75191     3   71354600   71355600      1       1  150064       2.4132     0.007907
enh75192     3   71359300   71360300      3       1  150064       3.1417   0.00083982
enh75194     3   71390900   71391900      3       2  150064       3.2929   0.00049586
enh75202     3   71472000   71473000      3       2  150064        2.349    0.0094126
enh75207     3   71505100   71506100      2       1  150064       2.8391    0.0022621
enh75210     3   71517500   71518500      3       1  150064       3.5408   0.00019947
enh75211     3   71542000   71543000      1       1  150064       4.7729    9.079e-07
enh75212     3   71544100   71545100      2       1  150064       4.3418   7.0648e-06
enh75213     3   71546500   71547500      3       1  150064       2.8922    0.0019129
enh75214     3   71551200   71552200      4       2  150064       4.7021   1.2878e-06
enh75215     3   71552100   71553100      2       1  150064       4.3844   5.8163e-06
enh75216     3   71553900   71554900      2       1  150064       3.9255    4.327e-05
enh75218     3   71563300   71564300      3       1  150064       4.7037   1.2777e-06
enh75219     3   71566100   71567100      1       1  150064        2.639     0.004158
enh75220     3   71572800   71573800      1       1  150064       2.6649     0.003851
enh75221     3   71581900   71582900      3       2  150064       3.6914   0.00011151
enh75222     3   71585600   71586600      2       1  150064       3.1861   0.00072098
enh75227     3   71635500   71636500      2       1  150064       2.5988    0.0046776
enh75228     3   71650700   71651700      2       1  150064       2.7169    0.0032945
enh75251     3   72235000   72236000      5       2  150064       2.0673     0.019352
enh75269     3   72531200   72532200      4       1  150064       1.9651     0.024701
enh75275     3   72569600   72570600      3       1  150064       1.6993     0.044634
enh75276     3   72571800   72572800      1       1  150064       2.6395     0.004152
enh75296     3   73070300   73071300      3       1  150064       1.9903     0.023281
enh75302     3   73090400   73091400      4       2  150064        1.948     0.025707
enh75303     3   73094900   73095900      6       2  150064       1.8651     0.031083
enh75306     3   73104400   73105400      1       1  150064       1.6871      0.04579
enh75310     3   73119900   73120900      2       1  150064       2.3643    0.0090329
enh75315     3   73552100   73553100      2       1  150064       1.6967      0.04488
enh75341     3   75865600   75866600      1       1  150064        2.068      0.01932
enh75383     3   79920500   79921500      3       2  150064        2.706    0.0034048
enh75386     3   80238900   80239900      2       1  150064       1.6755     0.046921
enh75390     3   81264800   81265800      3       2  150064       1.9044     0.028428
enh75391     3   81265400   81266400      4       1  150064        1.746     0.040407
enh75394     3   81492400   81493400      1       1  150064       1.8548      0.03181
enh75397     3   81540600   81541600      2       1  150064       1.6955     0.044991
enh75409     3   81778400   81779400      2       1  150064       2.1554     0.015567
enh75410     3   81781600   81782600      1       1  150064       2.2135      0.01343
enh75418     3   81811500   81812500      5       2  150064       1.6726     0.047206
enh75442     3   86078400   86079400      1       1  150064       2.2533      0.01212
enh75476     3   87367400   87368400      7       2  150064       1.7952     0.036311
enh75504     3   88762200   88763200      4       1  150064       1.8206     0.034331
enh75527     3   93878400   93879400      1       1  150064       1.9194      0.02747
enh75535     3   94999600   95000600      2       1  150064       2.8176    0.0024193
enh75537     3   95038100   95039100      3       1  150064       1.8868     0.029592
enh75538     3   95641900   95642900      2       1  150064       1.9685     0.024506
enh75542     3   97484400   97485400      1       1  150064       2.5832     0.004895
enh75548     3   97632900   97633900      2       1  150064       1.6857     0.045925
enh75617     3   99376900   99377900      1       1  150064       2.0638      0.01952
enh75620     3   99388800   99389800      3       1  150064       1.9327     0.026637
enh75621     3   99392700   99393700      1       1  150064       2.1444        0.016
enh75622     3   99396600   99397600      3       1  150064       2.0202      0.02168
enh75624     3   99418800   99419800      2       1  150064       1.8588     0.031527
enh75625     3   99425200   99426200      4       2  150064        2.967    0.0015038
enh75626     3   99427000   99428000      3       1  150064       2.1242     0.016827
enh75627     3   99432600   99433600      2       1  150064       2.4835    0.0065042
enh75628     3   99439600   99440600      2       1  150064       2.5173     0.005913
enh75629     3   99466400   99467400      2       1  150064       2.1725     0.014908
enh75632     3   99495400   99496400      5       3  150064       2.1911     0.014223
enh75709     3  100599000  100600000      7       2  150064       1.7423     0.040732
enh75713     3  100611900  100612900      4       1  150064       1.8106     0.035099
enh75777     3  101772000  101773000      1       1  150064       1.9742      0.02418
enh75797     3  102073400  102074400      1       1  150064       1.6536       0.0491
enh75819     3  104670800  104671800      5       2  150064       1.6867     0.045833
enh75821     3  104993500  104994500      3       2  150064       2.2729     0.011516
enh75824     3  105081700  105082700      6       3  150064       2.1165     0.017152
enh75831     3  105118600  105119600      2       1  150064        2.116     0.017174
enh75832     3  105119000  105120000      1       1  150064       2.1469       0.0159
enh75835     3  105136400  105137400      4       1  150064        2.016     0.021899
enh75836     3  105145800  105146800      2       1  150064       2.1069     0.017564
enh75848     3  105236400  105237400      4       2  150064       2.6341    0.0042175
enh75849     3  105242000  105243000      4       2  150064       2.8662    0.0020773
enh75862     3  105524700  105525700      4       2  150064       3.0575    0.0011159
enh75863     3  105527900  105528900      3       2  150064       2.0647     0.019475
enh75865     3  105541700  105542700      1       1  150064       1.7223      0.04251
enh75866     3  105546900  105547900      5       3  150064       1.8153     0.034736
enh75876     3  105656900  105657900      2       1  150064       1.8676     0.030909
enh75898     3  106144100  106145100      7       2  150064       1.8459     0.032452
enh75904     3  106335200  106336200      1       1  150064       2.2138      0.01342
enh75933     3  107245100  107246100      1       1  150064       2.1432      0.01605
enh75934     3  107297800  107298800      2       1  150064       2.2799     0.011308
enh75937     3  107322800  107323800      2       1  150064       1.6703     0.047434
enh75938     3  107360600  107361600      4       2  150064       2.0699      0.01923
enh75939     3  107363400  107364400      2       1  150064       2.5537    0.0053294
enh75946     3  107402600  107403600      2       1  150064       1.9936     0.023098
enh75964     3  107807000  107808000      4       2  150064       2.1767     0.014752
enh75965     3  107843400  107844400      3       2  150064       3.0751    0.0010521
enh75968     3  107871900  107872900      2       1  150064       3.1187   0.00090816
enh75969     3  107897400  107898400      5       1  150064       3.3737   0.00037081
enh75970     3  107921100  107922100      4       1  150064       3.4758   0.00025465
enh75971     3  107938900  107939900      4       1  150064       3.0559    0.0011218
enh75972     3  107942200  107943200      2       1  150064       2.5167    0.0059228
enh75973     3  108107300  108108300      3       1  150064        1.748      0.04023
enh75976     3  108125300  108126300      2       1  150064       2.0892     0.018343
enh76018     3  110533000  110534000      8       4  150064         1.65     0.049474
enh76023     3  110797400  110798400      3       2  150064       1.7347     0.041396
enh76030     3  111040300  111041300      7       2  150064       2.0106     0.022185
enh76081     3  111654500  111655500      4       2  150064       1.7472     0.040303
enh76086     3  111685900  111686900      2       1  150064        2.109     0.017473
enh76092     3  111775200  111776200      4       1  150064       2.1697     0.015014
enh76117     3  112317200  112318200      4       1  150064       1.8775     0.030222
enh76120     3  112337700  112338700      3       2  150064       1.7669     0.038618
enh76164     3  112821800  112822800      4       2  150064        1.689     0.045611
enh76197     3  113467900  113468900      1       1  150064       2.2724      0.01153
enh76213     3  114042800  114043800      6       3  150064       1.7072     0.043896
enh76223     3  114170400  114171400      1       1  150064       4.4478    4.337e-06
enh76228     3  114263600  114264600      1       1  150064       1.9326      0.02664
enh76236     3  114340200  114341200      3       1  150064       2.8067    0.0025022
enh76237     3  114345400  114346400      1       1  150064       1.7002      0.04455
enh76240     3  114378300  114379300      5       3  150064       2.8274    0.0023466
enh76250     3  114565200  114566200      3       2  150064       1.9302     0.026794
enh76277     3  115116000  115117000     13       3  150064       2.6243    0.0043414
enh76286     3  115411400  115412400      1       1  150064       1.9811      0.02379
enh76320     3  117591800  117592800      2       1  150064       2.3349    0.0097746
enh76322     3  117611700  117612700      2       1  150064        3.232   0.00061454
enh76341     3  118942100  118943100      5       3  150064       1.6733     0.047138
enh76355     3  119048700  119049700      5       3  150064       1.6895     0.045564
enh76364     3  119277900  119278900      7       2  150064       2.1004     0.017848
enh76408     3  120042500  120043500      1       1  150064       1.9912      0.02323
enh76410     3  120069300  120070300      1       1  150064       1.7053      0.04407
enh76422     3  120216100  120217100      4       2  150064       1.6497     0.049504
enh76428     3  120286800  120287800      6       3  150064       2.1265      0.01673
enh76429     3  120313800  120314800      4       2  150064       2.3116     0.010399
enh76465     3  121713900  121714900      3       1  150064        2.163     0.015272
enh76486     3  122409800  122410800      5       2  150064       1.8349     0.033263
enh76489     3  122486800  122487800      2       1  150064       2.0303     0.021161
enh76490     3  122493000  122494000      3       1  150064       1.7403     0.040902
enh76492     3  122510800  122511800      5       3  150064       1.6935     0.045178
enh76494     3  122608600  122609600      1       1  150064        3.126    0.0008861
enh76495     3  122612400  122613400      6       2  150064       3.0443     0.001166
enh76496     3  122650500  122651500      3       1  150064       2.0934     0.018157
enh76501     3  122787800  122788800      7       2  150064       2.8627    0.0021001
enh76502     3  122789000  122790000      4       1  150064       2.8865     0.001948
enh76503     3  122793900  122794900      3       1  150064       2.6199    0.0043974
enh76505     3  122797200  122798200      3       2  150064       1.8964     0.028954
enh76508     3  122823000  122824000      6       3  150064       3.3621   0.00038671
enh76533     3  123405000  123406000      2       1  150064       1.6677     0.047691
enh76542     3  123452200  123453200      3       2  150064       1.8659     0.031027
enh76572     3  123967900  123968900      6       3  150064       3.9376    4.115e-05
enh76574     3  123979200  123980200      4       1  150064       3.9889   3.3192e-05
enh76575     3  123981600  123982600      2       1  150064       3.0798    0.0010357
enh76576     3  123985000  123986000      4       2  150064       4.2502   1.0678e-05
enh76577     3  123991200  123992200      2       1  150064       3.4059    0.0003297
enh76579     3  124147500  124148500      1       1  150064       2.9762     0.001459
enh76581     3  124228600  124229600      5       2  150064       2.5619    0.0052054
enh76582     3  124231700  124232700      4       2  150064       2.1287      0.01664
enh76584     3  124277200  124278200      3       1  150064       2.8608    0.0021129
enh76621     3  124542800  124543800      3       1  150064       1.7619     0.039045
enh76628     3  124560200  124561200      4       2  150064       1.8841     0.029776
enh76631     3  124568600  124569600      2       1  150064       1.7478     0.040248
enh76632     3  124570700  124571700      4       2  150064       1.9598     0.025009
enh76633     3  124572100  124573100      5       2  150064       2.3675    0.0089546
enh76637     3  124593200  124594200      2       1  150064       1.6521     0.049254
enh76639     3  124597300  124598300      2       1  150064       1.8847     0.029737
enh76648     3  124722500  124723500      2       1  150064       1.9773     0.024002
enh76661     3  124802300  124803300     10       2  150064       1.7211     0.042619
enh76665     3  124839000  124840000      3       1  150064       1.8167     0.034631
enh76666     3  124844000  124845000      9       3  150064       1.9008     0.028664
enh76673     3  124926600  124927600     11       2  150064       2.7153    0.0033113
enh76679     3  125070200  125071200      2       1  150064       1.8656     0.031048
enh76685     3  125113300  125114300      1       1  150064       2.9539     0.001569
enh76694     3  125309600  125310600      2       1  150064       2.4667     0.006818
enh76697     3  125321800  125322800      5       3  150064         1.89     0.029379
enh76734     3  126530200  126531200      1       1  150064       1.7109      0.04355
enh76740     3  126614300  126615300      1       1  150064       1.6957      0.04497
enh76777     3  127390000  127391000      1       1  150064        1.789      0.03681
enh76779     3  127394600  127395600      1       1  150064       1.7855      0.03709
enh76813     3  127729900  127730900      4       2  150064       3.0073    0.0013178
enh76814     3  127769400  127770400      3       2  150064       1.7282     0.041973
enh76816     3  127779400  127780400      4       2  150064       2.5144    0.0059622
enh76819     3  127799200  127800200      3       1  150064       1.9766     0.024045
enh76832     3  128072800  128073800      3       1  150064       2.0288     0.021241
enh76844     3  128277600  128278600      3       1  150064       1.8335     0.033366
enh76880     3  128805800  128806800      1       1  150064       2.0976      0.01797
enh76889     3  128906000  128907000      1       1  150064       2.2691      0.01163
enh76893     3  128929600  128930600      1       1  150064        2.084      0.01858
enh76895     3  128942800  128943800      1       1  150064       2.3885     0.008458
enh76899     3  128958200  128959200      1       1  150064       2.8863     0.001949
enh76901     3  128996300  128997300      3       2  150064        3.131   0.00087118
enh76902     3  129023200  129024200      1       1  150064       3.6939    0.0001104
enh76905     3  129032300  129033300      2       1  150064       2.9966    0.0013648
enh76906     3  129035800  129036800      1       1  150064       3.4195    0.0003137
enh76932     3  129244500  129245500      2       1  150064       2.5855    0.0048625
enh76941     3  129305200  129306200      5       3  150064       1.7013     0.044441
enh76944     3  129310700  129311700      5       3  150064       2.1873     0.014359
enh76946     3  129317200  129318200      4       2  150064       1.8621     0.031294
enh76948     3  129327900  129328900      2       1  150064       1.8765     0.030296
enh76950     3  129334100  129335100      4       2  150064       1.7483      0.04021
enh76992     3  130462600  130463600      1       1  150064       1.9919      0.02319
enh77021     3  131262600  131263600      2       1  150064       1.8569     0.031664
enh77022     3  131309900  131310900      3       1  150064        2.567    0.0051287
enh77030     3  131883000  131884000      3       2  150064       2.7948    0.0025963
enh77031     3  131898600  131899600      5       2  150064       2.4066    0.0080499
enh77057     3  132491300  132492300      2       1  150064       1.7753     0.037924
enh77061     3  133014100  133015100      6       3  150064       3.4297   0.00030218
enh77062     3  133019800  133020800      3       2  150064       1.6933     0.045199
enh77077     3  133259600  133260600      3       1  150064       1.8878     0.029523
enh77089     3  133540200  133541200      9       4  150064       2.1688     0.015048
enh77135     3  135277500  135278500      3       2  150064        1.795      0.03633
enh77137     3  135613800  135614800      1       1  150064       3.1315    0.0008695
enh77138     3  135615300  135616300      2       1  150064       3.1098    0.0009361
enh77139     3  135686200  135687200      2       1  150064       2.7036    0.0034297
enh77140     3  135687000  135688000      3       1  150064       3.5792   0.00017233
enh77143     3  135707800  135708800      2       1  150064        3.569   0.00017919
enh77144     3  135710200  135711200      2       1  150064       2.1566     0.015519
enh77147     3  135794500  135795500      3       1  150064       2.4144    0.0078797
enh77152     3  135889800  135890800      1       1  150064       2.2668       0.0117
enh77158     3  135916500  135917500      2       1  150064       2.8409    0.0022496
enh77159     3  135968200  135969200      2       1  150064       3.6371   0.00013789
enh77164     3  136068900  136069900      4       2  150064       3.9783   3.4701e-05
enh77165     3  136183200  136184200      4       2  150064       2.6901     0.003571
enh77166     3  136192300  136193300      3       2  150064       3.1965   0.00069542
enh77169     3  136350700  136351700      4       2  150064       3.4995    0.0002331
enh77170     3  136351600  136352600      2       1  150064       1.7074     0.043873
enh77172     3  136390500  136391500      2       1  150064       2.8367    0.0022794
enh77175     3  136449600  136450600      2       1  150064       2.5073    0.0060829
enh77179     3  136502200  136503200      1       1  150064       3.1101     0.000935
enh77181     3  136521000  136522000      2       1  150064       2.3337    0.0098062
enh77182     3  136536200  136537200      3       1  150064       3.0338    0.0012075
enh77183     3  136539200  136540200      2       1  150064       2.7808    0.0027115
enh77184     3  136554300  136555300      1       1  150064       3.0806     0.001033
enh77185     3  136554900  136555900      2       1  150064        2.781    0.0027097
enh77186     3  136557600  136558600      1       1  150064       2.2451      0.01238
enh77187     3  136612500  136613500      1       1  150064       3.0285     0.001229
enh77188     3  136648700  136649700      1       1  150064       3.0287     0.001228
enh77189     3  136651100  136652100      4       1  150064       3.0786    0.0010397
enh77191     3  136661300  136662300      2       1  150064       2.4908    0.0063731
enh77192     3  136671000  136672000      4       2  150064       3.7924   7.4608e-05
enh77193     3  136674500  136675500      2       1  150064       3.4617   0.00026839
enh77194     3  136679700  136680700      1       1  150064       3.7885    7.579e-05
enh77195     3  136703500  136704500      2       1  150064       3.5526   0.00019072
enh77196     3  136713600  136714600      2       1  150064       1.9002     0.028701
enh77198     3  136731900  136732900      1       1  150064       4.2938    8.784e-06
enh77199     3  136733200  136734200      1       1  150064       4.5297    2.954e-06
enh77215     3  137904600  137905600      2       1  150064       1.9238     0.027192
enh77233     3  138405500  138406500      1       1  150064       2.0525      0.02006
enh77236     3  138483400  138484400      1       1  150064       2.0492      0.02022
enh77239     3  138495000  138496000      3       1  150064       1.8714     0.030646
enh77241     3  138536700  138537700      1       1  150064       1.8135      0.03488
enh77247     3  138609500  138610500      4       1  150064       1.7595     0.039248
enh77284     3  140348100  140349100      3       2  150064       3.5332   0.00020531
enh77285     3  140355100  140356100      8       2  150064       3.8544   5.8004e-05
enh77315     3  141080700  141081700      1       1  150064       3.1196    0.0009054
enh77326     3  141135600  141136600      3       1  150064        1.792     0.036564
enh77327     3  141138000  141139000      4       2  150064       2.2382     0.012604
enh77330     3  141143600  141144600      5       2  150064       1.9295     0.026832
enh77372     3  141613200  141614200      3       2  150064       2.4923    0.0063461
enh77388     3  142037700  142038700      1       1  150064        1.863      0.03123
enh77404     3  142572000  142573000      1       1  150064       1.7397      0.04096
enh77413     3  142706200  142707200      4       2  150064       2.0839     0.018587
enh77416     3  142722600  142723600      4       2  150064       1.7109     0.043548
enh77426     3  143021300  143022300      4       2  150064       2.0141     0.022001
enh77440     3  143549700  143550700      1       1  150064       2.0766      0.01892
enh77502     3  146498500  146499500      6       3  150064       1.8002     0.035916
enh77507     3  147016200  147017200      2       1  150064       1.8204     0.034351
enh77521     3  148171600  148172600      1       1  150064        1.855       0.0318
enh77529     3  148474900  148475900      1       1  150064       2.0657      0.01943
enh77532     3  148620000  148621000      5       1  150064       2.0261     0.021375
enh77553     3  148914800  148915800      4       1  150064       2.1274     0.016692
enh77554     3  148916200  148917200      3       2  150064       2.0202     0.021681
enh77555     3  148917000  148918000      1       1  150064       2.3391     0.009664
enh77557     3  148940800  148941800      7       3  150064        1.747     0.040317
enh77558     3  148943400  148944400      3       2  150064       1.7794     0.037591
enh77562     3  148990900  148991900      3       2  150064       3.0723     0.001062
enh77565     3  149014200  149015200      6       3  150064       2.3434    0.0095536
enh77629     3  149319400  149320400      1       1  150064       2.1778      0.01471
enh77649     3  149368600  149369600      1       1  150064       1.8782      0.03018
enh77674     3  149799400  149800400      4       2  150064        2.506     0.006105
enh77675     3  149800200  149801200      2       1  150064       2.4013    0.0081681
enh77722     3  150187800  150188800      5       2  150064         1.89     0.029376
enh77724     3  150236300  150237300      2       1  150064       1.8907     0.029329
enh77728     3  150323100  150324100      3       2  150064       2.0821     0.018666
enh77746     3  150688400  150689400      2       1  150064       2.7165    0.0032989
enh77786     3  151584200  151585200      2       1  150064       1.6751     0.046956
enh77841     3  152092700  152093700      1       1  150064       2.2571        0.012
enh77850     3  152121500  152122500      1       1  150064       2.1297       0.0166
enh77854     3  152147200  152148200      1       1  150064       1.6567      0.04879
enh77861     3  152214800  152215800      3       1  150064       1.9367      0.02639
enh77863     3  152313800  152314800      2       1  150064        1.938     0.026311
enh77866     3  152436500  152437500      1       1  150064        2.134      0.01642
enh77867     3  152497000  152498000      2       1  150064       1.8089      0.03523
enh77868     3  152627100  152628100      2       1  150064       2.3332    0.0098192
enh77907     3  154034800  154035800      2       1  150064       1.8875     0.029546
enh77908     3  154038300  154039300      1       1  150064       2.4668     0.006817
enh77924     3  155215700  155216700      3       1  150064       2.5181    0.0058987
enh77957     3  156210100  156211100      4       2  150064       2.1534     0.015644
enh78010     3  156794200  156795200      2       1  150064       2.2162     0.013339
enh78015     3  156816100  156817100      1       1  150064       2.4216     0.007727
enh78017     3  156833200  156834200      2       1  150064       2.4107     0.007961
enh78104     3  159175800  159176800      1       1  150064       2.5977     0.004693
enh78111     3  159386600  159387600      1       1  150064       1.8243      0.03405
enh78128     3  159506900  159507900      5       2  150064       1.7263     0.042147
enh78137     3  159554500  159555500      2       1  150064       1.6544     0.049027
enh78138     3  159558300  159559300      1       1  150064       1.8891      0.02944
enh78140     3  159563700  159564700      1       1  150064       2.0262      0.02137
enh78153     3  159645500  159646500      5       2  150064       2.0823     0.018656
enh78163     3  159824600  159825600      5       2  150064       1.7602     0.039186
enh78164     3  159825100  159826100      7       2  150064        1.665     0.047961
enh78198     3  160519000  160520000      4       1  150064       1.9304     0.026781
enh78200     3  160587300  160588300      3       1  150064       2.0913     0.018249
enh78204     3  160821600  160822600      2       1  150064       2.4988    0.0062306
enh78205     3  160880400  160881400      1       1  150064       2.2383       0.0126
enh78208     3  160980500  160981500      2       1  150064       2.6124    0.0044959
enh78209     3  160983900  160984900      1       1  150064       1.9003       0.0287
enh78210     3  161032300  161033300      3       1  150064       3.1197   0.00090531
enh78211     3  161033700  161034700      1       1  150064       3.1483    0.0008211
enh78212     3  161067500  161068500      4       2  150064        1.908     0.028193
enh78214     3  161133300  161134300      1       1  150064       2.3963      0.00828
enh78216     3  161138800  161139800      5       3  150064       2.3314    0.0098648
enh78217     3  161277600  161278600      5       3  150064       1.6731      0.04715
enh78221     3  161632100  161633100      1       1  150064       2.2101      0.01355
enh78222     3  161694800  161695800      2       1  150064       2.0006     0.022717
enh78224     3  162003400  162004400      3       2  150064        3.393   0.00034564
enh78258     3  167531300  167532300      2       1  150064        1.852     0.032015
enh78259     3  167579500  167580500      6       3  150064       3.5677   0.00018009
enh78261     3  167604400  167605400      4       1  150064       2.7259    0.0032059
enh78262     3  167659000  167660000      3       1  150064       2.1983     0.013965
enh78269     3  167804100  167805100      1       1  150064       2.4413     0.007318
enh78270     3  167805800  167806800      4       1  150064       2.3456    0.0094992
enh78271     3  167808400  167809400      2       1  150064       2.1791     0.014661
enh78272     3  167814600  167815600      2       1  150064       2.0918      0.01823
enh78273     3  167835300  167836300      2       1  150064       2.0134     0.022036
enh78282     3  168669400  168670400      4       2  150064       1.7705     0.038321
enh78284     3  168759400  168760400      3       1  150064       1.8583     0.031562
enh78293     3  169016800  169017800      5       2  150064       2.2581     0.011968
enh78304     3  169480800  169481800      1       1  150064       2.2445       0.0124
enh78306     3  169492400  169493400      1       1  150064       2.6313     0.004253
enh78309     3  169554200  169555200      3       1  150064       2.4372    0.0074011
enh78312     3  169697300  169698300      1       1  150064       2.1399      0.01618
enh78313     3  169716300  169717300      3       1  150064       1.9151     0.027738
enh78314     3  169767100  169768100      2       1  150064        2.146     0.015937
enh78320     3  169896000  169897000      2       1  150064       2.1719     0.014933
enh78324     3  169944700  169945700      3       2  150064       2.7656    0.0028406
enh78349     3  170183700  170184700      2       1  150064       1.6623     0.048227
enh78357     3  170332000  170333000      5       2  150064       2.1023     0.017761
enh78374     3  170627200  170628200      4       2  150064       3.2214   0.00063781
enh78379     3  170762500  170763500      3       2  150064       3.2532   0.00057066
enh78388     3  170883400  170884400      2       1  150064       1.7317     0.041666
enh78396     3  171001800  171002800      6       2  150064       1.6521      0.04926
enh78415     3  171429800  171430800      1       1  150064       1.6568      0.04878
enh78420     3  171499400  171500400      3       1  150064       2.5337    0.0056431
enh78424     3  171518600  171519600      5       3  150064       1.9133     0.027853
enh78425     3  171520100  171521100      3       2  150064       2.0048     0.022493
enh78426     3  171521600  171522600      8       3  150064       2.0483     0.020263
enh78549     3  172311800  172312800      8       2  150064       2.7045    0.0034201
enh78550     3  172312900  172313900      3       1  150064       2.0423      0.02056
enh78569     3  172425500  172426500      5       2  150064       1.6654     0.047918
enh78571     3  172463900  172464900      3       1  150064       1.8401     0.032876
enh78580     3  173112200  173113200      7       3  150064       2.2723     0.011533
enh78585     3  173655700  173656700      2       1  150064       1.8661     0.031013
enh78586     3  173710600  173711600      1       1  150064       2.6597      0.00391
enh78592     3  174159900  174160900      1       1  150064       1.8057      0.03548
enh78596     3  174674000  174675000      3       2  150064       1.9898     0.023308
enh78604     3  175149800  175150800      1       1  150064       3.3597    0.0003901
enh78614     3  176638300  176639300      7       3  150064       1.9286     0.026887
enh78617     3  176758100  176759100      2       1  150064       3.1097   0.00093648
enh78618     3  176768400  176769400      2       1  150064       2.4725    0.0067091
enh78620     3  176779600  176780600      1       1  150064        2.688     0.003594
enh78621     3  176787400  176788400      2       1  150064       2.3702    0.0088881
enh78622     3  176806700  176807700      4       2  150064       1.6843     0.046064
enh78624     3  176821800  176822800      5       2  150064       2.9531    0.0015729
enh78629     3  176851600  176852600      3       2  150064       2.1543     0.015608
enh78643     3  177002200  177003200      1       1  150064       1.9435      0.02598
enh78644     3  177003500  177004500      2       1  150064        2.998    0.0013588
enh78677     3  177332700  177333700      4       2  150064       2.7936    0.0026061
enh78697     3  177542400  177543400      2       1  150064       1.6874      0.04576
enh78700     3  177553100  177554100      3       2  150064       1.6687     0.047587
enh78712     3  177888600  177889600      3       2  150064       1.9287     0.026883
enh78715     3  178038000  178039000      7       3  150064       2.5421    0.0055099
enh78763     3  180100600  180101600      3       2  150064        1.887     0.029577
enh78764     3  180126300  180127300      3       2  150064       2.8978    0.0018792
enh78769     3  180632700  180633700      1       1  150064       6.2898    1.589e-10
enh78780     3  181800800  181801800      2       1  150064       1.8824      0.02989
enh78783     3  181955900  181956900      1       1  150064       2.5801     0.004938
enh78793     3  182626900  182627900      2       1  150064       2.4509    0.0071246
enh78797     3  182695600  182696600      1       1  150064       1.8448      0.03253
enh78803     3  182903000  182904000      2       1  150064       2.0109     0.022167
enh78837     3  183600000  183601000      2       1  150064       2.0495     0.020209
enh78838     3  183602800  183603800      7       3  150064       1.8104     0.035115
enh78899     3  184474500  184475500      6       3  150064       2.0598     0.019708
enh78907     3  184531600  184532600      2       1  150064       2.2819     0.011248
enh78910     3  184889100  184890100      5       1  150064       1.8526     0.031973
enh78911     3  184892900  184893900      1       1  150064       1.9491      0.02564
enh78940     3  185411600  185412600      2       1  150064       2.2588     0.011948
enh78941     3  185419800  185420800      1       1  150064       1.8946      0.02907
enh78947     3  185446900  185447900      2       1  150064       1.8029     0.035703
enh78960     3  185482300  185483300      1       1  150064       2.1268      0.01672
enh78977     3  185630700  185631700      2       1  150064       2.5898    0.0048018
enh78983     3  185676500  185677500      1       1  150064       2.4354     0.007437
enh78984     3  185683100  185684100      5       2  150064       1.9244     0.027153
enh78994     3  185775300  185776300      2       1  150064       2.0255     0.021406
enh78995     3  185814400  185815400      2       1  150064       2.3921    0.0083766
enh78999     3  185823500  185824500      4       2  150064       2.1608     0.015357
enh79004     3  185998700  185999700      6       3  150064       1.9533     0.025394
enh79006     3  186005700  186006700      7       3  150064       2.8441    0.0022271
enh79025     3  186507900  186508900      5       2  150064       1.9559     0.025237
enh79043     3  186822400  186823400      4       2  150064       2.1231     0.016875
enh79046     3  186891400  186892400      5       3  150064       1.7043     0.044163
enh79048     3  186904400  186905400      2       1  150064       1.8023     0.035749
enh79064     3  187452900  187453900      4       2  150064       1.8605     0.031411
enh79074     3  187529300  187530300      1       1  150064       1.6763      0.04684
enh79100     3  187841100  187842100      3       2  150064       1.8294     0.033672
enh79104     3  187873800  187874800      2       1  150064       1.8737     0.030488
enh79106     3  187880500  187881500      6       3  150064       2.8996    0.0018681
enh79107     3  187886000  187887000      4       2  150064       2.9293    0.0016985
enh79108     3  187889200  187890200      4       2  150064        3.141   0.00084172
enh79113     3  187914300  187915300      5       2  150064       2.2199     0.013211
enh79158     3  188079700  188080700     10       3  150064       2.0514     0.020113
enh79160     3  188102700  188103700      1       1  150064       1.6734      0.04712
enh79166     3  188134800  188135800      2       1  150064       1.9766     0.024041
enh79172     3  188187700  188188700      1       1  150064       2.8491     0.002192
enh79173     3  188200400  188201400      9       4  150064        2.995    0.0013721
enh79176     3  188225000  188226000      2       1  150064       1.7455     0.040453
enh79198     3  188349300  188350300      3       2  150064       2.5282    0.0057319
enh79199     3  188352900  188353900      4       2  150064       2.9446     0.001617
enh79219     3  188550100  188551100      2       1  150064       1.6838     0.046108
enh79225     3  188618400  188619400      2       1  150064       2.0626     0.019573
enh79230     3  188661700  188662700      1       1  150064       1.7079      0.04383
enh79237     3  188719300  188720300      1       1  150064       2.3725     0.008833
enh79280     3  189484000  189485000      3       2  150064       1.8207     0.034325
enh79281     3  189489300  189490300      3       2  150064       2.0433     0.020509
enh79303     3  189712800  189713800      4       2  150064       1.8734     0.030509
enh79305     3  189722000  189723000      5       3  150064       2.4502    0.0071383
enh79306     3  189729300  189730300      5       2  150064       1.9325     0.026646
enh79340     3  189839700  189840700      6       2  150064       2.1578     0.015471
enh79384     3  190298600  190299600      3       2  150064       2.0301     0.021171
enh79391     3  190436100  190437100      2       1  150064       1.9604     0.024972
enh79393     3  190783600  190784600      6       2  150064       1.8234     0.034123
enh79414     3  191479400  191480400      2       1  150064       1.8475     0.032335
enh79415     3  191492600  191493600      6       3  150064       2.5502    0.0053827
enh79421     3  192550900  192551900      2       1  150064       1.9299      0.02681
enh79452     3  193499400  193500400      2       1  150064       2.2104      0.01354
enh79457     3  193548500  193549500      2       1  150064       1.6609     0.048366
enh79473     3  193789200  193790200      3       1  150064       1.9691     0.024473
enh79486     3  193865800  193866800      9       3  150064       2.7323    0.0031448
enh79534     3  194341700  194342700      5       2  150064       1.9654     0.024685
enh79535     3  194352200  194353200      1       1  150064       2.1808       0.0146
enh79590     3  195006600  195007600      2       1  150064        1.707     0.043912
enh79600     3  195270900  195271900      2       1  150064       1.7566     0.039491
enh79640     3  195946300  195947300      2       1  150064        2.403    0.0081312
enh79642     3  196001300  196002300      2       1  150064       1.7184     0.042859
enh79643     3  196006300  196007300      4       1  150064       1.7797     0.037563
enh79645     3  196045900  196046900      6       3  150064       2.8069    0.0025007
enh79646     3  196063500  196064500      3       2  150064       2.4864    0.0064528
enh79647     3  196066600  196067600      1       1  150064       3.0087     0.001312
enh79648     3  196126300  196127300      1       1  150064       2.9415     0.001633
enh79650     3  196141000  196142000      1       1  150064       3.0899     0.001001
enh79651     3  196156800  196157800      3       2  150064       1.8914     0.029284
enh79652     3  196160000  196161000      2       1  150064       3.1878   0.00071689
enh79669     3  196465800  196466800      4       2  150064       1.7618     0.039056
enh79671     3  196480800  196481800      3       1  150064       1.6564     0.048821
enh79672     3  196484400  196485400      5       2  150064       1.7144     0.043231
enh79673     3  196499000  196500000      2       1  150064       1.9046     0.028414
enh79678     3  196516700  196517700      4       2  150064       2.9273    0.0017094
enh79680     3  196519900  196520900      3       2  150064       2.8199    0.0024021
enh79681     3  196534300  196535300      4       2  150064       2.7208    0.0032559
enh79693     3  196883000  196884000      2       1  150064       2.6023    0.0046297
enh79694     3  196908300  196909300      2       1  150064       1.8588     0.031526
enh79697     3  196929500  196930500      1       1  150064       2.8786     0.001997
enh79698     3  196930300  196931300      2       1  150064       1.6528     0.049188
enh79701     3  196947900  196948900      4       2  150064       2.4287     0.007576
enh79702     3  196952500  196953500      2       1  150064       2.1398     0.016186
enh79703     3  196956200  196957200      4       2  150064       2.4778     0.006609
enh79704     3  196957100  196958100      2       1  150064       2.8694    0.0020562
enh79705     3  196983800  196984800      2       1  150064       2.1764     0.014762
enh79706     3  196997300  196998300      3       2  150064       2.1472     0.015888
enh79707     3  197005300  197006300      2       1  150064       1.9246     0.027137
enh79708     3  197016600  197017600      3       1  150064       2.4173    0.0078186
enh79709     3  197019100  197020100      5       2  150064       2.3738    0.0088033
enh79710     3  197020200  197021200      7       1  150064       2.6481     0.004047
enh79711     3  197022000  197023000      2       1  150064        2.091     0.018266
enh79728     3  197157400  197158400      3       2  150064       1.8644     0.031135
enh79730     3  197183600  197184600      3       2  150064       1.9565     0.025205
enh79733     3  197192300  197193300      4       2  150064        2.054     0.019989
enh79734     3  197195100  197196100      2       1  150064       2.2304      0.01286
enh79737     3  197208800  197209800      4       2  150064       2.7048     0.003417
enh79738     3  197215400  197216400      6       2  150064       2.7899    0.0026359
enh79739     3  197221600  197222600      5       3  150064       3.3227   0.00044568
enh79740     3  197223100  197224100      1       1  150064       2.8096      0.00248
enh79757     3  197444500  197445500      1       1  150064       1.8919      0.02925
enh79788     4     666400     667400      3       2  150064        2.863    0.0020979
enh79792     4     677400     678400      1       1  150064       2.4305     0.007538
enh79795     4     683000     684000      5       2  150064       2.2333     0.012765
enh79797     4     701900     702900      3       2  150064       3.1089   0.00093905
enh79798     4     714500     715500      2       1  150064       2.0964     0.018022
enh79799     4     719900     720900      3       1  150064       1.9845     0.023598
enh79802     4     743700     744700      5       2  150064       3.5014   0.00023143
enh79805     4     766300     767300      6       3  150064       2.3949     0.008313
enh79830     4    1194500    1195500      3       2  150064       2.6088    0.0045435
enh79831     4    1202500    1203500      3       1  150064       2.1162     0.017166
enh79832     4    1238500    1239500      7       3  150064       2.8265    0.0023529
enh79842     4    1338500    1339500      4       1  150064       2.2306     0.012855
enh79843     4    1342200    1343200      4       2  150064       1.9268     0.027005
enh79844     4    1345300    1346300      6       3  150064       2.1873      0.01436
enh79845     4    1542400    1543400      6       2  150064        2.195     0.014083
enh79846     4    1546200    1547200      6       2  150064       1.7186     0.042839
enh79884     4    2102900    2103900      1       1  150064       2.0253      0.02142
enh79894     4    2267300    2268300      3       2  150064        2.015     0.021952
enh79896     4    2331200    2332200      2       1  150064       2.3742    0.0087926
enh79970     4    3343800    3344800      2       1  150064       2.0143      0.02199
enh79992     4    4428800    4429800      5       2  150064       1.6525     0.049212
enh79994     4    4445200    4446200      4       1  150064       2.2839     0.011189
enh79996     4    4464200    4465200      2       1  150064        3.152   0.00081067
enh79997     4    4475100    4476100      6       3  150064       3.0919   0.00099434
enh79998     4    4479200    4480200      4       2  150064       2.5209    0.0058526
enh79999     4    4481600    4482600      1       1  150064       2.1617      0.01532
enh80000     4    4482800    4483800      4       2  150064       3.1832   0.00072821
enh80001     4    4490000    4491000      2       1  150064       1.7919     0.036571
enh80003     4    4493800    4494800      4       2  150064        2.593    0.0047578
enh80005     4    4504300    4505300      3       1  150064        1.806     0.035458
enh80010     4    4541100    4542100      4       2  150064       2.4288    0.0075743
enh80029     4    5167200    5168200      6       2  150064       1.9326      0.02664
enh80034     4    5386700    5387700      4       2  150064         1.76       0.0392
enh80038     4    5638400    5639400      3       1  150064       2.5042    0.0061373
enh80039     4    5640200    5641200      7       4  150064       1.8498     0.032175
enh80040     4    5708200    5709200      5       3  150064       2.2642     0.011779
enh80048     4    5748900    5749900     11       4  150064        1.991     0.023241
enh80067     4    6691600    6692600      1       1  150064       1.8193      0.03443
enh80078     4    6734900    6735900      9       4  150064       1.7962     0.036235
enh80105     4    6955200    6956200      7       2  150064       1.8253     0.033977
enh80126     4    7136500    7137500      8       3  150064       2.1365     0.016321
enh80137     4    7333700    7334700      7       4  150064        2.274     0.011484
enh80149     4    7751400    7752400      4       2  150064       2.8798    0.0019899
enh80155     4    7811400    7812400      4       2  150064        2.002     0.022643
enh80165     4    7839500    7840500      2       1  150064       1.7036     0.044226
enh80237     4    8404400    8405400      8       3  150064       1.8413      0.03279
enh80242     4    8508200    8509200     12       4  150064       1.6808     0.046398
enh80254     4   10033800   10034800      2       1  150064       1.7062     0.043989
enh80257     4   10076200   10077200      3       1  150064       1.6496     0.049513
enh80337     4   14112300   14113300      4       2  150064       1.7201     0.042703
enh80354     4   14889900   14890900      2       1  150064       2.2103     0.013543
enh80355     4   14918600   14919600      6       2  150064       1.6899      0.04552
enh80357     4   15014100   15015100      3       2  150064       2.5057    0.0061106
enh80363     4   15030900   15031900      2       1  150064       1.7691     0.038436
enh80364     4   15032900   15033900      5       2  150064       1.7776     0.037735
enh80404     4   15718600   15719600      3       2  150064       1.7442     0.040561
enh80426     4   16208000   16209000      7       3  150064       2.0632     0.019546
enh80431     4   16255000   16256000      6       3  150064        1.935     0.026495
enh80436     4   16599700   16600700      3       2  150064       1.7895     0.036765
enh80453     4   17143200   17144200      8       2  150064       1.7919     0.036571
enh80455     4   17325300   17326300      8       3  150064       2.1933     0.014144
enh80458     4   17577500   17578500      5       1  150064       2.1161      0.01717
enh80459     4   17580300   17581300      3       2  150064       1.7988     0.036028
enh80460     4   17618000   17619000      3       1  150064       2.3669    0.0089701
enh80461     4   17620400   17621400      3       1  150064       2.3445    0.0095259
enh80462     4   17688900   17689900      2       1  150064       2.0555     0.019914
enh80463     4   17788900   17789900      3       1  150064       1.7218     0.042557
enh80465     4   18013400   18014400      1       1  150064       2.2473      0.01231
enh80466     4   18020700   18021700      3       1  150064       2.2682     0.011659
enh80467     4   18883600   18884600      4       2  150064       3.8475   5.9655e-05
enh80469     4   19680400   19681400      3       2  150064        1.844     0.032595
enh80471     4   19739900   19740900      3       1  150064       1.6756     0.046906
enh80473     4   19750200   19751200      3       2  150064       2.0233     0.021521
enh80474     4   19777700   19778700      2       1  150064       2.5172    0.0059151
enh80476     4   19944700   19945700      1       1  150064       2.5263     0.005764
enh80477     4   19948000   19949000      5       2  150064       2.6041    0.0046058
enh80481     4   20029700   20030700      4       2  150064        2.832    0.0023131
enh80482     4   20045200   20046200      2       1  150064       1.7161     0.043074
enh80495     4   20703000   20704000      2       1  150064       2.1014     0.017803
enh80521     4   23325600   23326600      4       1  150064       2.3645    0.0090262
enh80542     4   24263100   24264100     10       3  150064       2.2605     0.011896
enh80545     4   24324800   24325800      6       2  150064       2.1008     0.017829
enh80571     4   24913100   24914100      2       1  150064       1.7957     0.036271
enh80572     4   24925200   24926200      4       2  150064       1.8316     0.033504
enh80573     4   24933800   24934800      3       1  150064       2.7619    0.0028733
enh80587     4   25402500   25403500      4       2  150064        2.346     0.009487
enh80588     4   25407500   25408500      5       2  150064       1.6878     0.045729
enh80598     4   25812600   25813600      2       1  150064       1.8406      0.03284
enh80602     4   25861100   25862100      2       1  150064       2.6848    0.0036285
enh80604     4   25866500   25867500      1       1  150064       2.4119     0.007935
enh80608     4   25921100   25922100      1       1  150064       2.4589     0.006968
enh80609     4   25929800   25930800      3       2  150064       2.8159    0.0024318
enh80610     4   25939800   25940800      3       1  150064       2.6928    0.0035429
enh80632     4   26222600   26223600      1       1  150064       2.1651      0.01519
enh80640     4   26343800   26344800      2       1  150064       1.9278     0.026938
enh80642     4   26357100   26358100      2       1  150064       2.2508       0.0122
enh80647     4   26425800   26426800      1       1  150064       2.0431      0.02052
enh80654     4   26531200   26532200      6       2  150064       2.0962     0.018033
enh80660     4   26591200   26592200      3       1  150064       3.5442   0.00019691
enh80663     4   26688900   26689900      1       1  150064       3.2699     0.000538
enh80666     4   26783600   26784600      2       1  150064       1.9142       0.0278
enh80668     4   26804800   26805800      2       1  150064        3.133   0.00086519
enh80669     4   26813500   26814500      2       1  150064       2.4518    0.0071075
enh80686     4   28280000   28281000      6       2  150064       1.6695     0.047509
enh80693     4   30754600   30755600      4       1  150064       2.2053     0.013715
enh80695     4   30764900   30765900      1       1  150064       2.3023      0.01066
enh80696     4   30771500   30772500      1       1  150064       2.2994      0.01074
enh80697     4   30804100   30805100      2       1  150064       2.3696    0.0089047
enh80698     4   30838300   30839300      3       2  150064        2.616    0.0044486
enh80699     4   30840700   30841700      1       1  150064       1.9036      0.02848
enh80702     4   30947000   30948000      2       1  150064       1.6863     0.045873
enh80703     4   30952600   30953600      1       1  150064       2.8369     0.002278
enh80710     4   33748200   33749200      1       1  150064       3.1697     0.000763
enh80715     4   34149800   34150800      2       1  150064       2.3563    0.0092283
enh80716     4   34183400   34184400      1       1  150064       3.0027     0.001338
enh80717     4   34195300   34196300      3       1  150064       2.8767    0.0020092
enh80726     4   37605600   37606600      5       2  150064       1.6719     0.047268
enh80740     4   37814200   37815200      7       3  150064       2.7202    0.0032626
enh80741     4   37826500   37827500      2       1  150064       1.7997     0.035952
enh80755     4   38006600   38007600      6       2  150064       1.7735     0.038076
enh80757     4   38031200   38032200      4       2  150064       1.7143     0.043237
enh80758     4   38052100   38053100      6       2  150064       1.7916     0.036598
enh80763     4   38073300   38074300      5       3  150064         1.89     0.029376
enh80770     4   38121200   38122200      1       1  150064       1.7643      0.03884
enh80806     4   38607200   38608200      4       2  150064       1.8197     0.034404
enh80815     4   38725400   38726400      3       2  150064       1.6803      0.04645
enh80822     4   38860100   38861100      8       2  150064       2.2189     0.013245
enh80859     4   39497400   39498400      2       1  150064       2.1384      0.01624
enh80863     4   39504100   39505100      8       4  150064       1.7276     0.042028
enh80879     4   39610400   39611400      3       1  150064       1.9203     0.027407
enh80884     4   39625800   39626800      3       2  150064       1.7579     0.039385
enh80888     4   39641800   39642800      2       1  150064       2.0394     0.020703
enh80889     4   39656700   39657700      2       1  150064       1.9328     0.026632
enh80900     4   39816900   39817900      7       3  150064       1.7116     0.043486
enh80901     4   39824500   39825500      1       1  150064       1.9577      0.02513
enh80913     4   40122800   40123800      1       1  150064       2.1998      0.01391
enh80982     4   40623300   40624300      4       2  150064       1.8001     0.035925
enh81050     4   41374100   41375100      2       1  150064        1.731     0.041724
enh81135     4   47223700   47224700      1       1  150064       3.5095    0.0002245
enh81144     4   47566700   47567700      6       2  150064       1.7795      0.03758
enh81156     4   48082000   48083000      2       1  150064       1.8936     0.029138
enh81170     4   48339500   48340500      2       1  150064       1.9425      0.02604
enh81174     4   48358200   48359200      1       1  150064       2.8739     0.002027
enh81176     4   48371200   48372200      4       2  150064       1.8141     0.034832
enh81180     4   48572400   48573400      2       1  150064       1.9278     0.026938
enh81183     4   48644600   48645600      2       1  150064       1.8341     0.033319
enh81184     4   48655500   48656500      1       1  150064       1.7022      0.04436
enh81192     4   48728900   48729900      3       2  150064        1.945     0.025887
enh81195     4   48778600   48779600      2       1  150064       1.9604     0.024973
enh81196     4   48783200   48784200      1       1  150064        2.482     0.006533
enh81258     4   54343700   54344700      3       2  150064       1.8324     0.033448
enh81266     4   54451600   54452600      2       1  150064       1.6892     0.045586
enh81269     4   54488200   54489200      2       1  150064       2.0373     0.020808
enh81271     4   54517000   54518000      4       2  150064       2.0516     0.020103
enh81310     4   55018900   55019900      2       1  150064       2.6279    0.0042956
enh81312     4   55063300   55064300      5       2  150064       2.9432    0.0016241
enh81313     4   55079400   55080400      5       1  150064       2.7423    0.0030505
enh81323     4   55527600   55528600      3       2  150064       2.0687     0.019288
enh81340     4   56275000   56276000      1       1  150064       1.6974      0.04481
enh81341     4   56311800   56312800      4       2  150064       1.6956     0.044981
enh81344     4   56344200   56345200      3       2  150064       1.7733     0.038091
enh81351     4   56420000   56421000      6       2  150064       1.8119     0.035003
enh81358     4   56731900   56732900      4       2  150064       2.0486     0.020248
enh81388     4   57652400   57653400      2       1  150064       1.6568      0.04878
enh81416     4   57959300   57960300      1       1  150064       2.3226       0.0101
enh81432     4   58367700   58368700      2       1  150064        1.743     0.040663
enh81433     4   59167200   59168200      1       1  150064       2.2439      0.01242
enh81444     4   62377300   62378300      2       1  150064       2.0562     0.019884
enh81445     4   62386100   62387100      4       1  150064       2.2373     0.012632
enh81446     4   62421200   62422200      6       2  150064       2.2532     0.012124
enh81449     4   65024200   65025200      2       1  150064       3.4403   0.00029054
enh81452     4   66249300   66250300      1       1  150064       2.7983     0.002569
enh81453     4   66367600   66368600      3       2  150064       1.8596     0.031468
enh81454     4   66373300   66374300      8       4  150064       2.8943       0.0019
enh81455     4   66376200   66377200      7       3  150064       1.6713     0.047327
enh81456     4   66378400   66379400      5       2  150064       3.6869   0.00011352
enh81457     4   66400600   66401600      6       3  150064       1.7252     0.042249
enh81465     4   66866100   66867100      4       1  150064       1.7716     0.038231
enh81482     4   68546400   68547400      1       1  150064       1.9131      0.02787
enh81483     4   68551000   68552000      4       2  150064       1.9723     0.024289
enh81484     4   68553200   68554200      5       2  150064         2.05     0.020184
enh81485     4   68564500   68565500      4       1  150064       2.4688    0.0067779
enh81486     4   68567800   68568800      5       2  150064        3.129   0.00087715
enh81487     4   68579200   68580200      3       1  150064       3.3149    0.0004584
enh81596     4   72425600   72426600      3       1  150064       1.7828      0.03731
enh81606     4   73432800   73433800      1       1  150064       2.9263     0.001715
enh81610     4   73836400   73837400      1       1  150064       2.1146      0.01723
enh81611     4   73840200   73841200      1       1  150064       2.2688      0.01164
enh81618     4   74119300   74120300      1       1  150064       1.6631      0.04815
enh81621     4   74140200   74141200      1       1  150064       1.7348      0.04139
enh81624     4   74313000   74314000      3       2  150064       1.7066     0.043944
enh81659     4   74751100   74752100      5       3  150064       1.6556     0.048898
enh81673     4   74969700   74970700      1       1  150064       1.9203      0.02741
enh81700     4   75369100   75370100      7       1  150064       2.3471    0.0094603
enh81701     4   75370900   75371900      7       1  150064       2.2843     0.011178
enh81703     4   75402700   75403700      8       2  150064        1.787     0.036969
enh81704     4   75410200   75411200      4       2  150064       1.6471     0.049773
enh81753     4   76932700   76933700      4       2  150064       2.0613     0.019638
enh81755     4   77007800   77008800      1       1  150064        1.962      0.02488
enh81762     4   77127500   77128500      4       2  150064       2.2392     0.012571
enh81774     4   77298200   77299200      2       1  150064       1.7072     0.043889
enh81775     4   77351500   77352500      2       1  150064       2.4122    0.0079277
enh81778     4   77456500   77457500      9       1  150064        1.815      0.03476
enh81779     4   77460900   77461900      4       2  150064       1.8469      0.03238
enh81781     4   77472000   77473000      5       2  150064       2.7954    0.0025921
enh81786     4   77511800   77512800      5       2  150064       2.2702     0.011598
enh81788     4   77528200   77529200      2       1  150064       1.8516     0.032039
enh81789     4   77531600   77532600      3       1  150064       2.2019     0.013836
enh81805     4   77626900   77627900      4       1  150064       1.7233     0.042419
enh81874     4   78718100   78719100      2       1  150064       1.7216     0.042567
enh81885     4   79057100   79058100      4       2  150064       1.7996     0.035962
enh81887     4   79076500   79077500      3       2  150064       1.9805     0.023823
enh81888     4   79097300   79098300      1       1  150064       2.0529      0.02004
enh81909     4   79563800   79564800      2       1  150064       1.8125     0.034958
enh81920     4   79690400   79691400      1       1  150064       2.7371     0.003099
enh81939     4   80990500   80991500      2       1  150064       2.9362    0.0016612
enh81946     4   81046200   81047200      1       1  150064       1.6914      0.04538
enh81947     4   81048000   81049000      1       1  150064       1.7285      0.04195
enh81953     4   81094000   81095000      1       1  150064       1.8972       0.0289
enh81956     4   81140400   81141400      4       2  150064       1.8492     0.032213
enh81964     4   82057500   82058500      1       1  150064       1.9606      0.02496
enh81982     4   83189100   83190100      3       1  150064        2.799    0.0025631
enh81988     4   83288400   83289400      2       1  150064       2.2999     0.010726
enh82010     4   83732800   83733800      1       1  150064         1.89      0.02938
enh82011     4   83754800   83755800      4       1  150064       1.7723     0.038172
enh82018     4   83905400   83906400      2       1  150064       1.6671     0.047746
enh82022     4   83992000   83993000      2       1  150064       1.8984     0.028823
enh82028     4   84071100   84072100      1       1  150064       1.7183      0.04287
enh82029     4   84074100   84075100      3       1  150064       1.9275     0.026959
enh82034     4   84138800   84139800      1       1  150064       2.0847      0.01855
enh82054     4   84469000   84470000      1       1  150064        2.252      0.01216
enh82056     4   84476200   84477200      5       1  150064       2.3599    0.0091398
enh82057     4   84478800   84479800      5       2  150064       2.3677    0.0089501
enh82058     4   84481900   84482900      3       2  150064       1.6564     0.048825
enh82059     4   84483200   84484200      2       1  150064       1.8115      0.03503
enh82060     4   84490400   84491400      3       1  150064       1.8037     0.035641
enh82061     4   84502800   84503800      3       1  150064       2.7951     0.002594
enh82062     4   84539400   84540400      3       1  150064       2.6331    0.0042304
enh82063     4   84551200   84552200      1       1  150064       1.9612      0.02493
enh82073     4   85594200   85595200      2       1  150064       2.3121     0.010386
enh82131     4   86850400   86851400      3       2  150064       2.2056     0.013707
enh82135     4   86891100   86892100      3       2  150064       2.1843      0.01447
enh82139     4   86957700   86958700      2       1  150064       2.1768     0.014747
enh82140     4   86964700   86965700      4       2  150064       2.7312    0.0031554
enh82141     4   86976700   86977700      1       1  150064       2.3425     0.009578
enh82144     4   87102400   87103400      2       1  150064        2.675    0.0037369
enh82145     4   87140600   87141600      7       2  150064       2.4095    0.0079874
enh82146     4   87171200   87172200      7       2  150064       2.1221     0.016916
enh82170     4   87776600   87777600      3       2  150064       2.2327     0.012783
enh82171     4   87811900   87812900      1       1  150064       2.6206     0.004389
enh82172     4   87813800   87814800      3       1  150064        2.604    0.0046067
enh82173     4   87815300   87816300      3       1  150064       2.2999     0.010727
enh82176     4   87842900   87843900      2       1  150064       2.0795     0.018784
enh82178     4   87858400   87859400      3       2  150064       1.9144     0.027784
enh82179     4   87860800   87861800      4       2  150064       2.1843     0.014471
enh82184     4   87884200   87885200      2       1  150064       2.5695    0.0050921
enh82186     4   87891500   87892500      5       2  150064       2.7788    0.0027279
enh82188     4   87895300   87896300      1       1  150064       2.7898     0.002637
enh82190     4   87899100   87900100      1       1  150064         2.72     0.003264
enh82193     4   87929600   87930600      2       1  150064       2.1723     0.014915
enh82195     4   87931800   87932800      4       2  150064       2.6129    0.0044888
enh82196     4   87936700   87937700      2       1  150064       1.9127     0.027896
enh82198     4   87939900   87940900      2       1  150064       2.1549     0.015586
enh82201     4   87946600   87947600      3       1  150064       2.5648    0.0051625
enh82203     4   87952600   87953600      1       1  150064        2.715     0.003314
enh82205     4   87960300   87961300      2       1  150064       2.6756    0.0037299
enh82207     4   87964000   87965000      1       1  150064       2.6265     0.004313
enh82209     4   87971500   87972500      4       2  150064       1.8897     0.029399
enh82210     4   87975800   87976800      7       3  150064       2.3092     0.010467
enh82211     4   87979400   87980400      3       1  150064       1.6901     0.045501
enh82220     4   88024700   88025700      3       1  150064       1.7177     0.042927
enh82223     4   88042200   88043200      2       1  150064       1.8055     0.035501
enh82225     4   88156000   88157000      1       1  150064       1.7099      0.04364
enh82250     4   88540800   88541800      5       1  150064       2.0171     0.021842
enh82291     4   89139900   89140900      3       2  150064        1.795      0.03633
enh82297     4   89376600   89377600      1       1  150064        1.896      0.02898
enh82362     4   90278000   90279000      4       2  150064       2.4756    0.0066502
enh82363     4   90318400   90319400      2       1  150064       1.8762     0.030313
enh82375     4   90629800   90630800      1       1  150064       2.8863     0.001949
enh82386     4   93023000   93024000      1       1  150064       2.5184     0.005894
enh82388     4   93155300   93156300      1       1  150064       1.9703       0.0244
enh82391     4   95130500   95131500      1       1  150064       1.8048      0.03555
enh82477     4   95690500   95691500      2       1  150064        1.833     0.033399
enh82479     4   95726700   95727700      5       2  150064       3.2685   0.00054057
enh82498     4   95968100   95969100      1       1  150064       1.9947      0.02304
enh82509     4   96102000   96103000      3       1  150064       1.7674     0.038577
enh82514     4   96225600   96226600      1       1  150064       2.3781       0.0087
enh82515     4   96239400   96240400      4       2  150064       2.6783    0.0036996
enh82524     4   97657100   97658100      6       2  150064        4.278   9.4302e-06
enh82534     4   99298500   99299500      2       1  150064       1.8555     0.031766
enh82550     4   99476800   99477800      6       3  150064         2.08     0.018762
enh82595     4  100748600  100749600      6       3  150064       2.6919    0.0035527
enh82598     4  100815800  100816800      6       2  150064       1.7416     0.040791
enh82600     4  100919100  100920100      2       1  150064       1.7481     0.040222
enh82601     4  100982800  100983800      4       2  150064       1.7257     0.042202
enh82604     4  101209500  101210500      3       2  150064       1.9635     0.024796
enh82605     4  101210900  101211900      3       1  150064       1.6762     0.046848
enh82607     4  101269400  101270400      4       2  150064       3.0265    0.0012371
enh82612     4  101534300  101535300      8       3  150064       2.8276    0.0023448
enh82615     4  101903100  101904100      2       1  150064       2.4757    0.0066491
enh82618     4  101958300  101959300      5       2  150064       1.6939     0.045145
enh82619     4  102024000  102025000      1       1  150064         2.09      0.01831
enh82623     4  102048200  102049200      2       1  150064       1.7554     0.039595
enh82634     4  102108800  102109800      2       1  150064       2.0541     0.019985
enh82645     4  102131500  102132500      3       2  150064       2.0317     0.021093
enh82653     4  102145300  102146300      3       1  150064       2.2123     0.013473
enh82659     4  102160400  102161400      4       1  150064       1.7308     0.041741
enh82684     4  102276300  102277300      1       1  150064       2.0431      0.02052
enh82685     4  102278300  102279300      3       2  150064       1.6655      0.04791
enh82696     4  102786100  102787100      6       3  150064       1.7862     0.037033
enh82701     4  102893500  102894500      3       2  150064       2.2952     0.010862
enh82702     4  102894600  102895600      2       1  150064        2.101     0.017819
enh82704     4  102902600  102903600      1       1  150064       4.7338    1.102e-06
enh82707     4  103138300  103139300      4       2  150064       3.2523   0.00057238
enh82717     4  103464000  103465000      1       1  150064       2.2316      0.01282
enh82731     4  103605400  103606400      2       1  150064       2.1528     0.015666
enh82733     4  103633800  103634800      3       1  150064        2.323      0.01009
enh82735     4  103655500  103656500      1       1  150064        2.895     0.001896
enh82736     4  103678500  103679500      2       1  150064       2.3234     0.010078
enh82737     4  103680100  103681100      2       1  150064       3.0803    0.0010341
enh82738     4  103682600  103683600      2       1  150064       2.6844    0.0036333
enh82739     4  103710300  103711300      2       1  150064       3.5247   0.00021202
enh82740     4  103731600  103732600      6       2  150064       4.0332   2.7515e-05
enh82741     4  103735400  103736400      2       1  150064       3.7785   7.8876e-05
enh82742     4  103738200  103739200      5       2  150064        3.687   0.00011345
enh82743     4  103741800  103742800      4       1  150064       3.6501   0.00013107
enh82744     4  103787400  103788400      1       1  150064       3.8858      5.1e-05
enh82746     4  103799400  103800400      3       1  150064       3.6459   0.00013324
enh82747     4  103932900  103933900      3       1  150064        2.687     0.003605
enh82748     4  103939200  103940200      2       1  150064       3.5984   0.00016012
enh82762     4  105413400  105414400      2       1  150064       2.8243    0.0023695
enh82763     4  105445200  105446200      4       2  150064       3.8739   5.3558e-05
enh82781     4  106628000  106629000      1       1  150064        2.009      0.02227
enh82782     4  106631400  106632400      1       1  150064       2.0505      0.02016
enh82783     4  106753600  106754600      3       1  150064       1.6454     0.049946
enh82788     4  106954100  106955100      3       2  150064       1.7099     0.043638
enh82793     4  107212300  107213300      1       1  150064       2.0589      0.01975
enh82831     4  108834000  108835000      1       1  150064       2.1253      0.01678
enh82832     4  108853200  108854200      5       2  150064        2.503    0.0061571
enh82841     4  109114500  109115500      1       1  150064       1.8697      0.03076
enh82845     4  109266800  109267800      6       2  150064       2.3522    0.0093303
enh82853     4  109481500  109482500      5       1  150064       2.1437     0.016027
enh82856     4  109544100  109545100      1       1  150064       2.0204      0.02167
enh82887     4  110833200  110834200      1       1  150064       3.3573    0.0003935
enh82889     4  110842100  110843100      3       1  150064        2.422    0.0077167
enh82890     4  110868600  110869600      2       1  150064       3.0061     0.001323
enh82891     4  110901100  110902100      2       1  150064       2.3197     0.010178
enh82892     4  110909900  110910900      1       1  150064       2.8272     0.002348
enh82893     4  110941100  110942100      3       1  150064       2.3359    0.0097476
enh82905     4  111083600  111084600      3       2  150064       1.7871     0.036957
enh82910     4  111120300  111121300      1       1  150064       1.6484      0.04964
enh82917     4  111461500  111462500      2       1  150064       1.9299     0.026811
enh82961     4  114064800  114065800      8       4  150064       1.8206     0.034337
enh82962     4  114066500  114067500      6       2  150064       2.3667    0.0089726
enh82963     4  114067400  114068400      4       2  150064        2.994    0.0013767
enh82964     4  114068600  114069600      4       2  150064       3.4443   0.00028628
enh83006     4  114604600  114605600      2       1  150064       1.7094     0.043685
enh83009     4  114616400  114617400      2       1  150064       1.9263     0.027035
enh83011     4  114621500  114622500      3       1  150064       2.2875     0.011084
enh83048     4  115101200  115102200      3       1  150064        1.711     0.043541
enh83049     4  115171200  115172200      5       2  150064       2.2666     0.011707
enh83050     4  115183900  115184900      2       1  150064       2.5159    0.0059368
enh83053     4  115197800  115198800      2       1  150064       2.6538    0.0039795
enh83054     4  115202100  115203100      2       1  150064       2.6721    0.0037689
enh83060     4  118246000  118247000      3       1  150064       1.7737     0.038053
enh83062     4  119198400  119199400      5       3  150064       1.6526     0.049202
enh83071     4  119604300  119605300      4       2  150064       1.8435     0.032626
enh83078     4  119675600  119676600      1       1  150064       1.7925      0.03653
enh83079     4  119678900  119679900      1       1  150064       2.0866      0.01846
enh83080     4  119683900  119684900      1       1  150064       1.9304      0.02678
enh83112     4  119965800  119966800      2       1  150064       1.9755     0.024108
enh83122     4  120037800  120038800      1       1  150064       1.8834      0.02982
enh83152     4  120974200  120975200      3       2  150064       1.7692     0.038428
enh83157     4  121218400  121219400      1       1  150064       1.9264      0.02703
enh83186     4  122711100  122712100      1       1  150064       1.9067      0.02828
enh83197     4  123187800  123188800      6       3  150064       2.2248     0.013047
enh83207     4  123652400  123653400      1       1  150064       1.7892      0.03679
enh83213     4  123679600  123680600      4       2  150064       1.8229     0.034156
enh83236     4  123784300  123785300      5       3  150064       2.3815    0.0086201
enh83239     4  123795000  123796000      6       2  150064       1.6871     0.045792
enh83245     4  123820000  123821000      7       3  150064       2.1673     0.015107
enh83246     4  123824400  123825400      3       1  150064       1.6752     0.046946
enh83248     4  123830600  123831600      4       2  150064       2.0614     0.019634
enh83250     4  123839200  123840200      2       1  150064       1.8409     0.032818
enh83252     4  123845400  123846400     10       4  150064       2.0634     0.019539
enh83253     4  123846400  123847400      2       1  150064       2.9616    0.0015303
enh83254     4  123847800  123848800      2       1  150064       1.9609     0.024946
enh83260     4  124048600  124049600      1       1  150064       1.9662      0.02464
enh83287     4  124777800  124778800      1       1  150064       1.6813      0.04635
enh83314     4  125857200  125858200      5       2  150064       2.1143     0.017244
enh83318     4  125866200  125867200      5       1  150064        2.163      0.01527
enh83319     4  125868700  125869700      2       1  150064       2.0464     0.020357
enh83357     4  128620000  128621000      2       1  150064       2.1117     0.017356
enh83373     4  129149300  129150300      2       1  150064       1.8349     0.033259
enh83374     4  129162300  129163300      3       1  150064       2.0241     0.021479
enh83375     4  129188400  129189400      8       3  150064       1.9511     0.025521
enh83378     4  129204800  129205800      2       1  150064       2.1384     0.016242
enh83381     4  129236900  129237900      2       1  150064       2.9681    0.0014981
enh83389     4  129305500  129306500      2       1  150064       2.7674    0.0028249
enh83398     4  129377900  129378900      2       1  150064        2.024     0.021486
enh83399     4  129380100  129381100      1       1  150064       2.2524      0.01215
enh83401     4  129389200  129390200      2       1  150064       1.8834     0.029823
enh83405     4  129437300  129438300      1       1  150064       1.8842      0.02977
enh83406     4  129441300  129442300      5       2  150064       2.3884    0.0084619
enh83409     4  129450200  129451200      6       3  150064       1.8439       0.0326
enh83427     4  129557300  129558300      3       2  150064       1.8283     0.033753
enh83493     4  138342800  138343800     13       6  150064       1.9198     0.027443
enh83504     4  138580600  138581600      2       1  150064       2.4225    0.0077064
enh83506     4  138598000  138599000      3       2  150064       1.9036     0.028483
enh83543     4  139171100  139172100      3       2  150064       2.1686     0.015058
enh83549     4  139326700  139327700      4       2  150064       2.0672     0.019358
enh83550     4  139483300  139484300      4       2  150064       2.0211     0.021632
enh83558     4  139812500  139813500      2       1  150064       1.8835     0.029817
enh83574     4  139941000  139942000      2       1  150064       2.8693     0.002057
enh83575     4  139946000  139947000      3       2  150064       2.6905     0.003567
enh83576     4  139948900  139949900      1       1  150064       2.7598     0.002892
enh83581     4  140065500  140066500      4       2  150064       2.3645    0.0090284
enh83582     4  140074600  140075600      1       1  150064       3.2176    0.0006463
enh83585     4  140092400  140093400      2       1  150064       2.0898      0.01832
enh83586     4  140093400  140094400      3       2  150064       1.9157     0.027702
enh83588     4  140110100  140111100      2       1  150064       2.3034     0.010629
enh83589     4  140164900  140165900      4       2  150064       2.8923    0.0019124
enh83604     4  140457000  140458000      2       1  150064       1.8092     0.035211
enh83605     4  140472000  140473000      1       1  150064       2.9567     0.001555
enh83606     4  140481300  140482300      2       1  150064       1.7002     0.044543
enh83607     4  140505600  140506600      6       3  150064       2.1182     0.017078
enh83623     4  140730200  140731200      2       1  150064        2.621    0.0043833
enh83624     4  140735900  140736900      4       1  150064       3.1349   0.00085947
enh83636     4  140894200  140895200      2       1  150064       1.7219     0.042543
enh83647     4  140960500  140961500      2       1  150064       1.7721     0.038188
enh83652     4  140975400  140976400      1       1  150064       1.9387      0.02627
enh83661     4  141014200  141015200      3       2  150064       1.7285     0.041948
enh83664     4  141023100  141024100      9       1  150064       2.1725     0.014909
enh83665     4  141024300  141025300      3       1  150064       1.6972     0.044829
enh83696     4  141444100  141445100      1       1  150064       1.7094      0.04369
enh83713     4  141859000  141860000      6       2  150064       2.9282    0.0017046
enh83714     4  141865000  141866000      2       1  150064       2.5704    0.0050789
enh83715     4  141868400  141869400      5       2  150064       3.0701    0.0010701
enh83720     4  142143500  142144500      1       1  150064       2.2479      0.01229
enh83761     4  143143400  143144400      1       1  150064       2.0554      0.01992
enh83762     4  143169700  143170700      4       2  150064       1.6783     0.046644
enh83764     4  143195400  143196400      2       1  150064       2.0442     0.020469
enh83802     4  144296400  144297400      2       1  150064       1.7799     0.037544
enh83807     4  144318200  144319200      2       1  150064       2.8485    0.0021966
enh83811     4  144437800  144438800      2       1  150064        2.705    0.0034156
enh83812     4  144479400  144480400      5       2  150064       2.8259    0.0023571
enh83893     4  147981000  147982000      2       1  150064       2.2347      0.01272
enh83895     4  148024300  148025300      4       2  150064       2.7163    0.0033003
enh83960     4  150701900  150702900      5       3  150064       1.8107     0.035091
enh83969     4  150977300  150978300      1       1  150064       3.1971    0.0006942
enh83990     4  151138300  151139300      2       1  150064       1.8991     0.028779
enh83992     4  151146000  151147000      1       1  150064        1.985      0.02357
enh83997     4  151164500  151165500      2       1  150064       2.4527    0.0070892
enh84000     4  151204500  151205500      3       2  150064       1.6659      0.04787
enh84011     4  151490600  151491600      3       2  150064       1.7912     0.036629
enh84013     4  151643700  151644700      4       2  150064       2.0476     0.020301
enh84017     4  151871600  151872600      2       1  150064         1.79     0.036729
enh84114     4  154055400  154056400      3       2  150064       1.6836     0.046127
enh84154     4  154597300  154598300      3       2  150064       1.7791     0.037613
enh84160     4  155045400  155046400      2       1  150064       2.0866     0.018462
enh84177     4  155797800  155798800      8       3  150064        2.164     0.015233
enh84195     4  157212300  157213300      2       1  150064        2.372    0.0088452
enh84197     4  157219100  157220100      4       2  150064       2.0995     0.017885
enh84198     4  157242700  157243700      3       1  150064       1.9468     0.025778
enh84206     4  157515600  157516600      4       2  150064       1.7702     0.038347
enh84207     4  157519000  157520000      3       1  150064       2.7566    0.0029204
enh84208     4  157535900  157536900      5       1  150064       1.7225     0.042488
enh84273     4  159671300  159672300      2       1  150064       1.8012     0.035832
enh84274     4  159688700  159689700      1       1  150064       1.8692       0.0308
enh84275     4  159691800  159692800      1       1  150064       1.9175      0.02759
enh84277     4  159698900  159699900      1       1  150064       1.9278      0.02694
enh84278     4  159703800  159704800      2       1  150064       1.6506     0.049411
enh84279     4  159707200  159708200      3       1  150064       1.9704     0.024398
enh84285     4  159741400  159742400      2       1  150064       1.7578     0.039394
enh84290     4  159823500  159824500      2       1  150064       1.8648     0.031107
enh84291     4  159835300  159836300      5       1  150064        1.899     0.028783
enh84330     4  160319100  160320100      3       1  150064       1.7938     0.036424
enh84336     4  160437400  160438400      9       4  150064       1.6721     0.047252
enh84338     4  160598100  160599100      1       1  150064       2.2613      0.01187
enh84339     4  160947700  160948700      8       3  150064       2.0041     0.022531
enh84343     4  161444200  161445200      3       1  150064        2.292     0.010952
enh84350     4  163604300  163605300      1       1  150064       1.7115      0.04349
enh84363     4  164614700  164615700      1       1  150064       1.7054      0.04406
enh84377     4  166125100  166126100      1       1  150064       2.8207     0.002396
enh84383     4  166142800  166143800      2       1  150064       2.6085    0.0045463
enh84388     4  166397300  166398300      1       1  150064       2.2218      0.01315
enh84394     4  166605000  166606000      5       2  150064       1.8162     0.034668
enh84400     4  167240000  167241000      1       1  150064       2.4325     0.007497
enh84403     4  167952700  167953700      6       2  150064       3.1306   0.00087233
enh84416     4  169240400  169241400      2       1  150064       1.7671     0.038602
enh84459     4  169551000  169552000      1       1  150064       2.0976      0.01797
enh84543     4  169992200  169993200     10       5  150064       2.3045     0.010598
enh84548     4  170037400  170038400      1       1  150064       2.1733      0.01488
enh84550     4  170054400  170055400      3       1  150064       2.0676      0.01934
enh84552     4  170068300  170069300      3       2  150064       3.0347    0.0012041
enh84553     4  170069500  170070500      3       1  150064       2.5478    0.0054206
enh84555     4  170074900  170075900      8       2  150064       2.5189    0.0058868
enh84556     4  170080700  170081700      2       1  150064       2.2649     0.011758
enh84557     4  170085700  170086700      3       1  150064       2.1924     0.014175
enh84564     4  170125200  170126200      2       1  150064       2.3109     0.010419
enh84578     4  170162300  170163300      4       2  150064       1.7415     0.040796
enh84590     4  170204200  170205200      1       1  150064       2.3643     0.009033
enh84592     4  170236500  170237500      3       1  150064       4.6007   2.1057e-06
enh84596     4  170266200  170267200      4       2  150064       3.8522    5.854e-05
enh84597     4  170284500  170285500      4       2  150064       4.0444   2.6224e-05
enh84598     4  170304600  170305600      2       1  150064       4.5896   2.2207e-06
enh84599     4  170318900  170319900      1       1  150064       4.6599    1.582e-06
enh84600     4  170406700  170407700      3       1  150064       1.9236     0.027205
enh84601     4  170462000  170463000      3       1  150064       2.1691     0.015038
enh84602     4  170504000  170505000      1       1  150064        3.862    5.622e-05
enh84604     4  170531300  170532300      5       2  150064       1.6846     0.046029
enh84606     4  170539800  170540800      2       1  150064       3.2756   0.00052721
enh84607     4  170543900  170544900      2       1  150064        3.486   0.00024516
enh84608     4  170579300  170580300      3       2  150064       3.4897   0.00024176
enh84609     4  170582200  170583200      3       2  150064       3.3682   0.00037826
enh84610     4  170584700  170585700      5       2  150064       4.2161   1.2429e-05
enh84615     4  170843600  170844600     10       2  150064       3.0229    0.0012517
enh84616     4  170846300  170847300      8       2  150064       3.1948   0.00069959
enh84617     4  170877000  170878000      5       2  150064       2.2115       0.0135
enh84621     4  170929200  170930200      3       1  150064       1.7631     0.038941
enh84627     4  171593200  171594200      3       2  150064       1.6748      0.04699
enh84633     4  173311500  173312500      2       1  150064       2.4176    0.0078124
enh84654     4  174042100  174043100      4       2  150064       1.6958     0.044962
enh84662     4  174107300  174108300      2       1  150064       1.7183     0.042869
enh84665     4  174113200  174114200      3       2  150064       1.8817     0.029939
enh84674     4  174185600  174186600      4       2  150064       1.7445     0.040533
enh84684     4  174336500  174337500      1       1  150064       2.6598     0.003909
enh84688     4  174399400  174400400      2       1  150064       2.4277    0.0075964
enh84733     4  176333600  176334600      1       1  150064       1.8115      0.03503
enh84745     4  177198200  177199200      1       1  150064       1.7222      0.04252
enh84763     4  177556300  177557300      1       1  150064       1.9669       0.0246
enh84818     4  180526300  180527300      3       1  150064       1.7421     0.040748
enh84856     4  183673000  183674000      4       2  150064       1.6491     0.049562
enh84863     4  183859000  183860000      2       1  150064       1.9589     0.025064
enh84871     4  184027800  184028800      2       1  150064       2.3227     0.010098
enh84875     4  184039300  184040300      2       1  150064       1.8441     0.032583
enh84876     4  184040300  184041300      4       1  150064       2.3195     0.010183
enh84877     4  184050400  184051400      2       1  150064       2.1427     0.016069
enh84879     4  184052100  184053100      3       1  150064       2.1866     0.014385
enh84880     4  184062700  184063700      2       1  150064       2.0524     0.020063
enh84895     4  184183000  184184000      2       1  150064       1.7548     0.039651
enh84916     4  184492200  184493200      8       2  150064       2.2386      0.01259
enh84923     4  184796900  184797900      4       2  150064       2.2595     0.011926
enh84929     4  185185000  185186000      6       2  150064       2.8168    0.0024251
enh84930     4  185186000  185187000      4       2  150064       2.2731      0.01151
enh84944     4  185321600  185322600      3       2  150064       2.4114    0.0079458
enh84954     4  185380300  185381300      2       1  150064       1.9192     0.027477
enh84960     4  185520100  185521100      1       1  150064       1.8774      0.03023
enh84962     4  185567500  185568500      3       1  150064       1.8044     0.035584
enh84968     4  185655800  185656800      3       2  150064       1.9207     0.027383
enh84969     4  185667500  185668500      2       1  150064       2.0554     0.019918
enh84992     4  186177300  186178300      5       1  150064       1.8291     0.033692
enh84995     4  186204100  186205100      1       1  150064       2.3098      0.01045
enh84996     4  186227000  186228000      1       1  150064       2.4069     0.008044
enh85006     4  186425700  186426700      3       1  150064        1.854     0.031871
enh85040     4  186854200  186855200      5       2  150064       2.6237    0.0043489
enh85045     4  186988900  186989900      2       1  150064        2.154      0.01562
enh85047     4  187053600  187054600      4       2  150064       1.8017     0.035799
enh85073     4  187624000  187625000      1       1  150064       2.5473     0.005428
enh85089     4  187761400  187762400      5       3  150064       2.3496    0.0093957
enh85100     4  188049900  188050900      6       1  150064       1.7765     0.037821
enh85129     4  189293200  189294200      8       4  150064       3.3229   0.00044538
enh85130     4  189308400  189309400      6       4  150064        1.953     0.025412
enh85143     4  189699700  189700700      6       2  150064       1.8272     0.033832
enh85144     4  189743400  189744400      6       2  150064       2.8371    0.0022764
enh85150     4  190045000  190046000      9       3  150064       3.0442    0.0011665
enh85177     5     378600     379600      2       1  150064       1.9204     0.027405
enh85206     5    1097600    1098600      3       1  150064       2.0967     0.018011
enh85207     5    1098400    1099400      4       2  150064       1.9901      0.02329
enh85208     5    1099400    1100400      5       2  150064       2.1931     0.014149
enh85210     5    1107200    1108200      5       2  150064       1.7533     0.039772
enh85211     5    1110000    1111000      2       1  150064        1.661     0.048354
enh85231     5    1517700    1518700     13       4  150064       2.5594    0.0052428
enh85233     5    1537000    1538000      1       1  150064       1.6978      0.04477
enh85262     5    5178400    5179400      2       1  150064       2.2785     0.011348
enh85280     5    5419600    5420600      7       2  150064       2.7534     0.002949
enh85281     5    5424800    5425800      1       1  150064       2.8418     0.002243
enh85282     5    5431400    5432400      1       1  150064       3.0387     0.001188
enh85283     5    5433000    5434000      3       2  150064       2.5271    0.0057506
enh85284     5    5494100    5495100      2       1  150064       2.5335    0.0056464
enh85286     5    6157800    6158800      8       2  150064       2.5218    0.0058377
enh85295     5    6630800    6631800      2       1  150064       2.2091     0.013584
enh85297     5    6703500    6704500      4       2  150064       2.3199     0.010172
enh85301     5    6717900    6718900      5       2  150064       1.9567     0.025189
enh85302     5    6720200    6721200      6       2  150064       2.7104    0.0033599
enh85305     5    6730600    6731600      6       2  150064       2.7219    0.0032452
enh85306     5    6733800    6734800      7       2  150064       3.3528   0.00040005
enh85307     5    6765000    6766000      2       1  150064       1.6611     0.048347
enh85311     5    7321400    7322400      4       2  150064       2.3109      0.01042
enh85312     5    7816000    7817000      1       1  150064       2.3398     0.009647
enh85363     5   10018400   10019400      1       1  150064       1.8818      0.02993
enh85432     5   10626200   10627200      1       1  150064       1.6877      0.04573
enh85433     5   10631900   10632900     12       2  150064       2.1111      0.01738
enh85434     5   10635200   10636200      7       1  150064       2.2915     0.010967
enh85479     5   14039400   14040400      3       1  150064       2.3808    0.0086383
enh85499     5   14200300   14201300      3       2  150064       1.8269     0.033859
enh85522     5   14272200   14273200      2       1  150064       1.7066     0.043946
enh85526     5   14305000   14306000      1       1  150064       1.7665      0.03866
enh85547     5   14660100   14661100      1       1  150064       2.5045     0.006131
enh85550     5   14669700   14670700      2       1  150064       1.9078      0.02821
enh85552     5   14671900   14672900      1       1  150064       2.0484      0.02026
enh85553     5   14675700   14676700      1       1  150064       1.8928      0.02919
enh85606     5   16539600   16540600      2       1  150064       2.5106    0.0060262
enh85611     5   16713200   16714200      1       1  150064       2.8418     0.002243
enh85642     5   16879000   16880000      2       1  150064       1.7723     0.038172
enh85645     5   16884100   16885100      7       3  150064       1.7231     0.042436
enh85696     5   17213000   17214000      7       2  150064        2.035     0.020923
enh85712     5   17263400   17264400      2       1  150064       1.9874     0.023441
enh85713     5   17267000   17268000      2       1  150064       2.3782    0.0086993
enh85738     5   17401000   17402000      1       1  150064        1.979      0.02391
enh85739     5   17403300   17404300      3       1  150064       2.1517     0.015711
enh85748     5   17796500   17797500      8       2  150064       3.1759   0.00074698
enh85759     5   17995800   17996800      2       1  150064       3.1488   0.00081979
enh85777     5   23419200   23420200      2       1  150064       3.1023   0.00096012
enh85778     5   23446400   23447400      1       1  150064       2.1367      0.01631
enh85795     5   24517600   24518600     10       2  150064       2.4192    0.0077781
enh85796     5   24525400   24526400      3       2  150064       1.7752     0.037934
enh85812     5   27906700   27907700      5       2  150064       2.1139     0.017261
enh85917     5   32642100   32643100      1       1  150064       2.1348      0.01639
enh85954     5   33258000   33259000      1       1  150064       1.9217      0.02732
enh85960     5   33311200   33312200      2       1  150064       1.9012     0.028638
enh85961     5   33320700   33321700      2       1  150064       1.7875     0.036925
enh85962     5   33337400   33338400      1       1  150064       2.6341     0.004218
enh85979     5   33780600   33781600      1       1  150064       1.8405      0.03285
enh85986     5   33833400   33834400      4       1  150064       1.7362     0.041264
enh86013     5   34519400   34520400      8       2  150064       1.9778     0.023975
enh86015     5   34526500   34527500     10       4  150064       2.2363     0.012665
enh86017     5   34534300   34535300     12       4  150064       1.7066     0.043949
enh86079     5   35478600   35479600      2       1  150064       1.6872     0.045786
enh86101     5   36301100   36302100      4       2  150064       1.8088     0.035237
enh86103     5   36363400   36364400      5       2  150064        1.725     0.042264
enh86117     5   36502700   36503700     10       4  150064       1.8256     0.033952
enh86151     5   37639000   37640000      1       1  150064       1.7752      0.03793
enh86153     5   37662600   37663600      4       1  150064       1.9185     0.027524
enh86163     5   37810800   37811800      3       2  150064       1.7725     0.038155
enh86188     5   38607700   38608700      2       1  150064       1.6996     0.044602
enh86193     5   38659500   38660500      4       2  150064       1.8597     0.031463
enh86194     5   38671400   38672400      1       1  150064       2.5421      0.00551
enh86197     5   38723900   38724900      1       1  150064       3.2884    0.0005038
enh86199     5   38755300   38756300      7       3  150064       2.2942     0.010889
enh86219     5   38938500   38939500      1       1  150064       1.9092      0.02812
enh86221     5   39015000   39016000      2       1  150064         2.25     0.012223
enh86222     5   39021200   39022200      2       1  150064       2.8522     0.002171
enh86226     5   39062800   39063800      3       1  150064       1.7606     0.039153
enh86253     5   39231400   39232400      3       2  150064       1.9878     0.023418
enh86258     5   39283000   39284000      4       1  150064       1.8848      0.02973
enh86311     5   40364800   40365800      2       1  150064       2.1708     0.014973
enh86319     5   40517600   40518600      1       1  150064        1.771      0.03828
enh86355     5   41087000   41088000      3       2  150064       2.7143    0.0033212
enh86360     5   41408300   41409300      1       1  150064       2.1179      0.01709
enh86423     5   43421800   43422800      1       1  150064       1.9728      0.02426
enh86453     5   44805800   44806800      3       1  150064       3.9722   3.5604e-05
enh86454     5   44811900   44812900      1       1  150064       4.0505    2.555e-05
enh86455     5   44875500   44876500      1       1  150064       4.0956    2.105e-05
enh86457     5   49598300   49599300      5       1  150064       3.3745   0.00036969
enh86459     5   49890800   49891800      2       1  150064       1.6743     0.047035
enh86464     5   50521300   50522300      2       1  150064       2.6851    0.0036256
enh86510     5   52331700   52332700      4       2  150064       2.9021    0.0018533
enh86511     5   52332900   52333900      2       1  150064       2.4874    0.0064344
enh86512     5   52334100   52335100      6       2  150064       2.5911    0.0047831
enh86514     5   52336700   52337700      8       2  150064       2.5712    0.0050671
enh86517     5   52386800   52387800      4       2  150064       3.1333   0.00086424
enh86529     5   52651000   52652000      4       2  150064       2.3311     0.009875
enh86530     5   52657300   52658300      2       1  150064       2.4074    0.0080333
enh86531     5   52661700   52662700      3       1  150064       2.3412     0.009611
enh86532     5   52664000   52665000      4       2  150064       1.9422     0.026055
enh86549     5   52864700   52865700      2       1  150064       1.8806     0.030016
enh86550     5   52871700   52872700      3       2  150064       1.7168     0.043004
enh86552     5   52898300   52899300      2       1  150064       2.1356     0.016358
enh86553     5   52903700   52904700      2       1  150064       1.6878     0.045724
enh86555     5   53009600   53010600      2       1  150064       1.8775     0.030223
enh86578     5   53597700   53598700      1       1  150064       1.7055      0.04405
enh86583     5   53711600   53712600      4       2  150064       1.7141     0.043254
enh86600     5   53927800   53928800      6       4  150064        1.682     0.046284
enh86615     5   54131500   54132500      2       1  150064       2.2342     0.012734
enh86616     5   54140100   54141100      5       2  150064       2.2299     0.012876
enh86617     5   54141000   54142000      2       1  150064       2.2329     0.012777
enh86619     5   54162700   54163700      1       1  150064         1.97      0.02442
enh86623     5   54191000   54192000      2       1  150064       2.0986     0.017925
enh86629     5   54326500   54327500      1       1  150064       2.2271      0.01297
enh86666     5   55164300   55165300      4       2  150064       3.4827   0.00024817
enh86669     5   55198800   55199800      1       1  150064       3.2814    0.0005164
enh86703     5   55460000   55461000      3       1  150064       1.6582     0.048637
enh86704     5   55461800   55462800      1       1  150064        1.818      0.03453
enh86745     5   55921400   55922400      5       3  150064        1.889     0.029448
enh86768     5   56505400   56506400      3       2  150064       1.6623     0.048225
enh86774     5   56594800   56595800      7       4  150064       2.5164    0.0059281
enh86779     5   56660000   56661000      1       1  150064       1.7861      0.03704
enh86805     5   57073500   57074500      3       2  150064       1.7901     0.036715
enh86810     5   57138000   57139000      1       1  150064       1.8845      0.02975
enh86820     5   57375900   57376900      3       1  150064       3.1661   0.00077239
enh86821     5   57376600   57377600      3       1  150064       2.5777    0.0049728
enh86823     5   57384500   57385500      7       2  150064       2.5294    0.0057132
enh86824     5   57410000   57411000      3       2  150064       3.2856   0.00050885
enh86825     5   57423200   57424200      1       1  150064       1.9305      0.02677
enh86827     5   57445000   57446000      3       2  150064       1.8064     0.035431
enh86828     5   57452300   57453300      1       1  150064       2.8545     0.002155
enh86831     5   57497700   57498700      3       2  150064       1.9313     0.026723
enh86835     5   57541700   57542700      1       1  150064       1.8812      0.02997
enh86841     5   57706200   57707200      2       1  150064       1.6551     0.048949
enh86842     5   57742800   57743800      6       3  150064       2.3376    0.0097029
enh86843     5   57746100   57747100      1       1  150064        3.249    0.0005791
enh86846     5   57762300   57763300      6       3  150064        2.081     0.018716
enh86850     5   58188400   58189400      4       2  150064       2.0625      0.01958
enh86875     5   58296200   58297200      6       3  150064       2.3068     0.010534
enh86876     5   58298300   58299300      9       3  150064       2.6562    0.0039517
enh86880     5   58318700   58319700      5       2  150064        2.124     0.016833
enh86881     5   58320300   58321300      6       3  150064       2.8296    0.0023302
enh86882     5   58323100   58324100      2       1  150064       2.1319     0.016509
enh86883     5   58326300   58327300      1       1  150064        2.689     0.003583
enh86894     5   58365200   58366200      4       2  150064       1.9794     0.023886
enh86935     5   58468400   58469400      1       1  150064       2.6059     0.004582
enh86945     5   58502600   58503600      4       2  150064       2.1199     0.017006
enh87013     5   58769400   58770400      2       1  150064       1.7018     0.044392
enh87023     5   58810400   58811400      3       1  150064       2.3504    0.0093763
enh87025     5   58813800   58814800      1       1  150064        2.234      0.01274
enh87027     5   58816900   58817900      3       1  150064       2.5117    0.0060078
enh87029     5   58820900   58821900      1       1  150064       2.0621       0.0196
enh87030     5   58822000   58823000      1       1  150064       1.8936      0.02914
enh87032     5   58828300   58829300      2       1  150064       2.6025    0.0046274
enh87033     5   58834200   58835200      2       1  150064       3.1519   0.00081095
enh87042     5   58857500   58858500      3       2  150064       2.5603    0.0052287
enh87044     5   58866500   58867500      1       1  150064       2.2328      0.01278
enh87046     5   58870000   58871000      4       2  150064       2.0569      0.01985
enh87051     5   58885000   58886000      3       2  150064       2.1087     0.017486
enh87053     5   58890200   58891200      2       1  150064       2.2362     0.012668
enh87054     5   58890900   58891900      2       1  150064       2.4338    0.0074704
enh87058     5   58902800   58903800      1       1  150064       1.9804      0.02383
enh87060     5   58918600   58919600      2       1  150064       1.8371     0.033101
enh87064     5   58944800   58945800      2       1  150064       2.7969    0.0025798
enh87073     5   59005500   59006500      2       1  150064       2.1323     0.016492
enh87074     5   59018500   59019500      4       2  150064       1.8479     0.032307
enh87075     5   59020500   59021500      1       1  150064        2.099      0.01791
enh87089     5   59109200   59110200      1       1  150064       2.2244      0.01306
enh87105     5   59758800   59759800      3       2  150064       1.7056     0.044045
enh87112     5   59837000   59838000      5       2  150064       2.8516    0.0021749
enh87113     5   59947500   59948500      3       1  150064       3.2962   0.00049005
enh87114     5   59973600   59974600      4       2  150064       1.8207     0.034324
enh87117     5   60075100   60076100      4       2  150064       3.6914   0.00011151
enh87118     5   60075900   60076900      3       2  150064       2.1067      0.01757
enh87122     5   60242500   60243500      2       1  150064       3.6771   0.00011795
enh87123     5   60315000   60316000      3       2  150064       2.7292     0.003174
enh87124     5   60319100   60320100      1       1  150064       3.8809    5.204e-05
enh87125     5   60344000   60345000      5       2  150064       2.0752     0.018982
enh87126     5   60347700   60348700      1       1  150064       1.6844      0.04605
enh87127     5   60455500   60456500      3       2  150064       3.4759   0.00025456
enh87128     5   60459700   60460700      2       1  150064       1.7563     0.039518
enh87129     5   60524400   60525400      5       3  150064       5.3722   3.8897e-08
enh87130     5   60541300   60542300      1       1  150064       2.8933     0.001906
enh87133     5   60573000   60574000      4       2  150064       3.9699   3.5957e-05
enh87134     5   60576100   60577100      3       1  150064       3.7649   8.3299e-05
enh87136     5   60585800   60586800      3       2  150064       6.1593   3.6523e-10
enh87138     5   60601700   60602700      2       1  150064       4.2904   8.9193e-06
enh87139     5   60608500   60609500      2       1  150064       3.8071   7.0292e-05
enh87146     5   60642600   60643600      3       2  150064       5.4008   3.3169e-08
enh87152     5   60696900   60697900      2       1  150064       4.2412   1.1117e-05
enh87154     5   60702500   60703500      3       2  150064        4.519    3.107e-06
enh87155     5   60707300   60708300      2       1  150064       3.3976   0.00033991
enh87156     5   60709900   60710900      1       1  150064       1.7154      0.04314
enh87157     5   60711000   60712000      1       1  150064       5.0738     1.95e-07
enh87158     5   60712500   60713500      2       1  150064       2.0034     0.022568
enh87160     5   60719700   60720700      3       2  150064       5.7906   3.5078e-09
enh87161     5   60720600   60721600      3       1  150064       5.9747   1.1528e-09
enh87162     5   60730800   60731800      5       3  150064       6.0267   8.3694e-10
enh87165     5   60747300   60748300      1       1  150064        5.837    2.658e-09
enh87167     5   60761300   60762300      3       1  150064       4.4171   5.0014e-06
enh87168     5   60763800   60764800      1       1  150064       1.7159      0.04309
enh87173     5   60909300   60910300      4       2  150064       2.4793    0.0065821
enh87180     5   61100600   61101600      5       1  150064       2.6783    0.0036997
enh87188     5   61572700   61573700      2       1  150064       2.9984    0.0013569
enh87189     5   61600600   61601600      1       1  150064       2.9993     0.001353
enh87190     5   61603700   61604700      2       1  150064       1.7886     0.036841
enh87191     5   61607300   61608300      5       3  150064       1.7001     0.044555
enh87194     5   61691200   61692200      4       1  150064       1.8289     0.033711
enh87196     5   61709800   61710800      2       1  150064       1.9192     0.027478
enh87200     5   61770600   61771600      1       1  150064       1.8946      0.02907
enh87205     5   62348400   62349400      4       1  150064       2.2534     0.012116
enh87207     5   63440100   63441100      3       2  150064        3.243   0.00059143
enh87219     5   64310400   64311400      3       1  150064        2.662    0.0038835
enh87220     5   64313500   64314500      2       1  150064        2.404    0.0081081
enh87236     5   64433100   64434100      5       2  150064       1.9579      0.02512
enh87250     5   64660400   64661400      8       2  150064       2.6295    0.0042755
enh87255     5   64779200   64780200      4       2  150064       1.9537     0.025369
enh87258     5   64856600   64857600      1       1  150064       2.0131      0.02205
enh87259     5   64860500   64861500      3       2  150064       2.4384    0.0073765
enh87262     5   64917900   64918900      2       1  150064       1.8092     0.035211
enh87276     5   65156100   65157100      5       3  150064       2.3947    0.0083174
enh87368     5   67409800   67410800      1       1  150064       2.8327     0.002308
enh87372     5   67509600   67510600      3       2  150064       1.9903      0.02328
enh87387     5   67587800   67588800      3       2  150064       2.0796     0.018783
enh87391     5   67639600   67640600      3       2  150064       3.0335    0.0012087
enh87398     5   67720500   67721500      3       2  150064       1.7997     0.035951
enh87442     5   70776900   70777900      2       1  150064       2.1998      0.01391
enh87457     5   71219800   71220800      4       2  150064       1.8379     0.033039
enh87486     5   71482900   71483900      3       1  150064       1.9109     0.028007
enh87491     5   71520500   71521500      3       1  150064       2.4408     0.007327
enh87496     5   71548200   71549200      1       1  150064       1.9273      0.02697
enh87499     5   71577600   71578600      1       1  150064       1.6511      0.04936
enh87500     5   71589100   71590100      1       1  150064       1.9013      0.02863
enh87503     5   71601800   71602800      1       1  150064        2.217      0.01331
enh87504     5   71602500   71603500      1       1  150064        2.217      0.01331
enh87511     5   71644500   71645500      1       1  150064       2.1862       0.0144
enh87513     5   71654500   71655500      5       2  150064       2.1285     0.016646
enh87584     5   72617500   72618500      5       2  150064       2.0061     0.022421
enh87586     5   72633700   72634700      2       1  150064       1.6531     0.049153
enh87591     5   72672200   72673200      2       1  150064       1.7188     0.042829
enh87605     5   72910700   72911700      1       1  150064       1.8392      0.03294
enh87607     5   72913400   72914400      4       2  150064       2.1238     0.016843
enh87609     5   72924400   72925400      4       2  150064       2.4067    0.0080492
enh87631     5   73055500   73056500      4       1  150064       2.0541     0.019985
enh87632     5   73058400   73059400      4       2  150064       2.3661    0.0089891
enh87633     5   73060300   73061300      1       1  150064       1.8945      0.02908
enh87635     5   73081800   73082800      4       2  150064       1.8445     0.032554
enh87713     5   74332600   74333600      2       1  150064       1.8494     0.032203
enh87727     5   74617500   74618500      7       3  150064       1.7528      0.03982
enh87731     5   74707700   74708700      3       1  150064       2.1441     0.016012
enh87732     5   74768900   74769900      4       2  150064       1.8602     0.031428
enh87735     5   74809500   74810500      4       2  150064       1.7841     0.037207
enh87745     5   74913100   74914100      4       1  150064       2.2096     0.013568
enh87746     5   74919300   74920300      1       1  150064        2.238      0.01261
enh87748     5   74951600   74952600      2       1  150064       2.1506     0.015754
enh87792     5   76238000   76239000      4       1  150064       1.8829     0.029858
enh87793     5   76238600   76239600      5       1  150064       1.9078     0.028207
enh87801     5   76439700   76440700      6       3  150064       2.3309    0.0098803
enh87802     5   76441200   76442200      4       2  150064        2.328    0.0099563
enh87824     5   77539000   77540000      3       2  150064       1.7975      0.03613
enh87825     5   77583400   77584400      9       2  150064        4.486   3.6292e-06
enh87826     5   77584800   77585800      5       2  150064       2.6921    0.0035506
enh87827     5   77587800   77588800      4       2  150064       3.1666   0.00077111
enh87828     5   77623800   77624800      2       1  150064        4.084   2.2131e-05
enh87830     5   77654200   77655200      2       1  150064       1.9902     0.023287
enh87831     5   77658000   77659000      2       1  150064       1.9719     0.024308
enh87833     5   77694900   77695900      4       2  150064       2.9554    0.0015613
enh87834     5   77701800   77702800      4       2  150064       2.9862    0.0014126
enh87835     5   77780000   77781000      2       1  150064       2.3128     0.010367
enh87836     5   77791700   77792700      1       1  150064       2.0407      0.02064
enh87838     5   77795800   77796800      6       3  150064       2.0478     0.020291
enh87840     5   77800700   77801700      3       2  150064       2.5344     0.005632
enh87860     5   77888100   77889100      1       1  150064       2.7537     0.002946
enh87863     5   77897600   77898600      1       1  150064       1.7146      0.04321
enh87866     5   77902000   77903000      1       1  150064       1.6726       0.0472
enh87868     5   77905100   77906100      1       1  150064       1.7238      0.04237
enh87869     5   77907000   77908000      2       1  150064       1.7723      0.03817
enh87882     5   77955300   77956300      1       1  150064       2.0642       0.0195
enh87919     5   78316100   78317100      4       1  150064       1.6583     0.048632
enh87920     5   78317100   78318100      3       1  150064       1.7046     0.044133
enh87931     5   78744100   78745100      3       1  150064       2.1683     0.015068
enh87933     5   78799500   78800500      1       1  150064       2.6967     0.003502
enh87936     5   78806300   78807300      1       1  150064       2.7728     0.002779
enh87938     5   78858400   78859400      3       1  150064       2.3641    0.0090377
enh87951     5   79478700   79479700      1       1  150064       1.9103      0.02805
enh87957     5   79512800   79513800      2       1  150064       1.8464     0.032419
enh87959     5   79515900   79516900      4       2  150064       2.0179     0.021802
enh88002     5   81069200   81070200      3       2  150064       2.9082    0.0018178
enh88003     5   81073800   81074800      4       2  150064       2.2007     0.013878
enh88006     5   81115600   81116600      3       2  150064       2.4719    0.0067198
enh88010     5   81152900   81153900      2       1  150064       3.1561   0.00079939
enh88016     5   81402700   81403700      1       1  150064       2.0198       0.0217
enh88022     5   81571600   81572600     10       4  150064        3.041    0.0011791
enh88023     5   81574900   81575900      5       2  150064       1.9943     0.023058
enh88026     5   81629000   81630000      1       1  150064       1.7395      0.04097
enh88051     5   82374200   82375200      2       1  150064       1.7557      0.03957
enh88057     5   82602400   82603400      3       1  150064       1.8634     0.031205
enh88076     5   82928500   82929500      1       1  150064       1.6561      0.04885
enh88084     5   83260800   83261800      4       2  150064       1.6684     0.047614
enh88085     5   83269600   83270600      1       1  150064       2.1832      0.01451
enh88086     5   83323300   83324300      1       1  150064       2.5854     0.004863
enh88107     5   86263700   86264700      1       1  150064       1.7755      0.03791
enh88127     5   86690000   86691000      4       2  150064       1.9076     0.028224
enh88131     5   87042000   87043000      3       2  150064       3.4046   0.00033135
enh88132     5   87076800   87077800      3       1  150064       4.2947   8.7476e-06
enh88133     5   87404500   87405500      1       1  150064       2.6552     0.003963
enh88134     5   87540800   87541800      2       1  150064       2.3756    0.0087605
enh88135     5   87541400   87542400      2       1  150064       2.8411    0.0022479
enh88137     5   87566000   87567000      1       1  150064       2.5414      0.00552
enh88138     5   87571200   87572200      1       1  150064       2.7161     0.003303
enh88139     5   87733400   87734400      1       1  150064       3.2083    0.0006677
enh88141     5   88029600   88030600      2       1  150064       2.8733    0.0020313
enh88142     5   88039000   88040000      1       1  150064       2.4369     0.007406
enh88145     5   88074500   88075500      2       1  150064        2.341    0.0096152
enh88148     5   88088000   88089000      2       1  150064       2.4131    0.0079077
enh88153     5   88237900   88238900      1       1  150064       2.5747     0.005017
enh88162     5   88646700   88647700      3       2  150064       2.7447    0.0030281
enh88163     5   88647300   88648300      3       2  150064       3.2554   0.00056613
enh88166     5   88716700   88717700      1       1  150064       4.7905    8.319e-07
enh88167     5   88740600   88741600      3       1  150064       3.2391   0.00059949
enh88176     5   89311200   89312200      3       2  150064       2.4833    0.0065079
enh88177     5   89351400   89352400      2       1  150064       3.3168    0.0004553
enh88178     5   89392000   89393000      3       2  150064       1.9681     0.024528
enh88180     5   89703500   89704500      2       1  150064       2.9331     0.001678
enh88190     5   90167200   90168200      2       1  150064       3.4721   0.00025823
enh88191     5   90168500   90169500      3       2  150064       2.0401     0.020671
enh88193     5   90181400   90182400      4       2  150064       2.4113    0.0079469
enh88198     5   90211100   90212100      4       2  150064       2.0045     0.022507
enh88199     5   90227800   90228800      7       2  150064       4.1386    1.747e-05
enh88200     5   90236000   90237000      7       3  150064       4.3175   7.8916e-06
enh88201     5   90244800   90245800      2       1  150064       1.8953      0.02903
enh88202     5   90251200   90252200      3       1  150064       2.4877    0.0064291
enh88203     5   90279100   90280100      7       2  150064       3.0956   0.00098209
enh88204     5   90313000   90314000      2       1  150064       2.2737     0.011491
enh88209     5   90348700   90349700      6       3  150064       3.8932   4.9468e-05
enh88215     5   90417400   90418400      3       2  150064       1.8022     0.035755
enh88218     5   90431500   90432500      5       2  150064       2.0328     0.021036
enh88221     5   90447300   90448300      1       1  150064       2.4177      0.00781
enh88222     5   90457400   90458400      4       2  150064        2.534     0.005639
enh88223     5   90460400   90461400      1       1  150064       1.7154      0.04314
enh88227     5   90486200   90487200      2       1  150064       2.9127    0.0017915
enh88231     5   90561800   90562800      2       1  150064       1.7203     0.042687
enh88243     5   90627600   90628600      2       1  150064       2.1104     0.017413
enh88248     5   90672100   90673100      1       1  150064       2.6307      0.00426
enh88249     5   90713100   90714100      2       1  150064       2.1775      0.01472
enh88273     5   92280600   92281600      1       1  150064       2.9833     0.001426
enh88281     5   92435300   92436300      1       1  150064       2.3453     0.009505
enh88289     5   92528100   92529100      2       1  150064       1.8743     0.030444
enh88306     5   92899700   92900700      3       2  150064       2.2781     0.011359
enh88313     5   93167000   93168000      1       1  150064       2.9931     0.001381
enh88321     5   93576500   93577500      2       1  150064       2.4432    0.0072791
enh88323     5   93768700   93769700      1       1  150064       2.2791      0.01133
enh88333     5   93955900   93956900      6       3  150064       2.5442    0.0054759
enh88334     5   93957600   93958600      5       1  150064       2.6036     0.004613
enh88335     5   93958400   93959400      6       2  150064       2.8246    0.0023673
enh88343     5   94185500   94186500      5       2  150064       1.9227     0.027262
enh88352     5   94868500   94869500      1       1  150064       2.0927      0.01819
enh88356     5   94979700   94980700      1       1  150064       1.9653      0.02469
enh88381     5   95129300   95130300      2       1  150064       1.8554     0.031768
enh88382     5   95134500   95135500      3       1  150064       2.2136     0.013428
enh88387     5   95160200   95161200      9       4  150064       1.7519     0.039897
enh88400     5   95236900   95237900      5       2  150064       1.9495     0.025616
enh88406     5   95263400   95264400      4       2  150064        2.232     0.012807
enh88407     5   95265500   95266500      3       2  150064       1.8814     0.029962
enh88408     5   95266500   95267500      1       1  150064        1.987      0.02346
enh88420     5   95404000   95405000      5       1  150064       1.8321     0.033471
enh88424     5   95419800   95420800      4       1  150064        2.041     0.020625
enh88427     5   95431900   95432900      1       1  150064       3.1349    0.0008596
enh88428     5   95449500   95450500      2       1  150064       1.8999     0.028726
enh88433     5   95485100   95486100      2       1  150064       1.7811     0.037446
enh88434     5   95493000   95494000      1       1  150064       1.8842      0.02977
enh88437     5   95530600   95531600      4       1  150064       3.0442    0.0011665
enh88450     5   95633000   95634000      2       1  150064       3.5671   0.00018048
enh88457     5   95673000   95674000      3       2  150064       2.7115    0.0033492
enh88459     5   95680400   95681400      1       1  150064       1.7948      0.03634
enh88464     5   95743000   95744000      1       1  150064       1.6457      0.04991
enh88478     5   95917700   95918700      2       1  150064       1.7824     0.037343
enh88486     5   95984800   95985800      4       2  150064       2.2119     0.013486
enh88490     5   96004200   96005200      4       2  150064       2.4169     0.007827
enh88491     5   96014700   96015700      5       2  150064       1.7518     0.039908
enh88492     5   96016200   96017200      4       2  150064       2.2951     0.010862
enh88494     5   96026000   96027000      5       2  150064       3.1847   0.00072451
enh88495     5   96026400   96027400      3       2  150064       2.4396    0.0073514
enh88511     5   96210800   96211800      8       4  150064       1.8176     0.034565
enh88514     5   96228800   96229800      4       2  150064       2.0607     0.019665
enh88517     5   96273500   96274500      2       1  150064       2.6751    0.0037359
enh88518     5   96276000   96277000      4       1  150064       2.5433    0.0054911
enh88519     5   96279200   96280200      2       1  150064       1.8923     0.029225
enh88524     5   96355200   96356200      4       2  150064       2.1878     0.014342
[truncated: 864,129 more chars]
