# Supplementary material for: Identifying enhancer properties associated with genetic risk for complex traits using regulome-wide association studies
Source: PLoS Comput Biol. 2022 Sep 7;18(9):e1010430. doi: 10.1371/journal.pcbi.1010430 (PMC9484640; doi:10.1371/journal.pcbi.1010430)
Supplement: S3 Table — Sample names are as described in the ROADMAP epigenomics project integrative analysis portal: https://egg2.wustl.edu/roadmap/web_portal/meta.html. (ZIP) [file pcbi.1010430.s010.zip › supplemental_table3/E101gi-rectum_sig_enhancers05.gcov.out]

GENE       CHR      START       STOP  NSNPS  NPARAM       N        ZSTAT            P
enh40672     1    1168300    1169300      2       1  150064       1.7908     0.036659
enh40673     1    1179400    1180400      3       2  150064       2.0493     0.020218
enh40734     1    1706200    1707200      2       1  150064       2.8494    0.0021899
enh40756     1    1841200    1842200      3       1  150064       2.0797     0.018775
enh40761     1    1874500    1875500      5       2  150064       2.6734    0.0037542
enh40773     1    2043400    2044400      4       1  150064       2.5425    0.0055028
enh40774     1    2058100    2059100      1       1  150064       3.1709    0.0007598
enh40775     1    2063300    2064300      1       1  150064       2.0727       0.0191
enh40776     1    2068200    2069200      4       2  150064       3.2811   0.00051702
enh40777     1    2080000    2081000      1       1  150064       3.5192    0.0002164
enh40778     1    2082000    2083000      8       2  150064       3.1532   0.00080743
enh40783     1    2127100    2128100      3       2  150064       2.2406     0.012525
enh40795     1    2181900    2182900      4       2  150064        1.749     0.040148
enh40804     1    2233300    2234300      3       1  150064       2.0768     0.018912
enh40824     1    2510300    2511300      3       2  150064       2.0444     0.020458
enh40827     1    2519500    2520500      2       1  150064       2.7161    0.0033031
enh40828     1    2523300    2524300     13       2  150064       3.0691    0.0010735
enh40829     1    2524500    2525500      7       2  150064       2.8255    0.0023604
enh40830     1    2542000    2543000      1       1  150064       2.6463     0.004069
enh40831     1    2562900    2563900      1       1  150064       2.7071     0.003394
enh40837     1    3043300    3044300      2       1  150064       1.8963     0.028961
enh40846     1    3136600    3137600      4       2  150064       2.4725    0.0067088
enh40850     1    3208900    3209900      6       3  150064       2.0032     0.022576
enh40851     1    3229900    3230900      7       3  150064       1.7329     0.041557
enh40868     1    3400000    3401000      4       2  150064       1.9233     0.027219
enh40898     1    4856300    4857300      4       2  150064       2.4331    0.0074858
enh40909     1    6088600    6089600      1       1  150064       2.4253     0.007648
enh40910     1    6089200    6090200      1       1  150064       2.1548      0.01559
enh40917     1    6260100    6261100      1       1  150064       1.7453      0.04047
enh40948     1    6520900    6521900      2       1  150064       2.5329    0.0056567
enh40949     1    6524400    6525400      3       1  150064        1.985     0.023574
enh40950     1    6533800    6534800      1       1  150064       2.4277     0.007597
enh40955     1    6551600    6552600      4       2  150064       1.7381     0.041093
enh40956     1    6561600    6562600      2       1  150064       2.0159     0.021905
enh40957     1    6566900    6567900      1       1  150064       2.3208      0.01015
enh40958     1    6569200    6570200      4       1  150064       2.4525    0.0070927
enh40964     1    6644100    6645100      1       1  150064       3.4842    0.0002468
enh40966     1    6657000    6658000      6       2  150064       1.7669      0.03862
enh40967     1    6658600    6659600      8       5  150064       2.7934    0.0026075
enh40970     1    6675600    6676600      3       1  150064       2.1533     0.015649
enh40973     1    6694400    6695400      8       2  150064        2.543    0.0054959
enh40974     1    6717800    6718800      4       2  150064       2.7205     0.003259
enh40975     1    6759600    6760600      3       1  150064        3.954   3.8435e-05
enh40982     1    6846900    6847900      3       1  150064       1.7795     0.037581
enh40999     1    7020100    7021100      1       1  150064       1.9101      0.02806
enh41010     1    7531100    7532100      5       3  150064       1.8014     0.035816
enh41077     1    8352600    8353600      8       2  150064       3.8722   5.3934e-05
enh41078     1    8374000    8375000      3       2  150064        4.624   1.8821e-06
enh41079     1    8403200    8404200      3       2  150064       2.8493    0.0021907
enh41080     1    8409100    8410100      5       3  150064         2.33    0.0099034
enh41081     1    8411800    8412800      1       1  150064       2.0981      0.01795
enh41082     1    8413000    8414000      2       1  150064       1.7281     0.041985
enh41084     1    8427300    8428300      1       1  150064       2.9348     0.001669
enh41085     1    8431300    8432300      4       2  150064       5.2959   5.9221e-08
enh41087     1    8436000    8437000      3       2  150064       4.2536    1.052e-05
enh41088     1    8440000    8441000      2       1  150064       3.5915   0.00016438
enh41090     1    8446800    8447800      3       1  150064       5.1215   1.5158e-07
enh41091     1    8450900    8451900      3       2  150064       2.9505    0.0015861
enh41092     1    8452200    8453200      1       1  150064       5.5087    1.807e-08
enh41093     1    8454600    8455600      2       1  150064       3.3185   0.00045251
enh41094     1    8457000    8458000      1       1  150064       1.6541      0.04905
enh41095     1    8464500    8465500      2       1  150064       4.6602   1.5796e-06
enh41096     1    8466200    8467200      5       2  150064       5.1255   1.4839e-07
enh41098     1    8473100    8474100      4       2  150064       5.1209   1.5201e-07
enh41102     1    8486900    8487900      2       1  150064       4.9564   3.5904e-07
enh41103     1    8490500    8491500      3       2  150064       4.9891   3.0334e-07
enh41108     1    8536700    8537700      3       1  150064       3.2444   0.00058856
enh41109     1    8556800    8557800      3       1  150064       2.7352    0.0031169
enh41110     1    8569900    8570900      2       1  150064        2.394    0.0083322
enh41113     1    8586000    8587000      3       1  150064        2.376    0.0087516
enh41115     1    8600700    8601700      2       1  150064       3.9022   4.7664e-05
enh41116     1    8607800    8608800      2       1  150064       2.3958    0.0082926
enh41117     1    8611900    8612900      1       1  150064        3.126    0.0008859
enh41121     1    8657700    8658700      4       1  150064       2.8939    0.0019027
enh41122     1    8659000    8660000      2       1  150064       2.9415    0.0016333
enh41125     1    8712200    8713200      2       1  150064       2.6253    0.0043289
enh41126     1    8721200    8722200      1       1  150064        3.686    0.0001139
enh41128     1    8724500    8725500      3       2  150064       2.1065     0.017579
enh41129     1    8726100    8727100      1       1  150064       2.8965     0.001887
enh41131     1    8730600    8731600      1       1  150064        2.945     0.001615
enh41134     1    8741400    8742400      2       1  150064         2.38    0.0086572
enh41135     1    8744600    8745600      2       1  150064       2.1884     0.014321
enh41141     1    8766900    8767900      4       2  150064       2.4406    0.0073308
enh41142     1    8772200    8773200      1       1  150064       1.7195      0.04276
enh41144     1    8808000    8809000      2       1  150064       1.8948     0.029057
enh41147     1    8871400    8872400      3       2  150064       2.4797    0.0065747
enh41152     1    8905800    8906800      2       1  150064       1.6912     0.045404
enh41153     1    8907700    8908700      1       1  150064        1.827      0.03385
enh41195     1    9326700    9327700      4       2  150064       1.9922     0.023176
enh41217     1    9422200    9423200      7       4  150064       1.7535     0.039756
enh41218     1    9423000    9424000      1       1  150064       2.1297       0.0166
enh41315     1   10317500   10318500      2       1  150064       1.6877     0.045736
enh41317     1   10346600   10347600      3       1  150064       1.6461     0.049876
enh41323     1   10489200   10490200      3       2  150064       1.6593      0.04853
enh41362     1   10774600   10775600      1       1  150064       1.9622      0.02487
enh41383     1   10960800   10961800      1       1  150064        2.658      0.00393
enh41426     1   11849400   11850400      1       1  150064       2.1348      0.01639
enh41439     1   11986800   11987800      7       4  150064       1.8207     0.034324
enh41441     1   11990200   11991200      2       1  150064       1.7587     0.039313
enh41443     1   11995200   11996200      4       2  150064       2.1177     0.017102
enh41445     1   11998500   11999500      2       1  150064       1.9438      0.02596
enh41446     1   12000200   12001200      4       1  150064       2.0448     0.020437
enh41459     1   12111900   12112900      2       1  150064       2.0047     0.022498
enh41540     1   14028700   14029700      3       2  150064       2.6984    0.0034838
enh41544     1   14034900   14035900      4       2  150064       1.9076     0.028222
enh41561     1   14585600   14586600      5       3  150064       1.9607     0.024958
enh41565     1   14813000   14814000      4       2  150064       2.0007     0.022715
enh41604     1   15522600   15523600      6       2  150064       1.7933      0.03646
enh41608     1   15533100   15534100      2       1  150064       1.8672     0.030939
enh41615     1   15569700   15570700      5       2  150064       1.7734      0.03808
enh41637     1   15692800   15693800      3       1  150064       2.5058    0.0061091
enh41719     1   16353200   16354200      4       2  150064       2.2654     0.011743
enh41748     1   16546300   16547300      2       1  150064       2.2251     0.013037
enh41750     1   16564100   16565100      2       1  150064       2.7283    0.0031827
enh41751     1   16570300   16571300      1       1  150064        2.126      0.01675
enh41752     1   16575000   16576000      1       1  150064       2.3933     0.008348
enh41753     1   16577100   16578100      2       1  150064       1.8597     0.031464
enh41754     1   16594200   16595200      2       1  150064       1.6956     0.044977
enh41755     1   16602600   16603600      3       1  150064       1.9184     0.027528
enh41756     1   16619900   16620900      3       2  150064       1.8576     0.031611
enh41757     1   16644900   16645900      3       1  150064       2.0685     0.019295
enh41760     1   16679400   16680400      1       1  150064       2.0801      0.01876
enh41762     1   16697900   16698900      2       1  150064       1.6637     0.048085
enh41763     1   16698800   16699800      2       1  150064       1.7669     0.038622
enh41766     1   16703200   16704200      3       1  150064       2.0108     0.022174
enh41769     1   16714000   16715000      3       1  150064       1.8696     0.030773
enh41774     1   16824300   16825300      3       1  150064       1.8836     0.029809
enh41808     1   17371700   17372700      7       1  150064       2.4055    0.0080747
enh41809     1   17372200   17373200      4       1  150064       2.2589     0.011946
enh41810     1   17378200   17379200      3       2  150064       2.7772    0.0027413
enh41811     1   17386000   17387000      4       2  150064       2.9968     0.001364
enh41812     1   17390200   17391200      8       3  150064       2.1257     0.016764
enh41824     1   17561900   17562900      2       1  150064       2.5259    0.0057708
enh41875     1   18486700   18487700      1       1  150064       2.9971     0.001363
enh41880     1   18740000   18741000      2       1  150064       1.8235     0.034114
enh41889     1   19218300   19219300      2       1  150064       1.6971     0.044838
enh41898     1   19256200   19257200      3       2  150064       1.6644      0.04802
enh41915     1   19416600   19417600      2       1  150064       2.0153     0.021935
enh41940     1   19640100   19641100      3       2  150064       1.9131     0.027865
enh41941     1   19641800   19642800      5       2  150064        1.834     0.033328
enh41990     1   19821700   19822700      2       1  150064       3.1151    0.0009193
enh41991     1   19831700   19832700      7       3  150064       1.9153     0.027725
enh41993     1   19835200   19836200      4       2  150064        2.021     0.021641
enh42009     1   19943400   19944400      2       1  150064       1.6558     0.048884
enh42010     1   19946200   19947200      2       1  150064       1.6624     0.048212
enh42062     1   20651500   20652500      5       2  150064       2.2432     0.012442
enh42068     1   20805400   20806400      2       1  150064       2.0279     0.021283
enh42070     1   20819900   20820900      1       1  150064       1.7361      0.04127
enh42087     1   21059900   21060900      1       1  150064       2.8655     0.002082
enh42089     1   21114600   21115600      2       1  150064       2.4415    0.0073133
enh42094     1   21354800   21355800      1       1  150064       2.4271     0.007611
enh42095     1   21376400   21377400      2       1  150064       1.9331     0.026613
enh42096     1   21403200   21404200      4       2  150064       2.5195    0.0058759
enh42097     1   21416800   21417800      2       1  150064       2.7388    0.0030831
enh42099     1   21437600   21438600      1       1  150064       2.8777     0.002003
enh42103     1   21475500   21476500      4       2  150064       2.6318    0.0042469
enh42105     1   21497700   21498700      3       1  150064       2.9716     0.001481
enh42106     1   21499900   21500900      1       1  150064       2.4774     0.006618
enh42107     1   21517100   21518100      6       2  150064       2.7126    0.0033382
enh42108     1   21520800   21521800      1       1  150064       2.4134     0.007902
enh42109     1   21521500   21522500      1       1  150064       1.7381       0.0411
enh42158     1   21941500   21942500      5       2  150064       2.0311     0.021121
enh42166     1   22090600   22091600      6       2  150064       1.6863     0.045866
enh42198     1   22350000   22351000      5       2  150064       2.2927     0.010933
enh42199     1   22352800   22353800      5       2  150064       2.4891    0.0064031
enh42203     1   22369200   22370200      1       1  150064       3.2129     0.000657
enh42204     1   22375000   22376000      3       2  150064        3.234   0.00061028
enh42206     1   22382700   22383700      4       2  150064       1.7817       0.0374
enh42207     1   22386500   22387500      5       3  150064       2.5419    0.0055127
enh42208     1   22388900   22389900      3       2  150064       2.2041      0.01376
enh42210     1   22398800   22399800      1       1  150064       3.3647    0.0003831
enh42237     1   23024000   23025000      1       1  150064       2.2218      0.01315
enh42255     1   23141500   23142500      8       2  150064       1.9944     0.023055
enh42327     1   23939700   23940700      2       1  150064       1.8664     0.030996
enh42367     1   24372600   24373600      3       1  150064       2.5782    0.0049652
enh42383     1   24501200   24502200      3       1  150064       2.1797     0.014642
enh42386     1   24523500   24524500      4       2  150064       2.4962    0.0062767
enh42397     1   24711800   24712800      4       2  150064       2.2986     0.010765
enh42400     1   24718800   24719800      1       1  150064        1.765      0.03878
enh42403     1   24743700   24744700      2       1  150064       1.8088      0.03524
enh42404     1   24744600   24745600      2       1  150064       2.1965     0.014027
enh42406     1   24751700   24752700      3       1  150064       1.8484     0.032274
enh42415     1   24867100   24868100      6       2  150064       2.8995    0.0018685
enh42416     1   24873800   24874800      6       3  150064       1.8687     0.030833
enh42422     1   24967400   24968400      2       1  150064       2.5702    0.0050815
enh42460     1   25311000   25312000      1       1  150064       2.2718      0.01155
enh42461     1   25316100   25317100      2       1  150064       2.2872     0.011092
enh42462     1   25318000   25319000      4       2  150064       3.4945   0.00023751
enh42463     1   25348200   25349200      3       2  150064       1.8001     0.035924
enh42577     1   26508300   26509300      2       1  150064        2.043     0.020525
enh42600     1   26701400   26702400      5       2  150064       1.7922     0.036551
enh42602     1   26757600   26758600      1       1  150064       1.8722      0.03059
enh42618     1   27017300   27018300      2       1  150064       2.1623     0.015297
enh42621     1   27033600   27034600      2       1  150064       2.6037    0.0046111
enh42622     1   27039600   27040600      1       1  150064        2.725     0.003215
enh42625     1   27047500   27048500      3       1  150064         2.63    0.0042697
enh42626     1   27051900   27052900      4       1  150064       2.7077    0.0033878
enh42632     1   27079100   27080100      3       1  150064       2.5696    0.0050905
enh42633     1   27098000   27099000      1       1  150064       2.7473     0.003004
enh42638     1   27146800   27147800      1       1  150064       2.1783      0.01469
enh42642     1   27158100   27159100      2       1  150064       2.6325    0.0042379
enh42647     1   27175900   27176900      2       1  150064       2.4054    0.0080773
enh42648     1   27179400   27180400      1       1  150064       3.8436    6.061e-05
enh42649     1   27181400   27182400      2       1  150064       1.9513     0.025509
enh42650     1   27184800   27185800      1       1  150064       1.9879      0.02341
enh42653     1   27214800   27215800      1       1  150064       2.4794      0.00658
enh42656     1   27228400   27229400      1       1  150064       2.4802     0.006566
enh42658     1   27232400   27233400      2       1  150064       2.6979     0.003489
enh42661     1   27247000   27248000      2       1  150064       2.7103    0.0033606
enh42662     1   27249400   27250400      1       1  150064        2.512     0.006003
enh42664     1   27287200   27288200      2       1  150064       2.4071      0.00804
enh42676     1   27425700   27426700      1       1  150064         2.29      0.01101
enh42679     1   27444800   27445800      4       1  150064       1.8783     0.030168
enh42681     1   27449700   27450700      1       1  150064       1.9357      0.02645
enh42688     1   27466400   27467400      1       1  150064       1.6802      0.04646
enh42706     1   27667200   27668200      3       2  150064       1.8403     0.032859
enh42714     1   27693800   27694800      1       1  150064       1.8301      0.03362
enh42715     1   27695500   27696500      1       1  150064       2.9448     0.001616
enh42758     1   27899600   27900600      2       1  150064       1.7821     0.037367
enh42765     1   27930700   27931700      2       1  150064       1.7883     0.036866
enh42766     1   27933000   27934000      2       1  150064       1.9507     0.025546
enh42769     1   27944400   27945400      1       1  150064       1.8623      0.03128
enh42770     1   27947700   27948700      2       1  150064       1.6501     0.049462
enh42772     1   27952200   27953200      1       1  150064       1.9491      0.02564
enh42775     1   27957800   27958800      7       3  150064       1.8081     0.035298
enh42777     1   27970100   27971100      2       1  150064       1.7707     0.038307
enh42815     1   28268000   28269000      3       1  150064       2.1963     0.014034
enh42828     1   28431500   28432500      3       2  150064        2.405    0.0080863
enh42854     1   28575800   28576800      2       1  150064       1.7769     0.037792
enh42856     1   28588100   28589100      3       1  150064        2.265     0.011756
enh42863     1   28622800   28623800      3       2  150064       2.1398     0.016187
enh42865     1   28649300   28650300      2       1  150064       2.1717      0.01494
enh42868     1   28692300   28693300      5       1  150064       1.8108     0.035084
enh42871     1   28699800   28700800      2       1  150064       2.2181     0.013274
enh42872     1   28721400   28722400      5       1  150064       1.7638     0.038882
enh42873     1   28743400   28744400      2       1  150064       2.0408     0.020638
enh42875     1   28765000   28766000      2       1  150064       2.2296     0.012887
enh42878     1   28782100   28783100      2       1  150064       1.8159     0.034693
enh42881     1   28829000   28830000      2       1  150064       1.9402     0.026178
enh42882     1   28837100   28838100      6       3  150064       2.5989    0.0046767
enh42884     1   28845600   28846600      1       1  150064       2.4689     0.006776
enh42886     1   28878200   28879200      1       1  150064       2.8194     0.002406
enh42887     1   28880300   28881300      2       1  150064       2.0181     0.021789
enh42888     1   28905200   28906200      2       1  150064       2.7673    0.0028261
enh42889     1   28916800   28917800      2       1  150064       2.8882    0.0019374
enh42892     1   28967400   28968400      3       1  150064       2.2733     0.011504
enh42893     1   28970900   28971900      1       1  150064       2.3123      0.01038
enh42894     1   28973600   28974600      2       1  150064       2.0484     0.020261
enh42896     1   28981900   28982900      1       1  150064       1.9969      0.02292
enh42898     1   29060100   29061100      2       1  150064        2.618    0.0044224
enh42901     1   29070700   29071700      1       1  150064       3.5744    0.0001755
enh42905     1   29186900   29187900      1       1  150064       1.7425      0.04071
enh42908     1   29211000   29212000      4       2  150064       2.8853    0.0019554
enh42912     1   29242100   29243100      2       1  150064       2.8521    0.0021717
enh42913     1   29252800   29253800      2       1  150064       2.8159    0.0024324
enh42914     1   29255200   29256200      3       1  150064        2.455    0.0070442
enh42919     1   29460100   29461100      2       1  150064       1.7028     0.044305
enh42920     1   29472200   29473200      2       1  150064       2.2445     0.012401
enh42928     1   29528100   29529100      2       1  150064       2.3593    0.0091552
enh42929     1   29555800   29556800      3       1  150064       2.0326     0.021045
enh42933     1   30457300   30458300      3       2  150064       3.9025   4.7592e-05
enh42936     1   30561900   30562900      3       2  150064        1.874     0.030463
enh42939     1   31109800   31110800      4       1  150064       1.6518     0.049291
enh42941     1   31140800   31141800      2       1  150064       1.8753     0.030377
enh42945     1   31214300   31215300      2       1  150064       2.2838      0.01119
enh42949     1   31221700   31222700      1       1  150064       1.9067      0.02828
enh43000     1   31688600   31689600      8       2  150064       2.9787    0.0014475
enh43001     1   31696700   31697700      4       1  150064       3.3258   0.00044089
enh43003     1   31770900   31771900      2       1  150064       3.3482   0.00040666
enh43004     1   31841200   31842200      2       1  150064       1.6729     0.047174
enh43005     1   31843900   31844900      1       1  150064        3.082     0.001028
enh43006     1   31847000   31848000      2       1  150064       2.7671    0.0028278
enh43007     1   31848800   31849800      1       1  150064       3.3277    0.0004379
enh43008     1   31854400   31855400      2       1  150064       4.4378   4.5432e-06
enh43009     1   31856400   31857400      6       1  150064       3.8561   5.7601e-05
enh43010     1   31862600   31863600      7       2  150064       3.8162   6.7756e-05
enh43011     1   31866800   31867800      4       1  150064       2.8658    0.0020799
enh43012     1   31888300   31889300      2       1  150064        2.709    0.0033745
enh43013     1   31895000   31896000      5       2  150064       2.0482     0.020269
enh43014     1   31898200   31899200      6       2  150064       3.1493   0.00081833
enh43041     1   32137800   32138800      3       1  150064       1.7157     0.043107
enh43064     1   32302700   32303700      3       2  150064       1.7088     0.043742
enh43079     1   32411100   32412100      2       1  150064       2.0879     0.018402
enh43115     1   32707600   32708600      3       1  150064       1.7063     0.043974
enh43132     1   32810700   32811700      1       1  150064        2.932     0.001684
enh43138     1   32856900   32857900      1       1  150064       2.0082      0.02231
enh43141     1   32879000   32880000      2       1  150064       1.6773     0.046739
enh43169     1   33280300   33281300      3       1  150064       2.2349     0.012712
enh43171     1   33338000   33339000      2       1  150064        1.997     0.022915
enh43210     1   33564600   33565600      1       1  150064       2.2931      0.01092
enh43213     1   33618600   33619600      2       1  150064       1.9122     0.027923
enh43218     1   33724400   33725400      3       2  150064       2.2615     0.011863
enh43219     1   33760900   33761900      3       1  150064       1.8874     0.029554
enh43221     1   33766100   33767100      3       2  150064       2.3437    0.0095463
enh43243     1   33928200   33929200      2       1  150064       2.0893     0.018343
enh43244     1   33931500   33932500      1       1  150064       1.8325      0.03344
enh43246     1   33936900   33937900      2       1  150064       2.0795     0.018788
enh43263     1   35322900   35323900      4       2  150064        1.898     0.028849
enh43272     1   35585700   35586700      2       1  150064       1.7055      0.04405
enh43295     1   36102200   36103200      2       1  150064       3.6011   0.00015847
enh43300     1   36276200   36277200      1       1  150064       1.7772      0.03777
enh43301     1   36316700   36317700      2       1  150064       3.4571   0.00027304
enh43302     1   36345300   36346300      2       1  150064       3.1321   0.00086774
enh43308     1   36397700   36398700      1       1  150064        3.492    0.0002397
enh43311     1   36488900   36489900      1       1  150064       4.0921    2.137e-05
enh43313     1   36555600   36556600      3       2  150064        3.192   0.00070642
enh43316     1   36565000   36566000      6       2  150064       2.3137     0.010343
enh43317     1   36581000   36582000      3       1  150064       2.1813     0.014579
enh43319     1   36600400   36601400      2       1  150064       3.3181   0.00045322
enh43320     1   36607600   36608600      2       1  150064       3.3975   0.00034006
enh43321     1   36613100   36614100      3       1  150064       3.8801   5.2202e-05
enh43327     1   36631200   36632200      2       1  150064       3.9408   4.0604e-05
enh43331     1   36641300   36642300      2       1  150064       2.6942    0.0035279
enh43332     1   36642900   36643900      1       1  150064        3.207    0.0006707
enh43334     1   36645000   36646000      1       1  150064       2.9811     0.001436
enh43336     1   36653100   36654100      3       1  150064       2.6234    0.0043531
enh43410     1   38197700   38198700      1       1  150064        2.104      0.01769
enh43411     1   38201300   38202300      8       3  150064       2.6038    0.0046099
enh43414     1   38271800   38272800      4       2  150064       2.3417     0.009599
enh43420     1   38318600   38319600      2       1  150064       3.0089    0.0013111
enh43425     1   38388300   38389300      2       1  150064       1.9326     0.026641
enh43427     1   38395400   38396400      5       2  150064       2.8028     0.002533
enh43431     1   38453500   38454500      1       1  150064        2.104      0.01769
enh43456     1   39468500   39469500      1       1  150064       2.3639     0.009042
enh43457     1   39490800   39491800      2       1  150064       1.8507     0.032107
enh43458     1   39492800   39493800      5       2  150064       1.7435     0.040624
enh43460     1   39541900   39542900      2       1  150064       2.9168    0.0017683
enh43465     1   39568600   39569600      2       1  150064       1.8402     0.032873
enh43468     1   39581900   39582900      3       1  150064       2.2439     0.012419
enh43485     1   39651100   39652100      2       1  150064       2.1225     0.016899
enh43491     1   39671600   39672600      3       2  150064       2.0739     0.019046
enh43505     1   39863700   39864700      2       1  150064       1.6897     0.045544
enh43515     1   39974400   39975400      3       2  150064       2.0358     0.020885
enh43521     1   40026900   40027900      2       1  150064       1.8484     0.032271
enh43522     1   40032100   40033100      4       2  150064       2.4861    0.0064585
enh43530     1   40118800   40119800      3       2  150064       1.9954     0.022998
enh43532     1   40166500   40167500      2       1  150064       2.5858    0.0048577
enh43544     1   40341300   40342300      1       1  150064       1.8639      0.03117
enh43548     1   40364300   40365300      2       1  150064        1.836     0.033181
enh43555     1   40429800   40430800      1       1  150064       1.9222      0.02729
enh43589     1   40842600   40843600      3       2  150064       2.0006      0.02272
enh43598     1   40862900   40863900      1       1  150064       2.5134     0.005979
enh43606     1   40998200   40999200      3       2  150064       1.9022     0.028572
enh43615     1   41155800   41156800      3       2  150064       2.3236     0.010073
enh43616     1   41159400   41160400      4       2  150064       2.4007     0.008182
enh43618     1   41169000   41170000      7       3  150064       1.8022     0.035758
enh43619     1   41170200   41171200      2       1  150064        2.747     0.003007
enh43621     1   41178300   41179300      2       1  150064        2.522    0.0058352
enh43644     1   41447200   41448200      1       1  150064       1.7389      0.04103
enh43650     1   41574600   41575600      4       2  150064       2.1731     0.014886
enh43651     1   41617500   41618500      2       1  150064         2.58    0.0049407
enh43655     1   41700200   41701200      6       3  150064        2.127      0.01671
enh43664     1   41853200   41854200      2       1  150064       1.9565     0.025206
enh43666     1   41897400   41898400      7       3  150064       2.0306      0.02115
enh43667     1   41898600   41899600      2       1  150064        2.695    0.0035195
enh43674     1   41951300   41952300      5       3  150064       2.0822     0.018664
enh43675     1   41960800   41961800      5       2  150064       3.6371   0.00013785
enh43676     1   41962400   41963400      4       2  150064       2.6271    0.0043063
enh43724     1   42637000   42638000      3       2  150064       1.7161     0.043068
enh43738     1   42858000   42859000      1       1  150064       2.4773     0.006619
enh43769     1   43415100   43416100      7       2  150064       1.9365     0.026402
enh43771     1   43419100   43420100      3       2  150064       2.1781       0.0147
enh43772     1   43420500   43421500      2       1  150064       2.2412     0.012506
enh43775     1   43426800   43427800      7       2  150064       2.4583    0.0069804
enh43779     1   43432500   43433500      7       3  150064       2.1356     0.016354
enh43795     1   43703700   43704700      1       1  150064       2.0292      0.02122
enh43801     1   43739400   43740400      2       1  150064        2.174     0.014854
enh43804     1   43749300   43750300      1       1  150064       1.8866      0.02961
enh43807     1   43759900   43760900      2       1  150064        2.976    0.0014603
enh43808     1   43767800   43768800      1       1  150064       3.1203    0.0009034
enh43809     1   43771100   43772100      2       1  150064       2.8124    0.0024584
enh43810     1   43779000   43780000      2       1  150064       2.9815    0.0014343
enh43817     1   43826200   43827200      2       1  150064       3.7172   0.00010072
enh43822     1   43856400   43857400      4       2  150064       4.1648   1.5578e-05
enh43823     1   43870900   43871900      3       1  150064       3.3585   0.00039177
enh43825     1   43901000   43902000      3       1  150064       3.4623   0.00026778
enh43828     1   43921000   43922000      1       1  150064       3.6151    0.0001501
enh43830     1   43938200   43939200      1       1  150064       3.0047     0.001329
enh43832     1   43989200   43990200      5       2  150064       1.6586     0.048601
enh43835     1   44001000   44002000      2       1  150064       2.6946    0.0035232
enh43836     1   44005200   44006200      2       1  150064       2.6987    0.0034805
enh43837     1   44008900   44009900      1       1  150064       1.6873      0.04577
enh43838     1   44012500   44013500      3       2  150064       2.8609    0.0021123
enh43839     1   44014900   44015900      2       1  150064       2.2531     0.012127
enh43841     1   44019000   44020000      1       1  150064       2.3878     0.008474
enh43842     1   44021800   44022800      5       2  150064       2.6346     0.004212
enh43843     1   44022900   44023900      1       1  150064       3.0287     0.001228
enh43846     1   44031700   44032700      2       1  150064       2.2048     0.013733
enh43847     1   44034800   44035800      4       2  150064       4.0767   2.2835e-05
enh43848     1   44037200   44038200      2       1  150064       5.2324   8.3661e-08
enh43849     1   44046900   44047900      3       2  150064       3.7529   8.7384e-05
enh43850     1   44051600   44052600     10       3  150064       3.6382   0.00013726
enh43851     1   44113800   44114800      3       1  150064       3.3624   0.00038635
enh43852     1   44117600   44118600      3       2  150064       4.0608   2.4453e-05
enh43854     1   44153000   44154000      2       1  150064       2.9551     0.001563
enh43857     1   44228600   44229600      1       1  150064       3.2448    0.0005877
enh43858     1   44248700   44249700      3       2  150064       4.2994   8.5643e-06
enh43865     1   44301100   44302100      1       1  150064       2.9436     0.001622
enh43867     1   44318700   44319700      2       1  150064        3.435   0.00029627
enh43870     1   44333900   44334900      2       1  150064       2.8449    0.0022214
enh43871     1   44348600   44349600      3       2  150064       3.4751   0.00025532
enh43872     1   44350500   44351500      3       2  150064       3.2264   0.00062671
enh43874     1   44400100   44401100      2       1  150064       2.2372     0.012635
enh43876     1   44414000   44415000      4       2  150064       3.6117   0.00015211
enh43878     1   44439100   44440100      2       1  150064       1.9816     0.023762
enh43879     1   44442700   44443700      5       2  150064       2.5588    0.0052521
enh43881     1   44452400   44453400      1       1  150064       2.2904        0.011
enh43882     1   44455900   44456900      1       1  150064       2.0898      0.01832
enh43887     1   44479500   44480500      2       1  150064       3.2733   0.00053156
enh43894     1   44525400   44526400      2       1  150064       2.3398    0.0096476
enh43896     1   44543000   44544000      2       1  150064       2.3138     0.010339
enh43897     1   44677600   44678600      1       1  150064       2.7892     0.002642
enh43898     1   44679900   44680900      1       1  150064       2.3252      0.01003
enh43906     1   44754400   44755400      1       1  150064       1.9357      0.02645
enh43917     1   45060300   45061300      2       1  150064       1.7146     0.043208
enh44069     1   46981900   46982900      7       3  150064       2.5719    0.0050569
enh44072     1   46992900   46993900      1       1  150064       1.7653      0.03876
enh44099     1   47264300   47265300      3       1  150064       1.9283     0.026908
enh44145     1   48309600   48310600      5       2  150064       2.5992    0.0046719
enh44168     1   48521000   48522000      9       5  150064       2.5809    0.0049272
enh44169     1   48527200   48528200      3       2  150064       1.6655     0.047904
enh44189     1   49240600   49241600      5       3  150064       1.6972     0.044829
enh44196     1   51316600   51317600      2       1  150064       2.1208     0.016969
enh44240     1   51985700   51986700      4       2  150064       1.6839     0.046102
enh44327     1   53641700   53642700      4       2  150064       1.9399     0.026196
enh44328     1   53649500   53650500      4       2  150064       2.8103    0.0024751
enh44329     1   53660800   53661800      2       1  150064       3.0984   0.00097272
enh44330     1   53664200   53665200      2       1  150064       3.0935   0.00098902
enh44332     1   53702200   53703200      4       2  150064       2.5829    0.0048987
enh44334     1   53758500   53759500      1       1  150064       1.8966      0.02894
enh44335     1   53760900   53761900      4       2  150064       2.7273    0.0031924
enh44360     1   54448200   54449200      2       1  150064       2.3025     0.010653
enh44378     1   54685200   54686200      3       2  150064       2.1506     0.015755
enh44379     1   54687600   54688600      3       2  150064        2.643     0.004109
enh44417     1   54819100   54820100      2       1  150064       2.3288    0.0099338
enh44418     1   54820900   54821900      3       1  150064       1.8066     0.035413
enh44425     1   54841500   54842500      3       1  150064       1.8758     0.030339
enh44427     1   54844900   54845900      5       2  150064       1.7986     0.036041
enh44428     1   54848800   54849800      8       2  150064         2.32     0.010171
enh44429     1   54849800   54850800      2       1  150064       1.8796     0.030079
enh44513     1   56001800   56002800      6       3  150064       1.9712     0.024351
enh44517     1   56160900   56161900      9       2  150064       2.0841     0.018574
enh44519     1   56184400   56185400      2       1  150064       1.7767      0.03781
enh44563     1   57283700   57284700      6       3  150064       1.8094     0.035195
enh44592     1   59323600   59324600      3       2  150064       2.1509     0.015741
enh44639     1   59645300   59646300      4       2  150064       2.6023    0.0046299
enh44684     1   60204100   60205100      4       2  150064       2.1759     0.014782
enh44701     1   61449100   61450100      2       1  150064        1.737     0.041192
enh44732     1   61680100   61681100      5       2  150064       2.0223     0.021572
enh44736     1   61696100   61697100      3       1  150064       1.8764     0.030301
enh44738     1   61709600   61710600      2       1  150064       2.0865     0.018466
enh44752     1   61869400   61870400      1       1  150064       2.1912      0.01422
enh44852     1   65220500   65221500      1       1  150064       2.2127      0.01346
enh44860     1   65359400   65360400      3       1  150064       2.8452    0.0022195
enh44861     1   65360100   65361100      3       1  150064       1.8943     0.029093
enh44865     1   65376700   65377700      3       1  150064       2.6756    0.0037299
enh44867     1   65379400   65380400      3       2  150064       2.9212    0.0017436
enh44869     1   65382600   65383600      4       2  150064        3.012    0.0012975
enh44871     1   65390200   65391200      3       1  150064       2.5278    0.0057395
enh44872     1   65390800   65391800      1       1  150064       2.6456     0.004077
enh44874     1   65399200   65400200      3       2  150064       2.5166    0.0059254
enh44878     1   65416500   65417500      1       1  150064       3.1234    0.0008938
enh44880     1   65421600   65422600      2       1  150064       2.4354    0.0074375
enh44881     1   65423400   65424400      8       2  150064       2.5629    0.0051894
enh44883     1   65426600   65427600      5       3  150064       1.6709     0.047375
enh44893     1   65529800   65530800      3       2  150064       1.7161     0.043068
enh44896     1   65574000   65575000      2       1  150064        2.055     0.019941
enh44897     1   65607000   65608000      2       1  150064       2.1261     0.016749
enh44898     1   65615100   65616100      2       1  150064       2.3592    0.0091569
enh44901     1   65640400   65641400      3       1  150064       1.8935     0.029144
enh44905     1   65932800   65933800      8       3  150064       1.8564     0.031702
enh44908     1   66153100   66154100      4       2  150064       2.8438    0.0022287
enh44911     1   66223700   66224700      8       2  150064        1.653     0.049168
enh44912     1   66277300   66278300      2       1  150064       2.2327     0.012785
enh44914     1   66414500   66415500      5       2  150064       3.0007    0.0013469
enh44921     1   66732800   66733800      1       1  150064       2.4753     0.006656
enh44922     1   66736000   66737000      4       2  150064       2.8558    0.0021463
enh44923     1   66737700   66738700      3       1  150064       2.1288     0.016634
enh44924     1   66742400   66743400      3       1  150064       2.3345    0.0097849
enh44926     1   66766000   66767000      7       2  150064        2.249     0.012256
enh44975     1   67858800   67859800      2       1  150064       2.2355     0.012693
enh44980     1   68002900   68003900      2       1  150064       2.2326     0.012789
enh44981     1   68005800   68006800      5       3  150064        1.683     0.046184
enh44989     1   68078200   68079200      2       1  150064       1.6808     0.046401
enh44990     1   68084100   68085100      3       2  150064       2.2176     0.013291
enh44998     1   68154200   68155200      5       2  150064       2.2997     0.010733
enh44999     1   68166000   68167000      4       2  150064       1.9657     0.024668
enh45000     1   68174200   68175200      1       1  150064       2.1873      0.01436
enh45005     1   68188400   68189400      1       1  150064       1.9403      0.02617
enh45023     1   68258100   68259100      4       2  150064       3.2494   0.00057822
enh45025     1   68269000   68270000      4       2  150064       2.9318     0.001685
enh45026     1   68278100   68279100      5       2  150064       2.6452    0.0040827
enh45027     1   68283100   68284100      3       2  150064       2.9877    0.0014055
enh45028     1   68285200   68286200      2       1  150064       2.2993     0.010744
enh45029     1   68290600   68291600      3       1  150064       1.8229      0.03416
enh45031     1   68295800   68296800      4       2  150064       3.5136     0.000221
enh45032     1   68303800   68304800      5       2  150064       3.9573   3.7908e-05
enh45033     1   68305400   68306400      2       1  150064       2.2469     0.012322
enh45034     1   68316000   68317000      5       2  150064       2.6032    0.0046185
enh45035     1   68362500   68363500      5       3  150064       3.2828   0.00051395
enh45085     1   74058300   74059300      4       2  150064       3.2624   0.00055242
enh45086     1   74059200   74060200      2       1  150064       2.2666     0.011706
enh45095     1   76193200   76194200      5       3  150064       1.6523     0.049241
enh45105     1   76619400   76620400      2       1  150064       1.6795     0.046531
enh45128     1   78298900   78299900      1       1  150064       2.6962     0.003507
enh45129     1   78353000   78354000      9       4  150064       2.7102    0.0033617
enh45132     1   78446100   78447100      3       2  150064       1.9066     0.028289
enh45133     1   78449200   78450200      2       1  150064       1.7929     0.036491
enh45136     1   78474900   78475900      1       1  150064       2.0598      0.01971
enh45153     1   79114600   79115600      1       1  150064       2.3844     0.008554
enh45160     1   81943500   81944500      6       4  150064        1.674     0.047063
enh45161     1   82146100   82147100      1       1  150064       3.0902        0.001
enh45179     1   84284000   84285000      2       1  150064       4.3231   7.6919e-06
enh45180     1   84284800   84285800      4       2  150064       4.0614   2.4386e-05
enh45184     1   84542200   84543200      1       1  150064       1.8123      0.03497
enh45189     1   84621800   84622800      2       1  150064       2.1147     0.017226
enh45190     1   84639600   84640600      1       1  150064        1.923      0.02724
enh45210     1   84966100   84967100      1       1  150064       2.0801      0.01876
enh45231     1   85268600   85269600      2       1  150064       1.8928     0.029193
enh45234     1   85319700   85320700      4       1  150064       2.4091    0.0079965
enh45235     1   85378600   85379600      5       1  150064       1.8951     0.029043
enh45238     1   85433700   85434700      2       1  150064       1.8134     0.034883
enh45240     1   85528000   85529000      3       2  150064       2.2418     0.012488
enh45252     1   85737900   85738900      7       4  150064       1.6499      0.04948
enh45260     1   85779400   85780400      2       1  150064        2.087     0.018442
enh45263     1   85808900   85809900      5       3  150064         1.97     0.024421
enh45267     1   85872700   85873700      1       1  150064       2.0853      0.01852
enh45268     1   85892800   85893800      2       1  150064       2.0435     0.020503
enh45270     1   85906100   85907100      3       1  150064       1.7187     0.042831
enh45272     1   85919000   85920000      2       1  150064       1.8111     0.035059
enh45273     1   85925000   85926000      4       2  150064          1.8     0.035927
enh45299     1   86992600   86993600      5       3  150064       1.7631     0.038941
enh45347     1   88148900   88149900      5       3  150064       2.0029     0.022593
enh45363     1   88640900   88641900      4       1  150064       1.9237     0.027195
enh45364     1   88682100   88683100      1       1  150064       1.8428      0.03268
enh45402     1   89823500   89824500      4       2  150064       1.7728     0.038134
enh45412     1   90068800   90069800      3       1  150064       1.8446     0.032545
enh45418     1   90132600   90133600      2       1  150064         2.09     0.018307
enh45420     1   90158200   90159200      2       1  150064       1.6794     0.046541
enh45422     1   90184900   90185900      1       1  150064       1.6991      0.04465
enh45423     1   90186600   90187600      1       1  150064       1.9352      0.02648
enh45435     1   90307200   90308200      4       2  150064       2.1993      0.01393
enh45461     1   91389200   91390200      3       1  150064       2.3581    0.0091846
enh45466     1   91488000   91489000      3       1  150064       2.4412    0.0073191
enh45474     1   91965200   91966200      3       2  150064       2.3068     0.010532
enh45478     1   92021100   92022100      6       2  150064       1.7445     0.040537
enh45503     1   92249600   92250600      4       2  150064       2.8221    0.0023856
enh45524     1   92765800   92766800      4       2  150064       2.8423    0.0022392
enh45525     1   92876100   92877100      2       1  150064        2.789    0.0026438
enh45527     1   92929900   92930900      3       1  150064       3.0893    0.0010033
enh45529     1   93003400   93004400      3       1  150064       3.3163   0.00045603
enh45544     1   93348200   93349200      2       1  150064        1.731     0.041726
enh45545     1   93352500   93353500      2       1  150064       1.7677     0.038559
enh45546     1   93381800   93382800      1       1  150064       1.7669      0.03862
enh45547     1   93387400   93388400      2       1  150064       1.6894     0.045572
enh45549     1   93399300   93400300      3       1  150064       1.7157     0.043106
enh45556     1   93438300   93439300      1       1  150064       1.6825      0.04624
enh45557     1   93440100   93441100      3       2  150064       2.2926     0.010936
enh45560     1   93459200   93460200      1       1  150064        1.827      0.03385
enh45588     1   94051200   94052200      5       2  150064       1.7339     0.041472
enh45674     1   94992800   94993800      1       1  150064       2.1873      0.01436
enh45684     1   95059800   95060800      1       1  150064       1.8233      0.03413
enh45726     1   95330100   95331100      4       2  150064       1.7244     0.042316
enh45728     1   95349100   95350100      3       2  150064       2.2582     0.011965
enh45741     1   95437000   95438000      2       1  150064       2.2949      0.01087
enh45744     1   95448400   95449400      3       2  150064        1.731     0.041722
enh45746     1   95467900   95468900      1       1  150064       1.9788      0.02392
enh45750     1   95507900   95508900      3       1  150064       1.6504     0.049428
enh45754     1   95549800   95550800      6       2  150064       1.9616     0.024904
enh45755     1   95552500   95553500      3       2  150064       2.3225     0.010102
enh45757     1   95563100   95564100      1       1  150064       2.5972       0.0047
enh45758     1   95581600   95582600      4       2  150064       4.1881   1.4067e-05
enh45762     1   95692500   95693500      3       2  150064       1.7099     0.043638
enh45763     1   96881800   96882800      4       2  150064       2.8778    0.0020024
enh45764     1   96947400   96948400      4       2  150064       2.8408    0.0022501
enh45765     1   96953200   96954200      1       1  150064       2.9066     0.001827
enh45768     1   97186000   97187000      2       1  150064       1.7221     0.042524
enh45769     1   97189200   97190200      3       1  150064       3.8812   5.1973e-05
enh45770     1   97195800   97196800      5       2  150064       2.9647    0.0015149
enh45774     1   97717000   97718000      6       2  150064       2.3111     0.010415
enh45777     1   98368900   98369900      1       1  150064       6.0887    5.691e-10
enh45778     1   98370200   98371200      3       2  150064       5.1913   1.0442e-07
enh45779     1   98382500   98383500      1       1  150064       6.4573    5.331e-11
enh45780     1   98383200   98384200      3       2  150064       5.4966   1.9356e-08
enh45786     1   98895300   98896300      4       2  150064       2.5822     0.004908
enh45800     1  100147100  100148100      3       2  150064       1.9573     0.025156
enh45888     1  108136300  108137300      2       1  150064       1.6461     0.049874
enh45901     1  108439600  108440600      6       2  150064       1.8204     0.034349
enh45905     1  108508200  108509200      5       3  150064       2.2686     0.011647
enh45910     1  108740200  108741200      6       2  150064       2.6406    0.0041376
enh46002     1  110088500  110089500      3       2  150064       1.7333     0.041525
enh46017     1  110178600  110179600      4       2  150064        2.074     0.019042
enh46049     1  110438000  110439000      6       2  150064       1.9746     0.024159
enh46061     1  110530200  110531200      1       1  150064       2.2206      0.01319
enh46066     1  110545700  110546700      1       1  150064        1.927      0.02699
enh46072     1  110576000  110577000      1       1  150064       2.1318      0.01651
enh46075     1  110598400  110599400      2       1  150064       2.0208     0.021649
enh46076     1  110745600  110746600      1       1  150064       2.2414       0.0125
enh46088     1  110886600  110887600      4       2  150064       2.0536     0.020009
enh46091     1  110892800  110893800      2       1  150064       2.1775     0.014723
enh46093     1  110926700  110927700      2       1  150064       1.8599     0.031452
enh46099     1  111019800  111020800      1       1  150064       2.4479     0.007185
enh46109     1  111323000  111324000      4       2  150064       2.3344    0.0097885
enh46110     1  111328500  111329500      3       1  150064       2.3524    0.0093251
enh46111     1  111330100  111331100      8       4  150064       3.7066   0.00010502
enh46121     1  111726100  111727100      3       2  150064       2.0564     0.019871
enh46134     1  111994800  111995800      2       1  150064       1.8799     0.030059
enh46150     1  112134200  112135200      3       2  150064       2.8477     0.002202
enh46151     1  112138400  112139400      4       2  150064       1.7021     0.044365
enh46159     1  112173000  112174000      2       1  150064       2.3791    0.0086766
enh46179     1  112423400  112424400      4       2  150064       2.6988    0.0034797
enh46180     1  112462800  112463800      4       1  150064       2.3463    0.0094814
enh46181     1  112490600  112491600      5       2  150064       1.6947     0.045069
enh46193     1  112941300  112942300      1       1  150064        2.381     0.008632
enh46194     1  112946300  112947300      1       1  150064        2.414     0.007889
enh46195     1  112947700  112948700      3       1  150064       2.1289     0.016631
enh46197     1  112951800  112952800      4       1  150064       2.5727    0.0050457
enh46198     1  112973100  112974100      3       1  150064       2.3021     0.010664
enh46199     1  112981600  112982600      1       1  150064       2.4559     0.007027
enh46200     1  112988800  112989800      4       2  150064       2.3688    0.0089225
enh46202     1  113007200  113008200      1       1  150064       2.0222      0.02158
enh46204     1  113054900  113055900      2       1  150064       3.7133   0.00010228
enh46207     1  113086900  113087900      1       1  150064       3.1847    0.0007246
enh46210     1  113159500  113160500      4       2  150064       3.9287   4.2698e-05
enh46215     1  113215800  113216800      2       1  150064       3.0364    0.0011973
enh46216     1  113218600  113219600      2       1  150064       2.7755    0.0027562
enh46217     1  113240200  113241200      3       1  150064       3.2094   0.00066502
enh46218     1  113241200  113242200      2       1  150064       3.6366   0.00013811
enh46255     1  113682700  113683700      1       1  150064       1.6575      0.04871
enh46258     1  113689400  113690400      3       1  150064       1.7311     0.041719
enh46260     1  113733400  113734400      1       1  150064       1.9418      0.02608
enh46261     1  113734300  113735300      1       1  150064       2.0642       0.0195
enh46263     1  113742200  113743200      1       1  150064       2.0602      0.01969
enh46264     1  113751700  113752700      2       1  150064        2.357    0.0092112
enh46275     1  113863100  113864100      2       1  150064         1.69     0.045515
enh46327     1  115000400  115001400      2       1  150064       2.0958     0.018052
enh46330     1  115049900  115050900      1       1  150064       2.5298     0.005706
enh46335     1  115256200  115257200      1       1  150064        2.363     0.009064
enh46338     1  115262800  115263800      3       2  150064        3.618   0.00014845
enh46339     1  115294900  115295900      3       2  150064       2.2466     0.012332
enh46343     1  115599600  115600600      3       1  150064       1.6865     0.045846
enh46344     1  115604800  115605800      2       1  150064       2.1718     0.014936
enh46345     1  115610700  115611700      3       2  150064       1.8631     0.031224
enh46347     1  115627300  115628300      1       1  150064       1.7163      0.04305
enh46351     1  115642400  115643400      6       2  150064       3.8735   5.3648e-05
enh46354     1  115711800  115712800      3       2  150064       1.9306     0.026767
enh46358     1  115772900  115773900      2       1  150064       3.0474     0.001154
enh46361     1  115906700  115907700      6       2  150064       2.6484    0.0040439
enh46363     1  116185900  116186900      1       1  150064       2.1895      0.01428
enh46364     1  116188700  116189700      5       2  150064       1.8713     0.030652
enh46381     1  116353400  116354400      4       2  150064       2.1851     0.014441
enh46410     1  116861200  116862200      5       2  150064       1.9533     0.025391
enh46449     1  117189500  117190500      1       1  150064       1.7897      0.03675
enh46457     1  117306400  117307400      2       1  150064       2.0483     0.020267
enh46458     1  117311500  117312500      2       1  150064        2.266     0.011725
enh46459     1  117320300  117321300      3       1  150064       3.3991   0.00033806
enh46460     1  117341400  117342400      4       1  150064       2.9556    0.0015601
enh46461     1  117347000  117348000      1       1  150064        3.049     0.001148
enh46463     1  117350200  117351200      1       1  150064       3.2432    0.0005909
enh46464     1  117367000  117368000      3       1  150064       3.4645   0.00026559
enh46466     1  117375300  117376300      3       2  150064       2.9293    0.0016989
enh46487     1  117546300  117547300      2       1  150064       1.8658     0.031034
enh46524     1  118188600  118189600      3       1  150064       1.9446     0.025913
enh46710     1  145609100  145610100      1       1  150064       1.8132       0.0349
enh46718     1  145726900  145727900      1       1  150064        1.699      0.04466
enh46720     1  146639800  146640800      1       1  150064       2.1682      0.01507
enh46721     1  146645400  146646400      6       2  150064       2.0747     0.019009
enh46722     1  146683200  146684200      6       2  150064       2.0291     0.021222
enh46724     1  146697400  146698400      6       3  150064       2.6682    0.0038132
enh46725     1  146708300  146709300      5       2  150064       2.5801    0.0049392
enh46726     1  146713000  146714000      2       1  150064       3.1524   0.00080975
enh46745     1  147234500  147235500      1       1  150064        2.155      0.01558
enh46765     1  149853400  149854400      2       1  150064       2.1646     0.015209
enh46770     1  149887500  149888500      1       1  150064       1.7468      0.04034
enh46771     1  149889400  149890400      1       1  150064       1.7202       0.0427
enh46772     1  149897500  149898500      4       2  150064       1.7368     0.041216
enh46773     1  149904200  149905200      1       1  150064       1.6726       0.0472
enh46782     1  149974100  149975100      2       1  150064       2.1726     0.014904
enh46787     1  149993200  149994200      4       1  150064       1.8382     0.033014
enh46788     1  150022100  150023100      1       1  150064         5.25    7.606e-08
enh46789     1  150036800  150037800      1       1  150064       5.5334     1.57e-08
enh46793     1  150126300  150127300      1       1  150064       2.7587     0.002902
enh46794     1  150129800  150130800      3       1  150064       5.8984   1.8355e-09
enh46795     1  150132100  150133100      4       1  150064       5.4742   2.1975e-08
enh46796     1  150133700  150134700      1       1  150064       5.8413    2.589e-09
enh46799     1  150158400  150159400      3       2  150064       4.7642   9.4794e-07
enh46800     1  150159200  150160200      1       1  150064       5.4736    2.205e-08
enh46802     1  150185000  150186000      3       2  150064       4.6806   1.4303e-06
enh46804     1  150209000  150210000      2       1  150064       1.9992     0.022793
enh46807     1  150241800  150242800      3       1  150064       4.9797   3.1842e-07
enh46809     1  150245700  150246700      1       1  150064        5.069        2e-07
enh46813     1  150294800  150295800      5       2  150064       5.3544   4.2929e-08
enh46814     1  150339400  150340400      3       2  150064       4.0739   2.3115e-05
enh46817     1  150359100  150360100      3       2  150064       3.9228   4.3755e-05
enh46818     1  150377800  150378800      3       2  150064       1.8845     0.029749
enh46819     1  150381100  150382100      2       1  150064       3.9694   3.6027e-05
enh46820     1  150382100  150383100      2       1  150064       3.9829   3.4041e-05
enh46821     1  150382800  150383800      3       1  150064       4.4268   4.7811e-06
enh46822     1  150449800  150450800      2       1  150064       4.9026   4.7291e-07
enh46823     1  150479900  150480900      5       2  150064       1.8588      0.03153
enh46824     1  150481300  150482300      5       3  150064       4.8443   6.3533e-07
enh46825     1  150486700  150487700      2       1  150064       4.1525   1.6446e-05
enh46826     1  150488900  150489900      2       1  150064       4.4767   3.7907e-06
enh46835     1  150546100  150547100      5       2  150064       1.6844     0.046052
enh46836     1  150553100  150554100      1       1  150064       1.7288      0.04192
enh46851     1  150724800  150725800      3       2  150064       2.6056     0.004585
enh46854     1  150779300  150780300      2       1  150064       1.7807     0.037479
enh46867     1  150951000  150952000      3       1  150064       2.2704     0.011591
enh46872     1  150974300  150975300      3       2  150064       4.4942   3.4915e-06
enh46876     1  150986100  150987100      2       1  150064       3.5318   0.00020636
enh46880     1  151021300  151022300      1       1  150064       3.8789    5.247e-05
enh46884     1  151034800  151035800      2       1  150064       1.8598     0.031455
enh46885     1  151035200  151036200      2       1  150064       2.0734     0.019068
enh46886     1  151041600  151042600      3       2  150064       3.2928   0.00049598
enh46889     1  151116100  151117100      5       3  150064       3.6183   0.00014828
enh46890     1  151119600  151120600      3       2  150064       2.7149    0.0033143
enh46899     1  151228000  151229000      2       1  150064       3.4523   0.00027791
enh46916     1  151370800  151371800      5       2  150064       2.6861    0.0036141
enh46917     1  151373100  151374100      1       1  150064       3.3175    0.0004542
enh46919     1  151428800  151429800      4       2  150064       2.1558     0.015551
enh46921     1  151444800  151445800      1       1  150064       2.5897     0.004803
enh46946     1  151685100  151686100      3       2  150064        1.726     0.042175
enh47001     1  153498300  153499300      1       1  150064       2.0546      0.01996
enh47045     1  153756200  153757200      1       1  150064       2.9848     0.001419
enh47046     1  153761400  153762400      1       1  150064       2.5081     0.006069
enh47048     1  153777600  153778600      3       1  150064       3.8478   5.9588e-05
enh47049     1  153821600  153822600      1       1  150064       2.8931     0.001907
enh47050     1  153838700  153839700      1       1  150064       2.2649      0.01176
enh47051     1  153848400  153849400      3       2  150064       3.3643   0.00038366
enh47054     1  153860200  153861200      4       2  150064       2.9093    0.0018114
enh47056     1  153901000  153902000      3       1  150064       2.0779      0.01886
enh47058     1  153919400  153920400      2       1  150064       2.1054     0.017629
enh47060     1  153931500  153932500      5       3  150064       2.2696     0.011615
enh47061     1  153933600  153934600      2       1  150064       2.7014    0.0034523
enh47062     1  153936800  153937800      2       1  150064       2.0757     0.018962
enh47064     1  153941200  153942200      3       1  150064       2.4604    0.0069387
enh47065     1  153947800  153948800      2       1  150064       2.2278     0.012946
enh47075     1  154149200  154150200      3       2  150064       2.3831    0.0085848
enh47078     1  154195000  154196000      1       1  150064       1.9978      0.02287
enh47081     1  154245800  154246800      1       1  150064       2.0864      0.01847
enh47086     1  154309700  154310700      3       2  150064       2.2376     0.012622
enh47089     1  154323600  154324600      3       2  150064       1.9547      0.02531
enh47093     1  154358600  154359600      2       1  150064       2.2642     0.011781
enh47101     1  154395600  154396600      4       2  150064       2.1786      0.01468
enh47103     1  154398900  154399900      1       1  150064       1.8516      0.03204
enh47106     1  154411200  154412200      5       3  150064        1.824     0.034075
enh47107     1  154414300  154415300      1       1  150064       1.7906      0.03668
enh47108     1  154415400  154416400      4       2  150064       2.2968     0.010815
enh47109     1  154417200  154418200      2       1  150064       2.0852     0.018525
enh47110     1  154418200  154419200      3       1  150064       2.5301     0.005701
enh47115     1  154443700  154444700      2       1  150064       1.7206     0.042664
enh47119     1  154467600  154468600      2       1  150064       2.0616     0.019625
enh47123     1  154528300  154529300      1       1  150064       2.2665      0.01171
enh47128     1  154595300  154596300      3       2  150064       1.7237      0.04238
enh47145     1  154828000  154829000      4       2  150064       2.0114     0.022141
enh47146     1  154832200  154833200      6       2  150064        3.068    0.0010777
enh47148     1  154842600  154843600      1       1  150064       3.8504    5.896e-05
enh47149     1  154849700  154850700      3       1  150064       3.9912   3.2872e-05
enh47154     1  154910700  154911700      5       2  150064       3.8442   6.0473e-05
enh47155     1  154913000  154914000      5       3  150064       3.6518   0.00013023
enh47158     1  154925100  154926100      1       1  150064       2.1154       0.0172
enh47165     1  154969500  154970500      1       1  150064       3.1513    0.0008127
enh47166     1  154986100  154987100      1       1  150064       3.8876    5.062e-05
enh47167     1  154987600  154988600      2       1  150064       2.0847     0.018548
enh47168     1  154991000  154992000      1       1  150064       2.3559      0.00924
enh47169     1  154995000  154996000      2       1  150064       3.2291   0.00062084
enh47176     1  155038600  155039600      1       1  150064        1.916      0.02768
enh47177     1  155042000  155043000      1       1  150064       1.8595      0.03148
enh47178     1  155043900  155044900      1       1  150064       2.5649     0.005161
enh47192     1  155111100  155112100      2       1  150064       1.7452     0.040475
enh47203     1  155190000  155191000      2       1  150064       2.2491     0.012254
enh47204     1  155194300  155195300      3       1  150064       1.9033     0.028501
enh47205     1  155195200  155196200      1       1  150064        2.079      0.01881
enh47209     1  155214800  155215800      1       1  150064       2.2046      0.01374
enh47211     1  155223000  155224000      1       1  150064       2.1998      0.01391
enh47213     1  155230000  155231000      1       1  150064       2.0678      0.01933
enh47215     1  155241300  155242300      2       1  150064       2.0835     0.018604
enh47217     1  155248100  155249100      2       1  150064       2.2396     0.012558
enh47219     1  155274300  155275300      2       1  150064       2.0781     0.018851
enh47220     1  155275400  155276400      2       1  150064        2.481    0.0065508
enh47221     1  155277100  155278100      2       1  150064       2.5297     0.005708
enh47222     1  155279900  155280900      1       1  150064       2.7019     0.003447
enh47224     1  155289400  155290400      2       1  150064       1.8741      0.03046
enh47228     1  155477400  155478400      1       1  150064       2.3163      0.01027
enh47231     1  155505700  155506700      1       1  150064        2.431     0.007528
enh47238     1  155605800  155606800      1       1  150064       2.7108     0.003356
enh47239     1  155617700  155618700      2       1  150064       2.5713    0.0050652
enh47240     1  155618200  155619200      2       1  150064       1.8937     0.029134
enh47249     1  155862700  155863700      1       1  150064       3.1041    0.0009543
enh47250     1  155879100  155880100      2       1  150064       2.5756    0.0050033
enh47252     1  155899000  155900000      2       1  150064       2.8539    0.0021592
enh47253     1  155899600  155900600      2       1  150064       1.7528     0.039814
enh47254     1  155904600  155905600      1       1  150064       2.0349      0.02093
enh47255     1  155907700  155908700      2       1  150064       2.6992    0.0034752
enh47256     1  155909100  155910100      1       1  150064       1.9564      0.02521
enh47266     1  155958200  155959200      1       1  150064       2.4907     0.006375
enh47267     1  155959900  155960900      2       1  150064       2.8238    0.0023733
enh47269     1  155974500  155975500      3       2  150064       3.6245   0.00014478
enh47272     1  156022000  156023000      1       1  150064        3.503      0.00023
enh47276     1  156033100  156034100      1       1  150064       1.7568      0.03948
enh47277     1  156045300  156046300      3       2  150064       1.6535     0.049113
enh47280     1  156060100  156061100      2       1  150064       1.8362     0.033167
enh47281     1  156066200  156067200      1       1  150064       1.6961      0.04493
enh47282     1  156070600  156071600      1       1  150064       1.9914      0.02322
enh47283     1  156073600  156074600      1       1  150064       1.7129      0.04337
enh47285     1  156082000  156083000      1       1  150064       1.6693      0.04753
enh47288     1  156100200  156101200      5       1  150064       1.6464     0.049836
enh47296     1  156131700  156132700      2       1  150064       2.9325     0.001681
enh47347     1  156709400  156710400      2       1  150064       1.9691     0.024469
enh47348     1  156711500  156712500      4       2  150064       2.4346    0.0074544
enh47408     1  157961900  157962900      1       1  150064        1.748      0.04023
enh47469     1  159888500  159889500      1       1  150064       1.8152      0.03475
enh47479     1  159973600  159974600      2       1  150064       1.8829     0.029854
enh47480     1  159993700  159994700      3       1  150064       2.0628     0.019566
enh47484     1  160047900  160048900      3       1  150064        1.956     0.025232
enh47486     1  160063600  160064600      2       1  150064        2.272     0.011542
enh47494     1  160162400  160163400      4       2  150064       1.6516     0.049309
enh47495     1  160163100  160164100      4       2  150064       2.5539    0.0053259
enh47496     1  160173700  160174700      1       1  150064       3.0586     0.001112
enh47501     1  160227100  160228100      1       1  150064       2.5181       0.0059
enh47503     1  160229800  160230800      1       1  150064       2.8501     0.002185
enh47504     1  160233000  160234000      3       1  150064       2.7284    0.0031825
enh47509     1  160314000  160315000      1       1  150064       2.4281     0.007589
enh47511     1  160316500  160317500      4       2  150064       2.8063    0.0025057
enh47512     1  160344900  160345900      2       1  150064       1.9713     0.024342
enh47513     1  160345800  160346800      6       2  150064        3.078     0.001042
enh47517     1  160377400  160378400      6       1  150064       1.9513     0.025512
enh47518     1  160399000  160400000      1       1  150064       2.5519     0.005357
enh47549     1  160654400  160655400      2       1  150064       2.3982    0.0082382
enh47569     1  160850500  160851500      2       1  150064       2.2354     0.012697
enh47618     1  161197500  161198500      1       1  150064       1.9315      0.02671
enh47631     1  161469200  161470200      2       1  150064       2.0258     0.021395
enh47632     1  161482200  161483200      1       1  150064       2.1487      0.01583
enh47665     1  162161800  162162800      7       3  150064       1.7444     0.040547
enh47668     1  162176700  162177700      3       2  150064       2.0176     0.021818
enh47678     1  162323100  162324100      1       1  150064       1.6608      0.04838
enh47696     1  162529700  162530700      2       1  150064       1.9254      0.02709
enh47697     1  162535100  162536100      3       2  150064       1.8788     0.030133
enh47699     1  162537600  162538600      1       1  150064       2.5817     0.004916
enh47703     1  162553200  162554200      4       1  150064        2.729    0.0031764
enh47716     1  162679500  162680500      4       2  150064       1.6848     0.046018
enh47725     1  163292500  163293500      3       1  150064       1.6795     0.046525
enh47729     1  163634600  163635600      5       3  150064        1.959     0.025055
enh47780     1  164763400  164764400      2       1  150064       1.8374     0.033078
enh47781     1  164770700  164771700      1       1  150064        2.031      0.02113
enh47790     1  165570600  165571600      8       4  150064       1.9019     0.028591
enh47791     1  165597800  165598800      8       2  150064       2.0484     0.020263
enh47792     1  165598600  165599600      8       2  150064       1.8212     0.034289
enh47798     1  165616500  165617500      5       2  150064       1.7689     0.038455
enh47803     1  165721200  165722200      4       2  150064       2.4999    0.0062122
enh47805     1  165739200  165740200      2       1  150064       2.3176     0.010235
enh47809     1  165811200  165812200      6       2  150064       2.0958     0.018051
enh47810     1  165818300  165819300      2       1  150064       1.7394     0.040981
enh47811     1  165820000  165821000      1       1  150064       2.3718     0.008852
enh47812     1  165823000  165824000      1       1  150064       2.4075     0.008032
enh47814     1  165827900  165828900      1       1  150064       2.9694     0.001492
enh47815     1  165829500  165830500      4       2  150064       2.1166     0.017146
enh47832     1  166058500  166059500      1       1  150064         2.29      0.01101
enh47838     1  166843500  166844500      2       1  150064       3.4847   0.00024635
enh47856     1  167133200  167134200      2       1  150064       1.7827      0.03732
enh47858     1  167187800  167188800      1       1  150064       2.7692      0.00281
enh47946     1  168054100  168055100      1       1  150064       2.2271      0.01297
enh47963     1  168356100  168357100      3       2  150064       2.2226     0.013122
enh47968     1  168408800  168409800      2       1  150064       2.0125     0.022083
enh48020     1  169087500  169088500     10       2  150064       1.9473     0.025751
enh48044     1  169695800  169696800      4       2  150064       1.7402     0.040913
enh48045     1  169731600  169732600     13       3  150064       1.7826     0.037322
enh48055     1  170038000  170039000      3       2  150064       1.6493     0.049543
enh48062     1  170503200  170504200      2       1  150064       1.7098     0.043654
enh48093     1  171403700  171404700     11       2  150064       1.7213     0.042595
enh48106     1  171751800  171752800      3       1  150064       2.1709     0.014968
enh48122     1  172312400  172313400      2       1  150064       1.8722     0.030589
enh48124     1  172326200  172327200      2       1  150064       1.8137     0.034864
enh48125     1  172329100  172330100      1       1  150064       1.8053      0.03551
enh48128     1  172351500  172352500      2       1  150064       2.7009     0.003458
enh48129     1  172359600  172360600      5       2  150064       2.3137     0.010341
enh48130     1  172362900  172363900      6       2  150064       1.7204     0.042678
enh48131     1  172368100  172369100      3       2  150064       1.9916     0.023205
enh48138     1  172500000  172501000      3       2  150064       1.6888     0.045631
enh48172     1  173388800  173389800      5       2  150064       2.6576    0.0039345
enh48173     1  173395300  173396300      3       1  150064       1.9225     0.027271
enh48174     1  173399700  173400700      1       1  150064        2.312      0.01039
enh48176     1  173442800  173443800      4       2  150064       1.7748     0.037967
enh48177     1  173448000  173449000      3       1  150064       2.5016    0.0061821
enh48178     1  173448800  173449800      2       1  150064       2.3269    0.0099847
enh48182     1  173683000  173684000      1       1  150064       3.4023    0.0003341
enh48183     1  173685700  173686700      1       1  150064       3.4989    0.0002336
enh48186     1  173838600  173839600      2       1  150064       3.0471    0.0011552
enh48189     1  173974500  173975500      1       1  150064       3.4302    0.0003016
enh48190     1  173977300  173978300      6       1  150064       3.2792   0.00052049
enh48191     1  173987500  173988500      3       2  150064       3.4074   0.00032796
enh48192     1  173992500  173993500      2       1  150064       2.9267    0.0017129
enh48194     1  174129700  174130700      3       1  150064       3.0948   0.00098468
enh48195     1  174130400  174131400      3       1  150064       2.9874    0.0014067
enh48197     1  174135400  174136400      2       1  150064       2.7721    0.0027845
enh48199     1  174235800  174236800      1       1  150064       3.2746    0.0005291
enh48201     1  174658300  174659300      1       1  150064       2.0447      0.02044
enh48202     1  174767800  174768800      1       1  150064       3.2494    0.0005783
enh48214     1  174936600  174937600      2       1  150064       2.1912     0.014219
enh48216     1  174945500  174946500      1       1  150064       2.8844     0.001961
enh48223     1  174998300  174999300      2       1  150064       1.9851     0.023567
enh48224     1  175040800  175041800      3       2  150064       1.7792     0.037602
enh48230     1  175138400  175139400      3       1  150064       3.3641   0.00038396
enh48231     1  175155700  175156700      5       2  150064       3.5617   0.00018423
enh48233     1  175158700  175159700      2       1  150064       3.0267     0.001236
enh48234     1  175162500  175163500      4       1  150064       3.3679   0.00037868
enh48240     1  175218200  175219200      3       2  150064       2.0417     0.020591
enh48243     1  175256200  175257200      2       1  150064        1.717      0.04299
enh48244     1  175256900  175257900      2       1  150064       1.8465     0.032413
enh48245     1  175288200  175289200      3       1  150064       1.6749     0.046977
enh48248     1  175809200  175810200      2       1  150064       3.0722    0.0010625
enh48251     1  176027800  176028800      6       3  150064       2.2438     0.012422
enh48255     1  176194600  176195600      2       1  150064       2.5582    0.0052608
enh48256     1  176625600  176626600      3       2  150064       1.8445     0.032556
enh48264     1  177243800  177244800      1       1  150064       1.7228      0.04246
enh48265     1  177316000  177317000      1       1  150064       3.8426    6.088e-05
enh48266     1  177319800  177320800      2       1  150064       1.8755     0.030364
enh48267     1  177320800  177321800      3       1  150064       1.9305      0.02677
enh48268     1  177554300  177555300      1       1  150064       1.9656      0.02467
enh48273     1  177914700  177915700      6       3  150064       3.0534    0.0011315
enh48283     1  178025700  178026700      2       1  150064       2.0695     0.019247
enh48284     1  178030100  178031100      2       1  150064       2.7253    0.0032124
enh48301     1  178357600  178358600      1       1  150064       1.8337      0.03335
enh48302     1  178455500  178456500      2       1  150064       2.0794     0.018792
enh48327     1  178942100  178943100      1       1  150064       2.9835     0.001425
enh48346     1  179098200  179099200      4       1  150064       1.6833     0.046155
enh48347     1  179110600  179111600      1       1  150064       1.9879      0.02341
enh48348     1  179112000  179113000      3       1  150064       1.7358     0.041304
enh48357     1  179199400  179200400      1       1  150064       1.8435      0.03263
enh48370     1  179783000  179784000      2       1  150064       1.8026     0.035728
enh48375     1  179853700  179854700      2       1  150064       1.6764     0.046831
enh48381     1  179997000  179998000      2       1  150064       1.7285     0.041949
enh48403     1  180602800  180603800      4       2  150064       2.1448     0.015983
enh48407     1  180895700  180896700      3       2  150064       1.8117     0.035014
enh48436     1  181104800  181105800      2       1  150064       1.7918     0.036584
enh48437     1  181108200  181109200     11       2  150064       1.6601     0.048445
enh48447     1  181410600  181411600      3       2  150064       2.0139     0.022012
enh48457     1  182115400  182116400      6       3  150064       2.6885    0.0035882
enh48478     1  182306800  182307800      1       1  150064       2.1135      0.01728
enh48502     1  182996000  182997000      5       2  150064       1.6532      0.04915
enh48533     1  183213600  183214600      1       1  150064       1.6873      0.04577
enh48537     1  183255800  183256800      1       1  150064       2.4652     0.006847
enh48538     1  183272200  183273200      2       1  150064       2.0999      0.01787
enh48548     1  183443500  183444500      2       1  150064       3.0031    0.0013362
enh48550     1  183449500  183450500      1       1  150064       3.0575     0.001116
enh48598     1  183895700  183896700      1       1  150064       2.0017      0.02266
enh48605     1  184120300  184121300      1       1  150064       2.2839      0.01119
enh48609     1  184159900  184160900      3       2  150064       1.9501     0.025585
enh48610     1  184191500  184192500      5       2  150064       2.3228     0.010096
enh48614     1  184331800  184332800      1       1  150064       2.7741     0.002768
enh48628     1  184431100  184432100      2       1  150064       1.9928     0.023142
enh48629     1  184452100  184453100      5       3  150064       2.3288    0.0099353
enh48633     1  184476400  184477400      1       1  150064       2.4618     0.006913
enh48637     1  184503900  184504900      3       2  150064       2.1753     0.014806
enh48649     1  184633400  184634400      3       2  150064       2.1721     0.014923
enh48654     1  184725000  184726000      3       1  150064       2.1648       0.0152
enh48673     1  184927900  184928900      6       3  150064       2.1692     0.015034
enh48674     1  184939900  184940900      2       1  150064       2.3995    0.0082089
enh48675     1  184950800  184951800      3       1  150064        2.411    0.0079547
enh48682     1  185127500  185128500      1       1  150064       1.9047      0.02841
enh48707     1  185506100  185507100      1       1  150064       1.7943      0.03638
enh48724     1  186342200  186343200      1       1  150064        1.751      0.03997
enh48725     1  186345900  186346900      1       1  150064       1.7256      0.04221
enh48730     1  186780600  186781600      1       1  150064       1.8077      0.03533
enh48764     1  192841500  192842500      2       1  150064       2.8487    0.0021948
enh48767     1  192873300  192874300      3       1  150064       2.6284     0.004289
enh48768     1  192877000  192878000      3       1  150064       2.8647    0.0020872
enh48780     1  193023800  193024800      3       1  150064        2.477    0.0066243
enh48784     1  193072100  193073100      1       1  150064       3.0838     0.001022
enh48787     1  193089800  193090800      2       1  150064       3.0646    0.0010898
enh48788     1  193092900  193093900      3       1  150064       3.1849   0.00072396
enh48791     1  193158600  193159600      2       1  150064       2.6785    0.0036974
enh48792     1  193159400  193160400      1       1  150064       3.2848    0.0005103
enh48793     1  193279600  193280600      1       1  150064       3.0684     0.001076
enh48794     1  193282300  193283300      3       1  150064       2.9667    0.0015049
enh48808     1  193558500  193559500      5       1  150064       1.7012     0.044455
enh48810     1  193643500  193644500      4       2  150064       2.0481     0.020275
enh48818     1  197165500  197166500      3       2  150064       2.8876    0.0019407
enh48821     1  197632400  197633400      1       1  150064       2.5566     0.005285
enh48824     1  197732400  197733400      1       1  150064       2.5504      0.00538
enh48827     1  197745600  197746600      2       1  150064       2.0544     0.019967
enh48828     1  197747300  197748300      1       1  150064        2.516     0.005934
enh48829     1  197751900  197752900      1       1  150064        2.368     0.008942
enh48865     1  198627600  198628600      4       1  150064       1.8369     0.033109
enh48877     1  198805900  198806900      1       1  150064       3.2068    0.0006712
enh48905     1  200270300  200271300      3       2  150064       2.2916     0.010963
enh48910     1  200379600  200380600      2       1  150064         2.31     0.010443
enh48912     1  200406200  200407200      1       1  150064       3.4739    0.0002565
enh48913     1  200457300  200458300      3       2  150064       2.6382    0.0041671
enh48934     1  200874200  200875200      8       3  150064        3.523   0.00021338
enh48935     1  200876700  200877700      1       1  150064       3.6921    0.0001112
enh48936     1  200878500  200879500      2       1  150064       3.3926   0.00034621
enh48937     1  200881500  200882500      4       2  150064       2.0745     0.019016
enh48938     1  200885500  200886500      2       1  150064       3.4882   0.00024311
enh48940     1  200941100  200942100      7       3  150064       1.8872     0.029566
enh48941     1  200961500  200962500      2       1  150064        4.149     1.67e-05
enh48944     1  200995300  200996300      1       1  150064       2.3237      0.01007
enh48945     1  201011400  201012400      5       3  150064       2.9667     0.001505
enh48946     1  201025000  201026000      3       1  150064       2.0282     0.021271
enh48951     1  201106400  201107400      2       1  150064       1.7983     0.036062
enh48959     1  201271300  201272300      2       1  150064       1.8281     0.033768
enh48960     1  201278000  201279000      2       1  150064       1.7746     0.037982
enh48962     1  201363700  201364700      8       4  150064       2.1948     0.014089
enh48972     1  201451300  201452300      6       2  150064       2.0981     0.017949
enh49022     1  201685400  201686400      3       2  150064       1.9464     0.025806
enh49032     1  201729700  201730700      3       2  150064       2.9432    0.0016242
enh49038     1  201797300  201798300      3       2  150064       2.6745    0.0037417
enh49040     1  201818500  201819500      1       1  150064       1.6978      0.04477
enh49046     1  201868400  201869400      1       1  150064        1.818      0.03453
enh49047     1  201869300  201870300      1       1  150064       1.6739      0.04708
enh49070     1  202014500  202015500      1       1  150064       2.1061       0.0176
enh49081     1  202077900  202078900      8       3  150064       1.8512     0.032073
enh49087     1  202111200  202112200      5       2  150064       2.1389      0.01622
enh49088     1  202114400  202115400      1       1  150064         1.77      0.03836
enh49145     1  202927800  202928800      2       1  150064       1.6632     0.048132
enh49153     1  203015800  203016800      1       1  150064       2.0533      0.02002
enh49157     1  203098500  203099500      2       1  150064       2.3209     0.010145
enh49184     1  203323100  203324100      2       1  150064        1.962     0.024882
enh49217     1  203593800  203594800      2       1  150064       1.7098     0.043649
enh49234     1  203651100  203652100      4       1  150064         1.92     0.027429
enh49254     1  204010400  204011400      3       2  150064       2.1398     0.016185
enh49256     1  204041200  204042200      3       2  150064       3.7423   9.1186e-05
enh49257     1  204045300  204046300      2       1  150064       2.5349    0.0056243
enh49258     1  204046800  204047800      3       2  150064       3.0915   0.00099578
enh49260     1  204049400  204050400      2       1  150064       2.3558    0.0092406
enh49262     1  204051800  204052800      1       1  150064       2.9675     0.001501
enh49270     1  204071500  204072500      2       1  150064       1.9284     0.026901
enh49282     1  204195600  204196600      5       1  150064       1.7631      0.03894
enh49283     1  204222900  204223900      1       1  150064       2.5598     0.005237
enh49288     1  204249100  204250100      4       2  150064       1.8879     0.029521
enh49290     1  204254700  204255700      4       1  150064       2.6986    0.0034813
enh49323     1  204411600  204412600      1       1  150064       2.1158      0.01718
enh49324     1  204416000  204417000      2       1  150064        1.882      0.02992
enh49325     1  204419600  204420600      3       1  150064       1.7121     0.043436
enh49326     1  204421500  204422500      5       2  150064       2.0559     0.019897
enh49327     1  204423500  204424500      3       1  150064       2.9259    0.0017172
enh49328     1  204432500  204433500      1       1  150064       1.7394      0.04098
enh49329     1  204437200  204438200      4       2  150064       2.2551     0.012065
enh49333     1  204450100  204451100      6       2  150064       3.5434   0.00019752
enh49335     1  204452700  204453700      3       2  150064       2.8009    0.0025478
enh49336     1  204460300  204461300      1       1  150064       3.1976     0.000693
enh49337     1  204464400  204465400      3       2  150064       2.2606     0.011893
enh49339     1  204482100  204483100      2       1  150064       3.1888   0.00071438
enh49340     1  204484200  204485200      4       2  150064       3.1615   0.00078491
enh49342     1  204489200  204490200      1       1  150064       3.3424    0.0004153
enh49344     1  204492600  204493600      3       2  150064       2.4346    0.0074531
enh49346     1  204534100  204535100      2       1  150064       2.6479    0.0040503
enh49347     1  204543400  204544400      3       2  150064       3.2053   0.00067472
enh49348     1  204547200  204548200      3       2  150064       2.5157    0.0059397
enh49349     1  204548500  204549500      5       2  150064       2.8774    0.0020045
enh49350     1  204561000  204562000      4       2  150064       2.4815     0.006541
enh49355     1  204637400  204638400      3       2  150064       1.9939      0.02308
enh49377     1  204972200  204973200      5       2  150064       3.3134   0.00046082
enh49378     1  204982700  204983700      5       2  150064       1.6684     0.047616
enh49380     1  205060300  205061300      1       1  150064       3.1723    0.0007562
enh49381     1  205088700  205089700      4       1  150064       2.0429      0.02053
enh49382     1  205110300  205111300      5       2  150064       3.7788   7.8797e-05
enh49383     1  205110800  205111800      5       2  150064       3.9274   4.2929e-05
enh49384     1  205113800  205114800      1       1  150064       2.8371     0.002276
enh49385     1  205144300  205145300      2       1  150064       4.1479   1.6775e-05
enh49386     1  205152600  205153600      5       2  150064       4.3555   6.6377e-06
enh49387     1  205157000  205158000      4       2  150064       4.1821   1.4442e-05
enh49388     1  205160000  205161000      1       1  150064       3.9929    3.264e-05
enh49389     1  205172700  205173700      3       1  150064       3.7427   9.1036e-05
enh49390     1  205178800  205179800      4       2  150064       4.4417   4.4622e-06
enh49391     1  205181200  205182200      2       1  150064       3.1831   0.00072844
enh49394     1  205204100  205205100      4       2  150064         2.54    0.0055425
enh49395     1  205206600  205207600      5       3  150064       3.2408   0.00059605
enh49396     1  205216000  205217000      4       2  150064       2.4166    0.0078334
enh49397     1  205217900  205218900      3       2  150064       2.3691    0.0089157
enh49398     1  205224900  205225900      4       2  150064        2.585    0.0048691
enh49404     1  205248800  205249800      4       2  150064       1.9374     0.026346
enh49411     1  205280100  205281100      1       1  150064       1.9549       0.0253
enh49417     1  205321200  205322200      3       1  150064       2.2835     0.011199
enh49419     1  205325600  205326600      1       1  150064       1.7587      0.03931
enh49431     1  205462100  205463100      5       2  150064       2.5266    0.0057585
enh49438     1  205492400  205493400      4       2  150064       2.2143     0.013404
enh49443     1  205518600  205519600      3       2  150064       1.8913     0.029289
enh49445     1  205544200  205545200      5       3  150064       2.2067     0.013668
enh49446     1  205551400  205552400      4       2  150064       1.6664     0.047813
enh49450     1  205562700  205563700      5       2  150064       1.7678     0.038543
enh49451     1  205568100  205569100      7       3  150064       2.3512     0.009356
enh49468     1  205779900  205780900      1       1  150064       2.4157     0.007853
enh49470     1  205803600  205804600      2       1  150064       2.3811    0.0086296
enh49488     1  206589300  206590300      2       1  150064       1.6656     0.047892
enh49494     1  206645500  206646500      6       3  150064       1.8622     0.031289
enh49567     1  207208100  207209100      1       1  150064       3.4425    0.0002882
enh49568     1  207219700  207220700      1       1  150064       3.3815    0.0003604
enh49570     1  207225000  207226000      2       1  150064       2.7994    0.0025596
enh49573     1  207238600  207239600      2       1  150064       2.9927    0.0013825
enh49575     1  207243400  207244400      2       1  150064       2.9267    0.0017129
enh49576     1  207250600  207251600      2       1  150064       2.7064    0.0034006
enh49593     1  207916800  207917800      3       1  150064       3.7229   9.8465e-05
enh49595     1  207921600  207922600      1       1  150064       2.8594     0.002122
enh49596     1  207923300  207924300      2       1  150064       3.7753   7.9905e-05
enh49597     1  207927700  207928700      2       1  150064       3.4074   0.00032789
enh49600     1  207970700  207971700      2       1  150064       2.3981    0.0082408
enh49601     1  207972000  207973000      1       1  150064       3.7794     7.86e-05
enh49602     1  207978700  207979700      5       2  150064       4.6209   1.9107e-06
enh49603     1  207983300  207984300      5       3  150064       2.7015    0.0034518
enh49604     1  207988200  207989200      3       2  150064       2.0122     0.022101
enh49605     1  207991700  207992700      1       1  150064       4.9996    2.872e-07
enh49606     1  207992800  207993800      6       3  150064       4.3047   8.3618e-06
enh49608     1  208001500  208002500      1       1  150064       4.9466    3.777e-07
enh49610     1  208006800  208007800      3       2  150064       3.2114   0.00066045
enh49611     1  208007800  208008800      4       2  150064       2.2788      0.01134
enh49612     1  208010800  208011800      5       2  150064       2.7321    0.0031469
enh49613     1  208014900  208015900      3       2  150064       3.7542    8.695e-05
enh49614     1  208017800  208018800      8       3  150064       4.6857   1.3953e-06
enh49615     1  208018300  208019300      4       2  150064       4.3419   7.0631e-06
enh49617     1  208026200  208027200      6       3  150064       2.7576     0.002911
enh49618     1  208032100  208033100     10       4  150064       3.1087    0.0009395
enh49619     1  208034700  208035700      6       2  150064       3.2288   0.00062155
enh49622     1  208046100  208047100      2       1  150064       2.4233    0.0076908
enh49624     1  208056800  208057800      3       2  150064       2.0467     0.020342
enh49625     1  208058300  208059300      4       1  150064       2.3278    0.0099622
enh49641     1  208263200  208264200      4       2  150064       3.0281    0.0012306
enh49643     1  208278400  208279400      4       1  150064       2.3049     0.010587
enh49644     1  208281000  208282000      4       2  150064       1.8807     0.030007
enh49646     1  208291500  208292500      7       3  150064       2.3704    0.0088856
enh49647     1  208292700  208293700      2       1  150064       2.3136     0.010346
enh49648     1  208305200  208306200      3       2  150064       2.9641    0.0015178
enh49649     1  208307400  208308400      2       1  150064       2.7083    0.0033817
enh49651     1  208315000  208316000      2       1  150064       1.6974     0.044813
enh49653     1  208325400  208326400      8       4  150064       1.8083     0.035283
enh49655     1  208338000  208339000      6       2  150064        1.831     0.033548
enh49664     1  208386700  208387700      2       1  150064       2.0546     0.019961
enh49665     1  208393100  208394100      2       1  150064       2.9953    0.0013711
enh49668     1  208406100  208407100      5       2  150064        2.299     0.010753
enh49676     1  209124800  209125800      1       1  150064       2.2597      0.01192
enh49685     1  209572100  209573100      1       1  150064       2.1746      0.01483
enh49746     1  211430200  211431200      6       3  150064       1.9841     0.023623
enh49747     1  211434400  211435400      6       4  150064       2.5508    0.0053739
enh49752     1  211507700  211508700      7       3  150064        1.944      0.02595
enh49756     1  211522600  211523600      2       1  150064       2.3008     0.010701
enh49760     1  211556800  211557800      4       2  150064       2.1653     0.015181
enh49766     1  211715200  211716200      1       1  150064       1.8722      0.03059
enh49769     1  211747800  211748800      2       1  150064       1.9267     0.027006
enh49773     1  211781000  211782000      5       3  150064       2.2041     0.013757
enh49786     1  211911800  211912800      1       1  150064        1.815      0.03476
enh49828     1  212420300  212421300      2       1  150064       1.9187     0.027512
enh49829     1  212428900  212429900      7       2  150064       2.3348    0.0097762
enh49835     1  212588600  212589600      4       2  150064       2.0919     0.018222
enh49837     1  212607300  212608300      1       1  150064       2.1962      0.01404
enh49855     1  212769100  212770100      5       3  150064       2.1181     0.017082
enh49886     1  213843300  213844300     12       3  150064       2.0116      0.02213
enh49893     1  214175400  214176400      3       2  150064       2.9538    0.0015695
enh49903     1  214510600  214511600      4       2  150064       2.3236     0.010075
enh49911     1  214679400  214680400      7       3  150064       1.8492     0.032211
enh49913     1  214687600  214688600      2       1  150064       2.1348     0.016389
enh49917     1  214715400  214716400      6       2  150064       1.8077     0.035323
enh49919     1  214721800  214722800      2       1  150064        2.346    0.0094877
enh49937     1  218632900  218633900      2       1  150064       2.0383     0.020761
enh49956     1  220217100  220218100      4       2  150064       2.0934     0.018156
enh49961     1  220266300  220267300      2       1  150064        2.041     0.020624
enh49972     1  220551900  220552900      5       2  150064       1.7845     0.037173
enh49986     1  220924100  220925100      1       1  150064       2.1008      0.01783
enh50004     1  221242100  221243100      1       1  150064        1.732      0.04164
enh50033     1  222628200  222629200      3       1  150064       2.8637    0.0020939
enh50042     1  222816200  222817200      1       1  150064       2.1669      0.01512
enh50043     1  222827800  222828800      2       1  150064       2.3402    0.0096374
enh50049     1  222945600  222946600      3       1  150064       2.5563    0.0052903
enh50081     1  223888100  223889100      1       1  150064       1.9712      0.02435
enh50083     1  223898500  223899500      5       2  150064       3.4557   0.00027439
enh50084     1  223905200  223906200      5       3  150064       3.2641    0.0005491
enh50085     1  223906600  223907600      6       2  150064       2.6822    0.0036571
enh50086     1  223910400  223911400      2       1  150064       2.8653    0.0020828
enh50087     1  223913000  223914000      1       1  150064       2.8498     0.002187
enh50088     1  223914900  223915900      1       1  150064       2.6463     0.004069
enh50090     1  223923500  223924500      3       2  150064       3.4294   0.00030247
enh50091     1  223925000  223926000      3       2  150064       2.2327     0.012785
enh50092     1  223926500  223927500      1       1  150064       1.6616       0.0483
enh50094     1  223930200  223931200      9       2  150064        1.693     0.045231
enh50096     1  223936700  223937700      3       1  150064       2.5361    0.0056044
enh50097     1  223952600  223953600      3       1  150064       2.5186    0.0058919
enh50098     1  223959100  223960100      4       2  150064       3.7196   9.9754e-05
enh50099     1  223963300  223964300      2       1  150064       2.9646    0.0015153
enh50102     1  224019600  224020600      3       2  150064       3.8655   5.5423e-05
enh50103     1  224021300  224022300      6       2  150064       2.6392    0.0041545
enh50104     1  224022100  224023100      3       1  150064       2.6036    0.0046124
enh50105     1  224023400  224024400      1       1  150064       3.4465     0.000284
enh50136     1  224564900  224565900      4       2  150064        2.242     0.012481
enh50137     1  224566500  224567500      2       1  150064       2.4161    0.0078444
enh50140     1  224617300  224618300      3       2  150064       2.1806     0.014606
enh50142     1  224623600  224624600      2       1  150064       2.0591     0.019744
enh50143     1  224642500  224643500      2       1  150064       3.2782   0.00052233
enh50144     1  224646700  224647700      3       1  150064       2.5168    0.0059212
enh50148     1  224689800  224690800      3       2  150064       3.2519   0.00057309
enh50155     1  224810500  224811500      4       2  150064       1.7083      0.04379
enh50165     1  225606300  225607300      1       1  150064       1.8539      0.03188
enh50198     1  225934100  225935100      3       2  150064       1.8934     0.029152
enh50208     1  226012500  226013500      9       4  150064       1.7881     0.036883
enh50211     1  226035000  226036000      2       1  150064       1.9978     0.022868
enh50214     1  226051700  226052700      2       1  150064       2.1749     0.014817
enh50215     1  226053600  226054600      2       1  150064         2.39    0.0084246
enh50218     1  226063900  226064900      3       1  150064       2.8898    0.0019273
enh50221     1  226084900  226085900      4       2  150064       1.7422     0.040738
enh50232     1  226184000  226185000      2       1  150064        1.676     0.046864
enh50241     1  226254000  226255000      2       1  150064       2.7206    0.0032585
enh50242     1  226269800  226270800      2       1  150064       2.3561    0.0092342
enh50247     1  226311200  226312200      1       1  150064       2.6169     0.004437
enh50250     1  226316100  226317100      6       4  150064       1.8735       0.0305
enh50256     1  226498000  226499000      2       1  150064       2.6384    0.0041644
enh50261     1  226591300  226592300      2       1  150064       2.2468     0.012325
enh50262     1  226592300  226593300      6       2  150064       1.8514     0.032054
enh50272     1  226762800  226763800      3       2  150064       2.5286    0.0057258
enh50273     1  226790300  226791300      5       3  150064        1.948     0.025706
enh50277     1  226825300  226826300      1       1  150064       2.5273     0.005747
enh50278     1  226831700  226832700      4       2  150064       1.8042     0.035604
enh50289     1  226900300  226901300      2       1  150064        2.564    0.0051738
enh50294     1  226915000  226916000      2       1  150064       2.3349    0.0097731
enh50295     1  226917500  226918500      1       1  150064       2.6623     0.003881
enh50296     1  226918700  226919700      2       1  150064       1.8456     0.032478
enh50297     1  226920000  226921000      3       2  150064       2.8733    0.0020312
enh50298     1  226927400  226928400      2       1  150064       2.0898     0.018317
enh50304     1  227014700  227015700      5       2  150064       2.1254     0.016775
enh50306     1  227051600  227052600      3       2  150064       2.6352    0.0042039
enh50307     1  227059300  227060300      2       1  150064       1.9534     0.025384
enh50308     1  227063000  227064000      4       2  150064       1.6895     0.045558
enh50309     1  227069300  227070300      2       1  150064       1.7809     0.037463
enh50310     1  227071500  227072500      5       2  150064       2.2744      0.01147
enh50329     1  227506900  227507900      5       2  150064       1.9373     0.026355
enh50331     1  227518000  227519000      3       1  150064       2.6482    0.0040461
enh50332     1  227522800  227523800      1       1  150064       2.4622     0.006904
enh50334     1  227544500  227545500      6       2  150064       2.4737    0.0066859
enh50335     1  227552900  227553900      3       2  150064       1.8568     0.031673
enh50389     1  228870000  228871000      2       1  150064       1.8273     0.033824
enh50390     1  228873700  228874700      9       4  150064       1.9712      0.02435
enh50410     1  229066100  229067100      3       2  150064        1.754     0.039717
enh50412     1  229084700  229085700     12       4  150064       1.7526     0.039832
enh50415     1  229121900  229122900      6       2  150064       1.7394     0.040981
enh50418     1  229162800  229163800      1       1  150064       1.8157      0.03471
enh50490     1  230222200  230223200      1       1  150064       2.1121      0.01734
enh50491     1  230238900  230239900      3       1  150064       3.5544   0.00018939
enh50492     1  230240100  230241100      3       1  150064       3.9094   4.6264e-05
enh50493     1  230241600  230242600      5       3  150064        2.823     0.002379
enh50494     1  230244700  230245700      6       2  150064       3.9115   4.5865e-05
enh50495     1  230247200  230248200      3       2  150064       4.1071   2.0034e-05
enh50496     1  230249900  230250900      3       1  150064       3.5765   0.00017411
enh50497     1  230256700  230257700      3       2  150064       2.2192     0.013236
enh50498     1  230260700  230261700      1       1  150064       2.6648     0.003852
enh50500     1  230272700  230273700      7       4  150064       2.4952    0.0062941
enh50501     1  230275300  230276300     10       4  150064        3.624   0.00014503
enh50502     1  230276100  230277100      5       3  150064       1.7597     0.039231
enh50514     1  230311000  230312000      5       2  150064       2.1913     0.014214
enh50515     1  230320400  230321400      3       1  150064       1.8281      0.03377
enh50528     1  230405700  230406700      2       1  150064       2.0144     0.021985
enh50541     1  230841000  230842000      4       2  150064       2.2171     0.013308
enh50542     1  230844000  230845000      7       2  150064       1.9355     0.026465
enh50588     1  231558900  231559900      2       1  150064       2.0492     0.020222
enh50618     1  232455300  232456300      4       2  150064       1.8142     0.034821
enh50622     1  232613200  232614200      1       1  150064       1.8193      0.03443
enh50644     1  232814000  232815000      5       2  150064       1.7679     0.038536
enh50670     1  233426300  233427300      3       1  150064       1.6804     0.046444
enh50689     1  234610400  234611400      6       2  150064       2.3858    0.0085217
enh50690     1  234611600  234612600      7       3  150064       2.2207     0.013185
enh50692     1  234623100  234624100      2       1  150064       1.9415     0.026101
enh50693     1  234626400  234627400      8       4  150064       2.4821    0.0065312
enh50694     1  234630700  234631700      6       2  150064       1.6752     0.046947
enh50695     1  234634300  234635300      7       3  150064       2.6283    0.0042902
enh50696     1  234635800  234636800      4       2  150064       2.2282     0.012934
enh50697     1  234638600  234639600      3       1  150064       2.2505      0.01221
enh50698     1  234651000  234652000      2       1  150064       2.7282    0.0031841
enh50699     1  234652800  234653800      7       2  150064       2.9931    0.0013809
enh50700     1  234655800  234656800      4       2  150064       2.1053     0.017631
enh50706     1  234697800  234698800      2       1  150064       1.9754     0.024111
enh50754     1  235011000  235012000      4       2  150064       1.7006     0.044509
enh50755     1  235014900  235015900      4       1  150064       2.5034    0.0061504
enh50771     1  235109400  235110400      4       2  150064        2.249     0.012255
enh50812     1  235799000  235800000      4       1  150064        2.156     0.015542
enh50813     1  235800800  235801800      7       2  150064       2.2377     0.012621
enh50814     1  235805200  235806200      3       1  150064       1.7768     0.037802
enh50872     1  236665600  236666600      1       1  150064       1.7372      0.04118
enh50875     1  236683800  236684800      2       1  150064       1.9139     0.027819
enh50912     1  241767200  241768200      4       2  150064       1.7101     0.043626
enh50915     1  241782400  241783400      2       1  150064       2.7043    0.0034228
enh50917     1  241790800  241791800      6       2  150064       2.5618    0.0052061
enh50925     1  243407400  243408400      1       1  150064       3.8631    5.598e-05
enh50926     1  243409900  243410900      2       1  150064       2.6922    0.0035494
enh50928     1  243420300  243421300      1       1  150064       4.8412    6.453e-07
enh50930     1  243427900  243428900      1       1  150064       4.9067    4.631e-07
enh50931     1  243431300  243432300      1       1  150064       4.8918    4.997e-07
enh50933     1  243450200  243451200      1       1  150064       4.8728    5.502e-07
enh50939     1  243645400  243646400      1       1  150064       3.8909    4.993e-05
enh50943     1  243890500  243891500      2       1  150064       2.9404    0.0016388
enh50944     1  243894100  243895100      2       1  150064       3.8836   5.1468e-05
enh50951     1  244255600  244256600      4       1  150064       1.7768       0.0378
enh50952     1  244370400  244371400      1       1  150064       2.5433      0.00549
enh50954     1  244377100  244378100      8       3  150064       2.3082     0.010495
enh50967     1  244554500  244555500      1       1  150064       1.7011      0.04446
enh50968     1  244602400  244603400      4       2  150064       2.1017     0.017792
enh50969     1  244608500  244609500      2       1  150064       2.3236     0.010074
enh50970     1  244611900  244612900      1       1  150064       2.1862       0.0144
enh50972     1  244623300  244624300      1       1  150064       1.7102      0.04361
enh50977     1  244841800  244842800      5       3  150064       2.8518    0.0021736
enh51001     1  245761600  245762600      9       2  150064        2.331    0.0098775
enh51002     1  245762400  245763400      6       1  150064       2.5013    0.0061871
enh51010     1  246149500  246150500      3       2  150064       2.1807     0.014603
enh51016     1  246382000  246383000      8       2  150064       2.7245    0.0032204
enh51019     1  246670800  246671800     13       5  150064       2.4524    0.0070952
enh51020     1  246690500  246691500      8       4  150064       1.8793     0.030102
enh51027     1  246743200  246744200      1       1  150064       1.7143      0.04324
enh51028     1  246747700  246748700      2       1  150064       1.6642     0.048033
enh51029     1  246750100  246751100      1       1  150064       1.7767      0.03781
enh51031     1  246753900  246754900      4       2  150064       1.9047     0.028412
enh51036     1  246771900  246772900      2       1  150064       2.2501      0.01222
enh51037     1  246780400  246781400      2       1  150064       1.9448     0.025902
enh51043     1  246859300  246860300      5       2  150064       1.8059     0.035464
enh51045     1  246866700  246867700      6       1  150064       2.6681    0.0038138
enh51083     1  247801800  247802800      6       2  150064        1.841     0.032807
enh51101     1  249199200  249200200      1       1  150064       1.7708       0.0383
enh57892     2     925700     926700      8       3  150064       1.6943     0.045102
enh57894     2     969600     970600      6       2  150064       1.9771     0.024014
enh57919     2    1740100    1741100      2       1  150064       1.8297     0.033645
enh57921     2    1745400    1746400      5       2  150064       2.5343     0.005634
enh57922     2    1748800    1749800      7       2  150064       1.8909     0.029319
enh57923     2    1758900    1759900      4       2  150064       2.5946    0.0047347
enh57929     2    2850100    2851100      5       2  150064       1.7475     0.040271
enh57948     2    3621800    3622800      1       1  150064       2.0286      0.02125
enh57965     2    6512000    6513000      5       3  150064        1.765     0.038778
enh57971     2    7049800    7050800      5       3  150064       2.8044    0.0025209
enh57972     2    7053800    7054800      4       2  150064       3.9046   4.7186e-05
enh57973     2    7056600    7057600      3       2  150064       2.8319    0.0023136
enh57974     2    7059000    7060000      2       1  150064       2.8676     0.002068
enh57975     2    7059900    7060900      5       2  150064       2.2749     0.011456
enh57976     2    7061200    7062200      5       2  150064       2.1964     0.014031
enh57977     2    7067000    7068000      2       1  150064       1.7144     0.043232
enh57992     2    7571200    7572200      1       1  150064       1.9847      0.02359
enh57994     2    7591900    7592900      3       1  150064       3.3375   0.00042262
enh58032     2    8543700    8544700      7       3  150064       1.7001     0.044555
enh58042     2    8621400    8622400      2       1  150064       1.7478     0.040253
enh58062     2    8740000    8741000      4       1  150064       3.1104   0.00093418
enh58064     2    8751600    8752600      3       2  150064       1.9998      0.02276
enh58067     2    8784400    8785400      4       2  150064        1.822     0.034225
enh58098     2    9353600    9354600      1       1  150064       3.0893     0.001003
enh58099     2    9354800    9355800      2       1  150064       3.0313    0.0012177
enh58100     2    9355600    9356600      3       1  150064       2.9002    0.0018646
enh58103     2    9370500    9371500      1       1  150064       1.9795      0.02388
enh58105     2    9374800    9375800      3       2  150064       2.6613    0.0038922
enh58110     2    9389500    9390500      4       2  150064       2.5588    0.0052523
enh58111     2    9391600    9392600      7       2  150064        3.044    0.0011674
enh58153     2    9755200    9756200      3       2  150064        1.755     0.039628
enh58184     2   10131800   10132800      3       1  150064       2.3264    0.0099986
enh58188     2   10158600   10159600      6       3  150064       1.8064     0.035425
enh58240     2   10549400   10550400      3       1  150064       2.1328     0.016472
enh58271     2   10953200   10954200      6       3  150064       2.0708     0.019191
enh58272     2   10954200   10955200      4       2  150064       2.5586    0.0052546
enh58311     2   11533500   11534500      2       1  150064       2.2141     0.013412
enh58319     2   11602400   11603400      4       1  150064       1.8165     0.034648
enh58338     2   11894600   11895600      2       1  150064       1.6794     0.046542
enh58341     2   11904300   11905300      2       1  150064       1.7834      0.03726
enh58342     2   11915100   11916100      2       1  150064       1.6887     0.045636
enh58345     2   11924600   11925600      2       1  150064       2.6214     0.004379
enh58353     2   12272000   12273000      3       2  150064       2.2404     0.012532
enh58358     2   12332800   12333800      3       2  150064       2.1241     0.016831
enh58368     2   12695100   12696100      2       1  150064       1.8598     0.031459
enh58404     2   15699100   15700100      4       1  150064       1.8447     0.032539
enh58423     2   16243300   16244300      1       1  150064       1.9963      0.02295
enh58429     2   16499400   16500400      3       2  150064       1.8499     0.032161
enh58456     2   17933000   17934000      1       1  150064       2.0415       0.0206
enh58457     2   17936400   17937400      1       1  150064       2.1711      0.01496
enh58458     2   17938400   17939400      1       1  150064       2.0909      0.01827
enh58459     2   17981500   17982500      3       1  150064       2.3466     0.009474
enh58461     2   17996500   17997500      3       2  150064       3.3749   0.00036922
enh58462     2   18003200   18004200      3       2  150064        2.641    0.0041333
enh58482     2   19504400   19505400      5       3  150064       1.9065     0.028294
enh58483     2   19548000   19549000      2       1  150064        2.264     0.011786
enh58495     2   20087200   20088200      5       3  150064       1.7413     0.040816
enh58500     2   20242300   20243300      3       1  150064       2.0448     0.020436
enh58503     2   20262200   20263200      5       2  150064       2.2205     0.013193
enh58504     2   20265200   20266200      1       1  150064        1.739      0.04102
enh58512     2   20308300   20309300      3       1  150064       1.8766     0.030288
enh58523     2   20366100   20367100      2       1  150064       1.6935     0.045183
enh58569     2   20768500   20769500      6       2  150064       2.2096     0.013565
enh58570     2   20770800   20771800      6       3  150064       2.5728    0.0050441
enh58571     2   20773400   20774400      4       2  150064       2.9595    0.0015409
enh58572     2   20777500   20778500      7       2  150064       2.3497    0.0093949
enh58573     2   20780200   20781200      2       1  150064       2.7559    0.0029265
enh58578     2   20816500   20817500     11       2  150064       1.9069     0.028267
enh58589     2   21493200   21494200      1       1  150064       2.1294      0.01661
enh58592     2   22743200   22744200      2       1  150064       4.2724   9.6697e-06
enh58628     2   23920600   23921600     11       3  150064        1.966     0.024651
enh58631     2   24122900   24123900      3       1  150064       1.7631     0.038946
enh58632     2   24124300   24125300      2       1  150064       1.7492      0.04013
enh58633     2   24126500   24127500      3       2  150064       1.6499     0.049485
enh58634     2   24127800   24128800      1       1  150064        2.071      0.01918
enh58635     2   24139200   24140200      2       1  150064       1.8339     0.033332
enh58637     2   24151200   24152200      2       1  150064       1.9116     0.027966
enh58638     2   24161500   24162500      1       1  150064       2.2362      0.01267
enh58640     2   24167200   24168200      6       2  150064       2.7704     0.002799
enh58659     2   24658200   24659200      2       1  150064       2.9724    0.0014772
enh58670     2   24782100   24783100      2       1  150064       1.7998     0.035949
enh58679     2   25029300   25030300      3       2  150064       1.6831      0.04618
enh58704     2   25320800   25321800      2       1  150064       1.9089     0.028136
enh58706     2   25384300   25385300      3       1  150064       4.1609   1.5851e-05
enh58707     2   25439200   25440200      3       1  150064       3.3274   0.00043832
enh58713     2   25501300   25502300      2       1  150064       1.7057      0.04403
enh58714     2   25508500   25509500      2       1  150064       1.9292     0.026854
enh58715     2   25513600   25514600      2       1  150064       2.3009     0.010698
enh58720     2   25528900   25529900      1       1  150064       3.7197    9.974e-05
enh58721     2   25534100   25535100      1       1  150064       2.9383      0.00165
enh58723     2   25545800   25546800      2       1  150064       1.7595     0.039251
enh58729     2   25559200   25560200      1       1  150064       1.7268       0.0421
enh58735     2   25598800   25599800      3       2  150064       3.8737   5.3599e-05
enh58750     2   25887100   25888100      2       1  150064       1.8753     0.030376
enh58760     2   26161800   26162800      1       1  150064       1.9976      0.02288
enh58761     2   26183800   26184800      1       1  150064       1.9515       0.0255
enh58763     2   26205600   26206600      2       1  150064       1.6586     0.048595
enh58764     2   26214400   26215400      3       1  150064        3.715   0.00010161
enh58765     2   26220200   26221200      7       3  150064       2.8477    0.0022021
enh58767     2   26231400   26232400      5       1  150064         1.72     0.042716
enh58771     2   26249400   26250400      3       2  150064        2.245     0.012384
enh58772     2   26254800   26255800      2       1  150064        2.286     0.011128
enh58774     2   26262700   26263700      2       1  150064       2.6277    0.0042987
enh58776     2   26267300   26268300      3       1  150064       2.7318    0.0031492
enh58782     2   26303900   26304900      2       1  150064       1.9867     0.023479
enh58785     2   26401200   26402200      2       1  150064       2.4287     0.007577
enh58805     2   26829000   26830000      3       2  150064       1.9089      0.02814
enh58818     2   26985900   26986900      2       1  150064       3.1708   0.00076023
enh58820     2   26990000   26991000      4       2  150064       3.0451     0.001163
enh58821     2   26991200   26992200      1       1  150064       3.3193    0.0004512
enh58823     2   26994400   26995400      3       1  150064        3.144   0.00083325
enh58827     2   27169800   27170800      2       1  150064       3.2823   0.00051484
enh58828     2   27184200   27185200      3       2  150064       2.1409     0.016141
enh58829     2   27187100   27188100      4       2  150064       2.4862    0.0064551
enh58834     2   27213800   27214800      1       1  150064       2.5416     0.005518
enh58836     2   27240400   27241400      1       1  150064       2.0575      0.01982
enh58837     2   27243300   27244300      1       1  150064       3.3071    0.0004713
enh58839     2   27254300   27255300      1       1  150064       3.0193     0.001267
enh58842     2   27271800   27272800      2       1  150064       3.4335   0.00029787
enh58844     2   27286200   27287200      2       1  150064       3.9856    3.366e-05
enh58845     2   27291700   27292700      1       1  150064       2.9839     0.001423
enh58846     2   27297100   27298100      2       1  150064        2.323     0.010089
enh58847     2   27300100   27301100      1       1  150064       2.6139     0.004476
enh58849     2   27307600   27308600      2       1  150064       2.5213    0.0058457
enh58853     2   27345400   27346400      2       1  150064       2.6162    0.0044459
enh58855     2   27355200   27356200      2       1  150064       2.4193    0.0077762
enh58861     2   27432200   27433200      5       3  150064       2.1164     0.017157
enh58863     2   27441100   27442100      8       2  150064       2.4136    0.0078978
enh58865     2   27504100   27505100      1       1  150064       2.3305     0.009891
enh58867     2   27525400   27526400      1       1  150064       2.1382      0.01625
enh58868     2   27543700   27544700      2       1  150064       1.9898     0.023304
enh58873     2   27595300   27596300      2       1  150064       2.3713    0.0088636
enh58875     2   27604000   27605000      1       1  150064       3.0578     0.001115
enh58876     2   27630200   27631200      1       1  150064       3.1035    0.0009562
enh58877     2   27632800   27633800      2       1  150064       2.0799     0.018769
enh58880     2   27665000   27666000      1       1  150064       3.1687    0.0007655
enh58883     2   27711300   27712300      4       2  150064       3.6298   0.00014183
enh58884     2   27807200   27808200      4       2  150064       2.3097     0.010454
enh58888     2   27888400   27889400      2       1  150064        1.985     0.023573
enh58893     2   27951700   27952700      2       1  150064       3.8487   5.9369e-05
enh58895     2   27975000   27976000      1       1  150064       4.5947    2.167e-06
enh58897     2   27977100   27978100      1       1  150064       2.4741     0.006678
enh58899     2   27986200   27987200      1       1  150064       4.0247    2.852e-05
enh58900     2   27988800   27989800      3       2  150064       4.4211   4.9099e-06
enh58904     2   28018500   28019500      3       1  150064       4.2565   1.0384e-05
enh58905     2   28021700   28022700      2       1  150064       4.0494   2.5671e-05
enh58906     2   28031600   28032600      2       1  150064       4.1818   1.4459e-05
enh58907     2   28037600   28038600      1       1  150064       4.4963    3.458e-06
enh58910     2   28114400   28115400      1       1  150064       1.9473      0.02575
enh58911     2   28137500   28138500      2       1  150064       1.9275     0.026958
enh58912     2   28138800   28139800      2       1  150064       2.4002    0.0081929
enh58913     2   28143700   28144700      2       1  150064       3.4346   0.00029668
enh58918     2   28189100   28190100      3       2  150064       2.8324    0.0023101
enh58921     2   28290100   28291100      2       1  150064       4.0072   3.0721e-05
enh58922     2   28303400   28304400      5       3  150064       2.3963    0.0082801
enh58924     2   28325000   28326000      1       1  150064       2.2133      0.01344
enh58955     2   28611900   28612900      1       1  150064        2.969     0.001494
enh58956     2   28623200   28624200      2       1  150064        1.993     0.023133
enh58959     2   28636000   28637000      2       1  150064       1.9748     0.024147
enh58960     2   28646400   28647400      6       3  150064       3.0378    0.0011914
enh58961     2   28658900   28659900      4       2  150064       3.3788   0.00036403
enh58995     2   28985600   28986600      1       1  150064        2.729     0.003176
enh58997     2   29032500   29033500      2       1  150064        3.181   0.00073373
enh59000     2   29093600   29094600      6       3  150064         1.99     0.023295
enh59020     2   30368200   30369200      2       1  150064       1.8372     0.033087
enh59022     2   30378400   30379400      1       1  150064       1.7063      0.04398
enh59026     2   30446400   30447400      3       1  150064        1.922     0.027304
enh59044     2   30589100   30590100      1       1  150064       1.8188      0.03447
enh59075     2   31179900   31180900      4       2  150064       2.7016      0.00345
enh59085     2   31547400   31548400      2       1  150064       1.6604     0.048421
enh59096     2   32236700   32237700      2       1  150064       2.3303    0.0098956
enh59143     2   34467200   34468200      3       2  150064       2.2428     0.012454
enh59148     2   36171600   36172600      4       2  150064       1.7011     0.044466
enh59160     2   36600900   36601900      2       1  150064       1.8621     0.031293
enh59176     2   36650400   36651400      4       2  150064       1.7258     0.042188
enh59187     2   36713100   36714100      1       1  150064       1.9852      0.02356
enh59197     2   37034400   37035400      7       2  150064       1.8254     0.033971
enh59200     2   37085700   37086700      4       2  150064       1.7538     0.039729
enh59205     2   37209100   37210100      1       1  150064       2.2571        0.012
enh59206     2   37227200   37228200      4       2  150064       2.6129    0.0044892
enh59207     2   37231900   37232900      4       2  150064       2.3685    0.0089302
enh59210     2   37248000   37249000      3       2  150064       1.8422     0.032721
enh59214     2   37376100   37377100      5       2  150064       2.0573     0.019826
enh59217     2   37384400   37385400      3       1  150064       1.8706     0.030697
enh59218     2   37395000   37396000      5       3  150064       1.9394     0.026228
enh59219     2   37424500   37425500      3       2  150064       1.7105      0.04359
enh59221     2   37456300   37457300      3       2  150064       2.2591     0.011938
enh59222     2   37459800   37460800      5       2  150064       2.2188     0.013252
enh59223     2   37528200   37529200      8       3  150064        3.653   0.00012961
enh59225     2   37545200   37546200      1       1  150064       3.9736     3.54e-05
enh59226     2   37548600   37549600      2       1  150064       3.6531   0.00012954
enh59228     2   37570400   37571400      8       4  150064       4.1255   1.8498e-05
enh59229     2   37570800   37571800      5       3  150064       2.4303    0.0075439
enh59232     2   37603400   37604400      5       3  150064       1.8302     0.033612
enh59234     2   37641400   37642400      4       2  150064       2.1762      0.01477
enh59284     2   38209100   38210100      2       1  150064        1.731     0.041726
enh59287     2   38323100   38324100      3       1  150064       1.9375     0.026341
enh59310     2   38633500   38634500      1       1  150064       2.1375      0.01628
enh59312     2   38645200   38646200      1       1  150064       3.1539    0.0008056
enh59350     2   38947600   38948600      1       1  150064       3.2525    0.0005719
enh59353     2   38967600   38968600      1       1  150064       2.2486      0.01227
enh59357     2   38980900   38981900      4       2  150064       1.6659     0.047867
enh59358     2   39016800   39017800      4       1  150064       2.3185     0.010212
enh59368     2   39320300   39321300      3       1  150064       1.6751     0.046955
enh59369     2   39322000   39323000      1       1  150064       1.6606       0.0484
enh59377     2   39370000   39371000      4       2  150064       2.7414     0.003059
enh59381     2   39443400   39444400      3       1  150064       2.4227    0.0077019
enh59382     2   39454800   39455800      3       2  150064       1.8022     0.035754
enh59386     2   39614200   39615200      3       1  150064       1.6713     0.047327
enh59407     2   39795600   39796600      2       1  150064       2.4136    0.0078969
enh59410     2   40004000   40005000      2       1  150064       2.1676     0.015094
enh59416     2   40392200   40393200      4       2  150064       1.8345     0.033288
enh59417     2   40421400   40422400      3       1  150064       1.8052     0.035519
enh59419     2   40466900   40467900      4       2  150064       2.6961    0.0035077
enh59425     2   40558800   40559800      4       2  150064       2.3806    0.0086431
enh59426     2   40573500   40574500      4       2  150064       2.1551     0.015577
enh59427     2   40579600   40580600      3       2  150064       2.3671     0.008964
enh59428     2   40598700   40599700      6       2  150064       1.9226     0.027263
enh59430     2   40645500   40646500      3       1  150064       1.7315      0.04168
enh59433     2   40661700   40662700      6       2  150064       2.2159     0.013348
enh59435     2   40681500   40682500      3       2  150064       2.9861     0.001413
enh59437     2   40715300   40716300      3       1  150064       1.7557      0.03957
enh59438     2   40738200   40739200      2       1  150064        2.759     0.002899
enh59440     2   41824500   41825500      4       1  150064       1.9595     0.025028
enh59444     2   42067200   42068200      2       1  150064        2.308       0.0105
enh59445     2   42068600   42069600      5       1  150064       2.4789    0.0065887
enh59446     2   42075200   42076200      5       2  150064        3.485    0.0002461
enh59447     2   42086800   42087800      4       2  150064       2.2208     0.013182
enh59527     2   42981100   42982100      3       2  150064       1.9159     0.027691
enh59529     2   43013800   43014800      4       2  150064       2.5006    0.0061989
enh59545     2   43106900   43107900      3       1  150064       1.6831     0.046179
enh59599     2   43379700   43380700      4       2  150064       1.9039      0.02846
enh59601     2   43389500   43390500      3       1  150064       1.9087     0.028149
enh59677     2   44331400   44332400      6       2  150064       1.6889     0.045618
enh59681     2   44410200   44411200      5       1  150064        1.691     0.045419
enh59682     2   44411200   44412200      1       1  150064       1.9663      0.02463
enh59683     2   44418200   44419200      1       1  150064       1.7877      0.03691
enh59685     2   44470700   44471700      1       1  150064       2.2331      0.01277
enh59709     2   45901900   45902900      3       2  150064       1.9215     0.027334
enh59713     2   45951200   45952200      5       2  150064       1.7947     0.036351
enh59723     2   46049500   46050500      5       3  150064       1.8345      0.03329
enh59735     2   46157000   46158000      2       1  150064        1.734      0.04146
enh59742     2   46219400   46220400      4       2  150064       2.4906    0.0063764
enh59746     2   46251400   46252400      3       1  150064       2.7973    0.0025763
enh59747     2   46256800   46257800      1       1  150064        2.924     0.001728
enh59750     2   46267100   46268100      1       1  150064       1.6664      0.04782
enh59751     2   46269000   46270000      4       2  150064        2.281     0.011273
enh59752     2   46290200   46291200      4       2  150064         3.29    0.0005009
enh59820     2   46845200   46846200      1       1  150064       1.9138      0.02782
enh59836     2   47007700   47008700      2       1  150064       1.7339     0.041472
enh59867     2   47212000   47213000      1       1  150064       1.7302       0.0418
enh59894     2   47435400   47436400      4       1  150064       2.1344     0.016403
enh59895     2   47444500   47445500      5       3  150064        2.448    0.0071828
enh59912     2   47563600   47564600      3       1  150064       1.6973     0.044819
enh59925     2   47748600   47749600      3       2  150064       1.8383     0.033008
enh59927     2   47881200   47882200      5       3  150064       1.7957     0.036269
enh59928     2   47979000   47980000      3       2  150064       1.6925     0.045279
enh59929     2   47994600   47995600      3       2  150064        2.471    0.0067377
enh59931     2   48012100   48013100      6       3  150064       2.3277    0.0099645
enh59932     2   48013100   48014100      2       1  150064       1.7933     0.036465
enh59933     2   48094300   48095300      4       2  150064       2.5138    0.0059714
enh59934     2   48095900   48096900      1       1  150064       2.6681     0.003814
enh59935     2   48120700   48121700      3       1  150064       2.5496    0.0053923
enh59939     2   48129400   48130400      1       1  150064       2.9361     0.001662
enh59943     2   48340500   48341500      1       1  150064       2.0415       0.0206
enh59946     2   48446700   48447700      3       2  150064       2.0228     0.021546
enh59948     2   48476300   48477300      1       1  150064       2.1128      0.01731
enh59950     2   48533700   48534700      3       2  150064       1.8526     0.031967
enh59951     2   48539400   48540400      3       1  150064       2.5746    0.0050181
enh59952     2   48543600   48544600      1       1  150064       2.8941     0.001901
enh59953     2   48545200   48546200      1       1  150064       2.3812     0.008628
enh59954     2   48547500   48548500      4       2  150064       2.1309     0.016547
enh59955     2   48551700   48552700      1       1  150064       2.8635     0.002095
enh59956     2   48555900   48556900      3       2  150064       1.7871     0.036963
enh59957     2   48559000   48560000      1       1  150064       2.3852     0.008534
enh59958     2   48568500   48569500      5       2  150064       3.3176   0.00045403
enh59960     2   48571400   48572400      5       2  150064       1.9774     0.024001
enh59961     2   48573400   48574400      4       2  150064       3.3607   0.00038872
enh59962     2   48579100   48580100      3       2  150064       1.6704     0.047424
enh59964     2   48583700   48584700      5       2  150064       2.1058      0.01761
enh59967     2   48642300   48643300      5       3  150064       2.5089    0.0060555
enh59969     2   48647700   48648700      3       2  150064       2.8124    0.0024586
enh59975     2   48701400   48702400      2       1  150064       2.2353     0.012699
enh59977     2   48709300   48710300      4       2  150064       2.4451    0.0072406
enh59980     2   48736700   48737700      3       2  150064       2.8665    0.0020754
enh59985     2   48941500   48942500      3       1  150064       1.7554     0.039598
enh59986     2   48949600   48950600      6       3  150064       1.9674     0.024568
enh59989     2   50719000   50720000      1       1  150064       3.0002     0.001349
enh59990     2   51239900   51240900      1       1  150064       2.1981      0.01397
enh59994     2   53992500   53993500      6       3  150064       2.8167    0.0024262
enh59996     2   53995700   53996700      4       2  150064       2.0615     0.019627
enh59998     2   54015400   54016400      4       1  150064       2.2744     0.011472
enh60000     2   54046300   54047300      1       1  150064       3.2877    0.0005051
enh60001     2   54053400   54054400      4       2  150064       2.4108    0.0079594
enh60002     2   54054200   54055200      2       1  150064       3.0715    0.0010648
enh60003     2   54176800   54177800      4       2  150064       2.6881    0.0035929
enh60004     2   54188400   54189400      2       1  150064       2.5869     0.004842
enh60009     2   54221400   54222400      2       1  150064       1.8484     0.032274
enh60010     2   54242600   54243600      1       1  150064       2.2655      0.01174
enh60011     2   54280700   54281700      2       1  150064       2.1753     0.014802
enh60013     2   54330700   54331700      4       2  150064       2.5832    0.0048945
enh60014     2   54341400   54342400      5       2  150064        2.161     0.015346
enh60024     2   54629000   54630000      6       2  150064       2.0744      0.01902
enh60027     2   54664700   54665700      2       1  150064       1.9823     0.023725
enh60034     2   54724700   54725700      6       4  150064       3.2476   0.00058198
enh60035     2   54727000   54728000      4       1  150064       1.6878     0.045722
enh60039     2   54750200   54751200      3       2  150064       2.1909     0.014229
enh60045     2   54778700   54779700      5       2  150064       1.8162     0.034671
enh60048     2   54789600   54790600      1       1  150064       1.9019      0.02859
enh60050     2   54793800   54794800      2       1  150064       2.2905     0.010997
enh60052     2   54803700   54804700      4       2  150064       1.7048     0.044117
enh60053     2   54807600   54808600     11       2  150064       2.2459     0.012354
enh60054     2   54812200   54813200      3       1  150064        2.372    0.0088449
enh60056     2   54822300   54823300      5       2  150064       1.8679     0.030888
enh60057     2   54828900   54829900      5       2  150064       2.5436    0.0054855
enh60058     2   54836800   54837800      4       2  150064       1.6573      0.04873
enh60059     2   54840200   54841200      5       2  150064       2.4294    0.0075625
enh60061     2   54851500   54852500      1       1  150064       2.3642     0.009035
enh60062     2   54853500   54854500      5       3  150064       1.7194     0.042768
enh60063     2   54858600   54859600      4       1  150064       1.7431     0.040659
enh60064     2   54863400   54864400      3       2  150064       2.2396      0.01256
enh60067     2   54885200   54886200      4       2  150064       2.9491    0.0015937
enh60068     2   54894200   54895200      1       1  150064       2.4722     0.006714
enh60071     2   54907500   54908500      7       3  150064       2.0777     0.018869
enh60074     2   54984200   54985200      2       1  150064       2.9821    0.0014312
enh60076     2   55099600   55100600      3       2  150064       1.9656     0.024671
enh60078     2   55126600   55127600      2       1  150064       3.2187   0.00064391
enh60080     2   55172900   55173900      5       2  150064       2.3761    0.0087491
enh60082     2   55189800   55190800      7       3  150064       1.7985     0.036048
enh60094     2   55240200   55241200      1       1  150064       2.0969        0.018
enh60095     2   55241700   55242700      2       1  150064       2.2825     0.011231
enh60103     2   55272500   55273500      3       2  150064       1.9593     0.025037
enh60104     2   55273900   55274900      1       1  150064       1.7422      0.04074
enh60105     2   55279400   55280400      4       2  150064       1.8963     0.028959
enh60111     2   55346700   55347700      8       4  150064       1.8709     0.030682
enh60114     2   55365200   55366200      3       2  150064       2.0168      0.02186
enh60126     2   55643500   55644500      7       3  150064        1.684     0.046086
enh60143     2   56110600   56111600      3       2  150064        1.845     0.032518
enh60148     2   56235600   56236600      2       1  150064        2.049     0.020231
enh60154     2   57986400   57987400      1       1  150064       4.5121     3.21e-06
enh60155     2   57987200   57988200      4       2  150064        6.132   4.3395e-10
enh60157     2   58136000   58137000      2       1  150064       3.7392     9.23e-05
enh60159     2   58272100   58273100      3       1  150064       3.1905   0.00071004
enh60160     2   58275000   58276000      1       1  150064       4.4393    4.513e-06
enh60163     2   58464600   58465600      2       1  150064       4.6671   1.5271e-06
enh60164     2   58465900   58466900      3       2  150064       3.4372   0.00029393
enh60165     2   58466800   58467800      2       1  150064       4.1103   1.9758e-05
enh60171     2   60439600   60440600      2       1  150064       2.3742    0.0087927
enh60178     2   60583100   60584100      6       3  150064       3.2289   0.00062125
enh60186     2   60706200   60707200      3       1  150064       3.0706    0.0010683
enh60189     2   60721900   60722900      3       1  150064       3.6764   0.00011827
enh60190     2   60735200   60736200      1       1  150064        1.657      0.04876
enh60191     2   60739800   60740800      4       2  150064       3.1038   0.00095519
enh60192     2   60741400   60742400      2       1  150064       3.0157     0.001282
enh60193     2   60742800   60743800      2       1  150064       2.0799     0.018768
enh60195     2   60755400   60756400      2       1  150064        2.509     0.006053
enh60202     2   60782900   60783900      2       1  150064       2.4824    0.0065255
enh60223     2   61372600   61373600      2       1  150064       1.6976     0.044788
enh60224     2   61406600   61407600      3       2  150064       2.2473     0.012311
enh60234     2   61583200   61584200      3       2  150064       2.0802     0.018755
enh60235     2   61583800   61584800      3       2  150064       2.0802     0.018755
enh60239     2   61663100   61664100      3       2  150064        2.757     0.002917
enh60242     2   61670900   61671900      1       1  150064       3.4332    0.0002983
enh60245     2   61699400   61700400      1       1  150064        1.971      0.02436
enh60280     2   62529700   62530700      8       4  150064       1.7008      0.04449
enh60285     2   62677200   62678200      3       2  150064       4.3113   8.1138e-06
enh60286     2   62678000   62679000      4       1  150064       3.4754   0.00025504
enh60287     2   62683400   62684400      1       1  150064       1.9283      0.02691
enh60288     2   62684400   62685400      1       1  150064       1.9612      0.02493
enh60290     2   62694800   62695800      5       3  150064       1.7488     0.040164
enh60292     2   62701200   62702200      3       2  150064       1.8237     0.034096
enh60293     2   62702800   62703800      3       2  150064       2.7505    0.0029754
enh60295     2   62712800   62713800      3       2  150064       2.3505    0.0093749
enh60297     2   62796600   62797600      5       2  150064       1.6803     0.046451
enh60300     2   62886800   62887800      2       1  150064       1.6574     0.048718
enh60301     2   62890900   62891900      3       1  150064       2.3306    0.0098876
enh60303     2   62927100   62928100      3       2  150064       2.0205     0.021668
enh60306     2   62952200   62953200      1       1  150064       2.6627     0.003876
enh60340     2   64291000   64292000      2       1  150064       1.9995     0.022775
enh60356     2   64366000   64367000      2       1  150064       1.8235     0.034112
enh60361     2   64429000   64430000      1       1  150064       1.6741      0.04706
enh60391     2   64674900   64675900      1       1  150064       2.2436      0.01243
enh60392     2   64679400   64680400      1       1  150064       1.6838      0.04611
enh60400     2   64822400   64823400      1       1  150064       2.2417      0.01249
enh60401     2   64827400   64828400      3       2  150064       2.5948    0.0047325
enh60524     2   65630400   65631400      1       1  150064       2.0333      0.02101
enh60526     2   65634400   65635400      3       1  150064       1.6661     0.047848
enh60537     2   65754800   65755800      2       1  150064       3.7139   0.00010203
enh60538     2   65772800   65773800      2       1  150064       2.6961    0.0035078
enh60553     2   66749200   66750200      6       2  150064       2.7226    0.0032388
enh60558     2   66925300   66926300      1       1  150064       1.7252      0.04225
enh60580     2   68288300   68289300      2       1  150064       1.8412     0.032794
enh60586     2   68385900   68386900      5       2  150064       2.2876     0.011081
enh60587     2   68415600   68416600      2       1  150064       2.5703    0.0050809
enh60590     2   68422400   68423400      6       3  150064       1.8107      0.03509
enh60592     2   68444800   68445800      2       1  150064       2.9047    0.0018382
enh60596     2   68457900   68458900      2       1  150064       1.7499     0.040071
enh60599     2   68474200   68475200      2       1  150064       2.4624    0.0069003
enh60602     2   68482700   68483700      1       1  150064       2.8455     0.002217
enh60604     2   68507200   68508200      2       1  150064       2.9225     0.001736
enh60617     2   68651300   68652300      4       2  150064       2.0284     0.021259
enh60618     2   68654400   68655400      1       1  150064       1.7041      0.04418
enh60620     2   68661700   68662700      1       1  150064       1.7723      0.03817
enh60646     2   68992700   68993700      2       1  150064       1.7172     0.042969
enh60663     2   69170000   69171000      2       1  150064       1.7029      0.04429
enh60692     2   69423100   69424100      2       1  150064       2.1456     0.015953
enh60704     2   69536400   69537400      1       1  150064       1.9178      0.02757
enh60713     2   69662400   69663400      1       1  150064       2.0166      0.02187
enh60759     2   69958400   69959400      5       2  150064       1.6909     0.045427
enh60760     2   69961100   69962100      4       1  150064       2.0551     0.019935
enh60769     2   70016900   70017900      5       2  150064       1.7414     0.040805
enh60771     2   70055100   70056100      5       3  150064       2.4367    0.0074115
enh60773     2   70120000   70121000      3       1  150064       1.6926     0.045261
enh60775     2   70128600   70129600      1       1  150064       1.7754      0.03792
enh60778     2   70145300   70146300      5       1  150064       1.7903     0.036703
enh60779     2   70153800   70154800      4       1  150064       1.8322     0.033464
enh60785     2   70190900   70191900      1       1  150064       2.1937      0.01413
enh60793     2   70261800   70262800      2       1  150064       1.6648     0.047979
enh60820     2   70487000   70488000      2       1  150064       1.6595     0.048504
enh60821     2   70488400   70489400      2       1  150064       2.0876     0.018417
enh60823     2   70527400   70528400      2       1  150064       2.0229     0.021543
enh60855     2   71299800   71300800      3       2  150064       1.7936     0.036439
enh60862     2   71554700   71555700      3       2  150064       2.3225     0.010102
enh60865     2   71566800   71567800      5       3  150064       3.0834    0.0010233
enh60881     2   71947800   71948800      2       1  150064       1.9648     0.024718
enh60891     2   72365000   72366000      1       1  150064        2.597     0.004702
enh60907     2   73160600   73161600      1       1  150064       5.1192    1.534e-07
enh60909     2   73259400   73260400      1       1  150064       3.9655    3.662e-05
enh60910     2   73290400   73291400      3       2  150064       2.5732    0.0050387
enh60912     2   73295600   73296600      1       1  150064       3.5033    0.0002298
enh60915     2   73311600   73312600      3       1  150064       2.0993     0.017897
enh60916     2   73316300   73317300      2       1  150064       2.7022    0.0034439
enh60917     2   73329800   73330800      6       2  150064       3.1284   0.00087891
enh60918     2   73334100   73335100      2       1  150064       3.4372   0.00029392
enh60919     2   73337000   73338000      1       1  150064       3.2819    0.0005155
enh60920     2   73439700   73440700      2       1  150064       3.9133   4.5522e-05
enh60921     2   73442100   73443100      4       2  150064       2.4479     0.007184
enh60922     2   73462700   73463700      3       1  150064       3.7782   7.8976e-05
enh60924     2   73611600   73612600      2       1  150064       3.7349   9.3901e-05
enh60927     2   73867800   73868800      3       1  150064       4.0881   2.1749e-05
enh60940     2   74059500   74060500      1       1  150064       2.7245      0.00322
enh60947     2   74118200   74119200      4       2  150064        2.119     0.017045
enh60954     2   74196800   74197800      3       2  150064       2.3332    0.0098182
enh60964     2   74247800   74248800      1       1  150064       2.1868      0.01438
enh60966     2   74253100   74254100      4       1  150064        3.009    0.0013105
enh60967     2   74258000   74259000      4       1  150064        2.161     0.015348
enh60970     2   74267200   74268200      1       1  150064       3.1088    0.0009394
enh60973     2   74306900   74307900      1       1  150064       2.8324      0.00231
enh60979     2   74408600   74409600      1       1  150064       2.1993      0.01393
enh61005     2   74697700   74698700      1       1  150064       2.0558       0.0199
enh61030     2   74967800   74968800      6       1  150064       1.8074     0.035354
enh61050     2   75120400   75121400      2       1  150064       2.6601    0.0039054
enh61063     2   76235100   76236100      2       1  150064       2.0811     0.018711
enh61064     2   76356600   76357600      8       2  150064        3.723   9.8453e-05
enh61156     2   85518200   85519200      3       1  150064       1.8199     0.034384
enh61170     2   85623600   85624600      3       1  150064       2.2708     0.011579
enh61174     2   85638100   85639100      5       3  150064       2.5786    0.0049604
enh61177     2   85643000   85644000      4       1  150064        2.705    0.0034151
enh61178     2   85644600   85645600      5       2  150064       3.2498   0.00057749
enh61179     2   85646700   85647700      5       3  150064       1.9963     0.022953
enh61215     2   85844600   85845600      1       1  150064       2.0794      0.01879
enh61216     2   85846100   85847100      2       1  150064       2.1427     0.016069
enh61220     2   85907800   85908800      1       1  150064       2.3152       0.0103
enh61232     2   85998000   85999000      2       1  150064        2.375    0.0087748
enh61261     2   86261900   86262900      2       1  150064       2.1741     0.014849
enh61264     2   86294800   86295800      3       2  150064       2.1238     0.016845
enh61265     2   86295500   86296500      4       2  150064       1.6464      0.04984
enh61284     2   86506600   86507600      4       1  150064       1.6566     0.048796
enh61287     2   86522000   86523000      1       1  150064       1.6685      0.04761
enh61311     2   86876600   86877600      2       1  150064       1.9007     0.028669
enh61313     2   86930200   86931200      1       1  150064       2.7007      0.00346
enh61316     2   86973900   86974900      4       2  150064       4.1527   1.6429e-05
enh61318     2   87010600   87011600      1       1  150064       2.1132      0.01729
enh61349     2   88903400   88904400      1       1  150064       1.9455      0.02586
enh61355     2   88922800   88923800      1       1  150064       1.8843      0.02976
enh61396     2   96056900   96057900      2       1  150064       2.4482    0.0071787
enh61408     2   96814400   96815400      1       1  150064       1.9042      0.02844
enh61409     2   96823200   96824200      1       1  150064        2.975     0.001465
enh61412     2   96861100   96862100      1       1  150064       4.0923    2.136e-05
enh61416     2   96871900   96872900      2       1  150064       2.6324    0.0042391
enh61420     2   96903200   96904200      2       1  150064       3.5367   0.00020257
enh61424     2   96920000   96921000      3       1  150064       3.8285   6.4456e-05
enh61428     2   96927600   96928600      1       1  150064        3.299    0.0004851
enh61438     2   97019400   97020400      3       1  150064       3.2502   0.00057661
enh61457     2   97205200   97206200      1       1  150064       1.9382       0.0263
enh61463     2   97282400   97283400      1       1  150064       1.9348      0.02651
enh61465     2   97288100   97289100      1       1  150064       1.9919      0.02319
enh61469     2   97345400   97346400      3       1  150064       3.3577    0.0003929
enh61470     2   97351000   97352000      2       1  150064       2.5752    0.0050088
enh61471     2   97379700   97380700      1       1  150064       3.7135    0.0001022
enh61472     2   97400300   97401300      1       1  150064        2.361     0.009112
enh61474     2   97404200   97405200      1       1  150064       1.9779      0.02397
enh61475     2   97406000   97407000      1       1  150064       1.9779      0.02397
enh61476     2   97413000   97414000      2       1  150064       3.9458   3.9765e-05
enh61477     2   97423400   97424400      1       1  150064       2.4367     0.007412
enh61478     2   97424800   97425800      3       1  150064        2.197     0.014011
enh61480     2   97438400   97439400      2       1  150064       2.9396    0.0016433
enh61481     2   97440300   97441300      4       2  150064       1.9491      0.02564
enh61485     2   97476600   97477600      1       1  150064        2.391     0.008401
enh61486     2   97478200   97479200      1       1  150064        1.928      0.02693
enh61489     2   97498300   97499300      1       1  150064       2.0026      0.02261
enh61490     2   97504500   97505500      1       1  150064       2.0077      0.02234
enh61493     2   97521800   97522800      1       1  150064       2.0007      0.02271
enh61495     2   97527400   97528400      3       2  150064       2.4422     0.007299
enh61497     2   97539900   97540900      2       1  150064        2.489    0.0064044
enh61498     2   97552100   97553100      4       1  150064       4.3075   8.2543e-06
enh61500     2   97561300   97562300      6       2  150064       2.3819    0.0086126
enh61501     2   97564200   97565200      2       1  150064        2.942    0.0016304
enh61502     2   97569100   97570100      4       2  150064       3.6646   0.00012388
enh61503     2   97572700   97573700      3       1  150064        3.547   0.00019479
enh61504     2   97579000   97580000      2       1  150064       3.5059   0.00022755
enh61507     2   97594000   97595000      2       1  150064       4.0478   2.5853e-05
enh61512     2   97761000   97762000      5       1  150064       2.6068      0.00457
enh61513     2   98265200   98266200      1       1  150064       1.8253      0.03398
enh61520     2   98341700   98342700      3       1  150064       2.3641    0.0090358
enh61522     2   98344400   98345400      2       1  150064       1.9617     0.024899
enh61531     2   98547100   98548100      1       1  150064       2.0043      0.02252
enh61535     2   98567000   98568000      6       3  150064       2.1762     0.014772
enh61537     2   98584500   98585500      3       1  150064       2.7019    0.0034477
enh61539     2   98599200   98600200      4       2  150064       2.3889    0.0084491
enh61541     2   98606300   98607300      3       2  150064       2.2657     0.011735
enh61543     2   98609000   98610000      1       1  150064       2.9188     0.001757
enh61544     2   98612900   98613900      3       1  150064       2.9854     0.001416
enh61557     2   98700700   98701700      4       2  150064       1.8193     0.034435
enh61558     2   98704100   98705100      2       1  150064       1.6794     0.046533
enh61567     2   99029000   99030000      1       1  150064        1.811      0.03507
enh61569     2   99060200   99061200      2       1  150064        1.857     0.031655
enh61570     2   99063400   99064400      2       1  150064       1.7943     0.036386
enh61571     2   99065000   99066000      2       1  150064       1.6915     0.045375
enh61572     2   99066600   99067600      1       1  150064       1.8293      0.03368
enh61573     2   99069200   99070200      3       1  150064       1.7737     0.038059
enh61577     2   99079100   99080100      1       1  150064         1.86      0.03144
enh61580     2   99084700   99085700      4       1  150064       1.7108     0.043559
enh61582     2   99088300   99089300      5       1  150064       1.7535     0.039756
enh61586     2   99098800   99099800      1       1  150064        1.862       0.0313
enh61588     2   99105100   99106100      6       1  150064       1.8135     0.034879
enh61589     2   99107400   99108400      2       1  150064       1.8631     0.031224
enh61591     2   99124700   99125700      2       1  150064       1.8219     0.034239
enh61593     2   99132600   99133600      3       1  150064       1.6999     0.044576
enh61597     2   99200100   99201100      2       1  150064        2.947    0.0016045
enh61598     2   99222500   99223500      2       1  150064       1.8082     0.035286
enh61623     2   99422200   99423200      3       1  150064       1.7118      0.04347
enh61626     2   99449700   99450700      3       1  150064       1.7629     0.038962
enh61652     2  100238200  100239200      4       2  150064       2.1649     0.015199
enh61653     2  100252800  100253800      2       1  150064       2.3472    0.0094585
enh61654     2  100265000  100266000      2       1  150064       2.2716     0.011556
enh61659     2  100443200  100444200      4       1  150064       2.0377     0.020792
enh61691     2  101540900  101541900      4       2  150064       1.7805     0.037497
enh61711     2  101850500  101851500      2       1  150064       2.4755    0.0066531
enh61713     2  101867600  101868600      3       2  150064       1.9112     0.027987
enh61719     2  101916500  101917500      4       2  150064       2.3721     0.008843
enh61720     2  101918400  101919400      1       1  150064       2.3392     0.009663
enh61723     2  101943800  101944800      1       1  150064       1.7071       0.0439
enh61724     2  101945900  101946900      1       1  150064       1.7149      0.04318
enh61725     2  101966800  101967800      1       1  150064       1.6514      0.04933
enh61801     2  102722200  102723200      5       2  150064       3.8689   5.4669e-05
enh61802     2  102731400  102732400      6       3  150064       2.0973     0.017986
enh61805     2  102738400  102739400      3       1  150064       1.9493     0.025632
enh61806     2  102757200  102758200      5       2  150064       2.1286     0.016643
enh61810     2  102782400  102783400      3       2  150064       2.7428    0.0030459
enh61828     2  103209100  103210100      1       1  150064       2.1701        0.015
enh61829     2  103232200  103233200      3       1  150064       2.3051     0.010582
enh61831     2  103254100  103255100      2       1  150064       2.0737     0.019053
enh61834     2  103351000  103352000      3       1  150064       2.6778    0.0037058
enh61836     2  103377600  103378600      4       2  150064       3.4113   0.00032324
enh61839     2  104995400  104996400      3       2  150064       1.8521     0.032007
enh61852     2  105946800  105947800      2       1  150064       1.7449     0.040499
enh61858     2  105994500  105995500      1       1  150064       2.6216     0.004376
enh61893     2  106342200  106343200     11       3  150064       2.2735     0.011498
enh61895     2  106359700  106360700      2       1  150064       2.2947     0.010874
enh61897     2  106370800  106371800      5       2  150064       2.4207    0.0077459
enh61900     2  106380200  106381200      7       2  150064       1.6886     0.045649
enh61977     2  109158600  109159600      2       1  150064       1.8542     0.031857
enh61986     2  109200400  109201400      6       3  150064       1.6519      0.04928
enh62069     2  110271500  110272500      3       2  150064        3.763   8.3956e-05
enh62071     2  110315500  110316500      1       1  150064       3.9136    4.546e-05
enh62074     2  110368900  110369900      5       3  150064       3.4337   0.00029767
enh62075     2  110374200  110375200      2       1  150064       2.7704    0.0027992
enh62077     2  110389400  110390400      5       2  150064       3.5119   0.00022247
enh62078     2  110395400  110396400      4       2  150064       3.3785   0.00036447
enh62086     2  110855100  110856100      1       1  150064       2.0367      0.02084
enh62099     2  111472000  111473000      2       1  150064       1.9187     0.027509
enh62120     2  111936000  111937000      2       1  150064        2.345    0.0095133
enh62121     2  111942800  111943800      5       1  150064       2.2103     0.013541
enh62131     2  112252700  112253700      1       1  150064        2.238      0.01261
enh62145     2  112462700  112463700      4       2  150064        1.688     0.045706
enh62154     2  112676600  112677600      2       1  150064       2.1086     0.017491
enh62160     2  112751400  112752400      5       2  150064       2.3067     0.010537
enh62161     2  112752600  112753600      4       1  150064        2.013     0.022057
enh62163     2  112761000  112762000      5       2  150064       2.0397     0.020688
enh62165     2  112776600  112777600      4       2  150064       2.5435    0.0054878
enh62168     2  112789400  112790400      4       2  150064       2.2383     0.012601
enh62169     2  112799200  112800200      3       1  150064       1.8233     0.034131
enh62178     2  112945000  112946000      3       1  150064         1.66     0.048459
enh62200     2  113431800  113432800      1       1  150064       2.4515     0.007114
enh62262     2  114081500  114082500      4       2  150064        1.824     0.034076
enh62279     2  114634900  114635900      4       2  150064       2.5767     0.004988
enh62283     2  114650700  114651700      5       2  150064        1.947     0.025765
enh62286     2  114667700  114668700      5       2  150064       2.1569     0.015506
enh62316     2  118844800  118845800      3       2  150064       1.9882     0.023393
enh62319     2  118861300  118862300      3       2  150064       1.8536     0.031898
enh62323     2  119234500  119235500      4       2  150064       2.8235    0.0023751
enh62324     2  119254600  119255600      4       2  150064       2.6936    0.0035338
enh62345     2  120182600  120183600      3       2  150064       1.6812     0.046361
enh62377     2  120987400  120988400      2       1  150064       1.6583      0.04863
enh62387     2  121044600  121045600      3       1  150064       1.7418     0.040776
enh62426     2  121954400  121955400      3       1  150064       1.7022     0.044361
enh62436     2  122060900  122061900      1       1  150064       1.8367      0.03313
enh62444     2  122289500  122290500      6       2  150064       1.8393     0.032938
enh62459     2  122495000  122496000      2       1  150064       2.3082     0.010494
enh62460     2  122511800  122512800      1       1  150064       1.8269      0.03386
enh62462     2  122582500  122583500      6       3  150064       2.6739    0.0037491
enh62467     2  122777000  122778000      2       1  150064       1.9756       0.0241
enh62473     2  126398900  126399900      7       2  150064       1.7686     0.038483
enh62474     2  126400300  126401300      6       1  150064        1.862     0.031304
enh62484     2  127533500  127534500      4       2  150064       1.9853     0.023556
enh62499     2  127844200  127845200      3       1  150064       2.5877    0.0048316
enh62502     2  127856200  127857200      2       1  150064       3.2115   0.00066012
enh62503     2  127857200  127858200      2       1  150064       1.8904     0.029355
enh62504     2  127860300  127861300      2       1  150064       2.5088    0.0060573
enh62506     2  127872700  127873700      6       3  150064       2.6372    0.0041797
enh62508     2  127903300  127904300      9       4  150064       1.7237     0.042385
enh62567     2  128613000  128614000      2       1  150064       1.9235     0.027207
enh62574     2  128786300  128787300      2       1  150064       1.7097     0.043657
enh62633     2  131132000  131133000      1       1  150064       2.2907      0.01099
enh62634     2  131134300  131135300      2       1  150064        1.841     0.032808
enh62638     2  131149600  131150600      1       1  150064       2.1072      0.01755
enh62645     2  131834500  131835500      1       1  150064       3.3548    0.0003971
enh62646     2  131848900  131849900      1       1  150064       2.5573     0.005274
enh62647     2  131851900  131852900      2       1  150064       2.6769    0.0037155
enh62648     2  131861200  131862200      4       2  150064        3.335   0.00042656
enh62649     2  131864600  131865600      2       1  150064        2.684    0.0036368
enh62661     2  133105300  133106300      1       1  150064       1.6687      0.04759
enh62662     2  133109400  133110400      3       2  150064       1.7459      0.04041
enh62671     2  133673200  133674200      1       1  150064        1.709      0.04373
enh62690     2  134875600  134876600      2       1  150064       2.7512    0.0029685
enh62695     2  134889800  134890800      2       1  150064       1.8367     0.033124
enh62697     2  134893100  134894100      3       2  150064       1.7024     0.044336
enh62699     2  134895600  134896600      2       1  150064       3.4136    0.0003206
enh62700     2  134899900  134900900      4       2  150064       2.5705    0.0050783
enh62752     2  135678100  135679100      2       1  150064         2.09      0.01831
enh62783     2  136969000  136970000      1       1  150064       2.7956      0.00259
enh62810     2  139006300  139007300      5       2  150064       2.4196    0.0077692
enh62812     2  139122000  139123000      5       2  150064       3.2763   0.00052585
enh62829     2  143898500  143899500      4       2  150064       1.8714     0.030646
enh62834     2  144016300  144017300      3       2  150064       1.6804     0.046444
enh62838     2  144230600  144231600      4       2  150064       1.8423     0.032712
enh62839     2  144232500  144233500      1       1  150064       2.5366     0.005597
enh62854     2  144995000  144996000      1       1  150064       2.0335        0.021
enh62857     2  145087700  145088700      4       2  150064       1.7884     0.036859
enh62858     2  145091000  145092000      1       1  150064       3.2093    0.0006652
enh62860     2  145129800  145130800      1       1  150064       2.7902     0.002634
enh62861     2  145137300  145138300      2       1  150064       3.5341    0.0002046
enh62864     2  145171100  145172100      4       2  150064        3.185   0.00072385
enh62865     2  145184000  145185000      2       1  150064       3.2428   0.00059181
enh62866     2  145186900  145187900      1       1  150064        3.432    0.0002996
enh62867     2  145187600  145188600      1       1  150064        3.432    0.0002996
enh62871     2  145195800  145196800      1       1  150064       4.5173    3.132e-06
enh62872     2  145198200  145199200      6       3  150064       2.3436    0.0095487
enh62874     2  145205000  145206000      1       1  150064       1.9615      0.02491
enh62908     2  145794000  145795000      2       1  150064       1.8454     0.032488
enh62911     2  145874400  145875400      3       1  150064       2.7218    0.0032461
enh62915     2  146514600  146515600      3       2  150064       1.7806     0.037492
enh62930     2  148371200  148372200      4       2  150064       1.8563     0.031706
enh62937     2  148607200  148608200      4       2  150064       3.0923   0.00099306
enh62938     2  148612400  148613400      2       1  150064       2.1293     0.016614
enh62939     2  148620200  148621200      2       1  150064       1.6453     0.049952
enh62941     2  148636800  148637800      3       2  150064       1.8244     0.034046
enh62947     2  149309800  149310800      2       1  150064       2.9679     0.001499
enh62948     2  149310800  149311800      3       1  150064       2.2658     0.011732
enh62949     2  149371700  149372700      1       1  150064       1.7118      0.04347
enh62951     2  149404000  149405000      3       1  150064       1.7192     0.042789
enh62962     2  149684400  149685400      3       2  150064       2.2927     0.010934
enh62965     2  149875400  149876400      2       1  150064       2.2297     0.012884
enh62967     2  149878000  149879000      1       1  150064       2.1362      0.01633
enh62970     2  149985900  149986900      6       2  150064       1.9774     0.023998
enh62971     2  150082700  150083700      1       1  150064       1.6883      0.04568
enh62981     2  150453900  150454900      3       2  150064       2.2572     0.011997
enh62993     2  151138700  151139700      1       1  150064       2.5858     0.004858
enh62994     2  151165900  151166900      3       2  150064       1.7322     0.041619
enh63024     2  153023400  153024400      2       1  150064       2.3393    0.0096609
enh63027     2  153029700  153030700      3       2  150064       3.2124   0.00065821
enh63028     2  153056800  153057800      2       1  150064       3.3625   0.00038614
enh63029     2  153079700  153080700      1       1  150064       2.8087     0.002487
enh63030     2  153084200  153085200      4       1  150064        2.749    0.0029893
enh63031     2  153100200  153101200      2       1  150064       2.2667     0.011704
enh63032     2  153193800  153194800      2       1  150064       1.7091     0.043713
enh63038     2  153261300  153262300      1       1  150064       1.6925      0.04528
enh63041     2  153277600  153278600      2       1  150064       2.4095    0.0079867
enh63045     2  153326000  153327000      2       1  150064       2.1831     0.014513
enh63065     2  153450500  153451500      3       1  150064       1.8641     0.031157
enh63066     2  153468300  153469300      4       1  150064       2.1423     0.016087
enh63067     2  153504200  153505200      3       2  150064       1.8362     0.033163
enh63069     2  153550800  153551800      2       1  150064        2.609    0.0045403
enh63071     2  153577100  153578100      1       1  150064        3.713    0.0001024
enh63072     2  153586900  153587900      3       2  150064       2.3158     0.010286
enh63136     2  158695300  158696300      1       1  150064       1.7127      0.04338
enh63155     2  159315300  159316300      2       1  150064        2.915    0.0017787
enh63156     2  159316000  159317000      5       3  150064        2.406    0.0080642
enh63157     2  159333600  159334600      1       1  150064       3.0841     0.001021
enh63159     2  159402700  159403700      5       3  150064       3.2124   0.00065824
enh63166     2  159698300  159699300      1       1  150064       2.2162      0.01334
enh63220     2  160373000  160374000      1       1  150064       2.9792     0.001445
enh63221     2  160374400  160375400      1       1  150064        2.404     0.008109
enh63223     2  160461600  160462600      6       2  150064       2.6391    0.0041565
enh63224     2  160462600  160463600      4       2  150064       2.3056     0.010567
enh63225     2  160463500  160464500      2       1  150064       1.9649     0.024715
enh63226     2  160465000  160466000      3       2  150064       1.9367     0.026389
enh63227     2  160465800  160466800      3       2  150064       1.8426     0.032695
enh63228     2  160466600  160467600      3       1  150064       2.6898    0.0035746
enh63230     2  160468300  160469300      4       2  150064        2.522    0.0058345
enh63231     2  160474100  160475100      2       1  150064       3.4676   0.00026257
enh63232     2  160476500  160477500      3       2  150064       1.8384     0.033002
enh63234     2  160566900  160567900      5       2  150064       2.1417     0.016107
enh63239     2  160630200  160631200      4       2  150064       1.9585     0.025083
enh63241     2  160649000  160650000      1       1  150064       3.0243     0.001246
enh63243     2  160651400  160652400      4       2  150064       2.2215      0.01316
enh63244     2  160655000  160656000      3       1  150064       2.7305    0.0031624
enh63256     2  161021800  161022800      2       1  150064       2.4418    0.0073079
enh63278     2  161201500  161202500      3       2  150064       1.9094     0.028103
enh63289     2  161240900  161241900      2       1  150064       1.6706       0.0474
enh63304     2  161284400  161285400      6       2  150064       2.2613     0.011869
enh63310     2  161328100  161329100      2       1  150064        2.366    0.0089914
enh63320     2  161508400  161509400      2       1  150064       1.7171     0.042984
enh63322     2  161560500  161561500      4       2  150064       1.6628     0.048171
enh63337     2  162020200  162021200      2       1  150064       1.7514     0.039938
enh63344     2  162831900  162832900      1       1  150064       2.3775     0.008716
enh63347     2  162851000  162852000      3       2  150064       2.8175    0.0024203
enh63348     2  162851600  162852600      1       1  150064       3.3511    0.0004025
enh63349     2  162869200  162870200      3       1  150064       4.0969   2.0933e-05
enh63351     2  162885600  162886600      1       1  150064       3.3731    0.0003716
enh63393     2  165650100  165651100      1       1  150064       1.8409      0.03282
enh63412     2  166651900  166652900      3       1  150064       2.7568    0.0029182
enh63413     2  166659400  166660400      3       2  150064       3.2367   0.00060451
enh63414     2  166726800  166727800      3       2  150064       1.9464     0.025801
enh63417     2  166811000  166812000      2       1  150064       3.2935   0.00049468
enh63470     2  169315200  169316200      3       2  150064       2.2001     0.013901
enh63482     2  169374800  169375800      3       1  150064       2.1259     0.016756
enh63483     2  169377600  169378600      2       1  150064       1.8727     0.030553
enh63486     2  169386100  169387100      3       1  150064       1.7742     0.038014
enh63487     2  169387600  169388600      2       1  150064       2.0834     0.018607
enh63489     2  169398900  169399900      1       1  150064       3.4662    0.0002639
enh63494     2  169482300  169483300      5       2  150064       3.2136   0.00065548
enh63497     2  169495800  169496800      3       1  150064       3.2013   0.00068399
enh63511     2  169681200  169682200      5       2  150064       2.5357    0.0056109
enh63515     2  169867800  169868800      2       1  150064       1.7124     0.043414
enh63568     2  171830700  171831700      1       1  150064       1.8782      0.03018
enh63572     2  172002700  172003700      4       2  150064       2.1514     0.015721
enh63577     2  172014300  172015300      2       1  150064       1.9045     0.028423
enh63579     2  172037800  172038800      6       2  150064       1.8628     0.031245
enh63592     2  172734600  172735600      1       1  150064       4.1989    1.341e-05
enh63598     2  172865300  172866300      5       2  150064       3.2481   0.00058082
enh63612     2  173149700  173150700      7       2  150064        2.045     0.020425
enh63613     2  173158500  173159500      5       2  150064       2.2216     0.013155
enh63663     2  173942500  173943500      3       2  150064       2.7189    0.0032748
enh63665     2  173955800  173956800      3       2  150064       1.6887     0.045641
enh63667     2  174025100  174026100      5       3  150064       1.7885     0.036849
enh63670     2  174075100  174076100      6       3  150064       2.7938    0.0026043
enh63671     2  174083000  174084000      3       2  150064       2.1942     0.014112
enh63672     2  174091300  174092300      2       1  150064       2.4187     0.007789
enh63690     2  174762900  174763900      4       1  150064       2.2603     0.011901
enh63691     2  174787000  174788000      3       1  150064       1.9503      0.02557
enh63695     2  174805400  174806400      5       3  150064       2.2863     0.011119
enh63696     2  174814800  174815800      5       2  150064       2.1404      0.01616
enh63702     2  174853200  174854200      2       1  150064       1.6801     0.046467
enh63707     2  174878800  174879800      2       1  150064       1.7088     0.043747
enh63711     2  174896400  174897400      7       2  150064       2.5773    0.0049786
enh63717     2  175111500  175112500      2       1  150064       2.6259    0.0043211
enh63718     2  175113600  175114600      3       2  150064       2.9971    0.0013628
enh63719     2  175258300  175259300      1       1  150064       1.7408      0.04086
enh63722     2  175352200  175353200      1       1  150064       3.7024    0.0001068
enh63732     2  175464400  175465400      1       1  150064       1.9423      0.02605
enh63733     2  175467500  175468500      3       1  150064       2.0291     0.021226
enh63734     2  175471000  175472000      2       1  150064       2.0666     0.019385
enh63738     2  175474500  175475500      2       1  150064       2.2738      0.01149
enh63739     2  175475200  175476200      2       1  150064       2.3857    0.0085233
enh63740     2  175477600  175478600      2       1  150064       2.7522    0.0029603
enh63748     2  175545300  175546300      2       1  150064       2.6965    0.0035033
enh63750     2  175615500  175616500      5       2  150064       2.0604      0.01968
enh63751     2  175617400  175618400      3       1  150064       1.7109     0.043554
enh63752     2  175624000  175625000      2       1  150064       1.6485     0.049627
enh63777     2  177156300  177157300      2       1  150064       1.8023     0.035745
enh63851     2  178976200  178977200      2       1  150064       1.9619     0.024889
enh63852     2  178978300  178979300      2       1  150064       2.7261    0.0032045
enh63886     2  180324900  180325900      3       2  150064       4.3777   5.9962e-06
enh63888     2  180755400  180756400      5       3  150064       1.8962      0.02897
enh63890     2  180869900  180870900      2       1  150064       2.6466    0.0040648
enh63891     2  180990000  180991000      1       1  150064       3.4796    0.0002511
enh63948     2  183890400  183891400      6       3  150064       1.8203     0.034355
enh63951     2  183921700  183922700      3       2  150064       2.2836     0.011196
enh63953     2  183990400  183991400      9       3  150064       1.9821     0.023734
enh63965     2  187408500  187409500      2       1  150064       2.5653    0.0051545
enh63991     2  189198200  189199200      2       1  150064        2.091     0.018266
enh63995     2  189494200  189495200      4       2  150064       1.6971     0.044842
enh63996     2  189651400  189652400      2       1  150064       2.6071    0.0045662
enh64003     2  189861600  189862600      3       1  150064       1.7575     0.039418
enh64033     2  190398700  190399700      1       1  150064        1.646      0.04988
enh64043     2  190433500  190434500      2       1  150064       2.1181     0.017084
enh64084     2  191220800  191221800      2       1  150064       2.5847    0.0048729
enh64091     2  191277900  191278900      1       1  150064       1.8367      0.03313
enh64093     2  191297200  191298200      6       3  150064       2.0887     0.018366
enh64098     2  191367100  191368100      3       2  150064       1.8169     0.034612
enh64106     2  191400600  191401600      3       2  150064       1.7662     0.038684
enh64108     2  191447200  191448200      2       1  150064       2.2845     0.011171
enh64110     2  191492900  191493900      2       1  150064       2.4091    0.0079953
enh64126     2  191677300  191678300      2       1  150064       2.3229     0.010093
enh64128     2  191718900  191719900      3       1  150064        1.869      0.03081
enh64134     2  191756000  191757000      1       1  150064       1.6797      0.04651
enh64143     2  191886100  191887100      5       3  150064       1.9452     0.025878
enh64144     2  191887300  191888300      3       2  150064       1.9371     0.026366
enh64148     2  191897200  191898200      1       1  150064       2.2945      0.01088
enh64151     2  191916500  191917500      2       1  150064       1.6677     0.047691
enh64216     2  194492100  194493100      2       1  150064       4.0004   3.1612e-05
enh64219     2  196398500  196399500      3       2  150064       2.4275    0.0076017
enh64220     2  196400500  196401500      3       1  150064       2.4243    0.0076687
enh64221     2  196408700  196409700      3       1  150064       3.5838   0.00016935
enh64222     2  196425300  196426300      2       1  150064       2.8788    0.0019958
enh64234     2  196965700  196966700      3       1  150064       1.9611     0.024932
enh64235     2  196977700  196978700      3       2  150064       2.2846     0.011167
enh64236     2  197023100  197024100      6       2  150064       1.8215     0.034265
enh64239     2  197026100  197027100      2       1  150064       1.8671     0.030943
enh64240     2  197027100  197028100      2       1  150064        1.849     0.032229
enh64243     2  197040100  197041100      2       1  150064       2.1481     0.015852
enh64244     2  197047700  197048700      1       1  150064       2.1038       0.0177
enh64245     2  197065600  197066600      3       1  150064       2.7123    0.0033407
enh64258     2  197139700  197140700      6       4  150064        1.821     0.034306
enh64263     2  197665900  197666900      1       1  150064       2.2069      0.01366
enh64264     2  197717400  197718400      3       1  150064       2.1783     0.014692
enh64268     2  197831800  197832800      2       1  150064       2.3767    0.0087347
enh64278     2  198006300  198007300      3       1  150064       2.0145      0.02198
enh64283     2  198016600  198017600      3       1  150064       2.2758     0.011429
enh64285     2  198026400  198027400      2       1  150064       2.2899     0.011013
enh64302     2  198113500  198114500      3       1  150064       2.5013    0.0061868
enh64303     2  198118200  198119200      3       1  150064       2.3969    0.0082682
enh64306     2  198123200  198124200      1       1  150064       2.6007     0.004652
enh64309     2  198130400  198131400      4       2  150064       1.8806     0.030011
enh64312     2  198144200  198145200      5       2  150064       4.3434    7.015e-06
enh64315     2  198160800  198161800      1       1  150064       5.3602    4.157e-08
enh64316     2  198164600  198165600      1       1  150064       5.2801    6.454e-08
enh64317     2  198166700  198167700      2       1  150064       4.7655    9.417e-07
enh64318     2  198169200  198170200      3       1  150064       5.0748   1.9391e-07
enh64320     2  198187500  198188500      1       1  150064       5.5826    1.185e-08
enh64322     2  198243000  198244000      1       1  150064       4.7819    8.681e-07
enh64326     2  198308100  198309100      1       1  150064        5.405     3.24e-08
enh64335     2  198436400  198437400      1       1  150064       6.1104    4.969e-10
enh64337     2  198479200  198480200      1       1  150064         5.97    1.186e-09
enh64338     2  198493000  198494000      3       2  150064       3.3914   0.00034772
enh64339     2  198573200  198574200      2       1  150064        4.101   2.0565e-05
enh64341     2  198667600  198668600      2       1  150064       4.1812   1.4498e-05
enh64342     2  198702000  198703000      1       1  150064       2.7909     0.002628
enh64343     2  198703000  198704000      1       1  150064       3.0064     0.001322
enh64357     2  199561600  199562600      1       1  150064       2.3783     0.008697
enh64362     2  199818100  199819100      1       1  150064       2.1767      0.01475
enh64363     2  199832900  199833900      3       1  150064       2.2481     0.012283
enh64364     2  200181000  200182000      2       1  150064       2.4248    0.0076586
enh64365     2  200230500  200231500      2       1  150064       1.8385     0.032991
enh64367     2  200276500  200277500      2       1  150064       3.4618   0.00026826
enh64368     2  200306300  200307300      1       1  150064       2.2179      0.01328
enh64369     2  200308000  200309000      2       1  150064        1.758     0.039378
enh64371     2  200317600  200318600      2       1  150064        3.481   0.00024974
enh64372     2  200318100  200319100      1       1  150064        4.181    1.451e-05
enh64377     2  200774800  200775800      3       2  150064       5.8052   3.2138e-09
enh64378     2  200777200  200778200      3       2  150064        5.733   4.9335e-09
enh64379     2  200778200  200779200      3       2  150064       3.7227   9.8536e-05
enh64381     2  200806200  200807200      4       2  150064       5.1893   1.0554e-07
enh64382     2  200807000  200808000      1       1  150064       2.9114     0.001799
enh64383     2  200818000  200819000      4       2  150064       5.9462   1.3719e-09
enh64389     2  200850200  200851200      4       2  150064       4.2116   1.2676e-05
enh64391     2  200915800  200916800      8       3  150064       6.4221   6.7213e-11
enh64393     2  201001700  201002700      4       2  150064       3.4516   0.00027861
enh64395     2  201085200  201086200      5       3  150064       2.0659     0.019417
enh64397     2  201167000  201168000      4       2  150064       3.7059   0.00010532
enh64399     2  201173300  201174300      1       1  150064       4.7124    1.224e-06
enh64400     2  201175100  201176100      3       1  150064       4.6922   1.3513e-06
enh64401     2  201176300  201177300      4       2  150064       2.4416    0.0073108
enh64402     2  201180800  201181800      1       1  150064       2.5725     0.005049
enh64403     2  201194200  201195200      4       2  150064       2.8612    0.0021102
enh64404     2  201199800  201200800      2       1  150064        4.056   2.4955e-05
enh64405     2  201203800  201204800      7       3  150064       1.6664     0.047813
enh64409     2  201221100  201222100      2       1  150064       4.1552   1.6251e-05
enh64412     2  201239800  201240800      5       2  150064       5.0095   2.7279e-07
enh64413     2  201245200  201246200      5       3  150064       4.0483   2.5795e-05
enh64415     2  201248400  201249400      2       1  150064       3.0275    0.0012328
enh64417     2  201269600  201270600      3       1  150064       3.3255   0.00044135
enh64418     2  201272500  201273500      3       2  150064       1.7822     0.037355
enh64419     2  201320100  201321100      1       1  150064       3.8819    5.182e-05
enh64420     2  201331700  201332700      3       1  150064       2.2803     0.011295
enh64421     2  201334300  201335300      4       2  150064        1.808     0.035305
enh64433     2  201606300  201607300      5       2  150064       1.9379     0.026317
enh64436     2  201621500  201622500      2       1  150064       1.8124     0.034959
enh64444     2  201751800  201752800      2       1  150064       2.0896     0.018329
enh64466     2  202017500  202018500      5       2  150064       1.7327     0.041574
enh64475     2  202060300  202061300      2       1  150064       1.8034      0.03566
enh64482     2  202093600  202094600      1       1  150064       2.3302     0.009897
enh64488     2  202118200  202119200      7       2  150064        2.972    0.0014792
enh64490     2  202127500  202128500      7       4  150064       2.2467     0.012331
enh64491     2  202128600  202129600      1       1  150064       1.6548      0.04898
enh64546     2  203453600  203454600      4       2  150064       2.0539     0.019991
enh64553     2  203537200  203538200      1       1  150064       2.8652     0.002084
enh64554     2  203621200  203622200      2       1  150064       2.9166    0.0017695
enh64555     2  203621600  203622600      2       1  150064       2.9166    0.0017695
enh64561     2  203866700  203867700      2       1  150064       2.8747    0.0020218
enh64562     2  203868000  203869000      3       2  150064       2.8004    0.0025518
enh64563     2  203884600  203885600      1       1  150064       1.7339      0.04147
enh64565     2  203900600  203901600      2       1  150064        1.819     0.034454
enh64566     2  203905600  203906600      1       1  150064       2.0439      0.02048
enh64570     2  204105100  204106100      3       1  150064        2.659    0.0039186
enh64573     2  204334600  204335600      1       1  150064       2.1229      0.01688
enh64574     2  204354100  204355100      1       1  150064       2.4107     0.007962
enh64576     2  204375000  204376000      1       1  150064       2.3611     0.009111
enh64587     2  204520900  204521900      2       1  150064       1.8384     0.033003
enh64588     2  204524100  204525100      1       1  150064       1.8369      0.03311
enh64620     2  204876500  204877500      4       2  150064       1.8888     0.029457
enh64646     2  206342000  206343000      4       1  150064       1.9334     0.026594
enh64680     2  206773200  206774200      3       2  150064        1.942      0.02607
enh64711     2  208014000  208015000      4       2  150064       1.8513     0.032066
enh64723     2  208272600  208273600      4       2  150064       3.3696   0.00037633
enh64725     2  208331900  208332900      5       2  150064       3.0179    0.0012726
enh64727     2  208362800  208363800      6       2  150064       3.9032   4.7463e-05
enh64728     2  208364000  208365000      2       1  150064       2.7784    0.0027312
enh64729     2  208365000  208366000      7       3  150064       2.5487    0.0054066
enh64731     2  208369200  208370200      4       1  150064       3.2299    0.0006191
enh64734     2  208391900  208392900      3       2  150064       2.6708    0.0037839
enh64735     2  208398100  208399100      1       1  150064       4.0619    2.434e-05
enh64740     2  208425500  208426500      1       1  150064       4.1563    1.617e-05
enh64741     2  208481500  208482500      3       1  150064       3.7659    8.296e-05
enh64742     2  208484200  208485200      1       1  150064       4.1235    1.866e-05
enh64782     2  208912100  208913100      2       1  150064        1.965     0.024707
enh64785     2  209007000  209008000      4       2  150064       1.6653     0.047923
enh64786     2  209078000  209079000      1       1  150064       1.8089      0.03523
enh64825     2  213987100  213988100      3       1  150064       2.1187     0.017056
enh64870     2  216876100  216877100      8       3  150064       1.9141     0.027801
enh64872     2  216880200  216881200      2       1  150064       1.7857     0.037073
enh64894     2  217277900  217278900      3       1  150064       2.8614    0.0021086
enh64898     2  217404600  217405600      2       1  150064        1.993     0.023129
enh64899     2  217415300  217416300      2       1  150064       1.7552     0.039613
enh64900     2  217417800  217418800      5       3  150064       1.7594     0.039251
enh64902     2  217484200  217485200      3       1  150064       2.1843     0.014469
enh64907     2  217523400  217524400      1       1  150064       1.9774        0.024
enh64908     2  217529900  217530900      1       1  150064       2.3264     0.009999
enh64909     2  217544200  217545200      3       1  150064       2.0846     0.018553
enh64926     2  217901600  217902600      9       4  150064       1.9389     0.026255
enh64931     2  217939600  217940600     10       4  150064       2.3359    0.0097472
enh64956     2  218492700  218493700      2       1  150064       2.4716    0.0067248
enh64970     2  218620600  218621600      4       2  150064       1.7853     0.037103
enh64972     2  218641300  218642300      6       1  150064       1.8507     0.032103
enh64974     2  218654400  218655400      5       1  150064       2.5606    0.0052246
enh64975     2  218658200  218659200      5       2  150064       2.1962     0.014038
enh65027     2  219139800  219140800      1       1  150064       1.8132       0.0349
enh65081     2  219945200  219946200      5       2  150064       2.7108    0.0033559
enh65083     2  219981800  219982800      3       2  150064       2.4016    0.0081625
enh65085     2  220005100  220006100      3       1  150064        2.734    0.0031286
enh65086     2  220014100  220015100      2       1  150064       2.3677    0.0089503
enh65087     2  220025600  220026600      2       1  150064       2.6891    0.0035818
enh65088     2  220034900  220035900      3       1  150064       4.2122   1.2643e-05
enh65091     2  220047400  220048400      1       1  150064       4.1234    1.867e-05
enh65098     2  220091900  220092900      2       1  150064       1.9286     0.026889
enh65122     2  220301700  220302700      3       1  150064       2.1089     0.017476
enh65123     2  220309700  220310700      2       1  150064       3.1918   0.00070691
enh65139     2  222308400  222309400      4       1  150064       1.6987     0.044684
enh65141     2  222355000  222356000      1       1  150064       1.7724      0.03816
enh65143     2  222383900  222384900      3       2  150064       2.6792      0.00369
enh65144     2  222393000  222394000      3       1  150064       2.5562     0.005291
enh65148     2  222644700  222645700      4       1  150064       2.2288     0.012912
enh65180     2  223728700  223729700      2       1  150064       1.8571     0.031651
enh65221     2  224890300  224891300      4       2  150064       1.7678     0.038547
enh65223     2  225011100  225012100      2       1  150064       2.1875     0.014352
enh65226     2  225270100  225271100      6       2  150064        2.747    0.0030072
enh65227     2  225349800  225350800      2       1  150064       1.9061     0.028321
enh65229     2  225384700  225385700      3       2  150064       3.6737   0.00011953
enh65233     2  225434800  225435800      1       1  150064       1.6773      0.04674
enh65234     2  225439500  225440500      5       2  150064       3.4801   0.00025064
enh65237     2  225446400  225447400      4       2  150064       5.0507   2.2014e-07
enh65238     2  225472600  225473600      4       2  150064       3.5097   0.00022434
enh65239     2  225478000  225479000      4       2  150064       2.3929    0.0083571
enh65240     2  225478600  225479600      4       2  150064       2.5306    0.0056928
enh65241     2  225503600  225504600      2       1  150064       2.1139     0.017261
enh65243     2  225542400  225543400      1       1  150064       1.9343      0.02654
enh65244     2  225543000  225544000      1       1  150064       1.9343      0.02654
enh65246     2  225759100  225760100      4       2  150064       2.1264     0.016733
enh65247     2  225774400  225775400      8       3  150064       2.0747     0.019006
enh65264     2  225833200  225834200      2       1  150064       1.9181     0.027551
enh65319     2  227699100  227700100      3       2  150064       2.6478    0.0040509
enh65320     2  227703100  227704100      2       1  150064       1.7949     0.036333
enh65321     2  227704500  227705500      3       1  150064       1.7486     0.040177
enh65322     2  227769900  227770900      3       1  150064       1.9244     0.027153
enh65334     2  228262300  228263300      7       3  150064       2.6967    0.0035011
enh65335     2  228265800  228266800     20       3  150064       2.7127    0.0033371
enh65341     2  228319000  228320000      2       1  150064       2.2063     0.013681
enh65342     2  228327200  228328200      5       2  150064       1.7823     0.037354
enh65347     2  228347200  228348200      2       1  150064       2.2438     0.012421
enh65352     2  228383200  228384200      8       4  150064       2.3467    0.0094713
enh65364     2  228639600  228640600     12       3  150064       1.7706     0.038314
enh65365     2  228646200  228647200      9       3  150064       2.4877    0.0064292
enh65367     2  228660700  228661700      3       1  150064       1.6964     0.044903
enh65368     2  228663400  228664400      5       3  150064       1.9017     0.028605
enh65380     2  229952300  229953300      6       3  150064       2.8356    0.0022871
enh65381     2  229954200  229955200      2       1  150064       1.7006     0.044512
enh65385     2  230017500  230018500      3       2  150064       1.8965     0.028945
enh65386     2  230022000  230023000      5       2  150064       1.8052     0.035522
enh65387     2  230024900  230025900      5       2  150064       1.8154     0.034734
enh65390     2  230131100  230132100      2       1  150064       1.7272     0.042064
enh65395     2  230165300  230166300      2       1  150064       1.6727     0.047192
enh65409     2  230845000  230846000      1       1  150064        2.353     0.009312
enh65419     2  231190300  231191300      5       1  150064       1.7902     0.036714
enh65437     2  231337800  231338800      2       1  150064       1.7103     0.043601
enh65439     2  231466300  231467300      3       2  150064       2.9535     0.001571
enh65445     2  231532500  231533500      3       2  150064        1.912      0.02794
enh65518     2  232256000  232257000      1       1  150064       1.8823       0.0299
enh65526     2  232330200  232331200      2       1  150064       2.7802    0.0027166
enh65536     2  232470200  232471200      2       1  150064       1.7846      0.03716
enh65538     2  232481100  232482100      2       1  150064       1.8806     0.030016
enh65550     2  232528500  232529500      3       1  150064       2.1975     0.013994
enh65552     2  232538900  232539900      4       2  150064       2.4399    0.0073451
enh65553     2  232542000  232543000      5       3  150064       1.8461     0.032437
enh65580     2  233183600  233184600      1       1  150064       2.1382      0.01625
enh65588     2  233416500  233417500      1       1  150064       1.6581      0.04865
enh65590     2  233438200  233439200      2       1  150064       1.6693     0.047529
enh65592     2  233453000  233454000      4       1  150064       1.7787     0.037648
enh65593     2  233457900  233458900      2       1  150064       1.9191     0.027486
enh65595     2  233560800  233561800      3       2  150064       4.9199   4.3302e-07
enh65598     2  233643800  233644800      2       1  150064       5.6406   8.4732e-09
enh65599     2  233646100  233647100      4       2  150064       4.2163    1.242e-05
enh65601     2  233698400  233699400      3       2  150064       5.8612   2.2983e-09
enh65602     2  233700800  233701800      2       1  150064        4.351   6.7748e-06
enh65603     2  233703200  233704200      1       1  150064       4.5208     3.08e-06
enh65604     2  233704300  233705300      2       1  150064       2.7775    0.0027391
enh65605     2  233718300  233719300      3       2  150064       5.9004    1.813e-09
enh65606     2  233721300  233722300      4       2  150064       3.2678   0.00054191
enh65607     2  233725200  233726200      3       1  150064       4.9669   3.4008e-07
enh65608     2  233730300  233731300      2       1  150064       2.5979    0.0046902
enh65610     2  233742200  233743200      3       2  150064       5.7284   5.0695e-09
enh65654     2  234310700  234311700      2       1  150064       1.7588     0.039303
enh65706     2  235354200  235355200      7       2  150064        1.982     0.023741
enh65719     2  235781800  235782800      4       2  150064       1.9651     0.024701
enh65786     2  236471700  236472700      1       1  150064       2.0511      0.02013
enh65791     2  236514100  236515100      1       1  150064       1.8251      0.03399
enh65794     2  236548500  236549500      4       2  150064       2.3769    0.0087296
enh65795     2  236552500  236553500      4       1  150064       1.6685     0.047606
enh65813     2  236616400  236617400      2       1  150064       1.8909     0.029317
enh65814     2  236618000  236619000      8       4  150064       2.2327     0.012783
enh65821     2  237242400  237243400      5       1  150064       2.5275    0.0057443
enh65822     2  237245800  237246800      4       1  150064        2.798    0.0025711
enh65833     2  237550800  237551800      6       2  150064       2.0007      0.02271
enh65844     2  237691000  237692000      3       1  150064       2.0616     0.019624
enh65855     2  237897000  237898000      3       1  150064       1.6607     0.048387
enh65875     2  238161800  238162800      1       1  150064       1.6558      0.04888
enh65914     2  238480800  238481800      1       1  150064       2.1434      0.01604
enh65944     2  238648100  238649100      6       2  150064       2.1625      0.01529
enh65945     2  238651900  238652900      8       2  150064       1.8747     0.030416
enh65973     2  239066400  239067400      3       2  150064       2.4862    0.0064553
enh65975     2  239082700  239083700      7       3  150064       3.4463   0.00028415
enh65977     2  239109900  239110900      5       3  150064        1.647     0.049782
enh66117     2  240884400  240885400      4       2  150064       1.6697     0.047489
enh66134     2  241393600  241394600      3       1  150064       1.7794     0.037585
enh66180     2  242049700  242050700     10       1  150064       1.6806     0.046421
enh66199     2  242279800  242280800      2       1  150064       1.9294     0.026838
enh66203     2  242293100  242294100      1       1  150064        1.647      0.04978
enh66212     2  242317800  242318800      4       2  150064       2.6785    0.0036975
enh66216     2  242350600  242351600      6       4  150064       2.4978    0.0062486
enh66219     2  242434900  242435900      2       1  150064       1.8181     0.034528
enh66233     2  242579700  242580700      2       1  150064        2.187     0.014372
enh66257     2  242843800  242844800      5       1  150064       2.1047     0.017658
enh66285     3    4347600    4348600      3       2  150064       2.4356    0.0074327
enh66302     3    4574800    4575800      5       2  150064       1.7767      0.03781
enh66327     3    4891500    4892500      1       1  150064       2.5974     0.004697
enh66328     3    4894800    4895800      1       1  150064       2.3182      0.01022
enh66329     3    4907800    4908800      2       1  150064       1.7891     0.036799
enh66361     3    5259500    5260500      7       2  150064       1.7606     0.039154
enh66362     3    5263500    5264500      8       2  150064       1.9435     0.025977
enh66372     3    8398200    8399200      1       1  150064       2.1365      0.01632
enh66401     3    9038400    9039400      1       1  150064       2.5868     0.004843
enh66402     3    9069500    9070500      8       3  150064       2.0257     0.021398
enh66420     3    9403200    9404200      2       1  150064       2.4557    0.0070301
enh66422     3    9406000    9407000      4       2  150064       2.0666     0.019388
enh66426     3    9451500    9452500      1       1  150064       2.0714      0.01916
enh66428     3    9455700    9456700      3       2  150064       2.1035     0.017711
enh66430     3    9462300    9463300      2       1  150064       2.5539    0.0053266
enh66431     3    9463400    9464400      4       2  150064       1.8364     0.033152
enh66432     3    9465400    9466400      2       1  150064       1.9569     0.025179
enh66437     3    9757000    9758000      5       2  150064       1.9452     0.025878
enh66454     3    9907900    9908900      3       2  150064       2.9499    0.0015892
enh66487     3   10240300   10241300      2       1  150064       1.7216     0.042573
enh66502     3   10437500   10438500      3       1  150064        3.092   0.00099413
enh66504     3   10593500   10594500      3       1  150064       2.2016     0.013848
enh66526     3   11426900   11427900      2       1  150064       1.8283     0.033751
enh66534     3   11521700   11522700      2       1  150064       1.7186     0.042843
enh66544     3   11601900   11602900      3       1  150064       1.6568      0.04878
enh66545     3   11608800   11609800      3       1  150064       1.9176      0.02758
enh66565     3   11673900   11674900      4       1  150064       2.5883    0.0048225
enh66567     3   11680500   11681500      5       3  150064       1.9744      0.02417
enh66569     3   11685400   11686400      1       1  150064       4.0817    2.235e-05
enh66570     3   11703000   11704000      2       1  150064       3.0804    0.0010335
enh66578     3   11886000   11887000      4       1  150064       2.4412    0.0073193
enh66579     3   11888700   11889700      1       1  150064       2.3023      0.01066
enh66580     3   12176400   12177400      2       1  150064       2.8207    0.0023956
enh66582     3   12185300   12186300      3       2  150064       2.8109    0.0024698
enh66586     3   12219100   12220100      1       1  150064       2.1998      0.01391
enh66587     3   12221100   12222100      2       1  150064       2.6385    0.0041636
enh66590     3   12238000   12239000      2       1  150064       2.4575    0.0069958
enh66594     3   12304200   12305200      4       1  150064       2.8046     0.002519
enh66596     3   12321400   12322400      1       1  150064       2.9461     0.001609
enh66622     3   12471100   12472100      7       3  150064       1.7573     0.039432
enh66626     3   12502200   12503200      1       1  150064       2.0958      0.01805
enh66627     3   12512400   12513400      3       2  150064       2.5137    0.0059735
enh66633     3   12601000   12602000      3       1  150064       2.5321    0.0056684
enh66634     3   12662100   12663100      3       2  150064        2.329    0.0099306
enh66635     3   12663400   12664400      2       1  150064       1.8685     0.030845
enh66642     3   12717900   12718900      3       2  150064       1.7119     0.043457
enh66643     3   12723100   12724100      1       1  150064       2.3974     0.008255
enh66645     3   12744800   12745800      3       2  150064       2.6234    0.0043531
enh66646     3   12760800   12761800      1       1  150064       1.7088      0.04374
enh66647     3   12761500   12762500      6       1  150064       2.3696    0.0089049
enh66648     3   12770200   12771200      2       1  150064       2.1333     0.016449
enh66671     3   13011800   13012800      2       1  150064        1.951     0.025527
enh66673     3   13033900   13034900      3       2  150064       2.7578    0.0029097
enh66675     3   13041400   13042400      2       1  150064       1.6889     0.045623
enh66684     3   13081200   13082200      4       1  150064       2.8175    0.0024202
enh66685     3   13087400   13088400      5       2  150064       2.1506     0.015753
enh66686     3   13110900   13111900     11       3  150064       2.5319    0.0056716
enh66687     3   13113000   13114000      6       2  150064       2.1295     0.016605
enh66695     3   13374000   13375000      3       1  150064       2.5676    0.0051198
enh66696     3   13388000   13389000      2       1  150064       2.1091     0.017467
enh66699     3   13457000   13458000      3       1  150064       1.8222     0.034211
enh66701     3   13462700   13463700      1       1  150064       1.9767      0.02404
enh66745     3   14419000   14420000     10       2  150064       2.5294    0.0057131
enh66749     3   14442800   14443800      1       1  150064       1.7653      0.03876
enh66765     3   14564400   14565400      2       1  150064        1.904     0.028454
enh66766     3   14567100   14568100      6       3  150064       1.7142     0.043245
enh66769     3   14675500   14676500      1       1  150064       2.0695      0.01925
enh66770     3   14690100   14691100      3       1  150064       1.7374     0.041157
enh66771     3   14691600   14692600      2       1  150064       1.7422     0.040736
enh66775     3   14845400   14846400      2       1  150064       1.8175     0.034573
enh66780     3   14894100   14895100     11       5  150064       1.9282     0.026917
enh66785     3   14919400   14920400      7       3  150064       2.0278     0.021292
enh66788     3   14962200   14963200      2       1  150064       2.6052    0.0045911
enh66801     3   15138600   15139600      2       1  150064       1.7907     0.036672
enh66888     3   16353200   16354200      3       1  150064       1.7802      0.03752
enh66889     3   16354900   16355900      5       1  150064       1.7849     0.037136
enh66890     3   16359100   16360100     10       3  150064       1.7341     0.041451
enh66899     3   16440600   16441600      4       2  150064       2.0361     0.020872
enh66902     3   16460200   16461200      4       2  150064       1.7414     0.040808
enh66921     3   16769600   16770600      5       2  150064       1.6591     0.048548
enh66922     3   16842600   16843600      3       1  150064       2.6329    0.0042324
enh66923     3   16843000   16844000      2       1  150064       3.6224   0.00014595
enh66924     3   16879500   16880500      1       1  150064       1.8239      0.03408
enh66928     3   16890400   16891400      3       2  150064       1.9217     0.027321
enh66929     3   16891200   16892200      7       3  150064       2.2331     0.012772
enh66930     3   16923900   16924900      2       1  150064       1.7256     0.042211
enh66937     3   16946800   16947800      2       1  150064       2.0614     0.019632
enh66938     3   16948300   16949300      3       2  150064       1.6755      0.04692
enh66940     3   16954000   16955000      2       1  150064       2.9331    0.0016779
enh66941     3   16959100   16960100      4       1  150064       3.6697   0.00012143
enh66943     3   16970700   16971700      5       2  150064       3.0721    0.0010627
enh66944     3   16977000   16978000      2       1  150064       2.3913     0.008394
enh66946     3   17036100   17037100      8       4  150064       1.6567     0.048792
enh66947     3   17047500   17048500      2       1  150064       2.2391     0.012573
enh66950     3   17080900   17081900      5       2  150064       2.5952    0.0047272
enh66952     3   17130200   17131200      3       2  150064       2.8742    0.0020252
enh66953     3   17193200   17194200      4       2  150064       2.7683    0.0028174
enh66954     3   17236900   17237900      2       1  150064       3.8841   5.1359e-05
enh66955     3   17443100   17444100      4       1  150064       3.0978   0.00097479
enh66956     3   17728700   17729700      3       1  150064       4.8967   4.8736e-07
enh66957     3   17780000   17781000      3       2  150064       4.6669   1.5285e-06
enh66958     3   17784800   17785800      4       1  150064         2.91     0.001807
enh66959     3   17788600   17789600      3       1  150064       4.4783    3.762e-06
enh66960     3   17790500   17791500      1       1  150064       3.0272     0.001234
enh66961     3   17791200   17792200      2       1  150064       3.8504    5.896e-05
enh66964     3   18457800   18458800      1       1  150064       2.2682      0.01166
enh66967     3   18467800   18468800      2       1  150064       1.8385     0.032998
enh66975     3   19929700   19930700      4       2  150064       1.6829     0.046197
enh66976     3   19931200   19932200      3       2  150064        1.655     0.048961
enh66978     3   19942600   19943600      1       1  150064       2.6904     0.003568
enh66979     3   19986400   19987400      2       1  150064       2.7132    0.0033315
enh66980     3   19990800   19991800      6       3  150064       2.0977     0.017964
enh67017     3   23853000   23854000      4       2  150064       3.4433    0.0002873
enh67018     3   23861000   23862000      4       2  150064       2.7034    0.0034315
enh67027     3   23989200   23990200      5       2  150064        1.698     0.044755
enh67034     3   24040200   24041200      2       1  150064       2.0099     0.022223
enh67036     3   24088700   24089700      2       1  150064       2.8486    0.0021956
enh67037     3   24142200   24143200      4       2  150064        3.406   0.00032962
enh67038     3   24179600   24180600      2       1  150064       2.8647    0.0020871
enh67040     3   24254000   24255000      6       3  150064       3.1199   0.00090454
enh67063     3   24526800   24527800      3       2  150064       2.3344    0.0097875
enh67065     3   24531300   24532300      6       2  150064       3.0474     0.001154
enh67069     3   24546600   24547600      3       1  150064       2.4547    0.0070493
enh67077     3   25158600   25159600      2       1  150064       2.7774    0.0027397
enh67087     3   25634800   25635800      2       1  150064       1.8615      0.03134
enh67094     3   25822000   25823000      1       1  150064       2.0353      0.02091
enh67167     3   29468800   29469800      3       2  150064        2.733    0.0031383
enh67175     3   29736300   29737300      4       1  150064       2.1729     0.014894
enh67176     3   29800200   29801200      2       1  150064       3.1553   0.00080157
enh67177     3   30114800   30115800      4       2  150064       2.2852     0.011151
enh67179     3   30123400   30124400      9       3  150064       2.6687    0.0038068
enh67181     3   30272700   30273700      3       2  150064       3.1731   0.00075415
enh67186     3   30373700   30374700      3       2  150064        2.272     0.011544
enh67188     3   30385600   30386600      1       1  150064       1.7551      0.03962
enh67189     3   30389000   30390000      3       1  150064       1.6587     0.048593
enh67190     3   30391100   30392100      5       2  150064       2.0295     0.021205
enh67192     3   30412100   30413100      3       2  150064       3.1646   0.00077635
enh67195     3   30481800   30482800      4       2  150064       1.7556      0.03958
enh67198     3   30518100   30519100      1       1  150064       2.0844      0.01856
enh67232     3   30706200   30707200      2       1  150064       2.5237    0.0058069
enh67250     3   31411700   31412700      1       1  150064       1.6765      0.04682
enh67252     3   31503800   31504800      5       2  150064       1.8643      0.03114
enh67268     3   31993600   31994600      4       2  150064       1.9057     0.028342
enh67273     3   32011300   32012300      6       2  150064       3.2447   0.00058781
enh67274     3   32012000   32013000      6       2  150064       3.2501   0.00057673
enh67276     3   32020400   32021400      2       1  150064       2.1924     0.014176
enh67277     3   32059800   32060800      1       1  150064       3.1554    0.0008015
enh67301     3   32344400   32345400      5       2  150064       2.2564     0.012023
enh67343     3   33015100   33016100      5       2  150064        1.945      0.02589
enh67351     3   33401500   33402500      1       1  150064       2.2253      0.01303
enh67352     3   33413900   33414900      1       1  150064       3.0412     0.001178
enh67353     3   33466200   33467200      2       1  150064       2.1255     0.016774
enh67354     3   33467800   33468800      2       1  150064       3.1168   0.00091427
enh67355     3   33469000   33470000      7       3  150064       3.1247    0.0008899
enh67356     3   33470000   33471000      2       1  150064       2.8559    0.0021457
enh67357     3   33471400   33472400      2       1  150064       2.2573     0.011995
enh67358     3   33473100   33474100      3       2  150064       3.3894   0.00035028
enh67360     3   33478000   33479000      4       2  150064        3.137   0.00085329
enh67361     3   33483100   33484100      6       3  150064       2.7076    0.0033882
enh67369     3   33844000   33845000      4       1  150064       1.8373     0.033082
enh67381     3   36917600   36918600      2       1  150064       2.8982    0.0018764
enh67382     3   36934000   36935000      3       1  150064       2.9408    0.0016367
enh67383     3   36936600   36937600      2       1  150064       2.8793    0.0019931
enh67385     3   36947500   36948500      1       1  150064       2.9594     0.001541
enh67388     3   36960100   36961100      3       2  150064        3.267   0.00054338
enh67389     3   36964000   36965000      3       1  150064         5.24   8.0268e-08
enh67390     3   36965400   36966400      2       1  150064       2.1535      0.01564
enh67393     3   36986600   36987600      4       2  150064       3.3887   0.00035117
enh67395     3   36999000   37000000      3       2  150064       2.8052    0.0025142
enh67396     3   37011000   37012000      2       1  150064       2.8671     0.002071
enh67398     3   37095500   37096500      3       2  150064       2.6262    0.0043168
enh67404     3   37180500   37181500      1       1  150064       2.6632      0.00387
enh67406     3   37196000   37197000      2       1  150064        2.251     0.012192
enh67407     3   37204200   37205200      3       1  150064       3.0441    0.0011669
enh67408     3   37210100   37211100      2       1  150064       2.2812     0.011268
enh67409     3   37211400   37212400      1       1  150064       3.0838     0.001022
enh67410     3   37212700   37213700      1       1  150064       2.9258     0.001718
enh67411     3   37213600   37214600      1       1  150064       3.0054     0.001326
enh67412     3   37214300   37215300      2       1  150064       2.0011     0.022689
enh67415     3   37224700   37225700      5       3  150064       2.4482    0.0071786
enh67416     3   37264400   37265400      2       1  150064       2.0467     0.020342
enh67417     3   37270100   37271100      4       2  150064       2.0826     0.018644
enh67428     3   37552700   37553700      2       1  150064       2.0508     0.020145
enh67429     3   37579100   37580100      5       2  150064       2.4097    0.0079819
enh67437     3   37664400   37665400      5       2  150064       1.6613     0.048324
enh67446     3   37827700   37828700      1       1  150064       1.6563      0.04883
enh67460     3   37948800   37949800      4       2  150064       1.8508     0.032096
enh67461     3   37950700   37951700      2       1  150064       3.6389   0.00013692
enh67462     3   37952200   37953200      4       1  150064       3.5504    0.0001923
enh67463     3   37964900   37965900      1       1  150064       1.9498       0.0256
enh67464     3   37973700   37974700      7       3  150064       3.9796   3.4522e-05
enh67465     3   37976900   37977900      3       2  150064        3.341    0.0004174
enh67467     3   37991100   37992100      2       1  150064       2.6342    0.0042167
enh67468     3   37995700   37996700      2       1  150064       1.8401     0.032875
enh67469     3   37997700   37998700      2       1  150064       2.0516     0.020107
enh67474     3   38015700   38016700      3       2  150064       1.6536     0.049107
enh67480     3   38054800   38055800      4       2  150064       2.1651     0.015188
enh67502     3   38462200   38463200      2       1  150064       3.2344    0.0006095
enh67503     3   38468200   38469200      3       2  150064       2.8695    0.0020558
enh67504     3   38494000   38495000      3       1  150064       3.1473   0.00082402
enh67505     3   38497600   38498600      5       1  150064       3.0905   0.00099896
enh67507     3   38499900   38500900      3       2  150064       2.6357    0.0041986
enh67508     3   38501600   38502600      1       1  150064       3.2383    0.0006013
enh67510     3   38513400   38514400      3       1  150064       3.2625   0.00055219
enh67512     3   39092200   39093200      1       1  150064       2.7488     0.002991
enh67517     3   39149800   39150800      8       4  150064       2.0115     0.022138
enh67537     3   39331300   39332300      1       1  150064       1.8839      0.02979
enh67556     3   40003600   40004600      3       1  150064       2.4858    0.0064629
enh67570     3   40732300   40733300      3       1  150064       1.8355     0.033214
enh67572     3   40783000   40784000      2       1  150064       1.9293     0.026846
enh67641     3   42189200   42190200      1       1  150064       2.5325     0.005663
enh67644     3   42202700   42203700      1       1  150064       1.7506      0.04001
enh67646     3   42206400   42207400      3       1  150064        2.118     0.017088
enh67648     3   42214600   42215600      1       1  150064         2.26      0.01191
enh67649     3   42221000   42222000      3       1  150064        2.453    0.0070843
enh67650     3   42224900   42225900      4       2  150064       2.2091     0.013584
enh67651     3   42226000   42227000      7       2  150064       2.2189     0.013248
enh67652     3   42229700   42230700      5       1  150064       2.2657     0.011734
enh67653     3   42231400   42232400      7       2  150064        2.219     0.013244
enh67654     3   42232300   42233300      5       2  150064       3.0545    0.0011273
enh67655     3   42233900   42234900      6       2  150064       2.4974    0.0062562
enh67659     3   42462800   42463800      1       1  150064       1.7307      0.04175
enh67682     3   42692900   42693900      2       1  150064       2.1973     0.013999
enh67685     3   42742800   42743800      2       1  150064       1.9889     0.023356
enh67688     3   42790800   42791800      2       1  150064        1.707      0.04391
enh67721     3   43332600   43333600      1       1  150064       2.1077      0.01753
enh67727     3   43367900   43368900      3       2  150064       2.4438     0.007266
enh67728     3   43386800   43387800      2       1  150064       1.8421      0.03273
enh67729     3   43404800   43405800      4       2  150064       1.9069     0.028268
enh67733     3   43435300   43436300      3       2  150064       2.4605    0.0069373
enh67736     3   43680000   43681000      1       1  150064       1.7368      0.04121
enh67738     3   43688400   43689400      2       1  150064       2.1929     0.014158
enh67739     3   43691000   43692000      2       1  150064       2.2161     0.013341
enh67743     3   43737600   43738600      3       1  150064       2.7653    0.0028431
enh67747     3   43799500   43800500      4       2  150064       3.7089   0.00010407
enh67749     3   43811800   43812800      1       1  150064       1.6469      0.04979
enh67754     3   44225700   44226700      5       3  150064       2.1993     0.013929
enh67756     3   44240100   44241100      4       2  150064       2.1694     0.015025
enh67757     3   44247500   44248500      3       2  150064       2.1911     0.014224
enh67759     3   44293800   44294800      5       1  150064         2.15     0.015777
enh67760     3   44362800   44363800      1       1  150064       3.0937    0.0009885
enh67763     3   44396600   44397600      3       1  150064       2.9899    0.0013954
enh67773     3   44597500   44598500      1       1  150064       3.0287     0.001228
enh67808     3   45150200   45151200      1       1  150064       2.2662      0.01172
enh67810     3   45154800   45155800      5       3  150064       2.4326    0.0074964
enh67814     3   45165000   45166000      1       1  150064       1.7014      0.04443
enh67818     3   45180600   45181600      6       3  150064       1.7972     0.036152
enh67821     3   45219400   45220400     10       4  150064       1.8367     0.033125
enh67826     3   45414400   45415400      4       2  150064       1.7833     0.037269
enh67869     3   45820500   45821500      1       1  150064       1.6656       0.0479
enh67896     3   46132300   46133300      3       2  150064       2.0489     0.020238
enh67941     3   46579400   46580400      1       1  150064       1.8384        0.033
enh67942     3   46581000   46582000      2       1  150064       1.6802      0.04646
enh68024     3   47653200   47654200      1       1  150064       2.0591      0.01974
enh68033     3   47931900   47932900      2       1  150064       1.8561     0.031721
enh68046     3   48130900   48131900      1       1  150064       1.7805       0.0375
enh68047     3   48153800   48154800      1       1  150064       1.8158       0.0347
enh68050     3   48192600   48193600      4       1  150064       1.8757     0.030347
enh68054     3   48235800   48236800      1       1  150064       2.3208      0.01015
enh68056     3   48273700   48274700      1       1  150064       2.3819     0.008612
enh68057     3   48274200   48275200      2       1  150064       2.8184    0.0024135
enh68058     3   48281600   48282600      3       1  150064       2.1688     0.015048
enh68088     3   48661400   48662400      1       1  150064        2.289      0.01104
enh68089     3   48670800   48671800      2       1  150064       2.3217     0.010125
enh68095     3   48724100   48725100      2       1  150064       2.5576    0.0052695
enh68096     3   48731300   48732300      4       2  150064       2.1394       0.0162
enh68097     3   48745600   48746600      2       1  150064       1.6997     0.044593
enh68098     3   48749000   48750000      3       1  150064       2.1913     0.014217
enh68099     3   48749800   48750800      1       1  150064       2.0126      0.02208
enh68102     3   48757000   48758000      2       1  150064       2.5328    0.0056582
enh68105     3   48764500   48765500      2       1  150064       2.0582     0.019787
enh68119     3   49003800   49004800      1       1  150064       1.8945      0.02908
enh68131     3   49145600   49146600      1       1  150064       1.8037      0.03564
enh68132     3   49156200   49157200      2       1  150064       2.1108     0.017397
enh68140     3   49211000   49212000      2       1  150064       2.1347     0.016391
enh68142     3   49275700   49276700      5       2  150064       1.7737     0.038055
enh68144     3   49286000   49287000      4       2  150064       2.1414     0.016121
enh68147     3   49303600   49304600      2       1  150064       1.8698     0.030754
enh68151     3   49334200   49335200      4       2  150064       1.8961     0.028972
enh68158     3   49415100   49416100      2       1  150064       1.9668     0.024604
enh68160     3   49423200   49424200      2       1  150064       1.9127     0.027893
enh68161     3   49425400   49426400      1       1  150064       2.3171      0.01025
enh68163     3   49436600   49437600      3       2  150064       2.1673     0.015107
enh68169     3   49458400   49459400      3       1  150064       2.1882     0.014328
enh68171     3   49465300   49466300      2       1  150064       2.3632    0.0090586
enh68172     3   49467200   49468200      1       1  150064        2.313      0.01036
enh68177     3   49502900   49503900      2       1  150064        1.769     0.038446
enh68184     3   49532400   49533400      3       1  150064       1.9195     0.027459
enh68199     3   49762900   49763900      2       1  150064       1.8936     0.029137
enh68201     3   49821800   49822800      1       1  150064       2.3219      0.01012
enh68204     3   49843600   49844600      1       1  150064       2.0166      0.02187
enh68205     3   49849200   49850200      1       1  150064       2.3804     0.008648
enh68206     3   49851500   49852500      1       1  150064       2.2098      0.01356
enh68207     3   49876600   49877600      1       1  150064       1.9625      0.02485
enh68208     3   49892600   49893600      2       1  150064       2.2205     0.013191
enh68209     3   49910500   49911500      4       2  150064       1.8309     0.033557
enh68211     3   49936200   49937200      2       1  150064       2.9568    0.0015542
enh68212     3   49936800   49937800      3       1  150064       2.7068    0.0033969
enh68213     3   49937700   49938700      1       1  150064       2.8215      0.00239
enh68214     3   49942200   49943200      1       1  150064       2.0164      0.02188
enh68215     3   49944200   49945200      1       1  150064       2.0409      0.02063
enh68216     3   49964400   49965400      1       1  150064       2.2325      0.01279
enh68217     3   49965100   49966100      3       2  150064       1.7315      0.04168
enh68218     3   49968100   49969100      1       1  150064       3.0538      0.00113
enh68219     3   49978400   49979400      2       1  150064        2.531    0.0056873
enh68222     3   50003800   50004800      1       1  150064       3.0519     0.001137
enh68223     3   50112300   50113300      4       2  150064       3.0641    0.0010915
enh68224     3   50128000   50129000      4       2  150064       3.1826   0.00072983
enh68225     3   50159100   50160100      3       2  150064       2.9354    0.0016657
enh68226     3   50162100   50163100      1       1  150064       2.7576     0.002911
enh68229     3   50196400   50197400      5       2  150064       2.3333    0.0098167
enh68234     3   50247900   50248900      2       1  150064       2.2622     0.011843
enh68238     3   50267000   50268000      1       1  150064       2.4402     0.007339
enh68245     3   50287800   50288800      2       1  150064       2.1402     0.016169
enh68246     3   50291300   50292300      3       1  150064       2.6534    0.0039844
enh68260     3   50352000   50353000      1       1  150064       1.8585      0.03155
enh68277     3   50409500   50410500      3       2  150064       3.0316    0.0012165
enh68280     3   50463200   50464200      2       1  150064       2.0989     0.017911
enh68312     3   51437100   51438100      3       1  150064       2.0431     0.020523
enh68318     3   51593600   51594600      3       1  150064       2.5281    0.0057334
enh68320     3   51653600   51654600      1       1  150064        1.732      0.04164
enh68321     3   51655400   51656400      3       1  150064       1.8953     0.029025
enh68348     3   52122500   52123500      1       1  150064        1.723      0.04244
enh68349     3   52142300   52143300      2       1  150064       2.0145     0.021978
enh68354     3   52223700   52224700      1       1  150064       3.4801    0.0002506
enh68357     3   52233200   52234200      1       1  150064       3.9421    4.039e-05
enh68358     3   52234000   52235000      1       1  150064       3.8338    6.309e-05
enh68359     3   52236600   52237600      1       1  150064        3.771    8.131e-05
enh68360     3   52238100   52239100      2       1  150064       3.7873   7.6159e-05
enh68364     3   52259400   52260400      1       1  150064       3.0852     0.001017
enh68369     3   52286600   52287600      4       2  150064       5.2262   8.6532e-08
enh68372     3   52304700   52305700      2       1  150064         4.45   4.2937e-06
enh68373     3   52307100   52308100      3       1  150064       3.0683    0.0010763
enh68376     3   52332900   52333900      2       1  150064       5.6228   9.3969e-09
enh68377     3   52340500   52341500      2       1  150064       4.0216   2.8898e-05
enh68378     3   52347400   52348400      2       1  150064       2.8812     0.001981
enh68387     3   52467100   52468100      4       2  150064       3.9566   3.8006e-05
enh68389     3   52478600   52479600      2       1  150064       2.5522    0.0053525
enh68392     3   52490800   52491800      2       1  150064       3.4041   0.00033195
enh68398     3   52531900   52532900      2       1  150064       2.9165    0.0017697
enh68400     3   52558300   52559300      2       1  150064       3.3604    0.0003892
enh68401     3   52559100   52560100      2       1  150064       4.4057   5.2729e-06
enh68403     3   52565300   52566300      2       1  150064       4.3005   8.5218e-06
enh68404     3   52568900   52569900      2       1  150064       3.3737   0.00037085
enh68405     3   52572200   52573200      4       2  150064        3.618   0.00014844
enh68406     3   52572900   52573900      4       2  150064       4.1864   1.4171e-05
enh68409     3   52721400   52722400      1       1  150064       5.8825     2.02e-09
enh68410     3   52737200   52738200      2       1  150064        3.823   6.5922e-05
enh68411     3   52741500   52742500      2       1  150064       5.2219    8.853e-08
enh68412     3   52748400   52749400      2       1  150064       4.2773   9.4603e-06
enh68415     3   52796700   52797700      1       1  150064       5.0263      2.5e-07
enh68416     3   52803000   52804000      1       1  150064       5.0609    2.086e-07
enh68418     3   52809200   52810200      1       1  150064       4.9788    3.199e-07
enh68420     3   52865400   52866400      4       2  150064       3.4579   0.00027219
enh68421     3   52868700   52869700      1       1  150064       5.6176    9.684e-09
enh68422     3   52876200   52877200      2       1  150064       4.6942    1.338e-06
enh68423     3   52878400   52879400      1       1  150064       5.6423    8.392e-09
enh68424     3   52882700   52883700      2       1  150064       4.9173   4.3883e-07
enh68425     3   52925400   52926400      1       1  150064       4.9932    2.969e-07
enh68426     3   52927500   52928500      3       1  150064       5.1139   1.5783e-07
enh68428     3   52931800   52932800      2       1  150064        4.483   3.6795e-06
enh68429     3   53017200   53018200      1       1  150064       6.1808    3.188e-10
enh68430     3   53039700   53040700      4       2  150064       4.5501   2.6816e-06
enh68433     3   53072600   53073600      1       1  150064       2.8509      0.00218
enh68434     3   53074100   53075100      3       1  150064        3.124   0.00089216
enh68435     3   53077200   53078200      4       2  150064       4.1283   1.8276e-05
enh68436     3   53105700   53106700      2       1  150064       2.1692     0.015032
enh68445     3   53174500   53175500      1       1  150064       5.8968    1.853e-09
enh68455     3   53229900   53230900      4       2  150064       3.2444    0.0005884
enh68456     3   53269900   53270900     10       2  150064       2.4965    0.0062713
enh68457     3   53271400   53272400      3       1  150064       1.8499     0.032165
enh68458     3   53272500   53273500      7       2  150064       4.1073   2.0016e-05
enh68459     3   53277000   53278000      8       2  150064       2.1801     0.014625
enh68460     3   53282200   53283200      3       1  150064       1.9897     0.023311
enh68461     3   53284900   53285900      3       2  150064       3.1891    0.0007136
enh68462     3   53290000   53291000      4       2  150064       2.6459    0.0040737
enh68463     3   53303300   53304300      2       1  150064       1.7912     0.036629
enh68465     3   53357800   53358800      3       1  150064       1.8416     0.032765
enh68466     3   53376200   53377200      1       1  150064       4.0947    2.114e-05
enh68467     3   53379200   53380200      1       1  150064        4.146    1.692e-05
enh68469     3   53388600   53389600      2       1  150064       3.5769   0.00017387
enh68470     3   53456600   53457600      5       2  150064       2.1065     0.017579
enh68471     3   53512500   53513500      2       1  150064       3.2651   0.00054707
enh68473     3   53523300   53524300      2       1  150064       3.6698   0.00012135
enh68474     3   53532300   53533300      1       1  150064       3.5172    0.0002181
enh68491     3   54030000   54031000      1       1  150064       2.7552     0.002933
enh68518     3   56644600   56645600      7       3  150064       1.9478      0.02572
enh68521     3   56663000   56664000      2       1  150064       1.7704     0.038333
enh68576     3   57572100   57573100      4       2  150064       1.6587     0.048593
enh68635     3   58087100   58088100      1       1  150064       2.0058      0.02244
enh68641     3   58150000   58151000      2       1  150064       1.8904      0.02935
enh68643     3   58160600   58161600      5       2  150064       1.9982     0.022847
enh68644     3   58164000   58165000      5       2  150064       1.7836     0.037246
enh68663     3   58337400   58338400      2       1  150064       1.8801     0.030046
enh68667     3   58369700   58370700      4       1  150064       2.1043     0.017677
enh68668     3   58372900   58373900      4       1  150064       2.3439    0.0095415
enh68669     3   58376900   58377900      5       2  150064       1.9567      0.02519
enh68670     3   58402600   58403600      4       1  150064       2.4314    0.0075208
enh68671     3   58405100   58406100      8       2  150064       2.2777     0.011373
enh68672     3   58417700   58418700      2       1  150064       2.2582     0.011967
enh68673     3   58420200   58421200      6       3  150064       1.8137     0.034862
enh68676     3   58456100   58457100      2       1  150064       2.2212     0.013169
enh68706     3   58771100   58772100      1       1  150064       2.1033      0.01772
enh68721     3   60311000   60312000      3       2  150064       2.2836     0.011198
enh68722     3   61225400   61226400      4       2  150064       2.1778     0.014709
enh68744     3   61833700   61834700      3       1  150064       2.2755     0.011438
enh68747     3   61889800   61890800      2       1  150064       2.0449     0.020432
enh68769     3   63545600   63546600      5       2  150064       1.7859     0.037058
enh68772     3   63754100   63755100      2       1  150064       3.2319   0.00061485
enh68774     3   63896000   63897000      4       2  150064       2.3692    0.0089141
enh68775     3   63899800   63900800      1       1  150064       5.1478    1.318e-07
enh68776     3   63912900   63913900      3       1  150064       3.1973   0.00069368
enh68777     3   63919000   63920000      2       1  150064       2.2564     0.012024
enh68784     3   63950600   63951600      2       1  150064       2.0097     0.022229
enh68788     3   63961700   63962700      3       2  150064       3.0614    0.0011014
enh68790     3   63964900   63965900      7       4  150064       3.5901   0.00016529
enh68791     3   64006400   64007400      4       2  150064       1.9426     0.026032
enh68792     3   64007000   64008000      3       2  150064       2.3156     0.010291
enh68794     3   64135900   64136900      5       3  150064       2.9951     0.001372
enh68796     3   64170500   64171500      3       1  150064       2.7409     0.003064
enh68797     3   64173900   64174900      4       1  150064       2.7712    0.0027929
enh68801     3   64200400   64201400      2       1  150064       2.0011     0.022691
enh68802     3   64204400   64205400      3       1  150064       1.8432     0.032648
enh68803     3   64206600   64207600      3       2  150064       2.1075     0.017539
enh68818     3   64447700   64448700      3       1  150064       2.9695    0.0014915
enh68858     3   65869000   65870000      8       2  150064       1.9126     0.027897
enh68931     3   66885200   66886200      3       1  150064       1.6769     0.046785
enh68933     3   67004500   67005500      1       1  150064       2.3588     0.009167
enh68937     3   67047400   67048400      2       1  150064       1.8736     0.030492
enh68941     3   67692600   67693600      3       1  150064       1.8759     0.030337
enh68942     3   67697700   67698700      3       1  150064       2.0442     0.020466
enh68943     3   67700400   67701400      3       2  150064       2.8317     0.002315
enh68944     3   67702600   67703600      4       1  150064       2.1123     0.017329
enh68969     3   69247000   69248000      3       1  150064       1.6533     0.049134
enh68976     3   69297500   69298500      2       1  150064       2.1239     0.016838
enh68978     3   69355700   69356700      6       3  150064       1.9619     0.024885
enh68984     3   69388200   69389200      5       2  150064       1.7133     0.043326
enh68985     3   69413000   69414000      9       2  150064       2.5659    0.0051455
enh68986     3   69417100   69418100     12       1  150064       2.9945    0.0013744
enh68987     3   69418600   69419600      6       1  150064       2.9846    0.0014195
enh68990     3   69452100   69453100      1       1  150064       2.0689      0.01928
enh68999     3   69795900   69796900      1       1  150064       3.1258    0.0008866
enh69000     3   69799800   69800800      1       1  150064       3.1668    0.0007706
enh69001     3   69800500   69801500      2       1  150064       3.6982   0.00010856
enh69005     3   69840200   69841200      2       1  150064       3.6867   0.00011358
enh69006     3   69887600   69888600      6       2  150064       3.1568   0.00079769
enh69018     3   71080700   71081700      3       1  150064       1.6838     0.046113
enh69023     3   71102800   71103800      1       1  150064       1.8667      0.03097
enh69026     3   71117100   71118100      1       1  150064       1.7854       0.0371
enh69029     3   71126100   71127100      3       2  150064       3.0428    0.0011718
enh69030     3   71127700   71128700      4       1  150064       1.8485     0.032265
enh69031     3   71128400   71129400      1       1  150064       1.7362      0.04126
enh69032     3   71129400   71130400      4       2  150064       2.0209     0.021646
enh69036     3   71157600   71158600      3       2  150064       1.9673     0.024572
enh69037     3   71161400   71162400      3       2  150064       3.5233   0.00021307
enh69038     3   71166100   71167100      1       1  150064       3.1354    0.0008581
enh69039     3   71168200   71169200      1       1  150064       1.7172      0.04297
enh69040     3   71172400   71173400      6       2  150064       2.1652     0.015186
enh69041     3   71173700   71174700      2       1  150064       2.7731    0.0027758
enh69042     3   71174600   71175600     10       1  150064       2.2948     0.010871
enh69043     3   71175500   71176500      5       2  150064       2.1267     0.016723
enh69053     3   71254400   71255400      1       1  150064       5.1579    1.249e-07
enh69054     3   71257700   71258700      4       1  150064       1.7293     0.041879
enh69055     3   71274700   71275700      4       2  150064       3.4814   0.00024942
enh69056     3   71276000   71277000      1       1  150064       2.5692     0.005097
enh69058     3   71289000   71290000      5       1  150064       3.7249   9.7678e-05
enh69059     3   71294300   71295300      3       1  150064       1.9355     0.026462
enh69063     3   71318700   71319700      5       2  150064       2.0389     0.020728
enh69065     3   71355000   71356000      2       1  150064       2.3747    0.0087808
enh69066     3   71359300   71360300      3       1  150064       3.1417   0.00083982
enh69067     3   71364300   71365300      2       1  150064       3.7618   8.4343e-05
enh69068     3   71367300   71368300      1       1  150064       4.1666    1.546e-05
enh69069     3   71375100   71376100      2       1  150064       2.7391    0.0030806
enh69070     3   71375700   71376700      3       1  150064       3.8457   6.0098e-05
enh69075     3   71437700   71438700      3       2  150064       3.4526   0.00027764
enh69080     3   71477000   71478000      2       1  150064       1.6827     0.046221
enh69082     3   71481100   71482100      4       2  150064       2.2854     0.011144
enh69084     3   71493600   71494600      1       1  150064       2.9209     0.001745
enh69085     3   71494900   71495900      6       3  150064       2.6684    0.0038108
enh69086     3   71495900   71496900      2       1  150064       1.9558     0.025245
enh69087     3   71498200   71499200      2       1  150064       3.8552   5.7813e-05
enh69088     3   71499600   71500600      1       1  150064       2.3986     0.008229
enh69090     3   71503200   71504200      1       1  150064       4.6339    1.794e-06
enh69091     3   71505600   71506600      4       2  150064       2.5534    0.0053336
enh69095     3   71536000   71537000      5       1  150064       2.3992    0.0082145
enh69096     3   71541800   71542800      1       1  150064       4.7729    9.079e-07
enh69097     3   71545400   71546400      6       2  150064       2.6013    0.0046432
enh69098     3   71547000   71548000      2       1  150064       4.1833   1.4364e-05
enh69099     3   71552500   71553500      1       1  150064       4.9105    4.543e-07
enh69102     3   71561600   71562600      3       2  150064        2.298     0.010781
enh69103     3   71564000   71565000      2       1  150064       4.1978   1.3478e-05
enh69104     3   71564700   71565700      1       1  150064        4.929    4.133e-07
enh69105     3   71579800   71580800      1       1  150064       1.7832      0.03728
enh69106     3   71581900   71582900      3       2  150064       3.6914   0.00011151
enh69107     3   71585700   71586700      3       2  150064       3.5472   0.00019469
enh69109     3   71592300   71593300      1       1  150064       3.4803    0.0002504
enh69110     3   71594900   71595900      2       1  150064       2.7593    0.0028959
enh69122     3   71770000   71771000      3       2  150064       2.2551     0.012064
enh69125     3   71778600   71779600      5       2  150064       2.5384    0.0055687
enh69157     3   72345200   72346200      5       3  150064       2.3868    0.0084989
enh69158     3   72347300   72348300      5       2  150064       2.2409     0.012516
enh69159     3   72352600   72353600      4       2  150064       1.9033     0.028502
enh69180     3   72507200   72508200      2       1  150064       1.7513     0.039944
enh69182     3   72531200   72532200      4       1  150064       1.9651     0.024701
enh69186     3   72572000   72573000      2       1  150064       1.7675     0.038576
enh69187     3   72598400   72599400      1       1  150064       2.2517      0.01217
enh69207     3   73007000   73008000      2       1  150064       2.0797     0.018775
enh69211     3   73044500   73045500      1       1  150064       2.0037      0.02255
enh69214     3   73057400   73058400      9       2  150064       2.0777     0.018869
enh69215     3   73065900   73066900      2       1  150064       1.8878     0.029529
enh69216     3   73074700   73075700      3       1  150064       1.6767     0.046799
enh69219     3   73086500   73087500      2       1  150064       1.9033     0.028498
enh69221     3   73104700   73105700      1       1  150064       1.6871      0.04579
enh69222     3   73150600   73151600      3       1  150064       1.8617     0.031324
enh69236     3   73565600   73566600      1       1  150064       1.9348      0.02651
enh69254     3   73669000   73670000      7       1  150064       1.7104     0.043592
enh69255     3   73675100   73676100      1       1  150064       2.1507      0.01575
enh69262     3   74424500   74425500      1       1  150064       2.3859     0.008518
enh69280     3   81540900   81541900      1       1  150064       2.0674      0.01935
enh69283     3   81792200   81793200      4       2  150064       1.8977     0.028867
enh69302     3   87400800   87401800      3       2  150064        2.315     0.010307
enh69321     3   93798800   93799800      2       1  150064       2.0702     0.019216
enh69330     3   95641800   95642800      3       2  150064       1.9964     0.022946
enh69333     3   97484200   97485200      1       1  150064       2.5832     0.004895
enh69340     3   97620400   97621400      2       1  150064       1.6937      0.04516
enh69361     3   98411600   98412600      1       1  150064       2.4857     0.006465
enh69379     3   99377100   99378100      3       1  150064       2.0199     0.021698
enh69380     3   99396500   99397500      3       1  150064       2.0202      0.02168
enh69440     3  100144600  100145600      1       1  150064       1.6565      0.04881
enh69458     3  100598400  100599400      4       2  150064       1.6519     0.049273
enh69459     3  100599000  100600000      7       2  150064       1.7423     0.040732
enh69510     3  101797600  101798600      4       2  150064        1.746     0.040403
enh69512     3  101808300  101809300      2       1  150064       1.8906     0.029337
enh69523     3  105089000  105090000      1       1  150064       2.4325     0.007497
enh69528     3  105509200  105510200      3       2  150064       1.7655     0.038743
enh69529     3  105511000  105512000      4       2  150064        2.283     0.011215
enh69531     3  105527900  105528900      3       2  150064       2.0647     0.019475
enh69532     3  105529800  105530800      2       1  150064       1.6827     0.046218
enh69533     3  105541500  105542500      1       1  150064       1.7223      0.04251
enh69540     3  105582500  105583500      5       3  150064       1.7373     0.041169
enh69541     3  105583200  105584200      5       3  150064       1.7659     0.038705
enh69542     3  105583900  105584900      4       2  150064       2.1044     0.017672
enh69547     3  105656800  105657800      2       1  150064       1.8676     0.030909
enh69564     3  107380400  107381400      1       1  150064       2.2708      0.01158
enh69565     3  107403000  107404000      1       1  150064       2.6608     0.003898
enh69576     3  107810400  107811400      2       1  150064       1.8906     0.029342
enh69578     3  107843300  107844300      3       2  150064       3.0751    0.0010521
enh69579     3  107844700  107845700      4       2  150064       2.6252    0.0043303
enh69582     3  107938100  107939100      3       1  150064       2.5401    0.0055418
enh69583     3  107942500  107943500      4       2  150064       1.7249     0.042274
enh69593     3  108107700  108108700      3       1  150064        1.748      0.04023
enh69596     3  108172000  108173000      2       1  150064       2.0259     0.021386
enh69651     3  111685800  111686800      3       1  150064       2.3979    0.0082449
enh69685     3  112212000  112213000      1       1  150064       2.0257       0.0214
enh69712     3  112686100  112687100      4       2  150064       1.9569     0.025178
enh69732     3  112966600  112967600      6       3  150064       1.7387     0.041046
enh69762     3  113467800  113468800      1       1  150064       2.2724      0.01153
enh69768     3  113631400  113632400      6       3  150064       1.8725     0.030566
enh69789     3  114173800  114174800      1       1  150064       3.2368    0.0006044
enh69794     3  114341200  114342200      6       2  150064        3.192   0.00070638
enh69795     3  114345200  114346200      1       1  150064       1.7002      0.04455
enh69796     3  114378300  114379300      5       3  150064       2.8274    0.0023466
enh69838     3  117646100  117647100      2       1  150064       2.1744     0.014836
enh69867     3  119186600  119187600      4       2  150064       1.6637     0.048088
enh69870     3  119218700  119219700      6       3  150064       1.8664     0.030991
enh69872     3  119274400  119275400      9       5  150064       2.3602    0.0091323
enh69873     3  119278200  119279200      7       2  150064       1.7751     0.037944
enh69875     3  119289600  119290600      8       2  150064       1.7091     0.043717
enh69917     3  120069200  120070200      1       1  150064       1.7053      0.04407
enh69928     3  120216400  120217400      4       2  150064       1.6497     0.049504
enh69930     3  120225900  120226900      1       1  150064       1.6762      0.04685
enh69934     3  120286200  120287200      5       3  150064       2.6967    0.0035017
enh69935     3  120314000  120315000      6       2  150064        2.292     0.010953
enh69966     3  121715200  121716200      6       2  150064       2.6855    0.0036208
enh70009     3  122473500  122474500      2       1  150064       1.6602     0.048442
enh70010     3  122486500  122487500      3       1  150064       1.7351     0.041362
enh70013     3  122511000  122512000      5       3  150064       1.6935     0.045178
enh70015     3  122608700  122609700      2       1  150064       2.9809    0.0014368
enh70020     3  122787600  122788600      5       2  150064       2.9058    0.0018317
enh70023     3  122798000  122799000      2       1  150064        2.558    0.0052634
enh70028     3  122857300  122858300      1       1  150064       1.8921      0.02924
enh70042     3  123138400  123139400      3       2  150064       2.0197      0.02171
enh70050     3  123301800  123302800      1       1  150064       2.1419       0.0161
enh70053     3  123324200  123325200      3       2  150064       1.7576     0.039407
enh70090     3  123967400  123968400      3       2  150064       3.5508   0.00019206
enh70091     3  123974600  123975600      8       3  150064       3.3633   0.00038507
enh70092     3  123978900  123979900      4       1  150064       3.3847    0.0003563
enh70093     3  123991600  123992600      3       2  150064       2.9628    0.0015243
enh70094     3  123994900  123995900      1       1  150064       3.8505    5.893e-05
enh70096     3  124002600  124003600      2       1  150064       3.0208    0.0012607
enh70097     3  124080600  124081600      2       1  150064       3.8148   6.8154e-05
enh70098     3  124082600  124083600      3       2  150064       3.3314   0.00043202
enh70100     3  124271200  124272200      4       2  150064       1.6988     0.044675
enh70132     3  124545500  124546500      4       1  150064       1.9968     0.022925
enh70135     3  124551800  124552800      2       1  150064       2.1211     0.016955
enh70139     3  124570200  124571200      3       1  150064       1.8537     0.031891
enh70141     3  124595000  124596000      4       2  150064       1.7681     0.038524
enh70143     3  124603200  124604200      6       1  150064       2.0389     0.020728
enh70172     3  124839000  124840000      3       1  150064       1.8167     0.034631
enh70174     3  124854900  124855900      2       1  150064       1.9399     0.026198
enh70183     3  124927400  124928400      7       2  150064        2.397     0.008264
enh70199     3  125309500  125310500      2       1  150064       2.4667     0.006818
enh70201     3  125315000  125316000      5       3  150064       1.9109     0.028007
enh70202     3  125327000  125328000      3       1  150064       1.6761     0.046858
enh70240     3  126644400  126645400     10       3  150064       1.6701     0.047446
enh70268     3  127390000  127391000      1       1  150064        1.789      0.03681
enh70318     3  127729900  127730900      4       2  150064       3.0073    0.0013178
enh70330     3  127863200  127864200      1       1  150064       3.8908    4.996e-05
enh70332     3  127892400  127893400      1       1  150064       4.3471    6.898e-06
enh70334     3  127897800  127898800      3       2  150064       3.9156   4.5091e-05
enh70335     3  127912600  127913600      2       1  150064       2.6484    0.0040443
enh70336     3  127914200  127915200      3       1  150064       3.4563   0.00027381
enh70337     3  127935000  127936000      4       2  150064       4.2966    8.671e-06
enh70338     3  127937400  127938400      4       2  150064        3.718    0.0001004
enh70343     3  128035800  128036800      2       1  150064       2.7039    0.0034266
enh70346     3  128067400  128068400      2       1  150064       1.8786     0.030149
enh70347     3  128072500  128073500      3       2  150064       2.4577    0.0069909
enh70349     3  128101300  128102300      2       1  150064       1.9899       0.0233
enh70399     3  128805600  128806600      1       1  150064       2.0976      0.01797
enh70403     3  128877800  128878800      2       1  150064       1.6767     0.046798
enh70408     3  128906400  128907400      1       1  150064       2.2691      0.01163
enh70411     3  128930300  128931300      1       1  150064        2.084      0.01858
enh70412     3  128942700  128943700      1       1  150064       2.3885     0.008458
enh70413     3  128947200  128948200      3       2  150064       1.6516     0.049308
enh70415     3  128953500  128954500      1       1  150064       2.8646     0.002088
enh70418     3  128978500  128979500      2       1  150064       3.0155    0.0012828
enh70419     3  128995800  128996800      1       1  150064       3.5224    0.0002138
enh70420     3  128998800  128999800      2       1  150064         3.13   0.00087403
enh70422     3  129023400  129024400      1       1  150064       3.6939    0.0001104
enh70425     3  129031800  129032800      1       1  150064       3.4849    0.0002462
enh70428     3  129065700  129066700      5       2  150064       1.7074     0.043873
enh70445     3  129209000  129210000      3       1  150064       1.7024     0.044341
enh70448     3  129244500  129245500      2       1  150064       2.5855    0.0048625
enh70454     3  129305700  129306700      5       2  150064       1.7562     0.039524
enh70456     3  129310700  129311700      5       3  150064       2.1873     0.014359
enh70462     3  129335500  129336500      3       1  150064       2.1413     0.016125
enh70482     3  130461400  130462400      1       1  150064       1.7941       0.0364
enh70497     3  130746000  130747000      3       2  150064       1.8342     0.033309
enh70531     3  133160100  133161100      2       1  150064       1.7137     0.043293
enh70548     3  133259600  133260600      3       1  150064       1.8878     0.029523
enh70558     3  133601400  133602400      7       3  150064        3.049    0.0011478
enh70562     3  133661500  133662500      3       2  150064       2.5222    0.0058319
enh70616     3  135519600  135520600      1       1  150064       4.4265    4.789e-06
enh70617     3  135683100  135684100      2       1  150064       3.2415   0.00059451
enh70618     3  135686700  135687700      2       1  150064       3.6211   0.00014665
enh70624     3  135889800  135890800      1       1  150064       2.2668       0.0117
enh70631     3  135916500  135917500      2       1  150064       2.8409    0.0022496
enh70634     3  136068900  136069900      4       2  150064       3.9783   3.4701e-05
enh70636     3  136344100  136345100      2       1  150064       2.8073    0.0024978
enh70637     3  136351100  136352100      4       2  150064        1.773     0.038114
enh70640     3  136444300  136445300      2       1  150064       4.9473   3.7617e-07
enh70643     3  136450200  136451200      2       1  150064       2.5073    0.0060829
enh70644     3  136455200  136456200      3       1  150064        2.456    0.0070252
enh70645     3  136464000  136465000      2       1  150064         2.49     0.006388
enh70646     3  136467800  136468800      3       2  150064       3.8258    6.517e-05
enh70647     3  136472600  136473600      2       1  150064       3.1548   0.00080316
enh70649     3  136505600  136506600      2       1  150064        3.281   0.00051724
enh70650     3  136520900  136521900      2       1  150064       2.3337    0.0098062
enh70651     3  136539000  136540000      3       1  150064       2.9199    0.0017506
enh70652     3  136554200  136555200      1       1  150064       3.0806     0.001033
enh70653     3  136569000  136570000      2       1  150064       2.9399    0.0016415
enh70654     3  136570400  136571400      3       2  150064       2.4201    0.0077573
enh70655     3  136577000  136578000      3       2  150064       4.0592   2.4621e-05
enh70656     3  136578800  136579800      2       1  150064       2.9288    0.0017013
enh70657     3  136582200  136583200      3       1  150064       2.8193    0.0024062
enh70658     3  136601400  136602400      3       1  150064       2.8713    0.0020436
enh70659     3  136604000  136605000      3       1  150064       3.1109   0.00093257
enh70660     3  136612400  136613400      1       1  150064       3.0285     0.001229
enh70661     3  136617400  136618400      2       1  150064       2.4929    0.0063349
enh70663     3  136625200  136626200      4       1  150064       2.5245    0.0057926
enh70666     3  136648800  136649800      1       1  150064       3.0287     0.001228
enh70667     3  136651000  136652000      4       1  150064       3.0786    0.0010397
enh70669     3  136661700  136662700      4       2  150064       3.0009    0.0013458
enh70670     3  136674000  136675000      4       2  150064       3.4608   0.00026925
enh70671     3  136703500  136704500      2       1  150064       3.5526   0.00019072
enh70672     3  136713600  136714600      2       1  150064       1.9002     0.028701
enh70673     3  136733200  136734200      1       1  150064       4.5297    2.954e-06
enh70674     3  136750800  136751800      5       1  150064       4.1883   1.4053e-05
enh70682     3  137853100  137854100      2       1  150064       1.8594     0.031484
enh70687     3  137904600  137905600      2       1  150064       1.9238     0.027192
enh70694     3  138089900  138090900      1       1  150064       1.9296      0.02683
enh70702     3  138387400  138388400      1       1  150064        1.669      0.04756
enh70706     3  138405500  138406500      1       1  150064       2.0525      0.02006
enh70708     3  138528000  138529000      1       1  150064        1.886      0.02965
enh70711     3  138572300  138573300      2       1  150064       1.8714     0.030642
enh70718     3  138609400  138610400      3       1  150064       1.7531     0.039794
enh70744     3  139771700  139772700      5       3  150064       1.8877     0.029534
enh70761     3  141022200  141023200      5       3  150064       1.7786     0.037652
enh70783     3  141138500  141139500      6       3  150064       2.3723    0.0088393
enh70784     3  141143400  141144400      5       2  150064       2.0621     0.019599
enh70855     3  142571600  142572600      1       1  150064         1.74      0.04093
enh70861     3  142721800  142722800      1       1  150064       2.6068     0.004569
enh70872     3  143024800  143025800      5       3  150064       1.9323     0.026662
enh70873     3  143026000  143027000      3       2  150064       1.6952     0.045015
enh70876     3  143148500  143149500      2       1  150064       2.6181    0.0044217
enh70898     3  143527800  143528800      1       1  150064       1.8626      0.03126
enh70903     3  143549900  143550900      2       1  150064       2.3039     0.010615
enh70936     3  146229000  146230000      1       1  150064       2.0542      0.01998
enh70965     3  148939500  148940500      4       2  150064       2.4525    0.0070927
enh71064     3  150137300  150138300      3       2  150064       2.2216     0.013156
enh71070     3  150236100  150237100      2       1  150064       1.8907     0.029329
enh71167     3  152049100  152050100      1       1  150064       2.1107       0.0174
enh71176     3  152092100  152093100      2       1  150064       1.8112     0.035054
enh71181     3  152097800  152098800      2       1  150064       2.0184     0.021772
enh71196     3  152311000  152312000      3       2  150064       2.4228    0.0077008
enh71197     3  152313000  152314000      3       1  150064       2.0084       0.0223
enh71198     3  152314300  152315300      1       1  150064       2.1906      0.01424
enh71199     3  152367700  152368700      6       2  150064       1.9116     0.027961
enh71200     3  152436500  152437500      1       1  150064        2.134      0.01642
enh71201     3  152441500  152442500      2       1  150064       2.3713    0.0088619
enh71202     3  152551400  152552400      3       1  150064       2.8442    0.0022259
enh71203     3  152561000  152562000      3       1  150064        2.641    0.0041328
enh71204     3  152561900  152562900      1       1  150064       2.5618     0.005207
enh71223     3  153339700  153340700      1       1  150064        1.663      0.04816
enh71253     3  155382000  155383000      1       1  150064       1.9564      0.02521
enh71255     3  155431900  155432900      3       2  150064       1.7073     0.043885
enh71257     3  155456200  155457200      2       1  150064       1.9315      0.02671
enh71271     3  156209800  156210800      3       2  150064       1.7954     0.036295
enh71306     3  156794100  156795100      2       1  150064       2.2162     0.013339
enh71309     3  156809000  156810000      1       1  150064       1.7382      0.04109
enh71310     3  156815800  156816800      1       1  150064       2.6597     0.003911
enh71311     3  156817600  156818600      3       1  150064       2.2332     0.012767
enh71372     3  159513500  159514500      1       1  150064       2.0347      0.02094
enh71384     3  159554400  159555400      2       1  150064       1.6544     0.049027
enh71385     3  159562300  159563300      3       1  150064       1.7571     0.039448
enh71400     3  159824700  159825700      6       2  150064       1.8537     0.031894
enh71415     3  160397100  160398100      4       1  150064       2.7802    0.0027166
enh71421     3  160514000  160515000      4       1  150064       2.0567     0.019856
enh71422     3  160518600  160519600      3       2  150064       1.6585     0.048613
enh71425     3  160527100  160528100      6       2  150064       2.0447     0.020441
enh71427     3  160587600  160588600      4       2  150064       2.3267    0.0099919
enh71430     3  160821600  160822600      2       1  150064       2.4988    0.0062306
enh71431     3  160823000  160824000      3       2  150064       2.1065     0.017582
enh71433     3  160941200  160942200      1       1  150064       3.3399     0.000419
enh71434     3  161033500  161034500      2       1  150064       2.4745    0.0066712
enh71435     3  161133300  161134300      1       1  150064       2.3963      0.00828
enh71450     3  167454100  167455100      2       1  150064        2.775    0.0027604
enh71451     3  167531200  167532200      2       1  150064        1.852     0.032015
enh71452     3  167579100  167580100      2       1  150064       2.9752    0.0014641
enh71453     3  167588600  167589600      1       1  150064       3.3841    0.0003571
enh71454     3  167594300  167595300      3       2  150064        1.731      0.04173
enh71456     3  167626200  167627200      4       2  150064       2.5948     0.004732
enh71474     3  167803000  167804000      3       1  150064        1.909     0.028132
enh71475     3  167804100  167805100      1       1  150064       2.4413     0.007318
enh71476     3  167806200  167807200      2       1  150064       2.2983     0.010771
enh71477     3  167807700  167808700      1       1  150064       2.0644      0.01949
enh71478     3  167814400  167815400      2       1  150064       2.0918      0.01823
enh71479     3  167820400  167821400      5       1  150064       2.2373     0.012633
enh71480     3  167834200  167835200      3       1  150064       2.0051     0.022478
enh71481     3  167835300  167836300      2       1  150064       2.0134     0.022036
enh71482     3  167838900  167839900      1       1  150064       1.8286      0.03373
enh71483     3  167840600  167841600      2       1  150064       1.6987     0.044692
enh71504     3  169080900  169081900      3       2  150064       1.6456     0.049924
enh71516     3  169480800  169481800      1       1  150064       2.2445       0.0124
enh71517     3  169492500  169493500      1       1  150064       2.6313     0.004253
enh71518     3  169581600  169582600      2       1  150064       2.4271    0.0076103
enh71528     3  169697100  169698100      1       1  150064       2.1399      0.01618
enh71534     3  169761300  169762300      1       1  150064       2.3273     0.009975
enh71535     3  169762700  169763700      1       1  150064       2.0343      0.02096
enh71537     3  169767300  169768300      3       2  150064       2.7736    0.0027722
enh71541     3  169869000  169870000      1       1  150064       2.5128     0.005989
enh71544     3  169877000  169878000      2       1  150064       1.9114     0.027978
enh71571     3  170352400  170353400      3       1  150064       1.9195     0.027457
enh71577     3  170585000  170586000      2       1  150064       2.1509     0.015742
enh71584     3  170883100  170884100      2       1  150064       1.7317     0.041666
enh71588     3  170893700  170894700      5       2  150064       1.7852     0.037112
enh71594     3  170983800  170984800      1       1  150064       2.2536      0.01211
enh71600     3  171046200  171047200      1       1  150064       2.0855      0.01851
enh71615     3  171173700  171174700      2       1  150064        1.803     0.035695
enh71629     3  171466000  171467000      1       1  150064       1.8479      0.03231
enh71631     3  171472500  171473500      3       1  150064       1.9209     0.027375
enh71638     3  171509300  171510300      4       1  150064       1.9826     0.023706
enh71639     3  171518600  171519600      5       3  150064       1.9133     0.027853
enh71640     3  171519800  171520800      2       1  150064       1.9229     0.027248
enh71723     3  172233300  172234300      3       2  150064       1.7685      0.03849
enh71736     3  172310800  172311800      5       2  150064       2.1299     0.016589
enh71737     3  172313700  172314700      6       2  150064       2.8667    0.0020741
enh71752     3  172419000  172420000      4       2  150064       2.1788     0.014675
enh71753     3  172419800  172420800      3       1  150064       1.9655     0.024681
enh71754     3  172421900  172422900      2       1  150064       2.3911    0.0083985
enh71755     3  172425500  172426500      5       2  150064       1.6654     0.047918
enh71756     3  172429200  172430200      5       2  150064       1.7116     0.043487
enh71761     3  173112200  173113200      7       3  150064       2.2723     0.011533
enh71763     3  174159900  174160900      1       1  150064       1.8057      0.03548
enh71773     3  176758300  176759300      2       1  150064       2.5578    0.0052673
enh71774     3  176768600  176769600      2       1  150064       2.4725    0.0067091
enh71777     3  176806700  176807700      4       2  150064       1.6843     0.046064
enh71781     3  176828100  176829100      2       1  150064        2.588    0.0048272
enh71785     3  176847200  176848200      5       2  150064       2.5699    0.0050865
enh71787     3  176851600  176852600      3       2  150064       2.1543     0.015608
enh71788     3  176853700  176854700      4       2  150064       2.1154     0.017198
enh71797     3  176896800  176897800      1       1  150064       2.2822      0.01124
enh71814     3  177003900  177004900      3       1  150064       2.9975    0.0013611
enh71819     3  177054200  177055200      2       1  150064        2.517    0.0059173
enh71849     3  177314100  177315100      2       1  150064        2.111     0.017387
enh71853     3  177332700  177333700      4       2  150064       2.7936    0.0026061
enh71858     3  177365100  177366100      3       1  150064       2.7483    0.0029952
enh71878     3  177919800  177920800      5       2  150064       2.8924    0.0019118
enh71880     3  178038000  178039000      7       3  150064       2.5421    0.0055099
enh71883     3  178436700  178437700      1       1  150064       1.8943      0.02909
enh71917     3  180629000  180630000      2       1  150064       5.4446   2.5956e-08
enh71918     3  180632000  180633000      4       2  150064       5.8872   1.9634e-09
enh71927     3  182323800  182324800      1       1  150064       2.1914      0.01421
enh71931     3  182355000  182356000      2       1  150064       1.8186     0.034487
enh71947     3  182538700  182539700      2       1  150064       1.8693     0.030791
enh71948     3  182542400  182543400      2       1  150064       1.9573     0.025159
enh71961     3  182903000  182904000      2       1  150064       2.0109     0.022167
enh72008     3  183304800  183305800      4       1  150064       1.7018     0.044392
enh72014     3  183497700  183498700      3       2  150064       2.7989     0.002564
enh72021     3  183600400  183601400      5       2  150064       2.0369     0.020831
enh72022     3  183610300  183611300      1       1  150064        2.689     0.003583
enh72027     3  183730000  183731000      2       1  150064       1.6734     0.047125
enh72028     3  183732600  183733600      1       1  150064       1.8079      0.03531
enh72085     3  184473600  184474600      3       2  150064       2.2035     0.013778
enh72087     3  184478600  184479600      1       1  150064       2.2389      0.01258
enh72094     3  184531200  184532200      2       1  150064       2.2819     0.011248
enh72100     3  184797000  184798000      4       2  150064       1.7487     0.040169
enh72101     3  184852200  184853200      6       2  150064       1.7014     0.044438
enh72122     3  185217000  185218000      1       1  150064       1.9695      0.02445
enh72125     3  185257300  185258300      3       1  150064       1.6628     0.048179
enh72141     3  185419500  185420500      1       1  150064       1.8946      0.02907
enh72143     3  185426000  185427000      2       1  150064       2.3257     0.010018
enh72144     3  185426700  185427700      1       1  150064       2.6721     0.003769
enh72150     3  185446300  185447300      3       2  150064        2.646    0.0040721
enh72157     3  185475400  185476400      1       1  150064       2.1617      0.01532
enh72162     3  185482300  185483300      1       1  150064       2.1268      0.01672
enh72167     3  185514300  185515300      3       1  150064       2.1154     0.017198
enh72183     3  185676500  185677500      1       1  150064       2.4354     0.007437
enh72190     3  185823000  185824000      1       1  150064       2.6957     0.003512
enh72191     3  185824100  185825100      4       1  150064       1.7265      0.04213
enh72257     3  186891100  186892100      4       2  150064       1.9813     0.023778
enh72258     3  186904400  186905400      2       1  150064       1.8023     0.035749
enh72266     3  187087400  187088400      3       2  150064       1.9813     0.023779
enh72268     3  187453100  187454100      4       2  150064       1.8605     0.031411
enh72277     3  187528800  187529800      1       1  150064       1.6763      0.04684
enh72280     3  187606500  187607500      1       1  150064       2.5049     0.006125
enh72304     3  187877200  187878200      7       4  150064       2.1386     0.016234
enh72305     3  187879500  187880500      9       5  150064       1.6465      0.04983
enh72306     3  187882500  187883500      3       1  150064       1.8403     0.032865
enh72307     3  187884000  187885000      4       2  150064       1.9967     0.022929
enh72308     3  187887600  187888600      8       4  150064       3.2988   0.00048545
enh72309     3  187889500  187890500      3       2  150064       2.8734    0.0020306
enh72334     3  187970800  187971800      3       2  150064       1.7046     0.044138
enh72353     3  188079600  188080600     10       3  150064       2.0514     0.020113
enh72359     3  188117900  188118900      4       1  150064       1.9962     0.022959
enh72360     3  188134700  188135700      1       1  150064       2.4189     0.007783
enh72365     3  188186500  188187500      3       2  150064       4.2612   1.0166e-05
enh72368     3  188225000  188226000      2       1  150064       1.7455     0.040453
enh72374     3  188364800  188365800      4       2  150064       2.9529    0.0015739
enh72384     3  188550500  188551500      2       1  150064       1.6838     0.046108
enh72404     3  188904000  188905000      3       1  150064       2.5419    0.0055133
enh72405     3  188905800  188906800      1       1  150064       2.0073      0.02236
enh72425     3  189729800  189730800      3       2  150064       1.9489     0.025655
enh72447     3  191008200  191009200      5       1  150064       2.0125     0.022082
enh72460     3  192551000  192552000      2       1  150064       1.9299      0.02681
enh72485     3  193494800  193495800      4       2  150064       1.7893     0.036786
enh72486     3  193499200  193500200      2       1  150064       2.2104      0.01354
enh72487     3  193505900  193506900      6       2  150064       1.9538     0.025362
enh72493     3  193548900  193549900      2       1  150064       1.6609     0.048366
enh72494     3  193551900  193552900      2       1  150064       2.1948     0.014089
enh72495     3  193554400  193555400      3       2  150064       1.6584     0.048619
enh72524     3  193799100  193800100      5       1  150064       2.6693    0.0038009
enh72525     3  193807000  193808000      4       2  150064       2.4049    0.0080891
enh72539     3  193865900  193866900      8       2  150064       2.6038    0.0046097
enh72581     3  194341600  194342600      4       2  150064         2.12     0.017004
enh72634     3  194928500  194929500      1       1  150064       1.7171      0.04298
enh72644     3  195005900  195006900      1       1  150064       1.7888      0.03682
enh72645     3  195006800  195007800      1       1  150064       1.7106      0.04358
enh72718     3  195928900  195929900      8       3  150064       2.9195    0.0017532
enh72720     3  195930200  195931200      5       2  150064       2.2598     0.011916
enh72723     3  195944800  195945800      1       1  150064       1.9815      0.02377
enh72727     3  196001100  196002100      2       1  150064       1.7184     0.042859
enh72728     3  196005100  196006100      7       3  150064       2.3365    0.0097315
enh72729     3  196006200  196007200      4       1  150064       1.7797     0.037563
enh72735     3  196160000  196161000      2       1  150064       3.1878   0.00071689
enh72758     3  196465800  196466800      4       2  150064       1.7618     0.039056
enh72761     3  196481500  196482500      3       2  150064       2.7108    0.0033566
enh72764     3  196519400  196520400      5       2  150064       2.5748    0.0050152
enh72769     3  196670800  196671800      1       1  150064       2.0387      0.02074
enh72782     3  196901400  196902400      3       2  150064       1.8101     0.035137
enh72785     3  196930300  196931300      2       1  150064       1.6528     0.049188
enh72788     3  196948100  196949100      3       1  150064       2.6434    0.0041043
enh72789     3  196949400  196950400      4       2  150064       2.9987    0.0013557
enh72790     3  196954600  196955600      5       2  150064       2.6437    0.0041008
enh72791     3  196962300  196963300      4       2  150064       2.0191     0.021737
enh72792     3  196964100  196965100      5       3  150064       2.0702     0.019215
enh72793     3  197020200  197021200      7       1  150064       2.6481     0.004047
enh72794     3  197022100  197023100      2       1  150064        2.091     0.018266
enh72807     3  197155300  197156300      2       1  150064       3.2275   0.00062431
enh72808     3  197157600  197158600      3       2  150064       1.8644     0.031135
enh72809     3  197180500  197181500      5       2  150064       1.9921      0.02318
enh72813     3  197195500  197196500      4       2  150064       2.3219     0.010119
enh72814     3  197205300  197206300      3       2  150064       1.8542     0.031852
enh72815     3  197221100  197222100      3       1  150064        3.404   0.00033198
enh72816     3  197223000  197224000      1       1  150064       2.8096      0.00248
enh72817     3  197229100  197230100      2       1  150064       1.6638     0.048078
enh72862     4     656400     657400      3       1  150064       2.1924     0.014177
enh72863     4     657800     658800      2       1  150064       1.9956     0.022989
enh72864     4     666400     667400      3       2  150064        2.863    0.0020979
enh72865     4     670700     671700      2       1  150064       2.8569    0.0021387
enh72869     4     683500     684500      5       2  150064       2.4845    0.0064868
enh72871     4     701800     702800      4       2  150064       2.6272    0.0043042
enh72872     4     714700     715700      2       1  150064       2.0964     0.018022
enh72873     4     717500     718500      1       1  150064       1.9425      0.02604
enh72874     4     718400     719400      3       2  150064       2.1097     0.017441
enh72875     4     719900     720900      3       1  150064       1.9845     0.023598
enh72876     4     732700     733700      8       4  150064       4.2833   9.2087e-06
enh72878     4     766500     767500      6       3  150064       2.3949     0.008313
enh72911     4    1124200    1125200      3       2  150064       1.8339     0.033336
enh72918     4    1192000    1193000      5       3  150064         2.03      0.02118
enh72922     4    1205400    1206400      1       1  150064       2.4592     0.006962
enh72926     4    1212400    1213400      1       1  150064       3.4926    0.0002392
enh72937     4    1328000    1329000      4       2  150064       2.2414       0.0125
enh72938     4    1330500    1331500      8       2  150064       1.7837     0.037234
enh72939     4    1338600    1339600      4       1  150064       2.2306     0.012855
enh72940     4    1342400    1343400      3       2  150064       2.1708     0.014973
enh72941     4    1345300    1346300      6       3  150064       2.1873      0.01436
enh72942     4    1546200    1547200      6       2  150064       1.7186     0.042839
enh72958     4    1799800    1800800      1       1  150064       1.8811      0.02998
enh72960     4    1851400    1852400      2       1  150064       1.8622     0.031285
enh72988     4    2267500    2268500      4       2  150064       2.4549    0.0070471
enh73061     4    2944500    2945500      3       1  150064        1.704     0.044195
enh73087     4    3343500    3344500      3       2  150064       1.9386     0.026278
enh73107     4    4475200    4476200      7       3  150064       3.0729      0.00106
enh73108     4    4479100    4480100      4       2  150064       2.5209    0.0058526
enh73109     4    4482300    4483300      4       2  150064       2.5993    0.0046702
enh73111     4    4541200    4542200      4       2  150064       2.4288    0.0075743
enh73119     4    5386700    5387700      4       2  150064         1.76       0.0392
enh73140     4    6689700    6690700     10       4  150064       2.2895     0.011024
enh73178     4    6915900    6916900      2       1  150064       1.8666     0.030981
enh73189     4    6946700    6947700      7       3  150064       1.8572     0.031644
enh73193     4    6953300    6954300      1       1  150064       1.9286      0.02689
enh73194     4    6955800    6956800      7       3  150064       1.7116     0.043485
enh73195     4    6956600    6957600      5       2  150064       1.7272     0.042065
enh73216     4    7136500    7137500      8       3  150064       2.1365     0.016321
enh73241     4    7812100    7813100      8       4  150064       1.9536     0.025377
enh73315     4    8395600    8396600      1       1  150064       1.6801      0.04647
enh73316     4    8404000    8405000      8       4  150064       1.9625     0.024851
enh73319     4    8428200    8429200      3       2  150064       2.0252     0.021422
enh73321     4    8437800    8438800      1       1  150064       1.6643      0.04803
enh73322     4    8440300    8441300      5       3  150064       2.1675     0.015099
enh73393     4   12500800   12501800      1       1  150064       1.8858      0.02966
enh73397     4   13627000   13628000      2       1  150064       1.7364     0.041251
enh73440     4   15652500   15653500      1       1  150064       1.7645      0.03882
enh73448     4   15708200   15709200      2       1  150064        2.658    0.0039306
enh73472     4   16057700   16058700      3       2  150064       1.6783     0.046642
enh73476     4   16135300   16136300      3       2  150064       2.7812    0.0027077
enh73484     4   16207700   16208700      7       3  150064       2.0126      0.02208
enh73485     4   16208200   16209200     11       4  150064       2.1296       0.0166
enh73501     4   17324800   17325800      5       2  150064       2.2797     0.011314
enh73502     4   17325400   17326400      9       4  150064       2.1443     0.016005
enh73507     4   17577400   17578400      5       1  150064       2.0572     0.019832
enh73508     4   17581800   17582800      2       1  150064       2.1565     0.015523
enh73509     4   17618400   17619400      3       1  150064       2.3589    0.0091643
enh73511     4   17808100   17809100      1       1  150064       1.9182      0.02754
enh73512     4   17815400   17816400      2       1  150064       1.8942     0.029097
enh73513     4   18013400   18014400      1       1  150064       2.2473      0.01231
enh73514     4   18020900   18021900      3       1  150064       2.2472     0.012315
enh73515     4   18024400   18025400      2       1  150064       2.0637     0.019521
enh73518     4   18296000   18297000      5       3  150064       2.3836    0.0085715
enh73519     4   18403000   18404000      5       1  150064       2.2976     0.010791
enh73520     4   19188800   19189800      6       3  150064       3.1713   0.00075882
enh73521     4   19195100   19196100      2       1  150064       1.9868      0.02347
enh73525     4   20434400   20435400      1       1  150064       2.1727       0.0149
enh73533     4   20702800   20703800      5       2  150064       1.9287     0.026885
enh73556     4   23062700   23063700      1       1  150064       2.8191     0.002408
enh73594     4   24842800   24843800      1       1  150064       2.2133      0.01344
enh73598     4   24912700   24913700      1       1  150064       2.6059     0.004581
enh73617     4   25423300   25424300      1       1  150064       1.8773      0.03024
enh73633     4   25880600   25881600      4       2  150064       2.0922     0.018209
enh73637     4   25921000   25922000      3       2  150064       2.0725     0.019108
enh73639     4   25930000   25931000      4       2  150064       2.1861     0.014405
enh73640     4   25939600   25940600      1       1  150064        2.215      0.01338
enh73666     4   26239300   26240300      3       1  150064       1.8634     0.031203
enh73675     4   26357200   26358200      2       1  150064       2.2508       0.0122
enh73682     4   26804800   26805800      2       1  150064        3.133   0.00086519
enh73689     4   26866300   26867300      4       2  150064       1.7861     0.037042
enh73692     4   26869500   26870500      1       1  150064       1.6794      0.04654
enh73693     4   26875000   26876000      2       1  150064       1.8768     0.030271
enh73698     4   26888200   26889200      3       2  150064       1.8306     0.033582
enh73711     4   30906000   30907000      2       1  150064        2.138     0.016259
enh73713     4   30947000   30948000      2       1  150064       1.6863     0.045873
enh73718     4   36226500   36227500      2       1  150064       1.8163      0.03466
enh73741     4   37465300   37466300      4       2  150064        1.759     0.039287
enh73782     4   37826400   37827400      2       1  150064       1.7997     0.035952
enh73801     4   38000800   38001800      3       2  150064       1.9363     0.026415
enh73802     4   38006400   38007400      7       2  150064       2.1032     0.017726
enh73807     4   38026000   38027000      6       3  150064       2.2049     0.013732
enh73808     4   38052100   38053100      6       2  150064       1.7916     0.036598
enh73813     4   38073300   38074300      5       3  150064         1.89     0.029376
enh73820     4   38104300   38105300      4       2  150064       2.6446    0.0040891
enh73865     4   38565100   38566100      2       1  150064       1.9341     0.026552
enh73873     4   38607200   38608200      4       2  150064       1.8197     0.034404
enh73875     4   38614800   38615800      3       2  150064       1.9283      0.02691
enh73878     4   38662900   38663900      4       2  150064       1.8361      0.03317
enh73885     4   38725700   38726700      3       2  150064       1.6803      0.04645
enh73931     4   39503700   39504700      6       3  150064       1.7085     0.043775
enh73946     4   39627100   39628100      2       1  150064        2.653    0.0039884
enh73949     4   39641600   39642600      1       1  150064       2.5731      0.00504
enh73950     4   39656800   39657800      2       1  150064       1.9328     0.026632
enh73973     4   40187700   40188700      2       1  150064       2.0343      0.02096
enh74052     4   40589000   40590000      1       1  150064       2.6921      0.00355
enh74054     4   40623300   40624300      4       2  150064       1.8001     0.035925
enh74055     4   40624900   40625900      1       1  150064       2.1251      0.01679
enh74111     4   42627200   42628200      6       2  150064       1.7079     0.043824
enh74127     4   47488400   47489400      5       3  150064        2.309     0.010473
enh74146     4   48131400   48132400      6       2  150064        1.833     0.033398
enh74157     4   48339500   48340500      2       1  150064       1.9425      0.02604
enh74164     4   48605400   48606400      2       1  150064       2.1294     0.016612
enh74168     4   48644700   48645700      2       1  150064       1.8341     0.033319
enh74169     4   48655700   48656700      1       1  150064       1.7022      0.04436
enh74171     4   48663000   48664000      3       1  150064       1.8806     0.030011
enh74172     4   48666300   48667300      3       2  150064       2.3788    0.0086836
enh74176     4   48686100   48687100      1       1  150064       2.2741      0.01148
enh74182     4   48776900   48777900      1       1  150064       2.1063      0.01759
enh74183     4   48778500   48779500      2       1  150064       1.9604     0.024973
enh74184     4   48783300   48784300      1       1  150064        2.482     0.006533
enh74185     4   48817000   48818000      1       1  150064       1.8633      0.03121
enh74252     4   54511400   54512400      4       2  150064       1.8045     0.035576
enh74253     4   54517900   54518900      3       2  150064       1.8636     0.031186
enh74299     4   56275500   56276500      2       1  150064       1.7429     0.040677
enh74303     4   56419800   56420800      6       2  150064       1.8119     0.035003
enh74306     4   56717700   56718700      3       2  150064       1.7581     0.039365
enh74308     4   56731900   56732900      4       2  150064       2.0486     0.020248
enh74320     4   57126700   57127700      3       1  150064       1.7512     0.039953
enh74321     4   57133400   57134400      3       2  150064       1.9696     0.024443
enh74365     4   57964300   57965300      1       1  150064        1.673      0.04716
enh74366     4   57968000   57969000      1       1  150064       1.6622      0.04824
enh74373     4   58368000   58369000      2       1  150064        1.743     0.040663
enh74377     4   62406000   62407000      5       2  150064       2.2125     0.013467
enh74378     4   62406800   62407800      4       2  150064       1.8293     0.033681
enh74383     4   68567600   68568600      4       2  150064       3.3077   0.00047037
enh74406     4   69890700   69891700      8       3  150064       1.8034     0.035666
enh74418     4   70683400   70684400      2       1  150064       1.9914     0.023217
enh74423     4   70759200   70760200      1       1  150064        2.154      0.01562
enh74491     4   72577500   72578500      2       1  150064       2.6849    0.0036276
enh74509     4   74473100   74474100      1       1  150064       2.3471     0.009459
enh74529     4   75022200   75023200      1       1  150064       2.1452      0.01597
enh74531     4   75071300   75072300      1       1  150064       1.7774      0.03775
enh74552     4   75680600   75681600      4       2  150064       2.0556      0.01991
enh74569     4   76212500   76213500     10       1  150064       1.8056     0.035489
enh74571     4   76435100   76436100      3       1  150064       1.7819     0.037384
enh74590     4   76842100   76843100      1       1  150064       1.8123      0.03497
enh74593     4   76933000   76934000      3       2  150064       1.9994     0.022781
enh74608     4   77126300   77127300      1       1  150064       1.9339      0.02656
enh74609     4   77127800   77128800      4       2  150064       2.2661     0.011724
enh74618     4   77194100   77195100      8       2  150064       2.2356     0.012689
enh74619     4   77199100   77200100      5       2  150064       2.4856    0.0064658
enh74621     4   77204200   77205200      1       1  150064       2.0456       0.0204
enh74628     4   77298400   77299400      2       1  150064       1.7072     0.043889
enh74641     4   77528400   77529400      2       1  150064       1.8516     0.032039
enh74642     4   77530300   77531300      1       1  150064       2.3674     0.008956
enh74645     4   77562400   77563400      2       1  150064       1.9054     0.028367
enh74682     4   77813800   77814800      4       2  150064       2.4785    0.0065966
enh74683     4   77815300   77816300      3       2  150064       2.3536    0.0092972
enh74684     4   77823200   77824200      7       2  150064       1.6546     0.049005
enh74723     4   78485400   78486400      1       1  150064       2.6993     0.003474
enh74749     4   79218000   79219000      2       1  150064       1.9539     0.025354
enh74762     4   79563900   79564900      2       1  150064       1.8125     0.034958
enh74771     4   79670800   79671800      1       1  150064       2.3241      0.01006
enh74795     4   80990100   80991100      1       1  150064       3.0418     0.001176
enh74797     4   81046400   81047400      1       1  150064       1.6914      0.04538
enh74828     4   82414800   82415800      1       1  150064       2.1049      0.01765
enh74830     4   82444900   82445900      7       3  150064       1.8306     0.033577
enh74831     4   82470900   82471900      1       1  150064       2.4929     0.006336
enh74847     4   83189000   83190000      3       1  150064        2.799    0.0025631
enh74848     4   83193000   83194000      3       2  150064       1.9385     0.026284
enh74859     4   83732900   83733900      1       1  150064         1.89      0.02938
enh74860     4   83754800   83755800      4       1  150064       1.7723     0.038172
enh74866     4   83911000   83912000      2       1  150064       2.2414     0.012499
enh74875     4   84071000   84072000      1       1  150064       1.7183      0.04287
enh74880     4   84138800   84139800      1       1  150064       2.0847      0.01855
enh74900     4   84469100   84470100      2       1  150064       2.1792     0.014659
enh74902     4   84494900   84495900      4       1  150064       1.8256     0.033956
enh74903     4   84502900   84503900      3       1  150064       2.7951     0.002594
enh74904     4   84520000   84521000      4       1  150064       2.8341    0.0022979
enh74905     4   84523700   84524700      3       1  150064        2.917    0.0017669
enh74906     4   84526600   84527600      4       1  150064       2.6399    0.0041466
enh74907     4   84539600   84540600      2       1  150064       2.2656     0.011738
enh74908     4   84547000   84548000      1       1  150064       1.9885      0.02338
enh74909     4   84551200   84552200      1       1  150064       1.9612      0.02493
enh74914     4   85581300   85582300      1       1  150064       1.9081      0.02819
enh74915     4   85583200   85584200      2       1  150064       1.8832     0.029834
enh74950     4   86858600   86859600      1       1  150064       2.0716      0.01915
enh74956     4   87824600   87825600      4       2  150064       1.8194     0.034427
enh74958     4   87839200   87840200      2       1  150064          2.3     0.010724
enh74959     4   87843000   87844000      2       1  150064       2.0795     0.018784
enh74964     4   87867900   87868900      3       2  150064       2.7359    0.0031105
enh74966     4   87876700   87877700      6       3  150064        2.635    0.0042072
enh74971     4   87887900   87888900      4       2  150064       2.0157     0.021916
enh74972     4   87891700   87892700      5       2  150064       3.2344   0.00060955
enh74976     4   87899500   87900500      2       1  150064       1.6459     0.049892
enh74978     4   87915400   87916400      3       2  150064       2.7723    0.0027827
enh74981     4   87931200   87932200      5       2  150064       2.3837    0.0085696
enh74982     4   87931800   87932800      4       2  150064       2.6129    0.0044888
enh74986     4   87940100   87941100      3       1  150064       3.0524    0.0011351
enh74987     4   87946200   87947200      3       1  150064       2.5648    0.0051625
enh74988     4   87950300   87951300      2       1  150064       2.1782     0.014696
enh74989     4   87952200   87953200      2       1  150064       1.9813     0.023781
enh74991     4   87955800   87956800      2       1  150064       1.7688      0.03846
enh74993     4   87959700   87960700      4       2  150064        2.444    0.0072626
enh74995     4   87964000   87965000      1       1  150064       2.6265     0.004313
enh74996     4   87965300   87966300      4       2  150064       2.2129     0.013453
enh74999     4   87971000   87972000      1       1  150064       2.2153      0.01337
enh75021     4   88156200   88157200      1       1  150064       1.7099      0.04364
enh75053     4   89031500   89032500      5       2  150064       2.2254     0.013029
enh75065     4   89140000   89141000      3       2  150064        1.795      0.03633
enh75104     4   89870000   89871000      3       1  150064         1.66     0.048455
enh75127     4   90674000   90675000      4       2  150064       1.6945     0.045087
enh75128     4   90815800   90816800      5       3  150064       1.6772     0.046752
enh75133     4   91136500   91137500      4       1  150064       1.8329     0.033405
enh75168     4   96459900   96460900      3       2  150064       1.7131     0.043346
enh75176     4   99489700   99490700      3       2  150064       1.8183      0.03451
enh75211     4  100244700  100245700      3       2  150064       2.3579    0.0091905
enh75214     4  100282800  100283800      2       1  150064       1.6487     0.049606
enh75216     4  100304300  100305300      7       3  150064       1.7141     0.043251
enh75230     4  100742700  100743700      4       2  150064       1.7332     0.041526
enh75231     4  100768000  100769000      3       1  150064       2.7163    0.0033004
enh75235     4  100815800  100816800      6       2  150064       1.7416     0.040791
enh75241     4  101711800  101712800      3       2  150064       2.0327     0.021039
enh75244     4  101902200  101903200      1       1  150064       2.2994      0.01074
enh75247     4  102024100  102025100      1       1  150064         2.09      0.01831
enh75251     4  102082300  102083300      1       1  150064       2.1196      0.01702
enh75257     4  102112500  102113500      3       1  150064       1.9254     0.027088
enh75261     4  102158400  102159400      2       1  150064       1.9652     0.024693
enh75271     4  102255800  102256800      1       1  150064       1.7044      0.04415
enh75284     4  103284000  103285000      3       1  150064         3.85   5.9047e-05
enh75287     4  103376000  103377000      5       2  150064       2.6678    0.0038173
enh75292     4  103427400  103428400      1       1  150064       1.9243      0.02716
enh75303     4  103655900  103656900      2       1  150064       2.1671     0.015114
enh75304     4  103678500  103679500      2       1  150064       2.3234     0.010078
enh75305     4  103682600  103683600      2       1  150064       2.6844    0.0036333
enh75306     4  103699600  103700600      2       1  150064       3.3075   0.00047064
enh75307     4  103700200  103701200      4       1  150064       3.6298   0.00014184
enh75308     4  103731700  103732700      6       2  150064       4.0332   2.7515e-05
enh75310     4  103750400  103751400      2       1  150064       3.4804   0.00025034
enh75312     4  103788000  103789000      1       1  150064       3.8858      5.1e-05
enh75315     4  103932800  103933800      3       1  150064        2.687     0.003605
enh75316     4  103939200  103940200      2       1  150064       3.5984   0.00016012
enh75325     4  105414200  105415200      2       1  150064        3.478   0.00025261
enh75327     4  105513100  105514100      3       2  150064       2.5019     0.006176
enh75352     4  106507500  106508500      1       1  150064       2.0361      0.02087
enh75359     4  106603700  106604700      2       1  150064       1.9437     0.025968
enh75360     4  106628000  106629000      1       1  150064        2.009      0.02227
enh75389     4  108853400  108854400      4       1  150064       1.8969     0.028921
enh75428     4  110833800  110834800      1       1  150064       3.3573    0.0003935
enh75429     4  110835800  110836800      3       1  150064       2.4451    0.0072415
enh75430     4  110888700  110889700      1       1  150064       2.8933     0.001906
enh75431     4  110893800  110894800      2       1  150064       2.4073    0.0080345
enh75443     4  111285800  111286800      1       1  150064       1.6798       0.0465
enh75478     4  114066800  114067800      6       2  150064       2.3667    0.0089726
enh75479     4  114068400  114069400      4       2  150064       3.4443   0.00028628
enh75509     4  114616500  114617500      2       1  150064       1.9263     0.027035
enh75533     4  115483900  115484900      2       1  150064       1.7189     0.042812
enh75538     4  115525800  115526800      1       1  150064       2.2517      0.01217
enh75540     4  115535200  115536200      2       1  150064       1.9645     0.024739
enh75541     4  115575200  115576200      2       1  150064       2.0422     0.020565
enh75542     4  116066200  116067200      2       1  150064        1.702     0.044375
enh75548     4  119269600  119270600      3       1  150064       2.4266    0.0076211
enh75557     4  119677800  119678800      3       2  150064       2.5419    0.0055122
enh75558     4  119683300  119684300      2       1  150064       1.6835     0.046137
enh75559     4  119684200  119685200      2       1  150064       2.3575    0.0091995
enh75560     4  119686500  119687500      2       1  150064       2.1117     0.017355
enh75627     4  120630400  120631400      6       2  150064       1.8435     0.032627
enh75628     4  120636800  120637800      1       1  150064       1.7273      0.04206
enh75660     4  122720600  122721600      3       1  150064       2.0174     0.021828
enh75666     4  123084500  123085500      1       1  150064       1.6831      0.04618
enh75670     4  123652400  123653400      1       1  150064       1.7892      0.03679
enh75684     4  123845000  123846000     10       4  150064       2.4472    0.0071995
enh75691     4  124273200  124274200      1       1  150064       1.9164      0.02766
enh75700     4  124393100  124394100      2       1  150064        2.934    0.0016729
enh75711     4  124527200  124528200      2       1  150064       1.9816     0.023763
enh75714     4  124541200  124542200      5       2  150064       1.7248      0.04228
enh75726     4  124777500  124778500      1       1  150064       1.6813      0.04635
enh75755     4  129162200  129163200      3       1  150064       2.0241     0.021479
enh75757     4  129204100  129205100      1       1  150064       1.8543      0.03185
enh75758     4  129205100  129206100      1       1  150064       1.7304      0.04178
enh75759     4  129210200  129211200      1       1  150064       1.9004      0.02869
enh75767     4  129307300  129308300      5       3  150064       2.6322    0.0042423
enh75768     4  129314100  129315100      6       3  150064       2.0561     0.019886
enh75770     4  129389600  129390600      3       2  150064       1.7526     0.039832
enh75807     4  137611900  137612900      3       2  150064       1.9023     0.028568
enh75830     4  139326300  139327300      5       3  150064       2.3609    0.0091151
enh75840     4  139939000  139940000      4       2  150064       2.7699    0.0028033
enh75841     4  139949000  139950000      1       1  150064       2.7598     0.002892
enh75847     4  140065500  140066500      4       2  150064       2.3645    0.0090284
enh75850     4  140128700  140129700      2       1  150064       2.0973     0.017983
enh75852     4  140187900  140188900      2       1  150064       1.8131     0.034907
enh75868     4  140456600  140457600      3       2  150064       1.8982     0.028832
enh75869     4  140471900  140472900      1       1  150064       2.9567     0.001555
enh75871     4  140480200  140481200      1       1  150064       1.9643      0.02475
enh75884     4  140610000  140611000      1       1  150064       2.1735      0.01487
enh75897     4  140735900  140736900      4       1  150064       3.1349   0.00085947
enh75908     4  140888000  140889000      6       1  150064       1.6595     0.048504
enh75917     4  140958900  140959900      2       1  150064       1.7342     0.041446
enh75926     4  141016100  141017100      2       1  150064       2.3437    0.0095455
enh75948     4  141263800  141264800      1       1  150064       1.9267      0.02701
enh75956     4  141444100  141445100      1       1  150064       1.7094      0.04369
enh75973     4  141865000  141866000      2       1  150064       2.5704    0.0050789
enh75974     4  141914600  141915600      1       1  150064       1.6774      0.04673
enh75977     4  142143300  142144300      1       1  150064       2.2479      0.01229
enh76001     4  143529200  143530200      2       1  150064       2.0863     0.018477
enh76004     4  143881900  143882900      1       1  150064       3.0893     0.001003
enh76005     4  143882800  143883800      2       1  150064       2.8251    0.0023629
enh76014     4  144203100  144204100      4       2  150064       1.9484     0.025686
enh76027     4  144281200  144282200      6       2  150064       2.1636     0.015249
enh76029     4  144290600  144291600      2       1  150064       1.6468     0.049805
enh76030     4  144293200  144294200      5       2  150064       1.8806     0.030014
enh76031     4  144296400  144297400      2       1  150064       1.7799     0.037544
enh76034     4  144303100  144304100      2       1  150064       1.9702     0.024408
enh76037     4  144308400  144309400      5       2  150064       1.8432     0.032651
enh76041     4  144325700  144326700      3       1  150064       2.6162     0.004446
enh76044     4  144437600  144438600      3       2  150064       2.2625     0.011832
enh76045     4  144479400  144480400      5       2  150064       2.8259    0.0023571
enh76062     4  146413700  146414700      1       1  150064       1.7686      0.03848
enh76092     4  146944200  146945200      2       1  150064       1.6539     0.049073
enh76111     4  148024400  148025400      5       2  150064       2.3328    0.0098304
enh76112     4  148038400  148039400      3       2  150064       1.7319     0.041644
enh76154     4  148975200  148976200      1       1  150064       2.3313     0.009868
enh76155     4  148977800  148978800      1       1  150064       2.1399      0.01618
enh76173     4  149213600  149214600      3       1  150064       2.5972    0.0046992
enh76174     4  149232600  149233600      3       1  150064       1.6714      0.04732
enh76175     4  149265200  149266200      4       2  150064       1.7394     0.040982
enh76181     4  149326300  149327300      2       1  150064       2.8891    0.0019319
enh76183     4  149352500  149353500      4       2  150064       2.0045     0.022506
enh76226     4  151871600  151872600      2       1  150064         1.79     0.036729
enh76235     4  152105400  152106400      1       1  150064       1.7948      0.03634
enh76279     4  153025800  153026800      2       1  150064       1.9156     0.027709
enh76333     4  153878900  153879900      5       1  150064       1.6811      0.04637
enh76339     4  153920200  153921200      3       2  150064       1.6627     0.048183
enh76353     4  154056000  154057000      2       1  150064       2.0554      0.01992
enh76426     4  156225300  156226300      3       2  150064       2.4394    0.0073548
enh76437     4  156862800  156863800      3       2  150064       2.1067     0.017573
enh76438     4  156865400  156866400      9       5  150064       1.8958     0.028995
enh76456     4  158725000  158726000      1       1  150064       1.8679      0.03089
enh76481     4  159688200  159689200      1       1  150064       2.2991      0.01075
enh76482     4  159692700  159693700      2       1  150064       1.6637     0.048088
enh76484     4  159696800  159697800      8       3  150064       1.9235     0.027209
enh76486     4  159699600  159700600      3       1  150064        1.769     0.038449
enh76488     4  159707300  159708300      3       1  150064       1.9704     0.024398
enh76492     4  159720800  159721800      1       1  150064       1.9963      0.02295
enh76504     4  159758800  159759800      3       2  150064        1.659     0.048557
enh76539     4  160485700  160486700      5       3  150064       2.1721     0.014925
enh76552     4  164511000  164512000      1       1  150064       1.7651      0.03877
enh76563     4  165898800  165899800      2       1  150064       1.8408     0.032823
enh76567     4  166124900  166125900      1       1  150064       2.8207     0.002396
enh76572     4  166253000  166254000      6       3  150064       1.7628     0.038963
enh76638     4  169798000  169799000      1       1  150064       2.3266     0.009992
enh76647     4  169989200  169990200      8       3  150064       2.1235     0.016857
enh76648     4  169991100  169992100      4       2  150064       1.6782     0.046656
enh76649     4  170000400  170001400      2       1  150064       1.9724     0.024281
enh76651     4  170020400  170021400      2       1  150064       2.7468    0.0030094
enh76653     4  170036500  170037500      1       1  150064       2.8431     0.002234
enh76654     4  170070000  170071000      1       1  150064        2.344     0.009538
enh76655     4  170077600  170078600      4       1  150064       2.4721     0.006716
enh76656     4  170078100  170079100      3       1  150064       2.2249     0.013042
enh76657     4  170078800  170079800      1       1  150064       2.3684     0.008933
enh76685     4  170214600  170215600      5       2  150064       4.6197   1.9219e-06
enh76686     4  170232700  170233700      1       1  150064       3.8965    4.879e-05
enh76687     4  170235700  170236700      2       1  150064       3.9186   4.4541e-05
enh76688     4  170331700  170332700      5       2  150064       4.4231   4.8648e-06
enh76692     4  170537700  170538700      3       2  150064       3.3885   0.00035137
enh76694     4  170544000  170545000      2       1  150064        3.486   0.00024516
enh76695     4  170565600  170566600      3       1  150064       4.0153    2.968e-05
enh76696     4  170566400  170567400      1       1  150064       4.0821    2.232e-05
enh76697     4  170570800  170571800      2       1  150064       2.4485    0.0071723
enh76698     4  170578500  170579500      4       2  150064       4.2482   1.0774e-05
enh76700     4  170585300  170586300      1       1  150064       4.3017    8.475e-06
enh76733     4  174185500  174186500      4       2  150064       1.7445     0.040533
enh76779     4  178361600  178362600      3       1  150064       1.9138     0.027821
enh76783     4  181747800  181748800      2       1  150064       2.0681     0.019317
enh76790     4  183476800  183477800      6       3  150064       1.8214     0.034276
enh76800     4  184001500  184002500      5       1  150064       1.6993     0.044632
enh76803     4  184039800  184040800      5       1  150064       2.3375    0.0097066
enh76804     4  184046600  184047600      1       1  150064       2.2688      0.01164
enh76809     4  184183100  184184100      2       1  150064       1.7548     0.039651
enh76824     4  184492200  184493200      8       2  150064       2.2386      0.01259
enh76837     4  184796800  184797800      4       2  150064       2.2595     0.011926
enh76851     4  185184900  185185900      4       2  150064       1.8425     0.032699
enh76861     4  185234900  185235900      1       1  150064       1.9182      0.02754
enh76862     4  185239700  185240700      4       2  150064       1.9096     0.028095
enh76863     4  185241000  185242000     11       2  150064       1.9274     0.026965
enh76869     4  185272700  185273700      8       5  150064       1.8702     0.030728
enh76872     4  185285300  185286300      5       2  150064       2.3427    0.0095727
enh76876     4  185312600  185313600      3       2  150064       2.1416     0.016113
enh76877     4  185313900  185314900      5       3  150064       1.8537     0.031889
enh76881     4  185333900  185334900      2       1  150064       1.6822     0.046263
enh76886     4  185342400  185343400      2       1  150064       2.2448      0.01239
enh76889     4  185350900  185351900      2       1  150064       1.9946     0.023045
enh76903     4  185390700  185391700      4       2  150064       1.9131     0.027866
enh76904     4  185392000  185393000      4       1  150064        2.034     0.020978
enh76913     4  185566300  185567300      2       1  150064       1.8073     0.035355
enh76922     4  185677400  185678400      2       1  150064       1.7733     0.038092
enh76931     4  185775400  185776400      6       2  150064       1.6459     0.049896
enh76934     4  185889700  185890700      3       1  150064       1.7049     0.044105
enh76950     4  186172400  186173400      4       2  150064       1.7015     0.044425
enh76953     4  186201600  186202600      1       1  150064       2.1615      0.01533
enh76962     4  186425700  186426700      3       1  150064        1.854     0.031871
enh76985     4  186730800  186731800      2       1  150064        2.149     0.015819
enh76996     4  186988600  186989600      3       2  150064       2.5305    0.0056955
enh76998     4  187028400  187029400      2       1  150064       1.7692     0.038433
enh76999     4  187053400  187054400      4       2  150064       1.8017     0.035799
enh77025     4  187623700  187624700      2       1  150064       2.2543     0.012087
enh77027     4  187628800  187629800      5       2  150064       2.0585     0.019773
enh77033     4  187670600  187671600      5       2  150064       1.8896     0.029408
enh77036     4  187734400  187735400      2       1  150064       1.8421     0.032731
enh77054     4  188105200  188106200      1       1  150064       2.0116      0.02213
enh77115     5    1100100    1101100      5       3  150064        1.689     0.045611
enh77128     5    1200300    1201300      4       2  150064       2.0812      0.01871
enh77129     5    1204500    1205500     13       3  150064       1.7517     0.039915
enh77148     5    1516300    1517300      2       1  150064       2.0063     0.022411
enh77151     5    1537000    1538000      1       1  150064       1.6978      0.04477
enh77170     5    5420600    5421600      7       2  150064       2.9492     0.001593
enh77172     5    5494000    5495000      3       2  150064       2.4642    0.0068667
enh77173     5    5494700    5495700      4       2  150064       2.5949    0.0047313
enh77175     5    5572600    5573600      3       2  150064       2.6081    0.0045528
enh77183     5    6634600    6635600      4       2  150064       1.6834     0.046145
enh77185     5    6659900    6660900      6       3  150064       2.1156     0.017191
enh77187     5    6704200    6705200      3       1  150064       2.5447    0.0054681
enh77190     5    6720200    6721200      6       2  150064       2.7104    0.0033599
enh77191     5    6723000    6724000     10       4  150064       2.0833     0.018611
enh77193     5    6731000    6732000      4       2  150064       2.1048     0.017653
enh77195     5    6736700    6737700      5       2  150064       3.0069    0.0013198
enh77197     5    6765400    6766400      3       2  150064       1.7152     0.043156
enh77198     5    6766800    6767800      3       1  150064       1.6875     0.045758
enh77201     5    7208900    7209900      4       2  150064       2.4973    0.0062565
enh77204     5    7815900    7816900      1       1  150064       2.3398     0.009647
enh77269     5   10631600   10632600      9       2  150064       2.0574     0.019823
enh77270     5   10634300   10635300      5       2  150064       2.1144     0.017239
enh77351     5   14490400   14491400      1       1  150064       1.7976      0.03612
enh77403     5   15914500   15915500      1       1  150064       1.9523      0.02545
enh77418     5   16539600   16540600      2       1  150064       2.5106    0.0060262
enh77424     5   16575200   16576200      1       1  150064       1.7746      0.03798
enh77431     5   16713000   16714000      1       1  150064       2.8418     0.002243
enh77433     5   16721300   16722300      3       1  150064       2.4336    0.0074739
enh77449     5   16883700   16884700      5       3  150064        1.684     0.046092
enh77480     5   17220300   17221300      2       1  150064       1.8196     0.034407
enh77486     5   17257400   17258400      2       1  150064       2.4341    0.0074654
enh77535     5   32206900   32207900      1       1  150064       1.9061      0.02832
enh77544     5   32276400   32277400      3       2  150064       1.7105     0.043588
enh77555     5   32330400   32331400      2       1  150064       2.0623     0.019591
enh77568     5   32540000   32541000      1       1  150064        2.225      0.01304
enh77571     5   32583400   32584400      3       2  150064       1.8004       0.0359
enh77583     5   33337600   33338600      1       1  150064       2.6341     0.004218
enh77611     5   34523200   34524200      4       1  150064       1.7583      0.03935
enh77636     5   35164800   35165800      4       2  150064       1.8982     0.028837
enh77637     5   35172400   35173400      3       2  150064       1.9493     0.025629
enh77638     5   35182700   35183700      3       1  150064       1.9108     0.028015
enh77649     5   35478600   35479600      2       1  150064       1.6872     0.045786
enh77651     5   35483400   35484400      2       1  150064       1.7638     0.038887
enh77671     5   36301000   36302000      4       2  150064       1.8088     0.035237
enh77705     5   37663000   37664000      2       1  150064       1.7632     0.038929
enh77706     5   37665400   37666400      3       2  150064        1.661     0.048358
enh77710     5   37737300   37738300      1       1  150064       1.6496      0.04951
enh77711     5   37738300   37739300      1       1  150064       1.6501      0.04946
enh77734     5   38923400   38924400      4       2  150064       2.0714     0.019162
enh77736     5   39015300   39016300      2       1  150064         2.25     0.012223
enh77738     5   39058200   39059200      1       1  150064       2.7969      0.00258
enh77739     5   39062700   39063700      2       1  150064       2.0929      0.01818
enh77741     5   39071900   39072900      3       2  150064       2.3459    0.0094907
enh77777     5   39417800   39418800      2       1  150064       1.7356     0.041316
enh77780     5   39426400   39427400      8       2  150064       1.6651     0.047951
enh77785     5   39451100   39452100      7       4  150064       2.0133     0.022041
enh77801     5   39671400   39672400      5       2  150064       1.7024     0.044339
enh77890     5   42812300   42813300      1       1  150064        1.685      0.04599
enh77911     5   43120000   43121000      2       1  150064       1.7263     0.042146
enh77924     5   43418400   43419400      5       1  150064       2.0955     0.018062
enh77935     5   43648200   43649200      5       2  150064       2.1003     0.017852
enh77942     5   44810700   44811700      2       1  150064       3.2993   0.00048464
enh77944     5   49726200   49727200      3       1  150064       4.2499   1.0694e-05
enh77945     5   49735100   49736100      2       1  150064       4.0829    2.224e-05
enh77946     5   49741100   49742100      2       1  150064       3.9237   4.3591e-05
enh77953     5   49975000   49976000      1       1  150064         3.17    0.0007622
enh77954     5   49975800   49976800      1       1  150064       3.1558    0.0008003
enh77990     5   52333100   52334100      3       1  150064       1.9859      0.02352
enh77998     5   52898600   52899600      2       1  150064       2.1356     0.016358
enh78004     5   53584400   53585400      4       2  150064       2.3817    0.0086165
enh78008     5   53597500   53598500      2       1  150064       2.6232    0.0043557
enh78010     5   53604100   53605100      2       1  150064        1.966     0.024648
enh78027     5   53897500   53898500      4       2  150064       2.3674    0.0089562
enh78029     5   53927700   53928700      6       4  150064       1.8425     0.032704
enh78031     5   53942700   53943700      7       2  150064       1.6931     0.045222
enh78041     5   54056200   54057200      1       1  150064       1.7038      0.04421
enh78043     5   54081600   54082600      3       2  150064       2.1013     0.017806
enh78044     5   54162700   54163700      1       1  150064         1.97      0.02442
enh78046     5   54198600   54199600      1       1  150064       1.6586       0.0486
enh78048     5   54398300   54399300      1       1  150064        2.117      0.01713
enh78097     5   55219300   55220300      5       3  150064       2.6588    0.0039205
enh78129     5   55460100   55461100      3       1  150064       1.6582     0.048637
enh78130     5   55463200   55464200      4       2  150064       2.2071     0.013655
enh78131     5   55465300   55466300      5       2  150064       1.7006     0.044507
enh78165     5   55903700   55904700      5       3  150064       1.7265     0.042126
enh78207     5   56328300   56329300      3       2  150064       1.7064     0.043966
enh78218     5   56482000   56483000      2       1  150064        1.654     0.049064
enh78225     5   56594800   56595800      7       4  150064       2.5164    0.0059281
enh78241     5   57369500   57370500      3       1  150064       2.3746    0.0087831
enh78242     5   57428900   57429900      4       2  150064       2.3133     0.010353
enh78244     5   57452600   57453600      1       1  150064       2.8545     0.002155
enh78246     5   57750100   57751100      2       1  150064       2.3123      0.01038
enh78256     5   58218100   58219100      2       1  150064       1.8599     0.031452
enh78257     5   58316800   58317800      3       1  150064       2.6925    0.0035462
enh78263     5   58393200   58394200      1       1  150064       1.7009      0.04448
enh78271     5   58483700   58484700      4       2  150064       2.0949      0.01809
enh78272     5   58484400   58485400      5       2  150064       1.7684     0.038493
enh78290     5   58591800   58592800      4       2  150064       1.7639     0.038871
enh78307     5   58821000   58822000      1       1  150064       2.0621       0.0196
enh78311     5   58858500   58859500      3       2  150064       2.7821    0.0027005
enh78314     5   58886600   58887600      2       1  150064       1.8385     0.032995
enh78315     5   58893500   58894500      3       1  150064       1.7764     0.037833
enh78317     5   58920600   58921600      3       2  150064        2.656    0.0039542
enh78318     5   58944600   58945600      3       2  150064       2.6196    0.0044022
enh78322     5   59005100   59006100      3       2  150064       1.7158     0.043099
enh78330     5   59105800   59106800      1       1  150064       2.2539       0.0121
enh78334     5   59814200   59815200      2       1  150064       1.8559     0.031732
enh78338     5   59837200   59838200      5       2  150064       2.8516    0.0021749
enh78340     5   59967200   59968200      3       2  150064       2.2889     0.011043
enh78343     5   60133700   60134700      3       2  150064       1.9871     0.023455
enh78346     5   60418600   60419600      3       1  150064       2.4427    0.0072894
enh78347     5   60455800   60456800      3       2  150064       3.4759   0.00025456
enh78349     5   60524200   60525200      5       3  150064       2.9485    0.0015966
enh78351     5   60541600   60542600      3       2  150064       2.0086     0.022289
enh78352     5   60550800   60551800      4       2  150064       2.1134     0.017283
enh78354     5   60559400   60560400      3       2  150064       2.7323    0.0031451
enh78356     5   60572400   60573400      3       2  150064       3.0787    0.0010396
enh78357     5   60573300   60574300      2       1  150064       3.0502    0.0011435
enh78358     5   60575900   60576900      4       1  150064       3.9375   4.1163e-05
enh78361     5   60598800   60599800      2       1  150064       3.8806   5.2107e-05
enh78362     5   60602200   60603200      2       1  150064       3.0155    0.0012827
enh78364     5   60614200   60615200      3       2  150064       5.7393   4.7535e-09
enh78365     5   60617600   60618600      2       1  150064       3.3472   0.00040818
enh78367     5   60631300   60632300      2       1  150064       1.9547      0.02531
enh78371     5   60642600   60643600      3       2  150064       5.4008   3.3169e-08
enh78375     5   60666100   60667100      4       2  150064       4.0763   2.2875e-05
enh78379     5   60675800   60676800      3       2  150064       3.4223   0.00031041
enh78381     5   60698700   60699700      1       1  150064       4.7789    8.811e-07
enh78384     5   60703400   60704400      1       1  150064       2.5525     0.005347
enh78385     5   60705100   60706100      3       2  150064       2.8612    0.0021103
enh78386     5   60712000   60713000      1       1  150064       5.0953    1.741e-07
enh78388     5   60727700   60728700      2       1  150064       5.8212   2.9217e-09
enh78391     5   60760200   60761200      1       1  150064       4.6098    2.015e-06
enh78392     5   60761400   60762400      3       1  150064       4.4171   5.0014e-06
enh78395     5   60899200   60900200      1       1  150064       3.5562    0.0001881
enh78398     5   60922400   60923400      2       1  150064       1.8152     0.034744
enh78403     5   60969400   60970400      1       1  150064       1.8512      0.03207
enh78408     5   61552400   61553400      7       3  150064       2.7457    0.0030194
enh78410     5   61583300   61584300      3       1  150064       3.1005   0.00096607
enh78411     5   61600600   61601600      1       1  150064       2.9993     0.001353
enh78412     5   61603700   61604700      2       1  150064       1.7886     0.036841
enh78414     5   61628800   61629800      3       2  150064       3.9918   3.2792e-05
enh78416     5   61697800   61698800      3       2  150064        1.959     0.025058
enh78417     5   61700400   61701400      4       2  150064       1.7066     0.043953
enh78418     5   61709400   61710400      2       1  150064       1.9192     0.027478
enh78425     5   64306600   64307600      2       1  150064       2.0728     0.019095
enh78426     5   64330100   64331100      4       1  150064       2.6771    0.0037133
enh78437     5   64779200   64780200      4       2  150064       1.9537     0.025369
enh78440     5   64860100   64861100      3       2  150064       2.0854     0.018515
enh78441     5   64918000   64919000      1       1  150064        1.783      0.03729
enh78477     5   66390900   66391900      1       1  150064       2.8054     0.002513
enh78539     5   67509500   67510500      3       2  150064       1.9903      0.02328
enh78540     5   67515600   67516600      3       2  150064       1.7567     0.039487
enh78544     5   67527900   67528900      2       1  150064        2.198     0.013976
enh78563     5   67581100   67582100      1       1  150064       1.8169      0.03462
enh78567     5   67625400   67626400      2       1  150064       1.9114     0.027978
enh78568     5   67627200   67628200      2       1  150064       1.9025     0.028553
enh78569     5   67639700   67640700      3       2  150064       3.0335    0.0012087
enh78575     5   67688300   67689300      2       1  150064       1.7965     0.036205
enh78585     5   67773800   67774800      3       2  150064       1.7132     0.043339
enh78629     5   70753000   70754000      2       1  150064       1.6903     0.045488
enh78645     5   71234700   71235700      1       1  150064       1.6544      0.04902
enh78660     5   71602500   71603500      1       1  150064        2.217      0.01331
enh78691     5   72412400   72413400      3       2  150064         2.13     0.016586
enh78694     5   72433300   72434300      3       1  150064       2.2678     0.011669
enh78695     5   72446300   72447300     12       2  150064       1.9177     0.027575
enh78696     5   72448000   72449000      8       2  150064       1.8365     0.033144
enh78719     5   72913500   72914500      3       1  150064       1.9031     0.028512
enh78731     5   73045600   73046600      2       1  150064       2.5552    0.0053064
enh78783     5   74238200   74239200      1       1  150064       1.6466      0.04982
enh78795     5   74561500   74562500      3       2  150064       1.8823     0.029894
enh78796     5   74570300   74571300      5       1  150064       1.7409     0.040855
enh78797     5   74571400   74572400      3       2  150064       2.6538    0.0039795
enh78798     5   74572800   74573800      1       1  150064       1.8322      0.03346
enh78806     5   74809000   74810000      3       2  150064       1.8371     0.033098
enh78819     5   74965300   74966300      2       1  150064        2.081     0.018715
enh78820     5   74973500   74974500      4       1  150064       3.1175   0.00091205
enh78840     5   75659300   75660300      2       1  150064       1.9603      0.02498
enh78899     5   76439800   76440800      5       2  150064       2.0587     0.019761
enh78905     5   77069200   77070200      3       1  150064       1.9461      0.02582
enh78908     5   77290500   77291500      3       2  150064       2.8835    0.0019664
enh78910     5   77563900   77564900      2       1  150064       3.2337   0.00061094
enh78911     5   77587900   77588900      4       1  150064       2.0921     0.018216
enh78912     5   77588700   77589700      4       2  150064       3.6686   0.00012193
enh78913     5   77654200   77655200      2       1  150064       1.9902     0.023287
enh78914     5   77657800   77658800      3       2  150064       1.6667     0.047784
enh78915     5   77779000   77780000      3       1  150064       2.2771     0.011391
enh78916     5   77779600   77780600      3       2  150064       1.9634     0.024799
enh78917     5   77791800   77792800      2       1  150064       1.9786     0.023933
enh78919     5   77794900   77795900      3       1  150064       2.6398    0.0041472
enh78920     5   77797000   77798000      3       2  150064       2.3696    0.0089045
enh78921     5   77800800   77801800      2       1  150064       1.7956     0.036283
enh78925     5   77817200   77818200      1       1  150064        2.755     0.002935
enh78940     5   77900500   77901500      3       2  150064       1.7102      0.04361
enh78979     5   78316800   78317800      3       1  150064       1.7046     0.044133
enh78980     5   78326800   78327800      3       1  150064        1.897     0.028911
enh79018     5   79502800   79503800      6       3  150064       1.8753     0.030374
enh79021     5   79506200   79507200      2       1  150064       2.1979     0.013978
enh79022     5   79507600   79508600      5       3  150064       1.9571     0.025165
enh79025     5   79512800   79513800      2       1  150064       1.8464     0.032419
enh79027     5   79516000   79517000      5       3  150064        1.785     0.037133
enh79066     5   81075300   81076300      2       1  150064       1.8606     0.031401
enh79068     5   81115600   81116600      3       2  150064       2.4719    0.0067198
enh79072     5   81152800   81153800      2       1  150064       3.1561   0.00079939
enh79076     5   81521000   81522000      1       1  150064       2.6016      0.00464
enh79077     5   81572200   81573200      1       1  150064       2.5124     0.005996
enh79078     5   81574900   81575900      5       2  150064       1.9943     0.023058
enh79107     5   83221600   83222600      4       2  150064       2.2871     0.011096
enh79108     5   85757000   85758000      2       1  150064       1.7085     0.043772
enh79134     5   87562800   87563800      1       1  150064       3.0352     0.001202
enh79135     5   88028900   88029900      3       2  150064       2.3231     0.010086
enh79138     5   88122700   88123700      1       1  150064       3.5875    0.0001669
enh79147     5   88232400   88233400      1       1  150064       2.5447     0.005469
enh79158     5   88716700   88717700      1       1  150064       4.7905    8.319e-07
enh79163     5   89480400   89481400      3       1  150064       1.8432     0.032648
enh79169     5   89768000   89769000      1       1  150064       1.8942       0.0291
enh79172     5   90167300   90168300      1       1  150064       4.3032    8.416e-06
enh79173     5   90168400   90169400      3       2  150064       2.0401     0.020671
enh79176     5   90235900   90236900      7       3  150064       4.3175   7.8916e-06
enh79177     5   90312700   90313700      2       1  150064       2.2737     0.011491
enh79179     5   90319600   90320600      1       1  150064       3.0464     0.001158
enh79180     5   90321200   90322200      3       1  150064       1.9799     0.023855
enh79184     5   90343400   90344400      4       2  150064       2.8842    0.0019621
enh79187     5   90410100   90411100      4       2  150064        2.533    0.0056553
enh79189     5   90422800   90423800      3       2  150064       2.1065     0.017579
enh79190     5   90435300   90436300      1       1  150064       2.5926     0.004763
enh79193     5   90458000   90459000      3       1  150064        2.518    0.0059019
enh79196     5   90486000   90487000      2       1  150064       2.9127    0.0017915
enh79197     5   90490500   90491500      3       1  150064       2.0637     0.019523
enh79208     5   90637200   90638200      2       1  150064       2.1653     0.015182
enh79210     5   90673600   90674600      1       1  150064       1.6709      0.04737
enh79221     5   93576600   93577600      2       1  150064       2.4432    0.0072791
enh79222     5   93952400   93953400      2       1  150064       2.6652    0.0038477
enh79223     5   93955200   93956200      3       2  150064       2.6984    0.0034842
enh79256     5   95134500   95135500      3       1  150064       2.2136     0.013428
enh79274     5   95247200   95248200      3       1  150064       1.7239     0.042365
enh79279     5   95263900   95264900      2       1  150064       1.8894     0.029422
enh79280     5   95276400   95277400      1       1  150064       2.1353      0.01637
enh79287     5   95403300   95404300      3       1  150064       1.8395      0.03292
enh79291     5   95493000   95494000      1       1  150064       1.8842      0.02977
enh79293     5   95532500   95533500      4       1  150064       3.1745   0.00075058
enh79295     5   95535500   95536500      2       1  150064       3.0374     0.001193
enh79299     5   95633000   95634000      2       1  150064       3.5671   0.00018048
enh79302     5   95673100   95674100      3       2  150064       2.7115    0.0033492
enh79306     5   95952400   95953400      6       4  150064       2.1417      0.01611
enh79307     5   95962700   95963700      2       1  150064        2.158     0.015462
enh79308     5   95984500   95985500      2       1  150064       1.9876     0.023428
enh79309     5   95990600   95991600      3       1  150064        1.807     0.035378
enh79314     5   96005400   96006400      2       1  150064       2.1706     0.014981
enh79315     5   96006800   96007800      1       1  150064       2.3907     0.008409
enh79316     5   96013200   96014200      4       2  150064       3.3181   0.00045322
enh79340     5   96210800   96211800      8       4  150064       1.8176     0.034565
enh79343     5   96221300   96222300      5       1  150064       2.0305     0.021153
enh79344     5   96232000   96233000      6       1  150064        2.407    0.0080416
enh79347     5   96273400   96274400      2       1  150064       2.6751    0.0037359
enh79348     5   96288100   96289100      3       1  150064       2.5823    0.0049069
enh79349     5   96293300   96294300      3       1  150064       2.3884      0.00846
enh79351     5   96296800   96297800      2       1  150064       2.0114     0.022144
enh79354     5   96319700   96320700      6       2  150064       2.6582    0.0039275
enh79355     5   96344500   96345500      2       1  150064        1.676     0.046866
enh79356     5   96345000   96346000      1       1  150064       2.6721     0.003769
enh79366     5   96883200   96884200      4       2  150064       1.8758     0.030339
enh79375     5   97853300   97854300      1       1  150064       2.0652      0.01945
enh79384     5   98125400   98126400      3       2  150064       2.1526     0.015674
enh79390     5   98246700   98247700      2       1  150064       2.1203     0.016991
enh79391     5   98261800   98262800      2       1  150064       2.6084    0.0045485
enh79397     5   98356200   98357200      2       1  150064       1.8156     0.034718
enh79401     5   98373200   98374200      2       1  150064       2.0066     0.022398
enh79420     5  101330400  101331400      3       2  150064       1.9875     0.023433
enh79421     5  101952900  101953900      5       2  150064       2.0042     0.022525
enh79453     5  106700900  106701900      6       2  150064       2.4083    0.0080135
enh79454     5  106724000  106725000      3       1  150064       2.3799    0.0086579
enh79461     5  106855300  106856300      2       1  150064       2.7102     0.003362
enh79462     5  106867800  106868800      1       1  150064       3.2421    0.0005933
enh79463     5  106877900  106878900      1       1  150064       3.3924    0.0003464
enh79470     5  107003400  107004400      1       1  150064        1.883      0.02985
enh79472     5  107101000  107102000      3       1  150064       2.7674    0.0028251
enh79475     5  107205100  107206100      3       2  150064       4.3388   7.1622e-06
enh79489     5  108351700  108352700      5       2  150064       2.1847     0.014456
enh79495     5  108682700  108683700      3       2  150064       2.9834    0.0014253
enh79496     5  108723500  108724500      3       1  150064       2.1118      0.01735
enh79497     5  108729700  108730700      3       2  150064       2.4211    0.0077375
enh79499     5  108737800  108738800      4       2  150064       2.6857    0.0036191
enh79500     5  108742000  108743000      3       1  150064       1.7813     0.037429
enh79501     5  108747000  108748000      7       3  150064       2.7297    0.0031699
enh79502     5  108748500  108749500      2       1  150064       2.2662      0.01172
enh79504     5  108790700  108791700      3       1  150064       2.5516    0.0053619
enh79505     5  108803800  108804800      2       1  150064       2.1804     0.014614
enh79507     5  108820700  108821700      3       2  150064        3.241   0.00059564
enh79508     5  108992600  108993600      4       2  150064       4.3304   7.4427e-06
enh79509     5  109029500  109030500      2       1  150064       3.9179   4.4666e-05
enh79511     5  109035800  109036800      5       3  150064       3.7691   8.1921e-05
enh79512     5  109036600  109037600      7       4  150064       5.0088   2.7387e-07
enh79513     5  109039400  109040400      4       2  150064        4.598   2.1327e-06
enh79514     5  109040700  109041700      4       2  150064        1.896     0.028977
enh79515     5  109043400  109044400      3       2  150064       3.5628   0.00018349
enh79516     5  109050000  109051000      4       2  150064       4.1506   1.6582e-05
enh79517     5  109060600  109061600      5       3  150064       1.7337     0.041483
enh79518     5  109075400  109076400      3       2  150064       4.0192   2.9202e-05
enh79519     5  109078000  109079000      4       2  150064       3.7917   7.4814e-05
enh79520     5  109078900  109079900      6       2  150064        2.315     0.010305
enh79535     5  111016700  111017700      7       2  150064       1.8769     0.030267
enh79538     5  111071100  111072100      3       1  150064       2.1681     0.015075
enh79573     5  112311000  112312000      2       1  150064       2.6321    0.0042434
enh79591     5  112941800  112942800      3       1  150064       2.1628     0.015279
enh79604     5  114715100  114716100      9       2  150064        1.744     0.040577
enh79608     5  114758700  114759700      5       2  150064       1.6556     0.048902
enh79610     5  114764000  114765000      3       1  150064       1.9212     0.027355
enh79613     5  114796100  114797100      5       2  150064       1.9736     0.024212
enh79617     5  114867300  114868300      2       1  150064       1.6543     0.049032
enh79636     5  115419000  115420000      3       1  150064       2.2671     0.011693
enh79639     5  115706700  115707700      2       1  150064       1.8436     0.032623
enh79650     5  115880700  115881700      8       4  150064        2.171     0.014966
enh79691     5  118678700  118679700      3       1  150064       2.5857    0.0048597
enh79698     5  118722000  118723000      1       1  150064       1.7184      0.04286
enh79729     5  121815100  121816100      1       1  150064       2.0341      0.02097
enh79742     5  122764400  122765400      4       2  150064       1.9459     0.025836
enh79750     5  122841300  122842300      2       1  150064       2.9792    0.0014448
enh79758     5  123006600  123007600      3       2  150064       2.5455    0.0054557
enh79782     5  123934900  123935900      4       2  150064       1.9146     0.027773
enh79783     5  123940900  123941900      4       2  150064       2.7943    0.0026007
enh79787     5  123976900  123977900      4       2  150064       1.8602     0.031427
enh79793     5  124004400  124005400      4       1  150064       1.6908      0.04544
enh79844     5  124884700  124885700      2       1  150064       1.9556     0.025253
enh79845     5  124886800  124887800      4       2  150064       1.9837     0.023644
enh79846     5  124911200  124912200      3       1  150064       1.7369     0.041205
enh79851     5  125170700  125171700      7       2  150064       2.5475    0.0054244
enh79853     5  125338200  125339200      4       2  150064       3.2748   0.00052873
enh79854     5  125338800  125339800      3       1  150064       2.0069     0.022378
enh79855     5  125604400  125605400      4       2  150064       2.3849    0.0085416
enh79865     5  125725800  125726800      3       2  150064       3.4084   0.00032667
enh79867     5  125757800  125758800      2       1  150064       1.9487     0.025668
enh79868     5  125760600  125761600      2       1  150064       1.6873     0.045774
enh79887     5  125874300  125875300      5       1  150064        2.908    0.0018185
enh79888     5  125878900  125879900      5       1  150064       2.8288    0.0023362
enh79906     5  126193000  126194000      3       1  150064       1.9836     0.023648
enh79907     5  126204500  126205500      6       3  150064       3.6514   0.00013039
enh79910     5  126307400  126308400      1       1  150064       3.8866    5.083e-05
enh79914     5  126339600  126340600      3       2  150064       2.0344     0.020955
enh79917     5  126361600  126362600      3       1  150064       3.1215   0.00089954
enh79918     5  126363800  126364800      4       2  150064        2.748    0.0029982
enh79937     5  127149500  127150500      3       2  150064       3.0831    0.0010242
enh79941     5  127187600  127188600      6       2  150064       3.7509   8.8102e-05
enh79942     5  127193600  127194600      1       1  150064        3.928    4.283e-05
enh79945     5  127202800  127203800      2       1  150064       3.3989    0.0003383
enh79946     5  127206700  127207700      1       1  150064       3.7499    8.844e-05
enh79947     5  127212000  127213000      5       1  150064       3.9661   3.6535e-05
enh79948     5  127220000  127221000      3       1  150064       3.7925   7.4564e-05
enh79949     5  127228300  127229300      1       1  150064       3.7947    7.391e-05
enh79950     5  127244300  127245300      5       2  150064       2.0506     0.020154
enh79951     5  127246100  127247100      5       2  150064       1.8961     0.028976
enh79963     5  127425200  127426200      1       1  150064        2.461     0.006927
enh79966     5  127428200  127429200      2       1  150064       2.4662    0.0068269
enh80001     5  130592800  130593800      1       1  150064       1.8493      0.03221
enh80002     5  130598000  130599000      1       1  150064       1.6604      0.04842
enh80015     5  130648700  130649700      1       1  150064       1.7449       0.0405
enh80034     5  130871800  130872800      2       1  150064       1.7383     0.041081
enh80085     5  131752400  131753400      1       1  150064        1.679      0.04658
enh80088     5  131767400  131768400      1       1  150064       2.0335        0.021
enh80094     5  131779400  131780400      4       1  150064       2.1147     0.017229
enh80096     5  131783200  131784200      5       2  150064       2.0965      0.01802
enh80097     5  131790400  131791400      4       2  150064       2.0098     0.022227
enh80099     5  131800900  131801900      7       4  150064       2.2034     0.013783
enh80101     5  131809300  131810300      2       1  150064       1.8499     0.032167
enh80111     5  131998900  131999900      2       1  150064       1.8546     0.031828
enh80223     5  133922600  133923600      2       1  150064       1.9294     0.026841
enh80260     5  134574800  134575800      5       3  150064        1.782     0.037375
enh80291     5  134996500  134997500      1       1  150064       1.7498      0.04008
enh80294     5  135054800  135055800      2       1  150064       1.8878     0.029524
enh80336     5  137069500  137070500      1       1  150064       2.3083      0.01049
enh80338     5  137084900  137085900      3       2  150064       2.4171     0.007823
enh80340     5  137150600  137151600      1       1  150064       3.1433    0.0008354
enh80343     5  137223600  137224600      2       1  150064       2.6324    0.0042394
enh80344     5  137268700  137269700      3       2  150064       1.8545     0.031834
enh80345     5  137363000  137364000      2       1  150064       2.0509     0.020137
enh80346     5  137365300  137366300      1       1  150064       1.7893      0.03678
enh80347     5  137369200  137370200      1       1  150064       1.7626      0.03898
enh80355     5  137672200  137673200      5       3  150064       4.9712   3.3275e-07
enh80356     5  137675700  137676700      3       1  150064       3.2208   0.00063924
enh80359     5  137704500  137705500      3       2  150064       2.7085     0.003379
enh80360     5  137706100  137707100      3       2  150064       2.1521     0.015696
enh80363     5  137785300  137786300      1       1  150064       3.4458    0.0002847
enh80366     5  137863600  137864600      3       2  150064       5.3595    4.173e-08
enh80367     5  137869800  137870800      2       1  150064       2.5505    0.0053779
enh80368     5  137872100  137873100      1       1  150064       5.2608    7.172e-08
enh80370     5  137880800  137881800      1       1  150064       5.1073    1.634e-07
enh80371     5  137881800  137882800      2       1  150064       4.6279   1.8473e-06
enh80372     5  137908800  137909800      1       1  150064       3.1639    0.0007783
enh80374     5  137945500  137946500      3       1  150064        4.491   3.5447e-06
enh80375     5  137947200  137948200      3       1  150064        4.658   1.5961e-06
enh80400     5  138303200  138304200      1       1  150064       2.1604      0.01537
enh80442     5  138772700  138773700      2       1  150064       2.5399    0.0055445
enh80452     5  138872100  138873100      2       1  150064       1.9077     0.028216
enh80455     5  138904100  138905100      1       1  150064       2.5214     0.005845
enh80462     5  138986200  138987200      2       1  150064       2.0527     0.020051
enh80472     5  139036600  139037600      3       1  150064       2.3431    0.0095613
enh80473     5  139043800  139044800      1       1  150064       2.9032     0.001847
enh80474     5  139051200  139052200      1       1  150064       3.7447     9.03e-05
enh80475     5  139052000  139053000      2       1  150064       3.0434    0.0011695
enh80476     5  139053300  139054300      6       2  150064       3.4557   0.00027439
enh80477     5  139054600  139055600      1       1  150064       3.5172    0.0002181
enh80478     5  139056700  139057700      7       1  150064       3.2744    0.0005295
enh80479     5  139058200  139059200      4       1  150064       3.5825   0.00017017
enh80480     5  139066800  139067800      2       1  150064       3.6259   0.00014401
enh80483     5  139080300  139081300      1       1  150064       3.8986    4.837e-05
enh80488     5  139118100  139119100      1       1  150064       1.8325      0.03344
enh80493     5  139242800  139243800      2       1  150064       2.2927     0.010932
enh80495     5  139259700  139260700      1       1  150064       1.7424      0.04072
enh80497     5  139348000  139349000      2       1  150064       3.0735    0.0010579
enh80498     5  139348600  139349600      3       1  150064       2.2555     0.012052
enh80503     5  139489000  139490000      1       1  150064       3.3836    0.0003577
enh80508     5  139519800  139520800      1       1  150064       1.7849      0.03714
enh80509     5  139520800  139521800      1       1  150064       1.7441      0.04057
enh80510     5  139522200  139523200      1       1  150064       4.2051    1.305e-05
enh80511     5  139523300  139524300      3       2  150064       1.7786     0.037649
enh80512     5  139530600  139531600      1       1  150064       2.4678     0.006797
enh80514     5  139535800  139536800      1       1  150064       4.2263    1.188e-05
enh80515     5  139544800  139545800      6       2  150064       2.0609     0.019656
enh80516     5  139556100  139557100      2       1  150064       3.5533   0.00019023
enh80520     5  139562900  139563900      2       1  150064       3.2808    0.0005175
enh80521     5  139565000  139566000      4       1  150064        1.697     0.044848
enh80522     5  139570100  139571100      1       1  150064       3.4022    0.0003342
enh80524     5  139576200  139577200      1       1  150064       1.7828      0.03731
enh80526     5  139598500  139599500      3       1  150064       1.7097     0.043657
enh80528     5  139607200  139608200      1       1  150064       3.3893    0.0003503
enh80529     5  139615700  139616700      3       2  150064       3.0318    0.0012155
enh80539     5  139649400  139650400      2       1  150064       3.0457    0.0011609
enh80541     5  139664000  139665000      5       2  150064       1.6924     0.045284
enh80542     5  139664400  139665400      6       3  150064       1.7188     0.042822
enh80543     5  139672400  139673400      1       1  150064       3.4603    0.0002698
enh80546     5  139680700  139681700      1       1  150064       3.6524    0.0001299
enh80547     5  139690700  139691700      3       2  150064       2.0504     0.020161
enh80555     5  139730800  139731800      3       2  150064         3.11   0.00093533
enh80562     5  139783900  139784900      3       2  150064       2.3455    0.0095016
enh80566     5  139925500  139926500      4       2  150064       2.2754     0.011441
enh80582     5  140013200  140014200      4       1  150064       3.1149   0.00092014
enh80583     5  140017800  140018800      3       2  150064       2.3221     0.010115
enh80585     5  140025400  140026400      4       2  150064       3.1794    0.0007378
enh80586     5  140028000  140029000      2       1  150064       3.9582   3.7763e-05
enh80587     5  140042600  140043600      1       1  150064       1.7056      0.04404
enh80588     5  140045400  140046400      2       1  150064       2.3365    0.0097317
enh80589     5  140051400  140052400      1       1  150064       4.0009    3.155e-05
enh80590     5  140069400  140070400      5       2  150064       4.2883   9.0009e-06
enh80591     5  140071900  140072900      7       2  150064       4.2648   1.0006e-05
enh80592     5  140081000  140082000      3       1  150064       3.9874   3.3404e-05
enh80593     5  140091100  140092100      2       1  150064       3.9564   3.8051e-05
enh80594     5  140097300  140098300      2       1  150064       2.7402    0.0030704
enh80622     5  141062600  141063600      1       1  150064       2.2371      0.01264
enh80628     5  141164600  141165600      3       1  150064       1.7601     0.039194
enh80631     5  141214800  141215800      4       1  150064       2.4186    0.0077904
enh80640     5  141248900  141249900      3       2  150064       2.0674     0.019349
enh80642     5  141252500  141253500      2       1  150064       2.3224     0.010106
enh80643     5  141258700  141259700      2       1  150064       1.8746     0.030423
enh80664     5  141443100  141444100      1       1  150064       2.0168      0.02186
enh80685     5  141685300  141686300      5       2  150064       1.7467     0.040342
enh80690     5  141701400  141702400      2       1  150064       2.1061     0.017599
enh80728     5  142125900  142126900      1       1  150064        1.886      0.02965
enh80733     5  142158300  142159300      2       1  150064        2.664    0.0038605
enh80823     5  142734200  142735200      1       1  150064       2.1727       0.0149
enh80836     5  142948200  142949200      2       1  150064       2.2011     0.013864
enh80871     5  145386600  145387600      2       1  150064       2.2034     0.013782
enh80872     5  145405800  145406800      4       1  150064       1.6681     0.047645
enh80909     5  146883300  146884300      2       1  150064       1.7007     0.044497
enh80935     5  147848600  147849600      3       1  150064       2.4654    0.0068427
enh80960     5  148232600  148233600      2       1  150064       1.8923     0.029222
enh80991     5  148668300  148669300      1       1  150064       2.0866      0.01846
enh80993     5  148678400  148679400      4       2  150064       2.5078    0.0060745
enh80998     5  148736400  148737400      4       2  150064       2.1907     0.014235
enh81001     5  148764200  148765200      3       1  150064       2.5902    0.0047955
enh81002     5  148777100  148778100      2       1  150064       2.1696     0.015019
enh81011     5  148808000  148809000      4       2  150064       1.7517     0.039917
enh81012     5  148809700  148810700      2       1  150064       2.3583    0.0091798
enh81040     5  148952000  148953000      4       2  150064       2.0322     0.021067
enh81062     5  149121400  149122400      1       1  150064       2.0708      0.01919
enh81063     5  149123700  149124700      6       4  150064       3.0084    0.0013133
enh81071     5  149150000  149151000      3       2  150064       2.8993    0.0018698
enh81072     5  149151500  149152500      2       1  150064       2.3737    0.0088047
enh81076     5  149162200  149163200      4       2  150064       1.7872     0.036949
enh81077     5  149163700  149164700     11       3  150064       2.2254     0.013027
enh81079     5  149172100  149173100      5       3  150064       3.5016   0.00023125
enh81082     5  149187800  149188800      2       1  150064       3.0608    0.0011039
enh81086     5  149219000  149220000      1       1  150064       2.0693      0.01926
enh81130     5  149543200  149544200      4       1  150064        1.737     0.041191
enh81131     5  149549600  149550600      2       1  150064       2.0382     0.020766
enh81132     5  149552300  149553300      2       1  150064       1.8584     0.031553
enh81133     5  149556100  149557100      1       1  150064       1.8501      0.03215
enh81143     5  149678800  149679800      2       1  150064       1.9516      0.02549
enh81174     5  149912300  149913300      5       2  150064       2.0639     0.019512
enh81175     5  149921100  149922100      1       1  150064       1.8539      0.03188
enh81176     5  149923800  149924800      2       1  150064       1.9048     0.028403
enh81269     5  150830900  150831900      5       3  150064       1.9237     0.027198
enh81280     5  151053600  151054600      5       2  150064       1.6543     0.049036
enh81283     5  151076900  151077900      1       1  150064       1.7537      0.03974
enh81301     5  151906400  151907400      3       2  150064       4.8291   6.8585e-07
enh81302     5  153366800  153367800      2       1  150064       3.3244   0.00044305
enh81303     5  153381400  153382400      4       2  150064       2.3666     0.008977
enh81305     5  153419200  153420200      4       2  150064       3.3554   0.00039631
enh81306     5  153421700  153422700      1       1  150064       3.2758    0.0005269
enh81307     5  153437900  153438900      2       1  150064       2.7124      0.00334
enh81308     5  153451300  153452300      1       1  150064       3.6078    0.0001544
enh81309     5  153451800  153452800      3       2  150064       3.6127   0.00015151
enh81310     5  153457600  153458600      4       2  150064       2.7149    0.0033144
enh81314     5  153582100  153583100     10       4  150064       3.5639   0.00018272
enh81315     5  153600500  153601500      4       2  150064       2.6029    0.0046219
enh81316     5  153618200  153619200      4       2  150064       3.2774   0.00052379
enh81317     5  153652500  153653500      6       2  150064       4.6038   2.0745e-06
enh81318     5  153656400  153657400      5       2  150064       5.0118   2.6958e-07
enh81319     5  153666700  153667700      5       3  150064       3.8409   6.1301e-05
enh81320     5  153676400  153677400      5       2  150064       4.1359   1.7681e-05
enh81325     5  153784800  153785800      5       2  150064       2.7745    0.0027647
enh81337     5  154092900  154093900      1       1  150064       1.8972       0.0289
enh81347     5  154161200  154162200      1       1  150064       2.2931      0.01092
enh81349     5  154190700  154191700      1       1  150064       2.2495      0.01224
enh81361     5  154319600  154320600      2       1  150064       1.8015     0.035813
enh81365     5  155753000  155754000      3       2  150064       1.9045     0.028422
enh81367     5  155838000  155839000      2       1  150064       2.8659    0.0020789
enh81368     5  155901700  155902700      5       2  150064       1.6565     0.048811
enh81384     5  156620800  156621800      2       1  150064       1.8511     0.032076
enh81406     5  156891100  156892100      5       2  150064       1.6746     0.047004
enh81407     5  156900200  156901200      4       2  150064       1.7662     0.038682
enh81450     5  157255600  157256600      3       1  150064       1.9981     0.022853
enh81491     5  158247400  158248400      2       1  150064       2.8748    0.0020214
enh81530     5  158514500  158515500      4       2  150064       2.1164     0.017156
enh81534     5  158608900  158609900      2       1  150064       1.6717      0.04729
enh81535     5  158609800  158610800      1       1  150064       2.5004     0.006203
enh81537     5  158625600  158626600      4       2  150064       2.1382     0.016249
enh81538     5  158631500  158632500      1       1  150064       2.4581     0.006984
enh81540     5  158645200  158646200      1       1  150064       4.1438    1.708e-05
enh81549     5  159305400  159306400      1       1  150064       1.8001      0.03592
enh81568     5  159596300  159597300      4       2  150064       1.9271     0.026981
enh81607     5  159932700  159933700      2       1  150064       2.1368     0.016307
enh81659     5  167157100  167158100      3       2  150064       3.3023   0.00047948
enh81679     5  167780000  167781000      3       2  150064       2.1958     0.014053
enh81686     5  167914400  167915400      2       1  150064       2.0713     0.019165
enh81695     5  168094400  168095400      2       1  150064       1.7983     0.036066
enh81705     5  168587600  168588600      2       1  150064       1.6863      0.04587
enh81743     5  169764200  169765200      2       1  150064       2.0779     0.018859
enh81746     5  169780500  169781500      2       1  150064       1.6931     0.045221
enh81747     5  169787000  169788000      4       2  150064       1.8525     0.031974
enh81750     5  169820100  169821100      3       2  150064       1.7116     0.043487
enh81757     5  170058700  170059700      3       2  150064       1.6474     0.049739
enh81764     5  170813200  170814200      1       1  150064        2.005      0.02248
enh81766     5  170845200  170846200      3       1  150064       1.7977     0.036113
enh81779     5  171372400  171373400      5       3  150064       1.7239     0.042367
enh81780     5  171372900  171373900      4       2  150064       1.7202       0.0427
enh81816     5  171604000  171605000     10       2  150064        1.665     0.047955
enh81843     5  171931000  171932000      2       1  150064       3.0102    0.0013055
enh81853     5  172029700  172030700      2       1  150064       1.7825     0.037338
enh81855     5  172049300  172050300      5       2  150064       1.7978     0.036103
enh81914     5  172357600  172358600      5       3  150064       1.6838     0.046106
enh81917     5  172409700  172410700      4       1  150064       2.9947    0.0013734
enh81926     5  172456600  172457600      5       3  150064       2.0466     0.020349
enh81929     5  172481800  172482800      2       1  150064       2.1482     0.015851
enh81931     5  172485600  172486600      6       2  150064       2.2279     0.012944
enh81932     5  172491800  172492800      4       2  150064        1.657     0.048763
enh81942     5  173040700  173041700      5       2  150064       2.0395     0.020698
enh81951     5  173116700  173117700      6       3  150064       1.7609     0.039128
enh81955     5  173160700  173161700      2       1  150064       2.5739    0.0050285
enh81956     5  173163700  173164700      3       1  150064        3.657   0.00012758
enh81957     5  173170700  173171700      3       1  150064       1.9188     0.027502
enh81974     5  173290800  173291800      3       2  150064       1.7708     0.038297
enh81975     5  173291300  173292300      4       2  150064       1.7077     0.043845
enh81997     5  173699400  173700400      7       2  150064         2.04     0.020673
enh81999     5  173887200  173888200      4       2  150064        1.935     0.026494
enh82002     5  173961000  173962000      3       2  150064       1.9727     0.024262
enh82003     5  173998600  173999600      2       1  150064       2.0569     0.019846
enh82004     5  174035500  174036500      5       2  150064         2.34    0.0096424
enh82009     5  174805000  174806000      4       2  150064       3.1514   0.00081232
enh82011     5  174961100  174962100      1       1  150064       2.0183      0.02178
enh82032     5  175837700  175838700      2       1  150064       1.8565     0.031689
enh82033     5  175839400  175840400      1       1  150064       2.0575      0.01982
enh82035     5  175851500  175852500      3       1  150064        2.346    0.0094891
enh82041     5  175957400  175958400      4       1  150064       1.7873     0.036942
enh82048     5  176073000  176074000      2       1  150064       1.6802      0.04646
enh82101     5  176843100  176844100      1       1  150064       2.8094     0.002482
enh82114     5  176937200  176938200      1       1  150064       3.0958    0.0009813
enh82118     5  176972600  176973600      2       1  150064       2.9024    0.0018516
enh82120     5  176983800  176984800      1       1  150064       3.0843      0.00102
enh82138     5  177643600  177644600      6       3  150064       1.7778     0.037718
enh82156     5  178668200  178669200      5       2  150064       2.4255    0.0076434
enh82159     5  178697200  178698200      4       2  150064       1.7676     0.038561
enh82160     5  178700200  178701200      7       2  150064       2.4083     0.008014
enh82162     5  178711800  178712800      3       2  150064       2.8818    0.0019768
enh82182     5  179127700  179128700      3       2  150064       1.8618     0.031316
enh82189     5  179181400  179182400      1       1  150064       1.8827      0.02987
enh82190     5  179183300  179184300      1       1  150064       2.3515     0.009349
enh82191     5  179184200  179185200      4       2  150064        2.148     0.015855
enh82197     5  179206600  179207600      3       1  150064       2.3347    0.0097798
enh82199     5  179221100  179222100      1       1  150064       2.1725      0.01491
enh82201     5  179228900  179229900      3       2  150064       1.9582     0.025104
enh82202     5  179234600  179235600      2       1  150064       1.9462     0.025818
enh82212     5  179279300  179280300      2       1  150064       2.2807     0.011284
enh82232     5  179894000  179895000      6       2  150064       1.7572      0.03944
enh82270     5  180682100  180683100      2       1  150064       2.4896    0.0063945
enh82322     6     707700     708700      4       1  150064       1.7844     0.037178
enh82334     6    1044500    1045500      4       1  150064       1.8499     0.032165
enh82344     6    1335200    1336200      4       2  150064       2.5088    0.0060578
enh82367     6    1850600    1851600      1       1  150064       1.9286      0.02689
enh82368     6    1856100    1857100      3       1  150064       2.0882     0.018388
enh82371     6    2103900    2104900      2       1  150064       2.2617      0.01186
enh82395     6    2749700    2750700      3       1  150064       2.0548     0.019948
enh82428     6    2957600    2958600     11       2  150064       2.3212     0.010138
enh82429     6    2960400    2961400      5       2  150064       2.0789     0.018814
enh82433     6    2972200    2973200      7       2  150064       1.9215     0.027336
enh82459     6    3208700    3209700      2       1  150064       1.8076     0.035337
enh82468     6    3279500    3280500      4       2  150064       2.2873     0.011089
enh82500     6    3453200    3454200      6       2  150064       2.0593     0.019734
enh82508     6    3546100    3547100      2       1  150064       2.1927     0.014164
enh82509     6    3549100    3550100      3       1  150064       1.8389     0.032963
enh82511     6    3739300    3740300      9       4  150064        2.721    0.0032546
enh82512     6    3741400    3742400      1       1  150064       3.4247    0.0003077
enh82515     6    3753000    3754000      1       1  150064       3.2207    0.0006394
enh82538     6    4023500    4024500      2       1  150064       1.7887     0.036835
enh82539     6    4067800    4068800      4       2  150064        1.881     0.029988
enh82542     6    4091600    4092600      2       1  150064       1.8434     0.032638
enh82544     6    4109300    4110300      4       2  150064       1.9319     0.026688
enh82580     6    4803500    4804500      4       2  150064       2.0763     0.018934
enh82581     6    4806300    4807300      4       2  150064       1.7337     0.041489
enh82583     6    4811900    4812900      1       1  150064       2.1851      0.01444
enh82584     6    4814300    4815300      3       2  150064       2.4253    0.0076477
enh82591     6    4905400    4906400      2       1  150064       2.6485    0.0040427
enh82592     6    4908700    4909700      2       1  150064       2.9303    0.0016934
enh82593     6    4913900    4914900      5       3  150064       2.6705    0.0037873
enh82613     6    5294600    5295600      6       3  150064       1.9155     0.027717
enh82687     6    6885600    6886600      7       3  150064       2.4868    0.0064443
enh82701     6    7053200    7054200      3       1  150064       1.9989     0.022809
enh82702     6    7058400    7059400      6       3  150064       1.6892     0.045586
enh82703     6    7060800    7061800      4       2  150064        1.863      0.03123
enh82709     6    7100000    7101000      2       1  150064       2.2397     0.012557
enh82711     6    7111100    7112100      1       1  150064       1.6656       0.0479
enh82745     6    7242500    7243500      1       1  150064       2.1028      0.01774
enh82752     6    7277900    7278900      7       4  150064       2.4939    0.0063166
enh82789     6    7975900    7976900      3       2  150064       1.9557     0.025249
enh82801     6   10510400   10511400      1       1  150064       1.9554      0.02527
enh82856     6   11236400   11237400      6       3  150064       2.4664    0.0068243
enh82865     6   11292000   11293000      1       1  150064       1.7943      0.03638
enh82866     6   11297000   11298000      5       2  150064       1.9401     0.026185
enh82879     6   11382600   11383600      3       2  150064       1.6537     0.049097
enh82893     6   11519300   11520300      6       3  150064       2.5681    0.0051122
enh82895     6   11531900   11532900      2       1  150064        2.948    0.0015991
enh82899     6   11546600   11547600      3       1  150064       2.1126     0.017319
enh82901     6   11586400   11587400      7       3  150064       1.7744     0.037998
enh82903     6   11609300   11610300      4       2  150064       2.1913     0.014214
enh82904     6   11614100   11615100      1       1  150064       2.1399      0.01618
enh82914     6   11750600   11751600      2       1  150064       2.0177     0.021812
enh82936     6   11975700   11976700     10       2  150064       2.4479    0.0071846
enh82940     6   12026300   12027300      2       1  150064       2.6724    0.0037654
enh82950     6   12118900   12119900      3       2  150064       2.1999     0.013908
enh82951     6   12151200   12152200      1       1  150064       1.8387      0.03298
enh82994     6   13272100   13273100      1       1  150064       2.4184     0.007794
enh82995     6   13274900   13275900      2       1  150064       2.3405    0.0096302
enh82998     6   13327000   13328000      2       1  150064       1.7815     0.037414
enh83020     6   13452800   13453800      3       1  150064        1.858     0.031582
enh83043     6   13695600   13696600      2       1  150064        1.662     0.048258
enh83045     6   13707800   13708800      2       1  150064       2.7686    0.0028147
enh83046     6   13713000   13714000      3       1  150064       1.6542     0.049039
enh83049     6   13762500   13763500      2       1  150064        1.824     0.034077
enh83080     6   14549900   14550900      3       1  150064       2.2507     0.012201
enh83085     6   14639400   14640400      2       1  150064       2.5105    0.0060281
enh83086     6   14655800   14656800      6       2  150064       1.8394      0.03293
enh83108     6   14825600   14826600      1       1  150064       1.7117      0.04348
enh83142     6   15304500   15305500      3       2  150064       1.6587     0.048591
enh83148     6   15326900   15327900      5       3  150064       2.3829    0.0085891
enh83154     6   15351800   15352800      3       1  150064        1.858     0.031587
enh83165     6   15409200   15410200      1       1  150064       2.0873      0.01843
enh83201     6   15879800   15880800      7       3  150064       2.3943     0.008326
enh83202     6   15897100   15898100      3       2  150064       1.9535     0.025378
enh83218     6   16200800   16201800      1       1  150064       3.1826    0.0007299
enh83220     6   16209600   16210600      5       3  150064       1.7843     0.037188
enh83221     6   16229200   16230200      5       2  150064       2.7058     0.003407
enh83224     6   16239800   16240800      2       1  150064       1.7514     0.039937
enh83230     6   16334900   16335900      2       1  150064        2.782    0.0027009
enh83239     6   16409600   16410600      3       1  150064       1.8456     0.032472
enh83244     6   16433400   16434400      4       2  150064        1.802     0.035773
enh83261     6   16670700   16671700      4       1  150064       2.0016     0.022664
enh83275     6   16721800   16722800      2       1  150064       3.4734   0.00025699
enh83276     6   16724300   16725300      4       1  150064        2.918    0.0017617
enh83277     6   16729200   16730200      4       2  150064       2.5248    0.0057875
enh83278     6   16731700   16732700      3       2  150064       2.2817     0.011254
enh83285     6   16752900   16753900      3       2  150064         2.56    0.0052334
enh83286     6   16754800   16755800      1       1  150064       1.7918      0.03658
enh83287     6   16757200   16758200      4       2  150064       2.5841    0.0048815
enh83288     6   16758000   16759000      4       2  150064       2.3419    0.0095929
enh83299     6   17016200   17017200      8       3  150064       2.5469    0.0054338
enh83310     6   17226000   17227000      2       1  150064        1.691     0.045414
enh83318     6   17418300   17419300      1       1  150064       2.0206      0.02166
enh83353     6   18121600   18122600      2       1  150064        1.788      0.03689
enh83363     6   18269300   18270300      1       1  150064       1.8255      0.03396
enh83371     6   18391000   18392000      1       1  150064       2.5319     0.005673
enh83376     6   18503200   18504200      6       3  150064       2.0508     0.020143
enh83379     6   19035700   19036700      3       2  150064       1.8572      0.03164
enh83384     6   19803000   19804000      5       2  150064       2.2296     0.012888
enh83386     6   19851400   19852400      3       1  150064       1.7088     0.043745
enh83394     6   20173800   20174800      6       2  150064       1.7435      0.04062
enh83395     6   20176100   20177100      2       1  150064       2.4311     0.007526
enh83396     6   20176700   20177700      6       1  150064       2.4869    0.0064438
enh83426     6   20528500   20529500      8       3  150064       2.2449     0.012388
enh83427     6   20535500   20536500      7       2  150064       2.6623    0.0038802
enh83429     6   20662200   20663200      7       2  150064       2.1276     0.016687
enh83433     6   20877400   20878400      3       2  150064       2.2916     0.010964
enh83451     6   21770000   21771000      2       1  150064       1.9337     0.026577
enh83476     6   22145700   22146700      1       1  150064       2.1187      0.01706
enh83488     6   24234200   24235200      5       3  150064       1.9222     0.027292
enh83493     6   24394800   24395800      6       2  150064       2.8606    0.0021145
enh83494     6   24402000   24403000      5       2  150064       2.1063     0.017591
enh83496     6   24451800   24452800      6       3  150064        1.896     0.028983
enh83497     6   24495900   24496900      4       2  150064       1.6969      0.04486
enh83500     6   24646600   24647600      6       3  150064       3.0642    0.0010914
enh83502     6   24668800   24669800      7       3  150064       2.5002     0.006206
enh83504     6   24694200   24695200      2       1  150064       1.6934     0.045187
enh83506     6   24715600   24716600      2       1  150064       2.7478    0.0029999
enh83508     6   24744100   24745100      2       1  150064       3.1176   0.00091161
enh83511     6   24780200   24781200      4       2  150064       2.6121    0.0044999
enh83514     6   24908400   24909400      3       2  150064       3.6021   0.00015782
enh83517     6   24925000   24926000      2       1  150064       2.3668    0.0089706
enh83520     6   24936300   24937300      2       1  150064       1.8325     0.033438
enh83529     6   25014800   25015800      4       2  150064       1.9661     0.024645
enh83534     6   25039000   25040000      6       1  150064       2.5024    0.0061683
enh83535     6   25040800   25041800      2       1  150064       2.1972     0.014002
enh83536     6   25042400   25043400      4       2  150064       3.5131   0.00022145
enh83540     6   25055900   25056900      2       1  150064       1.8944     0.029083
enh83541     6   25070500   25071500      4       2  150064       2.9567    0.0015548
enh83543     6   25112000   25113000      5       3  150064        1.728     0.041992
enh83544     6   25118400   25119400      7       4  150064       3.2834   0.00051282
enh83546     6   25123100   25124100      4       1  150064       2.2902     0.011006
enh83547     6   25135700   25136700      3       1  150064       1.8022     0.035754
enh83548     6   25139200   25140200      7       2  150064       2.0607     0.019664
enh83549     6   25166900   25167900      3       2  150064       4.2933   8.8012e-06
enh83550     6   25174300   25175300      3       1  150064        4.575   2.3808e-06
enh83551     6   25178800   25179800      6       2  150064        2.289     0.011038
enh83552     6   25193300   25194300      3       1  150064       3.4464   0.00028404
enh83553     6   25223500   25224500      2       1  150064       2.0004      0.02273
enh83554     6   25276000   25277000      5       2  150064       1.7123     0.043421
enh83555     6   25277400   25278400      2       1  150064       2.3129     0.010365
enh83558     6   25296300   25297300      2       1  150064       2.3128     0.010367
enh83559     6   25302500   25303500      7       3  150064       2.4348    0.0074508
enh83562     6   25327000   25328000     10       3  150064       1.7012     0.044448
enh83563     6   25328000   25329000      5       2  150064       3.2715   0.00053496
enh83567     6   25341000   25342000      8       2  150064       1.8538     0.031884
enh83568     6   25346000   25347000     11       5  150064       2.0703     0.019213
enh83573     6   25370700   25371700      6       2  150064       4.5012   3.3781e-06
enh83574     6   25405500   25406500      5       2  150064        1.853     0.031942
enh83576     6   25412300   25413300      7       3  150064       2.4281    0.0075881
enh83583     6   25743800   25744800      6       3  150064       2.0501     0.020176
enh83584     6   25747100   25748100      3       2  150064       4.5023   3.3615e-06
enh83585     6   25751400   25752400      1       1  150064       3.3634    0.0003849
enh83586     6   25757800   25758800      4       2  150064        2.127     0.016711
enh83587     6   25865800   25866800      7       4  150064       7.0244   1.0746e-12
enh83588     6   25881900   25882900      3       2  150064       1.8132     0.034903
enh83589     6   25890200   25891200      5       3  150064       5.1063   1.6424e-07
enh83590     6   25960100   25961100      4       2  150064       3.2142   0.00065402
enh83591     6   25961300   25962300      2       1  150064       6.3585   1.0185e-10
enh83592     6   25964900   25965900      2       1  150064       1.7255     0.042215
enh83596     6   25993800   25994800      2       1  150064       6.2143   2.5779e-10
enh83597     6   26016400   26017400      4       2  150064       3.5453   0.00019605
enh83600     6   26022300   26023300      5       3  150064       5.5929   1.1162e-08
enh83601     6   26025200   26026200      1       1  150064       7.9707    7.886e-16
enh83602     6   26027800   26028800      1       1  150064       1.9967      0.02293
enh83604     6   26057200   26058200      1       1  150064       8.0137    5.564e-16
enh83607     6   26088900   26089900      1       1  150064        3.072     0.001063
enh83609     6   26104900   26105900      3       2  150064       6.4822   4.5198e-11
enh83610     6   26121900   26122900      6       2  150064       5.0796   1.8914e-07
enh83611     6   26128100   26129100      6       2  150064       6.0856   5.8012e-10
enh83613     6   26160400   26161400      3       1  150064       4.2725   9.6633e-06
enh83615     6   26170400   26171400      1       1  150064       2.4731     0.006697
enh83616     6   26173600   26174600      1       1  150064       4.3734    6.117e-06
enh83622     6   26207000   26208000      9       3  150064       2.0525     0.020061
enh83626     6   26232400   26233400      1       1  150064       4.7305     1.12e-06
enh83630     6   26254700   26255700      3       2  150064       2.5725    0.0050483
enh83634     6   26282600   26283600      1       1  150064       4.3395    7.139e-06
enh83635     6   26295600   26296600      2       1  150064       4.6282   1.8444e-06
enh83636     6   26305500   26306500      6       2  150064       4.2662   9.9398e-06
enh83637     6   26312600   26313600      2       1  150064       6.5999   2.0565e-11
enh83639     6   26358900   26359900      4       2  150064       7.1113   5.7484e-13
enh83640     6   26361200   26362200      8       3  150064       7.6277   1.1953e-14
enh83641     6   26363800   26364800      4       2  150064       7.2604   1.9301e-13
enh83642     6   26366900   26367900      7       2  150064        7.625   1.2201e-14
enh83643     6   26384600   26385600      5       3  150064       6.2525   2.0199e-10
enh83646     6   26404200   26405200      5       2  150064       6.3406   1.1444e-10
enh83656     6   26476900   26477900      3       1  150064       7.2006   2.9969e-13
enh83657     6   26479100   26480100      2       1  150064       6.9372   1.9993e-12
enh83658     6   26520000   26521000      3       1  150064       3.3134   0.00046089
enh83659     6   26523100   26524100      2       1  150064       2.4674     0.006805
enh83660     6   26532300   26533300      2       1  150064       2.8194     0.002406
enh83661     6   26533700   26534700      3       1  150064       2.9246    0.0017244
enh83662     6   26535300   26536300      2       1  150064       3.1306    0.0008721
enh83663     6   26539600   26540600      4       1  150064       3.2499   0.00057725
enh83664     6   26550000   26551000      4       2  150064       6.3183    1.322e-10
enh83665     6   26552600   26553600      2       1  150064        3.275    0.0005283
enh83666     6   26572700   26573700      5       1  150064       4.6633   1.5556e-06
enh83667     6   26595200   26596200      3       1  150064       3.0936   0.00098857
enh83668     6   26598000   26599000      4       2  150064       6.7992   5.2593e-12
enh83669     6   26657600   26658600      1       1  150064       1.7641      0.03886
enh83670     6   27046000   27047000      3       2  150064       5.0522    2.184e-07
enh83676     6   27124400   27125400      1       1  150064       8.9005     2.78e-19
enh83679     6   27154800   27155800      9       3  150064       1.6669     0.047772
enh83680     6   27341400   27342400      4       2  150064       5.1752   1.1385e-07
enh83681     6   27343200   27344200      5       3  150064       3.6113   0.00015232
enh83682     6   27355400   27356400      5       2  150064       4.8663   5.6857e-07
enh83683     6   27438000   27439000      6       1  150064        3.518   0.00021739
enh83684     6   27438500   27439500      8       2  150064       3.8031   7.1434e-05
enh83686     6   27469600   27470600      3       2  150064       2.5146    0.0059583
enh83688     6   27721800   27722800      3       2  150064       5.2194   8.9765e-08
enh83689     6   27738800   27739800      6       2  150064        6.977   1.5075e-12
enh83691     6   27750300   27751300      1       1  150064       6.4168    6.958e-11
enh83693     6   27758600   27759600      2       1  150064       7.4623   4.2514e-14
enh83694     6   27761900   27762900      2       1  150064       2.1488     0.015827
enh83695     6   27783200   27784200      3       1  150064       7.7187   5.8751e-15
enh83696     6   27796900   27797900      1       1  150064       8.8453    4.565e-19
enh83698     6   27835400   27836400      3       1  150064       7.0777   7.3272e-13
enh83699     6   27838800   27839800      1       1  150064       6.7288    8.551e-12
enh83702     6   28046900   28047900      3       2  150064       2.2322     0.012801
enh83703     6   28073000   28074000      1       1  150064       9.3835    3.192e-21
enh83705     6   28103000   28104000      4       2  150064       4.0027   3.1307e-05
enh83706     6   28105600   28106600      2       1  150064        5.034   2.4017e-07
enh83707     6   28110700   28111700      3       2  150064       5.8429    2.565e-09
enh83708     6   28129800   28130800      9       4  150064        7.901   1.3837e-15
enh83709     6   28186800   28187800      5       2  150064       7.1412   4.6271e-13
enh83710     6   28193700   28194700      3       2  150064        6.172   3.3718e-10
enh83711     6   28194600   28195600      2       1  150064       4.2708   9.7404e-06
enh83712     6   28217900   28218900      2       1  150064       6.5759    2.418e-11
enh83713     6   28220400   28221400      2       1  150064       6.4919   4.2376e-11
enh83714     6   28226000   28227000      4       2  150064       3.9125    4.568e-05
enh83715     6   28233600   28234600      3       2  150064       6.5316   3.2534e-11
enh83718     6   28249900   28250900      4       2  150064       7.8339   2.3651e-15
enh83719     6   28302000   28303000      6       2  150064       3.3815   0.00036039
enh83720     6   28304700   28305700      5       2  150064       6.4841   4.4631e-11
enh83721     6   28318900   28319900      2       1  150064       6.5656   2.5912e-11
enh83722     6   28320100   28321100      5       2  150064       6.8487    3.725e-12
enh83723     6   28322100   28323100      3       1  150064        7.259   1.9503e-13
enh83724     6   28324300   28325300      4       2  150064       8.9518   1.7494e-19
enh83726     6   28351400   28352400      1       1  150064          7.1    6.236e-13
enh83727     6   28364300   28365300      2       1  150064       5.6638   7.4034e-09
enh83728     6   28365600   28366600      3       2  150064       7.9338   1.0627e-15
enh83730     6   28804600   28805600      1       1  150064        11.38    2.635e-30
enh83731     6   28830600   28831600      5       3  150064       7.1855    3.348e-13
enh83732     6   28832200   28833200      6       3  150064       9.3482   4.4571e-21
enh83733     6   28851700   28852700     14       5  150064       7.0881    6.798e-13
enh83735     6   28892200   28893200      3       2  150064       3.6582   0.00012699
enh83736     6   28915300   28916300      5       2  150064       2.7546    0.0029383
enh83737     6   28942400   28943400      1       1  150064       2.0725      0.01911
enh83739     6   28945200   28946200      2       1  150064         2.09     0.018307
enh83740     6   28947800   28948800      2       1  150064       7.8022   3.0407e-15
enh83741     6   28953600   28954600      3       2  150064       7.5488   2.1971e-14
enh83743     6   29609200   29610200      4       2  150064       6.4241   6.6336e-11
enh83744     6   29616600   29617600      2       1  150064        2.604    0.0046067
enh84058     6   33165700   33166700      4       2  150064       1.6505     0.049416
enh84061     6   33173000   33174000      4       2  150064       1.8039     0.035627
enh84065     6   33255200   33256200      2       1  150064       4.0113   3.0196e-05
enh84066     6   33258000   33259000      1       1  150064       4.0471    2.593e-05
enh84069     6   33278500   33279500      1       1  150064       2.4336     0.007474
enh84071     6   33283700   33284700      1       1  150064       4.7028    1.283e-06
enh84073     6   33311500   33312500      2       1  150064       3.6013   0.00015832
enh84074     6   33312900   33313900      1       1  150064       3.3832    0.0003582
enh84075     6   33324000   33325000      2       1  150064       6.1309   4.3697e-10
enh84076     6   33342700   33343700      1       1  150064       4.1667    1.545e-05
enh84077     6   33358000   33359000      2       1  150064       3.5014    0.0002314
enh84078     6   33376600   33377600      4       2  150064       4.2285   1.1761e-05
enh84079     6   33379400   33380400      1       1  150064       3.6921    0.0001112
enh84080     6   33383300   33384300      2       1  150064        2.976      0.00146
enh84082     6   33391800   33392800      1       1  150064        3.638    0.0001374
enh84086     6   33476600   33477600      5       2  150064       2.4812    0.0065462
enh84087     6   33537800   33538800      6       3  150064       3.1535   0.00080663
enh84088     6   33539500   33540500      2       1  150064       4.2654    9.977e-06
enh84089     6   33548000   33549000      3       2  150064       2.8272    0.0023479
enh84090     6   33552800   33553800      2       1  150064       1.9522     0.025456
enh84094     6   33566900   33567900      7       4  150064       3.5956    0.0001618
enh84095     6   33577200   33578200      2       1  150064       2.2499     0.012229
enh84098     6   33592900   33593900      4       2  150064       2.7142    0.0033222
enh84100     6   33596200   33597200      6       3  150064       4.0285   2.8068e-05
enh84101     6   33597700   33598700      6       2  150064       2.4686    0.0067815
enh84102     6   33599000   33600000      6       2  150064       2.7971    0.0025784
enh84103     6   33599600   33600600      5       2  150064        2.715    0.0033139
enh84105     6   33605900   33606900      6       3  150064       3.6677   0.00012239
enh84107     6   33662400   33663400      4       1  150064       2.5476    0.0054237
enh84108     6   33667800   33668800      7       3  150064       4.3518   6.7509e-06
enh84109     6   33677700   33678700      4       2  150064       2.4279    0.0075928
enh84110     6   33683600   33684600      3       2  150064        2.441    0.0073225
enh84111     6   33686000   33687000      6       3  150064       5.0938   1.7546e-07
enh84112     6   33707400   33708400      6       3  150064       4.5975   2.1377e-06
enh84113     6   33712300   33713300      4       2  150064       3.4547   0.00027542
enh84114     6   33714500   33715500     12       3  150064       3.2007   0.00068556
enh84115     6   33718900   33719900      3       2  150064       3.9905    3.297e-05
enh84116     6   33726600   33727600      2       1  150064       3.8582    5.712e-05
enh84117     6   33729300   33730300      5       2  150064       4.2388   1.1235e-05
enh84119     6   33738700   33739700      1       1  150064       3.5212    0.0002148
enh84121     6   33791600   33792600      6       3  150064       3.6513   0.00013045
enh84122     6   33792400   33793400      7       3  150064       2.9124    0.0017935
enh84123     6   33795300   33796300     10       3  150064       3.0966   0.00097886
enh84126     6   33846900   33847900      6       2  150064       3.1124   0.00092801
enh84127     6   33848100   33849100      6       3  150064       3.3591   0.00039103
enh84128     6   33853600   33854600      5       3  150064       3.0123    0.0012965
enh84138     6   33955700   33956700      4       2  150064       3.3129   0.00046174
enh84143     6   33990300   33991300      1       1  150064       1.9458      0.02584
enh84144     6   34023800   34024800      1       1  150064       2.4735     0.006689
enh84152     6   34214600   34215600      3       2  150064       2.0094     0.022246
enh84172     6   34337600   34338600      2       1  150064       1.9495     0.025616
enh84178     6   34357800   34358800      1       1  150064       2.1859      0.01441
enh84180     6   34382700   34383700      6       3  150064       1.6747     0.047001
enh84188     6   34521800   34522800      3       1  150064       2.6912    0.0035595
enh84223     6   34884400   34885400      1       1  150064       1.9431        0.026
enh84229     6   34983400   34984400      3       2  150064       2.0782     0.018844
enh84240     6   35056900   35057900      4       2  150064       2.2978     0.010787
enh84247     6   35133300   35134300      3       2  150064       2.0032     0.022578
enh84336     6   36178700   36179700      2       1  150064       1.8764     0.030299
enh84352     6   36287200   36288200      5       2  150064       1.8919     0.029252
enh84414     6   36733300   36734300      3       2  150064       1.8743     0.030444
enh84437     6   36946800   36947800      5       1  150064        1.732     0.041639
enh84459     6   37093400   37094400      2       1  150064       1.9314     0.026718
enh84470     6   37150300   37151300      4       2  150064       1.9845     0.023603
enh84497     6   37729700   37730700      2       1  150064       1.7207     0.042651
enh84498     6   37758800   37759800      1       1  150064       2.0272      0.02132
enh84499     6   37766800   37767800      7       3  150064       1.7185     0.042849
enh84501     6   37794500   37795500      3       1  150064       2.3151     0.010304
enh84502     6   37797600   37798600      3       2  150064        1.982     0.023737
enh84503     6   37812700   37813700      4       2  150064       3.4731   0.00025729
enh84504     6   37817600   37818600      4       2  150064       1.7091     0.043718
enh84506     6   37835800   37836800      5       3  150064       1.6998     0.044587
enh84507     6   37845300   37846300      2       1  150064       2.0577     0.019809
enh84510     6   37885100   37886100      5       3  150064       2.5431    0.0054936
enh84513     6   37947600   37948600      2       1  150064       2.5588     0.005251
enh84515     6   37958200   37959200      5       3  150064       2.8388    0.0022641
enh84516     6   37984400   37985400      3       2  150064       1.8393     0.032938
enh84519     6   38078100   38079100      2       1  150064       2.2633     0.011808
enh84521     6   38122500   38123500      4       2  150064       2.0506     0.020152
enh84526     6   38180300   38181300      2       1  150064       2.0138     0.022018
enh84540     6   38670800   38671800      2       1  150064       2.1185     0.017065
enh84544     6   39081200   39082200      1       1  150064       1.7252      0.04225
enh84605     6   39906400   39907400      4       2  150064       2.1041     0.017685
enh84608     6   39962800   39963800      4       2  150064       1.6794     0.046538
enh84610     6   40041600   40042600      2       1  150064       2.0581     0.019791
enh84612     6   40550900   40551900      1       1  150064       1.6817      0.04631
enh84618     6   40771600   40772600      1       1  150064       2.4639     0.006871
enh84657     6   41527200   41528200      6       2  150064       2.0033      0.02257
enh84659     6   41536300   41537300      3       1  150064        1.989     0.023351
enh84660     6   41545700   41546700      1       1  150064       2.0529      0.02004
enh84661     6   41548900   41549900      1       1  150064       1.9584      0.02509
enh84662     6   41550400   41551400      1       1  150064       1.7218      0.04255
enh84663     6   41552000   41553000      6       2  150064       2.4317    0.0075141
enh84664     6   41569600   41570600      5       2  150064       1.9513     0.025512
enh84666     6   41593000   41594000      3       2  150064       2.3497    0.0093945
enh84687     6   41708700   41709700      2       1  150064       1.6501     0.049466
enh84692     6   41756100   41757100      2       1  150064       1.9106      0.02803
enh84693     6   41792200   41793200      3       1  150064       1.7707     0.038304
enh84695     6   41863800   41864800      3       1  150064       2.0017     0.022659
enh84717     6   42019200   42020200      5       3  150064        1.654     0.049068
enh84743     6   42228100   42229100      2       1  150064        2.027     0.021332
enh84764     6   42385100   42386100      2       1  150064       1.7414      0.04081
enh84777     6   42515600   42516600      1       1  150064       1.6976      0.04479
enh84783     6   42539500   42540500      1       1  150064       2.6098      0.00453
enh84784     6   42591900   42592900      3       1  150064       2.3575       0.0092
enh84785     6   42693400   42694400      1       1  150064        1.991      0.02324
enh84792     6   42738000   42739000      2       1  150064       1.8914     0.029286
enh84794     6   42739900   42740900      3       1  150064       1.8754     0.030371
enh84836     6   43111200   43112200      3       2  150064        3.013    0.0012933
enh84839     6   43143200   43144200      1       1  150064       3.1302    0.0008734
enh84841     6   43150600   43151600      3       1  150064       3.7162   0.00010113
enh84845     6   43230900   43231900      7       2  150064       1.6816     0.046327
enh84846     6   43235300   43236300      2       1  150064       2.6311     0.004255
enh84847     6   43238500   43239500      5       2  150064       2.5248    0.0057877
enh84848     6   43245600   43246600      8       1  150064       2.6888    0.0035859
enh84849     6   43255200   43256200      1       1  150064       3.2877    0.0005051
enh84850     6   43258200   43259200      5       3  150064       2.9131     0.001789
enh84851     6   43275600   43276600      2       1  150064       2.0229     0.021543
enh84853     6   43283800   43284800      1       1  150064       2.9044      0.00184
enh84855     6   43334900   43335900      1       1  150064       2.9902     0.001394
enh84856     6   43337700   43338700      2       1  150064       4.3415   7.0759e-06
enh84857     6   43351300   43352300      3       2  150064       4.3997   5.4201e-06
enh84859     6   43421800   43422800      1       1  150064       1.8228      0.03417
[truncated: 718,617 more chars]
