# Supplementary material for: Identifying enhancer properties associated with genetic risk for complex traits using regulome-wide association studies
Source: PLoS Comput Biol. 2022 Sep 7;18(9):e1010430. doi: 10.1371/journal.pcbi.1010430 (PMC9484640; doi:10.1371/journal.pcbi.1010430)
Supplement: S3 Table — Sample names are as described in the ROADMAP epigenomics project integrative analysis portal: https://egg2.wustl.edu/roadmap/web_portal/meta.html. (ZIP) [file pcbi.1010430.s010.zip › supplemental_table3/E012esc-derived_sig_enhancers05.gcov.out]

GENE       CHR      START       STOP  NSNPS  NPARAM       N        ZSTAT            P
enh46023     1    1168500    1169500      3       1  150064       1.9619      0.02489
enh46024     1    1172500    1173500      1       1  150064       2.0969        0.018
enh46026     1    1185900    1186900      4       2  150064       1.9041     0.028447
enh46036     1    1251200    1252200      1       1  150064       2.2501      0.01222
enh46061     1    1473800    1474800      1       1  150064       1.6972      0.04483
enh46092     1    1841100    1842100      3       1  150064       2.0797     0.018775
enh46096     1    1891800    1892800      2       1  150064       2.9489    0.0015948
enh46106     1    2046100    2047100      3       1  150064       1.7997     0.035957
enh46109     1    2059000    2060000      1       1  150064       3.2129    0.0006569
enh46110     1    2063000    2064000      3       2  150064       3.1698   0.00076283
enh46117     1    2126700    2127700      2       1  150064       2.5265    0.0057606
enh46122     1    2139600    2140600      3       2  150064       1.7966       0.0362
enh46132     1    2181900    2182900      4       2  150064        1.749     0.040148
enh46137     1    2207900    2208900      2       1  150064       1.6578     0.048676
enh46138     1    2211300    2212300      3       1  150064       2.1734     0.014875
enh46159     1    2378600    2379600      5       2  150064       2.8075    0.0024964
enh46160     1    2380900    2381900      5       2  150064       4.7124    1.224e-06
enh46161     1    2383300    2384300      6       2  150064       3.8505    5.895e-05
enh46163     1    2393800    2394800      6       3  150064       3.3859   0.00035469
enh46164     1    2398200    2399200      5       2  150064       4.8259   6.9679e-07
enh46175     1    2542100    2543100      1       1  150064       2.6463     0.004069
enh46176     1    2564000    2565000      4       2  150064       3.2354   0.00060741
enh46179     1    3000200    3001200      3       1  150064        1.819     0.034458
enh46197     1    3121200    3122200      1       1  150064       3.1663     0.000772
enh46198     1    3128100    3129100      3       1  150064       3.2849   0.00051002
enh46199     1    3133000    3134000      3       2  150064       2.3163      0.01027
enh46200     1    3136700    3137700      6       2  150064       1.9972     0.022899
enh46285     1    4210200    4211200      4       2  150064       2.7769    0.0027437
enh46286     1    4231800    4232800     15       5  150064        1.895     0.029046
enh46287     1    4233100    4234100      9       3  150064       1.9159     0.027691
enh46294     1    4486000    4487000      4       2  150064       2.2734     0.011502
enh46295     1    4507800    4508800      4       2  150064       3.0982   0.00097366
enh46297     1    4545100    4546100      2       1  150064       1.7862     0.037036
enh46326     1    5203300    5204300      2       1  150064       2.0418     0.020587
enh46327     1    5221400    5222400      5       2  150064       2.1529     0.015662
enh46330     1    5356700    5357700      4       1  150064       2.0238     0.021498
enh46335     1    5515200    5516200      4       1  150064       1.7678     0.038544
enh46337     1    5553300    5554300      4       2  150064       1.6899      0.04552
enh46339     1    5586000    5587000      2       1  150064       2.1046     0.017665
enh46352     1    5811500    5812500      3       1  150064       1.6601     0.048444
enh46359     1    5896600    5897600      8       3  150064       2.0681     0.019316
enh46387     1    6260400    6261400      1       1  150064       1.7453      0.04047
enh46396     1    6388700    6389700      2       1  150064       1.6962     0.044929
enh46410     1    6446800    6447800      2       1  150064       1.7695     0.038403
enh46412     1    6520000    6521000      3       2  150064       1.7943     0.036383
enh46413     1    6525200    6526200      4       2  150064       2.4484    0.0071749
enh46418     1    6551700    6552700      3       1  150064       1.9459     0.025835
enh46419     1    6555200    6556200      3       1  150064       2.1548      0.01559
enh46421     1    6572500    6573500      2       1  150064       1.9351     0.026486
enh46429     1    6658900    6659900      3       2  150064       2.7131    0.0033326
enh46431     1    6669000    6670000      2       1  150064       1.8024     0.035742
enh46432     1    6676200    6677200      2       1  150064       3.3689   0.00037737
enh46433     1    6684000    6685000      2       1  150064       2.1264     0.016733
enh46434     1    6748100    6749100      1       1  150064       4.0899    2.158e-05
enh46435     1    6754200    6755200      2       1  150064       2.4308    0.0075337
enh46436     1    6759700    6760700      2       1  150064       3.5669   0.00018061
enh46439     1    6847700    6848700      4       2  150064       1.8525     0.031976
enh46441     1    6850900    6851900      5       2  150064        1.725     0.042262
enh46457     1    7019900    7020900      1       1  150064       1.9101      0.02806
enh46461     1    7044600    7045600      4       2  150064       2.5706     0.005076
enh46493     1    7542500    7543500      4       2  150064       1.9408     0.026143
enh46496     1    7561100    7562100      6       3  150064       1.8292     0.033686
enh46561     1    8361900    8362900      2       1  150064       3.7709    8.133e-05
enh46563     1    8403200    8404200      3       2  150064       2.8493    0.0021907
enh46564     1    8408700    8409700      4       2  150064       2.7903    0.0026329
enh46565     1    8412200    8413200      3       2  150064       4.9919   2.9898e-07
enh46566     1    8423500    8424500      5       2  150064       3.9983   3.1898e-05
enh46567     1    8427400    8428400      1       1  150064       2.9348     0.001669
enh46569     1    8430000    8431000      3       1  150064       2.7711    0.0027935
enh46570     1    8431500    8432500      4       2  150064       5.2959   5.9221e-08
enh46575     1    8444500    8445500      2       1  150064       4.8974   4.8548e-07
enh46576     1    8446400    8447400      1       1  150064       3.6974    0.0001089
enh46577     1    8447600    8448600      2       1  150064       4.7983    8.002e-07
enh46578     1    8450800    8451800      3       2  150064       2.9505    0.0015861
enh46579     1    8455100    8456100      1       1  150064       1.6624      0.04822
enh46580     1    8457400    8458400      2       1  150064       2.5465    0.0054401
enh46581     1    8467000    8468000      3       2  150064       4.5486   2.6996e-06
enh46586     1    8498100    8499100      1       1  150064        5.656    7.747e-09
enh46587     1    8500900    8501900      2       1  150064       4.5893   2.2235e-06
enh46588     1    8503800    8504800      1       1  150064       4.6085    2.028e-06
enh46589     1    8505000    8506000      1       1  150064       4.6182    1.935e-06
enh46592     1    8529500    8530500      2       1  150064       4.0501   2.5598e-05
enh46596     1    8542800    8543800      2       1  150064       2.1847     0.014455
enh46597     1    8552800    8553800      2       1  150064       2.9452    0.0016137
enh46599     1    8563000    8564000      1       1  150064       2.3189       0.0102
enh46602     1    8576800    8577800      2       1  150064       2.4796     0.006576
enh46607     1    8611500    8612500      3       2  150064        2.269     0.011635
enh46608     1    8612900    8613900      1       1  150064       3.1458    0.0008281
enh46610     1    8622000    8623000      1       1  150064       2.5797     0.004945
enh46613     1    8638400    8639400      2       1  150064       2.6621    0.0038823
enh46614     1    8640400    8641400      2       1  150064       2.1247     0.016807
enh46615     1    8642800    8643800      2       1  150064       2.3297    0.0099121
enh46616     1    8647200    8648200      4       2  150064       2.7399    0.0030726
enh46617     1    8651100    8652100      2       1  150064       2.9515    0.0015814
enh46618     1    8657700    8658700      4       1  150064       2.8939    0.0019027
enh46619     1    8659500    8660500      1       1  150064       3.0959    0.0009812
enh46620     1    8663600    8664600      1       1  150064       2.8826     0.001972
enh46621     1    8680900    8681900      3       1  150064        2.017      0.02185
enh46622     1    8686300    8687300      1       1  150064       2.9013     0.001858
enh46623     1    8690300    8691300      1       1  150064       3.1268    0.0008837
enh46624     1    8701100    8702100      2       1  150064       3.7904    7.521e-05
enh46626     1    8711800    8712800      1       1  150064       2.6695     0.003798
enh46627     1    8719100    8720100      1       1  150064       2.4949       0.0063
enh46629     1    8721800    8722800      1       1  150064       2.2886      0.01105
enh46631     1    8725800    8726800      2       1  150064        2.806    0.0025081
enh46632     1    8729400    8730400      2       1  150064       2.0911      0.01826
enh46635     1    8737500    8738500      1       1  150064       2.9436     0.001622
enh46636     1    8740500    8741500      3       2  150064       2.7617    0.0028751
enh46638     1    8744400    8745400      1       1  150064       2.2705      0.01159
enh46639     1    8745200    8746200      4       1  150064       2.6106    0.0045194
enh46641     1    8749600    8750600      1       1  150064       2.2389      0.01258
enh46646     1    8757900    8758900      1       1  150064       2.7985     0.002567
enh46647     1    8758900    8759900      1       1  150064       1.7527      0.03983
enh46652     1    8767600    8768600      3       1  150064       2.0719     0.019135
enh46653     1    8769700    8770700      3       2  150064        3.775   7.9989e-05
enh46654     1    8772000    8773000      1       1  150064       1.7195      0.04276
enh46655     1    8774100    8775100      2       1  150064       3.7182   0.00010033
enh46659     1    8787900    8788900      3       2  150064       3.4642   0.00026589
enh46666     1    8850600    8851600      1       1  150064       1.9179      0.02756
enh46667     1    8871400    8872400      3       2  150064       2.4797    0.0065747
enh46677     1    8931600    8932600      1       1  150064       1.8274      0.03382
enh46681     1    8949700    8950700      1       1  150064       2.1693      0.01503
enh46684     1    8971100    8972100      3       2  150064       2.0245     0.021458
enh46686     1    8998400    8999400      4       2  150064       2.2003     0.013894
enh46709     1    9326400    9327400      4       2  150064       1.9055      0.02836
enh46778     1    9904600    9905600      4       2  150064       1.6879     0.045712
enh46781     1    9910600    9911600      3       2  150064       1.7286      0.04194
enh46791     1    9960300    9961300      1       1  150064       1.9806      0.02382
enh46828     1   10407500   10408500      4       1  150064       1.8267     0.033876
enh46904     1   10961200   10962200      3       1  150064       2.1209     0.016963
enh46906     1   10967700   10968700      2       1  150064       1.7944     0.036374
enh46932     1   11335800   11336800      1       1  150064       2.0523      0.02007
enh46940     1   11376300   11377300      3       1  150064       2.2901     0.011008
enh46942     1   11388100   11389100      2       1  150064       2.0032      0.02258
enh46960     1   11513800   11514800      1       1  150064       1.6706       0.0474
enh46962     1   11546600   11547600      3       1  150064       2.2561     0.012032
enh46982     1   11767300   11768300      3       2  150064       1.6636     0.048096
enh46998     1   11942900   11943900      2       1  150064       2.4724    0.0067108
enh47006     1   11998500   11999500      2       1  150064       1.9438      0.02596
enh47007     1   12000300   12001300      4       1  150064       2.0448     0.020437
enh47008     1   12004000   12005000      4       2  150064       1.6737     0.047095
enh47017     1   12125700   12126700      1       1  150064       2.6743     0.003744
enh47018     1   12128100   12129100      2       1  150064       2.6411    0.0041314
enh47019     1   12135200   12136200      5       2  150064       2.1026      0.01775
enh47075     1   12772200   12773200      2       1  150064       1.7452     0.040473
enh47093     1   14091200   14092200      2       1  150064       1.8981     0.028844
enh47101     1   14336600   14337600      3       1  150064       1.8472     0.032358
enh47105     1   14462200   14463200      3       2  150064       1.8679     0.030891
enh47115     1   14660900   14661900      4       2  150064       1.8049     0.035544
enh47165     1   15094000   15095000      1       1  150064       1.7877      0.03691
enh47172     1   15202200   15203200      3       2  150064       1.9802     0.023842
enh47219     1   15569600   15570600      5       2  150064       1.7734      0.03808
enh47229     1   15691000   15692000      2       1  150064       1.6764     0.046832
enh47234     1   15742900   15743900      3       2  150064       1.6896     0.045552
enh47290     1   16353300   16354300      5       3  150064       1.9712     0.024351
enh47302     1   16443900   16444900      2       1  150064        1.935     0.026494
enh47322     1   16537600   16538600      6       3  150064       2.4817    0.0065374
enh47327     1   16570400   16571400      1       1  150064        2.126      0.01675
enh47329     1   16592700   16593700      2       1  150064       1.9997     0.022765
enh47330     1   16594200   16595200      2       1  150064       1.6956     0.044977
enh47333     1   16679200   16680200      1       1  150064       2.0801      0.01876
enh47337     1   16703100   16704100      4       1  150064       1.9451     0.025883
enh47341     1   16722900   16723900      4       1  150064       2.0449      0.02043
enh47343     1   16817500   16818500      3       2  150064       2.5381    0.0055725
enh47351     1   17004000   17005000      2       1  150064       1.9853     0.023556
enh47368     1   17309500   17310500      3       2  150064       2.2235     0.013092
enh47369     1   17310900   17311900      2       1  150064       2.5752    0.0050092
enh47370     1   17313000   17314000      6       2  150064       2.2837     0.011194
enh47376     1   17372000   17373000      6       1  150064       2.4293    0.0075639
enh47377     1   17378400   17379400      2       1  150064       2.7791    0.0027255
enh47378     1   17386300   17387300      2       1  150064       3.0875    0.0010093
enh47380     1   17390000   17391000      7       3  150064       2.3775    0.0087148
enh47417     1   17759600   17760600      2       1  150064       1.7503     0.040031
enh47443     1   17898100   17899100      3       2  150064       1.6811     0.046372
enh47470     1   18299800   18300800      2       1  150064       1.8187      0.03448
enh47482     1   18502700   18503700      4       2  150064       2.2093     0.013576
enh47487     1   18530900   18531900      1       1  150064       2.7016      0.00345
enh47489     1   18556700   18557700      4       2  150064       1.6962     0.044927
enh47514     1   18837200   18838200      2       1  150064       1.8742     0.030449
enh47516     1   18873400   18874400      5       3  150064       2.1161     0.017166
enh47539     1   19263200   19264200      2       1  150064        1.845     0.032521
enh47567     1   19639800   19640800      5       3  150064       1.6512     0.049344
enh47568     1   19641700   19642700      6       2  150064        1.812     0.034996
enh47612     1   19966600   19967600      1       1  150064       2.3371     0.009718
enh47629     1   20234900   20235900      2       1  150064       1.7111     0.043536
enh47657     1   20819900   20820900      1       1  150064       1.7361      0.04127
enh47676     1   21089200   21090200      4       2  150064        2.761    0.0028808
enh47679     1   21114800   21115800      1       1  150064       2.5834     0.004892
enh47682     1   21232700   21233700      2       1  150064       2.4483    0.0071758
enh47687     1   21276600   21277600      4       2  150064       2.5101    0.0060351
enh47689     1   21319400   21320400      2       1  150064       2.0949     0.018091
enh47690     1   21339200   21340200      2       1  150064       2.0674     0.019346
enh47692     1   21348600   21349600      1       1  150064       2.1326      0.01648
enh47693     1   21369200   21370200      5       3  150064       2.6484    0.0040443
enh47696     1   21395800   21396800      2       1  150064       1.9849      0.02358
enh47697     1   21403200   21404200      4       2  150064       2.5195    0.0058759
enh47698     1   21410000   21411000      3       1  150064       2.2582     0.011965
enh47699     1   21415700   21416700      3       1  150064       2.7094    0.0033702
enh47700     1   21416700   21417700      2       1  150064       2.7388    0.0030831
enh47702     1   21428200   21429200      1       1  150064       2.1121      0.01734
enh47703     1   21441200   21442200      3       1  150064       1.7377     0.041129
enh47706     1   21452800   21453800      3       1  150064       1.8429     0.032674
enh47708     1   21476000   21477000      1       1  150064       3.0309     0.001219
enh47711     1   21498300   21499300      2       1  150064        2.091     0.018263
enh47712     1   21499800   21500800      3       1  150064       2.3763    0.0087447
enh47776     1   21992600   21993600      9       4  150064       2.9481    0.0015984
enh47779     1   22032300   22033300      3       2  150064        1.769      0.03845
enh47781     1   22090900   22091900      3       1  150064        1.892     0.029244
enh47809     1   22350000   22351000      5       2  150064       2.2927     0.010933
enh47814     1   22378200   22379200      5       2  150064       2.7142    0.0033213
enh47817     1   22381900   22382900      1       1  150064       3.3973    0.0003403
enh47819     1   22392800   22393800      2       1  150064       1.8091     0.035216
enh47821     1   22398800   22399800      1       1  150064       3.3647    0.0003831
enh47824     1   22418600   22419600      1       1  150064       1.7696       0.0384
enh47828     1   22448200   22449200      5       3  150064       3.1556   0.00080089
enh47829     1   22458200   22459200      3       2  150064       3.0514    0.0011389
enh47836     1   22560300   22561300      4       2  150064       1.8535     0.031908
enh47838     1   22576900   22577900      8       3  150064       1.6875     0.045753
enh47976     1   23939500   23940500      3       1  150064        2.028     0.021279
enh48003     1   24372800   24373800      4       2  150064       2.5537      0.00533
enh48014     1   24502200   24503200      5       2  150064       2.5406    0.0055338
enh48017     1   24542500   24543500      1       1  150064       2.8719      0.00204
enh48037     1   24719000   24720000      1       1  150064        1.765      0.03878
enh48040     1   24745100   24746100      3       2  150064       2.0608      0.01966
enh48044     1   24807500   24808500      4       2  150064       2.0033     0.022575
enh48045     1   24833800   24834800      1       1  150064       2.5335     0.005646
enh48048     1   24867400   24868400      7       3  150064       2.6823    0.0036556
enh48053     1   24894400   24895400      5       2  150064       1.6818     0.046307
enh48088     1   25201100   25202100      2       1  150064       1.8558      0.03174
enh48095     1   25310800   25311800      1       1  150064       2.2718      0.01155
enh48133     1   25818400   25819400      1       1  150064       1.8657      0.03104
enh48255     1   26700200   26701200      3       1  150064       1.7113     0.043515
enh48256     1   26701400   26702400      5       2  150064       1.7922     0.036551
enh48258     1   26712100   26713100      2       1  150064       2.0498      0.02019
enh48280     1   26881700   26882700      2       1  150064       1.8363     0.033157
enh48289     1   27017100   27018100      1       1  150064       2.4913     0.006363
enh48291     1   27042300   27043300      1       1  150064       2.7222     0.003242
enh48292     1   27048100   27049100      1       1  150064       2.7248     0.003217
enh48294     1   27070400   27071400      3       2  150064        1.957     0.025176
enh48295     1   27097900   27098900      1       1  150064       2.7473     0.003004
enh48308     1   27239800   27240800      1       1  150064       2.5171     0.005916
enh48324     1   27397100   27398100      4       1  150064        1.756     0.039544
enh48325     1   27425500   27426500      1       1  150064         2.29      0.01101
enh48327     1   27445000   27446000      4       1  150064       1.8783     0.030168
enh48328     1   27448800   27449800      1       1  150064       2.1775      0.01472
enh48329     1   27450800   27451800      1       1  150064       3.3091    0.0004679
enh48353     1   27693800   27694800      1       1  150064       1.8301      0.03362
enh48379     1   27860200   27861200      1       1  150064       2.0691      0.01927
enh48380     1   27861400   27862400      1       1  150064       1.8429      0.03267
enh48395     1   27932500   27933500      1       1  150064       2.0323      0.02106
enh48398     1   27947800   27948800      2       1  150064       1.6501     0.049462
enh48402     1   27969900   27970900      1       1  150064       1.9646      0.02473
enh48420     1   28258600   28259600      3       1  150064       2.2614     0.011868
enh48431     1   28431500   28432500      3       2  150064        2.405    0.0080863
enh48434     1   28500100   28501100      2       1  150064       3.6693   0.00012161
enh48437     1   28523000   28524000      6       4  150064       1.7939     0.036417
enh48440     1   28575000   28576000      5       2  150064       1.6932      0.04521
enh48442     1   28587900   28588900      2       1  150064       2.6132    0.0044846
enh48448     1   28622500   28623500      2       1  150064        2.398    0.0082421
enh48451     1   28695200   28696200      2       1  150064       1.9333     0.026598
enh48452     1   28697600   28698600      1       1  150064       2.0562      0.01988
enh48454     1   28725800   28726800      1       1  150064       2.2751      0.01145
enh48455     1   28726600   28727600      4       1  150064       2.1669      0.01512
enh48460     1   28781900   28782900      2       1  150064       1.8159     0.034693
enh48461     1   28837900   28838900      4       2  150064       2.4913    0.0063641
enh48462     1   28839600   28840600      3       2  150064       1.8216     0.034261
enh48464     1   28845800   28846800      2       1  150064       1.9461     0.025824
enh48466     1   28848100   28849100      1       1  150064       2.8219     0.002387
enh48470     1   28925000   28926000      4       2  150064       1.8943     0.029094
enh48472     1   28967600   28968600      2       1  150064       2.2942     0.010889
enh48476     1   28990200   28991200      5       2  150064       3.6148   0.00015029
enh48483     1   29070000   29071000      2       1  150064       3.3538   0.00039852
enh48493     1   29141700   29142700      2       1  150064       3.4495   0.00028082
enh48494     1   29154500   29155500      4       2  150064       3.0183    0.0012708
enh48499     1   29210800   29211800      3       2  150064       2.8059    0.0025088
enh48505     1   29253300   29254300      3       2  150064       2.9096    0.0018097
enh48508     1   29282100   29283100      1       1  150064       2.0212      0.02163
enh48511     1   29311600   29312600      1       1  150064       3.5343    0.0002044
enh48517     1   29439000   29440000      3       2  150064       3.1734   0.00075334
enh48518     1   29451700   29452700      5       2  150064       2.8649    0.0020855
enh48524     1   29505100   29506100      2       1  150064       2.4541    0.0070626
enh48528     1   29528200   29529200      2       1  150064       2.3593    0.0091552
enh48532     1   29548900   29549900      3       2  150064       2.7487    0.0029917
enh48533     1   29555600   29556600      4       2  150064       1.8991     0.028773
enh48537     1   29575900   29576900      4       2  150064       2.5118    0.0060064
enh48569     1   30404200   30405200      4       2  150064       2.5697    0.0050894
enh48570     1   30406800   30407800      5       3  150064       2.1924     0.014177
enh48571     1   30418000   30419000      2       1  150064       1.6834     0.046153
enh48573     1   30433400   30434400      6       3  150064       5.8979   1.8413e-09
enh48574     1   30435000   30436000      2       1  150064       5.4778   2.1536e-08
enh48575     1   30437300   30438300      4       2  150064       5.2009   9.9142e-08
enh48576     1   30446000   30447000      2       1  150064       4.3058   8.3182e-06
enh48578     1   30456900   30457900      1       1  150064       5.0893    1.797e-07
enh48579     1   30459400   30460400      2       1  150064       4.9239   4.2419e-07
enh48580     1   30474000   30475000      1       1  150064       3.2717    0.0005345
enh48581     1   30475400   30476400      1       1  150064       3.8211    6.643e-05
enh48582     1   30478700   30479700      2       1  150064       3.8019   7.1798e-05
enh48583     1   30481200   30482200      5       1  150064       3.3472   0.00040823
enh48584     1   30507400   30508400      4       2  150064       2.5053    0.0061176
enh48600     1   30830900   30831900      2       1  150064       3.2479   0.00058125
enh48601     1   30834900   30835900      2       1  150064       3.2125   0.00065799
enh48603     1   30850100   30851100      8       2  150064       3.4027   0.00033366
enh48604     1   30852000   30853000      4       2  150064       2.0148     0.021965
enh48635     1   31350100   31351100      3       2  150064       1.8692     0.030796
enh48647     1   31382300   31383300      2       1  150064       1.7205     0.042675
enh48663     1   31594900   31595900      3       2  150064       1.8262     0.033912
enh48670     1   31671700   31672700      7       2  150064       1.7952     0.036308
enh48671     1   31674200   31675200      3       1  150064       2.4988    0.0062299
enh48672     1   31688000   31689000     10       2  150064       3.2172   0.00064721
enh48673     1   31691700   31692700      4       2  150064       2.4976    0.0062516
enh48674     1   31693500   31694500      4       1  150064       3.5873   0.00016706
enh48676     1   31696500   31697500      6       1  150064        3.346   0.00040989
enh48677     1   31700400   31701400      2       1  150064       3.2792   0.00052052
enh48678     1   31706800   31707800      5       2  150064       1.8927     0.029201
enh48679     1   31771000   31772000      1       1  150064       3.4255    0.0003068
enh48680     1   31772100   31773100      7       3  150064       4.1775   1.4739e-05
enh48683     1   31844200   31845200      2       1  150064       2.3547    0.0092677
enh48684     1   31847000   31848000      2       1  150064       2.7671    0.0028278
enh48685     1   31849200   31850200      2       1  150064       2.5774    0.0049766
enh48686     1   31862800   31863800      8       2  150064       3.8622   5.6184e-05
enh48687     1   31866800   31867800      4       1  150064       2.8658    0.0020799
enh48688     1   31888500   31889500      2       1  150064        2.709    0.0033745
enh48690     1   31894600   31895600      3       1  150064       1.7846     0.037167
enh48691     1   31907000   31908000      1       1  150064       1.9219      0.02731
enh48748     1   32398600   32399600      4       2  150064       1.9842     0.023616
enh48773     1   32616500   32617500      1       1  150064       2.0177      0.02181
enh48781     1   32704200   32705200      2       1  150064       1.6513     0.049341
enh48782     1   32707200   32708200      3       1  150064       1.7063     0.043974
enh48783     1   32707600   32708600      3       1  150064       1.7063     0.043974
enh48805     1   32929200   32930200      1       1  150064       1.7222      0.04252
enh48811     1   33101900   33102900      3       2  150064       1.7108     0.043555
enh48831     1   33232700   33233700      2       1  150064       2.3703    0.0088876
enh48837     1   33280300   33281300      3       1  150064       2.2349     0.012712
enh48841     1   33337700   33338700      2       1  150064        1.997     0.022915
enh48862     1   33564600   33565600      1       1  150064       2.2931      0.01092
enh48869     1   33626400   33627400      2       1  150064       1.6613     0.048329
enh48870     1   33629700   33630700      1       1  150064       2.1434      0.01604
enh48883     1   33733700   33734700      1       1  150064       1.7148      0.04319
enh48887     1   33760600   33761600      3       2  150064       1.7552     0.039615
enh48889     1   33785200   33786200      1       1  150064       1.7225      0.04249
enh48914     1   33921300   33922300      1       1  150064        1.962      0.02488
enh48918     1   33936900   33937900      2       1  150064       2.0795     0.018788
enh48919     1   33981600   33982600      1       1  150064        2.199      0.01394
enh48926     1   34175100   34176100      3       2  150064       2.1499     0.015783
enh48927     1   34177500   34178500      3       1  150064       2.1769     0.014744
enh48952     1   34653500   34654500      4       2  150064       1.6719     0.047267
enh48959     1   34907000   34908000      4       2  150064       1.7329     0.041555
enh48980     1   35318300   35319300      4       2  150064       1.8872     0.029566
enh48990     1   35647700   35648700      2       1  150064       3.4701   0.00026011
enh48997     1   35675300   35676300      1       1  150064       3.7357    9.359e-05
enh48998     1   35676300   35677300      4       1  150064       3.5179   0.00021747
enh48999     1   35686900   35687900      5       2  150064       3.4303    0.0003015
enh49003     1   35741800   35742800      2       1  150064       1.7345      0.04141
enh49004     1   35826500   35827500      1       1  150064         3.91    4.615e-05
enh49015     1   36019100   36020100      1       1  150064       3.5948    0.0001623
enh49021     1   36156300   36157300      3       1  150064       2.7357    0.0031125
enh49023     1   36167400   36168400      4       1  150064         3.56   0.00018543
enh49024     1   36168100   36169100      2       1  150064       3.4384   0.00029262
enh49027     1   36275600   36276600      4       2  150064       4.3204    7.789e-06
enh49032     1   36401000   36402000      1       1  150064       3.4205    0.0003125
enh49033     1   36411900   36412900      1       1  150064       3.3242    0.0004434
enh49035     1   36553400   36554400      1       1  150064       3.1405    0.0008432
enh49036     1   36555600   36556600      3       2  150064        3.192   0.00070642
enh49037     1   36562500   36563500      2       1  150064       3.0303    0.0012214
enh49038     1   36565000   36566000      6       2  150064       2.3137     0.010343
enh49039     1   36574500   36575500      1       1  150064       2.3702      0.00889
enh49041     1   36584300   36585300      2       1  150064       1.8279     0.033785
enh49042     1   36599700   36600700      2       1  150064       3.6763   0.00011831
enh49043     1   36613300   36614300      3       1  150064       3.8801   5.2202e-05
enh49044     1   36616900   36617900      2       1  150064       4.0756   2.2946e-05
enh49046     1   36625100   36626100      3       2  150064       2.2319     0.012811
enh49047     1   36627700   36628700      2       1  150064       3.9956   3.2268e-05
enh49048     1   36631300   36632300      2       1  150064       3.9408   4.0604e-05
enh49049     1   36642200   36643200      4       1  150064       2.8124    0.0024588
enh49051     1   36652800   36653800      4       2  150064       2.5498    0.0053889
enh49091     1   37112500   37113500      4       1  150064       1.9049     0.028399
enh49093     1   37176000   37177000      4       2  150064       1.9817     0.023755
enh49094     1   37196300   37197300      2       1  150064       2.8344    0.0022953
enh49100     1   37240800   37241800      1       1  150064       1.7308      0.04174
enh49147     1   37875500   37876500      2       1  150064       1.9122     0.027925
enh49168     1   38323400   38324400      1       1  150064       3.1702    0.0007616
enh49169     1   38395600   38396600      3       1  150064       2.8765    0.0020106
enh49209     1   38733600   38734600      2       1  150064       1.8637     0.031184
enh49210     1   38736000   38737000      2       1  150064       2.3927    0.0083627
enh49211     1   38738700   38739700      7       2  150064       2.0244     0.021464
enh49212     1   38740300   38741300      2       1  150064       2.7802     0.002716
enh49214     1   38756900   38757900      5       2  150064       2.5707    0.0050745
enh49219     1   38836100   38837100      4       2  150064       2.2663     0.011716
enh49223     1   38888500   38889500      6       2  150064       2.1137     0.017272
enh49224     1   38890000   38891000      6       2  150064       1.8779     0.030198
enh49225     1   38897600   38898600      2       1  150064       2.1803     0.014617
enh49226     1   38910100   38911100      6       2  150064       2.8259    0.0023573
enh49229     1   38921300   38922300      1       1  150064       1.6568      0.04878
enh49243     1   39152000   39153000      3       1  150064       1.8601     0.031436
enh49245     1   39206500   39207500      2       1  150064       1.7498     0.040076
enh49253     1   39406900   39407900      2       1  150064       1.6718     0.047283
enh49262     1   39490800   39491800      2       1  150064       1.8507     0.032107
enh49264     1   39517400   39518400      2       1  150064       2.1215     0.016939
enh49270     1   39568700   39569700      2       1  150064       1.8402     0.032873
enh49273     1   39577100   39578100      4       2  150064       2.0126     0.022076
enh49274     1   39581800   39582800      4       2  150064       2.1074     0.017543
enh49297     1   39642600   39643600      2       1  150064       1.7482     0.040211
enh49300     1   39650900   39651900      2       1  150064       2.1225     0.016899
enh49304     1   39660400   39661400      2       1  150064       2.1287     0.016641
enh49328     1   39859900   39860900      2       1  150064       1.7647     0.038809
enh49329     1   39862000   39863000      1       1  150064       2.2334      0.01276
enh49344     1   40346000   40347000      4       2  150064       1.9141     0.027801
enh49345     1   40346600   40347600      4       2  150064       2.1626     0.015285
enh49346     1   40352400   40353400      2       1  150064       2.5929    0.0047587
enh49348     1   40363600   40364600      1       1  150064       2.2546      0.01208
enh49368     1   40775100   40776100      5       3  150064       2.1168      0.01714
enh49373     1   40848500   40849500      3       2  150064       2.0998     0.017875
enh49381     1   40997900   40998900      2       1  150064       1.9879     0.023409
enh49389     1   41155300   41156300      4       2  150064       3.0389    0.0011874
enh49392     1   41169100   41170100      6       2  150064       1.9494     0.025626
enh49393     1   41170200   41171200      2       1  150064        2.747     0.003007
enh49406     1   41270700   41271700      6       2  150064       1.8032     0.035678
enh49422     1   41433000   41434000      9       3  150064       2.6236    0.0043507
enh49424     1   41447600   41448600      1       1  150064       1.7839      0.03722
enh49425     1   41484800   41485800      3       1  150064       1.7665     0.038657
enh49426     1   41486600   41487600      3       2  150064        1.859     0.031511
enh49430     1   41522000   41523000      5       2  150064       2.0268     0.021341
enh49432     1   41574800   41575800      3       2  150064       2.5747     0.005017
enh49433     1   41588900   41589900      1       1  150064       1.6686       0.0476
enh49434     1   41617500   41618500      2       1  150064         2.58    0.0049407
enh49437     1   41700200   41701200      6       3  150064        2.127      0.01671
enh49447     1   41836800   41837800      2       1  150064       2.6367    0.0041863
enh49448     1   41853600   41854600      4       2  150064       2.0453     0.020412
enh49453     1   41873000   41874000      4       2  150064       2.9148    0.0017796
enh49454     1   41878100   41879100      7       2  150064       1.8742     0.030451
enh49457     1   41889000   41890000      3       1  150064       2.1375      0.01628
enh49458     1   41892900   41893900      6       3  150064       1.7012      0.04445
enh49467     1   41949400   41950400      3       2  150064       1.9512     0.025518
enh49468     1   41953500   41954500      3       2  150064       2.6766    0.0037191
enh49470     1   41960600   41961600      4       2  150064       3.2234    0.0006334
enh49471     1   41962400   41963400      4       2  150064       2.6271    0.0043063
enh49474     1   41969200   41970200      6       3  150064       2.8001    0.0025547
enh49476     1   41973800   41974800      4       2  150064       2.8759    0.0020143
enh49509     1   42317100   42318100      2       1  150064       1.8417     0.032759
enh49581     1   43415400   43416400      7       2  150064        2.644    0.0040971
enh49583     1   43419500   43420500      3       2  150064       2.1424      0.01608
enh49585     1   43432500   43433500      7       3  150064       2.1356     0.016354
enh49608     1   43586700   43587700      2       1  150064       1.8272     0.033837
enh49609     1   43588600   43589600      4       2  150064       2.1373     0.016289
enh49621     1   43746200   43747200      4       2  150064       2.0395     0.020702
enh49624     1   43760800   43761800      1       1  150064       2.8936     0.001904
enh49626     1   43769600   43770600      2       1  150064       2.6287    0.0042854
enh49630     1   43810600   43811600      1       1  150064       3.4765     0.000254
enh49631     1   43811600   43812600      1       1  150064       3.5242    0.0002124
enh49633     1   43827000   43828000      1       1  150064       2.7397     0.003075
enh49635     1   43831000   43832000      2       1  150064       1.9653     0.024692
enh49638     1   43901800   43902800      1       1  150064       3.6156    0.0001498
enh49642     1   43920100   43921100      3       2  150064       4.1734   1.5006e-05
enh49644     1   43937900   43938900      2       1  150064       3.0281    0.0012305
enh49645     1   43941300   43942300      3       1  150064       3.6843   0.00011465
enh49646     1   43959000   43960000      3       2  150064        1.681     0.046377
enh49650     1   43999000   44000000      3       2  150064       2.5678    0.0051167
enh49651     1   44000400   44001400      2       1  150064       2.0396     0.020696
enh49652     1   44001600   44002600      1       1  150064        1.985      0.02357
enh49653     1   44006100   44007100      1       1  150064       2.9099     0.001808
enh49655     1   44013900   44014900      4       1  150064       1.9977     0.022875
enh49657     1   44019700   44020700      2       1  150064       3.1776   0.00074247
enh49658     1   44023000   44024000      1       1  150064       3.0287     0.001228
enh49659     1   44024200   44025200      2       1  150064       2.6016    0.0046399
enh49661     1   44031600   44032600      3       2  150064       3.2668   0.00054392
enh49662     1   44035100   44036100      3       1  150064       3.2869    0.0005064
enh49663     1   44038100   44039100      2       1  150064       2.3046     0.010596
enh49664     1   44040000   44041000      4       2  150064       4.6189   1.9288e-06
enh49665     1   44043100   44044100      3       2  150064       3.8694   5.4551e-05
enh49666     1   44047400   44048400      5       2  150064       2.8226    0.0023819
enh49667     1   44114100   44115100      6       2  150064       3.8995   4.8196e-05
enh49668     1   44117600   44118600      3       2  150064       4.0608   2.4453e-05
enh49670     1   44125200   44126200      1       1  150064        4.674    1.477e-06
enh49671     1   44170600   44171600      2       1  150064       2.8891     0.001932
enh49674     1   44197600   44198600      2       1  150064        4.844   6.3641e-07
enh49676     1   44232700   44233700      3       1  150064       2.8242    0.0023699
enh49677     1   44235900   44236900      2       1  150064       2.3257     0.010018
enh49678     1   44239600   44240600      2       1  150064       2.7456    0.0030204
enh49679     1   44248800   44249800      3       2  150064       3.7981   7.2899e-05
enh49683     1   44294800   44295800      2       1  150064       2.4683    0.0067884
enh49685     1   44301200   44302200      1       1  150064       2.9436     0.001622
enh49688     1   44318700   44319700      2       1  150064        3.435   0.00029627
enh49690     1   44346900   44347900      4       2  150064       3.7759   7.9701e-05
enh49691     1   44350500   44351500      3       2  150064       3.2264   0.00062671
enh49692     1   44353100   44354100      4       2  150064       3.6321   0.00014058
enh49694     1   44378800   44379800      5       2  150064       2.1326     0.016479
enh49695     1   44387000   44388000      3       2  150064       1.9916     0.023209
enh49696     1   44395600   44396600      4       2  150064       2.1073     0.017547
enh49697     1   44400000   44401000      2       1  150064       2.2372     0.012635
enh49698     1   44402300   44403300      4       2  150064        2.011      0.02216
enh49700     1   44411000   44412000      2       1  150064       2.5119    0.0060045
enh49701     1   44413700   44414700      6       3  150064       3.4752   0.00025521
enh49703     1   44439100   44440100      2       1  150064       1.9816     0.023762
enh49704     1   44442600   44443600      4       2  150064       2.3798    0.0086609
enh49705     1   44446200   44447200      4       2  150064       1.9799      0.02386
enh49706     1   44456000   44457000      1       1  150064       2.0898      0.01832
enh49711     1   44481100   44482100      1       1  150064       1.7054      0.04406
enh49721     1   44554900   44555900      5       2  150064       1.7225     0.042493
enh49724     1   44679900   44680900      1       1  150064       2.3252      0.01003
enh49768     1   45019300   45020300      2       1  150064        1.649     0.049575
enh49804     1   45304800   45305800      3       2  150064       1.7558     0.039565
enh49817     1   45802100   45803100      2       1  150064       1.6825     0.046236
enh49896     1   46985600   46986600      2       1  150064       2.3716     0.008855
enh49897     1   47015300   47016300      3       2  150064       1.7977     0.036115
enh49898     1   47023800   47024800      1       1  150064       2.0179       0.0218
enh49952     1   48276000   48277000      1       1  150064        2.217      0.01331
enh49957     1   48292600   48293600      2       1  150064       2.4042    0.0081033
enh49960     1   48319900   48320900      3       1  150064       2.9284    0.0017034
enh49962     1   48347300   48348300      2       1  150064       1.9375      0.02634
enh49963     1   48353100   48354100      3       2  150064         1.69      0.04551
enh50001     1   49076400   49077400      4       2  150064        1.823     0.034149
enh50011     1   49240700   49241700      5       3  150064       1.6972     0.044829
enh50019     1   50576500   50577500      1       1  150064       2.0337      0.02099
enh50020     1   50594700   50595700      1       1  150064       2.4948     0.006302
enh50021     1   50604900   50605900      1       1  150064       1.9783      0.02395
enh50024     1   50617200   50618200      3       2  150064       1.8766     0.030288
enh50043     1   51133500   51134500      1       1  150064        2.012      0.02211
enh50048     1   51258700   51259700      4       2  150064       1.7814     0.037428
enh50130     1   52928900   52929900      2       1  150064       1.8984     0.028821
enh50184     1   53642200   53643200      4       2  150064       1.9477     0.025723
enh50186     1   53655800   53656800      3       1  150064       2.3512    0.0093555
enh50189     1   53702400   53703400      4       2  150064       2.5829    0.0048987
enh50194     1   53762400   53763400      4       2  150064       1.7017     0.044407
enh50206     1   53836300   53837300      5       2  150064       2.1338      0.01643
enh50207     1   53841200   53842200      6       4  150064       2.3968    0.0082703
enh50208     1   53858900   53859900      3       1  150064       2.3284    0.0099444
enh50214     1   53907200   53908200      2       1  150064       2.0216      0.02161
enh50230     1   54025100   54026100      1       1  150064       2.3603      0.00913
enh50262     1   54447400   54448400      1       1  150064       2.3782     0.008699
enh50263     1   54448300   54449300      2       1  150064       2.3025     0.010653
enh50277     1   54684900   54685900      4       2  150064       2.3985    0.0082308
enh50278     1   54687600   54688600      3       2  150064        2.643     0.004109
enh50279     1   54688800   54689800      4       1  150064       2.7362    0.0031078
enh50314     1   54820600   54821600      3       1  150064       1.8066     0.035413
enh50317     1   54833900   54834900     10       4  150064        2.174     0.014851
enh50321     1   54850400   54851400      1       1  150064       2.1615      0.01533
enh50357     1   55323200   55324200      4       2  150064       1.9801     0.023847
enh50358     1   55326600   55327600      8       3  150064       2.1813      0.01458
enh50405     1   56042300   56043300      8       3  150064       2.2098     0.013561
enh50406     1   56046000   56047000      4       2  150064       1.9804     0.023828
enh50411     1   56184700   56185700      2       1  150064       1.7767      0.03781
enh50412     1   56207000   56208000      1       1  150064       1.7343      0.04143
enh50427     1   56808600   56809600      2       1  150064       1.6806     0.046421
enh50483     1   57285900   57286900      2       1  150064       2.1676     0.015095
enh50540     1   58052400   58053400      2       1  150064       1.8791     0.030113
enh50571     1   58548400   58549400      2       1  150064       1.7605     0.039163
enh50585     1   58810900   58811900      7       3  150064       1.6772     0.046747
enh50593     1   58875200   58876200      5       2  150064       1.9207     0.027384
enh50613     1   59165800   59166800      2       1  150064       2.3789    0.0086815
enh50627     1   59323700   59324700      3       2  150064       2.1509     0.015741
enh50659     1   59617100   59618100      1       1  150064       1.7215      0.04258
enh50660     1   59622000   59623000      8       1  150064       1.6942     0.045117
enh50661     1   59629200   59630200      9       1  150064       1.6788     0.046596
enh50705     1   60195300   60196300      4       2  150064       1.6961     0.044933
enh50708     1   60218100   60219100      2       1  150064       2.7446    0.0030291
enh50716     1   60451900   60452900      2       1  150064       1.7064     0.043968
enh50724     1   60901500   60902500      5       3  150064       1.9759     0.024086
enh50729     1   61039400   61040400      1       1  150064       3.0103     0.001305
enh50730     1   61086900   61087900      2       1  150064       3.1647   0.00077609
enh50731     1   61105400   61106400      5       2  150064       3.6215   0.00014645
enh50732     1   61144900   61145900      4       2  150064       1.6794     0.046537
enh50740     1   61335900   61336900      3       2  150064       1.8063     0.035439
enh50743     1   61356000   61357000      5       2  150064       2.0167     0.021865
enh50746     1   61373600   61374600      6       3  150064       1.9936     0.023097
enh50747     1   61377200   61378200      5       3  150064       1.8739     0.030474
enh50748     1   61382300   61383300      4       2  150064       2.5665    0.0051372
enh50752     1   61401700   61402700      2       1  150064       1.7825     0.037332
enh50759     1   61455500   61456500      2       1  150064       2.5657    0.0051491
enh50799     1   61917600   61918600      2       1  150064       1.9357     0.026452
enh50803     1   61978200   61979200      2       1  150064       2.3353    0.0097627
enh50829     1   62505800   62506800      3       1  150064       2.0067     0.022389
enh50855     1   62849800   62850800      1       1  150064       2.0361      0.02087
enh50858     1   62866600   62867600      3       1  150064       2.1564     0.015527
enh50897     1   63466300   63467300      3       2  150064         2.66    0.0039072
enh50898     1   63476600   63477600      4       1  150064       3.3938   0.00034466
enh50899     1   63498500   63499500      6       3  150064       2.6925    0.0035459
enh50913     1   63664700   63665700      1       1  150064       1.8373      0.03308
enh50917     1   63764700   63765700      1       1  150064        1.954      0.02535
enh51014     1   64504100   64505100      1       1  150064       2.6022     0.004631
enh51029     1   64579600   64580600      2       1  150064        1.829       0.0337
enh51046     1   64768200   64769200      2       1  150064       1.7205     0.042672
enh51057     1   64953900   64954900      3       2  150064       1.9262     0.027038
enh51061     1   64973900   64974900      5       3  150064       1.9194     0.027469
enh51073     1   65032800   65033800      5       2  150064       2.0647     0.019476
enh51089     1   65177200   65178200      1       1  150064       1.8193      0.03443
enh51095     1   65294900   65295900      2       1  150064       2.0059     0.022432
enh51109     1   65382900   65383900      3       1  150064       3.4743   0.00025612
enh51110     1   65392400   65393400      4       2  150064       2.6794    0.0036881
enh51111     1   65393500   65394500      1       1  150064       2.9146     0.001781
enh51112     1   65398000   65399000      3       1  150064       2.3488    0.0094178
enh51113     1   65399200   65400200      3       2  150064       2.5166    0.0059254
enh51115     1   65421700   65422700      2       1  150064       2.4354    0.0074375
enh51120     1   65579800   65580800      3       1  150064        2.237     0.012642
enh51121     1   65606900   65607900      3       2  150064       2.2135     0.013432
enh51125     1   65632800   65633800      1       1  150064       2.3522     0.009332
enh51127     1   65641300   65642300      4       2  150064       2.0686      0.01929
enh51157     1   65932700   65933700      9       3  150064       1.7164     0.043047
enh51165     1   66153200   66154200      5       2  150064       2.7778    0.0027366
enh51167     1   66277500   66278500      2       1  150064       2.2327     0.012785
enh51168     1   66377000   66378000      2       1  150064       1.6659     0.047864
enh51169     1   66428500   66429500      4       2  150064        2.267     0.011696
enh51170     1   66444600   66445600      2       1  150064        2.281     0.011275
enh51171     1   66548400   66549400      2       1  150064       2.4787    0.0065932
enh51180     1   66730900   66731900      2       1  150064        2.583    0.0048974
enh51181     1   66733000   66734000      1       1  150064       2.4753     0.006656
enh51183     1   66737000   66738000      4       2  150064       1.8972       0.0289
enh51201     1   66889700   66890700      3       1  150064       2.6342    0.0042171
enh51202     1   66901600   66902600      2       1  150064       2.4514    0.0071153
enh51203     1   66910900   66911900      2       1  150064       2.2364     0.012664
enh51241     1   67855600   67856600      2       1  150064       1.8218      0.03424
enh51242     1   67858400   67859400      3       2  150064       2.1952     0.014076
enh51243     1   67865000   67866000      3       1  150064       2.1493     0.015804
enh51266     1   68154700   68155700      5       2  150064       2.4228    0.0077013
enh51277     1   68214400   68215400      2       1  150064       2.0104     0.022192
enh51283     1   68258100   68259100      4       2  150064       3.2494   0.00057822
enh51284     1   68269700   68270700      1       1  150064       2.2365      0.01266
enh51285     1   68284600   68285600      2       1  150064       2.0979     0.017957
enh51288     1   68305200   68306200      2       1  150064       2.2469     0.012322
enh51290     1   68310400   68311400      5       2  150064       3.9931   3.2613e-05
enh51291     1   68321300   68322300      4       2  150064       3.3082   0.00046949
enh51292     1   68354700   68355700      4       2  150064       2.0839     0.018586
enh51293     1   68358200   68359200      6       2  150064       3.1198   0.00090472
enh51294     1   68363000   68364000      6       2  150064       2.9791    0.0014456
enh51295     1   68372900   68373900      2       1  150064       2.7823    0.0026984
enh51298     1   68411500   68412500      3       1  150064       1.9082     0.028181
enh51340     1   68930300   68931300      3       2  150064       2.2886      0.01105
enh51341     1   68944300   68945300      3       1  150064       2.3159     0.010283
enh51352     1   69426200   69427200      1       1  150064       1.7113      0.04351
enh51401     1   70926700   70927700      4       2  150064        1.959     0.025054
enh51418     1   72221800   72222800      4       1  150064       3.6533   0.00012943
enh51424     1   72385400   72386400      1       1  150064       1.7049      0.04411
enh51427     1   72471800   72472800      5       2  150064       2.1583     0.015451
enh51431     1   72499600   72500600      2       1  150064       1.6762      0.04685
enh51432     1   72837000   72838000      3       1  150064       1.7706     0.038316
enh51436     1   73072100   73073100      1       1  150064       3.0704     0.001069
enh51441     1   73303000   73304000      1       1  150064       5.4489    2.534e-08
enh51442     1   73311000   73312000      1       1  150064       5.0988    1.709e-07
enh51444     1   73313100   73314100      1       1  150064       5.1167    1.555e-07
enh51447     1   73445600   73446600      5       2  150064         4.86   5.8701e-07
enh51451     1   73531100   73532100      3       1  150064       4.6115   1.9991e-06
enh51453     1   73664500   73665500      2       1  150064       4.9389   3.9287e-07
enh51454     1   74029800   74030800      3       2  150064       3.5263   0.00021068
enh51455     1   74058900   74059900      3       1  150064       2.6569    0.0039432
enh51456     1   74070100   74071100      2       1  150064       2.1933     0.014145
enh51469     1   74857700   74858700      2       1  150064       1.8855      0.02968
enh51473     1   74891400   74892400      2       1  150064       2.3226     0.010099
enh51489     1   75403600   75404600      2       1  150064       1.9891     0.023346
enh51490     1   75539900   75540900      3       1  150064        1.856     0.031726
enh51492     1   75544800   75545800      5       3  150064       2.5777    0.0049729
enh51505     1   76054400   76055400      3       1  150064       2.5524    0.0053497
enh51509     1   76207700   76208700      3       2  150064       1.8829     0.029856
enh51512     1   76478000   76479000      3       2  150064       1.7498     0.040073
enh51529     1   76619600   76620600      2       1  150064       1.6795     0.046531
enh51530     1   76620100   76621100      2       1  150064       1.6795     0.046531
enh51564     1   76976800   76977800      2       1  150064       2.1659     0.015161
enh51587     1   77484200   77485200      5       1  150064       2.2122     0.013477
enh51605     1   77976900   77977900      2       1  150064       1.7428     0.040683
enh51608     1   78011200   78012200      3       2  150064       1.9604     0.024975
enh51615     1   78298900   78299900      1       1  150064       2.6962     0.003507
enh51616     1   78353000   78354000      9       4  150064       2.7102    0.0033617
enh51618     1   78446900   78447900      2       1  150064       1.8332     0.033385
enh51629     1   78620300   78621300      3       1  150064        2.072     0.019131
enh51647     1   79840700   79841700      2       1  150064       1.8903     0.029357
enh51648     1   79876000   79877000      3       1  150064       2.7774      0.00274
enh51649     1   79959800   79960800      4       2  150064       2.7312    0.0031552
enh51650     1   79964700   79965700      5       2  150064       3.1805   0.00073513
enh51651     1   80054300   80055300      6       3  150064       2.1027     0.017745
enh51652     1   80056900   80057900      1       1  150064       2.6215     0.004377
enh51656     1   80129500   80130500      3       1  150064       2.2924     0.010942
enh51666     1   80531400   80532400      4       1  150064       2.8279    0.0023427
enh51667     1   80647000   80648000      4       2  150064       3.2432   0.00059092
enh51679     1   81358000   81359000      2       1  150064       2.1144     0.017241
enh51701     1   81776600   81777600      4       2  150064       2.4322    0.0075038
enh51702     1   81782400   81783400      2       1  150064       2.1718     0.014935
enh51739     1   82125700   82126700      5       2  150064        1.654     0.049062
enh51743     1   82146000   82147000      1       1  150064       3.0902        0.001
enh51745     1   82164900   82165900      4       2  150064       2.3166     0.010264
enh51746     1   82169100   82170100      4       2  150064       1.9234     0.027213
enh51747     1   82172400   82173400      8       3  150064        3.243   0.00059129
enh51749     1   82193400   82194400      3       2  150064       2.7065    0.0033993
enh51801     1   82853400   82854400      3       2  150064       1.8484     0.032272
enh51822     1   83492200   83493200      2       1  150064        1.779     0.037621
enh51830     1   84039700   84040700      4       2  150064       1.6528     0.049183
enh51838     1   84213400   84214400      6       3  150064       2.3583    0.0091785
enh51839     1   84216900   84217900      8       3  150064       1.8513     0.032063
enh51841     1   84229400   84230400      3       1  150064       2.4383    0.0073788
enh51842     1   84243700   84244700      4       2  150064       2.2538     0.012105
enh51843     1   84252600   84253600      5       3  150064       4.3529   6.7165e-06
enh51845     1   84267800   84268800      3       2  150064       3.6801   0.00011655
enh51846     1   84284200   84285200      2       1  150064       4.3231   7.6919e-06
enh51847     1   84303900   84304900      2       1  150064       2.2968     0.010815
enh51857     1   84639500   84640500      1       1  150064        1.923      0.02724
enh51861     1   84766200   84767200      3       1  150064       1.6966     0.044884
enh51904     1   85439000   85440000      7       2  150064       2.2433     0.012438
enh51906     1   85528000   85529000      3       2  150064       2.2418     0.012488
enh51929     1   85785600   85786600      4       2  150064       2.0554     0.019919
enh51935     1   85810300   85811300      3       2  150064       1.6901     0.045503
enh51940     1   85859000   85860000      5       2  150064       1.8255     0.033962
enh51944     1   85872700   85873700      1       1  150064       2.0853      0.01852
enh51947     1   85892600   85893600      2       1  150064       1.8308     0.033566
enh51949     1   85906000   85907000      3       1  150064       1.7187     0.042831
enh51950     1   85912700   85913700      6       3  150064       1.8771     0.030254
enh51951     1   85917500   85918500      8       4  150064       2.4108     0.007959
enh51980     1   86533600   86534600      2       1  150064       1.6626     0.048198
enh51988     1   86874900   86875900      1       1  150064       1.9339      0.02656
enh51990     1   86969500   86970500      2       1  150064       2.1501     0.015774
enh52041     1   87809300   87810300      5       2  150064       2.0884     0.018382
enh52042     1   87811600   87812600      3       1  150064       1.7206     0.042657
enh52044     1   87817300   87818300      4       1  150064       1.9307     0.026758
enh52047     1   87902400   87903400      3       1  150064        1.677     0.046773
enh52048     1   87929600   87930600      2       1  150064       2.1016     0.017795
enh52050     1   87978400   87979400      4       2  150064       1.9687     0.024494
enh52052     1   88065300   88066300      2       1  150064       2.9528    0.0015745
enh52054     1   88148600   88149600      3       1  150064       2.2667     0.011705
enh52065     1   88406400   88407400      1       1  150064       2.1805      0.01461
enh52067     1   88422000   88423000      1       1  150064       1.9431        0.026
enh52073     1   88641000   88642000      4       1  150064       1.9237     0.027195
enh52081     1   88870000   88871000      1       1  150064       2.0958      0.01805
enh52112     1   89777100   89778100      2       1  150064       2.6612    0.0038928
enh52138     1   90158200   90159200      2       1  150064       1.6794     0.046541
enh52140     1   90173900   90174900      1       1  150064       2.0233      0.02152
enh52141     1   90185000   90186000      1       1  150064       1.6991      0.04465
enh52142     1   90222800   90223800      3       2  150064       1.8802     0.030044
enh52143     1   90267300   90268300      5       1  150064       1.9248     0.027126
enh52144     1   90274000   90275000      1       1  150064       2.1419       0.0161
enh52151     1   90307600   90308600      3       2  150064       2.4101    0.0079752
enh52177     1   90445800   90446800      4       2  150064       1.8077     0.035326
enh52209     1   91227000   91228000      4       1  150064       1.9836     0.023653
enh52215     1   91389000   91390000      2       1  150064       2.0817     0.018684
enh52220     1   91423200   91424200      3       1  150064       2.5779    0.0049705
enh52222     1   91439700   91440700      1       1  150064       2.1706      0.01498
enh52224     1   91459800   91460800      3       1  150064       2.0763     0.018932
enh52226     1   91475000   91476000      4       1  150064       1.9502     0.025573
enh52227     1   91475800   91476800      3       1  150064       1.7594     0.039254
enh52230     1   91483000   91484000      1       1  150064       2.3451      0.00951
enh52231     1   91488200   91489200      3       1  150064       2.4412    0.0073191
enh52232     1   91502000   91503000      1       1  150064       2.0965      0.01802
enh52245     1   91965000   91966000      5       2  150064       2.0894     0.018336
enh52262     1   92098600   92099600      3       2  150064       2.8397    0.0022578
enh52263     1   92102900   92103900      4       2  150064       3.3842   0.00035695
enh52281     1   92243800   92244800      5       2  150064        1.937     0.026371
enh52282     1   92246500   92247500      3       1  150064       2.3754    0.0087654
enh52284     1   92254600   92255600      3       2  150064       2.6423    0.0041168
enh52307     1   92876200   92877200      2       1  150064        2.789    0.0026438
enh52314     1   93175100   93176100      1       1  150064        1.834      0.03333
enh52315     1   93218200   93219200      2       1  150064       1.8372      0.03309
enh52323     1   93348200   93349200      2       1  150064        1.731     0.041726
enh52324     1   93415800   93416800      3       1  150064       1.8399     0.032888
enh52325     1   93423800   93424800      1       1  150064       1.7987      0.03603
enh52328     1   93438000   93439000      1       1  150064       1.6825      0.04624
enh52468     1   94993200   94994200      1       1  150064       2.1873      0.01436
enh52510     1   95330100   95331100      4       2  150064       1.7244     0.042316
enh52514     1   95349000   95350000      3       2  150064       2.5628    0.0051921
enh52521     1   95401300   95402300      2       1  150064       1.8626     0.031258
enh52527     1   95459600   95460600      1       1  150064       1.9374      0.02635
enh52533     1   95486700   95487700      3       2  150064       2.2586     0.011955
enh52534     1   95507500   95508500      2       1  150064       2.0905     0.018287
enh52535     1   95508400   95509400      7       2  150064       1.9798     0.023862
enh52536     1   95508800   95509800      6       2  150064       1.8187     0.034478
enh52541     1   95552300   95553300      3       1  150064       2.2242     0.013066
enh52542     1   95662900   95663900      1       1  150064       2.2038      0.01377
enh52545     1   95697800   95698800      3       2  150064       2.5955    0.0047225
enh52549     1   95751600   95752600      1       1  150064       3.0202     0.001263
enh52550     1   95774000   95775000      5       2  150064       2.7526    0.0029562
enh52553     1   95833100   95834100      5       2  150064       1.6699     0.047467
enh52556     1   95903300   95904300      2       1  150064       3.5028   0.00023018
enh52557     1   95925000   95926000      5       2  150064       2.8056    0.0025111
enh52579     1   96699400   96700400      3       1  150064       3.3372   0.00042314
enh52580     1   96724500   96725500      3       1  150064       2.7586    0.0029025
enh52583     1   96828200   96829200      1       1  150064       2.5649      0.00516
enh52586     1   96948000   96949000      3       2  150064       2.0392     0.020717
enh52587     1   96953000   96954000      2       1  150064       2.3162     0.010272
enh52588     1   96975200   96976200      4       2  150064       2.4041    0.0081072
enh52597     1   97063100   97064100      2       1  150064        2.896    0.0018897
enh52599     1   97180300   97181300      5       1  150064       2.2723     0.011533
enh52600     1   97181200   97182200      2       1  150064       2.4121    0.0079294
enh52601     1   97185800   97186800      2       1  150064       1.7221     0.042524
enh52602     1   97189500   97190500      5       2  150064       3.8273   6.4774e-05
enh52603     1   97212200   97213200      2       1  150064       1.8213      0.03428
enh52604     1   97213100   97214100      2       1  150064       2.1013     0.017805
enh52617     1   97800000   97801000      3       2  150064       3.2956   0.00049101
enh52622     1   98011100   98012100      2       1  150064       1.9667     0.024612
enh52626     1   98096000   98097000      1       1  150064       2.5085     0.006062
enh52627     1   98206300   98207300      2       1  150064        3.546   0.00019555
enh52629     1   98335800   98336800      3       2  150064       5.0573   2.1263e-07
enh52631     1   98390400   98391400      2       1  150064       4.9489   3.7325e-07
enh52633     1   98534800   98535800      4       2  150064       6.2915   1.5724e-10
enh52634     1   98551900   98552900      1       1  150064       8.3058    4.957e-17
enh52635     1   98670800   98671800      3       1  150064       3.6776   0.00011772
enh52636     1   98675500   98676500      1       1  150064       3.6548    0.0001287
enh52638     1   98687400   98688400      5       2  150064       4.4398   4.5016e-06
enh52639     1   98718500   98719500      2       1  150064       3.6806   0.00011636
enh52648     1   98884800   98885800      2       1  150064       3.2506   0.00057575
enh52649     1   98917400   98918400      3       1  150064       2.8029    0.0025322
enh52659     1   99139400   99140400      6       2  150064       2.3395    0.0096559
enh52661     1   99169700   99170700      1       1  150064       1.9897      0.02331
enh52756     1  101213000  101214000      3       1  150064       2.5968    0.0047045
enh52758     1  101260400  101261400      5       1  150064       1.6481      0.04967
enh52759     1  101284300  101285300      2       1  150064       1.9309      0.02675
enh52760     1  101285300  101286300      2       1  150064       2.8123    0.0024597
enh52776     1  101604300  101605300      5       2  150064        1.844     0.032594
enh52789     1  101748400  101749400      1       1  150064       1.7898      0.03674
enh52795     1  101905900  101906900      4       2  150064       2.1239     0.016841
enh52796     1  101949900  101950900      6       3  150064        1.996     0.022967
enh52807     1  102371700  102372700      2       1  150064       3.2719   0.00053405
enh52808     1  102385600  102386600      2       1  150064       2.8928    0.0019093
enh52813     1  102571500  102572500      1       1  150064       1.7803      0.03751
enh52817     1  103241300  103242300      2       1  150064       2.3777    0.0087116
enh52819     1  103349600  103350600      6       2  150064       3.7947   7.3911e-05
enh52832     1  104626800  104627800      6       1  150064       2.4194    0.0077733
enh52833     1  104635200  104636200      6       1  150064       2.5803    0.0049357
enh52838     1  105644000  105645000      3       2  150064       1.7685     0.038486
enh52857     1  107466700  107467700      1       1  150064       2.0703      0.01921
enh52874     1  107796400  107797400      3       2  150064       2.0322     0.021069
enh52880     1  107886400  107887400      2       1  150064       1.7444     0.040541
enh52904     1  108347000  108348000      8       3  150064       2.6676    0.0038199
enh52905     1  108364200  108365200      5       2  150064       2.3515    0.0093494
enh52916     1  108441700  108442700      6       2  150064        1.913     0.027875
enh52919     1  108508200  108509200      5       3  150064       2.2686     0.011647
enh52932     1  108740100  108741100      6       2  150064       2.6406    0.0041376
enh53005     1  110077900  110078900      2       1  150064         1.88     0.030057
enh53006     1  110082400  110083400      3       1  150064       2.3695    0.0089072
enh53045     1  110438400  110439400      5       2  150064       1.9161     0.027674
enh53063     1  110545400  110546400      1       1  150064        1.927      0.02699
enh53067     1  110576200  110577200      1       1  150064       2.1318      0.01651
enh53083     1  110855000  110856000      4       2  150064       2.4224    0.0077084
enh53085     1  110886900  110887900      3       2  150064       2.1752     0.014807
enh53086     1  110888000  110889000      1       1  150064       2.7139     0.003325
enh53089     1  110892900  110893900      2       1  150064       2.1775     0.014723
enh53097     1  111005800  111006800      1       1  150064       2.4417      0.00731
enh53099     1  111019800  111020800      1       1  150064       2.4479     0.007185
enh53105     1  111107600  111108600      3       2  150064       1.7426     0.040698
enh53117     1  111686200  111687200      1       1  150064       1.7117      0.04348
enh53122     1  111756800  111757800      1       1  150064       2.2649      0.01176
enh53150     1  112148000  112149000      2       1  150064       2.1242     0.016827
enh53152     1  112164200  112165200      6       3  150064       2.1895     0.014281
enh53158     1  112202500  112203500      4       2  150064       2.3038     0.010617
enh53173     1  112399100  112400100      1       1  150064       1.9062      0.02831
enh53176     1  112423500  112424500      4       2  150064       2.6988    0.0034797
enh53178     1  112431100  112432100      2       1  150064       1.8772     0.030242
enh53180     1  112443400  112444400      4       2  150064       2.3671    0.0089651
enh53181     1  112446700  112447700      3       1  150064       2.1347     0.016393
enh53182     1  112451200  112452200      5       2  150064       1.8511     0.032074
enh53183     1  112453200  112454200      5       3  150064        1.766     0.038694
enh53184     1  112462600  112463600      3       1  150064       2.4432    0.0072786
enh53186     1  112486400  112487400      9       6  150064       2.4859    0.0064618
enh53187     1  112490800  112491800      5       2  150064       1.6947     0.045069
enh53188     1  112506500  112507500      4       2  150064       2.1583     0.015451
enh53189     1  112547600  112548600      4       2  150064       1.9647     0.024726
enh53191     1  112606700  112607700      7       2  150064       2.0935     0.018152
enh53192     1  112635400  112636400      2       1  150064       1.6575     0.048709
enh53199     1  112850800  112851800      1       1  150064       2.0476       0.0203
enh53205     1  112936600  112937600      4       1  150064       1.8506     0.032113
enh53206     1  112940400  112941400      4       1  150064       2.2752     0.011447
enh53207     1  112941700  112942700      3       1  150064        2.087     0.018442
enh53208     1  112945100  112946100      3       1  150064       2.8485    0.0021964
enh53209     1  112947600  112948600      3       1  150064       2.1289     0.016631
enh53212     1  113007100  113008100      1       1  150064       2.0222      0.02158
enh53217     1  113079600  113080600      1       1  150064       3.4164    0.0003173
enh53218     1  113086700  113087700      4       1  150064       3.1044   0.00095343
enh53219     1  113163800  113164800      1       1  150064       3.1803    0.0007357
enh53221     1  113179200  113180200      1       1  150064       3.2955    0.0004912
enh53222     1  113214700  113215700      1       1  150064       3.3733    0.0003714
enh53223     1  113218800  113219800      2       1  150064       2.7755    0.0027562
enh53224     1  113241400  113242400      2       1  150064       3.6366   0.00013811
enh53268     1  113546400  113547400      2       1  150064        2.303     0.010639
enh53280     1  113671800  113672800      1       1  150064       2.0335        0.021
enh53281     1  113683200  113684200      1       1  150064       1.6575      0.04871
enh53283     1  113689500  113690500      5       2  150064       1.7981     0.036078
enh53287     1  113742300  113743300      1       1  150064       2.0602      0.01969
enh53293     1  113818600  113819600      4       2  150064       1.8485     0.032267
enh53296     1  113863400  113864400      2       1  150064         1.69     0.045515
enh53348     1  114690000  114691000      5       2  150064       2.3432    0.0095597
enh53360     1  115020400  115021400      2       1  150064       2.1436     0.016031
enh53362     1  115050300  115051300      1       1  150064       2.5298     0.005706
enh53365     1  115257400  115258400      2       1  150064       1.7788     0.037633
enh53366     1  115259500  115260500      2       1  150064       1.9462     0.025816
enh53367     1  115295100  115296100      3       2  150064       2.2466     0.012332
enh53377     1  115599300  115600300      2       1  150064       1.9302     0.026792
enh53379     1  115625700  115626700      8       4  150064       3.1275   0.00088142
enh53380     1  115627600  115628600      3       2  150064         3.46   0.00027013
enh53381     1  115632800  115633800      5       2  150064       1.8358     0.033193
enh53382     1  115642000  115643000      2       1  150064       3.1607   0.00078698
enh53383     1  115655200  115656200      7       4  150064       3.7919   7.4742e-05
enh53387     1  115711000  115712000      2       1  150064       1.9822     0.023726
enh53388     1  115721800  115722800     12       4  150064       3.2508   0.00057533
enh53389     1  115731600  115732600      8       4  150064         2.54    0.0055423
enh53390     1  115733000  115734000      5       2  150064       2.1064     0.017586
enh53391     1  115736600  115737600      8       3  150064        3.032    0.0012147
enh53393     1  115762800  115763800      7       3  150064       2.7666    0.0028325
enh53396     1  115832300  115833300      2       1  150064       1.9248     0.027124
enh53398     1  115857200  115858200      6       3  150064       2.9975     0.001361
enh53402     1  115875400  115876400      2       1  150064       1.9115     0.027968
enh53414     1  116172700  116173700      2       1  150064       2.1278     0.016678
enh53415     1  116174700  116175700      6       2  150064       1.8746     0.030427
enh53417     1  116189100  116190100      2       1  150064       1.9397     0.026207
enh53426     1  116248400  116249400      4       1  150064        1.896     0.028979
enh53438     1  116451000  116452000      7       3  150064        1.667     0.047757
enh53503     1  117305300  117306300      2       1  150064       2.5856    0.0048606
enh53504     1  117320400  117321400      3       1  150064       3.3991   0.00033806
enh53505     1  117350000  117351000      1       1  150064       3.2432    0.0005909
enh53506     1  117368200  117369200      1       1  150064       3.0317     0.001216
enh53507     1  117376100  117377100      5       2  150064       3.2671   0.00054335
enh53538     1  117685900  117686900      3       1  150064       1.8635     0.031196
enh53539     1  117689200  117690200      6       1  150064       1.8393     0.032934
enh53541     1  117704800  117705800      1       1  150064       1.8586      0.03154
enh53542     1  117713900  117714900      3       2  150064       2.4902     0.006384
enh53543     1  117717200  117718200      3       1  150064       2.2797     0.011312
enh53571     1  118229400  118230400      5       2  150064       1.7881     0.036876
enh53583     1  118616600  118617600      3       2  150064       1.9325     0.026649
enh53587     1  118677400  118678400      1       1  150064       2.0744      0.01902
enh53595     1  118808600  118809600      1       1  150064       2.0009       0.0227
enh53625     1  119845600  119846600      3       1  150064       1.7023     0.044353
enh53751     1  145436400  145437400      1       1  150064       1.7244      0.04232
enh53775     1  145631800  145632800      1       1  150064       1.6837      0.04612
enh53783     1  145726700  145727700      2       1  150064       2.2974     0.010797
enh53786     1  146640000  146641000      1       1  150064       2.1682      0.01507
enh53787     1  146645200  146646200      6       1  150064       2.0854     0.018517
enh53788     1  146656800  146657800      4       2  150064       2.0047     0.022497
enh53790     1  146713400  146714400      2       1  150064       2.5153    0.0059462
enh53791     1  146716600  146717600      7       2  150064       2.3656    0.0090009
enh53792     1  146718200  146719200      4       2  150064       1.9228     0.027254
enh53793     1  146718900  146719900      5       3  150064       1.7537     0.039744
enh53799     1  146977200  146978200      3       1  150064       3.0802    0.0010345
enh53800     1  146981500  146982500      2       1  150064       2.4945    0.0063075
enh53827     1  147252800  147253800      1       1  150064       2.1717      0.01494
enh53855     1  149897000  149898000      3       1  150064       1.6494     0.049531
enh53869     1  150037100  150038100      1       1  150064       5.5334     1.57e-08
enh53872     1  150133000  150134000      3       1  150064       5.6361   8.6982e-09
enh53875     1  150154100  150155100      1       1  150064       5.5829    1.183e-08
enh53877     1  150209400  150210400      4       1  150064       3.5451   0.00019627
enh53881     1  150245700  150246700      1       1  150064        5.069        2e-07
enh53883     1  150264900  150265900      5       2  150064       4.0209   2.8991e-05
enh53884     1  150267200  150268200      2       1  150064       1.9883     0.023391
enh53886     1  150283800  150284800      3       2  150064       3.9719   3.5652e-05
enh53887     1  150334800  150335800      5       2  150064       4.6395   1.7465e-06
enh53889     1  150361400  150362400      3       2  150064       4.0914   2.1441e-05
enh53891     1  150381100  150382100      2       1  150064       3.9694   3.6027e-05
enh53895     1  150478400  150479400      1       1  150064       1.8377      0.03305
enh53896     1  150479900  150480900      5       2  150064       1.8588      0.03153
enh53897     1  150480900  150481900      2       1  150064       4.3475   6.8847e-06
enh53898     1  150486700  150487700      2       1  150064       4.1525   1.6446e-05
enh53899     1  150488800  150489800      2       1  150064       4.4767   3.7907e-06
enh53901     1  150506200  150507200      4       2  150064       3.8042   7.1137e-05
enh53902     1  150509300  150510300      3       2  150064       5.2733   6.6993e-08
enh53906     1  150536500  150537500      2       1  150064        2.174     0.014852
enh53910     1  150546400  150547400      2       1  150064       1.9164     0.027657
enh53914     1  150581700  150582700      1       1  150064       3.2153    0.0006516
enh53915     1  150583500  150584500      3       2  150064       1.6885     0.045655
enh53924     1  150685300  150686300      5       2  150064       2.4626    0.0068966
enh53926     1  150779300  150780300      2       1  150064       1.7807     0.037479
enh53932     1  150951100  150952100      3       1  150064       2.2704     0.011591
enh53936     1  150971600  150972600      1       1  150064       4.9978    2.899e-07
enh53944     1  151041700  151042700      2       1  150064       3.0844    0.0010198
enh53949     1  151115700  151116700      6       3  150064       3.2784   0.00052193
enh53952     1  151168300  151169300      4       2  150064       1.8421     0.032727
enh53966     1  151416400  151417400      2       1  150064       2.1019      0.01778
enh53968     1  151445000  151446000      1       1  150064       2.5897     0.004803
enh53992     1  151611200  151612200      1       1  150064       2.6561     0.003953
enh53993     1  151675200  151676200      2       1  150064       1.7804     0.037503
enh54063     1  153601000  153602000      1       1  150064       2.0689      0.01928
enh54074     1  153702700  153703700      2       1  150064       1.9206     0.027394
enh54082     1  153756200  153757200      1       1  150064       2.9848     0.001419
enh54087     1  153775800  153776800      1       1  150064       3.5823    0.0001703
enh54088     1  153777600  153778600      3       1  150064       3.8478   5.9588e-05
enh54089     1  153836400  153837400      1       1  150064       2.2869       0.0111
enh54090     1  153845500  153846500      5       2  150064       1.8966     0.028938
enh54096     1  153896400  153897400      2       1  150064        2.061     0.019652
enh54097     1  153901100  153902100      3       1  150064       2.0779      0.01886
enh54098     1  153916700  153917700      3       2  150064        2.213     0.013448
enh54099     1  153919200  153920200      1       1  150064       2.1821      0.01455
enh54101     1  153931500  153932500      5       3  150064       2.2696     0.011615
enh54103     1  153941100  153942100      2       1  150064       2.3994    0.0082099
enh54108     1  154076800  154077800      1       1  150064       2.0135      0.02203
enh54119     1  154195700  154196700      1       1  150064       1.9978      0.02287
enh54122     1  154245800  154246800      1       1  150064       2.0864      0.01847
enh54129     1  154395700  154396700      4       2  150064       2.1786      0.01468
enh54131     1  154414200  154415200      2       1  150064       2.7097    0.0033674
enh54139     1  154528000  154529000      2       1  150064       2.1382     0.016251
enh54161     1  154748200  154749200      1       1  150064       1.7267      0.04211
enh54165     1  154781000  154782000      2       1  150064       1.8172     0.034593
enh54167     1  154794800  154795800      9       3  150064       3.6867   0.00011357
enh54168     1  154804700  154805700      1       1  150064       1.7455      0.04045
enh54174     1  154822000  154823000      3       1  150064       2.8995    0.0018686
enh54176     1  154832500  154833500      3       1  150064       3.0179    0.0012726
enh54178     1  154842900  154843900      1       1  150064       3.8504    5.896e-05
enh54179     1  154850400  154851400      2       1  150064       3.2677   0.00054205
enh54180     1  154910200  154911200      2       1  150064       2.9867    0.0014101
enh54183     1  154925200  154926200      1       1  150064       2.1154       0.0172
enh54195     1  154985200  154986200      1       1  150064       2.0143      0.02199
enh54196     1  154988500  154989500      2       1  150064       2.7861    0.0026675
enh54197     1  154991100  154992100      1       1  150064       2.3559      0.00924
enh54198     1  154998600  154999600      1       1  150064       3.1848    0.0007242
enh54201     1  155020800  155021800      1       1  150064       3.3362    0.0004246
enh54203     1  155033500  155034500      2       1  150064       2.2043     0.013751
enh54217     1  155148300  155149300      3       2  150064       1.8078     0.035319
enh54226     1  155195100  155196100      1       1  150064        2.079      0.01881
enh54229     1  155215000  155216000      1       1  150064       2.2046      0.01374
enh54230     1  155219400  155220400      3       1  150064       2.0681     0.019317
enh54235     1  155248400  155249400      1       1  150064       2.4281      0.00759
enh54237     1  155275600  155276600      1       1  150064       2.4305      0.00754
enh54238     1  155277200  155278200      2       1  150064       2.5297     0.005708
enh54239     1  155289300  155290300      2       1  150064       1.8741      0.03046
enh54242     1  155433600  155434600      1       1  150064        2.346     0.009487
enh54251     1  155605800  155606800      1       1  150064       2.7108     0.003356
enh54253     1  155617900  155618900      2       1  150064       2.5713    0.0050652
enh54255     1  155666100  155667100      1       1  150064        2.735     0.003119
enh54261     1  155862900  155863900      1       1  150064       3.1041    0.0009543
enh54267     1  155941000  155942000      1       1  150064        2.449     0.007163
enh54268     1  155943400  155944400      1       1  150064        2.173      0.01489
enh54270     1  155958600  155959600      1       1  150064       2.1154       0.0172
enh54273     1  155978500  155979500      3       2  150064       3.0553    0.0011243
enh54275     1  155995600  155996600      5       3  150064       1.6783      0.04664
enh54277     1  156033200  156034200      1       1  150064       1.7568      0.03948
enh54279     1  156039800  156040800      1       1  150064       2.1843      0.01447
enh54280     1  156042300  156043300      2       1  150064       2.8046    0.0025187
enh54282     1  156059700  156060700      3       1  150064       1.9285     0.026897
enh54283     1  156066000  156067000      1       1  150064       1.6961      0.04493
enh54285     1  156071700  156072700      3       2  150064       2.0683     0.019306
enh54288     1  156082500  156083500      3       1  150064       1.8479     0.032306
enh54303     1  156132200  156133200      1       1  150064       3.0443     0.001166
enh54304     1  156146200  156147200      5       3  150064       2.8027    0.0025336
enh54359     1  156711400  156712400      4       2  150064       2.4346    0.0074544
enh54362     1  156735400  156736400      2       1  150064        1.758     0.039371
enh54367     1  156770800  156771800      2       1  150064       1.8357     0.033201
enh54411     1  157209600  157210600      5       1  150064       1.9593     0.025036
enh54438     1  157961900  157962900      1       1  150064        1.748      0.04023
enh54462     1  158034800  158035800      1       1  150064       1.7685      0.03849
enh54484     1  158576800  158577800      4       2  150064       2.0771     0.018898
enh54503     1  159156100  159157100      3       2  150064       2.0041     0.022528
enh54507     1  159188800  159189800      4       1  150064       1.9564     0.025208
enh54511     1  159532200  159533200      4       2  150064       2.4991    0.0062261
enh54513     1  159568000  159569000      4       2  150064       1.8944     0.029086
enh54528     1  159887800  159888800      1       1  150064       1.8152      0.03475
enh54529     1  159890800  159891800      2       1  150064        1.986     0.023515
enh54536     1  159988600  159989600      7       1  150064       2.0721     0.019126
enh54545     1  160069000  160070000      1       1  150064       2.4918     0.006355
enh54555     1  160162300  160163300      4       2  150064       1.6516     0.049309
enh54556     1  160173700  160174700      1       1  150064       3.0586     0.001112
enh54560     1  160186900  160187900      1       1  150064       2.1502      0.01577
enh54561     1  160189300  160190300      2       1  150064       2.8634    0.0020956
enh54562     1  160214900  160215900      4       2  150064        2.822    0.0023865
enh54564     1  160226500  160227500      2       1  150064       2.4212    0.0077354
enh54567     1  160232600  160233600      2       1  150064       2.3287    0.0099381
enh54570     1  160277500  160278500      2       1  150064       3.3489    0.0004056
enh54574     1  160343500  160344500      2       1  150064       2.0524     0.020064
enh54606     1  160883500  160884500      4       2  150064       1.6925     0.045275
enh54644     1  161179300  161180300      1       1  150064       2.1338      0.01643
enh54646     1  161194800  161195800      1       1  150064        1.863      0.03123
enh54649     1  161255000  161256000      3       1  150064       1.7544     0.039684
enh54708     1  162174500  162175500      2       1  150064       2.1408     0.016146
enh54710     1  162183500  162184500      4       2  150064       1.6755     0.046919
enh54715     1  162202000  162203000      3       2  150064       1.6844     0.046057
enh54720     1  162237800  162238800     11       2  150064       1.7588     0.039306
enh54721     1  162239400  162240400      1       1  150064       1.9052      0.02838
enh54739     1  162651800  162652800      3       2  150064        1.818     0.034531
enh54758     1  163101300  163102300      3       2  150064       2.2513     0.012182
enh54759     1  163125000  163126000      3       1  150064       3.3011   0.00048148
enh54760     1  163136500  163137500      3       2  150064       2.9387     0.001648
enh54761     1  163141300  163142300      5       2  150064       2.3108     0.010423
enh54767     1  163201600  163202600      7       3  150064       2.2462     0.012344
enh54768     1  163246200  163247200      5       2  150064       2.8132    0.0024526
enh54769     1  163267100  163268100      5       2  150064       2.2512     0.012186
enh54772     1  163337800  163338800      4       2  150064       2.0559     0.019895
enh54792     1  163643100  163644100      1       1  150064        2.801     0.002547
enh54793     1  163706200  163707200      3       2  150064       3.6062   0.00015534
enh54794     1  163716400  163717400      7       2  150064       3.6091   0.00015365
enh54795     1  163744200  163745200      3       1  150064       4.0656   2.3957e-05
enh54796     1  163765400  163766400      1       1  150064       4.4302    4.708e-06
enh54797     1  163805400  163806400      6       1  150064        1.868      0.03088
enh54864     1  164742200  164743200      1       1  150064       1.7675      0.03857
enh54865     1  164746400  164747400      2       1  150064       1.9634     0.024801
enh54867     1  164751000  164752000      1       1  150064       2.0456       0.0204
enh54870     1  164774500  164775500      3       1  150064       2.1139     0.017262
enh54901     1  165282700  165283700      3       2  150064       1.7186     0.042843
enh54910     1  165403500  165404500      2       1  150064       2.3248     0.010042
enh54921     1  165598600  165599600      8       2  150064       1.8212     0.034289
enh54924     1  165604000  165605000      2       1  150064       1.7128     0.043377
enh54929     1  165721200  165722200      4       2  150064       2.4999    0.0062122
enh54936     1  165808200  165809200      4       1  150064       1.8558     0.031742
enh54938     1  165811400  165812400      6       2  150064       2.0958     0.018051
enh54939     1  165813700  165814700      2       1  150064       2.1728     0.014896
enh54940     1  165820200  165821200      2       1  150064       1.7741      0.03802
enh54941     1  165824400  165825400      2       1  150064       1.9485     0.025678
enh54942     1  165828800  165829800      3       1  150064       2.2977      0.01079
enh54978     1  166828100  166829100      4       2  150064       2.0627     0.019571
enh54981     1  166843400  166844400      2       1  150064       3.4847   0.00024635
enh54982     1  166855600  166856600      1       1  150064       3.9966    3.213e-05
enh54983     1  166857400  166858400      2       1  150064       3.4542   0.00027598
enh54989     1  166940100  166941100      3       2  150064       3.0676     0.001079
enh55006     1  167127000  167128000      6       2  150064       2.0268     0.021339
enh55009     1  167140500  167141500      4       2  150064       1.7661     0.038686
enh55011     1  167164900  167165900      2       1  150064       2.1517      0.01571
enh55014     1  167187800  167188800      1       1  150064       2.7692      0.00281
enh55024     1  167240500  167241500      3       1  150064       2.1164     0.017156
enh55031     1  167270300  167271300      1       1  150064       1.9178      0.02757
enh55107     1  168053800  168054800      1       1  150064       2.2271      0.01297
enh55127     1  168289200  168290200      4       2  150064       1.8115     0.035028
enh55131     1  168356600  168357600      3       2  150064       2.2226     0.013122
enh55137     1  168408600  168409600      2       1  150064       1.8315     0.033513
enh55166     1  169088500  169089500      2       1  150064       2.0685     0.019296
enh55188     1  169714200  169715200      2       1  150064       2.1531     0.015655
enh55198     1  170042300  170043300      2       1  150064       2.1809     0.014596
enh55224     1  170667800  170668800      1       1  150064       1.9528      0.02542
enh55229     1  170986200  170987200      3       1  150064       1.8694     0.030783
enh55255     1  171572000  171573000      2       1  150064       1.7095     0.043679
enh55263     1  171712400  171713400      3       1  150064       1.8565     0.031693
enh55265     1  171770200  171771200      2       1  150064       1.7477     0.040261
enh55268     1  171868100  171869100      4       2  150064       1.6615     0.048307
enh55269     1  171879100  171880100      2       1  150064       2.0567     0.019859
enh55283     1  172207700  172208700      4       2  150064       1.8934     0.029151
enh55288     1  172312200  172313200      2       1  150064       1.8722     0.030589
enh55291     1  172326200  172327200      2       1  150064       1.8137     0.034864
enh55294     1  172352000  172353000      1       1  150064       2.5269     0.005753
enh55295     1  172359700  172360700      6       2  150064       2.3786    0.0086901
enh55296     1  172363200  172364200      6       2  150064       1.8056     0.035494
enh55309     1  172500100  172501100      3       2  150064       1.6888     0.045631
enh55310     1  172506000  172507000      2       1  150064       1.7016     0.044414
enh55360     1  173389000  173390000      5       2  150064       2.6576    0.0039345
enh55361     1  173396000  173397000      3       1  150064       2.1735     0.014873
enh55362     1  173398100  173399100      4       2  150064       2.3375    0.0097071
enh55363     1  173399700  173400700      1       1  150064        2.312      0.01039
enh55364     1  173400400  173401400      1       1  150064       2.0703      0.01921
enh55365     1  173408000  173409000      4       2  150064       2.1843     0.014471
enh55367     1  173417700  173418700      3       2  150064       2.8976    0.0018801
enh55368     1  173422800  173423800      2       1  150064       2.2138     0.013423
enh55369     1  173442800  173443800      4       2  150064       1.7748     0.037967
enh55370     1  173449000  173450000      2       1  150064       2.3269    0.0099847
enh55371     1  173458800  173459800      3       2  150064       2.2793     0.011326
enh55374     1  173497400  173498400      4       2  150064       1.6652     0.047932
enh55378     1  173656900  173657900      3       2  150064       2.7811    0.0027091
enh55381     1  173821700  173822700      2       1  150064       3.2107   0.00066201
enh55383     1  173831500  173832500      8       3  150064       2.6652     0.003847
enh55384     1  173857400  173858400      1       1  150064       3.5059    0.0002275
enh55386     1  173868900  173869900      6       2  150064       2.5555    0.0053025
enh55388     1  173903200  173904200      3       1  150064        3.271   0.00053584
enh55389     1  173970200  173971200      2       1  150064       3.2422   0.00059298
enh55394     1  174129500  174130500      2       1  150064       3.0947   0.00098495
enh55395     1  174175200  174176200      3       2  150064       2.9516    0.0015809
enh55397     1  174341700  174342700      4       1  150064       2.2224     0.013129
enh55399     1  174525300  174526300      1       1  150064        3.049     0.001148
enh55400     1  174538100  174539100      3       1  150064        2.141     0.016137
enh55401     1  174594800  174595800      4       2  150064       2.7833    0.0026902
enh55402     1  174621200  174622200      5       2  150064       1.9222     0.027289
enh55403     1  174622000  174623000      5       3  150064       2.1614     0.015334
enh55404     1  174661900  174662900      5       2  150064       3.1094   0.00093743
enh55407     1  174739300  174740300      3       2  150064       1.9817     0.023754
enh55410     1  174767800  174768800      1       1  150064       3.2494    0.0005783
enh55413     1  174781500  174782500      1       1  150064       2.0785      0.01883
enh55415     1  174809000  174810000      2       1  150064       1.8593     0.031493
enh55417     1  174840800  174841800      2       1  150064       2.1364     0.016322
enh55418     1  174842800  174843800      3       2  150064       2.5724    0.0050493
enh55421     1  174868600  174869600      9       4  150064        1.943     0.026011
enh55431     1  174945300  174946300      1       1  150064       2.8844     0.001961
enh55432     1  174959400  174960400      1       1  150064       2.1394       0.0162
enh55444     1  175127100  175128100      5       2  150064       2.9934    0.0013796
enh55452     1  175288200  175289200      3       1  150064       1.6749     0.046977
enh55453     1  175301200  175302200      6       2  150064       2.0781     0.018849
enh55460     1  175499000  175500000      3       2  150064       2.1487      0.01583
enh55466     1  175650100  175651100      3       2  150064       1.7818     0.037389
enh55467     1  175652600  175653600      2       1  150064         1.77     0.038361
enh55469     1  175670700  175671700      6       2  150064       1.8776     0.030219
enh55471     1  175686600  175687600      6       2  150064       3.5632   0.00018321
enh55472     1  175753400  175754400      7       3  150064       2.8963     0.001888
enh55475     1  175800900  175801900      2       1  150064       3.3527    0.0004002
enh55481     1  175850300  175851300      3       2  150064       2.0299     0.021181
enh55489     1  176071900  176072900      5       3  150064       2.5125    0.0059932
enh55491     1  176157000  176158000      1       1  150064        2.225      0.01304
enh55492     1  176161200  176162200      3       2  150064       2.0949     0.018089
enh55493     1  176193400  176194400      5       3  150064       2.0884     0.018382
enh55507     1  176872600  176873600      4       2  150064       2.4694    0.0067663
enh55513     1  176952700  176953700      5       2  150064       1.7825     0.037332
enh55515     1  176964500  176965500      3       1  150064       2.5768    0.0049854
enh55516     1  176965700  176966700      2       1  150064       2.0625     0.019579
enh55528     1  177251400  177252400      3       1  150064       4.0481   2.5815e-05
enh55529     1  177320000  177321000      2       1  150064       1.8755     0.030364
enh55531     1  177382900  177383900      3       1  150064       2.3388    0.0096722
enh55532     1  177554600  177555600      1       1  150064       1.9656      0.02467
enh55534     1  177624500  177625500      3       1  150064       1.8693     0.030793
enh55535     1  177637700  177638700      3       2  150064       2.8236    0.0023742
enh55537     1  177710400  177711400      4       2  150064       1.8984      0.02882
enh55538     1  177724100  177725100      7       4  150064        2.443    0.0072837
enh55540     1  177753800  177754800      3       2  150064       2.5248    0.0057876
enh55542     1  177766800  177767800      3       2  150064       2.1519     0.015703
enh55543     1  177769300  177770300      5       2  150064       2.7588    0.0029004
enh55546     1  177914600  177915600      5       3  150064       3.2393   0.00059919
enh55547     1  177915000  177916000      5       3  150064       2.0523     0.020071
enh55557     1  178029500  178030500      6       3  150064       2.5219    0.0058366
enh55570     1  178142000  178143000      3       2  150064       2.1867     0.014381
enh55574     1  178218900  178219900      1       1  150064       2.0809      0.01872
enh55591     1  178357400  178358400      1       1  150064       1.8337      0.03335
enh55610     1  178620000  178621000      1       1  150064       1.8413      0.03279
enh55623     1  178942400  178943400      1       1  150064       2.9835     0.001425
enh55651     1  179844700  179845700      1       1  150064       1.9217      0.02732
enh55655     1  179938400  179939400      3       1  150064       1.7133     0.043328
enh55664     1  180213700  180214700      5       2  150064        1.675     0.046965
enh55674     1  180339600  180340600      3       2  150064       1.9657     0.024665
enh55687     1  180496000  180497000      4       2  150064       1.8978     0.028859
enh55703     1  180762200  180763200      4       2  150064       3.4992   0.00023333
enh55706     1  180810800  180811800      2       1  150064       1.9967     0.022931
enh55710     1  180867900  180868900      4       2  150064       2.6799    0.0036822
enh55751     1  181150600  181151600      3       2  150064       1.7022     0.044362
enh55753     1  181175600  181176600      3       2  150064       2.2117     0.013492
enh55760     1  181399200  181400200      8       2  150064       1.8593     0.031491
enh55761     1  181446100  181447100      5       3  150064         2.06       0.0197
enh55763     1  181489800  181490800      3       2  150064       2.0965     0.018018
enh55764     1  181501100  181502100      4       2  150064       2.0786     0.018829
enh55765     1  181514200  181515200      4       1  150064       2.4088    0.0080024
enh55790     1  182118300  182119300      2       1  150064       2.1035     0.017711
enh55797     1  182226400  182227400      3       1  150064       1.8808     0.030002
enh55804     1  182306900  182307900      1       1  150064       2.1135      0.01728
enh55805     1  182318000  182319000      3       2  150064       2.3673    0.0089584
enh55808     1  182356100  182357100      2       1  150064       1.6976     0.044788
enh55822     1  182631200  182632200      2       1  150064       1.6907     0.045447
enh55823     1  182638400  182639400      1       1  150064       2.4284     0.007583
enh55824     1  182643300  182644300      4       2  150064       2.7889    0.0026443
enh55832     1  182708500  182709500      3       2  150064       2.2149     0.013382
enh55834     1  182740100  182741100      4       2  150064       3.1701   0.00076197
enh55844     1  182926800  182927800      5       2  150064       2.4399    0.0073463
enh55852     1  182995600  182996600      6       2  150064       1.8434     0.032635
enh55853     1  182996200  182997200      5       2  150064       1.6532      0.04915
enh55854     1  182998000  182999000      5       2  150064       1.8251     0.033992
enh55896     1  183289600  183290600      4       2  150064       2.1703     0.014991
enh55897     1  183292900  183293900      2       1  150064       2.0194     0.021722
enh55902     1  183322600  183323600      1       1  150064       2.3222      0.01011
enh55906     1  183372500  183373500      2       1  150064       1.8943      0.02909
enh55913     1  183449100  183450100      2       1  150064       2.7001    0.0034661
enh55963     1  184037700  184038700      2       1  150064       1.7625      0.03899
enh55965     1  184082000  184083000      4       1  150064       1.9686     0.024502
enh55968     1  184125700  184126700      2       1  150064        1.891     0.029312
enh55971     1  184159900  184160900      3       2  150064       1.9501     0.025585
enh55972     1  184166800  184167800      4       1  150064       2.9112       0.0018
enh55973     1  184168500  184169500      4       2  150064       1.9522     0.025458
enh55974     1  184173100  184174100      3       2  150064        1.944      0.02595
enh55975     1  184187300  184188300      2       1  150064       3.2756   0.00052715
enh55977     1  184224000  184225000      2       1  150064        3.138   0.00085046
enh55997     1  184442000  184443000      3       1  150064       2.6597    0.0039103
enh55998     1  184449800  184450800      5       3  150064       2.4434    0.0072758
enh56000     1  184453400  184454400      2       1  150064        2.172     0.014928
enh56002     1  184459000  184460000      3       2  150064       2.5246    0.0057912
enh56003     1  184463100  184464100      2       1  150064        1.661     0.048356
enh56006     1  184476200  184477200      1       1  150064       2.4618     0.006913
enh56010     1  184524400  184525400      2       1  150064       2.2623     0.011838
enh56012     1  184536100  184537100      3       2  150064       2.0908     0.018275
enh56024     1  184630500  184631500      1       1  150064       2.0644      0.01949
enh56028     1  184714700  184715700      4       2  150064       2.0694     0.019256
enh56033     1  184869500  184870500      2       1  150064       1.9275     0.026959
enh56069     1  185506400  185507400      2       1  150064       1.6904     0.045474
enh56136     1  187438600  187439600      6       3  150064       3.1697   0.00076305
enh56137     1  187446100  187447100      3       1  150064       2.0559     0.019896
enh56150     1  188333900  188334900      4       2  150064       2.9185    0.0017584
enh56151     1  188355300  188356300      2       1  150064        2.054     0.019987
enh56155     1  188910800  188911800      1       1  150064       2.1024      0.01776
enh56158     1  189374900  189375900      5       2  150064       2.5313    0.0056817
enh56166     1  189970000  189971000      6       3  150064       2.8329    0.0023067
enh56167     1  190087300  190088300      2       1  150064       2.4059    0.0080665
enh56174     1  190904800  190905800      2       1  150064       3.9846   3.3794e-05
enh56175     1  190919100  190920100      3       2  150064       3.3067   0.00047208
enh56176     1  191143100  191144100      3       2  150064       2.8034     0.002528
enh56198     1  192518800  192519800      2       1  150064       2.1947     0.014093
enh56204     1  192608400  192609400      3       1  150064       1.8552     0.031783
enh56205     1  192637400  192638400      3       1  150064       1.9438     0.025959
enh56211     1  192795500  192796500      3       1  150064       2.6801    0.0036804
enh56216     1  192848100  192849100      2       1  150064       2.9068    0.0018257
enh56217     1  192856300  192857300      4       2  150064       2.2139     0.013417
enh56223     1  193039900  193040900      1       1  150064       2.3353     0.009763
enh56224     1  193072200  193073200      1       1  150064       3.0838     0.001022
enh56225     1  193074800  193075800      5       2  150064       2.2378     0.012616
enh56226     1  193082500  193083500      4       2  150064       2.6756    0.0037302
enh56227     1  193089800  193090800      2       1  150064       3.0646    0.0010898
enh56228     1  193093600  193094600      1       1  150064       3.2099     0.000664
enh56230     1  193185700  193186700      4       2  150064       2.0235     0.021512
enh56232     1  193226700  193227700      4       2  150064       2.0373     0.020809
enh56234     1  193252000  193253000      2       1  150064       2.5974    0.0046969
enh56235     1  193279500  193280500      1       1  150064       3.0684     0.001076
enh56236     1  193317500  193318500      1       1  150064        2.979     0.001446
enh56242     1  193538400  193539400      4       2  150064       1.7268     0.042105
enh56245     1  193561100  193562100      1       1  150064       1.7194      0.04277
enh56259     1  194504100  194505100      2       1  150064       1.9781     0.023957
enh56260     1  195129600  195130600      4       1  150064       1.9973     0.022894
enh56278     1  196025800  196026800      5       1  150064       2.2618     0.011854
enh56281     1  196149500  196150500      7       2  150064       2.7884    0.0026485
enh56282     1  196150200  196151200      6       2  150064       2.9482    0.0015981
enh56291     1  196313500  196314500      3       2  150064       2.1098     0.017439
enh56295     1  196369800  196370800      1       1  150064       2.2115       0.0135
enh56310     1  196873500  196874500      1       1  150064       1.9323      0.02666
enh56318     1  197166000  197167000      2       1  150064       3.1732   0.00075396
enh56320     1  197198600  197199600      2       1  150064       2.0207     0.021655
enh56333     1  197632200  197633200      1       1  150064       2.5566     0.005285
enh56337     1  197652800  197653800      1       1  150064       2.5949     0.004731
enh56338     1  197702200  197703200      3       1  150064       2.1119     0.017347
enh56340     1  197742100  197743100      2       1  150064       1.9392      0.02624
enh56342     1  197768200  197769200      4       2  150064       1.8445     0.032552
enh56344     1  197782800  197783800      3       1  150064       2.2762     0.011416
enh56395     1  198650700  198651700      2       1  150064       2.0886     0.018371
enh56397     1  198669500  198670500      3       2  150064       2.0084       0.0223
enh56405     1  198757700  198758700      1       1  150064       1.7767      0.03781
enh56420     1  199260400  199261400      3       1  150064       2.9122    0.0017947
enh56422     1  199372800  199373800      6       2  150064       3.4302   0.00030152
enh56423     1  199417800  199418800      1       1  150064       1.8669      0.03096
enh56424     1  199460000  199461000      7       3  150064       1.8337     0.033349
enh56425     1  199480700  199481700      4       2  150064       2.3228     0.010096
enh56426     1  199551900  199552900      2       1  150064       2.0332     0.021018
enh56437     1  199834600  199835600      1       1  150064       1.9712      0.02435
enh56450     1  200142800  200143800      2       1  150064       2.7272     0.003194
enh56453     1  200201600  200202600      3       1  150064       2.6955    0.0035146
enh56459     1  200259500  200260500      5       1  150064       2.8564    0.0021427
enh56461     1  200288200  200289200      1       1  150064       2.4172      0.00782
enh56464     1  200298700  200299700      1       1  150064       2.9973     0.001362
enh56465     1  200305800  200306800      3       1  150064       2.5561     0.005292
enh56466     1  200309900  200310900      1       1  150064       2.8551     0.002151
enh56468     1  200322000  200323000      4       1  150064       2.8377    0.0022719
enh56469     1  200328900  200329900      6       1  150064       3.0312    0.0012178
enh56470     1  200333200  200334200      1       1  150064       2.9197     0.001752
enh56475     1  200361100  200362100      4       1  150064       2.9582     0.001547
enh56476     1  200363900  200364900      4       2  150064       3.3574   0.00039339
enh56477     1  200368200  200369200      1       1  150064        3.112     0.000929
enh56478     1  200369400  200370400      3       2  150064       2.8092    0.0024833
enh56481     1  200452400  200453400      4       1  150064       2.1888     0.014305
enh56482     1  200457300  200458300      3       2  150064       2.6382    0.0041671
enh56483     1  200484200  200485200      1       1  150064       2.1251      0.01679
enh56485     1  200498100  200499100      1       1  150064       2.0162      0.02189
enh56500     1  200728600  200729600      2       1  150064       1.9234     0.027218
enh56505     1  200771300  200772300      1       1  150064       2.3823     0.008602
enh56506     1  200774100  200775100      2       1  150064       2.2644     0.011775
enh56513     1  200865400  200866400      3       1  150064       2.3394    0.0096568
enh56514     1  200885500  200886500      2       1  150064       3.4882   0.00024311
enh56515     1  200928300  200929300      7       4  150064       3.0968   0.00097813
enh56516     1  200941100  200942100      7       3  150064       1.8872     0.029566
enh56517     1  200975000  200976000      4       2  150064       3.7244   9.7886e-05
enh56520     1  200989100  200990100      4       2  150064       3.7517   8.7833e-05
enh56522     1  201011500  201012500      6       3  150064       2.6968    0.0035006
enh56523     1  201023000  201024000      5       1  150064       2.9686    0.0014956
enh56526     1  201037800  201038800      3       2  150064       1.7302     0.041794
enh56527     1  201053300  201054300      3       2  150064       1.8395     0.032922
enh56536     1  201106600  201107600      2       1  150064       1.7983     0.036062
enh56549     1  201277800  201278800      1       1  150064       2.2568      0.01201
enh56555     1  201353000  201354000      5       2  150064       2.3105      0.01043
enh56556     1  201363600  201364600      8       4  150064       2.1016     0.017793
enh56564     1  201435000  201436000      4       2  150064       2.0749     0.018998
enh56565     1  201451100  201452100      7       2  150064       2.0246     0.021452
enh56628     1  201729800  201730800      3       2  150064       2.9432    0.0016242
enh56633     1  201742400  201743400      3       1  150064       1.9669     0.024595
enh56637     1  201797300  201798300      3       2  150064       2.6745    0.0037417
enh56638     1  201800100  201801100      7       3  150064       1.6652     0.047941
enh56640     1  201811100  201812100      5       3  150064       2.6875    0.0035994
enh56641     1  201818500  201819500      1       1  150064       1.6978      0.04477
enh56646     1  201864900  201865900      1       1  150064       1.6949      0.04505
enh56647     1  201873100  201874100      3       1  150064       2.3227     0.010097
enh56648     1  201880700  201881700      1       1  150064       2.2476       0.0123
enh56674     1  202111200  202112200      5       2  150064       2.1389      0.01622
enh56714     1  202587500  202588500      1       1  150064       1.7735      0.03807
enh56741     1  202927800  202928800      2       1  150064       1.6632     0.048132
enh56750     1  203015900  203016900      2       1  150064       1.9891     0.023343
enh56751     1  203017800  203018800      1       1  150064       1.8383      0.03301
enh56757     1  203058400  203059400      2       1  150064       2.0903     0.018294
enh56758     1  203090200  203091200      1       1  150064       1.8135      0.03488
enh56760     1  203098800  203099800      1       1  150064       1.8161      0.03468
enh56763     1  203109500  203110500      4       2  150064       1.6788     0.046592
enh56765     1  203121400  203122400      1       1  150064       1.6974      0.04481
enh56878     1  204010400  204011400      3       2  150064       2.1398     0.016185
enh56883     1  204051100  204052100      4       2  150064       2.2163     0.013337
enh56884     1  204054000  204055000      4       2  150064       2.1648     0.015202
enh56889     1  204064400  204065400      2       1  150064       3.4118   0.00032269
enh56890     1  204065700  204066700      3       2  150064        1.942     0.026067
enh56892     1  204071400  204072400      2       1  150064       1.9284     0.026901
enh56894     1  204076300  204077300      1       1  150064         2.48      0.00657
enh56907     1  204244800  204245800      3       1  150064       2.5919    0.0047722
enh56938     1  204415500  204416500      2       1  150064       1.9149     0.027755
enh56940     1  204421900  204422900      4       1  150064       1.9812     0.023783
enh56941     1  204425000  204426000      4       1  150064        1.987      0.02346
enh56943     1  204434700  204435700      2       1  150064       1.7308     0.041745
enh56946     1  204452600  204453600      2       1  150064       1.8526      0.03197
enh56948     1  204460600  204461600      1       1  150064       3.1976     0.000693
enh56949     1  204461900  204462900      2       1  150064        3.216   0.00064999
enh56952     1  204529300  204530300      2       1  150064       2.8064     0.002505
enh56956     1  204553900  204554900      2       1  150064       2.2901     0.011007
enh56957     1  204558000  204559000      3       1  150064       3.2708   0.00053617
enh56961     1  204592900  204593900      1       1  150064       3.3053    0.0004743
enh56962     1  204596300  204597300      2       1  150064        2.455    0.0070436
enh56963     1  204599200  204600200      7       2  150064       2.8487    0.0021949
enh56964     1  204606700  204607700      7       3  150064       2.4211    0.0077358
enh56990     1  204910100  204911100      5       2  150064       1.7406     0.040878
enh56993     1  204940900  204941900      1       1  150064        2.746     0.003016
enh56995     1  204966600  204967600      4       2  150064       3.4567   0.00027343
enh56996     1  204972200  204973200      5       2  150064       3.3134   0.00046082
enh56997     1  204982200  204983200      4       2  150064        2.557    0.0052791
enh57000     1  205022900  205023900      5       2  150064        3.855    5.786e-05
enh57002     1  205030400  205031400      4       2  150064       3.9784   3.4688e-05
enh57003     1  205089000  205090000      5       1  150064       2.1342     0.016412
enh57005     1  205107000  205108000      3       1  150064        3.887   5.0745e-05
enh57008     1  205144300  205145300      2       1  150064       4.1479   1.6775e-05
enh57009     1  205152500  205153500      5       1  150064       4.3302   7.4479e-06
enh57010     1  205157800  205158800      4       2  150064       3.8204   6.6629e-05
enh57011     1  205161100  205162100      4       2  150064       3.4903   0.00024123
enh57012     1  205164500  205165500      5       2  150064       4.3654   6.3436e-06
enh57014     1  205173200  205174200      2       1  150064       4.3115   8.1069e-06
enh57015     1  205178500  205179500      3       1  150064       4.1763   1.4814e-05
enh57016     1  205180900  205181900      2       1  150064       2.9775    0.0014529
enh57018     1  205198800  205199800      5       2  150064       2.9599    0.0015387
enh57020     1  205219400  205220400      2       1  150064       2.6889    0.0035849
enh57021     1  205227500  205228500      2       1  150064       2.1628      0.01528
enh57025     1  205242500  205243500      3       2  150064       1.9445     0.025917
enh57026     1  205245000  205246000      3       2  150064       2.4815    0.0065416
enh57038     1  205306500  205307500      3       2  150064       1.6796     0.046514
enh57040     1  205326800  205327800      6       2  150064       2.2008     0.013874
enh57047     1  205392400  205393400      1       1  150064       1.6548      0.04898
enh57056     1  205461500  205462500      6       2  150064       1.9059     0.028332
enh57063     1  205492200  205493200      3       2  150064       1.7294      0.04187
enh57074     1  205629600  205630600      1       1  150064       1.7395      0.04097
enh57079     1  205662400  205663400      3       2  150064       2.1211     0.016956
enh57087     1  205761300  205762300      4       2  150064        2.162     0.015311
enh57114     1  206588800  206589800      3       1  150064       1.7445     0.040532
enh57119     1  206645500  206646500      6       3  150064       1.8622     0.031289
enh57120     1  206647200  206648200      6       3  150064       2.0052     0.022472
enh57162     1  207220800  207221800      4       2  150064       1.7642      0.03885
enh57164     1  207224800  207225800      3       1  150064       3.1904    0.0007105
enh57193     1  207923900  207924900      3       2  150064       3.4532   0.00027701
enh57194     1  207928000  207929000      1       1  150064       3.3754    0.0003685
enh57195     1  207981000  207982000      1       1  150064       2.4355     0.007435
enh57196     1  207992000  207993000      1       1  150064       4.9996    2.872e-07
enh57198     1  207997200  207998200      3       2  150064       3.7363   9.3371e-05
enh57199     1  207999700  208000700      3       2  150064       3.7421   9.1233e-05
enh57200     1  208011600  208012600      2       1  150064       2.2074     0.013642
enh57201     1  208015100  208016100      2       1  150064       1.8245     0.034038
enh57202     1  208018200  208019200      5       2  150064       4.1152   1.9342e-05
enh57203     1  208026200  208027200      6       3  150064       2.7576     0.002911
enh57204     1  208031800  208032800      6       3  150064       3.0814    0.0010301
enh57206     1  208058500  208059500      3       1  150064       2.3672    0.0089614
enh57225     1  208263500  208264500      3       1  150064       2.8185    0.0024121
enh57226     1  208266600  208267600      4       2  150064        2.623    0.0043586
enh57230     1  208284700  208285700      3       2  150064       2.0024     0.022622
enh57231     1  208291600  208292600      7       4  150064       2.6452    0.0040819
enh57232     1  208293500  208294500      6       2  150064       2.0621     0.019599
enh57233     1  208300900  208301900     10       2  150064       3.0871    0.0010106
enh57240     1  208338000  208339000      6       2  150064        1.831     0.033548
enh57250     1  208382400  208383400      4       2  150064       2.1891     0.014296
enh57273     1  208528700  208529700      4       2  150064       1.7641     0.038858
enh57279     1  208628900  208629900      2       1  150064       1.8463     0.032421
enh57299     1  209110200  209111200      2       1  150064       2.0943     0.018118
enh57305     1  209285800  209286800      1       1  150064       2.0078      0.02233
enh57306     1  209304300  209305300      3       1  150064       2.1585     0.015443
enh57307     1  209307200  209308200      5       2  150064       2.6634    0.0038675
enh57333     1  209571700  209572700      1       1  150064       2.1746      0.01483
enh57428     1  211209800  211210800      2       1  150064       1.9052     0.028377
enh57430     1  211337400  211338400      3       2  150064       2.2372     0.012638
enh57432     1  211419400  211420400      2       1  150064       2.6542    0.0039752
enh57433     1  211420800  211421800      3       1  150064       2.7188    0.0032755
enh57451     1  211686800  211687800      6       2  150064       2.1991     0.013937
enh57452     1  211687200  211688200      5       2  150064       1.6472     0.049762
enh57497     1  212428700  212429700      7       2  150064       2.3348    0.0097762
enh57506     1  212483800  212484800      1       1  150064       2.2238      0.01308
enh57510     1  212604200  212605200      2       1  150064       1.7314      0.04169
enh57511     1  212605200  212606200      5       3  150064       2.1691     0.015036
enh57599     1  213843300  213844300     12       3  150064       2.0116      0.02213
enh57605     1  214049600  214050600      4       2  150064       1.7873     0.036945
enh57607     1  214175200  214176200      3       2  150064       2.8987    0.0018733
enh57618     1  214280300  214281300      4       2  150064       1.9413      0.02611
enh57624     1  214337400  214338400      2       1  150064       1.8929     0.029184
enh57630     1  214421900  214422900      2       1  150064        1.672     0.047259
enh57631     1  214432500  214433500      1       1  150064       3.8431    6.075e-05
enh57638     1  214469800  214470800      2       1  150064       1.8409     0.032815
enh57640     1  214479400  214480400      4       2  150064        2.802    0.0025395
enh57643     1  214492200  214493200      3       2  150064       2.9578     0.001549
enh57644     1  214500600  214501600      5       2  150064       2.2221     0.013137
enh57647     1  214510600  214511600      4       2  150064       2.3236     0.010075
enh57648     1  214522600  214523600      1       1  150064       2.5352     0.005619
enh57667     1  214633500  214634500      7       1  150064       1.7358     0.041304
enh57670     1  214640300  214641300      6       2  150064       1.6677     0.047688
enh57673     1  214659500  214660500      6       3  150064       1.9881     0.023398
enh57679     1  214671200  214672200      4       1  150064       1.8782     0.030174
enh57681     1  214678500  214679500      9       3  150064       2.4045     0.008098
enh57687     1  214693800  214694800      2       1  150064       1.9989     0.022807
enh57698     1  214726500  214727500      6       3  150064       1.8239     0.034083
enh57699     1  214730900  214731900      2       1  150064       2.1024     0.017761
enh57846     1  218632200  218633200      3       2  150064       2.6463    0.0040688
enh57847     1  218633700  218634700      1       1  150064       2.3116       0.0104
enh57860     1  218720800  218721800      3       2  150064       1.8253     0.033979
enh57909     1  219834400  219835400      2       1  150064       1.9995     0.022779
enh57928     1  220392100  220393100      4       2  150064       2.8033    0.0025288
enh57934     1  220447000  220448000      2       1  150064       1.6588     0.048577
enh57962     1  220924000  220925000      1       1  150064       2.1008      0.01783
enh57979     1  221447800  221448800      1       1  150064       2.5685     0.005107
enh57980     1  221457100  221458100      3       1  150064       2.2886     0.011052
enh58006     1  221916800  221917800      5       2  150064       3.1988   0.00068992
enh58031     1  222628200  222629200      3       1  150064       2.8637    0.0020939
enh58034     1  222792800  222793800      3       1  150064       1.7014     0.044431
enh58045     1  223040500  223041500      1       1  150064       1.9171      0.02761
enh58052     1  223114600  223115600      1       1  150064       2.3917     0.008385
enh58094     1  223840300  223841300      6       2  150064       2.2187     0.013252
enh58095     1  223871400  223872400      4       2  150064       2.3263     0.010002
enh58096     1  223888100  223889100      1       1  150064       1.9712      0.02435
enh58097     1  223890100  223891100      2       1  150064       2.9555    0.0015611
enh58099     1  223905200  223906200      5       3  150064       3.2641    0.0005491
enh58101     1  223913100  223914100      1       1  150064       2.8498     0.002187
enh58102     1  223914000  223915000      1       1  150064       2.9057     0.001832
enh58103     1  223915000  223916000      2       1  150064       2.8231    0.0023782
enh58105     1  223921100  223922100      2       1  150064       2.6168    0.0044382
enh58109     1  223930100  223931100      9       2  150064        1.693     0.045231
enh58112     1  223952700  223953700      3       1  150064       2.5186    0.0058919
enh58113     1  223959100  223960100      4       2  150064       3.7196   9.9754e-05
enh58114     1  223963200  223964200      2       1  150064       2.9646    0.0015153
enh58116     1  224007900  224008900      1       1  150064        2.297      0.01081
enh58117     1  224010300  224011300      2       1  150064       3.6485   0.00013189
enh58121     1  224028300  224029300      3       2  150064       3.4412   0.00028959
enh58122     1  224030200  224031200      1       1  150064       3.5734    0.0001762
enh58154     1  224546400  224547400      2       1  150064       2.3981    0.0082411
enh58158     1  224626200  224627200      2       1  150064       2.3043     0.010602
enh58160     1  224644200  224645200      4       2  150064       1.9456     0.025854
enh58165     1  224689400  224690400      3       2  150064       2.1965     0.014029
enh58173     1  224794800  224795800      3       2  150064       1.7776     0.037732
enh58177     1  224822700  224823700      2       1  150064       2.6604    0.0039026
enh58178     1  224824900  224825900      2       1  150064       1.6773     0.046737
enh58179     1  224827300  224828300      3       1  150064       2.4389    0.0073659
enh58181     1  224872200  224873200      5       1  150064       2.2696     0.011615
enh58184     1  224891300  224892300      3       1  150064         1.98      0.02385
enh58188     1  224926900  224927900      2       1  150064       1.8019     0.035784
enh58257     1  225884700  225885700      2       1  150064       1.7137     0.043293
enh58262     1  225933600  225934600      1       1  150064       1.8974      0.02889
enh58263     1  225934900  225935900      4       2  150064       1.8791     0.030115
enh58264     1  225938900  225939900      4       2  150064       1.7051      0.04409
enh58275     1  226003000  226004000      2       1  150064       1.9121     0.027931
enh58277     1  226012000  226013000      9       3  150064       2.0852     0.018525
enh58278     1  226014500  226015500      5       2  150064       2.7154    0.0033097
enh58281     1  226037500  226038500      4       2  150064       1.7418     0.040769
enh58282     1  226053800  226054800      5       2  150064        2.225      0.01304
enh58284     1  226065400  226066400      4       1  150064       2.1929     0.014158
enh58285     1  226077500  226078500      4       2  150064       2.0269     0.021338
enh58286     1  226084300  226085300      2       1  150064       1.8774     0.030233
enh58297     1  226184400  226185400      2       1  150064        1.676     0.046864
enh58298     1  226187600  226188600      3       2  150064       1.8656     0.031051
enh58302     1  226254300  226255300      2       1  150064       2.7206    0.0032585
enh58309     1  226311700  226312700      2       1  150064       2.9394    0.0016442
enh58311     1  226316000  226317000      4       2  150064       1.9077     0.028218
enh58312     1  226320200  226321200      5       3  150064       1.6661     0.047846
enh58313     1  226322900  226323900      2       1  150064       2.2549     0.012069
enh58321     1  226403100  226404100      2       1  150064       2.1089     0.017478
enh58322     1  226407900  226408900      3       1  150064       2.4499    0.0071443
enh58324     1  226460000  226461000      1       1  150064       2.2138      0.01342
enh58334     1  226596000  226597000      5       2  150064       1.6976     0.044794
enh58336     1  226611800  226612800      8       2  150064       1.7244      0.04232
enh58344     1  226679200  226680200      4       2  150064       1.6476     0.049714
enh58354     1  226825300  226826300      1       1  150064       2.5273     0.005747
enh58355     1  226827900  226828900      3       2  150064       2.9688    0.0014947
enh58356     1  226831800  226832800      4       2  150064       1.8042     0.035604
enh58358     1  226846500  226847500      2       1  150064       2.5549    0.0053116
enh58372     1  226910300  226911300      4       2  150064       1.9897     0.023313
enh58374     1  226915100  226916100      3       2  150064       2.0848     0.018542
enh58375     1  226919400  226920400      4       2  150064       2.7857    0.0026707
enh58379     1  226951600  226952600      1       1  150064       2.1459      0.01594
enh58385     1  227014800  227015800      5       2  150064       2.1254     0.016775
enh58391     1  227059800  227060800      2       1  150064       2.0152     0.021944
enh58392     1  227061400  227062400      6       3  150064       1.9688     0.024489
enh58393     1  227063100  227064100      4       2  150064       1.6895     0.045558
enh58394     1  227071400  227072400      5       2  150064       2.2744      0.01147
enh58412     1  227422400  227423400      3       2  150064       1.9661     0.024641
enh58420     1  227517800  227518800      4       2  150064       2.9753    0.0014634
enh58421     1  227544200  227545200      6       2  150064       2.4737    0.0066859
enh58478     1  228873700  228874700      9       4  150064       1.9712      0.02435
enh58497     1  229036100  229037100      2       1  150064       1.7754     0.037917
enh58502     1  229056800  229057800      5       3  150064       1.6806     0.046416
enh58508     1  229104600  229105600      4       2  150064       1.9721     0.024302
enh58522     1  229212400  229213400      1       1  150064       1.7192      0.04279
enh58593     1  230193600  230194600      2       1  150064       2.7996    0.0025583
enh58601     1  230239500  230240500      3       1  150064       3.5876   0.00016688
enh58602     1  230247500  230248500      3       2  150064       4.1016   2.0518e-05
enh58603     1  230251200  230252200      3       1  150064       4.2486   1.0756e-05
enh58604     1  230256000  230257000      3       2  150064       2.5537    0.0053289
enh58606     1  230263200  230264200     10       3  150064       3.2148   0.00065264
enh58607     1  230265700  230266700      2       1  150064       1.8541     0.031859
enh58608     1  230272100  230273100     11       5  150064       3.1965   0.00069557
enh58609     1  230276000  230277000      4       2  150064       1.9726     0.024272
enh58618     1  230310600  230311600      7       2  150064       2.2139     0.013419
enh58620     1  230321400  230322400      3       2  150064       1.7254     0.042229
enh58633     1  230442700  230443700      2       1  150064        2.506    0.0061058
enh58706     1  231654200  231655200      1       1  150064       1.7739      0.03804
enh58765     1  232502800  232503800      2       1  150064       1.9408     0.026144
enh58770     1  232564300  232565300      1       1  150064       2.6404     0.004141
enh58771     1  232573700  232574700      3       1  150064       2.5378    0.0055771
enh58772     1  232589900  232590900      3       1  150064       2.8087    0.0024873
enh58774     1  232608300  232609300      3       1  150064       2.1716     0.014942
enh58775     1  232613200  232614200      1       1  150064       1.8193      0.03443
enh58776     1  232622500  232623500      5       1  150064       2.6559    0.0039546
enh58777     1  232634000  232635000      3       2  150064       2.6696    0.0037972
enh58852     1  233426500  233427500      3       1  150064       1.6804     0.046444
enh58886     1  234361600  234362600      1       1  150064       1.8965      0.02895
enh58895     1  234610800  234611800     11       2  150064       1.8984      0.02882
enh58897     1  234626500  234627500      9       5  150064       2.6977    0.0034906
enh58898     1  234630600  234631600      5       2  150064       1.9164     0.027658
enh58899     1  234635200  234636200      4       2  150064        3.127   0.00088305
enh58901     1  234648000  234649000      5       2  150064       1.6483     0.049641
enh58902     1  234650900  234651900      2       1  150064       1.9779     0.023968
enh58937     1  234895800  234896800      3       2  150064       1.7982     0.036074
enh59005     1  235805700  235806700      5       2  150064       2.0067     0.022393
enh59006     1  235809500  235810500      3       1  150064       2.7014    0.0034525
enh59042     1  236450700  236451700      3       2  150064       2.1894     0.014284
enh59049     1  236665700  236666700      1       1  150064       1.7372      0.04118
enh59099     1  237996500  237997500      4       2  150064       1.8512     0.032067
enh59107     1  238139400  238140400      3       2  150064       2.2004     0.013888
enh59116     1  238340700  238341700      3       1  150064       2.0903     0.018295
enh59118     1  238353800  238354800      2       1  150064       2.1704      0.01499
enh59122     1  238543000  238544000      4       2  150064       1.9343      0.02654
enh59123     1  238602300  238603300      1       1  150064       1.9896      0.02332
enh59133     1  239224800  239225800      1       1  150064       1.7285      0.04195
enh59134     1  239270300  239271300      4       2  150064       4.2698   9.7813e-06
enh59136     1  239288700  239289700      5       2  150064       2.4037    0.0081155
enh59137     1  239396100  239397100      1       1  150064       1.8159      0.03469
enh59138     1  239405700  239406700      1       1  150064       1.9456      0.02585
enh59139     1  239450400  239451400      2       1  150064       1.7559     0.039552
enh59162     1  240072900  240073900      3       1  150064       2.0443     0.020461
enh59163     1  240073500  240074500      2       1  150064       2.0108     0.022171
enh59167     1  240192900  240193900      3       1  150064       1.9521     0.025463
enh59168     1  240194400  240195400      4       2  150064       3.1986   0.00069042
enh59169     1  240219400  240220400     12       1  150064       3.6799   0.00011668
enh59175     1  240302400  240303400      1       1  150064       2.7091     0.003373
enh59176     1  240348400  240349400      2       1  150064       2.3272     0.009978
enh59177     1  240363100  240364100      3       1  150064       1.6688      0.04758
enh59188     1  241133000  241134000      9       1  150064       1.7847     0.037152
enh59189     1  241171200  241172200      4       2  150064       2.0252     0.021422
enh59192     1  241175700  241176700      3       2  150064       1.6463     0.049853
enh59193     1  241197300  241198300      3       1  150064       1.9953     0.023005
enh59202     1  241365500  241366500      5       3  150064       1.7921     0.036558
enh59204     1  241389200  241390200      3       2  150064       2.0176     0.021816
enh59213     1  241790700  241791700      6       2  150064       2.5618    0.0052061
enh59215     1  241800000  241801000      6       3  150064         1.78     0.037537
enh59259     1  243277100  243278100      2       1  150064       2.1798     0.014634
enh59261     1  243368400  243369400      1       1  150064       3.2555    0.0005659
enh59263     1  243411400  243412400      2       1  150064       3.4903   0.00024122
enh59264     1  243413700  243414700      3       2  150064       4.2886   8.9917e-06
enh59265     1  243420000  243421000      1       1  150064       4.8412    6.453e-07
enh59268     1  243449500  243450500      1       1  150064       4.8785    5.346e-07
enh59271     1  243470200  243471200      4       2  150064       4.4928   3.5141e-06
enh59277     1  243558000  243559000      2       1  150064       1.9029     0.028525
enh59282     1  243603100  243604100      3       1  150064       2.1631     0.015268
enh59284     1  243644500  243645500      2       1  150064       4.1066   2.0075e-05
enh59285     1  243646800  243647800      3       1  150064       3.6675   0.00012246
enh59286     1  243652900  243653900      1       1  150064        3.928    4.283e-05
enh59290     1  243677000  243678000      1       1  150064       3.9017    4.776e-05
enh59292     1  243722500  243723500      3       2  150064       3.9487   3.9293e-05
enh59298     1  243881100  243882100      2       1  150064       4.5163   3.1464e-06
enh59304     1  243909800  243910800      1       1  150064       4.8363    6.613e-07
enh59305     1  243914600  243915600      2       1  150064        3.559   0.00018614
enh59306     1  243930000  243931000      3       2  150064       3.2508   0.00057541
enh59308     1  243955200  243956200      2       1  150064       4.2876   9.0309e-06
enh59309     1  243982200  243983200      3       2  150064       3.1659   0.00077312
enh59311     1  244014700  244015700      1       1  150064       3.3251     0.000442
enh59314     1  244093800  244094800      2       1  150064       2.5559     0.005296
enh59316     1  244102400  244103400      1       1  150064       2.3782     0.008698
enh59321     1  244131700  244132700      1       1  150064       2.2527      0.01214
enh59331     1  244255800  244256800      5       2  150064       1.7725     0.038157
enh59341     1  244377300  244378300      6       2  150064       2.5072    0.0060851
enh59344     1  244397200  244398200      5       2  150064       2.1008     0.017831
enh59360     1  244552200  244553200      2       1  150064       3.4996   0.00023301
enh59366     1  244612000  244613000      2       1  150064       2.3452    0.0095087
enh59369     1  244623600  244624600      3       2  150064       1.7861     0.037045
enh59377     1  244827800  244828800      5       2  150064       1.6453     0.049952
enh59426     1  245541600  245542600      8       4  150064       2.0423     0.020562
enh59429     1  245565000  245566000      4       2  150064       1.7391     0.041009
enh59430     1  245567600  245568600      1       1  150064       1.6668      0.04778
enh59445     1  245761900  245762900      9       2  150064       2.4489    0.0071648
enh59469     1  246149700  246150700      3       2  150064       2.1807     0.014603
enh59482     1  246373800  246374800     11       3  150064        1.677     0.046776
enh59483     1  246382500  246383500     10       3  150064        2.497     0.006262
enh59484     1  246426200  246427200      6       2  150064       2.7843    0.0026818
enh59485     1  246430700  246431700      6       2  150064       2.1436     0.016034
enh59486     1  246446900  246447900      3       2  150064       2.4047    0.0080937
enh59496     1  246560800  246561800      2       1  150064       1.9732     0.024234
enh59502     1  246771600  246772600      3       1  150064       2.1364     0.016321
enh59503     1  246780600  246781600      1       1  150064       2.0088      0.02228
enh59510     1  246931200  246932200      7       2  150064       1.6483     0.049641
enh59564     1  249153600  249154600      1       1  150064       1.7791      0.03761
enh66278     2     232800     233800      1       1  150064       1.8119        0.035
enh66322     2     809100     810100      2       1  150064       3.0384    0.0011894
enh66323     2     826200     827200      5       2  150064       2.2653     0.011746
enh66327     2     888800     889800      8       4  150064       1.6508     0.049386
enh66328     2     899300     900300      7       3  150064       1.9381     0.026303
enh66329     2     920000     921000      5       2  150064       1.9155     0.027718
enh66332     2     974700     975700      9       2  150064       2.0979     0.017959
enh66333     2     980500     981500      2       1  150064       1.7334     0.041513
enh66334     2     985300     986300      1       1  150064       2.3834     0.008577
enh66335     2    1005900    1006900      2       1  150064       2.2477     0.012297
enh66336     2    1023600    1024600      4       2  150064       2.4254    0.0076464
enh66378     2    1733700    1734700      6       2  150064        1.825     0.033997
enh66379     2    1744200    1745200      7       3  150064       1.8368     0.033118
enh66381     2    1770500    1771500      4       1  150064       2.0851      0.01853
enh66420     2    2685100    2686100      3       2  150064       1.9542     0.025338
enh66425     2    2775900    2776900      7       3  150064       2.4257    0.0076399
enh66440     2    3099100    3100100      1       1  150064       2.2107      0.01353
enh66448     2    3204000    3205000      6       2  150064       1.6769     0.046783
enh66450     2    3260600    3261600      5       2  150064       1.6683     0.047625
enh66453     2    3292100    3293100      4       2  150064        2.049     0.020233
enh66523     2    5375600    5376600      2       1  150064       2.8545     0.002155
enh66524     2    5389600    5390600      5       1  150064       3.3902   0.00034918
enh66525     2    5431600    5432600      5       2  150064       3.1572   0.00079637
enh66526     2    5483600    5484600      2       1  150064       3.4903   0.00024125
enh66546     2    5825400    5826400      3       2  150064       2.8321    0.0023121
enh66549     2    5842800    5843800      1       1  150064       4.1061    2.012e-05
enh66550     2    5863900    5864900      6       2  150064       2.1029     0.017737
enh66551     2    5864900    5865900      5       2  150064       2.0876     0.018416
enh66552     2    5867100    5868100      6       2  150064       1.8706     0.030702
enh66590     2    6465200    6466200      4       2  150064        1.665     0.047954
enh66622     2    7060100    7061100      7       3  150064       1.9216     0.027327
enh66624     2    7071000    7072000      5       2  150064       1.9998     0.022762
enh66637     2    7200400    7201400      3       2  150064       1.6484     0.049634
enh66656     2    7571500    7572500      1       1  150064       1.9847      0.02359
enh66657     2    7591900    7592900      3       1  150064       3.3375   0.00042262
enh66682     2    8112500    8113500      4       2  150064       2.1318     0.016512
enh66711     2    8585100    8586100      5       2  150064       2.9833    0.0014258
enh66716     2    8645400    8646400      1       1  150064       2.3266     0.009994
enh66719     2    8679900    8680900      2       1  150064       2.4627    0.0068955
enh66733     2    8797200    8798200      4       2  150064       1.9805     0.023821
enh66735     2    8826000    8827000      2       1  150064       1.7307     0.041755
enh66740     2    8991900    8992900      2       1  150064        1.737     0.041194
enh66763     2    9245900    9246900      5       2  150064       1.9482     0.025694
enh66768     2    9314700    9315700      3       1  150064       2.0327     0.021043
enh66770     2    9331000    9332000      2       1  150064       2.0791     0.018805
enh66773     2    9352600    9353600      3       2  150064       2.0856     0.018507
enh66778     2    9370600    9371600      1       1  150064       1.9795      0.02388
enh66779     2    9374800    9375800      3       2  150064       2.6613    0.0038922
enh66786     2    9391800    9392800      4       2  150064       3.0426    0.0011728
enh66793     2    9408300    9409300      4       2  150064       2.3659    0.0089922
enh66794     2    9409400    9410400      3       2  150064       1.9146     0.027771
enh66805     2    9472000    9473000      2       1  150064       2.5718    0.0050588
enh66832     2    9788800    9789800      1       1  150064       1.8615      0.03134
enh66833     2    9790200    9791200      2       1  150064       2.2059     0.013696
enh66863     2   10109000   10110000      5       2  150064       1.7999     0.035938
enh66866     2   10130400   10131400      4       1  150064       1.6644     0.048016
enh66868     2   10146500   10147500      9       4  150064       1.7009     0.044479
enh66892     2   10365400   10366400      3       2  150064       1.8001     0.035919
enh66920     2   10544600   10545600      2       1  150064       1.6705     0.047411
enh66947     2   10954200   10955200      4       2  150064       2.5586    0.0052546
enh67003     2   11533500   11534500      2       1  150064       2.2141     0.013412
enh67004     2   11535100   11536100      5       2  150064        1.661     0.048357
enh67008     2   11602300   11603300      4       1  150064       1.8165     0.034648
enh67009     2   11613500   11614500      5       2  150064       1.7723     0.038169
enh67034     2   11889500   11890500      4       2  150064       1.7365     0.041234
enh67037     2   11918900   11919900      2       1  150064        1.751      0.03997
enh67045     2   12036500   12037500      6       2  150064       1.9604     0.024973
enh67046     2   12060800   12061800      1       1  150064       1.6579      0.04867
enh67058     2   12236600   12237600      4       2  150064       1.7066     0.043945
enh67060     2   12249400   12250400      5       2  150064       1.6559     0.048875
enh67061     2   12295400   12296400      2       1  150064       2.0491     0.020224
enh67071     2   12443700   12444700      2       1  150064       1.8588     0.031527
enh67081     2   12591100   12592100      1       1  150064        1.702      0.04438
enh67084     2   12654400   12655400      3       1  150064       2.3348    0.0097762
enh67087     2   12695300   12696300      2       1  150064       1.8598     0.031459
enh67089     2   12765000   12766000      2       1  150064       2.7038    0.0034275
enh67090     2   12776700   12777700      1       1  150064       3.2707    0.0005364
enh67097     2   12881100   12882100      4       2  150064       1.7151     0.043167
enh67127     2   15072300   15073300      4       1  150064       1.7587     0.039318
enh67142     2   15304500   15305500      4       2  150064       2.4322    0.0075034
enh67143     2   15309900   15310900      6       2  150064       2.6182    0.0044192
enh67150     2   15497800   15498800      3       1  150064       1.7717      0.03822
enh67153     2   15529700   15530700      4       1  150064       1.8065     0.035421
enh67157     2   15578200   15579200      2       1  150064       2.0762     0.018936
enh67159     2   15699100   15700100      4       1  150064       1.8447     0.032539
enh67161     2   15709900   15710900      1       1  150064       1.8396      0.03291
enh67162     2   15717100   15718100      3       1  150064        1.681     0.046378
enh67191     2   16078200   16079200      3       1  150064       2.3687    0.0089256
enh67195     2   16105400   16106400      2       1  150064       1.6605      0.04841
enh67211     2   16168400   16169400      4       2  150064       1.8838     0.029797
enh67251     2   16512400   16513400      1       1  150064       1.6884      0.04567
enh67312     2   17833600   17834600      3       1  150064       2.6842    0.0036355
enh67315     2   17932500   17933500      3       1  150064       1.9908     0.023252
enh67316     2   17936900   17937900      1       1  150064       2.1711      0.01496
enh67317     2   17974800   17975800      1       1  150064       2.1191      0.01704
enh67318     2   17980800   17981800      9       2  150064       2.5341    0.0056366
enh67319     2   17996600   17997600      3       1  150064       2.3427    0.0095728
enh67321     2   18008400   18009400      5       2  150064       3.9126   4.5662e-05
enh67322     2   18074000   18075000      6       3  150064       3.7365   9.3316e-05
enh67323     2   18095000   18096000      3       1  150064        2.384    0.0085622
enh67325     2   18100000   18101000      4       2  150064       1.7179     0.042909
enh67358     2   19319100   19320100      3       1  150064       2.0728     0.019094
enh67359     2   19320700   19321700      3       1  150064       2.1935     0.014136
enh67362     2   19427500   19428500      1       1  150064       2.0583      0.01978
enh67366     2   19661100   19662100      3       1  150064       2.7207    0.0032568
enh67405     2   20366200   20367200      3       1  150064       1.7712     0.038263
enh67406     2   20369300   20370300      6       3  150064       1.8979     0.028855
enh67459     2   20773600   20774600      3       1  150064       2.7904    0.0026325
enh67460     2   20778400   20779400      5       2  150064       2.1759      0.01478
enh67462     2   20789400   20790400      4       2  150064       1.7615      0.03908
enh67463     2   20792600   20793600      9       3  150064       3.3766   0.00036691
enh67465     2   20799400   20800400      2       1  150064       2.8068    0.0025015
enh67468     2   20816200   20817200      9       2  150064       1.8717     0.030626
enh67473     2   20841500   20842500      4       2  150064       2.0273     0.021318
enh67499     2   21511600   21512600      3       1  150064       2.1364     0.016322
enh67522     2   22079000   22080000      2       1  150064       2.7929    0.0026119
enh67529     2   22301200   22302200      1       1  150064       2.3885     0.008459
enh67530     2   22367000   22368000      3       1  150064       2.7072    0.0033925
enh67531     2   22416600   22417600      3       1  150064       1.6598     0.048475
enh67534     2   22552700   22553700      3       2  150064       3.7269   9.6941e-05
enh67537     2   22599800   22600800      2       1  150064        2.362    0.0090878
enh67538     2   22605300   22606300      3       2  150064       3.8428   6.0826e-05
enh67539     2   22685000   22686000      1       1  150064       4.7121    1.226e-06
enh67540     2   22708200   22709200      3       1  150064       4.1142   1.9424e-05
enh67546     2   22917400   22918400      2       1  150064       1.8659     0.031029
enh67567     2   23502800   23503800      3       2  150064       1.8871     0.029575
enh67582     2   23703500   23704500      4       2  150064       1.8388     0.032972
enh67590     2   23732200   23733200      6       2  150064       4.0672   2.3792e-05
enh67591     2   23742800   23743800      2       1  150064       2.6736    0.0037517
enh67621     2   23921400   23922400      5       2  150064       1.6845      0.04604
enh67623     2   23973500   23974500      4       2  150064       2.6443    0.0040932
enh67628     2   24065400   24066400      3       2  150064       2.2515     0.012177
enh67631     2   24127600   24128600      2       1  150064       2.0112     0.022153
enh67632     2   24139300   24140300      3       2  150064       2.2082     0.013614
enh67633     2   24151300   24152300      2       1  150064       1.9116     0.027966
enh67634     2   24161500   24162500      1       1  150064       2.2362      0.01267
enh67635     2   24167300   24168300      4       2  150064       2.5825    0.0049048
enh67641     2   24250000   24251000      5       2  150064       2.3448    0.0095186
enh67657     2   24658300   24659300      3       1  150064       3.0806    0.0010329
enh67668     2   24809100   24810100      1       1  150064       2.3914     0.008392
enh67671     2   24836000   24837000      2       1  150064       1.8495     0.032195
enh67707     2   25320900   25321900      2       1  150064       1.9089     0.028136
enh67708     2   25328300   25329300      3       1  150064       3.6525   0.00012984
enh67709     2   25350300   25351300      1       1  150064       3.8986    4.837e-05
enh67710     2   25351500   25352500      6       3  150064        4.357    6.593e-06
enh67714     2   25413000   25414000      1       1  150064       3.5063    0.0002272
enh67715     2   25414900   25415900      1       1  150064       2.3023      0.01066
enh67717     2   25420500   25421500      2       1  150064       2.6263    0.0043163
enh67719     2   25437800   25438800      2       1  150064       3.3209   0.00044866
enh67722     2   25452800   25453800      5       2  150064       3.8577   5.7239e-05
enh67726     2   25485600   25486600      1       1  150064       2.2629      0.01182
enh67729     2   25498500   25499500      3       2  150064       2.4501    0.0071413
enh67730     2   25500900   25501900      2       1  150064       1.7057      0.04403
enh67732     2   25515200   25516200      1       1  150064       2.9953     0.001371
enh67736     2   25526600   25527600      4       2  150064       2.7383    0.0030879
enh67737     2   25535100   25536100      4       2  150064       2.3255     0.010024
enh67738     2   25545600   25546600      2       1  150064       1.7595     0.039251
enh67742     2   25598700   25599700      2       1  150064        4.143   1.7136e-05
enh67763     2   25944600   25945600      1       1  150064        1.879      0.03012
enh67767     2   26018700   26019700      6       3  150064       2.2002     0.013896
enh67772     2   26075100   26076100      5       2  150064       1.9901     0.023289
enh67782     2   26203000   26204000      1       1  150064       2.0723      0.01912
enh67783     2   26205800   26206800      2       1  150064       1.6586     0.048595
enh67784     2   26220200   26221200      7       3  150064       2.8477    0.0022021
enh67788     2   26254800   26255800      2       1  150064        2.286     0.011128
enh67803     2   26398100   26399100      6       2  150064       2.1345     0.016402
enh67804     2   26400800   26401800      2       1  150064       2.4287     0.007577
enh67805     2   26402500   26403500      3       1  150064        1.709     0.043728
enh67815     2   26579800   26580800      4       2  150064       1.6837     0.046123
enh67824     2   26700000   26701000      6       3  150064       2.3582    0.0091824
enh67845     2   26909200   26910200      3       2  150064        1.775     0.037948
enh67847     2   26932500   26933500      3       2  150064       2.1394     0.016201
enh67851     2   26972000   26973000      2       1  150064       2.8406    0.0022515
enh67856     2   26989600   26990600      4       2  150064       3.0451     0.001163
enh67857     2   26991700   26992700      2       1  150064       3.1258   0.00088647
enh67858     2   26994200   26995200      4       2  150064       3.3436   0.00041347
enh67860     2   27015200   27016200      4       2  150064       3.0559    0.0011218
enh67861     2   27030400   27031400      3       1  150064       3.4726   0.00025773
enh67862     2   27034300   27035300      3       2  150064       3.6098   0.00015322
enh67863     2   27076800   27077800      1       1  150064       2.7701     0.002802
enh67865     2   27106400   27107400      1       1  150064       3.1421    0.0008386
enh67868     2   27130200   27131200      3       1  150064       2.9491    0.0015937
enh67872     2   27160800   27161800      3       1  150064       3.0593    0.0011093
enh67873     2   27169500   27170500      3       1  150064       3.3761   0.00036755
enh67874     2   27197500   27198500      1       1  150064       3.3102    0.0004662
enh67875     2   27211100   27212100      1       1  150064       3.2155     0.000651
enh67876     2   27224400   27225400      1       1  150064       3.1894    0.0007128
enh67877     2   27226700   27227700      1       1  150064       3.3039    0.0004768
enh67878     2   27229600   27230600      2       1  150064         2.87    0.0020526
enh67881     2   27254300   27255300      1       1  150064       3.0193     0.001267
enh67882     2   27271800   27272800      2       1  150064       3.4335   0.00029787
enh67884     2   27295600   27296600      1       1  150064       2.9142     0.001783
enh67885     2   27300600   27301600      2       1  150064       3.1008   0.00096492
enh67890     2   27432500   27433500      6       3  150064       2.5913    0.0047811
enh67892     2   27441200   27442200      7       2  150064       2.4696    0.0067624
enh67893     2   27472900   27473900      1       1  150064       2.5646     0.005165
enh67895     2   27525700   27526700      2       1  150064       2.4601    0.0069449
enh67897     2   27544000   27545000      2       1  150064       1.9898     0.023304
enh67899     2   27574700   27575700      1       1  150064       2.7773     0.002741
enh67907     2   27632800   27633800      2       1  150064       2.0799     0.018769
enh67910     2   27664400   27665400      1       1  150064       3.1687    0.0007655
enh67913     2   27711200   27712200      4       2  150064       3.6298   0.00014183
enh67915     2   27850400   27851400      2       1  150064       1.8163      0.03466
enh67916     2   27877900   27878900      1       1  150064       3.9509    3.893e-05
enh67917     2   27888300   27889300      2       1  150064        1.985     0.023573
enh67925     2   27958600   27959600      2       1  150064       3.4552   0.00027493
enh67926     2   27974500   27975500      2       1  150064       4.2084   1.2859e-05
enh67928     2   27988400   27989400      2       1  150064       4.7245   1.1536e-06
enh67930     2   28018100   28019100      2       1  150064       4.0376   2.7006e-05
enh67931     2   28022000   28023000      2       1  150064       4.0494   2.5671e-05
enh67932     2   28139100   28140100      1       1  150064       2.2514      0.01218
enh67934     2   28167900   28168900      1       1  150064       3.9492    3.921e-05
enh67936     2   28181400   28182400      2       1  150064       4.3615   6.4582e-06
enh67940     2   28303300   28304300      5       3  150064       2.3963    0.0082801
enh67955     2   28543100   28544100      1       1  150064        1.844      0.03259
enh67957     2   28550300   28551300      1       1  150064       2.5517      0.00536
enh67959     2   28566100   28567100      1       1  150064       2.4836     0.006504
enh67971     2   28636700   28637700      1       1  150064       1.7349      0.04138
enh67972     2   28646200   28647200      6       3  150064       3.0378    0.0011914
enh67973     2   28659200   28660200      3       2  150064       3.1227   0.00089589
enh67974     2   28745000   28746000      5       3  150064       2.8623    0.0021031
enh67976     2   28750600   28751600      4       2  150064       2.0234     0.021514
enh68001     2   29032500   29033500      2       1  150064        3.181   0.00073373
enh68013     2   29276000   29277000      5       2  150064       2.8081    0.0024921
enh68014     2   29277900   29278900      2       1  150064        1.752     0.039889
enh68020     2   29379700   29380700      2       1  150064       1.7538     0.039734
enh68022     2   29388000   29389000      4       2  150064       1.7388     0.041031
enh68035     2   29643500   29644500      2       1  150064       3.7114   0.00010305
enh68038     2   29673400   29674400      5       3  150064        2.048     0.020279
enh68039     2   29677700   29678700      3       2  150064       1.7575     0.039418
enh68043     2   29809600   29810600      2       1  150064       2.0247     0.021447
enh68045     2   29835200   29836200      3       1  150064       1.8898     0.029395
enh68058     2   30145400   30146400      4       2  150064       2.2285     0.012924
enh68087     2   30573700   30574700      2       1  150064       1.7935     0.036448
enh68111     2   30827100   30828100      1       1  150064       1.9636      0.02479
enh68167     2   32236600   32237600      3       2  150064       2.2825     0.011229
enh68246     2   33905500   33906500      1       1  150064       1.9595      0.02503
enh68263     2   34956100   34957100      3       1  150064       1.6457     0.049917
enh68271     2   35453300   35454300      6       2  150064        2.091     0.018263
enh68273     2   35554000   35555000      1       1  150064       1.8636      0.03119
enh68274     2   35563500   35564500      2       1  150064       3.1877   0.00071707
enh68275     2   35597400   35598400      3       2  150064       2.4071    0.0080397
enh68281     2   35955200   35956200      7       3  150064       1.6464     0.049841
enh68296     2   36600300   36601300      1       1  150064       2.1792      0.01466
enh68311     2   36641700   36642700      4       2  150064       2.2387     0.012587
enh68312     2   36645300   36646300      1       1  150064       1.8216      0.03426
enh68314     2   36649700   36650700      4       2  150064       2.1602      0.01538
enh68325     2   36712900   36713900      2       1  150064       1.9432     0.025999
enh68337     2   36791400   36792400      4       2  150064       2.0243      0.02147
enh68340     2   36822500   36823500      7       2  150064       2.0295     0.021202
enh68350     2   36928200   36929200     10       3  150064       2.0389     0.020732
enh68351     2   36931400   36932400     11       3  150064       2.0386     0.020745
enh68360     2   37011900   37012900      1       1  150064        1.806      0.03546
enh68361     2   37024200   37025200      7       2  150064        2.172     0.014927
enh68362     2   37048400   37049400     10       2  150064       2.9124    0.0017931
enh68363     2   37051000   37052000      4       1  150064       2.5964    0.0047107
enh68369     2   37153500   37154500      3       2  150064       2.0538     0.019999
enh68371     2   37168800   37169800      2       1  150064       2.0733     0.019073
enh68373     2   37178800   37179800      3       2  150064       2.6045    0.0046003
enh68375     2   37183600   37184600      2       1  150064       3.4503   0.00027996
enh68376     2   37188600   37189600      2       1  150064       3.3872   0.00035306
enh68378     2   37194700   37195700      1       1  150064       2.9809     0.001437
enh68381     2   37384400   37385400      3       1  150064       1.8706     0.030697
enh68382     2   37407000   37408000      9       2  150064       2.2675     0.011681
enh68383     2   37408600   37409600     18       4  150064       2.4797    0.0065738
enh68385     2   37425100   37426100      5       3  150064       2.8351    0.0022909
enh68390     2   37460000   37461000      5       2  150064        3.157   0.00079709
enh68391     2   37490500   37491500      4       2  150064       4.0987   2.0773e-05
enh68392     2   37498400   37499400      6       3  150064       4.0798   2.2538e-05
enh68393     2   37528600   37529600      6       2  150064       3.2026   0.00068087
enh68394     2   37538900   37539900      4       2  150064       4.2399   1.1183e-05
enh68395     2   37544900   37545900      2       1  150064       3.1965   0.00069552
enh68396     2   37545900   37546900      3       1  150064        4.511   3.2259e-06
enh68397     2   37546800   37547800      3       1  150064       3.8713   5.4122e-05
enh68398     2   37548000   37549000      5       2  150064       3.6435   0.00013449
enh68399     2   37570200   37571200      5       2  150064       3.6298    0.0001418
enh68400     2   37572200   37573200      5       3  150064       1.9198     0.027439
enh68401     2   37576200   37577200      5       2  150064       2.9487    0.0015956
enh68404     2   37641800   37642800      3       2  150064       2.0303     0.021161
enh68406     2   37733900   37734900      4       1  150064       1.8585     0.031551
enh68422     2   37883100   37884100      1       1  150064       2.3419     0.009592
enh68468     2   38528800   38529800      5       1  150064       1.8383     0.033009
enh68481     2   38665900   38666900      3       2  150064       2.0174     0.021826
enh68482     2   38670300   38671300      2       1  150064       2.1099     0.017433
enh68507     2   38929400   38930400      1       1  150064       2.7657      0.00284
enh68508     2   38935600   38936600      3       2  150064       1.7953     0.036306
enh68509     2   38964400   38965400      2       1  150064       2.4299    0.0075516
enh68519     2   39208800   39209800      3       1  150064       1.9617     0.024897
enh68537     2   39388000   39389000      1       1  150064       1.7183      0.04287
enh68539     2   39407100   39408100      5       2  150064       1.8098     0.035167
enh68540     2   39429900   39430900      1       1  150064       2.4234     0.007687
enh68542     2   39454700   39455700      3       2  150064       1.8022     0.035754
enh68544     2   39468400   39469400      2       1  150064       2.1655     0.015175
enh68556     2   39609200   39610200      3       2  150064       1.9668     0.024605
enh68557     2   39614300   39615300      4       1  150064       1.7551     0.039622
enh68591     2   39767900   39768900      3       2  150064       2.6328    0.0042341
enh68592     2   39795600   39796600      2       1  150064       2.4136    0.0078969
enh68601     2   39887900   39888900      1       1  150064       1.9092      0.02812
enh68604     2   39922500   39923500      1       1  150064       2.2235      0.01309
enh68610     2   39999200   40000200      6       3  150064       2.5035    0.0061493
enh68611     2   40000700   40001700      1       1  150064       2.0746      0.01901
enh68613     2   40009800   40010800      1       1  150064       1.6763      0.04684
enh68621     2   40370600   40371600      2       1  150064       1.9983     0.022844
enh68622     2   40374000   40375000      1       1  150064       2.6507     0.004016
enh68632     2   40510400   40511400      3       1  150064       1.6625     0.048206
enh68639     2   40660600   40661600      5       2  150064       1.9355     0.026467
enh68640     2   40661600   40662600      6       2  150064       2.2159     0.013348
enh68642     2   40715100   40716100      4       2  150064       1.9466     0.025791
enh68643     2   40738800   40739800      4       1  150064       3.0293    0.0012257
enh68644     2   40761600   40762600      6       2  150064       2.7691    0.0028103
enh68649     2   40912000   40913000      1       1  150064        2.622     0.004371
enh68650     2   40959800   40960800      3       2  150064       1.8397     0.032907
enh68651     2   41000000   41001000      4       2  150064       1.7867     0.036995
enh68663     2   41553700   41554700      2       1  150064       2.0261     0.021377
enh68664     2   41602700   41603700      4       2  150064       2.3408    0.0096211
enh68665     2   41607000   41608000      3       1  150064       1.8285     0.033737
enh68674     2   42006500   42007500      2       1  150064       1.8318     0.033492
enh68774     2   42980900   42981900      2       1  150064       1.9769     0.024025
enh68777     2   43000400   43001400      1       1  150064       1.8987       0.0288
enh68778     2   43013100   43014100      4       2  150064       2.0223     0.021571
enh68790     2   43133500   43134500      3       2  150064       2.8706    0.0020482
enh68793     2   43161400   43162400      4       2  150064       2.0452     0.020417
enh68810     2   43253700   43254700     10       4  150064       1.7871     0.036963
enh68838     2   43379400   43380400      4       2  150064       1.9039      0.02846
enh68839     2   43385200   43386200      6       2  150064       1.7511     0.039966
enh68921     2   44330000   44331000      5       3  150064       2.1278     0.016678
enh68931     2   44409900   44410900      4       1  150064       1.8436     0.032623
enh68932     2   44410900   44411900      3       1  150064       1.7758     0.037883
enh68974     2   44902100   44903100      5       2  150064       1.9153     0.027729
enh68975     2   44907600   44908600      1       1  150064       1.7653      0.03876
enh69028     2   45775900   45776900      2       1  150064       1.7085     0.043773
enh69029     2   45781300   45782300      4       1  150064       1.9771     0.024014
enh69036     2   45895900   45896900      3       1  150064       2.4099    0.0079779
enh69043     2   45981800   45982800      4       1  150064       2.0872     0.018435
enh69044     2   45986200   45987200      2       1  150064       2.3983    0.0082368
enh69053     2   46063300   46064300      6       3  150064       1.9868      0.02347
enh69058     2   46115600   46116600      1       1  150064       2.2402      0.01254
enh69062     2   46149300   46150300      4       1  150064        1.812     0.034993
enh69068     2   46187300   46188300      4       2  150064       1.6761     0.046855
enh69069     2   46191000   46192000      7       3  150064       2.2814     0.011263
enh69073     2   46256200   46257200      4       2  150064       2.8866    0.0019472
enh69074     2   46269000   46270000      4       2  150064        2.281     0.011273
enh69110     2   46790000   46791000      1       1  150064       1.7709      0.03829
enh69113     2   46845200   46846200      1       1  150064       1.9138      0.02782
enh69136     2   47039000   47040000      3       1  150064       1.9108     0.028012
enh69174     2   47321600   47322600      9       3  150064       1.9372     0.026359
enh69178     2   47405200   47406200      1       1  150064       1.7925      0.03653
enh69183     2   47426100   47427100      3       2  150064       2.1413     0.016125
enh69186     2   47447600   47448600      3       1  150064       2.2461      0.01235
enh69188     2   47460600   47461600      7       4  150064       1.9557     0.025251
enh69193     2   47492100   47493100      7       4  150064       1.7038     0.044211
enh69230     2   47881700   47882700      6       3  150064       1.7479     0.040243
enh69238     2   47979000   47980000      3       2  150064       1.6925     0.045279
enh69239     2   47982500   47983500      1       1  150064       1.8897       0.0294
enh69243     2   48096700   48097700      2       1  150064       2.5491    0.0053994
enh69247     2   48128800   48129800      1       1  150064       2.9361     0.001662
enh69258     2   48398200   48399200      1       1  150064        2.484     0.006496
enh69261     2   48418200   48419200      2       1  150064       1.9518     0.025482
enh69263     2   48425900   48426900      7       4  150064       1.8813     0.029963
enh69267     2   48475800   48476800      1       1  150064       2.1128      0.01731
enh69269     2   48511300   48512300      2       1  150064       3.1667   0.00077087
enh69270     2   48543600   48544600      1       1  150064       2.8941     0.001901
enh69271     2   48545400   48546400      2       1  150064        2.511    0.0060198
enh69272     2   48547600   48548600      3       1  150064       2.4079    0.0080221
enh69273     2   48549600   48550600      2       1  150064       1.8534     0.031915
enh69274     2   48550300   48551300      4       2  150064       2.9982    0.0013577
enh69275     2   48551800   48552800      1       1  150064       2.8635     0.002095
enh69276     2   48552800   48553800      5       2  150064       2.6788    0.0036946
enh69277     2   48555400   48556400      3       2  150064       1.8866      0.02961
enh69279     2   48557400   48558400      5       2  150064       3.0344    0.0012052
enh69280     2   48568400   48569400      5       2  150064       3.3176   0.00045403
enh69281     2   48571100   48572100      5       2  150064       1.9774     0.024001
enh69282     2   48573000   48574000      4       2  150064       4.5346   2.8856e-06
enh69283     2   48579700   48580700      3       2  150064       1.6632     0.048138
enh69284     2   48583800   48584800      6       3  150064       2.2021     0.013828
enh69287     2   48624300   48625300      2       1  150064       1.8695     0.030779
enh69290     2   48642300   48643300      5       3  150064       2.5089    0.0060555
enh69291     2   48647100   48648100      4       2  150064       2.5545    0.0053166
enh69297     2   48706900   48707900      2       1  150064       3.8153   6.8017e-05
enh69298     2   48729000   48730000      2       1  150064       3.5185   0.00021701
enh69299     2   48736100   48737100      2       1  150064       2.8269      0.00235
enh69302     2   48755100   48756100      4       2  150064       1.8753     0.030375
enh69307     2   48787300   48788300      6       2  150064       1.8341     0.033317
enh69308     2   48794800   48795800      5       3  150064       2.1054     0.017629
enh69317     2   48946400   48947400      1       1  150064       2.2862      0.01112
enh69328     2   49256200   49257200      1       1  150064        1.689      0.04561
enh69354     2   50245400   50246400      4       1  150064       2.4162    0.0078426
enh69360     2   50388700   50389700      6       3  150064       1.6816     0.046326
enh69361     2   50420400   50421400      3       2  150064       2.3548    0.0092675
enh69362     2   50424000   50425000      5       2  150064       1.9771     0.024016
enh69366     2   50560600   50561600      2       1  150064        1.686     0.045902
enh69367     2   50562400   50563400      4       2  150064       2.8764    0.0020115
enh69372     2   50719000   50720000      1       1  150064       3.0002     0.001349
enh69373     2   50741800   50742800      6       2  150064       2.4816    0.0065406
enh69387     2   50990800   50991800      1       1  150064       2.0871      0.01844
enh69389     2   51002300   51003300      2       1  150064       3.0285    0.0012287
enh69391     2   51020400   51021400      2       1  150064       1.8581     0.031577
enh69400     2   51239500   51240500      1       1  150064       2.1981      0.01397
enh69427     2   52503500   52504500      6       2  150064       1.6644     0.048013
enh69461     2   53501800   53502800      2       1  150064       1.9385     0.026284
enh69474     2   53856600   53857600      5       2  150064       2.0779     0.018857
enh69475     2   53868300   53869300      2       1  150064       3.0968   0.00097806
enh69477     2   53996000   53997000      3       2  150064       2.2672      0.01169
enh69478     2   54009800   54010800      1       1  150064       2.2408      0.01252
enh69479     2   54010700   54011700      2       1  150064        3.487   0.00024424
enh69480     2   54053600   54054600      3       2  150064       2.6099    0.0045285
enh69484     2   54184200   54185200      2       1  150064       2.3289    0.0099325
enh69485     2   54185200   54186200      4       2  150064       1.7495     0.040102
enh69486     2   54189000   54190000      2       1  150064       2.5869     0.004842
enh69490     2   54315100   54316100      2       1  150064       1.8354     0.033224
enh69492     2   54330700   54331700      4       2  150064       2.5832    0.0048945
enh69493     2   54334900   54335900      6       2  150064       3.4022   0.00033419
enh69494     2   54341400   54342400      5       2  150064        2.161     0.015346
enh69507     2   54647700   54648700      2       1  150064       2.1387     0.016228
enh69517     2   54724800   54725800      6       4  150064       3.2476   0.00058198
enh69522     2   54746500   54747500      3       1  150064       3.4602   0.00026985
enh69529     2   54789600   54790600      1       1  150064       1.9019      0.02859
enh69531     2   54798900   54799900      9       4  150064       1.8721     0.030594
enh69532     2   54805100   54806100     10       1  150064       1.6721     0.047248
enh69533     2   54808500   54809500      3       1  150064       1.6691     0.047552
enh69534     2   54809600   54810600      3       1  150064       1.6892     0.045595
enh69538     2   54817000   54818000      6       3  150064       1.6763     0.046837
enh69539     2   54818300   54819300      3       1  150064        1.707     0.043912
enh69540     2   54823100   54824100      6       2  150064       1.6742     0.047044
enh69541     2   54830600   54831600      6       3  150064       3.0577    0.0011151
enh69542     2   54836900   54837900      3       2  150064        1.991     0.023239
enh69543     2   54851500   54852500      1       1  150064       2.3642     0.009035
enh69544     2   54861700   54862700      6       4  150064       2.7386    0.0030848
enh69545     2   54892900   54893900      1       1  150064       2.0337      0.02099
enh69547     2   54984500   54985500      1       1  150064        3.129    0.0008771
enh69550     2   55184200   55185200      5       3  150064       2.3312    0.0098702
enh69557     2   55238900   55239900      2       1  150064        1.676     0.046868
enh69558     2   55241800   55242800      1       1  150064         2.37     0.008894
enh69565     2   55279200   55280200      4       2  150064       1.8963     0.028959
enh69566     2   55283000   55284000      2       1  150064       2.3913    0.0083942
enh69572     2   55346700   55347700      8       4  150064       1.8709     0.030682
enh69581     2   55394800   55395800      4       2  150064       2.2021     0.013829
enh69590     2   55636000   55637000      7       2  150064       1.6988     0.044674
enh69592     2   55643400   55644400      5       2  150064       1.7164     0.043048
enh69611     2   56128400   56129400      4       2  150064       2.6212    0.0043808
enh69612     2   56235400   56236400      1       1  150064       2.2334      0.01276
enh69637     2   57196000   57197000      2       1  150064        1.652     0.049267
enh69638     2   57557200   57558200      1       1  150064       1.9717      0.02432
enh69644     2   57922900   57923900      4       2  150064       2.6884      0.00359
enh69647     2   57937800   57938800      2       1  150064       2.2719     0.011548
enh69648     2   57944600   57945600      3       2  150064       4.0842   2.2119e-05
enh69650     2   57948100   57949100      1       1  150064       4.7256    1.147e-06
enh69652     2   57987400   57988400      3       1  150064        6.074   6.2375e-10
enh69655     2   58113200   58114200      1       1  150064       6.1903    3.003e-10
enh69656     2   58129500   58130500      2       1  150064       5.5917   1.1246e-08
enh69657     2   58170400   58171400      3       1  150064        5.534   1.5651e-08
enh69659     2   58194400   58195400      2       1  150064       2.4394    0.0073553
enh69662     2   58272100   58273100      3       1  150064       3.1905   0.00071004
enh69663     2   58275300   58276300      2       1  150064       3.6076   0.00015451
enh69667     2   58336100   58337100      3       2  150064       2.5118    0.0060055
enh69668     2   58339300   58340300      1       1  150064       3.5187    0.0002168
enh69671     2   58435400   58436400      1       1  150064       3.2793    0.0005203
enh69672     2   58457700   58458700      3       2  150064       2.2396     0.012557
enh69674     2   58462200   58463200      3       2  150064        4.474   3.8389e-06
enh69676     2   58468400   58469400      2       1  150064       2.0918     0.018226
enh69677     2   58546300   58547300      1       1  150064       1.8606       0.0314
enh69678     2   58584200   58585200      4       2  150064       2.4145    0.0078785
enh69679     2   58653800   58654800      1       1  150064       2.5038     0.006144
enh69680     2   58656600   58657600      4       2  150064       3.1455   0.00082901
enh69681     2   58659100   58660100      3       2  150064       2.2453     0.012376
enh69683     2   58663300   58664300      2       1  150064       1.9798     0.023861
enh69684     2   58674500   58675500      3       2  150064       2.7116    0.0033483
enh69689     2   58734700   58735700      1       1  150064        1.764      0.03887
enh69690     2   58739700   58740700      3       2  150064       1.7319     0.041647
enh69691     2   58741200   58742200      2       1  150064       2.6583    0.0039271
enh69720     2   59157500   59158500      1       1  150064       2.8644     0.002089
enh69735     2   59641400   59642400      3       2  150064       2.0114     0.022143
enh69753     2   60291300   60292300      6       4  150064       2.4157    0.0078529
enh69755     2   60303800   60304800      3       2  150064       2.6796    0.0036851
enh69757     2   60352500   60353500      3       2  150064       1.9754     0.024113
enh69758     2   60440600   60441600      3       2  150064        2.635    0.0042066
enh69761     2   60512700   60513700      5       1  150064       2.3127     0.010369
enh69762     2   60517800   60518800      1       1  150064       2.3837      0.00857
enh69763     2   60522000   60523000      6       2  150064       1.9735     0.024219
enh69766     2   60580400   60581400      3       2  150064       2.5325     0.005662
enh69769     2   60628000   60629000      3       2  150064       2.5655    0.0051507
enh69771     2   60638400   60639400      1       1  150064       2.1762      0.01477
enh69784     2   60709900   60710900      3       2  150064       2.9125    0.0017926
enh69788     2   60735900   60736900      3       2  150064       2.6141    0.0044728
enh69790     2   60746900   60747900      3       1  150064       2.3493    0.0094038
enh69792     2   60754900   60755900      3       2  150064       2.0133      0.02204
enh69800     2   60875700   60876700      1       1  150064       3.2718    0.0005343
enh69801     2   60901800   60902800      3       1  150064        2.569    0.0050995
enh69802     2   60969200   60970200      5       3  150064       2.0049     0.022488
enh69803     2   60982400   60983400      4       2  150064       2.3444    0.0095296
enh69813     2   61469300   61470300      5       2  150064       2.1723     0.014918
enh69818     2   61666400   61667400      1       1  150064       3.3974    0.0003401
enh69829     2   61812300   61813300      1       1  150064       1.7928       0.0365
enh69866     2   62432100   62433100      2       1  150064       1.8729     0.030541
enh69871     2   62443800   62444800      1       1  150064       2.2089      0.01359
enh69873     2   62493300   62494300      2       1  150064       2.5248    0.0057878
enh69876     2   62532700   62533700      2       1  150064       1.9495     0.025616
enh69877     2   62536400   62537400      1       1  150064       2.1125      0.01732
enh69885     2   62597400   62598400      4       2  150064       1.7125     0.043403
enh69893     2   62692800   62693800      2       1  150064       2.5123    0.0059976
enh69894     2   62701400   62702400      3       2  150064       1.8237     0.034096
enh69895     2   62702800   62703800      3       2  150064       2.7505    0.0029754
enh69897     2   62712700   62713700      3       2  150064       2.3505    0.0093749
enh69898     2   62731800   62732800      2       1  150064       1.7793     0.037599
enh69902     2   62796600   62797600      5       2  150064       1.6803     0.046451
enh69904     2   62889100   62890100      3       2  150064       2.6658    0.0038403
enh69905     2   62891600   62892600      2       1  150064       1.8688     0.030828
enh69908     2   62934800   62935800      1       1  150064       3.1879    0.0007165
enh69910     2   62952300   62953300      1       1  150064       2.6627     0.003876
enh69916     2   62969100   62970100      1       1  150064       2.8907     0.001922
enh69917     2   62970400   62971400      1       1  150064       2.5492     0.005399
enh69919     2   63053000   63054000      1       1  150064       2.1685      0.01506
enh69923     2   63195500   63196500      1       1  150064        1.954      0.02535
enh69927     2   63223500   63224500      1       1  150064        2.065      0.01946
enh69987     2   64291400   64292400      5       3  150064       2.1085     0.017493
enh69989     2   64298800   64299800      7       3  150064       2.8003    0.0025525
enh70010     2   64423800   64424800      4       2  150064       1.7415     0.040802
enh70042     2   64679400   64680400      1       1  150064       1.6838      0.04611
enh70044     2   64687400   64688400      3       2  150064       2.2465     0.012337
enh70050     2   64749400   64750400      2       1  150064        1.778     0.037704
enh70128     2   65571400   65572400      3       1  150064        1.876     0.030326
enh70152     2   65634400   65635400      3       1  150064       1.6661     0.047848
enh70166     2   65772600   65773600      1       1  150064       3.1367    0.0008544
enh70169     2   65794000   65795000      9       3  150064       1.9967     0.022931
enh70218     2   66742900   66743900      1       1  150064        2.156      0.01554
enh70219     2   66744600   66745600      4       2  150064       2.4212    0.0077341
enh70222     2   66768300   66769300      3       1  150064       2.7564    0.0029225
enh70223     2   66770200   66771200      3       2  150064       2.8564    0.0021427
enh70245     2   67189800   67190800      1       1  150064       1.6593      0.04853
enh70253     2   67616100   67617100      5       2  150064       2.1368     0.016308
enh70254     2   67623600   67624600      1       1  150064       1.8751      0.03039
enh70266     2   68036400   68037400      6       3  150064       1.7839     0.037222
enh70276     2   68155700   68156700      1       1  150064        2.351     0.009362
enh70282     2   68386200   68387200      5       2  150064       2.8937    0.0019034
enh70286     2   68446100   68447100      2       1  150064       1.7764     0.037832
enh70292     2   68474700   68475700      4       1  150064       2.4528    0.0070881
enh70294     2   68483100   68484100      1       1  150064       2.8455     0.002217
enh70357     2   69525400   69526400      7       2  150064       2.2894     0.011029
enh70358     2   69536700   69537700      1       1  150064       1.9178      0.02757
enh70359     2   69586000   69587000      2       1  150064       1.8479      0.03231
enh70399     2   69969800   69970800      3       1  150064        2.275     0.011453
enh70404     2   70008400   70009400      1       1  150064        1.646      0.04988
enh70405     2   70016800   70017800      5       2  150064       1.7414     0.040805
enh70410     2   70055100   70056100      5       3  150064       2.4367    0.0074115
enh70420     2   70191000   70192000      1       1  150064       2.1937      0.01413
enh70422     2   70226100   70227100      1       1  150064       1.6616       0.0483
enh70426     2   70261900   70262900      2       1  150064       1.6648     0.047979
enh70427     2   70268400   70269400      1       1  150064        1.811      0.03507
enh70445     2   70470200   70471200      2       1  150064       1.7034     0.044247
enh70447     2   70486300   70487300      1       1  150064       1.7425      0.04071
enh70453     2   70584500   70585500      3       2  150064       1.8809     0.029993
enh70483     2   70975300   70976300      2       1  150064       1.6812     0.046358
enh70489     2   71011800   71012800      5       2  150064       1.8226     0.034183
enh70508     2   71404000   71405000      4       2  150064       2.2278     0.012946
enh70512     2   71554800   71555800      3       2  150064       2.3225     0.010102
enh70516     2   71644700   71645700      5       2  150064       2.7841    0.0026837
enh70518     2   71685300   71686300      3       1  150064       2.3418    0.0095958
enh70538     2   71947700   71948700      1       1  150064       2.6898     0.003575
enh70553     2   72357000   72358000      2       1  150064       2.9769    0.0014561
enh70554     2   72358000   72359000      2       1  150064       3.4891   0.00024233
enh70557     2   72364700   72365700      1       1  150064        2.597     0.004702
enh70558     2   72400500   72401500      1       1  150064       1.6707      0.04739
enh70561     2   72432200   72433200      3       2  150064       1.9177     0.027572
enh70566     2   72463200   72464200      1       1  150064        2.753     0.002953
enh70577     2   72803200   72804200      1       1  150064       1.7126      0.04339
enh70578     2   72822900   72823900      1       1  150064       2.1698      0.01501
enh70580     2   72846200   72847200      2       1  150064       1.9368     0.026382
enh70586     2   72950200   72951200      1       1  150064       2.1399      0.01618
enh70588     2   72978300   72979300      3       2  150064       2.8095    0.0024806
enh70591     2   72992800   72993800      1       1  150064       2.5217     0.005839
enh70602     2   73167800   73168800      3       1  150064       4.1935   1.3735e-05
enh70607     2   73207300   73208300      1       1  150064       4.2077     1.29e-05
enh70608     2   73222500   73223500      2       1  150064       3.5418   0.00019867
enh70609     2   73227200   73228200      2       1  150064        3.489   0.00024239
enh70612     2   73270100   73271100      2       1  150064       4.0586   2.4682e-05
enh70613     2   73271200   73272200      3       2  150064       3.3061   0.00047302
enh70617     2   73295600   73296600      1       1  150064       3.5033    0.0002298
enh70618     2   73308200   73309200      2       1  150064       2.1077     0.017528
enh70621     2   73328800   73329800      3       1  150064       3.6104   0.00015284
enh70622     2   73329800   73330800      6       2  150064       3.1284   0.00087891
enh70623     2   73337000   73338000      1       1  150064       3.2819    0.0005155
enh70624     2   73361000   73362000      7       2  150064       2.9197    0.0017516
enh70625     2   73418700   73419700      4       2  150064       4.3334   7.3418e-06
enh70626     2   73439700   73440700      2       1  150064       3.9133   4.5522e-05
enh70628     2   73465300   73466300      2       1  150064       1.6809     0.046393
enh70629     2   73482600   73483600      4       2  150064       3.3052   0.00047458
enh70631     2   73611600   73612600      2       1  150064       3.7349   9.3901e-05
enh70632     2   73712800   73713800      7       2  150064       4.5279   2.9782e-06
enh70634     2   73784200   73785200      1       1  150064       4.6523    1.641e-06
enh70635     2   73787500   73788500      4       2  150064       4.2482   1.0775e-05
enh70636     2   73814900   73815900      2       1  150064       3.7373   9.3018e-05
enh70641     2   74059400   74060400      1       1  150064       2.7245      0.00322
enh70652     2   74226700   74227700      1       1  150064       2.0135      0.02203
enh70656     2   74247700   74248700      1       1  150064       2.1868      0.01438
enh70658     2   74253100   74254100      4       1  150064        3.009    0.0013105
enh70659     2   74256000   74257000      1       1  150064       2.2758      0.01143
enh70660     2   74257600   74258600      5       2  150064        2.621    0.0043836
enh70661     2   74259600   74260600      2       1  150064       2.6726    0.0037635
enh70663     2   74267600   74268600      2       1  150064       2.8441    0.0022268
enh70664     2   74269700   74270700      2       1  150064       2.0478     0.020291
enh70665     2   74304000   74305000      1       1  150064        2.801     0.002547
enh70666     2   74333700   74334700      1       1  150064       2.3342     0.009793
enh70669     2   74408500   74409500      1       1  150064       2.1993      0.01393
enh70671     2   74419000   74420000      4       2  150064       1.7647     0.038805
enh70695     2   74810500   74811500      1       1  150064        1.784      0.03721
enh70696     2   74813000   74814000      1       1  150064        1.748      0.04023
enh70699     2   74967400   74968400      2       1  150064       2.4491    0.0071609
enh70726     2   75339900   75340900      3       1  150064       2.0077     0.022337
enh70734     2   75601400   75602400      4       1  150064        2.253      0.01213
enh70738     2   75658500   75659500     19       7  150064       1.8726     0.030561
enh70740     2   75689100   75690100      4       1  150064       2.8179    0.0024169
enh70762     2   76184200   76185200      3       2  150064       2.2637     0.011797
enh70763     2   76185700   76186700      3       1  150064       2.6785    0.0036972
enh70764     2   76213600   76214600      2       1  150064       1.9078     0.028207
enh70765     2   76234700   76235700      1       1  150064        2.126      0.01675
enh70766     2   76236300   76237300      2       1  150064       2.1634     0.015254
enh70768     2   76340200   76341200      3       2  150064       3.8815     5.19e-05
enh70770     2   76495400   76496400      5       3  150064       3.3651   0.00038255
enh70785     2   76960600   76961600      6       2  150064       1.9991     0.022801
enh70787     2   77052200   77053200      2       1  150064       1.7134      0.04332
enh70798     2   77321300   77322300      5       2  150064       2.0293     0.021216
enh70801     2   77437900   77438900      2       1  150064       1.6474     0.049734
enh70811     2   77706400   77707400      5       2  150064       2.9439    0.0016205
enh70812     2   77710800   77711800      7       2  150064       2.0249      0.02144
enh70813     2   77729400   77730400      8       3  150064       2.8883    0.0019368
enh70814     2   77739500   77740500      4       2  150064        2.834    0.0022984
enh70833     2   78531400   78532400      2       1  150064       1.6724     0.047226
enh70834     2   78533800   78534800      4       1  150064       2.1373     0.016287
enh70841     2   78833700   78834700      1       1  150064       2.8464     0.002211
enh70846     2   79011000   79012000      2       1  150064       1.9056     0.028353
enh70851     2   79428100   79429100      5       2  150064       2.5598     0.005236
enh70858     2   79620600   79621600      1       1  150064       1.9993      0.02279
enh70873     2   79929500   79930500      2       1  150064       2.9159    0.0017734
enh70874     2   79943900   79944900      4       2  150064       2.0532     0.020025
enh70883     2   80055200   80056200      3       2  150064       2.0167     0.021864
enh70884     2   80059200   80060200      2       1  150064       1.8252     0.033989
enh70889     2   80087600   80088600      3       1  150064        2.304     0.010611
enh70893     2   80125600   80126600      7       3  150064       1.7883     0.036861
enh70896     2   80147700   80148700      2       1  150064       1.6836     0.046125
enh70905     2   80362800   80363800      1       1  150064        2.168      0.01508
enh70907     2   80458400   80459400      2       1  150064       1.7516     0.039922
enh70952     2   83511000   83512000      1       1  150064       1.9662      0.02464
enh70954     2   83758000   83759000      4       2  150064       1.7278     0.042008
enh70966     2   84198600   84199600      5       2  150064        2.179     0.014666
enh70978     2   84689700   84690700      3       2  150064       2.0841     0.018574
enh70980     2   84714300   84715300      4       2  150064       2.2462     0.012346
enh71063     2   85621200   85622200      3       2  150064       2.1436     0.016034
enh71065     2   85635700   85636700      4       2  150064       2.4865    0.0064495
enh71066     2   85637500   85638500      3       1  150064       3.2094   0.00066513
enh71067     2   85639600   85640600      3       2  150064       1.7379     0.041116
enh71069     2   85644600   85645600      5       2  150064       3.2498   0.00057749
enh71091     2   85832300   85833300      1       1  150064       1.8192      0.03444
enh71093     2   85844600   85845600      1       1  150064       2.0794      0.01879
enh71096     2   85914000   85915000      2       1  150064       1.7585     0.039335
enh71154     2   86858600   86859600      3       2  150064       2.2344     0.012729
enh71156     2   86974000   86975000      4       2  150064       4.1527   1.6429e-05
enh71157     2   86974800   86975800      2       1  150064       2.5472    0.0054289
enh71159     2   87058500   87059500      6       2  150064       2.4106    0.0079626
enh71202     2   88922800   88923800      1       1  150064       1.8843      0.02976
enh71204     2   88928700   88929700      2       1  150064       2.2154     0.013366
enh71205     2   88930300   88931300      2       1  150064       2.8465    0.0022103
enh71266     2   96813600   96814600      1       1  150064       1.8958      0.02899
enh71267     2   96814500   96815500      2       1  150064       1.8478     0.032316
enh71269     2   96823400   96824400      2       1  150064       2.3458     0.009494
enh71273     2   96875500   96876500      1       1  150064       3.9123    4.571e-05
enh71283     2   97089100   97090100      3       2  150064       2.5224    0.0058286
enh71291     2   97198400   97199400      3       2  150064       1.9101      0.02806
enh71293     2   97205300   97206300      1       1  150064       1.9382       0.0263
enh71301     2   97351000   97352000      2       1  150064       2.5752    0.0050088
enh71302     2   97425400   97426400      2       1  150064       1.9136     0.027833
enh71303     2   97430200   97431200      1       1  150064        2.061      0.01965
enh71306     2   97453900   97454900      2       1  150064       2.3678     0.008946
enh71307     2   97458400   97459400      2       1  150064       2.9304    0.0016928
enh71311     2   97485500   97486500      1       1  150064       1.7377      0.04113
enh71312     2   97498000   97499000      1       1  150064       2.0026      0.02261
enh71313     2   97504800   97505800      1       1  150064       2.0077      0.02234
enh71314     2   97521800   97522800      1       1  150064       2.0007      0.02271
enh71316     2   97531900   97532900      1       1  150064       2.6807     0.003673
enh71317     2   97536600   97537600      2       1  150064       1.9317     0.026699
enh71318     2   97541000   97542000      1       1  150064       3.2988    0.0004855
enh71320     2   97548000   97549000      1       1  150064        3.716    0.0001012
enh71323     2   97561100   97562100      5       2  150064       2.9332    0.0016776
enh71324     2   97568900   97569900      4       2  150064       3.6407   0.00013596
enh71325     2   97571600   97572600      6       1  150064       3.6787   0.00011723
enh71326     2   97573100   97574100      4       1  150064         3.47   0.00026018
enh71327     2   97577900   97578900      3       1  150064       3.4455   0.00028496
enh71329     2   97593400   97594400      3       2  150064       4.4539   4.2162e-06
enh71330     2   97598900   97599900      3       1  150064         2.01     0.022216
enh71333     2   97622800   97623800      5       2  150064       1.7894     0.036779
enh71338     2   97761200   97762200      6       1  150064       2.4276    0.0075996
enh71341     2   98292000   98293000      1       1  150064       1.7731      0.03811
enh71343     2   98328500   98329500      5       2  150064       1.7645     0.038823
enh71344     2   98332100   98333100      4       2  150064        2.517    0.0059174
enh71354     2   98439000   98440000      2       1  150064       2.5518     0.005359
enh71361     2   98547100   98548100      1       1  150064       2.0043      0.02252
enh71365     2   98553100   98554100      1       1  150064       2.8963     0.001888
enh71366     2   98567400   98568400      3       2  150064       2.3493    0.0094037
enh71368     2   98583200   98584200      1       1  150064       2.9781      0.00145
enh71371     2   98612900   98613900      3       1  150064       2.9854     0.001416
enh71372     2   98614200   98615200      2       1  150064       2.5592    0.0052458
enh71377     2   98750400   98751400      2       1  150064       2.2184     0.013264
enh71378     2   98758500   98759500      3       2  150064       2.7701    0.0028022
enh71395     2   99010800   99011800      1       1  150064       1.8401      0.03288
enh71396     2   99059100   99060100      4       2  150064       1.9591      0.02505
enh71397     2   99063600   99064600      2       1  150064       1.7943     0.036386
enh71398     2   99064800   99065800      2       1  150064       1.6915     0.045375
enh71399     2   99066400   99067400      1       1  150064       1.8293      0.03368
enh71400     2   99068400   99069400      1       1  150064         1.78      0.03754
enh71403     2   99075100   99076100      2       1  150064       1.7638     0.038884
enh71408     2   99088200   99089200      5       1  150064       1.7535     0.039756
enh71409     2   99091800   99092800      2       1  150064       1.7027      0.04431
enh71413     2   99100300   99101300      1       1  150064       1.8484      0.03227
enh71414     2   99102000   99103000      1       1  150064       1.8506      0.03211
enh71419     2   99124400   99125400      3       1  150064       1.8078      0.03532
enh71421     2   99132600   99133600      3       1  150064       1.6999     0.044576
enh71422     2   99222600   99223600      3       1  150064       1.6702     0.047443
enh71429     2   99422000   99423000      3       1  150064       1.7118      0.04347
enh71465     2  100268600  100269600      6       2  150064       3.4589   0.00027115
enh71466     2  100273000  100274000      5       3  150064       2.0778     0.018862
enh71467     2  100277000  100278000      1       1  150064       2.0517       0.0201
enh71469     2  100293600  100294600      2       1  150064       1.8927     0.029201
enh71470     2  100310400  100311400      1       1  150064       1.8666      0.03098
enh71472     2  100314400  100315400      5       2  150064       1.8463     0.032423
enh71473     2  100321100  100322100      1       1  150064        1.937      0.02637
enh71477     2  100345300  100346300      4       2  150064       2.1264     0.016734
enh71479     2  100364500  100365500      3       1  150064       1.8259     0.033932
enh71483     2  100425400  100426400      3       2  150064        1.688     0.045705
enh71488     2  100507000  100508000      1       1  150064       2.3222      0.01011
enh71491     2  100577100  100578100      1       1  150064        1.887      0.02958
enh71519     2  101349900  101350900      6       2  150064       2.3754    0.0087638
enh71520     2  101396700  101397700      3       2  150064        2.002     0.022641
enh71521     2  101398100  101399100      3       1  150064       1.8236     0.034106
enh71550     2  101867400  101868400      3       2  150064       1.9112     0.027987
enh71559     2  101987300  101988300      3       2  150064       1.7018     0.044395
enh71563     2  102050700  102051700      7       2  150064        1.735     0.041371
enh71621     2  102680800  102681800      1       1  150064       1.7862      0.03703
enh71622     2  102689000  102690000      3       1  150064       1.8303     0.033606
enh71623     2  102720600  102721600      7       4  150064       2.7341    0.0031273
enh71624     2  102728300  102729300      3       2  150064       1.8882     0.029497
enh71636     2  103351000  103352000      3       1  150064       2.6778    0.0037058
enh71645     2  103593400  103594400      1       1  150064       2.1775      0.01472
enh71679     2  104708000  104709000      4       2  150064       1.7598     0.039219
enh71683     2  104830500  104831500      2       1  150064       2.2049      0.01373
enh71691     2  104991200  104992200      5       1  150064       2.3925    0.0083668
enh71692     2  104995400  104996400      3       2  150064       1.8521     0.032007
enh71697     2  105049400  105050400      6       2  150064       2.1187     0.017058
enh71716     2  105564200  105565200      2       1  150064        1.648      0.04968
enh71733     2  105803100  105804100      1       1  150064       1.6557      0.04889
enh71734     2  105810300  105811300      5       2  150064       2.1598     0.015395
enh71745     2  105946800  105947800      2       1  150064       1.7449     0.040499
enh71752     2  106084600  106085600      2       1  150064       1.6794     0.046533
enh71771     2  106359700  106360700      2       1  150064       2.2947     0.010874
enh71773     2  106371200  106372200      4       1  150064       1.7857     0.037076
enh71774     2  106376100  106377100      8       2  150064       2.5811    0.0049249
enh71811     2  106525400  106526400      4       2  150064       2.0452     0.020416
enh71848     2  107417300  107418300      1       1  150064       2.9372     0.001656
enh71849     2  107455800  107456800      4       1  150064       2.6135    0.0044815
enh71850     2  107464400  107465400      5       2  150064       1.7221     0.042527
enh71853     2  107471200  107472200      5       2  150064       2.1497     0.015789
enh71894     2  109019600  109020600      4       1  150064       2.3583    0.0091788
enh71898     2  109149100  109150100      1       1  150064        1.995      0.02302
enh71908     2  109200300  109201300      5       3  150064       1.8489     0.032238
enh71916     2  109231600  109232600      3       1  150064       1.8293     0.033678
enh71944     2  109644900  109645900      1       1  150064       2.0359      0.02088
enh71989     2  110273400  110274400      8       2  150064       2.9843    0.0014213
enh71990     2  110303700  110304700      2       1  150064        1.914     0.027808
enh71991     2  110315800  110316800      3       2  150064       4.2529   1.0551e-05
enh71992     2  110351600  110352600      2       1  150064       3.2155   0.00065108
enh71995     2  110363100  110364100      2       1  150064       4.0565   2.4907e-05
enh71996     2  110364800  110365800      3       2  150064       4.1334    1.787e-05
enh71998     2  110401500  110402500      6       2  150064       1.8685      0.03085
enh72009     2  110858900  110859900      3       2  150064       1.9862     0.023508
enh72010     2  110884200  110885200      2       1  150064       2.2133     0.013439
enh72011     2  110924300  110925300      3       2  150064       2.4227    0.0077038
enh72033     2  111600900  111601900      6       3  150064       1.6819     0.046296
enh72034     2  111603900  111604900      3       1  150064       1.7547     0.039657
enh72054     2  111931200  111932200      3       1  150064       1.8967     0.028932
enh72060     2  112252700  112253700      1       1  150064        2.238      0.01261
enh72074     2  112676900  112677900      3       1  150064       2.1929     0.014157
enh72076     2  112703700  112704700      3       1  150064       1.7818     0.037389
enh72080     2  112743400  112744400      5       2  150064        1.976     0.024077
enh72081     2  112776800  112777800      3       1  150064       2.1135      0.01728
enh72082     2  112789300  112790300      4       2  150064       2.2383     0.012601
enh72139     2  114112900  114113900      3       2  150064       1.7845      0.03717
enh72151     2  114634600  114635600      4       2  150064       2.8604    0.0021153
enh72153     2  114650200  114651200      5       2  150064       2.2366     0.012655
enh72154     2  114651000  114652000     11       4  150064        2.103     0.017732
enh72156     2  114667100  114668100      3       1  150064       2.1529     0.015662
enh72165     2  115020800  115021800      1       1  150064       1.6749      0.04698
enh72193     2  115872500  115873500      5       2  150064       1.7562     0.039526
enh72194     2  115886500  115887500      3       1  150064       1.9857     0.023535
enh72198     2  115969300  115970300      4       2  150064       2.0093     0.022255
enh72202     2  116117500  116118500      2       1  150064       2.6195    0.0044031
enh72206     2  116171000  116172000      1       1  150064       1.8864      0.02962
enh72207     2  116184400  116185400      1       1  150064       2.0208      0.02165
enh72212     2  116261100  116262100      5       1  150064       2.3116     0.010399
enh72213     2  116290400  116291400      3       2  150064       2.1559     0.015544
enh72214     2  116300000  116301000      3       2  150064       2.1047     0.017661
enh72215     2  116315600  116316600      4       2  150064       1.8427     0.032689
enh72258     2  118372000  118373000     11       2  150064       1.8561     0.031723
enh72259     2  118418600  118419600      5       3  150064        2.053     0.020038
enh72272     2  118862600  118863600      3       2  150064       2.7209    0.0032551
enh72274     2  118875600  118876600      9       4  150064       2.1247     0.016806
enh72275     2  118926000  118927000      3       2  150064       2.3152       0.0103
enh72286     2  119013000  119014000      3       1  150064       2.1909     0.014228
enh72288     2  119070500  119071500      1       1  150064       2.4552      0.00704
enh72289     2  119077300  119078300      2       1  150064       2.8706    0.0020486
enh72290     2  119097500  119098500      4       1  150064       2.7551    0.0029342
enh72293     2  119129700  119130700      4       2  150064       1.7794     0.037584
enh72299     2  119207800  119208800      4       2  150064       1.9343      0.02654
enh72301     2  119234500  119235500      4       2  150064       2.8235    0.0023751
enh72305     2  119341500  119342500      2       1  150064       2.1303     0.016572
enh72306     2  119347200  119348200      2       1  150064       2.2724     0.011532
enh72309     2  119401100  119402100      1       1  150064       1.9665      0.02462
enh72311     2  119450600  119451600      3       2  150064       2.2783     0.011355
enh72313     2  119468000  119469000      6       3  150064       1.9875     0.023436
enh72315     2  119495500  119496500      2       1  150064       2.5066    0.0060945
enh72316     2  119513200  119514200      3       2  150064        1.982     0.023738
enh72318     2  119622200  119623200      2       1  150064        1.748     0.040231
enh72326     2  119905100  119906100      2       1  150064       1.6519     0.049275
enh72391     2  120774400  120775400      3       1  150064       1.6981     0.044745
enh72406     2  121027600  121028600      1       1  150064       1.8309      0.03356
enh72411     2  121049500  121050500      2       1  150064       1.8462     0.032429
enh72414     2  121130400  121131400      3       1  150064       2.0526     0.020058
enh72418     2  121261200  121262200      1       1  150064       2.0304      0.02116
enh72429     2  121371800  121372800      5       2  150064       2.2041      0.01376
enh72434     2  121473300  121474300      7       2  150064       1.8984     0.028822
enh72440     2  121506300  121507300      3       1  150064       1.8139     0.034843
enh72491     2  121819500  121820500      3       1  150064       1.6514     0.049329
enh72512     2  122277600  122278600      3       2  150064       1.7412     0.040824
enh72516     2  122290400  122291400      2       1  150064        2.287     0.011099
enh72542     2  122529800  122530800      5       2  150064       1.9931     0.023127
enh72544     2  122536300  122537300      1       1  150064       2.2271      0.01297
enh72549     2  122626400  122627400     10       2  150064       2.4833    0.0065091
enh72550     2  122631300  122632300      2       1  150064       2.4646    0.0068583
enh72557     2  122767300  122768300      3       2  150064       2.4748    0.0066656
enh72558     2  122777400  122778400      2       1  150064       2.8286    0.0023378
enh72564     2  122838800  122839800      2       1  150064       1.8155     0.034721
enh72602     2  124824000  124825000      4       2  150064       2.4895    0.0063962
enh72608     2  124944500  124945500      2       1  150064       2.2866     0.011109
enh72625     2  125742800  125743800      4       1  150064        1.695      0.04504
enh72633     2  126398000  126399000      8       3  150064       2.2404     0.012532
enh72635     2  126409800  126410800      3       2  150064       2.1449     0.015982
enh72651     2  126957800  126958800      3       1  150064       2.4023    0.0081454
enh72652     2  127059700  127060700      2       1  150064       1.8946     0.029074
enh72671     2  127584600  127585600      2       1  150064       1.9724     0.024284
enh72672     2  127589000  127590000      3       2  150064       2.3034     0.010628
enh72676     2  127713000  127714000      7       1  150064       1.6628     0.048178
enh72687     2  127825200  127826200      1       1  150064        1.886      0.02965
enh72693     2  127845200  127846200      3       2  150064       3.0629    0.0010961
enh72694     2  127851500  127852500      3       1  150064       3.1673   0.00076944
enh72695     2  127855300  127856300      4       2  150064        2.229     0.012906
enh72698     2  127885700  127886700      5       1  150064       2.0111     0.022158
enh72732     2  128221400  128222400      2       1  150064       1.8596     0.031474
enh72765     2  128783100  128784100      1       1  150064         1.67      0.04746
enh72792     2  129153200  129154200     10       2  150064       2.0164     0.021882
enh72793     2  129160500  129161500     12       2  150064       1.9059     0.028329
enh72794     2  129164800  129165800      4       2  150064       2.2694     0.011623
enh72839     2  129950600  129951600      3       1  150064       1.6807     0.046411
enh72879     2  131132100  131133100      1       1  150064       2.2907      0.01099
enh72890     2  131622700  131623700      3       2  150064       1.7886     0.036842
enh72892     2  131630000  131631000      4       2  150064       1.6677     0.047692
enh72900     2  131724800  131725800      2       1  150064       2.1688     0.015049
enh72903     2  131798500  131799500      1       1  150064        3.423    0.0003097
enh72904     2  131822300  131823300      2       1  150064       3.1467   0.00082561
enh72905     2  131861300  131862300      4       2  150064        3.335   0.00042656
enh72906     2  131864600  131865600      2       1  150064        2.684    0.0036368
enh72910     2  132088600  132089600      4       1  150064       2.1207     0.016972
enh72916     2  132439000  132440000      3       1  150064        2.109     0.017473
enh72919     2  133105300  133106300      1       1  150064       1.6687      0.04759
enh72921     2  133149400  133150400      1       1  150064       1.8515      0.03205
enh72988     2  134575100  134576100      4       2  150064       1.7073     0.043887
enh72992     2  134837700  134838700      1       1  150064       1.8672      0.03094
enh72993     2  134844200  134845200      4       1  150064       2.8525    0.0021692
enh72994     2  134865000  134866000     10       4  150064       3.3086   0.00046881
enh72996     2  134881200  134882200      1       1  150064       3.3242    0.0004434
enh72997     2  134889000  134890000      1       1  150064       2.7632     0.002862
enh72999     2  134891800  134892800      3       2  150064       3.2345   0.00060923
enh73001     2  134896000  134897000      3       2  150064        2.987    0.0014085
enh73002     2  134897000  134898000      1       1  150064       4.2027    1.319e-05
enh73003     2  134900100  134901100      3       2  150064       3.1516   0.00081185
enh73005     2  134904300  134905300      1       1  150064       1.7945      0.03637
enh73009     2  134920800  134921800      1       1  150064       2.4341     0.007465
enh73066     2  135674200  135675200      1       1  150064       3.0217     0.001257
enh73069     2  135691400  135692400      2       1  150064       1.7384     0.041068
enh73070     2  135719000  135720000      3       2  150064       2.5774    0.0049768
enh73145     2  137667200  137668200      3       1  150064       2.1144      0.01724
enh73173     2  138605000  138606000      3       1  150064       1.6664     0.047817
enh73194     2  139028400  139029400      7       2  150064        1.748     0.040235
enh73201     2  139251900  139252900      3       2  150064       2.5571    0.0052776
enh73208     2  139293400  139294400      4       2  150064        2.345    0.0095147
enh73215     2  139481400  139482400      3       2  150064       2.2969     0.010813
enh73247     2  140487500  140488500      2       1  150064       1.7108     0.043561
enh73256     2  141106200  141107200      4       2  150064       2.6101    0.0045257
enh73257     2  141113000  141114000      6       3  150064       2.3098      0.01045
enh73258     2  141198400  141199400      3       1  150064       2.5184    0.0058941
enh73260     2  141231300  141232300      5       1  150064       1.6695     0.047512
enh73270     2  141786400  141787400      1       1  150064       1.9747      0.02415
enh73274     2  141862900  141863900      7       3  150064       3.0573    0.0011167
enh73275     2  141867000  141868000      3       1  150064       3.1575    0.0007956
enh73276     2  141927600  141928600      1       1  150064       2.5234     0.005812
enh73325     2  144016300  144017300      3       2  150064       1.6804     0.046444
enh73326     2  144053400  144054400      2       1  150064       1.8519     0.032022
enh73330     2  144232500  144233500      1       1  150064       2.5366     0.005597
enh73352     2  144553400  144554400      1       1  150064       3.0791     0.001038
enh73353     2  144565500  144566500      1       1  150064       2.4016     0.008162
enh73355     2  144582500  144583500      5       2  150064       1.9309      0.02675
enh73356     2  144590200  144591200      3       1  150064       2.8902     0.001925
enh73358     2  144648600  144649600      2       1  150064       2.8962    0.0018888
enh73359     2  144651800  144652800      4       2  150064        3.213   0.00065673
enh73360     2  144658400  144659400      5       2  150064       1.7035     0.044236
enh73361     2  144663600  144664600      4       2  150064       3.3342   0.00042767
enh73365     2  144710800  144711800      3       1  150064       2.8618     0.002106
enh73366     2  144712900  144713900      1       1  150064       2.9506     0.001586
enh73372     2  144857200  144858200      1       1  150064       2.1594      0.01541
enh73377     2  144914300  144915300      1       1  150064       2.0294      0.02121
enh73382     2  144987800  144988800      1       1  150064       2.6821     0.003658
enh73384     2  144995000  144996000      1       1  150064       2.0335        0.021
enh73395     2  145087600  145088600      4       2  150064       1.7884     0.036859
enh73396     2  145091100  145092100      2       1  150064       2.9837    0.0014242
enh73403     2  145129900  145130900      1       1  150064       2.7902     0.002634
enh73404     2  145137100  145138100      2       1  150064       3.5341    0.0002046
enh73406     2  145161100  145162100      2       1  150064       4.2078   1.2891e-05
enh73407     2  145163800  145164800      3       2  150064        3.003    0.0013365
enh73408     2  145169600  145170600      1       1  150064       3.4481    0.0002823
enh73410     2  145171400  145172400      2       1  150064       2.9452    0.0016138
enh73411     2  145182200  145183200      2       1  150064       2.3847    0.0085468
enh73412     2  145184300  145185300      2       1  150064       3.2428   0.00059181
enh73413     2  145185800  145186800      2       1  150064       3.6386   0.00013708
enh73414     2  145187700  145188700      1       1  150064        3.432    0.0002996
enh73416     2  145191300  145192300      1       1  150064        3.911    4.595e-05
enh73418     2  145198600  145199600      6       3  150064       2.3436    0.0095487
enh73419     2  145200000  145201000      1       1  150064       2.5062     0.006102
enh73420     2  145202100  145203100      1       1  150064       4.3878    5.724e-06
enh73464     2  145772800  145773800      4       2  150064       2.2765     0.011408
enh73467     2  145874300  145875300      4       2  150064       2.5693     0.005095
enh73475     2  146296000  146297000      1       1  150064       2.1738      0.01486
enh73480     2  146401900  146402900      2       1  150064       2.8347    0.0022935
enh73481     2  146427200  146428200      2       1  150064       4.9496   3.7184e-07
enh73482     2  146440000  146441000      1       1  150064       5.5139    1.755e-08
enh73487     2  146580200  146581200      1       1  150064       2.3005      0.01071
enh73488     2  146613700  146614700      2       1  150064       1.9477     0.025724
enh73491     2  146669600  146670600      1       1  150064       2.2295      0.01289
enh73492     2  146688100  146689100      2       1  150064       2.2715     0.011559
enh73493     2  146690800  146691800      3       1  150064       2.4112    0.0079493
enh73517     2  147574800  147575800      2       1  150064       3.8143   6.8296e-05
enh73518     2  147578900  147579900      2       1  150064       4.3816   5.8918e-06
enh73521     2  147625100  147626100      2       1  150064       3.6548   0.00012867
enh73522     2  147697400  147698400      1       1  150064       1.8205      0.03434
enh73524     2  147751500  147752500      1       1  150064       1.9099      0.02807
enh73527     2  147851700  147852700      2       1  150064       2.0642     0.019497
enh73547     2  148480600  148481600      5       2  150064       2.0947     0.018097
enh73549     2  148531200  148532200      2       1  150064       2.2388     0.012583
enh73553     2  148616900  148617900      2       1  150064       2.2004     0.013891
enh73555     2  148620200  148621200      2       1  150064       1.6453     0.049952
enh73556     2  148626700  148627700      2       1  150064       2.2105     0.013534
enh73557     2  148633200  148634200      1       1  150064       2.3904     0.008414
enh73560     2  148645800  148646800      3       2  150064       1.8045     0.035575
enh73562     2  148734600  148735600      1       1  150064        1.891      0.02931
enh73564     2  148747200  148748200      2       1  150064        1.652     0.049272
enh73567     2  148764000  148765000      4       2  150064       1.7801     0.037534
enh73568     2  148775300  148776300      1       1  150064       2.3974     0.008257
enh73572     2  148815500  148816500      2       1  150064       1.8172     0.034591
enh73573     2  148838800  148839800      3       1  150064       3.5323   0.00020601
enh73576     2  149030600  149031600      2       1  150064        2.932     0.001684
enh73577     2  149038900  149039900      1       1  150064        2.289      0.01104
enh73578     2  149040700  149041700      3       2  150064       2.9896    0.0013967
enh73579     2  149055200  149056200      3       2  150064       2.2032     0.013791
enh73580     2  149060000  149061000      1       1  150064       1.7214      0.04259
enh73581     2  149062900  149063900      2       1  150064       1.7202     0.042698
enh73589     2  149311700  149312700      3       1  150064       2.2463     0.012344
enh73591     2  149343800  149344800      2       1  150064        2.619    0.0044099
enh73622     2  149684600  149685600      3       2  150064       2.2262     0.012999
enh73628     2  149835900  149836900      1       1  150064       1.7951      0.03632
enh73630     2  149862900  149863900      2       1  150064       1.8528     0.031956
enh73643     2  150011700  150012700      6       2  150064       2.1725     0.014908
enh73657     2  150220100  150221100      3       2  150064       2.0045     0.022507
enh73671     2  150454100  150455100      2       1  150064       1.8433     0.032646
enh73676     2  150583800  150584800      2       1  150064       1.8675     0.030916
enh73677     2  150587100  150588100      6       1  150064       1.9556     0.025255
enh73678     2  150590400  150591400      1       1  150064       2.0191      0.02174
enh73684     2  150714200  150715200      6       3  150064       2.3074     0.010515
enh73705     2  150982400  150983400      2       1  150064       1.7862     0.037035
enh73710     2  151064800  151065800      2       1  150064       1.7599     0.039216
enh73714     2  151177000  151178000      5       1  150064       2.3045     0.010598
enh73716     2  151183800  151184800      4       2  150064       1.9774     0.023996
enh73719     2  151233000  151234000      1       1  150064       1.9201      0.02742
enh73784     2  152354400  152355400      1       1  150064        2.957     0.001553
enh73786     2  152402200  152403200      2       1  150064       1.8467     0.032394
enh73797     2  152725400  152726400      2       1  150064       2.0537     0.020002
enh73808     2  152906300  152907300      1       1  150064       1.7838      0.03723
enh73813     2  153079300  153080300      3       1  150064        2.717    0.0032937
enh73814     2  153100000  153101000      3       2  150064       2.5596    0.0052395
enh73816     2  153195000  153196000      2       1  150064       1.7176     0.042938
enh73819     2  153228700  153229700      6       2  150064        2.457    0.0070057
enh73820     2  153232500  153233500      6       3  150064       2.4765    0.0066346
enh73821     2  153236700  153237700      6       2  150064       1.7094     0.043691
enh73824     2  153250800  153251800      4       2  150064       1.8469     0.032377
enh73833     2  153277000  153278000      1       1  150064       2.4169     0.007827
enh73834     2  153279700  153280700      1       1  150064       2.3908     0.008405
enh73835     2  153282400  153283400      4       2  150064       2.3737    0.0088057
enh73838     2  153289100  153290100      1       1  150064       2.5792     0.004952
enh73851     2  153323300  153324300      3       1  150064       1.7491     0.040137
enh73876     2  153479300  153480300      3       1  150064       4.3007   8.5135e-06
enh73877     2  153503900  153504900      2       1  150064       2.3385    0.0096814
enh73880     2  153577100  153578100      1       1  150064        3.713    0.0001024
enh73881     2  153608500  153609500      3       2  150064       3.5401   0.00019998
enh73882     2  153618100  153619100      3       2  150064        3.821   6.6466e-05
enh73883     2  153649100  153650100      4       2  150064       3.3669   0.00038011
enh73926     2  155340600  155341600      3       2  150064       2.2399     0.012549
enh73931     2  155438500  155439500      1       1  150064       1.7215      0.04258
enh73940     2  155825600  155826600      3       1  150064       3.7354   9.3693e-05
enh73941     2  155971600  155972600      9       4  150064       4.1525   1.6446e-05
enh73956     2  156860700  156861700      3       1  150064       2.7273    0.0031928
enh73957     2  156877600  156878600      6       3  150064       1.7078     0.043835
enh73995     2  157515200  157516200      4       2  150064       1.9702     0.024407
enh73999     2  157558400  157559400      2       1  150064       1.8517     0.032038
enh74031     2  158615700  158616700      1       1  150064       2.0298      0.02119
enh74060     2  158858800  158859800      4       1  150064       2.6834    0.0036439
enh74064     2  158976800  158977800      4       2  150064       2.1281     0.016664
enh74072     2  159215900  159216900      5       2  150064       1.7751     0.037937
enh74073     2  159251100  159252100      9       3  150064       2.5617    0.0052078
enh74076     2  159316600  159317600      3       2  150064       3.0981   0.00097372
enh74078     2  159326600  159327600      3       2  150064       2.3193     0.010191
enh74079     2  159330400  159331400      5       2  150064       2.0002      0.02274
enh74080     2  159341100  159342100      5       2  150064        1.803     0.035691
enh74081     2  159342800  159343800      3       2  150064       3.0255    0.0012412
enh74082     2  159344600  159345600      4       2  150064       3.2208   0.00063926
enh74083     2  159346400  159347400      1       1  150064       1.9251      0.02711
enh74084     2  159349700  159350700      6       2  150064       2.8574    0.0021356
enh74088     2  159359100  159360100      5       2  150064       3.2452   0.00058689
enh74090     2  159366600  159367600      3       2  150064       2.1495     0.015796
enh74093     2  159401100  159402100      1       1  150064       2.6665     0.003832
enh74168     2  160373900  160374900      3       2  150064       3.3424   0.00041536
enh74169     2  160381500  160382500      2       1  150064       2.5852    0.0048656
enh74170     2  160457000  160458000      2       1  150064       1.7557      0.03957
enh74171     2  160462400  160463400      6       3  150064       2.9034    0.0018458
enh74172     2  160463400  160464400      2       1  150064       1.9649     0.024715
enh74173     2  160466300  160467300      4       2  150064       2.6527    0.0039921
enh74174     2  160467300  160468300      3       2  150064       1.7494     0.040115
enh74175     2  160468200  160469200      5       3  150064       2.3694    0.0089091
enh74176     2  160474600  160475600      1       1  150064       2.4839     0.006497
enh74177     2  160476300  160477300      3       2  150064       1.7009     0.044483
enh74179     2  160567200  160568200      5       2  150064       2.1417     0.016107
enh74181     2  160573200  160574200      4       2  150064       1.9237     0.027193
enh74183     2  160643300  160644300      5       2  150064        3.455   0.00027517
enh74196     2  161014300  161015300      5       2  150064       2.0187     0.021762
enh74253     2  161333600  161334600      4       2  150064       2.4013    0.0081678
enh74270     2  161503200  161504200      3       1  150064       1.8889     0.029451
enh74271     2  161507600  161508600      2       1  150064       1.8469      0.03238
enh74275     2  161560400  161561400      4       2  150064       1.6628     0.048171
enh74320     2  162369700  162370700      4       2  150064       1.7163     0.043053
enh74323     2  162493800  162494800      1       1  150064       1.7308      0.04174
enh74325     2  162803900  162804900      2       1  150064        2.652    0.0040005
enh74327     2  162854600  162855600      2       1  150064       3.0845    0.0010196
enh74328     2  162858600  162859600      3       2  150064       3.1137    0.0009239
enh74329     2  162865500  162866500      4       2  150064       3.9258   4.3216e-05
enh74362     2  163933600  163934600      3       1  150064       1.6574     0.048717
enh74363     2  163941500  163942500      4       2  150064         2.01     0.022217
enh74379     2  164454200  164455200      4       2  150064       1.9435     0.025981
enh74393     2  164523900  164524900      1       1  150064       2.0311      0.02112
enh74395     2  164547600  164548600      2       1  150064       1.8937     0.029135
enh74397     2  164551000  164552000      2       1  150064        1.874     0.030464
enh74401     2  164572000  164573000      1       1  150064       2.1163      0.01716
enh74455     2  165911300  165912300      3       2  150064       1.8277       0.0338
enh74460     2  165970500  165971500      1       1  150064       1.6512      0.04935
enh74475     2  166354000  166355000      2       1  150064       1.6459     0.049888
enh74504     2  166653500  166654500      7       3  150064       2.0995     0.017888
enh74506     2  166693300  166694300      3       2  150064       3.4033   0.00033287
enh74507     2  166699800  166700800      1       1  150064       1.7191       0.0428
enh74510     2  166726600  166727600      3       2  150064       1.9464     0.025801
enh74515     2  166810900  166811900      2       1  150064       3.2935   0.00049468
enh74516     2  166856600  166857600      5       2  150064       1.7662     0.038684
enh74517     2  166887400  166888400      3       2  150064        1.926     0.027052
enh74523     2  167199700  167200700      3       2  150064       2.7631    0.0028626
enh74525     2  167351000  167352000      4       2  150064       3.2406   0.00059635
enh74534     2  167632100  167633100      1       1  150064        1.997      0.02291
enh74539     2  167748400  167749400      1       1  150064       3.0327     0.001212
enh74540     2  167814400  167815400      2       1  150064       1.7094     0.043688
enh74584     2  168440800  168441800      4       2  150064        2.871    0.0020457
enh74586     2  168463600  168464600      4       2  150064       2.3091      0.01047
enh74587     2  168508000  168509000      8       1  150064       3.6435   0.00013449
enh74593     2  168605800  168606800      1       1  150064       2.2845      0.01117
enh74600     2  168649200  168650200      4       1  150064       1.9194     0.027466
enh74606     2  168802200  168803200      2       1  150064       2.2673     0.011687
enh74612     2  168903400  168904400      2       1  150064        1.717     0.042988
enh74621     2  168988000  168989000      2       1  150064       1.7147     0.043203
enh74649     2  169288900  169289900      3       2  150064       1.8364     0.033151
enh74650     2  169315200  169316200      3       2  150064       2.2001     0.013901
enh74668     2  169375100  169376100      5       2  150064       1.9554     0.025268
enh74669     2  169377500  169378500      2       1  150064       1.8727     0.030553
enh74670     2  169382100  169383100      3       1  150064       2.5506    0.0053772
enh74671     2  169385900  169386900      2       1  150064       1.8604     0.031415
enh74672     2  169390900  169391900      5       3  150064       3.0722    0.0010625
enh74682     2  169459500  169460500      1       1  150064       2.4821     0.006531
enh74683     2  169482200  169483200      4       2  150064       3.0976   0.00097563
enh74685     2  169489000  169490000      4       2  150064       2.4168     0.007829
enh74686     2  169491900  169492900      4       2  150064       3.3361   0.00042479
enh74687     2  169495300  169496300      4       2  150064       1.8572     0.031641
enh74688     2  169497400  169498400      8       4  150064       3.7973   7.3146e-05
enh74691     2  169518100  169519100      4       2  150064       2.1165     0.017152
enh74706     2  169666500  169667500      1       1  150064       2.4238      0.00768
enh74707     2  169668600  169669600      2       1  150064       2.5531    0.0053388
enh74708     2  169671200  169672200      1       1  150064       2.5011     0.006191
enh74709     2  169673200  169674200     13       3  150064       2.2314     0.012828
enh74720     2  169872200  169873200      3       2  150064       2.1782     0.014697
enh74723     2  169975700  169976700      3       1  150064       1.6999     0.044573
enh74727     2  170100800  170101800      1       1  150064        1.953      0.02541
enh74777     2  171001900  171002900      1       1  150064       1.7048      0.04412
enh74790     2  171139100  171140100      6       2  150064       1.9669     0.024596
enh74827     2  171579600  171580600      1       1  150064       2.1074      0.01754
enh74831     2  171633700  171634700      4       1  150064        1.867     0.030953
enh74833     2  171668700  171669700      1       1  150064       1.9777      0.02398
enh74848     2  171943300  171944300      2       1  150064       2.5562    0.0052908
enh74853     2  171991100  171992100      2       1  150064        2.358     0.009187
enh74854     2  171993400  171994400      5       2  150064       1.7528     0.039816
enh74855     2  171994800  171995800      2       1  150064         2.37    0.0088941
enh74858     2  172002800  172003800      4       2  150064       2.1514     0.015721
enh74864     2  172037800  172038800      6       2  150064       1.8628     0.031245
enh74871     2  172128000  172129000      3       1  150064       2.4973    0.0062564
enh74898     2  172532100  172533100      2       1  150064        3.471    0.0002593
enh74900     2  172619600  172620600      5       1  150064       4.2655   9.9723e-06
enh74902     2  172646400  172647400      6       3  150064        3.497   0.00023527
enh74903     2  172650300  172651300      2       1  150064       3.8523   5.8506e-05
enh74904     2  172654500  172655500      3       2  150064       3.3947   0.00034357
enh74905     2  172663900  172664900      2       1  150064       1.7115     0.043491
enh74909     2  172865400  172866400      7       2  150064       3.5524   0.00019089
enh74910     2  172877300  172878300      3       2  150064       3.3925   0.00034624
enh74914     2  172911400  172912400      5       2  150064       2.6087    0.0045449
enh74915     2  172916800  172917800      2       1  150064       1.8505     0.032121
enh74929     2  173138400  173139400      3       2  150064       2.3827    0.0085926
enh74930     2  173149100  173150100      5       2  150064       2.0418     0.020584
enh74931     2  173158300  173159300      4       2  150064       2.3321    0.0098487
enh74977     2  173917800  173918800      3       2  150064       1.9752     0.024123
enh74979     2  173942400  173943400      3       2  150064       2.7189    0.0032748
enh74981     2  173955500  173956500      2       1  150064       2.0519     0.020092
enh74984     2  173996800  173997800      4       2  150064       2.8268    0.0023508
enh74985     2  174000200  174001200      3       2  150064       2.5849      0.00487
enh74990     2  174052600  174053600      4       2  150064       2.7049    0.0034158
enh74991     2  174058400  174059400      5       3  150064       2.2718     0.011549
enh74993     2  174091600  174092600      4       2  150064       2.1194     0.017029
enh75021     2  174495100  174496100      3       2  150064       2.5819    0.0049134
enh75026     2  174524100  174525100      5       3  150064       1.9913     0.023226
enh75027     2  174528600  174529600      3       1  150064       3.1994    0.0006886
enh75043     2  174805200  174806200      6       3  150064       1.8803     0.030032
enh75044     2  174811800  174812800      3       2  150064       2.1314     0.016527
enh75045     2  174814200  174815200      4       1  150064       2.2132     0.013443
enh75047     2  174823700  174824700      4       2  150064       1.9501     0.025585
enh75056     2  174885600  174886600      4       2  150064       1.7484       0.0402
enh75058     2  174892400  174893400      4       2  150064       1.7098     0.043648
enh75059     2  174897200  174898200      2       1  150064       2.7309    0.0031579
enh75064     2  174918700  174919700      3       1  150064       2.8179    0.0024172
enh75065     2  174927100  174928100      2       1  150064       2.2485     0.012273
enh75066     2  174936500  174937500      5       2  150064       2.6899    0.0035734
enh75072     2  174979900  174980900      3       1  150064       2.5953    0.0047256
enh75076     2  175025000  175026000      3       2  150064       3.1999   0.00068744
enh75077     2  175041400  175042400      1       1  150064       2.2454      0.01237
enh75080     2  175082300  175083300      1       1  150064       3.4068    0.0003286
enh75082     2  175130600  175131600      3       2  150064       1.6506     0.049408
enh75090     2  175399600  175400600      1       1  150064        2.639     0.004157
enh75092     2  175411100  175412100      3       2  150064       2.9867      0.00141
enh75105     2  175627500  175628500      3       1  150064       2.0372     0.020815
enh75106     2  175628600  175629600      3       2  150064       1.9024     0.028562
enh75108     2  175636500  175637500      3       1  150064       1.6477     0.049707
enh75130     2  175746800  175747800      1       1  150064        1.688      0.04571
enh75131     2  175753100  175754100      1       1  150064       2.6396      0.00415
enh75142     2  175816600  175817600      1       1  150064       2.1397      0.01619
enh75158     2  175900600  175901600      5       2  150064        2.088     0.018401
enh75189     2  176748100  176749100      3       2  150064       1.7494     0.040107
enh75190     2  176748800  176749800      4       2  150064       3.3892   0.00035053
enh75194     2  177156200  177157200      2       1  150064       1.8023     0.035745
enh75198     2  177256800  177257800      1       1  150064       1.8763      0.03031
enh75296     2  179120600  179121600      1       1  150064       2.0193      0.02173
enh75315     2  179621000  179622000      3       1  150064       1.8507     0.032107
enh75348     2  180293100  180294100      3       2  150064       2.6631    0.0038718
enh75349     2  180295100  180296100      7       2  150064       1.9503      0.02557
enh75350     2  180299600  180300600      2       1  150064       2.8607    0.0021138
enh75352     2  180307900  180308900      6       3  150064       2.2416     0.012493
enh75354     2  180310800  180311800      4       2  150064       3.2546   0.00056773
enh75355     2  180312100  180313100      5       3  150064       3.7353    9.373e-05
enh75356     2  180324900  180325900      3       2  150064       4.3777   5.9962e-06
enh75357     2  180334600  180335600      9       4  150064       3.7776   7.9184e-05
enh75374     2  180775000  180776000     10       3  150064       1.7569     0.039469
enh75375     2  180831800  180832800      6       2  150064       4.5141   3.1799e-06
enh75376     2  180852500  180853500      3       1  150064       3.4152   0.00031862
enh75378     2  180868500  180869500      7       3  150064       2.3175     0.010238
enh75382     2  180921800  180922800      7       4  150064       2.0695     0.019252
enh75383     2  180936300  180937300      4       2  150064       1.6883     0.045679
enh75384     2  180990300  180991300      2       1  150064        3.483   0.00024794
enh75386     2  181045300  181046300      3       1  150064        2.772     0.002786
enh75395     2  181455700  181456700      2       1  150064       1.7404     0.040897
enh75464     2  182975000  182976000      4       2  150064       2.2345     0.012727
enh75476     2  183368400  183369400      7       2  150064       2.3562    0.0092303
enh75477     2  183370600  183371600      1       1  150064        2.685     0.003627
enh75481     2  183451300  183452300      3       1  150064       2.8055    0.0025122
enh75490     2  183537000  183538000      5       2  150064       1.6551     0.048954
enh75510     2  183814000  183815000      2       1  150064       1.8571     0.031646
enh75514     2  183875100  183876100      3       2  150064       3.0092    0.0013096
enh75518     2  183893900  183894900      4       2  150064       2.0579     0.019801
enh75525     2  183990600  183991600     10       4  150064       1.8414     0.032778
enh75551     2  184543300  184544300      4       1  150064       2.0194     0.021721
enh75559     2  185062800  185063800      2       1  150064       2.4779    0.0066072
enh75565     2  185712400  185713400      2       1  150064       2.2346     0.012722
enh75566     2  185769500  185770500      3       2  150064        4.137   1.7593e-05
enh75567     2  185771100  185772100      2       1  150064       3.3438   0.00041318
enh75568     2  185802900  185803900      2       1  150064       1.8102     0.035129
enh75571     2  186154500  186155500      3       2  150064        2.053     0.020034
enh75605     2  187409100  187410100      2       1  150064       2.2828     0.011221
enh75652     2  188384200  188385200      2       1  150064       1.9141     0.027805
enh75653     2  188390900  188391900      4       2  150064       1.7897      0.03675
enh75655     2  188410000  188411000      1       1  150064        1.718       0.0429
enh75656     2  188411600  188412600      3       1  150064       1.6685     0.047606
enh75658     2  188419100  188420100      2       1  150064       1.9497     0.025604
enh75664     2  188540800  188541800      1       1  150064       1.7877      0.03691
enh75670     2  188584000  188585000      2       1  150064        2.464      0.00687
enh75679     2  188841600  188842600      1       1  150064       1.8504      0.03213
enh75688     2  188915800  188916800      4       2  150064       1.8228     0.034168
enh75693     2  189113900  189114900      2       1  150064         2.06     0.019701
enh75695     2  189139100  189140100      2       1  150064       1.8186     0.034484
enh75698     2  189144300  189145300      2       1  150064       2.6778    0.0037049
enh75701     2  189164000  189165000      5       2  150064       2.0378     0.020786
enh75702     2  189166800  189167800      5       2  150064        2.219     0.013244
enh75704     2  189172100  189173100      4       2  150064       2.0129     0.022062
enh75705     2  189172900  189173900      6       2  150064       2.2078      0.01363
enh75710     2  189190200  189191200      3       1  150064       2.5333    0.0056499
enh75711     2  189191600  189192600      1       1  150064       2.7714     0.002791
enh75712     2  189193800  189194800      4       2  150064       3.0682    0.0010766
enh75714     2  189198400  189199400      2       1  150064       2.6501    0.0040238
enh75716     2  189205600  189206600      3       2  150064       1.6815     0.046336
enh75718     2  189215400  189216400      4       2  150064       1.9197     0.027445
enh75728     2  189246400  189247400      2       1  150064       2.9245     0.001725
enh75729     2  189253200  189254200      3       2  150064       2.1288     0.016635
enh75732     2  189260500  189261500      3       2  150064       2.1617     0.015322
enh75736     2  189287200  189288200      2       1  150064       2.5779      0.00497
enh75743     2  189327800  189328800      2       1  150064       1.8816     0.029946
enh75745     2  189338100  189339100      1       1  150064       2.7959     0.002588
enh75747     2  189342700  189343700      2       1  150064        2.853    0.0021654
enh75753     2  189372600  189373600      1       1  150064        2.903     0.001848
enh75758     2  189475000  189476000      3       2  150064       1.6615     0.048311
enh75759     2  189494100  189495100      5       2  150064       1.7189     0.042821
enh75765     2  189651100  189652100      2       1  150064       2.6071    0.0045662
enh75828     2  191217400  191218400      2       1  150064       1.8348      0.03327
enh75831     2  191277700  191278700      1       1  150064       1.8367      0.03313
enh75835     2  191400600  191401600      3       2  150064       1.7662     0.038684
enh75840     2  191492600  191493600      2       1  150064       2.4091    0.0079953
enh75842     2  191511400  191512400      5       2  150064       1.9909     0.023245
enh75856     2  191668300  191669300      4       2  150064       1.7563     0.039521
enh75873     2  191897100  191898100      1       1  150064       2.2945      0.01088
enh75875     2  191906100  191907100      1       1  150064       2.1558      0.01555
enh75876     2  191909600  191910600      2       1  150064        2.902    0.0018538
enh75878     2  191916400  191917400      2       1  150064       1.6677     0.047691
enh75912     2  192266100  192267100      1       1  150064       1.7079      0.04383
enh75952     2  193406100  193407100      4       2  150064       3.2818   0.00051566
enh75955     2  194168800  194169800      2       1  150064       2.4374    0.0073965
enh75957     2  194385600  194386600      3       1  150064       4.9795   3.1879e-07
enh75959     2  194544200  194545200      1       1  150064       1.6459      0.04989
enh75963     2  195086100  195087100      1       1  150064       2.1299      0.01659
enh75980     2  196385300  196386300      4       1  150064       3.4052   0.00033053
enh75982     2  196397200  196398200      4       1  150064       3.4271   0.00030498
enh75983     2  196398700  196399700      3       2  150064       2.4275    0.0076017
enh75984     2  196408800  196409800      5       2  150064       3.6552   0.00012851
enh75985     2  196423800  196424800      4       2  150064       3.4686   0.00026163
enh75988     2  196461100  196462100      6       3  150064       1.8011     0.035841
enh75998     2  196531600  196532600      3       2  150064       1.9569     0.025178
enh76001     2  196551700  196552700      1       1  150064       2.1163      0.01716
enh76009     2  196923800  196924800      3       1  150064       3.2109    0.0006615
enh76010     2  196961400  196962400      2       1  150064       1.6877     0.045734
enh76011     2  196966000  196967000      2       1  150064       1.6737       0.0471
enh76012     2  196976600  196977600      3       1  150064       1.8839     0.029786
enh76013     2  196978300  196979300      2       1  150064       1.6675     0.047711
enh76014     2  196988300  196989300      1       1  150064       2.0077      0.02234
enh76027     2  197140400  197141400      4       2  150064       2.5991    0.0046729
enh76034     2  197235000  197236000      3       1  150064       1.9985     0.022829
enh76035     2  197264300  197265300      3       2  150064       1.6888     0.045631
enh76036     2  197331000  197332000      1       1  150064       2.7885     0.002648
enh76037     2  197382200  197383200      3       2  150064       3.3076   0.00047044
enh76038     2  197391900  197392900      5       3  150064       3.6835   0.00011503
enh76040     2  197454800  197455800      2       1  150064       2.5583    0.0052596
enh76041     2  197466000  197467000      2       1  150064       2.7355    0.0031146
enh76043     2  197520000  197521000      2       1  150064       1.6734      0.04712
enh76050     2  197694900  197695900      1       1  150064       2.8105     0.002473
enh76051     2  197769500  197770500      3       1  150064       1.9311     0.026733
enh76054     2  197792600  197793600      2       1  150064       1.7068     0.043934
enh76059     2  197822700  197823700      3       2  150064       2.1653     0.015181
enh76060     2  197830900  197831900      3       1  150064        1.838     0.033033
enh76061     2  197836200  197837200      3       2  150064       1.9183     0.027538
enh76063     2  197855000  197856000      1       1  150064       1.7839      0.03722
enh76065     2  197874900  197875900      5       2  150064        1.918     0.027556
enh76066     2  197938000  197939000      3       1  150064       2.0195     0.021716
enh76070     2  197955400  197956400      2       1  150064       2.7055    0.0034098
enh76071     2  197961900  197962900      2       1  150064       2.4016    0.0081622
enh76073     2  198000400  198001400      2       1  150064       2.5369    0.0055913
enh76078     2  198029100  198030100      2       1  150064       2.3458    0.0094928
enh76087     2  198144800  198145800      3       1  150064       4.1655   1.5535e-05
enh76088     2  198187800  198188800      1       1  150064       5.5826    1.185e-08
enh76089     2  198243200  198244200      1       1  150064       4.7819    8.681e-07
enh76091     2  198295600  198296600      2       1  150064       1.6989     0.044668
enh76092     2  198316800  198317800      1       1  150064       5.2528    7.491e-08
enh76102     2  198477900  198478900      1       1  150064       6.0145     9.02e-10
enh76103     2  198484600  198485600      1       1  150064       5.9155    1.654e-09
enh76104     2  198492300  198493300      5       1  150064       2.9932    0.0013802
enh76105     2  198505300  198506300      1       1  150064       3.2286     0.000622
enh76106     2  198522000  198523000      4       2  150064       5.1526   1.2845e-07
enh76107     2  198526400  198527400      1       1  150064       5.3188    5.222e-08
enh76110     2  198541300  198542300      2       1  150064       4.6838    1.408e-06
enh76111     2  198568700  198569700      1       1  150064       4.1225    1.874e-05
enh76112     2  198721600  198722600      3       2  150064       4.5656   2.4901e-06
enh76117     2  198743300  198744300      1       1  150064       5.1723    1.156e-07
enh76118     2  198753600  198754600      2       1  150064       4.2409   1.1133e-05
enh76120     2  198776000  198777000      2       1  150064       4.7348   1.0964e-06
enh76121     2  198779200  198780200      3       1  150064       4.8129   7.4392e-07
enh76123     2  198859800  198860800      1       1  150064       4.2244    1.198e-05
enh76140     2  199885200  199886200      5       2  150064       2.4284     0.007583
enh76144     2  200028400  200029400      2       1  150064       4.5229   3.0502e-06
enh76145     2  200050600  200051600      2       1  150064       4.4814   3.7082e-06
enh76146     2  200055900  200056900      4       2  150064       4.7114   1.2304e-06
enh76148     2  200174100  200175100      1       1  150064       3.0511      0.00114
enh76149     2  200199100  200200100      1       1  150064       3.0701      0.00107
enh76152     2  200288400  200289400      3       1  150064        3.696   0.00010951
enh76169     2  200669100  200670100      5       3  150064       2.8315    0.0023163
enh76170     2  200675800  200676800      1       1  150064        4.404    5.314e-06
enh76174     2  200733800  200734800      2       1  150064       5.8782   2.0736e-09
enh76175     2  200787200  200788200      5       2  150064       5.7762   3.8197e-09
enh76176     2  200792900  200793900      3       2  150064       1.8669      0.03096
enh76181     2  200847200  200848200      6       3  150064       4.8542   6.0423e-07
enh76182     2  200848500  200849500      3       2  150064       2.4105    0.0079664
enh76185     2  200904500  200905500      2       1  150064       5.5961   1.0958e-08
enh76186     2  200906500  200907500      3       2  150064       2.5205    0.0058592
enh76187     2  200915400  200916400      7       2  150064       6.5185   3.5517e-11
enh76193     2  200995300  200996300      3       2  150064       2.3616    0.0090976
enh76198     2  201064200  201065200      4       2  150064       5.0978   1.7178e-07
enh76199     2  201067000  201068000      3       1  150064       4.9732   3.2923e-07
enh76200     2  201076200  201077200      3       2  150064       2.6753    0.0037335
enh76201     2  201077500  201078500      4       2  150064       6.1014   5.2556e-10
enh76204     2  201105800  201106800      1       1  150064        3.216    0.0006499
enh76208     2  201139300  201140300      2       1  150064       4.0852   2.2017e-05
enh76209     2  201166900  201167900      4       2  150064       3.7059   0.00010532
enh76211     2  201175500  201176500      2       1  150064       4.3751   6.0675e-06
enh76212     2  201177300  201178300      1       1  150064       2.5883     0.004823
enh76213     2  201179700  201180700      3       2  150064       2.5797     0.004945
enh76215     2  201185400  201186400      2       1  150064       2.0784     0.018838
enh76216     2  201186800  201187800      1       1  150064       1.8995      0.02875
enh76218     2  201192400  201193400      4       2  150064       3.9877   3.3361e-05
enh76220     2  201204400  201205400      7       4  150064       2.3425    0.0095773
enh76223     2  201218700  201219700      3       2  150064       3.2948   0.00049243
enh76224     2  201221500  201222500      2       1  150064       4.1472   1.6826e-05
enh76225     2  201223900  201224900      1       1  150064       2.8995     0.001869
enh76226     2  201224800  201225800      1       1  150064       3.5893    0.0001658
enh76227     2  201225800  201226800      2       1  150064       4.7202   1.1779e-06
enh76228     2  201226800  201227800      4       2  150064       6.6098    1.924e-11
enh76229     2  201228700  201229700      3       1  150064       4.8698   5.5857e-07
enh76230     2  201231900  201232900      5       3  150064       4.3295   7.4723e-06
enh76231     2  201238300  201239300      1       1  150064       5.3387     4.68e-08
enh76232     2  201239600  201240600      6       3  150064       4.9504   3.7039e-07
enh76233     2  201241900  201242900      4       2  150064        5.263   7.0867e-08
enh76234     2  201246500  201247500      4       2  150064       4.1246   1.8573e-05
enh76238     2  201276200  201277200      3       1  150064        3.257   0.00056302
enh76239     2  201281400  201282400      3       1  150064       3.8097    6.956e-05
enh76240     2  201289400  201290400      3       2  150064       4.7961   8.0872e-07
enh76242     2  201318200  201319200      3       1  150064       3.9101   4.6132e-05
enh76243     2  201319700  201320700      4       2  150064       3.5682   0.00017971
enh76244     2  201334400  201335400      4       2  150064        1.808     0.035305
enh76247     2  201392100  201393100      1       1  150064       2.5746     0.005018
enh76248     2  201449600  201450600      1       1  150064       1.9686       0.0245
enh76249     2  201468400  201469400      8       3  150064       1.7009     0.044477
enh76250     2  201489800  201490800      2       1  150064       2.0246     0.021456
enh76331     2  202827500  202828500      5       3  150064       2.0115     0.022137
enh76332     2  202829200  202830200      6       3  150064       2.2654     0.011743
enh76334     2  202837600  202838600      3       2  150064       2.2077     0.013634
enh76372     2  203113500  203114500      1       1  150064       1.7039       0.0442
enh76394     2  203453100  203454100      2       1  150064       1.7147     0.043196
enh76401     2  203670400  203671400      1       1  150064       1.9178      0.02757
enh76404     2  203805000  203806000      6       3  150064        2.209     0.013587
enh76405     2  203830400  203831400      7       3  150064       2.3593    0.0091552
enh76408     2  204105100  204106100      3       1  150064        2.659    0.0039186
enh76416     2  204348900  204349900      2       1  150064       2.4373    0.0073984
enh76432     2  204554400  204555400      1       1  150064       1.9738       0.0242
enh76463     2  205133300  205134300      2       1  150064        1.849     0.032229
enh76499     2  205837500  205838500      1       1  150064       2.1553      0.01557
enh76509     2  205918300  205919300      1       1  150064       1.7133      0.04333
enh76528     2  206185800  206186800      2       1  150064       2.4038    0.0081136
enh76533     2  206256500  206257500      3       1  150064       3.1277   0.00088104
enh76543     2  206360700  206361700      2       1  150064       1.8145     0.034801
enh76546     2  206410300  206411300      2       1  150064       1.7477     0.040258
enh76552     2  206500900  206501900      1       1  150064        1.707      0.04391
enh76585     2  206713400  206714400      2       1  150064       2.9118    0.0017968
enh76586     2  206747300  206748300      2       1  150064       2.0289     0.021234
enh76600     2  206943300  206944300      3       1  150064       1.8217     0.034247
enh76608     2  207058400  207059400      4       2  150064       1.7156      0.04312
enh76617     2  207143100  207144100      4       2  150064       2.0898      0.01832
enh76646     2  207900600  207901600      1       1  150064       1.7684       0.0385
enh76649     2  207911200  207912200      3       2  150064       1.8611     0.031363
enh76672     2  208064400  208065400      2       1  150064       2.0703      0.01921
enh76673     2  208080000  208081000      2       1  150064       2.3306    0.0098873
enh76675     2  208087000  208088000      4       2  150064        2.166     0.015154
enh76676     2  208089900  208090900      3       2  150064       2.3381    0.0096897
enh76677     2  208092500  208093500      5       3  150064       2.2552      0.01206
enh76695     2  208234400  208235400      3       2  150064       2.7171    0.0032928
enh76696     2  208249400  208250400      2       1  150064       2.2641     0.011785
enh76698     2  208259700  208260700      3       2  150064        2.193     0.014155
enh76701     2  208273200  208274200      4       1  150064        2.292     0.010953
enh76707     2  208339800  208340800      4       2  150064       3.0108    0.0013026
enh76708     2  208341000  208342000      4       2  150064       3.3916   0.00034749
enh76709     2  208343600  208344600      5       1  150064       1.6662     0.047841
enh76710     2  208346200  208347200      5       2  150064       2.3361    0.0097426
enh76714     2  208388100  208389100      3       2  150064       4.7358   1.0912e-06
enh76720     2  208425500  208426500      1       1  150064       4.1563    1.617e-05
enh76723     2  208497200  208498200      3       2  150064       3.1734   0.00075327
enh76724     2  208500100  208501100      2       1  150064        3.416   0.00031777
enh76776     2  209078100  209079100      1       1  150064       1.8089      0.03523
enh76799     2  209958400  209959400      5       2  150064       1.9316     0.026702
enh76802     2  209981800  209982800      1       1  150064       1.6625      0.04821
enh76823     2  210335600  210336600      2       1  150064       2.0155     0.021926
enh76834     2  210464800  210465800      2       1  150064       2.4996    0.0062159
enh76839     2  210498300  210499300      2       1  150064       1.7301     0.041811
enh76878     2  211367900  211368900      2       1  150064       1.6503     0.049444
enh76885     2  211449000  211450000      4       2  150064       1.6653      0.04793
enh76903     2  212213400  212214400      1       1  150064       1.6576       0.0487
enh76904     2  212224200  212225200      4       2  150064       1.7372      0.04118
enh76907     2  212255300  212256300      2       1  150064       1.9995     0.022776
enh76909     2  212272600  212273600      1       1  150064       3.2319    0.0006149
enh76910     2  212277800  212278800      3       2  150064       2.2657     0.011736
enh76911     2  212278400  212279400      4       2  150064       2.1361     0.016335
enh76915     2  212352100  212353100      3       2  150064       1.6569     0.048772
enh76922     2  212528600  212529600      3       2  150064       1.8567      0.03168
enh76929     2  212792800  212793800      4       2  150064       1.7923     0.036544
enh76937     2  213102200  213103200      4       2  150064        1.745     0.040489
enh76938     2  213110000  213111000      3       1  150064       2.8409    0.0022496
enh76939     2  213202000  213203000      2       1  150064       1.7941       0.0364
enh76940     2  213222000  213223000      3       2  150064       3.2295   0.00061995
enh76943     2  213248200  213249200      1       1  150064        2.934     0.001673
enh76947     2  213412400  213413400      1       1  150064        2.683     0.003648
enh76948     2  213414000  213415000      1       1  150064       2.7305     0.003162
enh76954     2  213641700  213642700      4       2  150064       2.0216     0.021611
enh76964     2  213839500  213840500      3       2  150064       1.9201      0.02742
enh76965     2  213844000  213845000      2       1  150064       1.8471     0.032364
enh76996     2  214727000  214728000      4       1  150064       1.7125     0.043405
enh77012     2  215275000  215276000      2       1  150064       1.9934     0.023111
enh77013     2  215290700  215291700      3       2  150064       3.1806   0.00073486
enh77023     2  215571400  215572400      4       2  150064       1.8761     0.030322
enh77047     2  216482700  216483700      1       1  150064       1.7033      0.04426
enh77094     2  217046200  217047200      2       1  150064        1.784     0.037212
enh77105     2  217157400  217158400      4       2  150064        1.713     0.043357
enh77106     2  217161100  217162100      4       2  150064       1.7394     0.040983
enh77109     2  217171400  217172400      2       1  150064       1.9992     0.022796
enh77118     2  217257000  217258000      3       2  150064       2.7623    0.0028699
enh77119     2  217267500  217268500      4       2  150064       2.1712     0.014956
enh77127     2  217342500  217343500      1       1  150064       2.8023     0.002537
enh77130     2  217366300  217367300      5       3  150064       1.8357     0.033204
enh77132     2  217396700  217397700      1       1  150064       2.2004      0.01389
enh77139     2  217427400  217428400      3       2  150064       1.6557     0.048887
enh77140     2  217430100  217431100      2       1  150064       1.9011     0.028645
enh77142     2  217448500  217449500      4       2  150064       2.1899     0.014267
enh77148     2  217495700  217496700      1       1  150064       2.3889     0.008449
enh77149     2  217502000  217503000      2       1  150064       1.9028     0.028536
enh77150     2  217508200  217509200      1       1  150064        1.787      0.03697
enh77153     2  217521900  217522900      3       1  150064        1.825     0.033998
enh77154     2  217523500  217524500      1       1  150064       1.9774        0.024
enh77155     2  217529400  217530400      3       1  150064        2.344    0.0095387
enh77167     2  217622800  217623800      4       2  150064       2.6012    0.0046453
enh77168     2  217627700  217628700      2       1  150064       2.0977     0.017967
enh77182     2  217788800  217789800      4       2  150064       2.0073     0.022358
enh77186     2  217887600  217888600      3       2  150064       2.2344     0.012728
enh77191     2  217939700  217940700     10       4  150064       2.7318    0.0031495
enh77194     2  218026500  218027500      1       1  150064       2.1604      0.01537
enh77239     2  218653900  218654900      7       2  150064       2.4717    0.0067242
enh77256     2  218776000  218777000      3       2  150064       2.3245      0.01005
enh77258     2  218788400  218789400      5       2  150064       1.9002     0.028701
enh77263     2  218813700  218814700      1       1  150064       1.7665      0.03866
enh77329     2  219945200  219946200      5       2  150064       2.7108    0.0033559
enh77335     2  219993000  219994000      2       1  150064       2.8731    0.0020324
enh77336     2  220021900  220022900      2       1  150064        2.691    0.0035614
enh77337     2  220025600  220026600      2       1  150064       2.6891    0.0035818
enh77339     2  220039800  220040800      2       1  150064       3.3886   0.00035125
enh77343     2  220092100  220093100      1       1  150064        2.173      0.01489
enh77361     2  220309900  220310900      2       1  150064       3.1918   0.00070691
enh77366     2  220340200  220341200      3       1  150064         2.09     0.018311
enh77388     2  220526700  220527700      2       1  150064       1.7379     0.041118
enh77408     2  220781100  220782100      4       2  150064       1.7354     0.041332
enh77419     2  220960600  220961600      5       1  150064       1.6471     0.049772
enh77434     2  221567400  221568400      3       1  150064       2.7187    0.0032774
enh77436     2  221618600  221619600      1       1  150064       1.6849        0.046
enh77440     2  221701600  221702600      1       1  150064       1.9129      0.02788
enh77445     2  221813700  221814700      2       1  150064       2.0733     0.019075
enh77466     2  222313400  222314400      4       2  150064       2.1559     0.015546
enh77474     2  222355000  222356000      1       1  150064       1.7724      0.03816
enh77479     2  222383000  222384000      2       1  150064       2.3583    0.0091804
enh77482     2  222393500  222394500      4       2  150064       2.8771     0.002007
enh77485     2  222406300  222407300      2       1  150064       2.6614    0.0038903
enh77495     2  222445400  222446400      2       1  150064        2.618    0.0044222
enh77497     2  222464600  222465600      1       1  150064       2.3271      0.00998
enh77509     2  222575900  222576900      2       1  150064        1.845     0.032521
enh77513     2  222631900  222632900      1       1  150064       2.2078      0.01363
enh77515     2  222644500  222645500      3       1  150064        2.206     0.013693
enh77522     2  222683200  222684200      1       1  150064       1.8588      0.03153
enh77531     2  222889300  222890300      1       1  150064       1.7883      0.03686
enh77577     2  223728100  223729100      2       1  150064       1.6604     0.048413
enh77578     2  223728800  223729800      2       1  150064       1.8571     0.031651
enh77590     2  223771400  223772400      2       1  150064       1.7092     0.043711
enh77617     2  224402800  224403800      4       2  150064       1.8459     0.032452
enh77656     2  225010300  225011300      2       1  150064       1.8981     0.028841
enh77659     2  225075400  225076400      3       1  150064       2.0679     0.019323
enh77662     2  225086100  225087100      1       1  150064       1.7432      0.04065
enh77668     2  225266300  225267300      6       2  150064        2.762    0.0028727
enh77669     2  225271400  225272400      9       2  150064       2.6546    0.0039703
enh77670     2  225281500  225282500     11       2  150064       2.7839    0.0026858
enh77671     2  225298100  225299100     11       3  150064       2.9374    0.0016548
enh77675     2  225384800  225385800      3       2  150064       3.6737   0.00011953
enh77677     2  225397000  225398000      4       2  150064        4.806   7.6996e-07
enh77680     2  225410700  225411700      2       1  150064       2.7169    0.0032953
enh77681     2  225412500  225413500      3       2  150064        4.235   1.1426e-05
enh77682     2  225413000  225414000      5       3  150064       3.5093   0.00022461
enh77685     2  225425600  225426600      7       3  150064       2.6451     0.004083
enh77686     2  225434800  225435800      1       1  150064       1.6773      0.04674
enh77688     2  225441200  225442200      3       2  150064       4.4226   4.8759e-06
enh77690     2  225446800  225447800      2       1  150064       4.7216   1.1702e-06
enh77696     2  225774000  225775000      6       2  150064        1.783     0.037296
enh77705     2  225936800  225937800      4       1  150064       2.5217    0.0058396
enh77707     2  225978800  225979800      4       1  150064       1.7347     0.041397
enh77708     2  225984600  225985600      4       2  150064       1.8381     0.033024
enh77755     2  227306400  227307400      1       1  150064       1.9067      0.02828
enh77789     2  227701600  227702600      1       1  150064       1.8145       0.0348
enh77790     2  227727000  227728000      4       1  150064       2.3948    0.0083141
enh77792     2  227733300  227734300      5       2  150064        1.886     0.029647
enh77793     2  227739200  227740200      2       1  150064       2.0421     0.020573
enh77796     2  227841500  227842500      2       1  150064       2.0638      0.01952
enh77812     2  228329200  228330200      9       5  150064       2.0141     0.021998
enh77813     2  228330900  228331900      2       1  150064       2.2141     0.013412
enh77821     2  228382500  228383500      6       3  150064       2.3233     0.010082
enh77822     2  228435200  228436200      4       2  150064       1.7166     0.043029
enh77845     2  229310800  229311800      3       1  150064       4.1751   1.4892e-05
enh77846     2  229311700  229312700      2       1  150064       3.4759   0.00025454
enh77847     2  229369000  229370000      4       1  150064        2.648    0.0040479
enh77854     2  229566000  229567000      3       2  150064        1.856     0.031729
enh77862     2  229952300  229953300      6       3  150064       2.8356    0.0022871
enh77863     2  229954100  229955100      2       1  150064       1.7006     0.044512
enh77866     2  230073200  230074200      1       1  150064       2.1017      0.01779
enh77880     2  230562500  230563500      3       1  150064       2.6316    0.0042491
enh77886     2  230747400  230748400      1       1  150064       2.6409     0.004134
enh77897     2  230844800  230845800      1       1  150064        2.353     0.009312
enh77903     2  231094500  231095500      1       1  150064       2.4535     0.007073
enh77916     2  231532500  231533500      3       2  150064        1.912      0.02794
enh77918     2  231549600  231550600      2       1  150064       2.3937    0.0083389
enh77991     2  232264500  232265500      1       1  150064       2.3044       0.0106
enh77999     2  232325800  232326800      1       1  150064       2.7003     0.003464
enh78000     2  232330200  232331200      2       1  150064       2.7802    0.0027166
enh78002     2  232347400  232348400      4       2  150064       1.8844     0.029753
enh78026     2  232527200  232528200      1       1  150064       2.3914     0.008391
enh78028     2  232531900  232532900      2       1  150064       2.2746     0.011466
enh78030     2  232538700  232539700      3       2  150064       2.2061     0.013688
enh78031     2  232542200  232543200      5       3  150064       1.7949     0.036334
enh78064     2  233047800  233048800      3       2  150064       1.9809     0.023799
enh78065     2  233061000  233062000      3       1  150064       2.7182    0.0032822
enh78075     2  233180800  233181800      3       1  150064       1.6819     0.046295
enh78081     2  233234000  233235000     12       6  150064       2.4141    0.0078881
enh78083     2  233289700  233290700      3       1  150064       3.0405    0.0011808
enh78084     2  233297300  233298300      7       4  150064       2.4872    0.0064375
enh78085     2  233308500  233309500      3       2  150064       1.9571     0.025168
enh78093     2  233416400  233417400      1       1  150064       1.6581      0.04865
enh78095     2  233453200  233454200      3       1  150064       1.7228     0.042464
enh78100     2  233560800  233561800      3       2  150064       4.9199   4.3302e-07
enh78102     2  233641100  233642100      2       1  150064       3.9067   4.6789e-05
enh78103     2  233702700  233703700      1       1  150064       3.5443    0.0001968
enh78104     2  233736400  233737400      2       1  150064       2.2883      0.01106
enh78106     2  233771700  233772700      2       1  150064       3.0278    0.0012317
enh78107     2  233813400  233814400      1       1  150064        2.437     0.007404
enh78112     2  233896300  233897300      4       2  150064       2.2958     0.010844
enh78113     2  233915100  233916100      9       1  150064       2.5035    0.0061489
enh78114     2  233916500  233917500      3       2  150064       2.1138     0.017265
enh78150     2  234473600  234474600      1       1  150064       2.1638      0.01524
enh78166     2  235044500  235045500      2       1  150064       1.8077     0.035326
enh78208     2  235437200  235438200      2       1  150064       1.6764     0.046832
enh78212     2  235473800  235474800      4       2  150064       1.6935      0.04518
enh78236     2  235697800  235698800      7       3  150064       1.6988     0.044679
enh78291     2  236015200  236016200     14       3  150064       1.7704     0.038327
enh78302     2  236179500  236180500      5       1  150064       1.9572     0.025161
enh78305     2  236325400  236326400      1       1  150064       1.6815      0.04633
enh78314     2  236419700  236420700      1       1  150064       2.9263     0.001715
enh78341     2  236514200  236515200      2       1  150064       1.8384     0.032999
enh78348     2  236542900  236543900      3       1  150064        2.049     0.020229
enh78349     2  236549600  236550600      3       1  150064        2.016     0.021899
enh78390     2  236812200  236813200      4       2  150064       2.2398     0.012552
enh78391     2  236819600  236820600      5       1  150064       2.2265      0.01299
enh78392     2  236825800  236826800      2       1  150064       2.6485    0.0040424
enh78399     2  236897400  236898400      1       1  150064       1.7745      0.03799
enh78421     2  237247000  237248000      2       1  150064       2.0376     0.020796
enh78423     2  237253600  237254600      1       1  150064       2.5592     0.005245
enh78426     2  237304100  237305100      1       1  150064       1.8075      0.03534
enh78427     2  237310500  237311500      1       1  150064       2.2724      0.01153
enh78439     2  237551100  237552100      5       2  150064       2.1875     0.014351
enh78449     2  237677800  237678800      3       1  150064       2.1965     0.014027
enh78451     2  237690300  237691300      3       1  150064       2.2256      0.01302
enh78539     2  238603100  238604100      1       1  150064       1.7474      0.04028
enh78557     2  238652100  238653100      8       2  150064       1.8747     0.030416
enh78558     2  238653100  238654100      9       2  150064       1.7161     0.043073
enh78584     2  239096300  239097300      4       2  150064       2.5448    0.0054675
enh78585     2  239109700  239110700      5       3  150064        1.647     0.049782
enh78589     2  239169400  239170400      2       1  150064       1.6853     0.045966
enh78623     2  239930400  239931400      1       1  150064       1.7837      0.03724
enh78740     2  241331600  241332600      7       2  150064       2.1881     0.014333
enh78765     2  241948300  241949300      5       3  150064       1.8338     0.033341
enh78772     2  242150300  242151300      3       1  150064       1.6709     0.047373
enh78773     2  242155200  242156200      4       2  150064       1.8167     0.034632
enh78785     2  242251600  242252600      2       1  150064       1.9405     0.026157
enh78795     2  242325500  242326500      4       2  150064       2.6583    0.0039269
enh78805     2  242555800  242556800      4       2  150064       1.8219     0.034235
enh78807     2  242574200  242575200      3       2  150064       1.8432     0.032647
enh78808     2  242580000  242581000      2       1  150064       1.7526     0.039839
enh78812     2  242605000  242606000      5       2  150064       1.9092     0.028116
enh78826     2  242795800  242796800      6       2  150064       2.1824      0.01454
enh78832     2  242841200  242842200      6       2  150064       1.6543     0.049038
enh78859     3    1237400    1238400      1       1  150064       2.1984      0.01396
enh78872     3    1807800    1808800      5       2  150064       1.8287     0.033719
enh78881     3    2493800    2494800      7       2  150064       4.0061    3.086e-05
enh78884     3    2559000    2560000      3       1  150064        5.207   9.5969e-08
enh78885     3    2568100    2569100     11       2  150064       4.4789   3.7517e-06
enh78886     3    2569000    2570000      7       4  150064       2.8616    0.0021074
enh78919     3    3357900    3358900      2       1  150064       2.7382    0.0030885
enh78923     3    3413400    3414400      7       3  150064       3.2891   0.00050251
enh78924     3    3434800    3435800      2       1  150064       1.7398     0.040951
enh78943     3    4043600    4044600      1       1  150064       2.0212      0.02163
enh78962     3    4347800    4348800      3       2  150064       2.4356    0.0074327
enh78979     3    4574800    4575800      5       2  150064       1.7767      0.03781
enh78986     3    4697700    4698700      5       3  150064       2.8687    0.0020607
enh79001     3    4894800    4895800      1       1  150064       2.3182      0.01022
enh79005     3    4948300    4949300      3       1  150064       1.6583     0.048631
enh79016     3    5061600    5062600      2       1  150064       3.1053   0.00095029
enh79027     3    5227600    5228600      1       1  150064       1.6719      0.04727
enh79028     3    5230800    5231800      4       2  150064       2.2906     0.010994
enh79033     3    5238600    5239600      1       1  150064       2.1472      0.01589
enh79036     3    5264100    5265100      9       4  150064       2.1221     0.016914
enh79061     3    7004600    7005600      3       2  150064       4.4072   5.2359e-06
enh79070     3    7267700    7268700      5       2  150064       1.8872     0.029568
enh79071     3    7328300    7329300      1       1  150064       1.9781      0.02396
enh79072     3    7348500    7349500      5       1  150064       1.8544     0.031842
enh79093     3    7995400    7996400      4       2  150064       2.2197      0.01322
enh79165     3    9034200    9035200      4       2  150064       1.7425     0.040711
enh79181     3    9166500    9167500      2       1  150064       2.2271     0.012969
enh79184     3    9189600    9190600      1       1  150064       1.8999      0.02872
enh79206     3    9286900    9287900      3       1  150064       1.8409     0.032819
enh79219     3    9394900    9395900      1       1  150064       1.7965      0.03621
enh79220     3    9403400    9404400      2       1  150064       2.4557    0.0070301
enh79221     3    9425600    9426600      7       3  150064        2.952    0.0015788
enh79222     3    9426600    9427600      2       1  150064       1.9429     0.026015
enh79226     3    9461100    9462100      2       1  150064       2.2432     0.012441
enh79227     3    9462000    9463000      3       1  150064        2.576    0.0049977
enh79228     3    9463300    9464300      4       2  150064       1.8364     0.033152
enh79229     3    9464600    9465600      3       2  150064       1.6735     0.047116
enh79230     3    9592000    9593000      1       1  150064       2.0944      0.01811
enh79266     3   10240300   10241300      2       1  150064       1.7216     0.042573
enh79277     3   10394000   10395000      4       1  150064       2.7762    0.0027495
enh79281     3   10415300   10416300      5       2  150064       3.9751   3.5178e-05
enh79282     3   10417600   10418600     10       3  150064       3.1925    0.0007052
enh79283     3   10436800   10437800      3       2  150064       2.3382    0.0096895
enh79286     3   10511800   10512800      6       2  150064       2.1677     0.015091
enh79290     3   10594600   10595600      7       3  150064        1.868     0.030881
enh79291     3   10642300   10643300      4       2  150064       2.0364     0.020854
enh79296     3   10805600   10806600      4       2  150064       3.7773   7.9278e-05
enh79323     3   11412400   11413400      6       2  150064       1.8009     0.035861
enh79325     3   11426800   11427800      2       1  150064       1.8283     0.033751
enh79342     3   11602000   11603000      4       1  150064       1.7225     0.042486
enh79362     3   11672900   11673900      3       1  150064       2.4641    0.0068679
enh79363     3   11673900   11674900      4       1  150064       2.5883    0.0048225
enh79365     3   11680900   11681900      4       2  150064        2.301     0.010695
enh79366     3   11685500   11686500      2       1  150064       3.9925   3.2686e-05
enh79367     3   11692500   11693500      5       2  150064       2.0323     0.021062
enh79369     3   11702100   11703100      3       1  150064       2.5495    0.0053936
enh79375     3   11796300   11797300      7       4  150064       2.2957     0.010846
enh79378     3   11826200   11827200      2       1  150064         1.94     0.026187
enh79381     3   11886200   11887200      8       1  150064       2.3888    0.0084513
enh79386     3   12066500   12067500      3       2  150064       2.2733     0.011504
enh79390     3   12185200   12186200      2       1  150064       2.9421    0.0016298
enh79400     3   12485600   12486600      3       2  150064       3.6089   0.00015378
enh79401     3   12486300   12487300      6       3  150064       2.1171     0.017124
enh79403     3   12502200   12503200      1       1  150064       2.0958      0.01805
enh79405     3   12520800   12521800      4       1  150064       2.2484     0.012275
enh79406     3   12521200   12522200      3       1  150064       2.1194     0.017028
enh79407     3   12524500   12525500      3       1  150064       1.9132     0.027863
enh79408     3   12549300   12550300      4       2  150064       2.2149     0.013384
enh79411     3   12601000   12602000      3       1  150064       2.5321    0.0056684
enh79412     3   12603500   12604500      4       1  150064       2.3425    0.0095783
enh79416     3   12679000   12680000      2       1  150064        2.729    0.0031768
enh79419     3   12689600   12690600      3       1  150064       1.8254      0.03397
enh79421     3   12697700   12698700      1       1  150064       2.2325      0.01279
enh79424     3   12715700   12716700      5       1  150064        2.312      0.01039
enh79425     3   12719000   12720000      3       2  150064       2.2295     0.012889
enh79427     3   12761000   12762000      2       1  150064       1.7552      0.03961
enh79443     3   12936000   12937000      3       2  150064       1.8483     0.032282
enh79454     3   13011000   13012000      3       1  150064       1.8912     0.029299
enh79458     3   13028000   13029000      1       1  150064       1.6731      0.04715
enh79469     3   13086200   13087200      6       3  150064       2.0296     0.021201
enh79472     3   13111700   13112700     11       2  150064       2.1291     0.016622
enh79474     3   13121600   13122600      4       2  150064        2.403    0.0081305
enh79476     3   13136500   13137500      5       2  150064       2.2969     0.010813
enh79488     3   13295700   13296700      8       3  150064       1.9746     0.024158
enh79493     3   13332100   13333100      5       2  150064       3.0892    0.0010036
enh79494     3   13338300   13339300      5       2  150064       2.0317      0.02109
enh79496     3   13344600   13345600      2       1  150064       1.6619     0.048268
enh79500     3   13420900   13421900      6       3  150064       2.0208      0.02165
enh79506     3   13493600   13494600      4       2  150064       1.8773     0.030239
enh79557     3   14072200   14073200      2       1  150064       1.7965      0.03621
enh79563     3   14216900   14217900      5       2  150064       1.8216     0.034258
enh79581     3   14385200   14386200      5       3  150064       1.9138     0.027824
enh79585     3   14408600   14409600      6       4  150064        2.248     0.012288
enh79590     3   14442800   14443800      1       1  150064       1.7653      0.03876
enh79607     3   14550600   14551600      3       2  150064       2.6799    0.0036824
enh79608     3   14563200   14564200      4       2  150064       2.3431     0.009561
enh79609     3   14565500   14566500      6       2  150064       2.0251     0.021429
enh79610     3   14567600   14568600      4       2  150064        2.165     0.015195
enh79614     3   14596900   14597900      3       2  150064       2.8581     0.002131
enh79623     3   14691800   14692800      2       1  150064       1.7422     0.040736
enh79629     3   14845300   14846300      2       1  150064       1.8175     0.034573
enh79630     3   14855500   14856500      2       1  150064       1.7496     0.040094
enh79698     3   15835800   15836800      1       1  150064       2.4939     0.006317
enh79713     3   16024100   16025100      3       1  150064       2.0693     0.019259
enh79725     3   16353200   16354200      3       1  150064       1.7802      0.03752
enh79748     3   16558000   16559000      2       1  150064         1.85     0.032154
enh79760     3   16728800   16729800      2       1  150064       2.2356      0.01269
enh79762     3   16765000   16766000      6       3  150064       1.9737     0.024207
enh79767     3   16842900   16843900      2       1  150064       3.6224   0.00014595
enh79768     3   16851900   16852900      3       1  150064        3.146   0.00082768
enh79769     3   16878700   16879700      2       1  150064       2.6737    0.0037508
enh79770     3   16879800   16880800      1       1  150064       1.8239      0.03408
enh79772     3   16890700   16891700      4       2  150064       1.7068     0.043928
enh79775     3   16937200   16938200      2       1  150064       2.2511      0.01219
enh79777     3   16946500   16947500      2       1  150064       2.0614     0.019632
enh79778     3   16956900   16957900      3       1  150064       3.5601   0.00018534
enh79779     3   16958300   16959300      5       2  150064       4.1512   1.6535e-05
enh79780     3   16959600   16960600      3       1  150064       3.9615    3.724e-05
enh79782     3   16977100   16978100      2       1  150064       2.3913     0.008394
enh79785     3   17036100   17037100      8       4  150064       1.6567     0.048792
enh79786     3   17046000   17047000      4       2  150064       1.9889     0.023359
enh79790     3   17072300   17073300      5       2  150064       1.8184     0.034503
enh79792     3   17080600   17081600      4       2  150064       2.5294    0.0057122
enh79801     3   17185200   17186200      1       1  150064       2.8664     0.002076
enh79802     3   17220900   17221900      3       1  150064       4.2715   9.7099e-06
enh79806     3   17236800   17237800      2       1  150064       3.8841   5.1359e-05
enh79807     3   17363700   17364700      1       1  150064       3.4059    0.0003297
enh79808     3   17375400   17376400      2       1  150064       1.8057     0.035486
enh79809     3   17398000   17399000      3       1  150064       3.7936   7.4249e-05
enh79811     3   17467200   17468200      3       1  150064       1.6472     0.049763
enh79812     3   17473200   17474200      2       1  150064       3.6793   0.00011695
enh79817     3   17580900   17581900      3       1  150064       1.6586     0.048603
enh79818     3   17588200   17589200      2       1  150064       3.8997   4.8159e-05
enh79819     3   17592600   17593600      1       1  150064       1.7154      0.04314
enh79825     3   17668300   17669300      1       1  150064       5.0136    2.671e-07
enh79826     3   17672800   17673800      5       3  150064       3.0159    0.0012809
enh79827     3   17711800   17712800      1       1  150064       2.2832      0.01121
enh79830     3   17780800   17781800      5       2  150064       4.9003   4.7839e-07
enh79831     3   17784800   17785800      4       1  150064         2.91     0.001807
enh79832     3   17882100   17883100      2       1  150064       4.1648   1.5584e-05
enh79833     3   17887500   17888500      3       1  150064       4.4535   4.2248e-06
enh79835     3   17950300   17951300      4       1  150064        1.684     0.046095
enh79836     3   17986900   17987900      3       2  150064       2.1101     0.017424
enh79840     3   18120900   18121900      3       2  150064       1.7156     0.043118
enh79844     3   18154100   18155100      2       1  150064       1.9558     0.025242
enh79851     3   18245900   18246900      1       1  150064       3.0763     0.001048
enh79852     3   18277100   18278100      6       3  150064       3.0621     0.001099
enh79855     3   18376400   18377400      1       1  150064       1.8291      0.03369
enh79856     3   18382600   18383600      4       2  150064       2.2498     0.012232
enh79857     3   18384000   18385000      5       2  150064       2.5472      0.00543
enh79859     3   18390800   18391800      4       1  150064       1.8491     0.032225
enh79862     3   18404900   18405900      3       2  150064       1.7196      0.04275
enh79864     3   18414600   18415600      2       1  150064       2.2765     0.011408
enh79868     3   18467800   18468800      2       1  150064       1.8385     0.032998
enh79879     3   18927800   18928800      1       1  150064       2.4143     0.007883
enh79920     3   19991100   19992100      5       2  150064       1.9078     0.028211
enh79921     3   20029100   20030100      4       2  150064       2.1445     0.015998
enh79941     3   20329300   20330300      3       2  150064       1.7041     0.044182
enh79955     3   20958300   20959300      1       1  150064        1.699      0.04466
enh79968     3   21541700   21542700      2       1  150064       1.9928     0.023141
enh79969     3   21543900   21544900      4       2  150064       1.8112     0.035054
enh79975     3   21706700   21707700      3       2  150064       2.0251     0.021429
enh79979     3   21792800   21793800      5       3  150064       1.6692     0.047534
enh79981     3   21960700   21961700     17       2  150064       2.1552     0.015573
enh79982     3   21983600   21984600      7       2  150064       1.8367     0.033125
enh80000     3   23127500   23128500      5       2  150064       1.6658     0.047872
enh80001     3   23137100   23138100      2       1  150064       1.9492     0.025634
enh80005     3   23215700   23216700      7       3  150064       2.6645    0.0038549
enh80006     3   23246200   23247200      1       1  150064       1.8886      0.02947
enh80010     3   23278100   23279100      5       2  150064       1.7545      0.03967
enh80060     3   23859700   23860700      3       1  150064       2.1453     0.015965
enh80062     3   23863000   23864000      3       2  150064       2.1025     0.017754
enh80066     3   23874800   23875800      2       1  150064        1.712     0.043453
enh80080     3   23916600   23917600      4       2  150064       1.8238     0.034089
enh80082     3   23933700   23934700      3       1  150064       1.7479     0.040239
enh80087     3   23984800   23985800      1       1  150064       1.9312      0.02673
enh80088     3   23989200   23990200      5       2  150064        1.698     0.044755
enh80092     3   24040300   24041300      2       1  150064       2.0099     0.022223
enh80093     3   24088800   24089800      3       2  150064       2.9405    0.0016382
enh80095     3   24127400   24128400      5       2  150064       2.8381    0.0022694
enh80097     3   24186600   24187600      4       2  150064       2.3684    0.0089323
enh80100     3   24202100   24203100      6       3  150064       2.3945    0.0083221
enh80102     3   24214100   24215100      5       3  150064       4.1781   1.4699e-05
enh80104     3   24263800   24264800      4       2  150064       2.4186    0.0077902
enh80118     3   24539500   24540500      4       1  150064       2.3303    0.0098955
enh80120     3   24623800   24624800      2       1  150064       2.4564    0.0070178
enh80131     3   25007400   25008400      5       2  150064       2.4837     0.006502
enh80133     3   25086300   25087300      4       2  150064       1.8876     0.029543
enh80137     3   25133200   25134200      5       3  150064        2.179     0.014665
enh80138     3   25184200   25185200      5       2  150064       2.0711     0.019173
enh80146     3   25329800   25330800      3       2  150064        2.342    0.0095905
enh80151     3   25365300   25366300      3       2  150064       2.6827    0.0036515
enh80153     3   25387800   25388800      4       2  150064        2.765    0.0028465
enh80154     3   25391400   25392400      2       1  150064       2.0229      0.02154
enh80155     3   25403200   25404200     16       4  150064       1.8383     0.033006
enh80170     3   25521500   25522500      4       2  150064       2.2269     0.012976
enh80173     3   25569000   25570000      6       2  150064       2.1372     0.016293
enh80188     3   25822600   25823600      2       1  150064       1.8144      0.03481
enh80194     3   25898900   25899900      1       1  150064       2.1409      0.01614
enh80205     3   26391700   26392700      1       1  150064       2.1244      0.01682
enh80287     3   28832700   28833700      1       1  150064       2.7854     0.002673
enh80295     3   28994900   28995900      4       1  150064       2.1633     0.015258
enh80297     3   29106000   29107000      6       3  150064       1.7259     0.042187
enh80325     3   29447500   29448500      5       2  150064       2.4137     0.007896
enh80326     3   29451500   29452500      1       1  150064       1.8392      0.03294
enh80331     3   29482200   29483200      8       4  150064       1.9267     0.027011
enh80333     3   29494800   29495800      4       2  150064       2.8451    0.0022197
enh80340     3   29596600   29597600      4       1  150064       1.8935     0.029147
enh80351     3   29696200   29697200      6       3  150064       1.8322     0.033463
enh80353     3   29724600   29725600      4       2  150064       1.8435     0.032628
enh80354     3   29728300   29729300      5       1  150064       1.9859     0.023525
enh80355     3   29736600   29737600      3       1  150064       1.6544     0.049023
enh80356     3   29747100   29748100      2       1  150064       2.0796     0.018782
enh80357     3   29781200   29782200      1       1  150064       2.7627     0.002866
enh80359     3   29786900   29787900      4       2  150064       1.9194     0.027465
enh80360     3   29796600   29797600      4       2  150064        2.987    0.0014086
enh80361     3   29799600   29800600      2       1  150064       2.8554     0.002149
enh80366     3   29910000   29911000      1       1  150064       2.2386      0.01259
enh80369     3   29964200   29965200      3       1  150064       3.9647   3.6751e-05
enh80370     3   29974900   29975900      5       2  150064       1.7301     0.041808
enh80373     3   30013700   30014700      2       1  150064       2.7151    0.0033126
enh80374     3   30044100   30045100      3       2  150064       3.5648   0.00018206
enh80375     3   30046300   30047300      2       1  150064       3.5519   0.00019122
enh80376     3   30048800   30049800      3       1  150064       3.9771   3.4876e-05
enh80377     3   30061400   30062400      6       2  150064       3.5604   0.00018518
enh80378     3   30084700   30085700      5       2  150064       1.7989     0.036018
enh80379     3   30126700   30127700      8       3  150064       1.8641     0.031154
enh80381     3   30154200   30155200      3       2  150064       2.9732    0.0014737
enh80384     3   30287100   30288100      7       3  150064       2.2597     0.011919
enh80385     3   30300200   30301200      5       2  150064       2.6396    0.0041497
enh80386     3   30323600   30324600      5       3  150064       2.4395    0.0073537
enh80387     3   30326000   30327000      3       2  150064       1.7837     0.037236
enh80391     3   30372600   30373600      4       2  150064       2.3786    0.0086888
enh80392     3   30373900   30374900      2       1  150064       2.2932     0.010918
enh80395     3   30390900   30391900      4       2  150064       2.1428     0.016064
enh80451     3   31185200   31186200      3       2  150064       1.6475     0.049723
enh80465     3   31391800   31392800      1       1  150064         1.96        0.025
enh80466     3   31402600   31403600      4       1  150064       2.0865     0.018467
enh80467     3   31411400   31412400      2       1  150064       1.7529     0.039807
enh80469     3   31446900   31447900      3       1  150064       1.8473     0.032349
enh80471     3   31480400   31481400      2       1  150064       1.9378     0.026322
enh80479     3   31589000   31590000      2       1  150064       2.6997    0.0034698
enh80481     3   31601000   31602000      3       2  150064       2.7664    0.0028338
enh80488     3   31666400   31667400      1       1  150064       1.6819      0.04629
enh80489     3   31713800   31714800      5       2  150064       1.8948     0.029061
enh80515     3   31975200   31976200      5       2  150064       2.1308     0.016554
enh80516     3   31977200   31978200      3       1  150064       2.4946    0.0063052
enh80518     3   31986700   31987700      2       1  150064       2.5406    0.0055332
enh80525     3   32013900   32014900      3       2  150064       1.6778     0.046694
enh80526     3   32044500   32045500      2       1  150064       3.1636   0.00077921
enh80537     3   32345000   32346000      4       2  150064       2.2938       0.0109
enh80539     3   32353100   32354100      4       2  150064        2.272     0.011543
enh80584     3   32656200   32657200      1       1  150064       1.8469      0.03238
enh80586     3   32744700   32745700      5       3  150064       1.6734     0.047124
enh80593     3   32835800   32836800      2       1  150064       2.0059     0.022435
enh80598     3   32865900   32866900      1       1  150064        2.086      0.01849
enh80599     3   32866400   32867400      3       2  150064        1.672     0.047264
enh80607     3   32886700   32887700      2       1  150064       2.2256      0.01302
enh80608     3   32888400   32889400      5       3  150064       1.8043     0.035592
enh80623     3   33015000   33016000      5       2  150064        1.945      0.02589
enh80631     3   33173300   33174300      2       1  150064       2.6213    0.0043794
enh80632     3   33181800   33182800      1       1  150064       1.9719      0.02431
enh80639     3   33399300   33400300      1       1  150064       2.0858       0.0185
enh80640     3   33413800   33414800      1       1  150064       3.0412     0.001178
enh80641     3   33466600   33467600      5       3  150064       2.7032    0.0034338
enh80642     3   33470100   33471100      2       1  150064       2.8559    0.0021457
enh80643     3   33477800   33478800      2       1  150064       3.0634    0.0010943
enh80644     3   33483000   33484000      6       3  150064       2.7076    0.0033882
enh80645     3   33563000   33564000      2       1  150064       1.6735     0.047117
enh80646     3   33599800   33600800      2       1  150064       1.8518     0.032031
enh80648     3   33623400   33624400      1       1  150064       1.8084      0.03527
enh80649     3   33638400   33639400      1       1  150064       2.2307      0.01285
enh80651     3   33655900   33656900      2       1  150064       1.7522     0.039871
enh80659     3   33696700   33697700      2       1  150064       2.4731    0.0066978
enh80680     3   34053400   34054400      3       2  150064       1.8529     0.031948
enh80692     3   34297800   34298800      3       2  150064       2.0685     0.019297
enh80694     3   34309200   34310200      2       1  150064       1.6788     0.046592
enh80697     3   34344800   34345800      1       1  150064       2.9824      0.00143
enh80699     3   34427700   34428700      2       1  150064       1.8861     0.029638
enh80700     3   34447900   34448900      1       1  150064        1.818      0.03453
enh80703     3   34822400   34823400      7       3  150064       1.7617      0.03906
enh80705     3   34880900   34881900      5       2  150064       2.4135    0.0079001
enh80711     3   34961800   34962800      1       1  150064       2.4112     0.007951
enh80716     3   35418000   35419000      2       1  150064       2.5319    0.0056719
enh80717     3   35464500   35465500      4       2  150064       3.5067   0.00022685
enh80719     3   35523600   35524600      2       1  150064       2.1599     0.015392
enh80725     3   35636900   35637900      2       1  150064       2.0276       0.0213
enh80730     3   35800300   35801300      2       1  150064       1.9911     0.023234
enh80732     3   35822200   35823200      1       1  150064       2.2127      0.01346
enh80745     3   36523400   36524400     10       2  150064        1.703      0.04428
enh80748     3   36561600   36562600      5       2  150064       2.3925    0.0083677
enh80749     3   36566700   36567700      1       1  150064       2.1439      0.01602
enh80750     3   36587400   36588400      3       1  150064       2.6085    0.0045464
enh80757     3   36841800   36842800      3       1  150064       4.9472   3.7652e-07
enh80758     3   36861500   36862500      1       1  150064       2.5325     0.005663
enh80759     3   36884700   36885700      2       1  150064       5.3195   5.2032e-08
enh80760     3   36908500   36909500      1       1  150064       2.9071     0.001824
enh80761     3   36915400   36916400      3       1  150064       3.4947   0.00023733
enh80762     3   36919100   36920100      2       1  150064        5.382   3.6833e-08
enh80763     3   36934400   36935400      3       1  150064       3.0222    0.0012545
enh80764     3   36944600   36945600      1       1  150064       2.9982     0.001358
enh80765     3   36949400   36950400      1       1  150064       2.8166     0.002427
enh80766     3   36953400   36954400      2       1  150064       3.6101   0.00015303
enh80767     3   36965300   36966300      2       1  150064       2.1535      0.01564
enh80768     3   36966300   36967300      2       1  150064       3.2129   0.00065694
enh80770     3   36978900   36979900      2       1  150064       2.9465    0.0016072
enh80772     3   37010900   37011900      2       1  150064       2.8671     0.002071
enh80775     3   37173000   37174000      1       1  150064       3.0572     0.001117
enh80776     3   37204400   37205400      3       1  150064       3.0441    0.0011669
enh80777     3   37211300   37212300      2       1  150064       2.6712    0.0037795
enh80780     3   37224700   37225700      5       3  150064       2.4482    0.0071786
enh80781     3   37239200   37240200      2       1  150064       2.1644     0.015216
enh80784     3   37312600   37313600      2       1  150064       2.0703      0.01921
enh80785     3   37332000   37333000      5       2  150064       1.6897     0.045542
enh80787     3   37343700   37344700      1       1  150064       1.8619      0.03131
enh80794     3   37534300   37535300      1       1  150064        1.971      0.02436
enh80798     3   37563000   37564000      2       1  150064       1.9479     0.025715
enh80800     3   37579100   37580100      5       2  150064       2.4097    0.0079819
enh80809     3   37780800   37781800      4       2  150064        2.577    0.0049828
enh80813     3   37803900   37804900      1       1  150064       1.8124      0.03496
enh80814     3   37807500   37808500      2       1  150064        1.692     0.045323
enh80818     3   37866700   37867700      5       2  150064        2.424    0.0076761
enh80819     3   37894000   37895000      1       1  150064       3.1088    0.0009394
enh80821     3   37906900   37907900      2       1  150064        2.173     0.014889
enh80827     3   37940300   37941300      4       2  150064       2.6076    0.0045593
enh80829     3   37952100   37953100      4       1  150064       3.5504    0.0001923
enh80830     3   37957600   37958600      4       2  150064       3.7603   8.4841e-05
enh80831     3   37960500   37961500      3       1  150064       2.7662    0.0028355
enh80832     3   37963800   37964800      2       1  150064       3.6835     0.000115
enh80833     3   37966400   37967400      4       2  150064       2.8943    0.0019001
enh80834     3   37977000   37978000      3       2  150064        3.341    0.0004174
enh80835     3   37982900   37983900      1       1  150064       1.6943       0.0451
enh80836     3   37987000   37988000      3       2  150064       2.8174    0.0024209
enh80837     3   37991100   37992100      2       1  150064       2.6342    0.0042167
enh80838     3   37997800   37998800      2       1  150064       2.0516     0.020107
enh80843     3   38032200   38033200      3       1  150064       1.7635     0.038911
enh80866     3   38493800   38494800      5       2  150064       3.3582   0.00039223
enh80867     3   38497800   38498800      6       1  150064       3.0547    0.0011263
enh80869     3   38514200   38515200      2       1  150064       2.3891    0.0084459
enh80870     3   38515400   38516400      4       2  150064       2.9243    0.0017264
enh80874     3   38562100   38563100      3       1  150064       2.9231    0.0017326
enh80875     3   38573200   38574200      2       1  150064       2.5421    0.0055091
enh80876     3   38577900   38578900      2       1  150064       2.9532    0.0015727
enh80877     3   38589600   38590600      1       1  150064       3.2215    0.0006375
enh80883     3   38682200   38683200      4       2  150064       2.8778    0.0020025
enh80884     3   38699300   38700300      5       3  150064       2.7106    0.0033582
enh80885     3   38700200   38701200      5       2  150064       2.3695    0.0089066
enh80894     3   39146900   39147900      1       1  150064       2.2728      0.01152
enh80934     3   40078800   40079800      2       1  150064       1.6908     0.045433
enh80961     3   40722900   40723900      2       1  150064       1.9059     0.028332
enh80980     3   41037800   41038800      1       1  150064       1.6922       0.0453
enh81079     3   42190600   42191600      1       1  150064       3.0188     0.001269
enh81081     3   42202200   42203200      1       1  150064       2.3561     0.009233
enh81082     3   42202900   42203900      1       1  150064       1.7506      0.04001
enh81083     3   42205700   42206700      2       1  150064       1.7237     0.042378
enh81084     3   42216500   42217500      3       2  150064       1.8534     0.031911
enh81085     3   42217600   42218600      3       2  150064       2.5686    0.0051049
enh81086     3   42220400   42221400      5       2  150064       2.7289    0.0031772
enh81087     3   42222200   42223200      5       2  150064       2.3051      0.01058
enh81088     3   42225400   42226400      4       2  150064       2.0604     0.019678
enh81089     3   42232200   42233200      4       2  150064       3.0996   0.00096902
enh81090     3   42233900   42234900      6       2  150064       2.4974    0.0062562
enh81093     3   42257500   42258500      5       2  150064       1.9468     0.025782
enh81098     3   42481500   42482500      3       1  150064       1.8931     0.029173
enh81107     3   42577000   42578000      3       1  150064       2.6543    0.0039736
enh81120     3   42692900   42693900      2       1  150064       2.1973     0.013999
enh81127     3   42790800   42791800      2       1  150064        1.707      0.04391
enh81154     3   43358500   43359500      2       1  150064       1.7782     0.037685
enh81176     3   43647400   43648400      5       2  150064       1.6479     0.049689
enh81178     3   43680100   43681100      1       1  150064       1.7368      0.04121
enh81179     3   43688800   43689800      2       1  150064       2.1929     0.014158
enh81182     3   43710200   43711200      1       1  150064       3.5684    0.0001796
enh81185     3   43737700   43738700      3       1  150064       2.7653    0.0028431
enh81187     3   43769200   43770200      5       2  150064       3.6928   0.00011091
enh81189     3   43795200   43796200      4       2  150064       3.3299   0.00043445
enh81191     3   43800200   43801200      2       1  150064       2.1932     0.014145
enh81197     3   43919900   43920900      1       1  150064       1.9403      0.02617
enh81198     3   43928000   43929000      1       1  150064       1.9206      0.02739
enh81202     3   43964700   43965700      3       2  150064       2.2424     0.012467
enh81204     3   44000800   44001800      2       1  150064       2.2344     0.012727
enh81206     3   44010800   44011800      2       1  150064        1.669      0.04756
enh81210     3   44060300   44061300      2       1  150064       1.8293     0.033679
enh81211     3   44061400   44062400      5       2  150064       3.0694    0.0010724
enh81212     3   44072700   44073700      2       1  150064       3.9032   4.7459e-05
enh81225     3   44225800   44226800      5       3  150064       2.1993     0.013929
enh81226     3   44240000   44241000      4       2  150064       2.1694     0.015025
enh81228     3   44278900   44279900      2       1  150064       2.5209    0.0058536
enh81231     3   44385800   44386800      4       1  150064       1.7231      0.04244
enh81234     3   44400700   44401700      2       1  150064        2.568    0.0051145
enh81244     3   44554700   44555700      2       1  150064       2.9627    0.0015246
enh81249     3   44836100   44837100      3       2  150064       3.2097   0.00066429
enh81276     3   45164800   45165800      1       1  150064       1.7014      0.04443
enh81277     3   45180300   45181300      8       4  150064       2.1403     0.016165
enh81279     3   45219200   45220200      8       3  150064       1.6842     0.046072
enh81290     3   45289200   45290200      5       2  150064       1.7251     0.042258
enh81292     3   45313400   45314400      2       1  150064        2.864    0.0020917
enh81293     3   45314800   45315800      2       1  150064       3.9218   4.3942e-05
enh81294     3   45316700   45317700      4       1  150064       3.4274   0.00030465
enh81349     3   46029000   46030000      3       2  150064       2.0005     0.022721
enh81474     3   47930000   47931000      1       1  150064       1.9684      0.02451
enh81475     3   47931500   47932500      2       1  150064       1.8561     0.031721
enh81478     3   47952600   47953600      1       1  150064       1.9299      0.02681
enh81498     3   48157300   48158300      1       1  150064        1.839      0.03296
enh81500     3   48166600   48167600      1       1  150064       1.8551      0.03179
enh81501     3   48171700   48172700      2       1  150064       1.9356      0.02646
enh81511     3   48318900   48319900      2       1  150064       1.7441     0.040571
enh81513     3   48411000   48412000      2       1  150064       2.1355     0.016358
enh81514     3   48413900   48414900      2       1  150064       1.7051     0.044092
enh81534     3   48634500   48635500      1       1  150064       2.0212      0.02163
enh81536     3   48670800   48671800      2       1  150064       2.3217     0.010125
enh81537     3   48674100   48675100      1       1  150064       2.2591      0.01194
enh81539     3   48694000   48695000      2       1  150064        2.453    0.0070845
enh81541     3   48701900   48702900      1       1  150064       2.6404     0.004141
enh81543     3   48724100   48725100      2       1  150064       2.5576    0.0052695
enh81546     3   48733400   48734400      2       1  150064       1.9281     0.026919
enh81547     3   48740000   48741000      1       1  150064       2.0337      0.02099
enh81548     3   48745900   48746900      2       1  150064       1.6997     0.044593
enh81549     3   48751800   48752800      2       1  150064       2.1101     0.017423
enh81550     3   48754800   48755800      1       1  150064       2.1125      0.01732
enh81561     3   48934800   48935800      1       1  150064       1.9167      0.02764
enh81564     3   48986100   48987100      1       1  150064       1.9022      0.02857
enh81567     3   49035700   49036700      1       1  150064        1.878      0.03019
enh81575     3   49156400   49157400      2       1  150064       2.1108     0.017397
enh81581     3   49211500   49212500      2       1  150064       2.1347     0.016391
enh81582     3   49275500   49276500      5       2  150064       1.7737     0.038055
enh81588     3   49378200   49379200      3       1  150064       1.7785     0.037657
enh81596     3   49436600   49437600      3       2  150064       2.1673     0.015107
enh81597     3   49437400   49438400      5       2  150064       2.2242     0.013066
enh81598     3   49443300   49444300      2       1  150064        2.571    0.0050703
enh81600     3   49450700   49451700      3       2  150064       1.7453     0.040468
enh81602     3   49458600   49459600      3       1  150064       2.1882     0.014328
enh81605     3   49496900   49497900      1       1  150064       2.1711      0.01496
enh81606     3   49499500   49500500      2       1  150064       1.8576     0.031613
enh81608     3   49502900   49503900      2       1  150064        1.769     0.038446
enh81612     3   49535000   49536000      1       1  150064        2.107      0.01756
enh81614     3   49556200   49557200      2       1  150064       1.8477     0.032325
enh81617     3   49590200   49591200      3       2  150064        2.041     0.020626
enh81630     3   49738100   49739100      3       2  150064       2.3215     0.010131
enh81631     3   49750000   49751000      1       1  150064       1.8367      0.03313
enh81640     3   49843700   49844700      1       1  150064       2.0166      0.02187
enh81641     3   49894200   49895200      2       1  150064       2.0486     0.020249
enh81642     3   49902500   49903500      2       1  150064       2.8276     0.002345
enh81643     3   49904300   49905300      1       1  150064       1.8158       0.0347
enh81644     3   49909500   49910500      3       2  150064       2.8182     0.002415
enh81645     3   49918100   49919100      1       1  150064       1.9222      0.02729
enh81647     3   49938200   49939200      2       1  150064       2.3461    0.0094861
enh81648     3   49940600   49941600      1       1  150064        2.735     0.003119
enh81652     3   49967900   49968900      1       1  150064       3.0538      0.00113
enh81653     3   49976600   49977600      2       1  150064       1.7141     0.043251
enh81655     3   50004000   50005000      1       1  150064       3.0519     0.001137
enh81656     3   50014000   50015000      2       1  150064       3.0254    0.0012416
enh81657     3   50028000   50029000      2       1  150064       2.8345    0.0022948
enh81658     3   50040700   50041700      1       1  150064       3.2735    0.0005312
enh81659     3   50128200   50129200      3       1  150064       2.8328    0.0023068
enh81663     3   50187800   50188800      4       2  150064       1.8216     0.034259
enh81664     3   50196600   50197600      3       1  150064       2.7787     0.002729
enh81665     3   50201700   50202700      3       1  150064       1.6801      0.04647
enh81667     3   50207800   50208800      3       2  150064       1.8383     0.033008
enh81669     3   50239100   50240100      2       1  150064       2.8176    0.0024194
enh81670     3   50248500   50249500      3       2  150064       2.5537    0.0053298
enh81684     3   50291500   50292500      5       2  150064       3.1792   0.00073854
enh81701     3   50409100   50410100      3       2  150064       3.0316    0.0012165
enh81712     3   50505000   50506000      2       1  150064       2.7511    0.0029699
enh81713     3   50516800   50517800      2       1  150064       1.9418     0.026082
enh81714     3   50518700   50519700      4       2  150064       2.7236    0.0032291
enh81717     3   50531100   50532100      2       1  150064       2.9325    0.0016815
enh81719     3   50552000   50553000      1       1  150064         2.99     0.001395
enh81757     3   50878300   50879300      2       1  150064       1.8597     0.031463
enh81772     3   51341200   51342200      2       1  150064       3.0211    0.0012591
enh81773     3   51371400   51372400      2       1  150064       1.7101     0.043626
enh81775     3   51392100   51393100      2       1  150064       1.8105     0.035106
enh81777     3   51425800   51426800      1       1  150064        2.068      0.01932
enh81782     3   51532000   51533000      2       1  150064       1.8601     0.031432
enh81784     3   51593500   51594500      3       1  150064       2.5281    0.0057334
enh81789     3   51655100   51656100      1       1  150064       1.7551      0.03962
enh81796     3   51737200   51738200      2       1  150064       2.7861    0.0026669
enh81798     3   51768300   51769300      5       2  150064       2.2642     0.011782
enh81800     3   51807200   51808200      1       1  150064       2.1589      0.01543
enh81814     3   52029800   52030800      4       2  150064        2.469     0.006775
enh81824     3   52077600   52078600      1       1  150064       1.8495      0.03219
enh81831     3   52123000   52124000      1       1  150064        1.723      0.04244
enh81833     3   52142300   52143300      2       1  150064       2.0145     0.021978
enh81838     3   52233200   52234200      1       1  150064       3.9421    4.039e-05
enh81841     3   52259400   52260400      1       1  150064       3.0852     0.001017
enh81842     3   52269400   52270400      4       2  150064         2.35    0.0093863
enh81849     3   52322600   52323600      3       2  150064       3.8033   7.1389e-05
enh81853     3   52341400   52342400      1       1  150064       2.9234     0.001731
enh81859     3   52402100   52403100      2       1  150064       3.8245   6.5506e-05
enh81860     3   52406800   52407800      4       2  150064       3.6841   0.00011474
enh81863     3   52467100   52468100      4       2  150064       3.9566   3.8006e-05
enh81867     3   52491200   52492200      3       2  150064       3.2098   0.00066409
enh81871     3   52537600   52538600      2       1  150064        3.358   0.00039259
enh81872     3   52540400   52541400      3       1  150064       5.1232   1.5019e-07
enh81873     3   52560800   52561800      1       1  150064       4.1021    2.047e-05
enh81874     3   52564900   52565900      3       1  150064       3.3555   0.00039616
enh81876     3   52572700   52573700      3       2  150064       3.6456   0.00013336
enh81883     3   52717800   52718800      2       1  150064       4.4416   4.4639e-06
enh81884     3   52721600   52722600      2       1  150064       4.9234   4.2524e-07
enh81885     3   52737600   52738600      1       1  150064       4.5918    2.197e-06
enh81886     3   52749200   52750200      3       2  150064       3.9656   3.6603e-05
enh81887     3   52802800   52803800      3       1  150064       3.6218   0.00014626
enh81889     3   52828200   52829200      1       1  150064       5.0643    2.049e-07
enh81892     3   52853100   52854100      3       2  150064       4.9629   3.4721e-07
enh81893     3   52861300   52862300      3       1  150064        4.983   3.1296e-07
enh81894     3   52867400   52868400      2       1  150064       4.9948   2.9443e-07
enh81896     3   52877000   52878000      1       1  150064       1.9797      0.02387
enh81898     3   52907300   52908300      1       1  150064       5.8086    3.149e-09
enh81899     3   52909400   52910400      1       1  150064       5.0388    2.342e-07
enh81900     3   52925200   52926200      1       1  150064       4.9932    2.969e-07
enh81903     3   53050000   53051000      1       1  150064       3.6075    0.0001546
enh81907     3   53063200   53064200      5       2  150064       4.2057   1.3011e-05
enh81909     3   53070200   53071200      5       2  150064       4.6868   1.3875e-06
enh81910     3   53103400   53104400      4       1  150064       1.6688     0.047576
enh81911     3   53106100   53107100      2       1  150064       2.5539    0.0053255
enh81913     3   53117700   53118700      2       1  150064       2.4634     0.006881
enh81916     3   53147400   53148400      4       2  150064       2.4751    0.0066597
enh81923     3   53227700   53228700      3       2  150064       2.0098     0.022228
enh81925     3   53230200   53231200      3       1  150064       3.1565   0.00079849
enh81927     3   53269900   53270900     10       2  150064       2.4965    0.0062713
enh81928     3   53277600   53278600      8       3  150064       2.6062    0.0045775
enh81930     3   53290000   53291000      4       2  150064       2.6459    0.0040737
enh81931     3   53292900   53293900      4       2  150064       3.4983   0.00023411
enh81933     3   53298500   53299500      1       1  150064       3.9283    4.277e-05
enh81935     3   53303800   53304800      1       1  150064       1.9089      0.02814
enh81937     3   53312400   53313400      4       2  150064       2.5601    0.0052318
enh81938     3   53320400   53321400      1       1  150064       2.3112      0.01041
enh81939     3   53357900   53358900      2       1  150064       1.8425     0.032701
enh81942     3   53512400   53513400      2       1  150064       3.2651   0.00054707
enh81943     3   53532500   53533500      1       1  150064       3.5172    0.0002181
enh81944     3   53534800   53535800      3       2  150064       3.0304    0.0012211
enh81968     3   53914000   53915000      1       1  150064       2.2603       0.0119
enh81972     3   54030000   54031000      1       1  150064       2.7552     0.002933
enh81974     3   54076000   54077000      2       1  150064       2.3845    0.0085516
enh81996     3   54693200   54694200      2       1  150064       1.6708     0.047383
enh82008     3   54815200   54816200      1       1  150064       1.9435      0.02598
enh82053     3   55450100   55451100      2       1  150064       1.9065     0.028296
enh82082     3   55720700   55721700      1       1  150064       1.9092      0.02812
enh82099     3   55929700   55930700      4       2  150064       1.8781     0.030183
enh82102     3   56015300   56016300      5       2  150064       2.5533    0.0053351
enh82105     3   56027800   56028800      7       3  150064       1.7864      0.03702
enh82106     3   56035300   56036300      2       1  150064       2.6624     0.003879
enh82110     3   56059200   56060200      3       2  150064        1.768     0.038529
enh82113     3   56135600   56136600      3       1  150064       1.9327     0.026638
enh82114     3   56145000   56146000      4       1  150064       2.4173     0.007818
enh82115     3   56147500   56148500      5       1  150064       2.1463     0.015926
enh82116     3   56150100   56151100      2       1  150064       2.5936    0.0047489
enh82125     3   56285300   56286300      1       1  150064       3.7055    0.0001055
enh82127     3   56289500   56290500      4       2  150064       2.8967    0.0018854
enh82129     3   56316200   56317200      1       1  150064       2.3936     0.008342
enh82141     3   56407000   56408000      5       2  150064       1.6913     0.045393
enh82149     3   56644600   56645600      7       3  150064       1.9478      0.02572
enh82161     3   56857600   56858600      4       2  150064       2.1592     0.015418
enh82162     3   56871200   56872200      3       2  150064       2.8356    0.0022869
enh82163     3   56873600   56874600      3       1  150064       2.7889    0.0026446
enh82164     3   56883500   56884500      3       1  150064       1.9285     0.026897
enh82165     3   56889700   56890700      2       1  150064         1.66     0.048452
enh82266     3   58150400   58151400      1       1  150064       2.1165      0.01715
enh82277     3   58281700   58282700      8       2  150064       2.1712     0.014959
enh82280     3   58309600   58310600      2       1  150064       1.7842     0.037196
enh82282     3   58320500   58321500      4       2  150064       2.4596    0.0069542
enh82283     3   58337400   58338400      2       1  150064       1.8801     0.030046
enh82287     3   58365100   58366100      7       2  150064       2.4399    0.0073465
enh82288     3   58368900   58369900      4       2  150064       1.8692     0.030799
enh82290     3   58372900   58373900      4       1  150064       2.3439    0.0095415
enh82291     3   58377600   58378600      5       2  150064       1.9399     0.026194
enh82292     3   58380300   58381300      6       2  150064       1.8487     0.032251
enh82293     3   58389700   58390700      4       1  150064       2.2947     0.010874
enh82294     3   58398400   58399400      9       4  150064        2.187     0.014371
enh82296     3   58403800   58404800      7       3  150064       2.3049     0.010587
enh82298     3   58422500   58423500      3       2  150064       1.8104     0.035119
enh82301     3   58456700   58457700      3       2  150064       2.0161     0.021894
enh82354     3   59436800   59437800      9       2  150064       1.7605     0.039158
enh82356     3   59491300   59492300      6       2  150064       1.7085     0.043776
enh82357     3   59501300   59502300      7       2  150064        2.096     0.018042
enh82358     3   59524200   59525200      2       1  150064       2.5705    0.0050772
enh82359     3   59525800   59526800      3       1  150064       3.1024   0.00095994
enh82365     3   59735500   59736500      3       1  150064       3.5125   0.00022193
enh82370     3   59787900   59788900      5       2  150064       2.8685    0.0020618
enh82376     3   59851200   59852200     10       2  150064       2.0828     0.018636
enh82378     3   59954100   59955100      5       2  150064       1.8662     0.031007
enh82384     3   60050500   60051500     13       2  150064       1.8838     0.029795
enh82386     3   60089000   60090000     10       4  150064       1.7737     0.038059
enh82395     3   60308900   60309900      5       2  150064       2.8584    0.0021288
enh82396     3   60311800   60312800      6       3  150064        3.094   0.00098744
enh82412     3   60657400   60658400      4       2  150064       1.8848     0.029731
enh82416     3   60739100   60740100      1       1  150064       2.3149      0.01031
enh82417     3   60742200   60743200      4       1  150064       1.9485     0.025677
enh82431     3   61071700   61072700      4       2  150064       2.0486     0.020251
enh82435     3   61158100   61159100      6       3  150064       2.8228    0.0023806
enh82439     3   61222000   61223000      2       1  150064       1.7241     0.042347
enh82441     3   61227400   61228400      8       4  150064       1.9612     0.024927
enh82443     3   61232500   61233500      7       3  150064       2.7454    0.0030217
enh82444     3   61235500   61236500      2       1  150064       2.7964    0.0025835
enh82445     3   61237400   61238400      1       1  150064       2.1375      0.01628
enh82517     3   61823000   61824000      2       1  150064       1.6589     0.048572
enh82518     3   61826800   61827800      3       1  150064       1.7369     0.041207
enh82521     3   61843100   61844100      2       1  150064       2.3142     0.010329
enh82523     3   61848800   61849800      2       1  150064       1.9559     0.025237
enh82524     3   61850900   61851900      2       1  150064       1.7268     0.042101
enh82536     3   61889700   61890700      2       1  150064       2.0449     0.020432
enh82555     3   61975800   61976800      2       1  150064       1.9969     0.022921
enh82563     3   62069800   62070800      3       1  150064       3.3284   0.00043668
enh82564     3   62095600   62096600      5       2  150064       2.0615     0.019629
enh82578     3   62400500   62401500      1       1  150064       2.3827     0.008594
enh82596     3   62663500   62664500      3       2  150064        2.037     0.020824
enh82597     3   62672400   62673400      6       3  150064       2.3764     0.008742
enh82598     3   62689100   62690100     10       2  150064        2.549    0.0054014
enh82599     3   62695400   62696400     11       3  150064       2.1226     0.016893
enh82600     3   62698400   62699400      6       3  150064       1.9115     0.027968
enh82601     3   62704200   62705200      8       2  150064       2.3458    0.0094919
enh82642     3   63213300   63214300      4       2  150064       2.9671    0.0015033
enh82667     3   63841000   63842000      3       1  150064       3.8713   5.4135e-05
enh82668     3   63843200   63844200      1       1  150064       2.4446      0.00725
enh82669     3   63844400   63845400      2       1  150064       2.4633    0.0068825
enh82671     3   63856100   63857100      2       1  150064       4.0051   3.0991e-05
enh82674     3   63866000   63867000      2       1  150064       2.5427    0.0054999
enh82675     3   63867200   63868200      4       2  150064       4.4525    4.244e-06
enh82677     3   63880600   63881600      2       1  150064       3.4688   0.00026138
enh82678     3   63896000   63897000      4       2  150064       2.3692    0.0089141
enh82680     3   63919000   63920000      2       1  150064       2.2564     0.012024
enh82682     3   63928200   63929200      1       1  150064       2.9635     0.001521
enh82686     3   63940700   63941700      3       1  150064       1.9063     0.028307
enh82687     3   63942100   63943100      5       2  150064       2.5769    0.0049846
enh82689     3   63950700   63951700      2       1  150064       2.0097     0.022229
enh82691     3   63958600   63959600      2       1  150064       2.9836    0.0014242
enh82692     3   63961500   63962500      2       1  150064       2.3863    0.0085094
enh82694     3   63964400   63965400      5       2  150064        3.663   0.00012463
enh82697     3   63985400   63986400      1       1  150064       4.8955    4.903e-07
enh82698     3   64014400   64015400      3       2  150064       1.6752     0.046951
enh82700     3   64017600   64018600      3       1  150064          2.2     0.013905
enh82701     3   64033600   64034600      2       1  150064       1.8105     0.035106
enh82702     3   64039000   64040000      1       1  150064       1.6948      0.04506
enh82704     3   64057300   64058300      3       2  150064       1.8307     0.033573
enh82706     3   64069700   64070700      5       2  150064       2.4069    0.0080451
enh82709     3   64080000   64081000      1       1  150064       1.8178      0.03455
enh82715     3   64135500   64136500      5       3  150064       2.2109      0.01352
enh82716     3   64142400   64143400      3       1  150064       2.4688    0.0067785
enh82717     3   64147800   64148800      4       2  150064       1.9557     0.025252
enh82718     3   64152500   64153500      4       2  150064       3.4623   0.00026775
enh82719     3   64155600   64156600      3       2  150064       3.1361   0.00085598
enh82720     3   64174000   64175000      3       1  150064       3.2845   0.00051086
enh82725     3   64201200   64202200      4       2  150064       2.7123    0.0033414
enh82726     3   64204500   64205500      4       2  150064       1.7033      0.04426
enh82727     3   64206400   64207400      4       2  150064       2.5409    0.0055282
enh82728     3   64207800   64208800      3       2  150064       1.9626     0.024847
enh82732     3   64224400   64225400      4       2  150064       2.4588    0.0069698
enh82733     3   64227000   64228000      3       2  150064        2.609    0.0045399
enh82752     3   64395100   64396100      5       2  150064       1.7985     0.036048
enh82753     3   64398600   64399600      7       3  150064       2.6039     0.004609
enh82754     3   64403200   64404200      4       2  150064        2.592    0.0047704
enh82756     3   64417000   64418000      4       2  150064        1.882     0.029919
enh82763     3   64447900   64448900      2       1  150064       3.0884    0.0010063
enh82764     3   64452900   64453900      3       1  150064       2.3831    0.0085848
enh82778     3   64572400   64573400      3       2  150064       1.7418     0.040771
enh82796     3   64751400   64752400      6       3  150064        2.382    0.0086087
enh82890     3   65603500   65604500      3       2  150064       1.7647     0.038807
enh82931     3   65864400   65865400      3       1  150064       1.9522     0.025457
enh82933     3   65869200   65870200      9       2  150064       1.8502     0.032144
enh82957     3   65983500   65984500      4       2  150064       1.6736     0.047109
enh83040     3   66771100   66772100      3       2  150064       2.1128      0.01731
enh83051     3   66872000   66873000      1       1  150064       2.0026      0.02261
enh83062     3   67047500   67048500      1       1  150064       2.2613      0.01187
enh83066     3   67087800   67088800      2       1  150064       1.8016     0.035802
enh83067     3   67140600   67141600      3       2  150064        2.691     0.003562
enh83068     3   67144600   67145600      6       2  150064       2.5933    0.0047528
enh83073     3   67345900   67346900      9       4  150064        2.464    0.0068701
enh83077     3   67433700   67434700      2       1  150064       2.0419     0.020582
enh83078     3   67434300   67435300      2       1  150064       2.0549     0.019942
enh83079     3   67482300   67483300      2       1  150064       2.1335     0.016441
enh83080     3   67554000   67555000      4       2  150064       1.8474     0.032342
enh83084     3   67652700   67653700      3       1  150064       2.6431    0.0041071
enh83085     3   67664400   67665400      7       2  150064       2.6822    0.0036571
enh83086     3   67669400   67670400      4       1  150064       2.7539    0.0029444
enh83089     3   67686000   67687000      1       1  150064        1.951      0.02553
enh83090     3   67697800   67698800      3       1  150064       2.0442     0.020466
enh83091     3   67703200   67704200      5       1  150064       2.1378     0.016268
enh83097     3   67997800   67998800      6       2  150064        2.185     0.014445
enh83105     3   68473400   68474400      3       1  150064       1.9452     0.025878
enh83114     3   68765600   68766600      2       1  150064       1.7571      0.03945
enh83146     3   69291200   69292200      1       1  150064       1.9781      0.02396
enh83154     3   69348400   69349400      1       1  150064       3.4012    0.0003354
enh83156     3   69441400   69442400      2       1  150064       2.0127     0.022071
enh83161     3   69662200   69663200      1       1  150064       1.8411       0.0328
enh83166     3   69811200   69812200      2       1  150064       2.6073    0.0045633
enh83172     3   69840400   69841400      2       1  150064       3.6867   0.00011358
enh83173     3   69869900   69870900     10       3  150064       3.9496   3.9148e-05
enh83177     3   69994000   69995000      2       1  150064       2.9268    0.0017124
enh83186     3   70182000   70183000      6       2  150064       2.4405    0.0073339
enh83188     3   70280400   70281400      3       2  150064       2.4613    0.0069222
enh83194     3   70520300   70521300      4       2  150064       1.9871     0.023458
enh83196     3   70568600   70569600      3       1  150064       2.8195    0.0024053
enh83197     3   70580800   70581800      2       1  150064       1.8284     0.033748
enh83206     3   70780300   70781300      1       1  150064       2.0191      0.02174
enh83207     3   70786800   70787800      4       2  150064        2.917    0.0017672
enh83212     3   70902700   70903700      1       1  150064       2.0777      0.01887
enh83213     3   70908000   70909000      2       1  150064       2.1537     0.015631
enh83217     3   71012500   71013500      2       1  150064       2.3281    0.0099531
enh83224     3   71098700   71099700      1       1  150064       1.9498       0.0256
enh83228     3   71127700   71128700      4       1  150064       1.8485     0.032265
enh83229     3   71132400   71133400      3       2  150064       2.0309     0.021131
enh83231     3   71150900   71151900      3       1  150064       2.7376    0.0030947
enh83233     3   71159500   71160500      1       1  150064       2.8255      0.00236
enh83234     3   71166600   71167600      1       1  150064       3.1354    0.0008581
enh83238     3   71185900   71186900      4       1  150064       1.6911     0.045409
enh83243     3   71205100   71206100      2       1  150064       1.6692     0.047543
enh83253     3   71266600   71267600      2       1  150064       2.1646     0.015211
enh83254     3   71275600   71276600      1       1  150064       2.5692     0.005097
enh83258     3   71295600   71296600      3       1  150064       2.3281    0.0099535
enh83260     3   71300200   71301200      2       1  150064       1.7004      0.04453
enh83263     3   71311800   71312800      1       1  150064       2.4199     0.007763
enh83264     3   71318900   71319900      7       3  150064       2.3719    0.0088473
enh83265     3   71331900   71332900      4       2  150064       3.1513   0.00081269
enh83266     3   71343700   71344700      2       1  150064        1.808     0.035303
enh83270     3   71359300   71360300      3       1  150064       3.1417   0.00083982
enh83274     3   71432900   71433900      4       2  150064       1.9642     0.024756
enh83282     3   71472100   71473100      3       2  150064        2.349    0.0094126
enh83284     3   71481000   71482000      4       2  150064       2.2854     0.011144
enh83287     3   71497000   71498000      1       1  150064       1.8728      0.03055
enh83288     3   71499600   71500600      1       1  150064       2.3986     0.008229
enh83290     3   71503000   71504000      1       1  150064       4.6339    1.794e-06
enh83291     3   71505100   71506100      2       1  150064       2.8391    0.0022621
enh83292     3   71516900   71517900      4       1  150064       3.2518   0.00057339
enh83293     3   71545900   71546900      5       1  150064       2.4894    0.0063985
enh83294     3   71554900   71555900      5       2  150064       3.3135   0.00046064
enh83296     3   71563200   71564200      3       1  150064       4.7037   1.2777e-06
enh83298     3   71569100   71570100      1       1  150064       4.9277    4.161e-07
enh83299     3   71572600   71573600      1       1  150064       2.6649     0.003851
enh83300     3   71577900   71578900      1       1  150064       4.7976    8.028e-07
enh83301     3   71580000   71581000      1       1  150064       1.7832      0.03728
enh83302     3   71586000   71587000      3       2  150064       3.5472   0.00019469
enh83317     3   71778500   71779500      6       2  150064       2.4784    0.0065989
enh83318     3   71817400   71818400      2       1  150064       2.5839    0.0048844
enh83320     3   71828900   71829900      4       1  150064       1.8214     0.034276
enh83336     3   71991400   71992400      3       1  150064       1.7392     0.040998
enh83358     3   72291400   72292400      5       2  150064       1.7648     0.038799
enh83365     3   72347400   72348400      5       2  150064       2.2409     0.012516
enh83370     3   72378100   72379100      2       1  150064       2.3925    0.0083672
enh83383     3   72446400   72447400      3       2  150064         1.78      0.03754
enh83394     3   72486800   72487800      1       1  150064       1.8821      0.02991
enh83400     3   72572400   72573400      3       1  150064       2.2677     0.011675
enh83402     3   72597700   72598700      2       1  150064       1.8494     0.032197
enh83405     3   72616700   72617700      4       2  150064       1.6894     0.045571
enh83407     3   72631000   72632000      3       2  150064       2.9279    0.0017061
enh83439     3   73006000   73007000      2       1  150064       2.0494     0.020213
enh83448     3   73090400   73091400      4       2  150064        1.948     0.025707
enh83449     3   73091600   73092600      2       1  150064       1.8891     0.029442
enh83450     3   73094200   73095200      5       2  150064       2.2177     0.013286
enh83452     3   73104700   73105700      1       1  150064       1.6871      0.04579
enh83453     3   73119600   73120600      1       1  150064       2.3496     0.009396
enh83456     3   73149900   73150900      1       1  150064       1.9443      0.02593
enh83460     3   73249600   73250600      3       1  150064       2.2836     0.011196
enh83461     3   73254900   73255900      1       1  150064       2.4636     0.006877
enh83462     3   73273800   73274800      5       3  150064       1.8588     0.031527
enh83502     3   73733300   73734300      7       3  150064        2.436    0.0074258
enh83503     3   73735800   73736800      3       1  150064       2.1841     0.014476
enh83554     3   76401900   76402900      1       1  150064       2.2426      0.01246
enh83555     3   76451600   76452600      2       1  150064       2.6502    0.0040224
enh83556     3   76487800   76488800      7       2  150064       1.8586      0.03154
enh83561     3   76681600   76682600      1       1  150064       1.9132      0.02786
enh83572     3   76991800   76992800      5       2  150064       1.8071     0.035373
enh83631     3   78376800   78377800      3       2  150064       1.9144     0.027782
enh83632     3   78386600   78387600      5       2  150064       3.1064   0.00094675
enh83633     3   78390400   78391400      6       2  150064       2.6356    0.0041988
enh83634     3   78395000   78396000      4       2  150064       2.4073    0.0080348
enh83661     3   78887200   78888200      1       1  150064       2.1497      0.01579
enh83717     3   79529800   79530800      3       2  150064       2.0412     0.020616
enh83721     3   79647500   79648500      3       1  150064       2.1566     0.015519
enh83728     3   80238900   80239900      2       1  150064       1.6755     0.046921
enh83732     3   80334300   80335300      2       1  150064       2.2565      0.01202
enh83735     3   80655800   80656800      1       1  150064       3.7562    8.626e-05
enh83737     3   80792700   80793700      4       2  150064        3.586   0.00016789
enh83740     3   81154900   81155900      1       1  150064       2.3411     0.009614
enh83741     3   81203000   81204000      3       2  150064       2.6596    0.0039116
enh83754     3   81628900   81629900      3       1  150064       1.6491     0.049561
enh83760     3   81792100   81793100      5       2  150064       1.6609     0.048369
enh83762     3   81811500   81812500      5       2  150064       1.6726     0.047206
enh83773     3   81940200   81941200      2       1  150064       2.3027     0.010647
enh83774     3   81962800   81963800      4       1  150064       2.2217     0.013151
enh83775     3   81987600   81988600      4       2  150064       1.8162     0.034671
enh83776     3   82014000   82015000      3       2  150064       1.8103     0.035123
enh83777     3   82015500   82016500      3       1  150064       1.8421     0.032733
enh83778     3   82017500   82018500      4       2  150064       2.3612    0.0091091
enh83787     3   82311400   82312400      1       1  150064        1.671      0.04736
enh83788     3   82392400   82393400      2       1  150064        1.934     0.026555
enh83789     3   82403000   82404000      3       1  150064       2.0024     0.022623
enh83808     3   83366400   83367400      2       1  150064         1.65     0.049475
enh83826     3   84908000   84909000      8       4  150064       1.8236     0.034107
enh83862     3   85984300   85985300      4       2  150064       2.3552    0.0092562
enh83864     3   86153500   86154500      4       2  150064       2.2805     0.011289
enh83907     3   87235500   87236500      2       1  150064       1.8931     0.029173
enh83994     3   93798700   93799700      2       1  150064       2.0702     0.019216
enh83995     3   93834100   93835100      1       1  150064       2.2963      0.01083
enh84003     3   93970600   93971600      3       2  150064       1.7212     0.042607
enh84016     3   94755500   94756500      4       2  150064        3.546    0.0001956
enh84017     3   94839700   94840700      6       3  150064       1.8082      0.03529
enh84018     3   94843300   94844300      9       3  150064       2.0824     0.018655
enh84021     3   94995900   94996900      4       2  150064       2.6267    0.0043111
enh84022     3   95038400   95039400      3       1  150064       1.8868     0.029592
enh84025     3   95072600   95073600      1       1  150064       2.5657     0.005148
enh84026     3   95075700   95076700      1       1  150064       2.0956      0.01806
enh84032     3   95602200   95603200      2       1  150064       1.7617     0.039056
enh84048     3   97380500   97381500      2       1  150064       2.4435    0.0072718
enh84052     3   97465800   97466800      2       1  150064       2.1065     0.017581
enh84054     3   97484400   97485400      1       1  150064       2.5832     0.004895
enh84071     3   98047700   98048700      4       2  150064       1.7485     0.040188
enh84105     3   99203700   99204700      4       2  150064       2.0676     0.019337
enh84108     3   99261500   99262500      2       1  150064         2.53    0.0057028
enh84116     3   99396500   99397500      3       1  150064       2.0202      0.02168
enh84117     3   99419300   99420300      5       3  150064       1.8703     0.030722
enh84120     3   99434900   99435900      3       1  150064       2.3366     0.009731
enh84121     3   99440100   99441100      3       1  150064       2.6473    0.0040564
enh84123     3   99490000   99491000      2       1  150064       1.9851     0.023565
enh84124     3   99495400   99496400      5       3  150064       2.1911     0.014223
enh84211     3  100601100  100602100      4       2  150064       1.9239     0.027185
enh84257     3  101797800  101798800      4       2  150064        1.746     0.040403
enh84327     3  104732600  104733600      8       1  150064       2.2263     0.012999
enh84328     3  104827200  104828200      2       1  150064       2.8943    0.0019001
enh84329     3  104875600  104876600      6       4  150064       2.5918    0.0047744
enh84334     3  105083100  105084100      1       1  150064       2.5429     0.005497
enh84339     3  105145700  105146700      2       1  150064       2.1069     0.017564
enh84346     3  105189300  105190300      5       2  150064       2.3404    0.0096324
enh84349     3  105201600  105202600      3       2  150064       1.7116     0.043482
enh84350     3  105213400  105214400      1       1  150064       1.8111      0.03506
enh84366     3  105511100  105512100      3       2  150064       1.7735     0.038075
enh84370     3  105528100  105529100      2       1  150064       2.1377     0.016272
enh84371     3  105529700  105530700      1       1  150064       2.4344     0.007458
enh84372     3  105530800  105531800      1       1  150064       2.3545     0.009275
enh84373     3  105541500  105542500      1       1  150064       1.7223      0.04251
enh84376     3  105554100  105555100      3       2  150064       1.6692     0.047542
enh84377     3  105556500  105557500      2       1  150064       1.8393     0.032939
enh84381     3  105584200  105585200      1       1  150064       2.2764      0.01141
enh84384     3  105602400  105603400      6       2  150064        1.959     0.025058
enh84387     3  105656700  105657700      2       1  150064       1.8676     0.030909
enh84394     3  105893400  105894400      4       2  150064       1.9066     0.028285
enh84395     3  105964000  105965000      3       2  150064       1.8331     0.033394
enh84405     3  106203600  106204600      3       1  150064       1.7851     0.037124
enh84441     3  107160100  107161100      1       1  150064       1.6739      0.04708
enh84445     3  107245000  107246000      2       1  150064       2.4326    0.0074946
enh84446     3  107253300  107254300      3       1  150064       2.2787     0.011342
enh84447     3  107281400  107282400      1       1  150064       1.7343      0.04143
enh84448     3  107297100  107298100      2       1  150064       2.4149    0.0078701
enh84449     3  107299700  107300700      1       1  150064       2.3353     0.009764
enh84451     3  107312400  107313400      4       2  150064       2.7504    0.0029761
enh84454     3  107323100  107324100      1       1  150064       2.4233      0.00769
enh84455     3  107338900  107339900      5       2  150064       2.4467    0.0072084
enh84458     3  107360900  107361900      4       2  150064       2.0699      0.01923
enh84461     3  107386900  107387900      1       1  150064       2.0333      0.02101
enh84463     3  107403000  107404000      1       1  150064       2.6608     0.003898
enh84466     3  107462700  107463700      1       1  150064       2.1091      0.01747
enh84489     3  107790400  107791400      2       1  150064       2.2998      0.01073
enh84490     3  107806800  107807800      4       2  150064       2.1767     0.014752
enh84493     3  107843600  107844600      3       2  150064       2.8475    0.0022029
enh84495     3  107871800  107872800      6       1  150064       3.5017   0.00023117
enh84496     3  107894300  107895300      9       2  150064        3.407   0.00032844
enh84497     3  107900800  107901800      6       2  150064       3.2356   0.00060701
enh84498     3  107901800  107902800      9       2  150064       3.3527    0.0004002
enh84499     3  107921600  107922600      5       1  150064       3.2664   0.00054454
enh84500     3  107942000  107943000      2       1  150064       2.5167    0.0059228
enh84508     3  108107600  108108600      3       1  150064        1.748      0.04023
enh84511     3  108160200  108161200      2       1  150064       1.8967     0.028931
enh84545     3  109197700  109198700      3       1  150064        2.127     0.016708
enh84595     3  110533000  110534000      8       4  150064         1.65     0.049474
enh84627     3  111034600  111035600      2       1  150064       2.2215     0.013159
enh84628     3  111040400  111041400      5       1  150064        2.112     0.017344
enh84631     3  111080900  111081900      4       1  150064       1.6769     0.046777
enh84671     3  111654500  111655500      4       2  150064       1.7472     0.040303
enh84675     3  111685900  111686900      2       1  150064        2.109     0.017473
enh84686     3  111771500  111772500      8       1  150064       2.1648     0.015203
enh84696     3  111845800  111846800      2       1  150064       1.9087     0.028152
enh84736     3  112311300  112312300      6       2  150064        1.694     0.045136
enh84807     3  112976800  112977800      8       3  150064       1.8752     0.030385
enh84838     3  113650800  113651800      3       2  150064       2.0959     0.018045
enh84841     3  113737400  113738400      1       1  150064       1.8744      0.03044
enh84855     3  113931700  113932700      1       1  150064       1.9858      0.02353
enh84863     3  114054400  114055400      5       2  150064       1.9674     0.024566
enh84880     3  114173900  114174900      1       1  150064       3.2368    0.0006044
enh84888     3  114284700  114285700      1       1  150064       2.8465      0.00221
enh84891     3  114306600  114307600      3       2  150064       1.7561     0.039533
enh84899     3  114368100  114369100      3       1  150064       2.1597     0.015399
enh84901     3  114378600  114379600      4       2  150064       2.0923     0.018207
enh84945     3  115104800  115105800      4       2  150064       2.0827     0.018638
enh84951     3  115217200  115218200      1       1  150064       2.2244      0.01306
enh84956     3  115299400  115300400      2       1  150064       1.8338     0.033345
enh84966     3  115411400  115412400      1       1  150064       1.9811      0.02379
enh84970     3  115507700  115508700      1       1  150064       1.8109      0.03508
enh84981     3  115634400  115635400      4       2  150064       2.7033    0.0034324
enh85017     3  115984600  115985600      5       2  150064       2.2064     0.013677
enh85018     3  115986000  115987000      1       1  150064       1.8783      0.03017
enh85045     3  116372900  116373900      3       2  150064       2.3742    0.0087938
enh85047     3  116435000  116436000      4       2  150064       2.4641    0.0068685
enh85060     3  116581500  116582500     12       1  150064       1.7178     0.042918
enh85061     3  116583100  116584100      4       1  150064        1.863     0.031233
enh85062     3  116589000  116590000      5       1  150064       1.8092     0.035211
enh85116     3  117427700  117428700      4       2  150064       2.0689     0.019276
enh85121     3  117508100  117509100      2       1  150064       2.6974    0.0034945
enh85122     3  117520000  117521000      2       1  150064       3.7025   0.00010673
enh85123     3  117539300  117540300      5       2  150064       1.9689      0.02448
enh85125     3  117592400  117593400      2       1  150064       2.2833     0.011208
enh85126     3  117593900  117594900      4       2  150064       2.4139    0.0078911
enh85127     3  117603500  117604500      4       2  150064       2.3962    0.0082829
enh85130     3  117617700  117618700      6       3  150064       2.1196     0.017022
enh85131     3  117629400  117630400      6       2  150064       4.4043   5.3053e-06
enh85132     3  117638600  117639600      5       3  150064         3.39   0.00034943
enh85133     3  117640600  117641600      3       1  150064       4.0605    2.448e-05
enh85137     3  117806900  117807900      3       1  150064       2.0406     0.020644
enh85141     3  117999200  118000200      3       2  150064       2.4183    0.0077959
enh85142     3  118198000  118199000      4       2  150064       1.8174      0.03458
enh85143     3  118200000  118201000      5       2  150064       1.6732     0.047139
enh85184     3  119043100  119044100      1       1  150064       1.8245      0.03404
enh85187     3  119064600  119065600      6       3  150064       1.9084     0.028172
enh85198     3  119186600  119187600      4       2  150064       1.6637     0.048088
enh85231     3  119741400  119742400      1       1  150064       1.8218      0.03424
enh85249     3  119946400  119947400      1       1  150064       2.4871      0.00644
enh85271     3  120217000  120218000      1       1  150064       1.8188      0.03447
enh85277     3  120287400  120288400      8       3  150064       2.2451     0.012381
enh85278     3  120314000  120315000      6       2  150064        2.292     0.010953
enh85325     3  121633100  121634100      8       1  150064       2.1799     0.014634
enh85326     3  121643100  121644100     13       1  150064        2.228     0.012941
enh85345     3  122229400  122230400      5       3  150064       1.7344     0.041423
enh85356     3  122493100  122494100      5       2  150064       1.8647     0.031109
enh85358     3  122608800  122609800      2       1  150064       2.9809    0.0014368
enh85359     3  122612600  122613600      3       2  150064       2.9374    0.0016551
enh85361     3  122648800  122649800      9       2  150064       2.2343     0.012731
enh85365     3  122676800  122677800      3       2  150064       2.3925    0.0083677
enh85382     3  122787600  122788600      5       2  150064       2.9058    0.0018317
enh85383     3  122789100  122790100      4       1  150064       2.8865     0.001948
enh85386     3  122794400  122795400      2       1  150064       2.5377    0.0055796
enh85387     3  122802700  122803700      3       1  150064       2.2688     0.011639
enh85389     3  122815700  122816700      1       1  150064       2.3623     0.009082
enh85391     3  122829200  122830200      1       1  150064       3.0637     0.001093
enh85395     3  122857200  122858200      1       1  150064       1.8921      0.02924
enh85425     3  123221900  123222900      2       1  150064       2.5434    0.0054896
enh85433     3  123339800  123340800      2       1  150064       1.8527     0.031962
enh85435     3  123354200  123355200      4       2  150064       1.8847     0.029732
enh85447     3  123438400  123439400      3       1  150064       1.8568     0.031668
enh85478     3  123861000  123862000      4       2  150064       1.9818      0.02375
enh85484     3  123949300  123950300      4       2  150064       1.7443     0.040557
enh85486     3  123968400  123969400      3       1  150064       3.0604    0.0011054
enh85488     3  123980200  123981200      3       2  150064       2.8659    0.0020791
enh85491     3  123991400  123992400      3       2  150064       2.9628    0.0015243
enh85492     3  123995800  123996800      3       2  150064        2.927    0.0017114
enh85493     3  124002400  124003400      1       1  150064        3.743    9.093e-05
enh85495     3  124070300  124071300      4       2  150064       3.4943   0.00023761
enh85496     3  124079200  124080200      2       1  150064       4.0054   3.0961e-05
enh85497     3  124082600  124083600      3       2  150064       3.3314   0.00043202
enh85498     3  124091600  124092600      5       2  150064       3.2465   0.00058414
enh85501     3  124102100  124103100      6       2  150064       2.2405     0.012529
enh85505     3  124120300  124121300      3       1  150064       3.4534   0.00027678
enh85511     3  124231700  124232700      4       2  150064       2.1287      0.01664
enh85548     3  124577700  124578700      3       2  150064       2.3357    0.0097542
enh85550     3  124592100  124593100      5       2  150064       2.2692     0.011628
enh85551     3  124595000  124596000      4       2  150064       1.7681     0.038524
enh85552     3  124597400  124598400      2       1  150064       1.8847     0.029737
enh85554     3  124602800  124603800      7       1  150064       2.0639     0.019512
enh85557     3  124701100  124702100      3       1  150064       1.7406     0.040878
enh85558     3  124704300  124705300      4       1  150064       1.6788       0.0466
enh85559     3  124711300  124712300      5       2  150064       1.6994     0.044619
enh85562     3  124724500  124725500      3       2  150064       2.0054     0.022459
enh85582     3  124837900  124838900      2       1  150064       2.6613    0.0038921
enh85584     3  124841800  124842800     12       4  150064       2.1488     0.015824
enh85585     3  124844700  124845700      9       4  150064       3.5588   0.00018624
enh85586     3  124848300  124849300      8       4  150064       1.7713     0.038252
enh85593     3  124874200  124875200      9       4  150064       2.0717     0.019148
enh85596     3  124910800  124911800      2       1  150064       2.9975    0.0013612
enh85600     3  124955300  124956300      3       2  150064        2.229     0.012907
enh85606     3  125040800  125041800      2       1  150064       2.0474      0.02031
enh85614     3  125309500  125310500      2       1  150064       2.4667     0.006818
enh85617     3  125322100  125323100      5       2  150064       1.7648       0.0388
enh85621     3  125369900  125370900      3       1  150064       1.7713     0.038257
enh85624     3  125732800  125733800      5       2  150064       1.9469     0.025771
enh85626     3  125750500  125751500      2       1  150064        1.809     0.035228
enh85675     3  126627300  126628300      3       2  150064        1.751     0.039973
enh85682     3  126664600  126665600      2       1  150064       1.6707     0.047388
enh85693     3  126728300  126729300      7       3  150064       1.8817     0.029942
enh85703     3  126811200  126812200      6       2  150064       1.7351     0.041365
enh85707     3  126901300  126902300      4       2  150064       1.6846     0.046029
enh85726     3  127170700  127171700      6       3  150064       1.8493      0.03221
enh85728     3  127185700  127186700      4       2  150064       1.8835     0.029819
enh85775     3  127725000  127726000      1       1  150064       1.7595      0.03925
enh85776     3  127729900  127730900      4       2  150064       3.0073    0.0013178
enh85785     3  127897600  127898600      2       1  150064       4.0262   2.8343e-05
enh85786     3  127914300  127915300      3       1  150064       3.4563   0.00027381
enh85789     3  127945300  127946300      2       1  150064       3.3635   0.00038485
enh85790     3  127947800  127948800      3       1  150064       3.8282   6.4549e-05
enh85808     3  128067500  128068500      1       1  150064       2.0585      0.01977
enh85809     3  128072900  128073900      2       1  150064       2.8082    0.0024906
enh85822     3  128278100  128279100      3       1  150064       1.6777     0.046702
enh85824     3  128291400  128292400      3       2  150064        1.862     0.031304
enh85852     3  128505800  128506800      2       1  150064        2.623    0.0043584
enh85875     3  128841500  128842500      2       1  150064       1.7523      0.03986
enh85880     3  128947500  128948500      2       1  150064       2.1499     0.015783
enh85881     3  128958600  128959600      3       1  150064       2.8831    0.0019688
enh85883     3  128966600  128967600      3       1  150064       2.7164    0.0033002
enh85884     3  128996100  128997100      3       2  150064        3.131   0.00087118
enh85885     3  129023800  129024800      1       1  150064       3.6939    0.0001104
enh85887     3  129032200  129033200      2       1  150064       2.9966    0.0013648
enh85888     3  129035900  129036900      1       1  150064       3.4195    0.0003137
enh85908     3  129209100  129210100      3       1  150064       1.7024     0.044341
enh85913     3  129244900  129245900      4       2  150064       2.0613     0.019639
enh85919     3  129267600  129268600      2       1  150064       1.7853     0.037108
enh85926     3  129310200  129311200      3       2  150064       2.0963     0.018029
enh85927     3  129312700  129313700      2       1  150064       1.6817     0.046314
enh85928     3  129315700  129316700      3       1  150064       1.7622     0.039019
enh85929     3  129317300  129318300      4       2  150064       1.6537     0.049099
enh85930     3  129319100  129320100      1       1  150064       1.7308      0.04174
enh85931     3  129320400  129321400      4       2  150064       1.7953     0.036304
enh85935     3  129341200  129342200      2       1  150064       1.7592      0.03927
enh85943     3  129403500  129404500      2       1  150064       1.7696     0.038399
enh85955     3  129511300  129512300      1       1  150064         1.87      0.03074
enh86020     3  131270900  131271900      6       2  150064       2.7307    0.0031597
enh86022     3  131287100  131288100      2       1  150064       1.7048     0.044116
enh86023     3  131310200  131311200      5       2  150064       2.9331    0.0016779
enh86024     3  131320600  131321600      5       2  150064       2.5661    0.0051422
enh86026     3  131342000  131343000      8       1  150064       2.0588     0.019754
enh86059     3  131899000  131900000      7       4  150064       1.9612     0.024928
enh86083     3  132501900  132502900      3       2  150064       1.8385     0.032997
enh86100     3  132888200  132889200      4       1  150064       1.8745     0.030433
enh86101     3  132910900  132911900     10       2  150064        2.576    0.0049977
enh86102     3  132925400  132926400      4       1  150064        3.129   0.00087716
enh86103     3  132930500  132931500      2       1  150064       2.3065     0.010542
enh86104     3  132939600  132940600      1       1  150064        1.806      0.03546
enh86106     3  133002800  133003800      1       1  150064       2.8164     0.002428
enh86107     3  133014000  133015000      8       3  150064       3.2726   0.00053273
enh86108     3  133016000  133017000      4       2  150064       2.1753     0.014802
enh86109     3  133020000  133021000      5       3  150064       2.5225    0.0058263
enh86111     3  133071600  133072600      3       1  150064       2.2682      0.01166
enh86113     3  133093600  133094600      4       2  150064       2.0702     0.019219
enh86140     3  133540400  133541400      8       4  150064        1.912     0.027941
enh86144     3  133606500  133607500      4       2  150064       1.9653     0.024692
enh86148     3  133681200  133682200      8       3  150064       2.6187    0.0044133
enh86180     3  134069700  134070700      3       1  150064       1.8299     0.033635
enh86213     3  134428600  134429600      3       1  150064        1.922     0.027305
enh86251     3  134977900  134978900      1       1  150064       2.1741      0.01485
enh86253     3  135028900  135029900      3       2  150064       2.3911    0.0083981
enh86270     3  135521500  135522500      1       1  150064       4.2585    1.029e-05
enh86271     3  135525000  135526000      2       1  150064       2.3571    0.0092096
enh86274     3  135615300  135616300      2       1  150064       3.1098    0.0009361
enh86275     3  135682900  135683900      2       1  150064       3.2415   0.00059451
enh86276     3  135686500  135687500      3       1  150064       4.1747   1.4919e-05
enh86278     3  135692800  135693800      1       1  150064       3.8187    6.709e-05
enh86279     3  135710200  135711200      2       1  150064       2.1566     0.015519
enh86280     3  135713200  135714200      5       1  150064        3.638   0.00013736
enh86282     3  135725800  135726800      2       1  150064       1.8975     0.028882
enh86284     3  135741200  135742200      5       3  150064       3.6273   0.00014319
enh86289     3  135889800  135890800      1       1  150064       2.2668       0.0117
enh86295     3  135910500  135911500      3       2  150064       4.3954   5.5288e-06
enh86296     3  135916400  135917400      2       1  150064       2.8409    0.0022496
enh86297     3  135956300  135957300      3       2  150064       4.4747   3.8268e-06
enh86298     3  135965800  135966800      2       1  150064       4.7766   8.9146e-07
enh86302     3  136068800  136069800      4       2  150064       3.9783   3.4701e-05
enh86305     3  136264600  136265600      2       1  150064       1.9973     0.022896
enh86307     3  136271400  136272400      4       2  150064       3.3891   0.00035066
enh86312     3  136350600  136351600      4       2  150064       3.4995    0.0002331
enh86313     3  136377200  136378200      1       1  150064       5.9056    1.757e-09
enh86318     3  136443800  136444800      2       1  150064       4.9473   3.7617e-07
enh86321     3  136449600  136450600      2       1  150064       2.5073    0.0060829
enh86323     3  136455200  136456200      3       1  150064        2.456    0.0070252
enh86325     3  136464400  136465400      2       1  150064         2.49     0.006388
enh86326     3  136467700  136468700      3       2  150064       3.8258    6.517e-05
enh86327     3  136472700  136473700      1       1  150064       3.1262    0.0008854
enh86329     3  136505300  136506300      2       1  150064        3.281   0.00051724
enh86331     3  136521000  136522000      2       1  150064       2.3337    0.0098062
enh86332     3  136554900  136555900      2       1  150064        2.781    0.0027097
enh86333     3  136557500  136558500      1       1  150064       2.2451      0.01238
enh86334     3  136578200  136579200      2       1  150064       2.9288    0.0017013
enh86335     3  136584200  136585200      3       1  150064        2.887    0.0019445
enh86336     3  136589200  136590200      2       1  150064       3.2489   0.00057917
enh86337     3  136611900  136612900      4       2  150064       3.7182   0.00010032
enh86338     3  136617300  136618300      2       1  150064       2.4929    0.0063349
enh86339     3  136618100  136619100      2       1  150064       2.5361    0.0056043
enh86340     3  136620400  136621400      4       2  150064       2.7962    0.0025853
enh86341     3  136625600  136626600      1       1  150064       2.6813     0.003667
enh86344     3  136633000  136634000      1       1  150064       2.5368     0.005594
enh86346     3  136637400  136638400      1       1  150064       2.8617     0.002107
enh86348     3  136661300  136662300      2       1  150064       2.4908    0.0063731
enh86349     3  136674200  136675200      3       2  150064       3.5954   0.00016192
enh86353     3  136738800  136739800      4       1  150064       4.0814   2.2387e-05
enh86354     3  136753900  136754900      2       1  150064       3.4534   0.00027683
enh86355     3  136760000  136761000      3       2  150064       4.0684    2.367e-05
enh86357     3  136784000  136785000      1       1  150064       2.2801       0.0113
enh86412     3  137931900  137932900      3       2  150064       3.4012    0.0003355
enh86418     3  138055000  138056000      2       1  150064       1.7588     0.039303
enh86419     3  138056300  138057300      4       1  150064        1.818     0.034533
enh86421     3  138070600  138071600      3       1  150064       1.9781     0.023956
enh86423     3  138077400  138078400      3       1  150064       1.7532     0.039781
enh86440     3  138392000  138393000      1       1  150064       2.1802      0.01462
enh86444     3  138536700  138537700      1       1  150064       1.8135      0.03488
enh86449     3  138563900  138564900      1       1  150064       1.8789      0.03013
enh86451     3  138568200  138569200      2       1  150064       1.9324     0.026657
enh86528     3  140307000  140308000      3       1  150064       2.6964    0.0035046
enh86530     3  140355200  140356200      6       1  150064       3.6596   0.00012629
enh86532     3  140432600  140433600      7       1  150064       2.0621       0.0196
enh86556     3  140822900  140823900      1       1  150064       3.5491    0.0001933
enh86575     3  141081200  141082200      1       1  150064       3.1196    0.0009054
enh86652     3  142572100  142573100      1       1  150064       1.7397      0.04096
enh86653     3  142574200  142575200      3       1  150064       1.8452     0.032502
enh86659     3  142706200  142707200      4       2  150064       2.0839     0.018587
enh86661     3  142722200  142723200      3       2  150064       2.0135     0.022032
enh86676     3  143021200  143022200      5       3  150064       2.5356     0.005613
enh86682     3  143148700  143149700      4       2  150064        2.101     0.017821
enh86687     3  143232800  143233800      4       2  150064       1.9611     0.024933
enh86697     3  143513800  143514800      2       1  150064       2.2234     0.013094
enh86727     3  144220600  144221600      2       1  150064       2.7156    0.0033076
enh86731     3  144362300  144363300      2       1  150064       2.1401     0.016174
enh86732     3  144363700  144364700      3       1  150064       2.6803    0.0036774
enh86781     3  146498600  146499600      5       2  150064       1.8532     0.031928
enh86790     3  146726800  146727800      3       2  150064       2.0453     0.020414
enh86793     3  147009400  147010400      2       1  150064       1.9234     0.027217
enh86794     3  147015900  147016900      1       1  150064       2.3525     0.009325
enh86798     3  147332600  147333600      1       1  150064       1.6496      0.04951
enh86817     3  147793100  147794100      1       1  150064       1.7152      0.04315
enh86838     3  148538100  148539100      3       2  150064       2.4291    0.0075686
enh86861     3  148916900  148917900      1       1  150064       2.3391     0.009664
enh86862     3  148921400  148922400      2       1  150064       1.9905     0.023267
enh86864     3  148939200  148940200      5       2  150064       2.1003      0.01785
enh86866     3  148949000  148950000      4       1  150064       2.1094     0.017453
enh86913     3  149298600  149299600      1       1  150064       1.7712      0.03826
enh86934     3  149379800  149380800      1       1  150064       2.2212      0.01317
enh86996     3  150067300  150068300      2       1  150064       2.0154     0.021934
enh87018     3  150189300  150190300      2       1  150064       2.2996     0.010734
enh87051     3  150689200  150690200      4       2  150064       1.7836     0.037242
enh87098     3  151218200  151219200      6       3  150064       2.3823    0.0086016
enh87105     3  151277800  151278800      4       2  150064         1.98      0.02385
enh87109     3  151309700  151310700      1       1  150064        1.933      0.02662
enh87110     3  151316400  151317400      2       1  150064       1.8997     0.028736
enh87128     3  151805600  151806600      1       1  150064       1.9717      0.02432
enh87136     3  151999900  152000900      1       1  150064       2.6431     0.004108
enh87143     3  152036000  152037000      3       2  150064       2.3114     0.010405
enh87167     3  152169800  152170800      2       1  150064       2.0707     0.019194
enh87171     3  152235100  152236100      2       1  150064       3.3334   0.00042901
enh87172     3  152313800  152314800      2       1  150064        1.938     0.026311
enh87177     3  152373100  152374100      4       2  150064       1.7954     0.036293
enh87181     3  152497300  152498300      2       1  150064       1.8089      0.03523
enh87182     3  152551500  152552500      3       1  150064       2.8442    0.0022259
enh87206     3  153066300  153067300      6       2  150064       1.6469     0.049786
enh87210     3  153339600  153340600      1       1  150064        1.663      0.04816
enh87240     3  153965400  153966400      1       1  150064       1.9216      0.02733
enh87242     3  153972600  153973600      3       2  150064       1.6835     0.046143
enh87245     3  154037900  154038900      1       1  150064       2.4668     0.006817
enh87267     3  155001400  155002400      6       2  150064       2.1209     0.016965
enh87271     3  155077500  155078500      3       2  150064        1.685     0.045992
enh87281     3  155229800  155230800      4       1  150064       2.4743    0.0066749
enh87287     3  155323300  155324300      3       1  150064       2.1404     0.016162
enh87295     3  155378900  155379900      1       1  150064        1.942      0.02607
enh87301     3  155432000  155433000      3       2  150064       1.7073     0.043885
enh87302     3  155443800  155444800      2       1  150064       1.8493     0.032208
enh87303     3  155455400  155456400      1       1  150064        2.304      0.01061
enh87326     3  156029100  156030100      2       1  150064       2.0014     0.022677
enh87347     3  156332100  156333100      1       1  150064       2.1682      0.01507
enh87353     3  156395000  156396000      2       1  150064       1.8562      0.03171
enh87383     3  156793300  156794300      2       1  150064       1.6885     0.045661
enh87384     3  156794900  156795900      5       1  150064       2.0288     0.021238
enh87389     3  156807200  156808200      1       1  150064       1.9919      0.02319
enh87394     3  156833100  156834100      2       1  150064       2.4107     0.007961
enh87462     3  159277400  159278400      5       2  150064       2.2991     0.010749
enh87471     3  159358100  159359100      3       2  150064       1.7752     0.037929
enh87472     3  159386800  159387800      2       1  150064       1.7211      0.04262
enh87473     3  159390300  159391300      6       2  150064       1.8851     0.029707
enh87483     3  159506800  159507800      5       2  150064       1.7028     0.044306
enh87490     3  159555400  159556400      1       1  150064       1.6551      0.04895
enh87493     3  159563500  159564500      2       1  150064       1.9377     0.026329
enh87502     3  159620300  159621300      3       2  150064       2.0215     0.021616
enh87510     3  160032300  160033300      1       1  150064       1.8402      0.03287
enh87519     3  160256100  160257100      1       1  150064       2.8965     0.001887
enh87526     3  160361700  160362700      5       2  150064       1.9279     0.026932
enh87534     3  160498800  160499800      3       2  150064       2.5078    0.0060749
enh87537     3  160513200  160514200      4       2  150064       1.9874     0.023439
enh87538     3  160519100  160520100      3       1  150064       2.0256     0.021403
enh87541     3  160526000  160527000      7       3  150064       2.0356     0.020897
enh87542     3  160532900  160533900      1       1  150064       1.6873      0.04577
enh87543     3  160540400  160541400      1       1  150064       1.6948      0.04506
enh87546     3  160587300  160588300      3       1  150064       2.0913     0.018249
enh87548     3  160610600  160611600      3       2  150064       2.4333    0.0074816
enh87550     3  160618800  160619800      3       2  150064       1.7538     0.039733
enh87551     3  160637500  160638500      2       1  150064       1.9987      0.02282
enh87559     3  160902100  160903100      4       2  150064       2.8467    0.0022086
enh87562     3  160941200  160942200      1       1  150064       3.3399     0.000419
enh87563     3  161067300  161068300      4       1  150064       2.0241     0.021481
enh87566     3  161133500  161134500      1       1  150064       2.3963      0.00828
enh87567     3  161139200  161140200      4       2  150064        2.227     0.012975
enh87568     3  161144500  161145500      1       1  150064       2.8316     0.002316
enh87572     3  161277700  161278700      6       3  150064       1.9645     0.024737
enh87573     3  161297000  161298000      2       1  150064       1.7068     0.043932
enh87576     3  161353400  161354400      3       2  150064       3.5565   0.00018793
enh87577     3  161355100  161356100      2       1  150064        2.768    0.0028203
enh87579     3  161407800  161408800      1       1  150064       2.4593      0.00696
enh87583     3  161577400  161578400      1       1  150064       1.8771      0.03025
enh87584     3  161632600  161633600      3       2  150064       2.0855      0.01851
enh87585     3  161657500  161658500      1       1  150064       3.5127    0.0002218
enh87586     3  161758700  161759700      7       2  150064       4.6764   1.4595e-06
enh87587     3  161790800  161791800      8       4  150064       4.0201   2.9088e-05
enh87588     3  161828500  161829500      8       3  150064       4.2363    1.136e-05
enh87590     3  161942000  161943000      5       2  150064       2.4095    0.0079879
enh87615     3  164454600  164455600      2       1  150064       2.3533    0.0093049
enh87631     3  165907800  165908800      4       2  150064       2.5962    0.0047134
enh87632     3  165929100  165930100      1       1  150064        2.341     0.009615
enh87639     3  166703500  166704500      1       1  150064       1.8162      0.03467
enh87642     3  166881700  166882700      1       1  150064       2.2546      0.01208
enh87655     3  167375200  167376200      1       1  150064        2.879     0.001995
enh87661     3  167453800  167454800      3       1  150064       3.6233   0.00014542
enh87663     3  167613200  167614200      2       1  150064       2.8432    0.0022332
enh87669     3  167801600  167802600      4       1  150064       2.3552    0.0092568
enh87670     3  167806000  167807000      2       1  150064       2.2983     0.010771
enh87672     3  167809500  167810500      5       1  150064       2.1498     0.015786
enh87673     3  167814400  167815400      2       1  150064       2.0918      0.01823
enh87674     3  167860200  167861200      4       1  150064       1.9394     0.026225
enh87675     3  167930300  167931300      2       1  150064       1.8065      0.03542
enh87679     3  167989600  167990600      1       1  150064       2.0449      0.02043
enh87680     3  167993500  167994500      2       1  150064       2.1889     0.014301
enh87700     3  168294000  168295000      2       1  150064       1.7806     0.037485
enh87701     3  168300000  168301000      1       1  150064       2.1914      0.01421
enh87721     3  168657300  168658300      1       1  150064       1.9872      0.02345
enh87728     3  168759400  168760400      3       1  150064       1.8583     0.031562
enh87729     3  168794600  168795600      5       3  150064       2.3953    0.0083031
enh87731     3  168812400  168813400      1       1  150064       1.7854       0.0371
enh87733     3  168828400  168829400      7       3  150064       2.0738     0.019047
enh87735     3  168840000  168841000      3       1  150064       1.9038     0.028469
enh87749     3  169007000  169008000      1       1  150064       1.9339      0.02656
enh87777     3  169347300  169348300      5       3  150064       1.8142     0.034821
enh87778     3  169417300  169418300      2       1  150064       2.2414     0.012499
enh87779     3  169457000  169458000      1       1  150064       2.3523      0.00933
enh87780     3  169461500  169462500      1       1  150064       3.0957    0.0009819
enh87782     3  169492000  169493000      1       1  150064       2.6075      0.00456
enh87784     3  169553900  169554900      5       1  150064       2.4056    0.0080737
enh87785     3  169579100  169580100      4       2  150064        3.536   0.00020308
enh87791     3  169687100  169688100      2       1  150064       1.6492     0.049557
enh87795     3  169777200  169778200      6       1  150064       1.8707     0.030691
enh87802     3  169944000  169945000      7       4  150064       1.9895     0.023321
enh87806     3  170039600  170040600      1       1  150064       1.8439       0.0326
enh87838     3  170549500  170550500      2       1  150064       2.1717     0.014939
enh87839     3  170552500  170553500      3       1  150064        2.536    0.0056056
enh87841     3  170671100  170672100      5       2  150064       4.0648   2.4035e-05
enh87843     3  170759800  170760800      1       1  150064       2.6597     0.003911
enh87849     3  170883100  170884100      2       1  150064       1.7317     0.041666
enh87860     3  170983700  170984700      1       1  150064       2.2536      0.01211
enh87892     3  171173700  171174700      2       1  150064        1.803     0.035695
enh87902     3  171436400  171437400      3       1  150064        1.778     0.037701
enh87903     3  171438200  171439200      4       1  150064       1.7202     0.042699
enh87904     3  171444700  171445700      5       1  150064       1.7283     0.041968
enh87905     3  171449900  171450900      4       1  150064       1.6758     0.046891
enh87938     3  171761600  171762600      1       1  150064       2.0509      0.02014
enh88023     3  172426800  172427800      1       1  150064       2.6366     0.004187
enh88029     3  172571500  172572500      1       1  150064       1.6652      0.04794
enh88053     3  173018800  173019800      3       1  150064       2.9556    0.0015604
enh88054     3  173019500  173020500      3       2  150064       2.8194    0.0024056
enh88056     3  173071400  173072400      1       1  150064       2.8746     0.002023
enh88057     3  173085200  173086200      5       2  150064       2.3118     0.010393
enh88058     3  173116900  173117900      3       2  150064       2.8236    0.0023741
enh88082     3  173514100  173515100      7       3  150064       4.4037   5.3219e-06
enh88083     3  173517200  173518200      2       1  150064       3.8847   5.1229e-05
enh88084     3  173534300  173535300      2       1  150064       1.8468      0.03239
enh88085     3  173536500  173537500      2       1  150064       3.6585   0.00012684
enh88093     3  173638000  173639000      1       1  150064       1.7697      0.03839
enh88098     3  173655800  173656800      2       1  150064       1.8661     0.031013
enh88104     3  173741100  173742100      2       1  150064       2.0162      0.02189
enh88105     3  173768200  173769200      3       1  150064       2.3797    0.0086638
enh88106     3  173812000  173813000      4       2  150064       2.0066     0.022398
enh88109     3  173838300  173839300      3       1  150064       1.6798     0.046495
enh88110     3  173866400  173867400      3       2  150064       1.6473     0.049746
enh88120     3  174002900  174003900      3       2  150064       1.8298     0.033642
enh88123     3  174036400  174037400      6       3  150064       1.9539     0.025358
enh88131     3  174160000  174161000      1       1  150064       1.8057      0.03548
enh88132     3  174178300  174179300      2       1  150064       2.3179     0.010227
enh88133     3  174180300  174181300      1       1  150064       1.8518      0.03203
enh88136     3  174256500  174257500      7       3  150064       3.1817     0.000732
enh88148     3  174674000  174675000      3       2  150064       1.9898     0.023308
enh88153     3  175107100  175108100      4       1  150064       1.8548     0.031811
enh88166     3  175703200  175704200      1       1  150064       2.1625      0.01529
enh88168     3  175895200  175896200      4       2  150064       1.7118     0.043468
enh88172     3  176018100  176019100      2       1  150064       2.1973     0.013999
enh88181     3  176239900  176240900      2       1  150064       1.8405     0.032849
enh88187     3  176414600  176415600      1       1  150064       1.6898      0.04553
enh88197     3  176649700  176650700      8       3  150064       2.5123    0.0059973
enh88198     3  176650800  176651800      8       3  150064        1.675     0.046964
enh88201     3  176758900  176759900      1       1  150064        2.666     0.003838
enh88207     3  176785600  176786600      2       1  150064       2.4777    0.0066108
enh88208     3  176789000  176790000      1       1  150064       3.2019    0.0006826
enh88210     3  176806900  176807900      5       2  150064       1.9272     0.026976
enh88213     3  176821800  176822800      5       2  150064       2.9531    0.0015729
enh88216     3  176827600  176828600      3       2  150064       2.9074    0.0018222
enh88221     3  176841800  176842800      2       1  150064       2.5751    0.0050104
enh88224     3  176851700  176852700      4       2  150064       2.1332     0.016454
enh88227     3  176863700  176864700      4       2  150064       2.6366    0.0041868
enh88228     3  176868000  176869000      7       4  150064       2.4856    0.0064659
enh88250     3  177054500  177055500      2       1  150064        2.517    0.0059173
enh88252     3  177062500  177063500      3       2  150064       1.7049     0.044104
enh88258     3  177141200  177142200      4       2  150064       2.2206     0.013188
enh88284     3  177332600  177333600      5       3  150064       2.8736    0.0020291
enh88286     3  177359800  177360800      3       2  150064       2.1722     0.014922
enh88303     3  177552300  177553300      3       2  150064       1.8818     0.029929
enh88315     3  177877200  177878200      4       2  150064       1.9701     0.024416
enh88318     3  177919800  177920800      5       2  150064       2.8924    0.0019118
enh88322     3  177962500  177963500      3       1  150064       2.5695    0.0050917
enh88324     3  178038200  178039200      7       2  150064       2.0287     0.021243
enh88325     3  178059500  178060500      3       2  150064       1.9247     0.027136
enh88332     3  178242700  178243700      2       1  150064       2.2391     0.012576
enh88391     3  179429400  179430400      3       1  150064       1.8645     0.031127
enh88412     3  179852700  179853700      1       1  150064       1.8939      0.02912
enh88416     3  180100300  180101300      3       2  150064        1.887     0.029577
enh88420     3  180289700  180290700      3       2  150064        2.731    0.0031572
enh88430     3  180522300  180523300      4       2  150064       1.8163     0.034665
enh88431     3  180629000  180630000      2       1  150064       5.4446   2.5956e-08
enh88432     3  180632500  180633500      1       1  150064       6.2898    1.589e-10
enh88435     3  180648800  180649800      4       2  150064       5.4646   2.3201e-08
enh88438     3  180707900  180708900      1       1  150064       6.0471    7.372e-10
enh88440     3  180773900  180774900      3       1  150064       5.8725   2.1462e-09
enh88445     3  180893900  180894900      1       1  150064       5.8081     3.16e-09
enh88453     3  181174600  181175600      2       1  150064       3.0555    0.0011236
enh88454     3  181176400  181177400      1       1  150064       4.1959    1.359e-05
enh88455     3  181181700  181182700      2       1  150064        3.155   0.00080237
enh88462     3  181335600  181336600      1       1  150064       1.6608      0.04838
enh88464     3  181404500  181405500      2       1  150064       2.2622     0.011841
enh88466     3  181409800  181410800      1       1  150064       2.2007      0.01388
enh88499     3  181835400  181836400      1       1  150064       1.6489      0.04958
enh88512     3  181953000  181954000      2       1  150064       1.7983     0.036063
enh88516     3  181977100  181978100      2       1  150064       2.5655     0.005152
enh88519     3  182023600  182024600      4       1  150064        1.656     0.048863
enh88521     3  182040700  182041700      2       1  150064       1.7076     0.043856
enh88523     3  182044700  182045700      4       2  150064       1.7424     0.040718
enh88572     3  182699000  182700000      1       1  150064       1.6873      0.04577
enh88581     3  182903100  182904100      1       1  150064       2.4024     0.008144
enh88591     3  182993200  182994200      2       1  150064       2.0428     0.020535
enh88630     3  183543700  183544700      2       1  150064       2.0985     0.017932
enh88631     3  183551100  183552100      4       2  150064       2.1088     0.017483
enh88702     3  184473900  184474900      5       2  150064       2.5502    0.0053834
enh88711     3  184508600  184509600      1       1  150064       2.1333      0.01645
enh88751     3  185415500  185416500      1       1  150064       2.8935     0.001905
enh88752     3  185419700  185420700      1       1  150064       1.8946      0.02907
enh88753     3  185421600  185422600      4       2  150064       2.5812    0.0049234
enh88763     3  185445900  185446900      3       2  150064       1.8033     0.035669
enh88768     3  185457100  185458100      3       2  150064       1.8372     0.033087
enh88775     3  185482000  185483000      1       1  150064       2.1268      0.01672
enh88809     3  185762900  185763900      3       2  150064       1.7112     0.043524
enh88812     3  185801400  185802400      2       1  150064        3.238   0.00060188
enh88813     3  185808600  185809600      1       1  150064       2.8366      0.00228
enh88814     3  185810800  185811800      2       1  150064        2.027     0.021332
enh88831     3  186071800  186072800      2       1  150064       1.6812     0.046357
enh88862     3  186493800  186494800      4       2  150064        1.754     0.039714
enh88865     3  186507700  186508700      6       3  150064       2.4143    0.0078828
enh88909     3  186822600  186823600      3       2  150064       2.2854     0.011144
enh88912     3  186891400  186892400      5       3  150064       1.7043     0.044163
enh88915     3  186937400  186938400      3       2  150064       2.2378     0.012619
enh88950     3  187453300  187454300      2       1  150064       1.9236     0.027202
enh88980     3  187873800  187874800      2       1  150064       1.8737     0.030488
enh88981     3  187875400  187876400      5       3  150064       1.8275     0.033815
enh88982     3  187881600  187882600      1       1  150064       1.6793      0.04655
enh88983     3  187883000  187884000      6       1  150064       1.8048     0.035555
enh88984     3  187885600  187886600      1       1  150064       2.9432     0.001624
enh88985     3  187886700  187887700      9       3  150064       4.4485   4.3236e-06
enh88987     3  187896800  187897800      7       2  150064       1.6742      0.04705
enh88990     3  187914600  187915600      5       2  150064        2.085     0.018534
enh89010     3  187997200  187998200      4       2  150064       1.7371     0.041186
enh89023     3  188079600  188080600     10       3  150064       2.0514     0.020113
enh89031     3  188151000  188152000      2       1  150064       1.7346     0.041407
enh89036     3  188182700  188183700      2       1  150064       2.1486     0.015834
enh89039     3  188194400  188195400      3       2  150064       2.3207     0.010151
enh89067     3  188550400  188551400      2       1  150064       1.6838     0.046108
enh89078     3  188920200  188921200      2       1  150064       1.7726     0.038146
enh89085     3  189055300  189056300      1       1  150064       2.3448     0.009519
enh89097     3  189484000  189485000      3       2  150064       1.8207     0.034325
enh89109     3  189712400  189713400      6       2  150064       2.3535    0.0092978
enh89111     3  189720900  189721900      3       2  150064       2.4131    0.0079089
enh89112     3  189729600  189730600      4       2  150064        2.007     0.022373
enh89116     3  189746000  189747000      1       1  150064       2.2121      0.01348
enh89139     3  189839700  189840700      6       2  150064       2.1578     0.015471
enh89140     3  189845200  189846200      2       1  150064       1.8426     0.032694
enh89173     3  190723000  190724000      2       1  150064       2.7822    0.0026998
enh89205     3  191492100  191493100      8       4  150064       2.8846    0.0019595
[truncated: 1,039,913 more chars]
