# Supplementary material for: Identifying enhancer properties associated with genetic risk for complex traits using regulome-wide association studies
Source: PLoS Comput Biol. 2022 Sep 7;18(9):e1010430. doi: 10.1371/journal.pcbi.1010430 (PMC9484640; doi:10.1371/journal.pcbi.1010430)
Supplement: S3 Table — Sample names are as described in the ROADMAP epigenomics project integrative analysis portal: https://egg2.wustl.edu/roadmap/web_portal/meta.html. (ZIP) [file pcbi.1010430.s010.zip › supplemental_table3/E015esc_sig_enhancers05.gcov.out]

GENE       CHR      START       STOP  NSNPS  NPARAM       N        ZSTAT            P
enh47593     1     966300     967300      1       1  150064       1.6666       0.0478
enh47604     1    1168400    1169400      2       1  150064       1.7908     0.036659
enh47605     1    1172500    1173500      1       1  150064       2.0969        0.018
enh47606     1    1186000    1187000      5       2  150064       1.9869     0.023464
enh47640     1    1473700    1474700      1       1  150064       1.6972      0.04483
enh47670     1    1841200    1842200      3       1  150064       2.0797     0.018775
enh47674     1    1891800    1892800      2       1  150064       2.9489    0.0015948
enh47682     1    2046500    2047500      4       2  150064       2.7169    0.0032953
enh47684     1    2062800    2063800      3       2  150064       3.1698   0.00076283
enh47693     1    2126700    2127700      2       1  150064       2.5265    0.0057606
enh47705     1    2181800    2182800      4       2  150064        1.749     0.040148
enh47712     1    2211300    2212300      3       1  150064       2.1734     0.014875
enh47725     1    2378600    2379600      5       2  150064       2.8075    0.0024964
enh47726     1    2383800    2384800      7       2  150064       2.2774      0.01138
enh47736     1    2516000    2517000      1       1  150064       3.2766    0.0005254
enh47738     1    2542400    2543400      1       1  150064       2.6463     0.004069
enh47739     1    2564000    2565000      4       2  150064       3.2354   0.00060741
enh47748     1    3121200    3122200      1       1  150064       3.1663     0.000772
enh47775     1    3591700    3592700      3       2  150064        1.824     0.034079
enh47777     1    3604700    3605700      4       2  150064       1.9732     0.024239
enh47801     1    4210200    4211200      4       2  150064       2.7769    0.0027437
enh47806     1    4507800    4508800      4       2  150064       3.0982   0.00097366
enh47825     1    5150000    5151000      5       2  150064       2.0876     0.018418
enh47831     1    5203300    5204300      2       1  150064       2.0418     0.020587
enh47832     1    5221400    5222400      5       2  150064       2.1529     0.015662
enh47834     1    5294900    5295900      5       3  150064       2.1255     0.016772
enh47840     1    5515300    5516300      4       1  150064       1.7678     0.038544
enh47845     1    5706600    5707600      7       2  150064       1.7445      0.04054
enh47853     1    5826100    5827100      5       3  150064       2.0767     0.018913
enh47855     1    5896600    5897600      8       3  150064       2.0681     0.019316
enh47877     1    6260400    6261400      1       1  150064       1.7453      0.04047
enh47893     1    6447100    6448100      2       1  150064       1.7695     0.038403
enh47895     1    6519500    6520500      2       1  150064       1.7688     0.038462
enh47896     1    6520400    6521400      3       2  150064       2.4904    0.0063798
enh47897     1    6530400    6531400      2       1  150064       2.7535    0.0029484
enh47898     1    6531500    6532500      4       2  150064       2.7463    0.0030136
enh47899     1    6534300    6535300      2       1  150064       2.4814     0.006544
enh47903     1    6551700    6552700      3       1  150064       1.9459     0.025835
enh47904     1    6555200    6556200      3       1  150064       2.1548      0.01559
enh47911     1    6658800    6659800      5       3  150064       2.6205    0.0043905
enh47913     1    6669000    6670000      2       1  150064       1.8024     0.035742
enh47914     1    6676000    6677000      3       1  150064       2.1533     0.015649
enh47915     1    6684200    6685200      2       1  150064       2.1264     0.016733
enh47916     1    6686000    6687000      2       1  150064       3.2428   0.00059191
enh47920     1    6752800    6753800      2       1  150064       3.3948   0.00034341
enh47922     1    6756000    6757000      3       2  150064       2.7038    0.0034278
enh47923     1    6759800    6760800      2       1  150064       3.5669   0.00018061
enh47924     1    6790400    6791400      2       1  150064       2.4071    0.0080405
enh47927     1    6847100    6848100      3       1  150064       1.7795     0.037581
enh47929     1    6851000    6852000      4       2  150064       1.8562     0.031711
enh47932     1    6863000    6864000      4       2  150064       2.8429     0.002235
enh47944     1    7044600    7045600      4       2  150064       2.5706     0.005076
enh47970     1    7542600    7543600      4       2  150064       1.9408     0.026143
enh47972     1    7561400    7562400      6       3  150064       1.6837     0.046121
enh48030     1    8361900    8362900      2       1  150064       3.7709    8.133e-05
enh48031     1    8374000    8375000      3       2  150064        4.624   1.8821e-06
enh48032     1    8375300    8376300      4       1  150064       2.5823    0.0049077
enh48034     1    8412600    8413600      3       2  150064       4.7419   1.0588e-06
enh48035     1    8427400    8428400      1       1  150064       2.9348     0.001669
enh48036     1    8431400    8432400      4       2  150064       5.2959   5.9221e-08
enh48041     1    8450800    8451800      3       2  150064       2.9505    0.0015861
enh48042     1    8455300    8456300      1       1  150064       1.6624      0.04822
enh48043     1    8457300    8458300      2       1  150064       2.5465    0.0054401
enh48044     1    8467000    8468000      3       2  150064       4.5486   2.6996e-06
enh48048     1    8490700    8491700      2       1  150064       4.9962   2.9234e-07
enh48049     1    8498100    8499100      1       1  150064        5.656    7.747e-09
enh48050     1    8500900    8501900      2       1  150064       4.5893   2.2235e-06
enh48051     1    8503700    8504700      1       1  150064       4.6085    2.028e-06
enh48055     1    8534000    8535000      1       1  150064       3.1854    0.0007228
enh48057     1    8539200    8540200      2       1  150064       3.3125   0.00046229
enh48059     1    8542700    8543700      3       2  150064        3.203   0.00067997
enh48060     1    8563800    8564800      1       1  150064       3.0618       0.0011
enh48063     1    8580500    8581500      3       2  150064       2.3313    0.0098686
enh48065     1    8586300    8587300      2       1  150064       2.4268    0.0076165
enh48068     1    8611800    8612800      2       1  150064       2.5226     0.005825
enh48069     1    8622300    8623300      1       1  150064       2.5797     0.004945
enh48070     1    8631800    8632800      2       1  150064       2.8998    0.0018668
enh48071     1    8638700    8639700      1       1  150064       3.1811    0.0007335
enh48073     1    8647600    8648600      3       1  150064       3.0085    0.0013126
enh48074     1    8649500    8650500      2       1  150064       2.5036    0.0061472
enh48075     1    8651300    8652300      2       1  150064        2.581    0.0049255
enh48076     1    8652700    8653700      1       1  150064       3.1064    0.0009468
enh48077     1    8659000    8660000      2       1  150064       2.9415    0.0016333
enh48078     1    8664000    8665000      1       1  150064       2.0891      0.01835
enh48079     1    8686400    8687400      1       1  150064       2.9013     0.001858
enh48080     1    8690000    8691000      1       1  150064       3.1268    0.0008837
enh48082     1    8701200    8702200      2       1  150064       3.7904    7.521e-05
enh48083     1    8706800    8707800      2       1  150064       2.9936    0.0013784
enh48084     1    8711900    8712900      1       1  150064       2.6695     0.003798
enh48085     1    8722000    8723000      1       1  150064       2.2886      0.01105
enh48086     1    8725700    8726700      1       1  150064       2.9385     0.001649
enh48087     1    8728000    8729000      3       1  150064       1.7973     0.036148
enh48088     1    8730300    8731300      2       1  150064       2.3313     0.009868
enh48090     1    8737600    8738600      1       1  150064       2.9436     0.001622
enh48091     1    8740900    8741900      2       1  150064         2.38    0.0086572
enh48093     1    8744500    8745500      2       1  150064       2.1884     0.014321
enh48094     1    8745200    8746200      4       1  150064       2.6106    0.0045194
enh48096     1    8749700    8750700      1       1  150064       2.2389      0.01258
enh48101     1    8758500    8759500      1       1  150064       2.7985     0.002567
enh48103     1    8766700    8767700      2       1  150064       1.8211     0.034297
enh48104     1    8769700    8770700      3       2  150064        3.775   7.9989e-05
enh48105     1    8771900    8772900      2       1  150064       2.1925     0.014172
enh48106     1    8774100    8775100      2       1  150064       3.7182   0.00010033
enh48115     1    8843600    8844600      2       1  150064       2.4847    0.0064836
enh48117     1    8850300    8851300      1       1  150064       1.9179      0.02756
enh48119     1    8871500    8872500      3       1  150064       2.0592     0.019736
enh48126     1    8918200    8919200      3       2  150064       1.8549     0.031802
enh48127     1    8931600    8932600      1       1  150064       1.8274      0.03382
enh48132     1    8968200    8969200      3       1  150064       1.8772     0.030247
enh48133     1    8971100    8972100      3       2  150064       2.0245     0.021458
enh48135     1    9001100    9002100      7       2  150064       2.8826    0.0019723
enh48144     1    9221200    9222200      1       1  150064       1.9856      0.02354
enh48156     1    9330400    9331400      5       2  150064       2.0821     0.018668
enh48183     1    9651300    9652300      1       1  150064       1.8634       0.0312
enh48223     1    9960300    9961300      1       1  150064       1.9806      0.02382
enh48246     1   10377800   10378800      8       3  150064       1.8496     0.032183
enh48250     1   10407700   10408700      4       1  150064       1.8267     0.033876
enh48289     1   10774500   10775500      1       1  150064       1.9622      0.02487
enh48305     1   10959700   10960700      1       1  150064       2.2127      0.01346
enh48306     1   10961200   10962200      3       1  150064       2.1209     0.016963
enh48307     1   10967500   10968500      2       1  150064       1.7944     0.036374
enh48322     1   11105300   11106300      1       1  150064       1.7897      0.03675
enh48330     1   11335700   11336700      1       1  150064       2.0523      0.02007
enh48351     1   11547200   11548200      4       2  150064       1.8073     0.035357
enh48368     1   11767300   11768300      3       2  150064       1.6636     0.048096
enh48384     1   11942900   11943900      2       1  150064       2.4724    0.0067108
enh48388     1   11998500   11999500      2       1  150064       1.9438      0.02596
enh48389     1   12004000   12005000      4       2  150064       1.6737     0.047095
enh48395     1   12127500   12128500      2       1  150064       2.6411    0.0041314
enh48396     1   12135300   12136300      5       2  150064       2.1026      0.01775
enh48397     1   12136200   12137200      1       1  150064       2.6343     0.004216
enh48398     1   12137000   12138000      1       1  150064       2.8373     0.002275
enh48399     1   12138400   12139400      3       2  150064       2.3256      0.01002
enh48444     1   12774300   12775300      2       1  150064       1.7815     0.037412
enh48466     1   14366400   14367400      4       2  150064       2.5438    0.0054832
enh48470     1   14462300   14463300      4       2  150064       1.8362     0.033167
enh48510     1   15093800   15094800      1       1  150064       1.7877      0.03691
enh48516     1   15202200   15203200      3       2  150064       1.9802     0.023842
enh48517     1   15210600   15211600      2       1  150064       2.0204     0.021673
enh48547     1   15522700   15523700      5       1  150064       1.7537     0.039737
enh48604     1   16353400   16354400      5       3  150064       1.9712     0.024351
enh48622     1   16492700   16493700      5       2  150064        1.911     0.028002
enh48628     1   16536600   16537600      2       1  150064       2.0415     0.020599
enh48629     1   16537600   16538600      6       3  150064       2.4817    0.0065374
enh48633     1   16563800   16564800      1       1  150064       2.1876      0.01435
enh48634     1   16570400   16571400      1       1  150064        2.126      0.01675
enh48637     1   16594100   16595100      2       1  150064       1.6956     0.044977
enh48643     1   16703100   16704100      4       1  150064       1.9451     0.025883
enh48644     1   16711800   16712800      2       1  150064       1.7801     0.037533
enh48646     1   16718600   16719600      1       1  150064       1.8435      0.03263
enh48674     1   17307200   17308200      1       1  150064       2.1879      0.01434
enh48678     1   17340800   17341800      4       2  150064       1.7058     0.044019
enh48679     1   17372000   17373000      6       1  150064       2.4293    0.0075639
enh48680     1   17378400   17379400      2       1  150064       2.7791    0.0027255
enh48681     1   17385600   17386600      2       1  150064        2.242     0.012479
enh48682     1   17386500   17387500      2       1  150064       3.0875    0.0010093
enh48683     1   17389900   17390900      8       3  150064       2.0338     0.020984
enh48694     1   17563400   17564400      2       1  150064        1.901     0.028652
enh48759     1   18502700   18503700      4       2  150064       2.2093     0.013576
enh48762     1   18530900   18531900      1       1  150064       2.7016      0.00345
enh48794     1   18883200   18884200      3       2  150064       1.6963     0.044917
enh48836     1   19641400   19642400      3       2  150064       1.7859     0.037057
enh48844     1   19695800   19696800      3       2  150064       1.8934     0.029151
enh48877     1   19966600   19967600      1       1  150064       2.3371     0.009718
enh48930     1   21088800   21089800      3       1  150064       2.5859    0.0048566
enh48934     1   21232700   21233700      2       1  150064       2.4483    0.0071758
enh48935     1   21239000   21240000      3       2  150064       1.7929     0.036496
enh48939     1   21276700   21277700      4       2  150064       2.5101    0.0060351
enh48942     1   21320200   21321200      2       1  150064       3.0364     0.001197
enh48943     1   21348600   21349600      1       1  150064       2.1326      0.01648
enh48944     1   21369100   21370100      6       3  150064       2.5651    0.0051572
enh48946     1   21399600   21400600      2       1  150064       2.0127     0.022071
enh48947     1   21416000   21417000      3       1  150064       2.7094    0.0033702
enh48949     1   21448200   21449200      2       1  150064       2.8703    0.0020502
enh48951     1   21452900   21453900      2       1  150064       1.7643     0.038841
enh48952     1   21476200   21477200      1       1  150064       1.7347       0.0414
enh48953     1   21499900   21500900      1       1  150064       2.4774     0.006618
enh49002     1   21918000   21919000      5       3  150064       2.5998    0.0046637
enh49012     1   21999600   22000600      4       2  150064       1.7454     0.040457
enh49013     1   22032300   22033300      3       2  150064        1.769      0.03845
enh49014     1   22089300   22090300      7       2  150064       1.9386     0.026275
enh49015     1   22090000   22091000     11       2  150064       1.9751     0.024129
enh49041     1   22350000   22351000      5       2  150064       2.2927     0.010933
enh49042     1   22352800   22353800      5       2  150064       2.4891    0.0064031
enh49049     1   22392900   22393900      2       1  150064       1.8091     0.035216
enh49051     1   22400800   22401800      4       2  150064       3.3876   0.00035256
enh49060     1   22448200   22449200      5       3  150064       3.1556   0.00080089
enh49070     1   22582200   22583200      2       1  150064        2.294     0.010897
enh49130     1   23438300   23439300      1       1  150064       2.0492      0.02022
enh49160     1   23939300   23940300      3       1  150064        2.028     0.021279
enh49196     1   24502200   24503200      5       2  150064       2.5406    0.0055338
enh49217     1   24719400   24720400      3       1  150064       2.3825    0.0085973
enh49223     1   24807500   24808500      4       2  150064       2.0033     0.022575
enh49226     1   24833700   24834700      1       1  150064       2.5335     0.005646
enh49227     1   24835600   24836600      2       1  150064       1.9884     0.023382
enh49228     1   24861900   24862900      4       2  150064       2.4306    0.0075369
enh49229     1   24867400   24868400      7       3  150064       2.6823    0.0036556
enh49235     1   24958900   24959900      3       2  150064       1.9585     0.025087
enh49274     1   25348200   25349200      3       2  150064       1.8001     0.035924
enh49380     1   26701400   26702400      5       2  150064       1.7922     0.036551
enh49398     1   27016900   27017900      1       1  150064       2.4913     0.006363
enh49402     1   27039900   27040900      1       1  150064        2.725     0.003215
enh49405     1   27045200   27046200      3       2  150064       1.7862     0.037034
enh49406     1   27048200   27049200      1       1  150064       2.7248     0.003217
enh49408     1   27070400   27071400      3       2  150064        1.957     0.025176
enh49409     1   27098200   27099200      1       1  150064       2.7473     0.003004
enh49411     1   27112300   27113300      1       1  150064       2.4696     0.006764
enh49420     1   27215000   27216000      1       1  150064       2.4794      0.00658
enh49423     1   27249400   27250400      1       1  150064        2.512     0.006003
enh49444     1   27425500   27426500      1       1  150064         2.29      0.01101
enh49445     1   27445100   27446100      3       1  150064       1.8704     0.030713
enh49446     1   27448700   27449700      1       1  150064       2.1775      0.01472
enh49464     1   27693700   27694700      1       1  150064       1.8301      0.03362
enh49505     1   27947700   27948700      2       1  150064       1.6501     0.049462
enh49507     1   27955400   27956400      1       1  150064       1.6769      0.04678
enh49508     1   27957400   27958400      7       3  150064       1.8081     0.035298
enh49509     1   27969900   27970900      1       1  150064       1.9646      0.02473
enh49526     1   28258500   28259500      4       2  150064        2.443    0.0072821
enh49534     1   28431500   28432500      3       2  150064        2.405    0.0080863
enh49542     1   28523000   28524000      6       4  150064       1.7939     0.036417
enh49546     1   28575100   28576100      5       2  150064       1.6932      0.04521
enh49548     1   28588000   28589000      2       1  150064       2.6132    0.0044846
enh49555     1   28622400   28623400      2       1  150064        2.398    0.0082421
enh49560     1   28725800   28726800      1       1  150064       2.2751      0.01145
enh49562     1   28739100   28740100      5       1  150064       2.1579     0.015468
enh49566     1   28781900   28782900      2       1  150064       1.8159     0.034693
enh49571     1   28847900   28848900      1       1  150064       2.8219     0.002387
enh49574     1   28905400   28906400      2       1  150064       2.7673    0.0028261
enh49576     1   28925400   28926400      4       2  150064       1.8943     0.029094
enh49579     1   28967600   28968600      2       1  150064       2.2942     0.010889
enh49582     1   28989900   28990900      6       3  150064       2.7607    0.0028835
enh49587     1   29060100   29061100      2       1  150064        2.618    0.0044224
enh49600     1   29141600   29142600      4       2  150064       2.4808    0.0065552
enh49603     1   29210300   29211300      5       3  150064       2.7509    0.0029712
enh49604     1   29211700   29212700      5       1  150064       2.1952     0.014076
enh49606     1   29242100   29243100      2       1  150064       2.8521    0.0021717
enh49609     1   29279800   29280800      2       1  150064       2.9504    0.0015869
enh49610     1   29281800   29282800      1       1  150064       2.0212      0.02163
enh49614     1   29311600   29312600      1       1  150064       3.5343    0.0002044
enh49616     1   29330700   29331700      2       1  150064       1.9179     0.027559
enh49617     1   29338500   29339500      5       2  150064       2.6684    0.0038102
enh49621     1   29439000   29440000      3       2  150064       3.1734   0.00075334
enh49622     1   29462700   29463700      6       3  150064       2.1277     0.016683
enh49627     1   29496500   29497500      3       2  150064       1.8796      0.03008
enh49638     1   29575200   29576200      3       2  150064       2.6613    0.0038925
enh49639     1   29576700   29577700      4       2  150064       1.7276     0.042028
enh49642     1   29604200   29605200      3       2  150064       2.4171    0.0078226
enh49648     1   29750700   29751700      5       2  150064       1.6827     0.046214
enh49664     1   30404200   30405200      4       2  150064       2.5697    0.0050894
enh49665     1   30418400   30419400      3       1  150064       2.0649     0.019466
enh49666     1   30433400   30434400      6       3  150064       5.8979   1.8413e-09
enh49667     1   30435000   30436000      2       1  150064       5.4778   2.1536e-08
enh49668     1   30446000   30447000      2       1  150064       4.3058   8.3182e-06
enh49670     1   30456900   30457900      1       1  150064       5.0893    1.797e-07
enh49673     1   30478500   30479500      2       1  150064       3.8019   7.1798e-05
enh49684     1   30830800   30831800      2       1  150064       3.2479   0.00058125
enh49689     1   31158900   31159900      9       1  150064       1.7989     0.036016
enh49704     1   31274600   31275600      1       1  150064       1.7209      0.04263
enh49707     1   31282600   31283600      1       1  150064       1.7529      0.03981
enh49717     1   31343700   31344700      1       1  150064       1.8707      0.03069
enh49724     1   31382300   31383300      2       1  150064       1.7205     0.042675
enh49743     1   31594700   31595700      2       1  150064       2.0356     0.020896
enh49750     1   31687600   31688600     10       2  150064       3.1158   0.00091735
enh49751     1   31688500   31689500      8       2  150064       3.0987   0.00097178
enh49753     1   31770800   31771800      2       1  150064       3.3482   0.00040666
enh49754     1   31772000   31773000      6       2  150064       3.9116   4.5846e-05
enh49756     1   31844200   31845200      2       1  150064       2.3547    0.0092677
enh49757     1   31846600   31847600      2       1  150064        1.886     0.029645
enh49758     1   31848900   31849900      1       1  150064       3.3277    0.0004379
enh49760     1   31888500   31889500      2       1  150064        2.709    0.0033745
enh49761     1   31894300   31895300      4       2  150064       1.7091     0.043715
enh49762     1   31895000   31896000      5       2  150064       2.0482     0.020269
enh49763     1   31906900   31907900      1       1  150064       1.9219      0.02731
enh49772     1   32029600   32030600      1       1  150064       2.3782     0.008699
enh49830     1   32704300   32705300      2       1  150064       1.6513     0.049341
enh49831     1   32707800   32708800      3       1  150064       1.7063     0.043974
enh49850     1   32910500   32911500      1       1  150064       1.8008      0.03587
enh49855     1   33098600   33099600      1       1  150064       2.2203       0.0132
enh49856     1   33101400   33102400      3       2  150064       1.7108     0.043555
enh49875     1   33223000   33224000      3       1  150064        2.368    0.0089431
enh49879     1   33232800   33233800      2       1  150064       2.3703    0.0088876
enh49883     1   33276900   33277900      1       1  150064       1.7174      0.04295
enh49914     1   33629700   33630700      1       1  150064       2.1434      0.01604
enh49921     1   33724100   33725100      3       2  150064       2.2615     0.011863
enh49924     1   33765800   33766800      3       2  150064       2.3437    0.0095463
enh49925     1   33803000   33804000      3       2  150064       1.9475     0.025736
enh49929     1   33811100   33812100      1       1  150064       1.7861      0.03704
enh49942     1   33936900   33937900      2       1  150064       2.0795     0.018788
enh49944     1   33981700   33982700      1       1  150064        2.199      0.01394
enh49948     1   34175400   34176400      4       2  150064       2.2701     0.011602
enh49991     1   35318400   35319400      4       2  150064       1.9145     0.027778
enh49992     1   35323200   35324200      3       2  150064       2.0918     0.018229
enh49993     1   35325400   35326400      1       1  150064       2.2918      0.01096
enh50009     1   35675200   35676200      1       1  150064       3.7357    9.359e-05
enh50010     1   35676500   35677500      3       1  150064       3.5058   0.00022765
enh50011     1   35687000   35688000      5       2  150064       3.4303    0.0003015
enh50015     1   35741900   35742900      2       1  150064       1.7345      0.04141
enh50016     1   35826500   35827500      1       1  150064         3.91    4.615e-05
enh50030     1   36102100   36103100      2       1  150064       3.6011   0.00015847
enh50033     1   36156300   36157300      3       1  150064       2.7357    0.0031125
enh50044     1   36398300   36399300      1       1  150064        3.492    0.0002397
enh50045     1   36400800   36401800      1       1  150064       3.4205    0.0003125
enh50046     1   36411800   36412800      1       1  150064       3.3242    0.0004434
enh50049     1   36553400   36554400      1       1  150064       3.1405    0.0008432
enh50050     1   36555400   36556400      3       2  150064        3.192   0.00070642
enh50051     1   36562600   36563600      2       1  150064       2.9075    0.0018215
enh50052     1   36613300   36614300      3       1  150064       3.8801   5.2202e-05
enh50053     1   36616600   36617600      2       1  150064       4.0756   2.2946e-05
enh50055     1   36625200   36626200      2       1  150064       2.3209     0.010145
enh50056     1   36627300   36628300      4       2  150064        4.552   2.6572e-06
enh50058     1   36642600   36643600      3       1  150064       2.7425    0.0030485
enh50061     1   36652900   36653900      3       1  150064       2.6234    0.0043531
enh50094     1   37112600   37113600      3       1  150064       2.2611     0.011876
enh50096     1   37166000   37167000      2       1  150064       2.0091     0.022264
enh50097     1   37176300   37177300      3       2  150064       2.2052     0.013719
enh50098     1   37196300   37197300      2       1  150064       2.8344    0.0022953
enh50099     1   37202300   37203300      1       1  150064       1.8664      0.03099
enh50144     1   37875500   37876500      2       1  150064       1.9122     0.027925
enh50151     1   37952200   37953200      4       2  150064       1.6898     0.045537
enh50164     1   38395600   38396600      3       1  150064       2.8765    0.0020106
enh50166     1   38433600   38434600      2       1  150064       1.9205       0.0274
enh50167     1   38453400   38454400      1       1  150064        2.104      0.01769
enh50204     1   38736000   38737000      2       1  150064       2.3927    0.0083627
enh50205     1   38751600   38752600      3       1  150064       1.9679     0.024539
enh50206     1   38756800   38757800      4       2  150064       1.9035     0.028488
enh50208     1   38802600   38803600      5       3  150064       3.1991   0.00068922
enh50209     1   38803600   38804600      1       1  150064        2.304      0.01061
enh50210     1   38810200   38811200      3       2  150064        3.112    0.0009291
enh50213     1   38836200   38837200      3       2  150064       2.1219     0.016922
enh50217     1   38886200   38887200      3       1  150064         2.47    0.0067551
enh50218     1   38888800   38889800      2       1  150064       2.1528     0.015668
enh50219     1   38898400   38899400      1       1  150064       2.2876      0.01108
enh50222     1   38949600   38950600      1       1  150064       2.0527      0.02005
enh50243     1   39339600   39340600      4       2  150064       1.7634     0.038915
enh50244     1   39406900   39407900      2       1  150064       1.6718     0.047283
enh50253     1   39464500   39465500      6       2  150064       1.8299     0.033634
enh50257     1   39472300   39473300      3       2  150064       1.7068     0.043926
enh50260     1   39517400   39518400      2       1  150064       2.1215     0.016939
enh50264     1   39575000   39576000      4       2  150064       1.8558     0.031741
enh50266     1   39577000   39578000      4       2  150064       2.0126     0.022076
enh50267     1   39581900   39582900      3       1  150064       2.2439     0.012419
enh50280     1   39627800   39628800      1       1  150064       1.7912      0.03663
enh50289     1   39651000   39652000      2       1  150064       2.1225     0.016899
enh50293     1   39660300   39661300      3       2  150064       1.7081     0.043804
enh50301     1   39696600   39697600      1       1  150064       1.7105      0.04359
enh50316     1   39859900   39860900      2       1  150064       1.7647     0.038809
enh50317     1   39862100   39863100      2       1  150064       1.6723     0.047237
enh50324     1   40049000   40050000      6       3  150064       2.1857      0.01442
enh50332     1   40362700   40363700      2       1  150064       3.3374   0.00042288
enh50354     1   40848700   40849700      3       2  150064       2.0998     0.017875
enh50364     1   41155300   41156300      4       2  150064       3.0389    0.0011874
enh50367     1   41169700   41170700      7       3  150064       2.7066    0.0033989
enh50374     1   41238500   41239500      3       2  150064       1.8622      0.03129
enh50376     1   41270700   41271700      6       2  150064       1.8032     0.035678
enh50386     1   41433000   41434000      9       3  150064       2.6236    0.0043507
enh50387     1   41447400   41448400      1       1  150064       1.7839      0.03722
enh50390     1   41522000   41523000      5       2  150064       2.0268     0.021341
enh50392     1   41575000   41576000      2       1  150064        2.326     0.010009
enh50393     1   41617500   41618500      2       1  150064         2.58    0.0049407
enh50396     1   41701600   41702600      2       1  150064       1.8849     0.029721
enh50406     1   41837000   41838000      3       2  150064       2.5112     0.006016
enh50407     1   41853300   41854300      2       1  150064        2.215     0.013381
enh50408     1   41859500   41860500      2       1  150064       2.0628     0.019566
enh50409     1   41860800   41861800      3       1  150064       1.6804     0.046443
enh50412     1   41873500   41874500      3       2  150064       2.5225     0.005826
enh50413     1   41898400   41899400      3       1  150064       2.3162     0.010275
enh50414     1   41901100   41902100      5       3  150064       1.8623     0.031282
enh50416     1   41950600   41951600      4       2  150064       3.2566   0.00056377
enh50417     1   41953000   41954000      4       2  150064       1.8677     0.030899
enh50418     1   41960500   41961500      4       2  150064       3.2234    0.0006334
enh50497     1   43416000   43417000      5       2  150064       2.8117    0.0024641
enh50498     1   43419400   43420400      3       2  150064       2.1424      0.01608
enh50525     1   43739600   43740600      2       1  150064        2.174     0.014854
enh50528     1   43761000   43762000      1       1  150064       2.8936     0.001904
enh50531     1   43811700   43812700      1       1  150064       3.5242    0.0002124
enh50532     1   43815700   43816700      1       1  150064       3.5706    0.0001781
enh50533     1   43826700   43827700      1       1  150064       2.7397     0.003075
enh50534     1   43830900   43831900      2       1  150064       1.9653     0.024692
enh50535     1   43834400   43835400      1       1  150064       3.6162    0.0001495
enh50537     1   43856200   43857200      4       2  150064       4.1648   1.5578e-05
enh50538     1   43887800   43888800      1       1  150064       3.5791    0.0001724
enh50541     1   43920200   43921200      3       2  150064       4.1734   1.5006e-05
enh50543     1   43941400   43942400      2       1  150064        3.869   5.4645e-05
enh50547     1   43999000   44000000      3       2  150064       2.5678    0.0051167
enh50548     1   44000400   44001400      2       1  150064       2.0396     0.020696
enh50549     1   44001600   44002600      1       1  150064        1.985      0.02357
enh50550     1   44010200   44011200      4       2  150064       2.6258    0.0043228
enh50551     1   44013300   44014300      5       2  150064       2.8382    0.0022687
enh50553     1   44023700   44024700      1       1  150064       3.1078    0.0009423
enh50555     1   44031600   44032600      3       2  150064       3.2668   0.00054392
enh50556     1   44043400   44044400      1       1  150064       1.8866      0.02961
enh50557     1   44047400   44048400      5       2  150064       2.8226    0.0023819
enh50558     1   44118000   44119000      4       2  150064       3.8625    5.612e-05
enh50560     1   44124700   44125700      2       1  150064       3.4863   0.00024487
enh50561     1   44126400   44127400      5       2  150064       3.3231   0.00044519
enh50562     1   44170600   44171600      2       1  150064       2.8891     0.001932
enh50565     1   44232900   44233900      3       1  150064       2.8242    0.0023699
enh50566     1   44235400   44236400      1       1  150064       3.2928     0.000496
enh50567     1   44239600   44240600      2       1  150064       2.7456    0.0030204
enh50568     1   44248600   44249600      3       2  150064       4.2994   8.5643e-06
enh50574     1   44350600   44351600      4       2  150064       2.8485    0.0021961
enh50575     1   44353300   44354300      2       1  150064        2.604    0.0046076
enh50576     1   44378300   44379300      3       2  150064       2.1344     0.016407
enh50577     1   44395500   44396500      5       2  150064          1.7     0.044565
enh50578     1   44400400   44401400      4       2  150064       2.6634    0.0038677
enh50579     1   44402400   44403400      4       2  150064        2.011      0.02216
enh50581     1   44411000   44412000      2       1  150064       2.5119    0.0060045
enh50582     1   44413600   44414600      5       3  150064       3.3699   0.00037591
enh50585     1   44439100   44440100      2       1  150064       1.9816     0.023762
enh50586     1   44441600   44442600      1       1  150064       3.4286    0.0003034
enh50587     1   44443200   44444200      5       3  150064       2.4915    0.0063602
enh50588     1   44446200   44447200      4       2  150064       1.9799      0.02386
enh50589     1   44456100   44457100      1       1  150064       2.0898      0.01832
enh50590     1   44458000   44459000      1       1  150064       2.9213     0.001743
enh50591     1   44460400   44461400      3       1  150064       2.1489     0.015823
enh50600     1   44554800   44555800      5       2  150064       1.7225     0.042493
enh50606     1   44677800   44678800      1       1  150064       2.7892     0.002642
enh50608     1   44704900   44705900      2       1  150064       2.2454      0.01237
enh50746     1   46764500   46765500      1       1  150064       2.5042     0.006137
enh50760     1   46985200   46986200      2       1  150064       2.3539    0.0092893
enh50762     1   47023600   47024600      1       1  150064       2.0179       0.0218
enh50764     1   47041000   47042000      1       1  150064       1.7918      0.03658
enh50779     1   47254600   47255600      1       1  150064        2.326      0.01001
enh50818     1   48308100   48309100      4       2  150064       2.3655    0.0090039
enh50819     1   48320000   48321000      3       1  150064       2.9284    0.0017034
enh50820     1   48353100   48354100      3       2  150064         1.69      0.04551
enh50837     1   48521000   48522000      9       5  150064       2.5809    0.0049272
enh50857     1   49076400   49077400      4       2  150064        1.823     0.034149
enh50868     1   49240900   49241900      5       3  150064       1.6972     0.044829
enh50879     1   50594800   50595800      1       1  150064       2.4948     0.006302
enh50880     1   50604800   50605800      1       1  150064       1.9783      0.02395
enh50902     1   51133700   51134700      1       1  150064        2.012      0.02211
enh50921     1   51761600   51762600      4       2  150064       1.7318     0.041651
enh50998     1   52928900   52929900      2       1  150064       1.8984     0.028821
enh51044     1   53701900   53702900      2       1  150064       2.4523    0.0070978
enh51045     1   53702400   53703400      4       2  150064       2.5829    0.0048987
enh51047     1   53752100   53753100      3       2  150064        1.819     0.034458
enh51049     1   53758400   53759400      1       1  150064       1.8966      0.02894
enh51050     1   53759800   53760800      1       1  150064         2.26      0.01191
enh51051     1   53760300   53761300      4       2  150064       3.3613   0.00038792
enh51060     1   53836400   53837400      4       2  150064       2.2494     0.012244
enh51061     1   53841500   53842500      3       2  150064       2.5338    0.0056414
enh51062     1   53858900   53859900      3       1  150064       2.3284    0.0099444
enh51069     1   53907300   53908300      3       1  150064       2.0502     0.020172
enh51070     1   53912200   53913200      3       2  150064       2.9336    0.0016753
enh51078     1   54025000   54026000      1       1  150064       2.3603      0.00913
enh51101     1   54447400   54448400      1       1  150064       2.3782     0.008699
enh51110     1   54672700   54673700      1       1  150064       2.4455     0.007232
enh51111     1   54687600   54688600      3       2  150064        2.643     0.004109
enh51112     1   54694100   54695100      5       2  150064       1.7932     0.036472
enh51134     1   54781000   54782000      2       1  150064       1.6486     0.049616
enh51147     1   54816400   54817400      1       1  150064       1.7965      0.03621
enh51153     1   54834000   54835000      7       3  150064       2.1655     0.015176
enh51154     1   54837900   54838900      3       1  150064       1.8835     0.029816
enh51155     1   54840000   54841000      5       3  150064       1.7657     0.038726
enh51157     1   54845900   54846900      4       2  150064       1.7313     0.041702
enh51158     1   54850500   54851500      1       1  150064       2.1615      0.01533
enh51225     1   56042200   56043200      8       3  150064       2.2098     0.013561
enh51233     1   56184500   56185500      2       1  150064       1.7767      0.03781
enh51234     1   56206900   56207900      1       1  150064       1.7343      0.04143
enh51246     1   56808600   56809600      2       1  150064       1.6806     0.046421
enh51347     1   58019000   58020000      3       1  150064       1.7785     0.037662
enh51385     1   58563400   58564400      2       1  150064       1.8969     0.028923
enh51396     1   58811000   58812000      6       3  150064       1.8497     0.032176
enh51403     1   58874900   58875900      5       2  150064       1.6609     0.048363
enh51419     1   59166000   59167000      1       1  150064       2.2032      0.01379
enh51458     1   59621400   59622400      8       3  150064       1.6505     0.049417
enh51459     1   59622300   59623300      9       2  150064       2.0291     0.021223
enh51499     1   60451800   60452800      4       2  150064       1.7871     0.036963
enh51508     1   61039100   61040100      1       1  150064       3.0103     0.001305
enh51510     1   61144600   61145600      4       2  150064       2.1496     0.015795
enh51511     1   61171900   61172900      6       3  150064       1.9575     0.025142
enh51519     1   61356200   61357200      3       2  150064       2.5781    0.0049674
enh51522     1   61377300   61378300      4       2  150064        1.968     0.024537
enh51525     1   61401900   61402900      2       1  150064       1.7825     0.037332
enh51530     1   61456000   61457000      2       1  150064       2.5657    0.0051491
enh51531     1   61459600   61460600      3       2  150064        2.195     0.014082
enh51545     1   61702600   61703600      3       1  150064       1.8269     0.033855
enh51600     1   62505800   62506800      3       1  150064       2.0067     0.022389
enh51604     1   62530300   62531300      1       1  150064       1.9209      0.02737
enh51628     1   62866400   62867400      2       1  150064       1.6873     0.045778
enh51661     1   63466100   63467100      5       3  150064       2.1994     0.013924
enh51662     1   63476800   63477800      4       1  150064       3.3347   0.00042699
enh51673     1   63664700   63665700      1       1  150064       1.8373      0.03308
enh51761     1   64504100   64505100      1       1  150064       2.6022     0.004631
enh51799     1   64953900   64954900      3       2  150064       1.9262     0.027038
enh51800     1   64961200   64962200      2       1  150064       2.0564      0.01987
enh51811     1   65016600   65017600      2       1  150064       1.8602     0.031425
enh51825     1   65177300   65178300      1       1  150064       1.8193      0.03443
enh51828     1   65220600   65221600      1       1  150064       2.2127      0.01346
enh51842     1   65382700   65383700      5       2  150064       3.3802   0.00036213
enh51844     1   65399100   65400100      3       2  150064       2.5166    0.0059254
enh51846     1   65415800   65416800      2       1  150064       2.2473     0.012311
enh51847     1   65421600   65422600      2       1  150064       2.4354    0.0074375
enh51852     1   65529800   65530800      3       2  150064       1.7161     0.043068
enh51857     1   65619400   65620400      4       2  150064       2.1894     0.014283
enh51860     1   65632800   65633800      1       1  150064       2.3522     0.009332
enh51862     1   65641500   65642500      4       2  150064       2.0387     0.020742
enh51863     1   65655200   65656200      3       1  150064       1.9476     0.025732
enh51886     1   65932800   65933800      8       3  150064       1.8564     0.031702
enh51890     1   66152700   66153700      5       2  150064       1.6468       0.0498
enh51892     1   66277600   66278600      1       1  150064       1.6821      0.04627
enh51893     1   66503900   66504900      4       2  150064       1.7638     0.038883
enh51913     1   66889600   66890600      3       1  150064       2.6342    0.0042171
enh51916     1   66901600   66902600      2       1  150064       2.4514    0.0071153
enh51960     1   67855300   67856300      1       1  150064       1.9281      0.02692
enh51961     1   67865000   67866000      3       1  150064       2.1493     0.015804
enh51977     1   68120900   68121900      4       2  150064       2.1359     0.016344
enh51980     1   68165800   68166800      4       2  150064       1.9657     0.024668
enh51984     1   68189100   68190100      2       1  150064       1.9157     0.027699
enh51994     1   68257400   68258400      3       1  150064       3.6703   0.00012111
enh51995     1   68259200   68260200      3       2  150064       3.2428   0.00059183
enh51996     1   68269700   68270700      1       1  150064       2.2365      0.01266
enh51997     1   68284500   68285500      1       1  150064       1.8032      0.03568
enh52000     1   68305100   68306100      2       1  150064       2.2469     0.012322
enh52003     1   68358200   68359200      6       2  150064       3.1198   0.00090472
enh52004     1   68372900   68373900      2       1  150064       2.7823    0.0026984
enh52029     1   68930300   68931300      3       2  150064       2.2886      0.01105
enh52030     1   68938500   68939500      2       1  150064        2.882    0.0019761
enh52031     1   68944400   68945400      3       1  150064       2.3159     0.010283
enh52042     1   69442100   69443100      2       1  150064       2.6618    0.0038867
enh52051     1   69594800   69595800      5       2  150064       1.7047     0.044124
enh52092     1   71193400   71194400      3       2  150064         1.82     0.034378
enh52111     1   72131800   72132800      1       1  150064       3.4198    0.0003133
enh52113     1   72220700   72221700      2       1  150064        3.136   0.00085643
enh52114     1   72221800   72222800      4       1  150064       3.6533   0.00012943
enh52122     1   72385500   72386500      1       1  150064       1.7049      0.04411
enh52125     1   72471700   72472700      5       2  150064       2.1583     0.015451
enh52127     1   72488100   72489100      4       2  150064       1.9547      0.02531
enh52131     1   72652200   72653200      3       2  150064       2.1558     0.015551
enh52132     1   72837100   72838100      3       1  150064       1.7706     0.038316
enh52137     1   73072200   73073200      1       1  150064       3.0704     0.001069
enh52143     1   73303300   73304300      1       1  150064       5.4489    2.534e-08
enh52145     1   73361500   73362500      3       1  150064        4.743   1.0531e-06
enh52158     1   73506700   73507700      3       2  150064       3.7279   9.6525e-05
enh52159     1   73531300   73532300      3       1  150064       2.8903    0.0019244
enh52161     1   73582400   73583400      3       2  150064        2.095     0.018085
enh52162     1   73608400   73609400      2       1  150064       4.6252   1.8715e-06
enh52163     1   73642200   73643200      6       2  150064       4.7652   9.4346e-07
enh52165     1   73776300   73777300      4       1  150064       5.4109   3.1353e-08
enh52167     1   74029800   74030800      3       2  150064       3.5263   0.00021068
enh52169     1   74058400   74059400      6       2  150064        3.354   0.00039831
enh52170     1   74059400   74060400      1       1  150064       1.8798      0.03007
enh52171     1   74070500   74071500      3       2  150064       2.7337    0.0031316
enh52172     1   74077900   74078900      4       1  150064       2.7043    0.0034222
enh52173     1   74102700   74103700      1       1  150064       2.7162     0.003302
enh52177     1   74221600   74222600      3       2  150064        1.656     0.048858
enh52209     1   75342400   75343400      2       1  150064       1.8356     0.033209
enh52210     1   75469100   75470100      4       2  150064       2.2864     0.011116
enh52211     1   75539100   75540100      4       2  150064         2.22      0.01321
enh52231     1   76207700   76208700      3       2  150064       1.8829     0.029856
enh52253     1   76620200   76621200      2       1  150064       1.6795     0.046531
enh52279     1   76976800   76977800      2       1  150064       2.1659     0.015161
enh52303     1   77484200   77485200      5       1  150064       2.2122     0.013477
enh52332     1   78298800   78299800      1       1  150064       2.6962     0.003507
enh52334     1   78353000   78354000      9       4  150064       2.7102    0.0033617
enh52337     1   78447300   78448300      3       2  150064       1.8653     0.031073
enh52338     1   78449200   78450200      2       1  150064       1.7929     0.036491
enh52349     1   78620300   78621300      3       1  150064        2.072     0.019131
enh52352     1   78690000   78691000      1       1  150064       1.6925      0.04528
enh52353     1   78693100   78694100      2       1  150064       1.9016      0.02861
enh52375     1   79830400   79831400      1       1  150064       2.7567     0.002919
enh52377     1   79876000   79877000      3       1  150064       2.7774      0.00274
enh52378     1   79950000   79951000      1       1  150064       2.9653     0.001512
enh52379     1   79953800   79954800      4       2  150064       2.6132    0.0044849
enh52380     1   79960400   79961400      2       1  150064       2.3276    0.0099667
enh52381     1   79966400   79967400      5       2  150064       2.8139    0.0024471
enh52384     1   80069800   80070800      2       1  150064       2.2292       0.0129
enh52387     1   80129500   80130500      3       1  150064       2.2924     0.010942
enh52396     1   80531500   80532500      5       1  150064       2.7288    0.0031786
enh52399     1   80646600   80647600      4       1  150064       1.7441     0.040567
enh52400     1   80655600   80656600      4       2  150064       3.6469    0.0001327
enh52414     1   81358200   81359200      4       2  150064        1.976     0.024078
enh52428     1   81667900   81668900      5       3  150064       1.7642      0.03885
enh52429     1   81669400   81670400      2       1  150064       2.0242     0.021474
enh52445     1   81776600   81777600      4       2  150064       2.4322    0.0075038
enh52475     1   82125800   82126800      5       2  150064        1.654     0.049062
enh52479     1   82146700   82147700      4       2  150064       1.8182     0.034516
enh52482     1   82169000   82170000      4       2  150064       1.9234     0.027213
enh52546     1   83492200   83493200      2       1  150064        1.779     0.037621
enh52552     1   83674200   83675200      2       1  150064        1.929     0.026866
enh52563     1   84156900   84157900      3       2  150064       2.1171     0.017127
enh52566     1   84216600   84217600      6       2  150064       1.9279     0.026932
enh52568     1   84229600   84230600      4       1  150064       2.5068    0.0060908
enh52569     1   84235300   84236300      2       1  150064       2.8771    0.0020066
enh52570     1   84243000   84244000      2       1  150064       2.9659    0.0015091
enh52571     1   84244400   84245400      3       1  150064       2.6938    0.0035327
enh52572     1   84253000   84254000      4       2  150064       4.0076   3.0667e-05
enh52573     1   84261500   84262500      2       1  150064       4.3062   8.3053e-06
enh52575     1   84303800   84304800      3       2  150064       3.9977   3.1981e-05
enh52581     1   84639600   84640600      1       1  150064        1.923      0.02724
enh52592     1   84966800   84967800      2       1  150064       1.9051     0.028385
enh52623     1   85439100   85440100      7       2  150064       2.1951     0.014079
enh52625     1   85528200   85529200      4       2  150064       2.1272     0.016702
enh52652     1   85808900   85809900      5       3  150064         1.97     0.024421
enh52655     1   85859100   85860100      5       2  150064       1.8255     0.033962
enh52660     1   85872600   85873600      1       1  150064       2.0853      0.01852
enh52662     1   85879700   85880700      4       2  150064       2.1121     0.017341
enh52663     1   85892800   85893800      2       1  150064       2.0435     0.020503
enh52665     1   85912600   85913600      5       2  150064       1.8137     0.034862
enh52666     1   85916900   85917900      1       1  150064       2.6717     0.003773
enh52674     1   86034800   86035800      4       2  150064        1.734     0.041458
enh52689     1   86533500   86534500      2       1  150064       1.6626     0.048198
enh52750     1   87811500   87812500      3       1  150064       1.7206     0.042657
enh52752     1   87817300   87818300      4       1  150064       1.9307     0.026758
enh52756     1   87902300   87903300      4       1  150064       1.6801     0.046465
enh52758     1   87929500   87930500      4       2  150064       2.0591     0.019742
enh52760     1   87978400   87979400      4       2  150064       1.9687     0.024494
enh52761     1   88065200   88066200      2       1  150064       2.9528    0.0015745
enh52763     1   88148100   88149100      5       2  150064       1.9287     0.026887
enh52789     1   88870100   88871100      1       1  150064       2.0958      0.01805
enh52824     1   89776800   89777800      2       1  150064       2.6612    0.0038928
enh52825     1   89786400   89787400      3       2  150064       1.8503     0.032133
enh52846     1   90158100   90159100      2       1  150064       1.6794     0.046541
enh52848     1   90174200   90175200      1       1  150064       2.0233      0.02152
enh52849     1   90184900   90185900      1       1  150064       1.6991      0.04465
enh52851     1   90267300   90268300      5       1  150064       1.9248     0.027126
enh52852     1   90273800   90274800      1       1  150064       2.1419       0.0161
enh52859     1   90307500   90308500      3       2  150064       2.4101    0.0079752
enh52881     1   90445800   90446800      4       2  150064       1.8077     0.035326
enh52908     1   91227000   91228000      4       1  150064       1.9836     0.023653
enh52914     1   91388400   91389400      1       1  150064       2.1654      0.01518
enh52915     1   91390900   91391900      3       2  150064       2.9591    0.0015425
enh52920     1   91417600   91418600      1       1  150064       2.1335      0.01644
enh52921     1   91423100   91424100      2       1  150064       1.9565     0.025204
enh52922     1   91435600   91436600      2       1  150064        2.204     0.013763
enh52923     1   91436200   91437200      4       2  150064       2.5366    0.0055963
enh52924     1   91438900   91439900      2       1  150064       2.2799     0.011308
enh52925     1   91440500   91441500      2       1  150064       2.8601    0.0021177
enh52928     1   91460100   91461100      4       1  150064        2.174     0.014853
enh52931     1   91475800   91476800      3       1  150064       1.7594     0.039254
enh52934     1   91482400   91483400      4       2  150064       2.8199    0.0024016
enh52936     1   91488200   91489200      3       1  150064       2.4412    0.0073191
enh52952     1   91965000   91966000      5       2  150064       2.0894     0.018336
enh52961     1   92097800   92098800      4       2  150064       1.8998     0.028728
enh52962     1   92102800   92103800      3       2  150064       3.1803   0.00073554
enh52964     1   92116700   92117700      2       1  150064       1.8662     0.031005
enh52978     1   92243800   92244800      5       2  150064        1.937     0.026371
enh52993     1   92655400   92656400      1       1  150064       2.8129     0.002455
enh52994     1   92765800   92766800      4       2  150064       2.8423    0.0022392
enh52995     1   92766900   92767900      2       1  150064       2.7058    0.0034065
enh53001     1   93170500   93171500      3       1  150064       1.7357     0.041312
enh53002     1   93175100   93176100      1       1  150064        1.834      0.03333
enh53012     1   93348200   93349200      2       1  150064        1.731     0.041726
enh53013     1   93395100   93396100      1       1  150064       1.6959      0.04495
enh53014     1   93416000   93417000      3       1  150064       1.8399     0.032888
enh53016     1   93438000   93439000      1       1  150064       1.6825      0.04624
enh53072     1   94037500   94038500      3       2  150064       1.9434     0.025982
enh53177     1   95330000   95331000      5       3  150064       2.7381      0.00309
enh53179     1   95349300   95350300      3       2  150064       2.2582     0.011965
enh53193     1   95443800   95444800      5       2  150064       2.5485    0.0054087
enh53199     1   95552300   95553300      3       1  150064       2.2242     0.013066
enh53201     1   95662800   95663800      1       1  150064       2.2038      0.01377
enh53206     1   95728400   95729400      5       2  150064       2.3681    0.0089407
enh53207     1   95747600   95748600      3       2  150064       2.3819    0.0086125
enh53208     1   95751800   95752800      1       1  150064       3.0202     0.001263
enh53209     1   95774000   95775000      5       2  150064       2.7526    0.0029562
enh53211     1   95777600   95778600      4       2  150064       1.7331      0.04154
enh53212     1   95786600   95787600      4       2  150064       2.9569    0.0015539
enh53213     1   95788300   95789300      1       1  150064       3.5417    0.0001988
enh53214     1   95827400   95828400      3       1  150064       3.6633   0.00012451
enh53215     1   95833200   95834200      5       2  150064       1.6699     0.047467
enh53218     1   95903000   95904000      3       1  150064       3.9505   3.8992e-05
enh53220     1   95969900   95970900      1       1  150064       1.6935      0.04518
enh53247     1   96927400   96928400      4       2  150064       1.9606     0.024962
enh53249     1   96947900   96948900      3       2  150064       2.0392     0.020717
enh53250     1   96953000   96954000      2       1  150064       2.3162     0.010272
enh53252     1   96975400   96976400      3       2  150064       2.1881     0.014333
enh53261     1   97180900   97181900      2       1  150064       1.7111     0.043527
enh53262     1   97185800   97186800      2       1  150064       1.7221     0.042524
enh53263     1   97189400   97190400      4       1  150064       3.7569   8.6005e-05
enh53264     1   97196000   97197000      4       2  150064        3.075    0.0010527
enh53267     1   97214900   97215900      2       1  150064       3.1726   0.00075543
enh53284     1   97737000   97738000      5       2  150064       3.2496   0.00057793
enh53286     1   97907300   97908300      3       2  150064       1.9034     0.028494
enh53290     1   98095600   98096600      2       1  150064       1.9366     0.026395
enh53291     1   98123900   98124900      2       1  150064       4.3036    8.402e-06
enh53292     1   98206200   98207200      2       1  150064        3.546   0.00019555
enh53294     1   98335800   98336800      3       2  150064       5.0573   2.1263e-07
enh53299     1   98550300   98551300      3       1  150064       6.6135   1.8772e-11
enh53300     1   98552200   98553200      2       1  150064       6.4431   5.8531e-11
enh53301     1   98569100   98570100      1       1  150064        3.596    0.0001616
enh53302     1   98670600   98671600      3       1  150064       3.6776   0.00011772
enh53304     1   98676100   98677100      1       1  150064       3.6548    0.0001287
enh53305     1   98718600   98719600      2       1  150064       3.6806   0.00011636
enh53320     1   99139400   99140400      6       2  150064       2.3395    0.0096559
enh53322     1   99141600   99142600      2       1  150064       1.8612      0.03136
enh53410     1  101212900  101213900      3       1  150064       2.5968    0.0047045
enh53413     1  101260000  101261000      5       1  150064       1.6481      0.04967
enh53443     1  101946400  101947400      4       2  150064       1.6535     0.049113
enh53444     1  101949700  101950700      4       2  150064       2.0551     0.019933
enh53457     1  102371600  102372600      3       1  150064       3.1809   0.00073401
enh53458     1  102385600  102386600      2       1  150064       2.8928    0.0019093
enh53470     1  103349500  103350500      5       2  150064       3.5705   0.00017814
enh53481     1  104046000  104047000      1       1  150064       2.1765      0.01476
enh53486     1  104626800  104627800      6       1  150064       2.4194    0.0077733
enh53487     1  104635000  104636000      5       1  150064        2.601    0.0046474
enh53497     1  105644600  105645600      6       2  150064       1.6949     0.045051
enh53500     1  105729500  105730500      9       2  150064       2.4259    0.0076362
enh53523     1  107466800  107467800      1       1  150064       2.0703      0.01921
enh53539     1  107797400  107798400      3       2  150064       1.9294     0.026842
enh53545     1  107886600  107887600      1       1  150064       2.5721     0.005054
enh53568     1  108347100  108348100      8       3  150064       2.6676    0.0038199
enh53569     1  108352400  108353400      5       2  150064       2.3612    0.0091073
enh53570     1  108364300  108365300      5       2  150064       2.3515    0.0093494
enh53572     1  108374300  108375300      5       1  150064       2.1291     0.016622
enh53580     1  108409200  108410200      1       1  150064       2.2185      0.01326
enh53584     1  108442100  108443100      2       1  150064        2.171     0.014964
enh53588     1  108508200  108509200      5       3  150064       2.2686     0.011647
enh53596     1  109045600  109046600      4       2  150064       1.8671      0.03094
enh53667     1  110082200  110083200      3       1  150064       2.3695    0.0089072
enh53668     1  110088600  110089600      3       2  150064       1.7333     0.041525
enh53680     1  110178400  110179400      2       1  150064       1.8193      0.03443
enh53698     1  110437900  110438900      5       2  150064        2.117     0.017131
enh53707     1  110545400  110546400      1       1  150064        1.927      0.02699
enh53720     1  110851400  110852400      4       2  150064       2.3427    0.0095721
enh53722     1  110855400  110856400      6       3  150064       2.4458    0.0072262
enh53723     1  110867000  110868000      4       2  150064       2.1015     0.017798
enh53725     1  110888700  110889700      2       1  150064       1.9859     0.023522
enh53726     1  110892800  110893800      2       1  150064       2.1775     0.014723
enh53743     1  111295600  111296600      5       2  150064       1.9568     0.025185
enh53751     1  111686300  111687300      1       1  150064       1.7117      0.04348
enh53753     1  111756800  111757800      1       1  150064       2.2649      0.01176
enh53777     1  112164100  112165100      5       3  150064       2.4759    0.0066453
enh53800     1  112446700  112447700      3       1  150064       2.1347     0.016393
enh53801     1  112453200  112454200      5       3  150064        1.766     0.038694
enh53802     1  112490800  112491800      5       2  150064       1.6947     0.045069
enh53803     1  112506500  112507500      4       2  150064       2.1583     0.015451
enh53804     1  112548700  112549700      5       3  150064       1.6967     0.044881
enh53805     1  112606600  112607600      5       2  150064       2.1318     0.016512
enh53810     1  112850800  112851800      1       1  150064       2.0476       0.0203
enh53816     1  112936100  112937100      3       1  150064       1.8437     0.032611
enh53817     1  112940400  112941400      4       1  150064       2.2752     0.011447
enh53818     1  112941800  112942800      3       1  150064        2.087     0.018442
enh53819     1  112944600  112945600      1       1  150064       2.3152       0.0103
enh53820     1  112947300  112948300      3       1  150064       2.1838     0.014487
enh53821     1  112966600  112967600      5       1  150064        2.424    0.0076761
enh53823     1  113007100  113008100      1       1  150064       2.0222      0.02158
enh53828     1  113159500  113160500      4       2  150064       3.9287   4.2698e-05
enh53829     1  113163700  113164700      1       1  150064       3.1803    0.0007357
enh53831     1  113179400  113180400      1       1  150064       3.2955    0.0004912
enh53832     1  113213600  113214600      3       2  150064       2.2201     0.013207
enh53833     1  113215100  113216100      4       2  150064       4.0198   2.9123e-05
enh53834     1  113218700  113219700      2       1  150064       2.7755    0.0027562
enh53835     1  113241300  113242300      2       1  150064       3.6366   0.00013811
enh53891     1  113671800  113672800      1       1  150064       2.0335        0.021
enh53893     1  113689900  113690900      4       1  150064       1.9368     0.026387
enh53898     1  113742300  113743300      1       1  150064       2.0602      0.01969
enh53905     1  113863600  113864600      4       1  150064       2.0552     0.019931
enh53957     1  114689900  114690900      4       2  150064       2.3814    0.0086233
enh53960     1  114755800  114756800      4       2  150064       1.6756     0.046912
enh53970     1  115008900  115009900      1       1  150064       2.3746     0.008785
enh53973     1  115020400  115021400      2       1  150064       2.1436     0.016031
enh53974     1  115024800  115025800      3       2  150064       1.8554     0.031773
enh53979     1  115257400  115258400      2       1  150064       1.7788     0.037633
enh53980     1  115259500  115260500      2       1  150064       1.9462     0.025816
enh53981     1  115294600  115295600      2       1  150064       2.6518    0.0040031
enh53982     1  115296500  115297500      5       2  150064       3.1257   0.00088697
enh53988     1  115599300  115600300      2       1  150064       1.9302     0.026792
enh53989     1  115625700  115626700      8       4  150064       3.1275   0.00088142
enh53990     1  115627500  115628500      3       2  150064         3.46   0.00027013
enh53991     1  115641900  115642900      2       1  150064       3.1607   0.00078698
enh53992     1  115655000  115656000      8       4  150064       3.5527   0.00019065
enh53994     1  115721800  115722800     12       4  150064       3.2508   0.00057533
enh53996     1  115762800  115763800      7       3  150064       2.7666    0.0028325
enh53999     1  115855600  115856600      8       3  150064       2.8474    0.0022041
enh54001     1  115919900  115920900      3       1  150064       2.4917    0.0063564
enh54025     1  116219400  116220400      3       2  150064       1.9971     0.022909
enh54086     1  117189200  117190200      1       1  150064       1.7897      0.03675
enh54092     1  117254400  117255400      6       2  150064       1.8659     0.031026
enh54094     1  117320400  117321400      3       1  150064       3.3991   0.00033806
enh54096     1  117350100  117351100      1       1  150064       3.2432    0.0005909
enh54097     1  117367700  117368700      3       1  150064       3.6779   0.00011757
enh54113     1  117514000  117515000      3       2  150064       1.6571     0.048752
enh54127     1  117689300  117690300      7       1  150064        1.791     0.036649
enh54128     1  117704800  117705800      1       1  150064       1.8586      0.03154
enh54130     1  117714400  117715400      4       2  150064       2.8175    0.0024202
enh54131     1  117717200  117718200      3       1  150064       2.2797     0.011312
enh54140     1  117934300  117935300      1       1  150064        1.911        0.028
enh54163     1  118616600  118617600      3       2  150064       1.9325     0.026649
enh54167     1  118678600  118679600      4       2  150064       1.7842     0.037199
enh54171     1  118730500  118731500      2       1  150064       1.8779     0.030195
enh54175     1  118808600  118809600      1       1  150064       2.0009       0.0227
enh54201     1  119845800  119846800      1       1  150064       1.9403      0.02617
enh54306     1  145436400  145437400      1       1  150064       1.7244      0.04232
enh54324     1  145588000  145589000      3       1  150064       1.9471     0.025762
enh54325     1  145609000  145610000      1       1  150064       1.8132       0.0349
enh54333     1  145726600  145727600      1       1  150064       1.9945      0.02305
enh54334     1  145727200  145728200      1       1  150064        1.699      0.04466
enh54340     1  146595600  146596600      6       2  150064        1.693     0.045227
enh54341     1  146639600  146640600      4       2  150064       2.4289    0.0075732
enh54342     1  146656500  146657500      5       2  150064       2.5345    0.0056305
enh54343     1  146711800  146712800      3       2  150064       1.7301     0.041808
enh54344     1  146716200  146717200      4       2  150064       2.1871     0.014367
enh54345     1  146718700  146719700      5       3  150064       1.7537     0.039744
enh54347     1  146721600  146722600      4       1  150064       2.1444        0.016
enh54349     1  146802900  146803900      3       2  150064       1.6977     0.044785
enh54353     1  146974700  146975700      2       1  150064       1.8602      0.03143
enh54354     1  146977200  146978200      3       1  150064       3.0802    0.0010345
enh54375     1  147245400  147246400      4       2  150064       1.9321     0.026676
enh54376     1  147252800  147253800      1       1  150064       2.1717      0.01494
enh54411     1  150022000  150023000      1       1  150064         5.25    7.606e-08
enh54412     1  150037400  150038400      1       1  150064       5.5334     1.57e-08
enh54415     1  150124200  150125200      2       1  150064        4.783   8.6332e-07
enh54416     1  150133000  150134000      3       1  150064       5.6361   8.6982e-09
enh54419     1  150166500  150167500      3       1  150064       4.1871   1.4126e-05
enh54422     1  150209400  150210400      4       1  150064       3.5451   0.00019627
enh54426     1  150241900  150242900      3       1  150064       4.9797   3.1842e-07
enh54428     1  150245500  150246500      2       1  150064       4.3458   6.9391e-06
enh54431     1  150267200  150268200      2       1  150064       1.9883     0.023391
enh54432     1  150273600  150274600      3       2  150064       4.0895   2.1614e-05
enh54434     1  150334800  150335800      5       2  150064       4.6395   1.7465e-06
enh54435     1  150339400  150340400      3       2  150064       4.0739   2.3115e-05
enh54436     1  150346000  150347000      2       1  150064       4.3419   7.0643e-06
enh54437     1  150359400  150360400      2       1  150064       4.2877   9.0281e-06
enh54438     1  150361400  150362400      3       2  150064       4.0914   2.1441e-05
enh54439     1  150377800  150378800      3       2  150064       1.8845     0.029749
enh54440     1  150378600  150379600      7       2  150064       2.9725     0.001477
enh54441     1  150379400  150380400      6       3  150064        3.193    0.0007039
enh54442     1  150381100  150382100      2       1  150064       3.9694   3.6027e-05
enh54448     1  150510300  150511300      5       2  150064       3.3805   0.00036178
enh54457     1  150544800  150545800      5       2  150064       2.0594     0.019729
enh54458     1  150546000  150547000      6       3  150064       1.7778     0.037718
enh54459     1  150546400  150547400      2       1  150064       1.9164     0.027657
enh54461     1  150577400  150578400      1       1  150064       2.3657     0.008998
enh54471     1  150685300  150686300      5       2  150064       2.4626    0.0068966
enh54474     1  150779400  150780400      2       1  150064       1.7807     0.037479
enh54480     1  150951200  150952200      3       1  150064       2.2704     0.011591
enh54489     1  151041600  151042600      3       2  150064       3.2928   0.00049598
enh54493     1  151115900  151116900      5       3  150064       2.9243    0.0017263
enh54497     1  151168400  151169400      4       2  150064       1.8421     0.032727
enh54508     1  151416300  151417300      2       1  150064       2.1019      0.01778
enh54509     1  151445000  151446000      1       1  150064       2.5897     0.004803
enh54566     1  152040200  152041200      1       1  150064       2.4626     0.006896
enh54582     1  153497800  153498800      1       1  150064       2.0546      0.01996
enh54597     1  153583600  153584600      2       1  150064       2.4537    0.0070704
enh54615     1  153756200  153757200      1       1  150064       2.9848     0.001419
enh54617     1  153836300  153837300      2       1  150064       3.3166   0.00045566
enh54618     1  153845300  153846300      5       1  150064       1.7399     0.040938
enh54619     1  153854300  153855300      2       1  150064       1.8961     0.028974
enh54621     1  153919200  153920200      1       1  150064       2.1821      0.01455
enh54623     1  153931400  153932400      5       3  150064       2.2696     0.011615
enh54624     1  153938600  153939600      2       1  150064       2.9598    0.0015392
enh54625     1  153941100  153942100      2       1  150064       2.3994    0.0082099
enh54626     1  153948100  153949100      2       1  150064       2.2278     0.012946
enh54630     1  154076800  154077800      1       1  150064       2.0135      0.02203
enh54631     1  154127100  154128100      4       2  150064       1.9295     0.026836
enh54641     1  154245800  154246800      1       1  150064       2.0864      0.01847
enh54645     1  154334100  154335100      4       2  150064       1.7614     0.039085
enh54647     1  154395500  154396500      4       2  150064       2.1786      0.01468
enh54649     1  154414100  154415100      2       1  150064       2.7097    0.0033674
enh54675     1  154748600  154749600      1       1  150064       1.7267      0.04211
enh54683     1  154822400  154823400      4       1  150064       2.9849    0.0014183
enh54686     1  154842400  154843400      1       1  150064       3.8504    5.896e-05
enh54687     1  154843100  154844100      1       1  150064       3.8504    5.896e-05
enh54688     1  154850400  154851400      2       1  150064       3.2677   0.00054205
enh54690     1  154910200  154911200      2       1  150064       2.9867    0.0014101
enh54691     1  154913200  154914200      4       2  150064       2.8872    0.0019436
enh54692     1  154916100  154917100      3       2  150064       3.1964   0.00069578
enh54693     1  154926500  154927500      1       1  150064       2.0764      0.01893
enh54702     1  154977600  154978600      1       1  150064       2.6744     0.003743
enh54703     1  154980300  154981300      2       1  150064       2.5568    0.0052819
enh54707     1  154984000  154985000      1       1  150064       2.1154       0.0172
enh54708     1  154985100  154986100      1       1  150064       2.0143      0.02199
enh54709     1  154988700  154989700      2       1  150064       1.7026     0.044321
enh54710     1  154990800  154991800      1       1  150064       2.3559      0.00924
enh54712     1  155017400  155018400      1       1  150064        2.554     0.005325
enh54714     1  155041900  155042900      1       1  150064       1.8595      0.03148
enh54719     1  155111200  155112200      2       1  150064       1.7452     0.040475
enh54727     1  155175400  155176400      1       1  150064       1.7265      0.04213
enh54732     1  155194700  155195700      2       1  150064       1.9981     0.022851
enh54736     1  155241200  155242200      2       1  150064       2.0835     0.018604
enh54737     1  155248400  155249400      1       1  150064       2.4281      0.00759
enh54739     1  155275600  155276600      1       1  150064       2.4305      0.00754
enh54740     1  155277200  155278200      2       1  150064       2.5297     0.005708
enh54743     1  155411700  155412700      1       1  150064         2.52     0.005868
enh54752     1  155605900  155606900      1       1  150064       2.7108     0.003356
enh54763     1  155900400  155901400      1       1  150064        1.938      0.02631
enh54764     1  155910400  155911400      2       1  150064          1.7     0.044562
enh54765     1  155914200  155915200      3       1  150064       2.2401     0.012541
enh54770     1  155940500  155941500      1       1  150064       2.2646      0.01177
enh54772     1  155943700  155944700      2       1  150064       2.7033     0.003433
enh54774     1  155958500  155959500      1       1  150064       2.1154       0.0172
enh54775     1  155976300  155977300      1       1  150064       3.3362    0.0004246
enh54777     1  155995600  155996600      5       3  150064       1.6783      0.04664
enh54781     1  156042500  156043500      2       1  150064       2.7828    0.0026949
enh54784     1  156060200  156061200      1       1  150064       1.7503      0.04003
enh54786     1  156070400  156071400      1       1  150064       1.9914      0.02322
enh54787     1  156073700  156074700      1       1  150064       1.7129      0.04337
enh54789     1  156082600  156083600      3       1  150064       1.8479     0.032306
enh54802     1  156121000  156122000      2       1  150064       1.8736      0.03049
enh54805     1  156131200  156132200      3       1  150064       3.3314   0.00043213
enh54848     1  156711400  156712400      4       2  150064       2.4346    0.0074544
enh54884     1  157209700  157210700      5       1  150064       1.9593     0.025036
enh54916     1  157961600  157962600      3       1  150064       1.7069     0.043921
enh54919     1  157970100  157971100      1       1  150064       1.7657      0.03872
enh54920     1  157971100  157972100      1       1  150064       1.7935      0.03645
enh54945     1  158068000  158069000      2       1  150064       1.8332     0.033386
enh54955     1  158167000  158168000      5       2  150064       1.6504     0.049435
enh54963     1  158576700  158577700      3       2  150064       2.3815    0.0086214
enh54979     1  159156500  159157500      1       1  150064       1.8163      0.03466
enh54983     1  159189000  159190000      6       2  150064       1.8239     0.034081
enh55002     1  159891000  159892000      2       1  150064         1.93     0.026803
enh55020     1  160073800  160074800      3       1  150064       1.7938      0.03642
enh55022     1  160083400  160084400      3       1  150064       1.7346     0.041408
enh55031     1  160162300  160163300      4       2  150064       1.6516     0.049309
enh55032     1  160173900  160174900      1       1  150064       3.0586     0.001112
enh55034     1  160186700  160187700      1       1  150064       2.1502      0.01577
enh55035     1  160188800  160189800      2       1  150064       2.8634    0.0020956
enh55036     1  160227100  160228100      1       1  150064       2.5181       0.0059
enh55038     1  160232600  160233600      2       1  150064       2.3287    0.0099381
enh55041     1  160278000  160279000      1       1  150064        3.005     0.001328
enh55043     1  160331900  160332900      2       1  150064       2.1367     0.016313
enh55046     1  160343700  160344700      2       1  150064       2.0524     0.020064
enh55051     1  160377000  160378000      4       1  150064        1.883     0.029852
enh55057     1  160432200  160433200      3       2  150064       2.8705     0.002049
enh55076     1  160883200  160884200      7       2  150064       2.1571     0.015498
enh55113     1  161179400  161180400      1       1  150064       2.1338      0.01643
enh55118     1  161255000  161256000      3       1  150064       1.7544     0.039684
enh55169     1  162160900  162161900      5       3  150064       1.6756     0.046906
enh55172     1  162174800  162175800      2       1  150064       2.1531     0.015655
enh55173     1  162176600  162177600      4       2  150064        1.833     0.033404
enh55175     1  162183200  162184200      2       1  150064       1.7728     0.038131
enh55198     1  162529800  162530800      2       1  150064       1.9254      0.02709
enh55212     1  162955400  162956400      3       1  150064       2.5747    0.0050162
enh55215     1  163038000  163039000      4       2  150064       1.8871     0.029576
enh55217     1  163101300  163102300      3       2  150064       2.2513     0.012182
enh55218     1  163125100  163126100      3       1  150064       3.3011   0.00048148
enh55219     1  163136400  163137400      3       2  150064       2.9387     0.001648
enh55226     1  163267100  163268100      5       2  150064       2.2512     0.012186
enh55227     1  163289800  163290800      2       1  150064       1.8664     0.030993
enh55249     1  163621700  163622700      2       1  150064       1.8721     0.030595
enh55250     1  163706200  163707200      3       2  150064       3.6062   0.00015534
enh55251     1  163716300  163717300      8       3  150064       3.4162   0.00031755
enh55252     1  163744300  163745300      4       1  150064       4.0953   2.1085e-05
enh55253     1  163765400  163766400      1       1  150064       4.4302    4.708e-06
enh55254     1  163768900  163769900      2       1  150064       1.9631     0.024815
enh55256     1  163805700  163806700      5       1  150064       1.7629     0.038958
enh55323     1  164741800  164742800      1       1  150064       1.7675      0.03857
enh55325     1  164751000  164752000      1       1  150064       2.0456       0.0204
enh55364     1  165598400  165599400      6       2  150064       1.7924     0.036534
enh55374     1  165706900  165707900      5       2  150064       3.5775   0.00017346
enh55375     1  165721200  165722200      4       2  150064       2.4999    0.0062122
enh55376     1  165739000  165740000      2       1  150064       2.3176     0.010235
enh55384     1  165808300  165809300      3       1  150064       1.8236     0.034105
enh55385     1  165811400  165812400      6       2  150064       2.0958     0.018051
enh55386     1  165820100  165821100      2       1  150064       1.7741      0.03802
enh55413     1  166289700  166290700      1       1  150064       1.6992      0.04464
enh55422     1  166828200  166829200      4       2  150064       2.0627     0.019571
enh55423     1  166830500  166831500      5       1  150064       1.7753     0.037928
enh55427     1  166940000  166941000      4       2  150064       2.9893    0.0013981
enh55436     1  167117200  167118200      3       2  150064       1.9656     0.024672
enh55438     1  167131500  167132500      6       3  150064       1.7197     0.042748
enh55442     1  167165100  167166100      2       1  150064       2.1517      0.01571
enh55446     1  167187800  167188800      1       1  150064       2.7692      0.00281
enh55458     1  167240400  167241400      3       1  150064       2.1164     0.017156
enh55461     1  167254600  167255600      4       2  150064       1.9802      0.02384
enh55465     1  167270300  167271300      1       1  150064       1.9178      0.02757
enh55520     1  168053800  168054800      1       1  150064       2.2271      0.01297
enh55537     1  168289200  168290200      4       2  150064       1.8115     0.035028
enh55540     1  168357200  168358200      1       1  150064       2.1696      0.01502
enh55545     1  168408800  168409800      2       1  150064       2.0125     0.022083
enh55568     1  169088200  169089200      7       3  150064       2.7534    0.0029491
enh55599     1  169714600  169715600      1       1  150064       2.2949      0.01087
enh55600     1  169744300  169745300      3       1  150064       2.0028     0.022602
enh55610     1  170042300  170043300      2       1  150064       2.1809     0.014596
enh55637     1  170986300  170987300      4       1  150064       1.8345     0.033289
enh55657     1  171366100  171367100      8       3  150064       2.3192     0.010192
enh55676     1  171712400  171713400      3       1  150064       1.8565     0.031693
enh55679     1  171751800  171752800      3       1  150064       2.1709     0.014968
enh55686     1  171878700  171879700      2       1  150064       2.0567     0.019859
enh55689     1  171911700  171912700      3       1  150064        2.172     0.014929
enh55690     1  171914900  171915900      3       2  150064       1.9439     0.025952
enh55694     1  171941600  171942600      2       1  150064       1.8025     0.035731
enh55708     1  172312100  172313100      2       1  150064       1.8722     0.030589
enh55710     1  172326100  172327100      3       2  150064       1.7834     0.037264
enh55713     1  172351300  172352300      2       1  150064       2.7009     0.003458
enh55714     1  172359800  172360800      5       2  150064       2.0803     0.018749
enh55715     1  172363200  172364200      6       2  150064       1.8056     0.035494
enh55718     1  172386500  172387500      3       2  150064       1.7838     0.037225
enh55764     1  173389000  173390000      5       2  150064       2.6576    0.0039345
enh55765     1  173394200  173395200      1       1  150064       2.2271      0.01297
enh55766     1  173398100  173399100      4       2  150064       2.3375    0.0097071
enh55768     1  173407900  173408900      4       2  150064       2.1843     0.014471
enh55770     1  173418100  173419100      2       1  150064       2.3566    0.0092223
enh55771     1  173423300  173424300      2       1  150064       2.2138     0.013423
enh55772     1  173428700  173429700      3       2  150064       1.9085     0.028166
enh55774     1  173458900  173459900      2       1  150064       2.6997    0.0034706
enh55777     1  173489600  173490600      1       1  150064       2.3268     0.009988
enh55782     1  173657000  173658000      3       2  150064       2.7811    0.0027091
enh55785     1  173760400  173761400      1       1  150064       3.5466    0.0001951
enh55787     1  173822000  173823000      1       1  150064        3.358    0.0003926
enh55788     1  173831400  173832400      7       3  150064       2.8813    0.0019804
enh55789     1  173838600  173839600      2       1  150064       3.0471    0.0011552
enh55790     1  173857300  173858300      1       1  150064       3.5059    0.0002275
enh55792     1  173869000  173870000      5       2  150064       2.9249    0.0017226
enh55794     1  173903200  173904200      3       1  150064        3.271   0.00053584
enh55795     1  173970200  173971200      2       1  150064       3.2422   0.00059298
enh55796     1  173988700  173989700      2       1  150064       3.3167   0.00045536
enh55797     1  173992500  173993500      2       1  150064       2.9267    0.0017129
enh55799     1  174049400  174050400      1       1  150064       3.2056    0.0006739
enh55801     1  174129500  174130500      2       1  150064       3.0947   0.00098495
enh55802     1  174130200  174131200      3       1  150064       2.9874    0.0014067
enh55804     1  174175000  174176000      3       2  150064       2.9516    0.0015809
enh55806     1  174341800  174342800      4       1  150064       2.2224     0.013129
enh55808     1  174538200  174539200      4       1  150064       2.2801     0.011301
enh55809     1  174621300  174622300      5       2  150064       1.8313     0.033526
enh55810     1  174622000  174623000      5       3  150064       2.1614     0.015334
enh55811     1  174661700  174662700      4       1  150064       2.5695    0.0050925
enh55814     1  174739300  174740300      3       2  150064       1.9817     0.023754
enh55816     1  174767800  174768800      1       1  150064       3.2494    0.0005783
enh55821     1  174838900  174839900      2       1  150064       2.2324     0.012793
enh55822     1  174841300  174842300      2       1  150064       2.1363     0.016328
enh55824     1  174851300  174852300      6       2  150064       2.8224    0.0023836
enh55826     1  174868800  174869800      8       4  150064       2.0835     0.018602
enh55834     1  174959300  174960300      1       1  150064       2.1394       0.0162
enh55837     1  174998300  174999300      2       1  150064       1.9851     0.023567
enh55843     1  175120700  175121700      2       1  150064        2.954    0.0015683
enh55844     1  175121400  175122400      3       2  150064       2.6526    0.0039937
enh55849     1  175307000  175308000      4       2  150064       2.3173     0.010244
enh55855     1  175499000  175500000      3       2  150064       2.1487      0.01583
enh55860     1  175666000  175667000      2       1  150064       1.7253     0.042234
enh55861     1  175670600  175671600      7       2  150064       1.8537     0.031893
enh55862     1  175673800  175674800      1       1  150064       2.0927      0.01819
enh55864     1  175684600  175685600      1       1  150064       2.5494     0.005396
enh55865     1  175753400  175754400      7       3  150064       2.8963     0.001888
enh55876     1  175929600  175930600      2       1  150064        2.197     0.014009
enh55878     1  176027800  176028800      6       3  150064       2.2438     0.012422
enh55880     1  176072000  176073000      5       3  150064       2.5125    0.0059932
enh55883     1  176157000  176158000      1       1  150064        2.225      0.01304
enh55884     1  176161200  176162200      3       2  150064       2.0949     0.018089
enh55898     1  176630700  176631700      3       2  150064       1.7258     0.042189
enh55907     1  176872700  176873700      4       2  150064       2.4694    0.0067663
enh55912     1  176965200  176966200      1       1  150064       2.6149     0.004463
enh55923     1  177251500  177252500      3       1  150064       4.0481   2.5815e-05
enh55925     1  177383000  177384000      3       1  150064       2.3388    0.0096722
enh55926     1  177569300  177570300      3       1  150064       1.8717     0.030625
enh55927     1  177624500  177625500      3       1  150064       1.8693     0.030793
enh55932     1  177766500  177767500      5       3  150064       3.8839   5.1397e-05
enh55933     1  177769200  177770200      5       2  150064       2.7588    0.0029004
enh55934     1  177782700  177783700      6       3  150064       2.6372    0.0041798
enh55936     1  177841700  177842700      4       2  150064       2.2895     0.011024
enh55961     1  178142000  178143000      3       2  150064       2.1867     0.014381
enh55967     1  178219200  178220200      2       1  150064       1.7081     0.043808
enh55985     1  178342100  178343100      2       1  150064        3.082    0.0010282
enh55988     1  178357400  178358400      1       1  150064       1.8337      0.03335
enh55989     1  178395600  178396600      2       1  150064       1.8075     0.035345
enh56013     1  178942400  178943400      1       1  150064       2.9835     0.001425
enh56027     1  179074300  179075300      1       1  150064       1.9455      0.02586
enh56042     1  179844400  179845400      1       1  150064       1.9217      0.02732
enh56055     1  180213600  180214600      5       2  150064        1.675     0.046965
enh56056     1  180216200  180217200      9       3  150064       1.6764     0.046831
enh56066     1  180339600  180340600      3       2  150064       1.9657     0.024665
enh56075     1  180481100  180482100      1       1  150064       2.0443      0.02046
enh56080     1  180578600  180579600      2       1  150064       3.0831    0.0010242
enh56085     1  180663700  180664700      4       2  150064       3.6836   0.00011496
enh56087     1  180764400  180765400      4       2  150064       3.5754   0.00017482
enh56089     1  180811000  180812000      2       1  150064       1.9967     0.022931
enh56092     1  180867800  180868800      3       1  150064       2.8672    0.0020704
enh56134     1  181514400  181515400      4       1  150064       2.4088    0.0080024
enh56183     1  182638900  182639900      2       1  150064       2.2515     0.012176
enh56184     1  182640800  182641800      6       1  150064       2.8032    0.0025298
enh56190     1  182708700  182709700      2       1  150064       2.0266      0.02135
enh56191     1  182740100  182741100      4       2  150064       3.1701   0.00076197
enh56192     1  182751000  182752000      1       1  150064       3.4569    0.0002732
enh56196     1  182926800  182927800      5       2  150064       2.4399    0.0073463
enh56201     1  182995700  182996700      5       2  150064       1.9792       0.0239
enh56202     1  182997900  182998900      5       2  150064       1.8251     0.033992
enh56223     1  183078000  183079000      3       1  150064       1.7544     0.039682
enh56240     1  183285000  183286000      1       1  150064       2.3343     0.009789
enh56242     1  183289500  183290500      6       2  150064       2.3906    0.0084101
enh56243     1  183292500  183293500      1       1  150064       2.7287     0.003179
enh56246     1  183302800  183303800      6       2  150064       2.3987    0.0082276
enh56248     1  183322500  183323500      1       1  150064       2.3222      0.01011
enh56250     1  183373100  183374100      3       1  150064       2.3074     0.010516
enh56255     1  183443400  183444400      2       1  150064       3.0031    0.0013362
enh56298     1  184037700  184038700      2       1  150064       1.7625      0.03899
enh56302     1  184172900  184173900      3       2  150064        1.944      0.02595
enh56305     1  184291600  184292600      1       1  150064       2.3044       0.0106
enh56322     1  184430500  184431500      3       2  150064       1.7562     0.039529
enh56323     1  184441800  184442800      3       1  150064       2.6597    0.0039103
enh56324     1  184449600  184450600      5       3  150064       2.4434    0.0072758
enh56328     1  184460600  184461600      5       2  150064       2.5477     0.005422
enh56329     1  184463700  184464700      4       2  150064       2.6179    0.0044233
enh56331     1  184470900  184471900      1       1  150064        1.683      0.04619
enh56337     1  184524700  184525700      3       2  150064       2.2174     0.013297
enh56338     1  184543500  184544500      5       2  150064       2.3178      0.01023
enh56353     1  184869400  184870400      2       1  150064       1.9275     0.026959
enh56366     1  185026400  185027400      3       2  150064         2.91    0.0018069
enh56390     1  185500900  185501900      3       2  150064       1.8703     0.030718
enh56393     1  185506900  185507900      4       1  150064       1.6693     0.047526
enh56434     1  186176800  186177800      1       1  150064        1.951      0.02553
enh56435     1  186242900  186243900      3       2  150064       2.2134     0.013434
enh56463     1  187204200  187205200      3       2  150064       1.7516     0.039919
enh56471     1  187439300  187440300      7       4  150064       3.1405   0.00084317
enh56473     1  187446100  187447100      3       1  150064       2.0559     0.019896
enh56491     1  188333900  188334900      4       2  150064       2.9185    0.0017584
enh56492     1  188335700  188336700      2       1  150064       2.6438    0.0040988
enh56493     1  188343600  188344600      3       2  150064       2.6036     0.004612
enh56500     1  188823600  188824600      7       1  150064       1.8356     0.033209
enh56502     1  188910900  188911900      1       1  150064       2.1024      0.01776
enh56508     1  189374600  189375600      4       2  150064       1.6605     0.048409
enh56517     1  189969600  189970600      4       2  150064       2.0771     0.018898
enh56518     1  190006200  190007200      4       1  150064       3.3088   0.00046857
enh56519     1  190085600  190086600      2       1  150064       2.7373    0.0030975
enh56520     1  190087300  190088300      2       1  150064       2.4059    0.0080665
enh56525     1  190904800  190905800      2       1  150064       3.9846   3.3794e-05
enh56526     1  191123700  191124700      5       2  150064       2.5759    0.0049983
enh56527     1  191143000  191144000      3       2  150064       2.8034     0.002528
enh56533     1  191629900  191630900      5       3  150064       1.9603     0.024982
enh56541     1  192120400  192121400      5       2  150064       1.8506     0.032111
enh56545     1  192348500  192349500      2       1  150064       2.0807      0.01873
enh56551     1  192518800  192519800      2       1  150064       2.1947     0.014093
enh56558     1  192660000  192661000      2       1  150064       2.1773     0.014729
enh56560     1  192718200  192719200      1       1  150064       2.1714      0.01495
enh56565     1  192795400  192796400      3       1  150064       2.7685    0.0028161
enh56568     1  192816100  192817100      1       1  150064       3.1699    0.0007624
enh56570     1  192856400  192857400      4       2  150064       2.2139     0.013417
enh56580     1  193032600  193033600      2       1  150064       2.2957     0.010847
enh56583     1  193072100  193073100      1       1  150064       3.0838     0.001022
enh56586     1  193083800  193084800      4       2  150064       2.4374    0.0073957
enh56587     1  193093400  193094400      1       1  150064       3.2099     0.000664
enh56588     1  193154000  193155000      2       1  150064       2.6921    0.0035497
enh56591     1  193185600  193186600      3       1  150064       1.9205     0.027398
enh56594     1  193244300  193245300      3       2  150064       2.3981    0.0082395
enh56595     1  193252000  193253000      2       1  150064       2.5974    0.0046969
enh56597     1  193317400  193318400      2       1  150064       2.4488    0.0071664
enh56604     1  193558100  193559100      2       1  150064       1.6962     0.044925
enh56620     1  194504100  194505100      2       1  150064       1.9781     0.023957
enh56624     1  195129600  195130600      4       1  150064       1.9973     0.022894
enh56650     1  196026000  196027000      6       2  150064        2.434    0.0074673
enh56676     1  196579000  196580000      1       1  150064       2.3659     0.008992
enh56677     1  196580400  196581400      1       1  150064       1.6525      0.04922
enh56680     1  196873700  196874700      1       1  150064       1.9323      0.02666
enh56687     1  197166000  197167000      2       1  150064       3.1732   0.00075396
enh56689     1  197198600  197199600      2       1  150064       2.0207     0.021655
enh56692     1  197408600  197409600      1       1  150064       2.1571       0.0155
enh56695     1  197438500  197439500      2       1  150064       2.1834     0.014503
enh56704     1  197652800  197653800      1       1  150064       2.5949     0.004731
enh56708     1  197780600  197781600      5       2  150064       2.4686    0.0067821
enh56745     1  198573000  198574000      4       2  150064       1.8039     0.035622
enh56746     1  198574600  198575600      4       2  150064        1.812     0.034995
enh56749     1  198650900  198651900      3       2  150064       2.0517     0.020101
enh56751     1  198669500  198670500      3       2  150064       2.0084       0.0223
enh56755     1  198758000  198759000      1       1  150064       1.7767      0.03781
enh56756     1  198788300  198789300      3       1  150064       2.8457    0.0022157
enh56765     1  199124500  199125500      6       3  150064       1.7111     0.043527
enh56769     1  199260600  199261600      3       1  150064       2.9122    0.0017947
enh56770     1  199272800  199273800      5       2  150064       3.3683   0.00037811
enh56773     1  199372500  199373500      2       1  150064       2.9479    0.0015998
enh56774     1  199460000  199461000      7       3  150064       1.8337     0.033349
enh56775     1  199481000  199482000      5       2  150064       2.4832    0.0065104
enh56811     1  200251400  200252400      3       2  150064       1.6825     0.046233
enh56812     1  200259000  200260000      4       1  150064       2.5251    0.0057839
enh56817     1  200299300  200300300      1       1  150064       2.9639     0.001519
enh56818     1  200305800  200306800      3       1  150064       2.5561     0.005292
enh56821     1  200322200  200323200      4       1  150064       2.8404    0.0022526
enh56822     1  200333300  200334300      1       1  150064       2.9197     0.001752
enh56824     1  200342300  200343300      3       2  150064       2.9832    0.0014262
enh56825     1  200345700  200346700      2       1  150064       1.9188     0.027504
enh56827     1  200350400  200351400      1       1  150064       2.9911      0.00139
enh56829     1  200360400  200361400      1       1  150064       2.9359     0.001663
enh56830     1  200364600  200365600      3       2  150064       1.7583     0.039352
enh56831     1  200368800  200369800      3       2  150064       2.8092    0.0024833
enh56832     1  200371500  200372500      2       1  150064       1.8647     0.031113
enh56837     1  200452500  200453500      4       1  150064       2.1779     0.014706
enh56854     1  200771500  200772500      1       1  150064       2.3823     0.008602
enh56855     1  200774200  200775200      2       1  150064       2.2644     0.011775
enh56862     1  200865000  200866000      1       1  150064       2.5461     0.005446
enh56864     1  200885200  200886200      3       1  150064       2.7938    0.0026043
enh56865     1  200928300  200929300      7       4  150064       3.0968   0.00097813
enh56868     1  200989500  200990500      3       2  150064       3.3452   0.00041107
enh56875     1  201143700  201144700      2       1  150064       2.3434    0.0095536
enh56893     1  201451200  201452200      7       2  150064       2.0246     0.021452
enh56935     1  201810900  201811900      4       2  150064       2.6064    0.0045749
enh56936     1  201818600  201819600      1       1  150064       1.6978      0.04477
enh56941     1  201864900  201865900      1       1  150064       1.6949      0.04505
enh56942     1  201872000  201873000      3       1  150064       2.6912      0.00356
enh56943     1  201873700  201874700      2       1  150064       2.1693     0.015029
enh56944     1  201880600  201881600      1       1  150064       2.2476       0.0123
enh57007     1  202587400  202588400      1       1  150064       1.7735      0.03807
enh57026     1  202927800  202928800      2       1  150064       1.6632     0.048132
enh57034     1  203017500  203018500      1       1  150064       1.8383      0.03301
enh57041     1  203109500  203110500      4       2  150064       1.6788     0.046592
enh57045     1  203121300  203122300      1       1  150064       1.6974      0.04481
enh57122     1  204006400  204007400      3       1  150064       2.6733    0.0037558
enh57124     1  204036100  204037100      2       1  150064       2.1327     0.016476
enh57127     1  204049800  204050800      2       1  150064       2.3558    0.0092406
enh57131     1  204057400  204058400      2       1  150064        3.731    9.535e-05
enh57134     1  204064100  204065100      2       1  150064       3.4118   0.00032269
enh57135     1  204065700  204066700      3       2  150064        1.942     0.026067
enh57137     1  204071600  204072600      2       1  150064       1.9284     0.026901
enh57139     1  204076300  204077300      1       1  150064         2.48      0.00657
enh57150     1  204244500  204245500      6       2  150064       2.6651    0.0038479
enh57169     1  204415500  204416500      2       1  150064       1.9149     0.027755
enh57170     1  204419200  204420200      3       1  150064       1.7121     0.043436
enh57171     1  204421900  204422900      4       1  150064       1.9812     0.023783
enh57172     1  204424800  204425800      4       1  150064        1.987      0.02346
enh57173     1  204435400  204436400      2       1  150064       2.0783     0.018842
enh57175     1  204450300  204451300      6       2  150064       3.5434   0.00019752
enh57176     1  204460900  204461900      1       1  150064       3.1617    0.0007842
enh57179     1  204493700  204494700      4       2  150064       2.2973     0.010801
enh57183     1  204540200  204541200      1       1  150064       2.9677       0.0015
enh57184     1  204542500  204543500      2       1  150064        3.346   0.00040991
enh57186     1  204547500  204548500      4       2  150064       2.0928     0.018185
enh57187     1  204553600  204554600      2       1  150064        2.446    0.0072218
enh57189     1  204557700  204558700      3       2  150064       1.9323     0.026663
enh57191     1  204593000  204594000      1       1  150064       3.3053    0.0004743
enh57217     1  204909900  204910900      5       2  150064       1.7406     0.040878
enh57219     1  204927300  204928300      3       2  150064       2.6409    0.0041344
enh57221     1  204972100  204973100      3       1  150064       2.4865    0.0064501
enh57222     1  204982300  204983300      3       2  150064        2.935    0.0016675
enh57225     1  205030500  205031500      4       2  150064       3.9784   3.4688e-05
enh57226     1  205089100  205090100      5       1  150064       2.1342     0.016412
enh57227     1  205106900  205107900      3       1  150064        3.887   5.0745e-05
enh57228     1  205110600  205111600      4       2  150064       3.4959   0.00023627
enh57229     1  205113600  205114600      1       1  150064       2.8371     0.002276
enh57230     1  205144400  205145400      1       1  150064       4.3031    8.423e-06
enh57231     1  205148600  205149600      3       2  150064       3.2741   0.00053006
enh57232     1  205156100  205157100      1       1  150064       4.3801    5.932e-06
enh57233     1  205157900  205158900      4       2  150064       3.8204   6.6629e-05
enh57234     1  205159500  205160500      2       1  150064       3.2263   0.00062699
enh57235     1  205161200  205162200      4       2  150064       3.4903   0.00024123
enh57236     1  205162800  205163800      2       1  150064        3.957   3.7951e-05
enh57237     1  205164500  205165500      5       2  150064       4.3654   6.3436e-06
enh57239     1  205172700  205173700      3       1  150064       3.7427   9.1036e-05
enh57240     1  205178300  205179300      2       1  150064       3.9688   3.6121e-05
enh57241     1  205180800  205181800      2       1  150064       2.9775    0.0014529
enh57243     1  205198700  205199700      5       2  150064       2.9599    0.0015387
enh57244     1  205216100  205217100      4       2  150064       2.4166    0.0078334
enh57245     1  205227600  205228600      2       1  150064       2.1628      0.01528
enh57255     1  205285500  205286500      3       1  150064        1.854     0.031872
enh57258     1  205321000  205322000      3       1  150064       1.7186     0.042845
enh57261     1  205325400  205326400      2       1  150064        1.846     0.032445
enh57274     1  205461400  205462400      8       3  150064       2.1635     0.015253
enh57279     1  205482000  205483000      4       2  150064       2.1582     0.015457
enh57294     1  205641000  205642000      2       1  150064       1.8798     0.030065
enh57298     1  205662400  205663400      3       2  150064       2.1211     0.016956
enh57310     1  205780000  205781000      1       1  150064       2.4157     0.007853
enh57325     1  206628300  206629300      1       1  150064       1.9709      0.02437
enh57327     1  206645400  206646400      6       3  150064       1.6566     0.048801
enh57358     1  207218700  207219700      1       1  150064       3.3826     0.000359
enh57388     1  207921600  207922600      1       1  150064       2.8594     0.002122
enh57389     1  207923600  207924600      2       1  150064       3.7753   7.9905e-05
enh57390     1  207928200  207929200      1       1  150064       3.3754    0.0003685
enh57391     1  207992000  207993000      1       1  150064       4.9996    2.872e-07
enh57393     1  207997000  207998000      2       1  150064       3.4704    0.0002598
enh57394     1  208026200  208027200      6       3  150064       2.7576     0.002911
enh57405     1  208257200  208258200      2       1  150064       2.4237    0.0076825
enh57410     1  208293400  208294400      4       1  150064       2.0968     0.018006
enh57411     1  208300900  208301900     10       2  150064       3.0871    0.0010106
enh57412     1  208305400  208306400      3       2  150064       2.9641    0.0015178
enh57413     1  208307400  208308400      2       1  150064       2.7083    0.0033817
enh57415     1  208322800  208323800      3       1  150064       2.1308     0.016553
enh57424     1  208386700  208387700      2       1  150064       2.0546     0.019961
enh57425     1  208392700  208393700      2       1  150064       2.4943    0.0063098
enh57427     1  208406400  208407400      7       2  150064       2.0949     0.018092
enh57457     1  209285900  209286900      1       1  150064       2.0078      0.02233
enh57458     1  209304600  209305600      4       1  150064        1.904     0.028458
enh57459     1  209307200  209308200      5       2  150064       2.6634    0.0038675
enh57479     1  209577200  209578200      3       1  150064       2.2172     0.013305
enh57497     1  209737700  209738700      2       1  150064       2.3816    0.0086187
enh57511     1  210100200  210101200      3       2  150064       2.0365     0.020849
enh57513     1  210246600  210247600      2       1  150064       1.7892     0.036792
enh57553     1  211420300  211421300      3       1  150064        2.435    0.0074457
enh57567     1  211570900  211571900      1       1  150064       2.4328     0.007492
enh57570     1  211695600  211696600      4       2  150064       2.7558    0.0029275
enh57608     1  212479000  212480000      3       2  150064       2.2631     0.011814
enh57609     1  212483100  212484100      1       1  150064       2.2238      0.01308
enh57613     1  212604600  212605600      6       3  150064       1.8601     0.031435
enh57628     1  212769500  212770500      6       3  150064       1.9121      0.02793
enh57633     1  212829200  212830200      1       1  150064       2.0886      0.01837
enh57704     1  213842900  213843900     10       3  150064       2.0201     0.021685
enh57710     1  214175100  214176100      4       2  150064       3.2911   0.00049905
enh57712     1  214189400  214190400      1       1  150064         3.48    0.0002507
enh57717     1  214280500  214281500      3       2  150064       2.0863     0.018477
enh57730     1  214421900  214422900      2       1  150064        1.672     0.047259
enh57731     1  214432400  214433400      1       1  150064       3.8431    6.075e-05
enh57738     1  214470000  214471000      1       1  150064       2.0958      0.01805
enh57739     1  214470700  214471700      3       2  150064       1.7893     0.036781
enh57741     1  214479300  214480300      4       2  150064        2.802    0.0025395
enh57746     1  214522600  214523600      1       1  150064       2.5352     0.005619
enh57766     1  214633500  214634500      7       1  150064       1.7358     0.041304
enh57768     1  214640300  214641300      6       2  150064       1.6677     0.047688
enh57770     1  214644400  214645400     13       2  150064       1.6916     0.045362
enh57774     1  214659400  214660400      5       2  150064       1.7427     0.040695
enh57778     1  214671200  214672200      4       1  150064       1.8782     0.030174
enh57781     1  214678400  214679400      9       3  150064       2.4833    0.0065083
enh57784     1  214688300  214689300      4       1  150064       1.8827     0.029873
enh57786     1  214693700  214694700      2       1  150064       1.9989     0.022807
enh57789     1  214711500  214712500      5       2  150064       1.7039     0.044198
enh57799     1  214966600  214967600      4       2  150064       2.4762      0.00664
enh57810     1  215434100  215435100      3       1  150064        2.299     0.010752
enh57811     1  215435700  215436700      2       1  150064       2.8524    0.0021696
enh57891     1  217120400  217121400      2       1  150064       2.2882     0.011063
enh57934     1  218575600  218576600      2       1  150064       1.7214     0.042592
enh57936     1  218632300  218633300      3       2  150064       2.6463    0.0040688
enh57976     1  219834300  219835300      3       2  150064       1.9852     0.023559
enh57985     1  220217500  220218500      2       1  150064       2.0112     0.022151
enh57987     1  220268500  220269500      3       2  150064       1.6464     0.049836
enh57990     1  220392000  220393000      4       2  150064       2.8033    0.0025288
enh58000     1  220447000  220448000      2       1  150064       1.6588     0.048577
enh58010     1  220552000  220553000      5       2  150064       1.7845     0.037173
enh58031     1  220924100  220925100      1       1  150064       2.1008      0.01783
enh58051     1  221538900  221539900      1       1  150064       1.6849        0.046
enh58073     1  221912000  221913000      3       1  150064       2.5101    0.0060354
enh58074     1  221917200  221918200      4       2  150064        3.037    0.0011949
enh58102     1  222628100  222629100      3       1  150064       2.8637    0.0020939
enh58105     1  222792800  222793800      3       1  150064       1.7014     0.044431
enh58106     1  222816000  222817000      1       1  150064       2.1669      0.01512
enh58146     1  223840400  223841400      5       3  150064       2.7301     0.003166
enh58148     1  223888900  223889900      4       1  150064        1.785     0.037132
enh58149     1  223890100  223891100      2       1  150064       2.9555    0.0015611
enh58151     1  223901700  223902700      5       2  150064       2.9462    0.0016083
enh58152     1  223905300  223906300      5       3  150064       3.2641    0.0005491
enh58153     1  223908800  223909800      7       2  150064       3.0658    0.0010853
enh58155     1  223914000  223915000      1       1  150064       2.9057     0.001832
enh58156     1  223915600  223916600      3       1  150064       2.7735    0.0027725
enh58157     1  223917500  223918500      3       2  150064       2.3796    0.0086658
enh58159     1  223921100  223922100      2       1  150064       2.6168    0.0044382
enh58160     1  223924700  223925700      1       1  150064       2.9968     0.001364
enh58162     1  223952600  223953600      3       1  150064       2.5186    0.0058919
enh58163     1  223959300  223960300      4       2  150064       3.7196   9.9754e-05
enh58165     1  224007600  224008600      2       1  150064       3.2512   0.00057456
enh58166     1  224010200  224011200      2       1  150064       3.6485   0.00013189
enh58168     1  224014600  224015600      1       1  150064       3.5115    0.0002228
enh58170     1  224023500  224024500      1       1  150064       3.4465     0.000284
enh58171     1  224025300  224026300      2       1  150064       2.0076     0.022345
enh58172     1  224027900  224028900      3       1  150064       2.8672    0.0020706
enh58173     1  224028800  224029800      2       1  150064       3.7203   9.9492e-05
enh58174     1  224030100  224031100      1       1  150064       3.5734    0.0001762
enh58201     1  224547000  224548000      5       2  150064       2.8665    0.0020749
enh58205     1  224644400  224645400      3       2  150064       2.0156     0.021919
enh58209     1  224684600  224685600      1       1  150064       2.0878      0.01841
enh58210     1  224686700  224687700      6       3  150064       2.2552     0.012062
enh58212     1  224689700  224690700      3       2  150064       2.1965     0.014029
enh58217     1  224794700  224795700      3       2  150064       1.7776     0.037732
enh58219     1  224827200  224828200      2       1  150064       2.4575    0.0069946
enh58220     1  224838000  224839000      3       1  150064       2.1216     0.016936
enh58222     1  224891200  224892200      3       1  150064         1.98      0.02385
enh58286     1  225933600  225934600      1       1  150064       1.8974      0.02889
enh58287     1  225934900  225935900      4       2  150064       1.8791     0.030115
enh58300     1  226003000  226004000      2       1  150064       1.9121     0.027931
enh58302     1  226011800  226012800      9       3  150064       2.0852     0.018525
enh58303     1  226014600  226015600      7       3  150064       2.4848    0.0064807
enh58305     1  226037400  226038400      4       2  150064       1.7418     0.040769
enh58309     1  226065500  226066500      2       1  150064       2.4151    0.0078645
enh58310     1  226067000  226068000      3       1  150064       2.2423      0.01247
enh58313     1  226086100  226087100      8       3  150064       1.9112     0.027991
enh58324     1  226184800  226185800      2       1  150064       1.8909     0.029316
enh58325     1  226187600  226188600      3       2  150064       1.8656     0.031051
enh58335     1  226299700  226300700      3       2  150064       1.8205     0.034338
enh58337     1  226311600  226312600      2       1  150064       2.9394    0.0016442
enh58338     1  226315200  226316200      4       2  150064       1.6576       0.0487
enh58339     1  226322800  226323800      2       1  150064       2.2549     0.012069
enh58346     1  226403100  226404100      2       1  150064       2.1089     0.017478
enh58347     1  226404800  226405800      3       1  150064         1.79      0.03673
enh58348     1  226407800  226408800      3       1  150064       2.4499    0.0071443
enh58350     1  226460000  226461000      1       1  150064       2.2138      0.01342
enh58361     1  226644700  226645700      2       1  150064        1.995      0.02302
enh58363     1  226679300  226680300      5       2  150064       2.2464      0.01234
enh58383     1  226896000  226897000      3       2  150064       2.3533    0.0093048
enh58384     1  226900200  226901200      2       1  150064        2.564    0.0051738
enh58386     1  226914900  226915900      2       1  150064       2.3349    0.0097731
enh58389     1  227014500  227015500      4       1  150064        1.984      0.02363
enh58390     1  227015500  227016500      1       1  150064       1.6988      0.04468
enh58416     1  227372600  227373600      5       3  150064        1.991     0.023238
enh58417     1  227373800  227374800      4       2  150064       2.0847     0.018546
enh58484     1  228677500  228678500      1       1  150064       1.6749      0.04698
enh58487     1  228873200  228874200      6       3  150064       1.9469     0.025776
enh58501     1  229035900  229036900      3       1  150064       1.9746     0.024159
enh58506     1  229104200  229105200      5       2  150064       2.0285     0.021257
enh58514     1  229161900  229162900      6       3  150064       1.6816     0.046322
enh58583     1  230231100  230232100      7       3  150064          3.4    0.0003369
enh58584     1  230238700  230239700      4       1  150064       3.4778   0.00025282
enh58585     1  230247100  230248100      4       2  150064       3.8288   6.4372e-05
enh58586     1  230249500  230250500      2       1  150064       3.5635   0.00018299
enh58587     1  230255800  230256800      4       2  150064       3.7928    7.449e-05
enh58589     1  230265800  230266800      2       1  150064       1.8541     0.031859
enh58590     1  230275800  230276800      5       3  150064       2.1215     0.016938
enh58598     1  230310500  230311500      7       2  150064       1.9523     0.025453
enh58600     1  230320300  230321300      4       2  150064       1.9264     0.027027
enh58612     1  230463300  230464300      3       2  150064       1.7145     0.043219
enh58659     1  231654200  231655200      1       1  150064       1.7739      0.03804
enh58704     1  232502800  232503800      2       1  150064       1.9408     0.026144
enh58707     1  232573600  232574600      3       1  150064       2.5378    0.0055771
enh58708     1  232589900  232590900      3       1  150064       2.8087    0.0024873
enh58709     1  232593100  232594100      7       4  150064       1.9256     0.027074
enh58710     1  232595500  232596500      7       2  150064       3.0243    0.0012461
enh58711     1  232608600  232609600      2       1  150064       1.9085     0.028161
enh58712     1  232613200  232614200      1       1  150064       1.8193      0.03443
enh58713     1  232622600  232623600      5       1  150064       2.6559    0.0039546
enh58714     1  232634000  232635000      3       2  150064       2.6696    0.0037972
enh58776     1  233426400  233427400      3       1  150064       1.6804     0.046444
enh58793     1  233646200  233647200      5       2  150064       2.9272    0.0017099
enh58826     1  234361600  234362600      1       1  150064       1.8965      0.02895
enh58835     1  234611100  234612100     13       3  150064       2.0898      0.01832
enh58837     1  234626500  234627500      9       5  150064       2.6977    0.0034906
enh58838     1  234630600  234631600      5       2  150064       1.9164     0.027658
enh58839     1  234635200  234636200      4       2  150064        3.127   0.00088305
enh58840     1  234638300  234639300      7       2  150064       2.5803    0.0049353
enh58841     1  234640600  234641600      2       1  150064       2.2576     0.011985
enh58843     1  234648100  234649100      5       2  150064       1.6483     0.049641
enh58844     1  234650900  234651900      2       1  150064       1.9779     0.023968
enh58864     1  234895700  234896700      3       2  150064       1.7982     0.036074
enh58931     1  235804600  235805600      2       1  150064       2.2448      0.01239
enh58932     1  235806300  235807300      4       2  150064         2.35     0.009386
enh58959     1  236450700  236451700      3       2  150064       2.1894     0.014284
enh58968     1  236665700  236666700      1       1  150064       1.7372      0.04118
enh58991     1  237250000  237251000      2       1  150064        2.083     0.018626
enh59013     1  237558100  237559100      8       4  150064       1.7685     0.038485
enh59014     1  237575300  237576300      6       2  150064       2.2569     0.012007
enh59021     1  237846000  237847000      2       1  150064       2.1315     0.016523
enh59026     1  237996100  237997100      2       1  150064       1.9274     0.026963
enh59032     1  238125600  238126600      8       2  150064       2.3262     0.010003
enh59033     1  238139400  238140400      3       2  150064       2.2004     0.013888
enh59043     1  238386600  238387600      6       3  150064       1.9357     0.026449
enh59057     1  239224700  239225700      1       1  150064       1.7285      0.04195
enh59059     1  239270100  239271100      3       2  150064       4.3497   6.8147e-06
enh59063     1  239288300  239289300      4       2  150064       2.2136     0.013429
enh59065     1  239313300  239314300      3       2  150064        2.732    0.0031473
enh59067     1  239405700  239406700      1       1  150064       1.9456      0.02585
enh59069     1  239447400  239448400      4       2  150064       2.0274     0.021311
enh59070     1  239450400  239451400      2       1  150064       1.7559     0.039552
enh59071     1  239452400  239453400      2       1  150064       1.7432     0.040646
enh59072     1  239624600  239625600      1       1  150064       2.2682      0.01166
enh59077     1  239796500  239797500      2       1  150064       2.4692    0.0067716
enh59093     1  240192800  240193800      3       1  150064       1.9521     0.025463
enh59094     1  240219300  240220300     13       1  150064       3.6764   0.00011826
enh59102     1  240302400  240303400      1       1  150064       2.7091     0.003373
enh59118     1  240852300  240853300      4       2  150064       1.7496     0.040093
enh59122     1  240932000  240933000      3       2  150064        2.437    0.0074041
enh59124     1  241133000  241134000      9       1  150064       1.7847     0.037152
enh59128     1  241197200  241198200      3       1  150064       2.1666     0.015133
enh59141     1  241365400  241366400      5       3  150064       1.7921     0.036558
enh59143     1  241389300  241390300      4       2  150064       1.6703     0.047426
enh59150     1  241790800  241791800      6       2  150064       2.5618    0.0052061
enh59152     1  241800000  241801000      6       3  150064         1.78     0.037537
enh59187     1  243277300  243278300      2       1  150064       2.1798     0.014634
enh59191     1  243338000  243339000      1       1  150064       3.2075    0.0006695
enh59193     1  243368300  243369300      1       1  150064       3.2555    0.0005659
enh59194     1  243378600  243379600      4       2  150064       3.4996   0.00023297
enh59195     1  243379700  243380700      4       1  150064       4.2809    9.306e-06
enh59196     1  243398100  243399100      1       1  150064        2.666     0.003838
enh59198     1  243413800  243414800      4       2  150064       4.2609   1.0181e-05
enh59199     1  243420000  243421000      1       1  150064       4.8412    6.453e-07
enh59200     1  243432600  243433600      1       1  150064       4.8999    4.794e-07
enh59204     1  243470300  243471300      4       2  150064       4.4928   3.5141e-06
enh59210     1  243554600  243555600      2       1  150064       6.4018   7.6777e-11
enh59211     1  243557900  243558900      2       1  150064       1.9029     0.028525
enh59216     1  243597300  243598300      1       1  150064       4.4859     3.63e-06
enh59217     1  243603100  243604100      3       1  150064       2.1631     0.015268
enh59220     1  243638400  243639400      2       1  150064       3.6339   0.00013961
enh59221     1  243644600  243645600      2       1  150064       4.1066   2.0075e-05
enh59222     1  243646900  243647900      3       1  150064       3.6675   0.00012246
enh59223     1  243653000  243654000      1       1  150064        3.928    4.283e-05
enh59227     1  243676900  243677900      1       1  150064       3.9017    4.776e-05
enh59229     1  243722700  243723700      2       1  150064       4.2275   1.1816e-05
enh59235     1  243894400  243895400      2       1  150064       3.8836   5.1468e-05
enh59237     1  243909600  243910600      1       1  150064       4.8363    6.613e-07
enh59240     1  243955500  243956500      2       1  150064       4.2876   9.0309e-06
enh59241     1  243982100  243983100      1       1  150064       3.4162    0.0003175
enh59243     1  244011100  244012100      2       1  150064       3.4812   0.00024957
enh59246     1  244093800  244094800      2       1  150064       2.5559     0.005296
enh59248     1  244102400  244103400      1       1  150064       2.3782     0.008698
enh59267     1  244377400  244378400      7       3  150064       2.5555    0.0053017
enh59282     1  244609200  244610200      1       1  150064       1.6759      0.04688
enh59286     1  244623600  244624600      3       2  150064       1.7861     0.037045
enh59296     1  244828400  244829400      6       2  150064       1.6771     0.046759
enh59346     1  245560800  245561800      4       2  150064       1.9632      0.02481
enh59362     1  245762600  245763600      6       2  150064       1.9328     0.026633
enh59380     1  246149700  246150700      3       2  150064       2.1807     0.014603
enh59391     1  246373800  246374800     11       3  150064        1.677     0.046776
enh59392     1  246382500  246383500     10       3  150064        2.497     0.006262
enh59393     1  246430600  246431600      7       2  150064       2.0806     0.018737
enh59413     1  246771600  246772600      3       1  150064       2.1364     0.016321
enh59458     1  247715200  247716200      3       1  150064       2.0772     0.018894
enh59470     1  249141400  249142400      1       1  150064       2.4849      0.00648
enh59472     1  249153600  249154600      1       1  150064       1.7791      0.03761
enh66583     2     232900     233900      1       1  150064       1.8119        0.035
enh66610     2     826300     827300      4       2  150064        2.329    0.0099282
enh66612     2     883300     884300      3       2  150064       2.3273    0.0099741
enh66615     2     899300     900300      7       3  150064       1.9381     0.026303
enh66617     2     920200     921200      5       2  150064       1.9286      0.02689
enh66620     2     948600     949600      2       1  150064       1.7212     0.042609
enh66623     2     974700     975700      9       2  150064       2.0979     0.017959
enh66624     2     985300     986300      1       1  150064       2.3834     0.008577
enh66625     2    1023600    1024600      4       2  150064       2.4254    0.0076464
enh66626     2    1028500    1029500      8       3  150064       3.0532    0.0011323
enh66656     2    1732900    1733900      7       2  150064       2.1545     0.015599
enh66657     2    1734800    1735800      7       3  150064       1.6572     0.048737
enh66659     2    1770500    1771500      4       1  150064       2.0851      0.01853
enh66681     2    2329100    2330100      1       1  150064       3.8604    5.661e-05
enh66684     2    2426200    2427200      1       1  150064       2.3575     0.009198
enh66690     2    2685100    2686100      3       2  150064       1.9542     0.025338
enh66691     2    2698200    2699200      6       2  150064       2.8577    0.0021334
enh66695     2    2775900    2776900      7       3  150064       2.4257    0.0076399
enh66709     2    3307000    3308000      3       1  150064       2.8667     0.002074
enh66766     2    5323000    5324000      3       1  150064       2.3258     0.010015
enh66770     2    5389600    5390600      5       1  150064       3.3902   0.00034918
enh66771     2    5431800    5432800      3       1  150064       3.2092   0.00066563
enh66795     2    5864900    5865900      5       2  150064       2.0876     0.018416
enh66796     2    5867000    5868000      6       2  150064       1.8706     0.030702
enh66826     2    6476700    6477700      2       1  150064       2.0692     0.019263
enh66847     2    7066800    7067800      2       1  150064       2.7035    0.0034308
enh66849     2    7071100    7072100      5       2  150064       1.9998     0.022762
enh66869     2    7571500    7572500      1       1  150064       1.9847      0.02359
enh66872     2    7613000    7614000      7       2  150064       3.5002   0.00023242
enh66878     2    7843500    7844500      3       2  150064       1.8155     0.034725
enh66893     2    8112300    8113300      4       2  150064       2.1318     0.016512
enh66916     2    8585200    8586200      6       2  150064       3.0836    0.0010224
enh66919     2    8645400    8646400      1       1  150064       2.3266     0.009994
enh66933     2    8826000    8827000      2       1  150064       1.7307     0.041755
enh66965     2    9314700    9315700      3       1  150064       2.0327     0.021043
enh66967     2    9331200    9332200      1       1  150064       1.9545      0.02532
enh66969     2    9374600    9375600      2       1  150064       2.4192    0.0077773
enh66971     2    9391800    9392800      4       2  150064       3.0426    0.0011728
enh66975     2    9400900    9401900      3       2  150064       2.3721    0.0088434
enh66977     2    9408500    9409500      4       2  150064       2.3659    0.0089922
enh66999     2    9748000    9749000      3       1  150064       1.6503     0.049439
enh67001     2    9750800    9751800      1       1  150064       1.7362      0.04126
enh67009     2    9790100    9791100      1       1  150064       2.4696     0.006764
enh67027     2   10130400   10131400      4       1  150064       1.6644     0.048016
enh67053     2   10544200   10545200      5       2  150064       1.7802      0.03752
enh67070     2   10954200   10955200      4       2  150064       2.5586    0.0052546
enh67101     2   11533500   11534500      2       1  150064       2.2141     0.013412
enh67126     2   11883100   11884100      5       3  150064       1.8186     0.034489
enh67128     2   11889500   11890500      4       2  150064       1.7365     0.041234
enh67130     2   11918900   11919900      2       1  150064        1.751      0.03997
enh67135     2   12036300   12037300      4       2  150064       2.0216     0.021608
enh67145     2   12237000   12238000      7       2  150064       1.7019     0.044387
enh67146     2   12247100   12248100      3       1  150064       1.7176     0.042939
enh67148     2   12295200   12296200      2       1  150064       2.0491     0.020224
enh67154     2   12444000   12445000      2       1  150064       1.8588     0.031527
enh67168     2   12695400   12696400      2       1  150064       1.8598     0.031459
enh67169     2   12702000   12703000      1       1  150064       2.4489     0.007165
enh67172     2   12764700   12765700      2       1  150064       2.7038    0.0034275
enh67174     2   12776600   12777600      1       1  150064       3.2707    0.0005364
enh67222     2   15309900   15310900      6       2  150064       2.6182    0.0044192
enh67225     2   15401800   15402800      1       1  150064       2.4398     0.007348
enh67228     2   15494600   15495600      1       1  150064       1.7738      0.03805
enh67229     2   15497800   15498800      3       1  150064       1.7717      0.03822
enh67234     2   15699200   15700200      3       1  150064       1.8802     0.030041
enh67244     2   15940700   15941700      4       2  150064       2.3419    0.0095937
enh67252     2   16078200   16079200      3       1  150064       2.3687    0.0089256
enh67256     2   16105400   16106400      2       1  150064       1.6605      0.04841
enh67277     2   16243200   16244200      1       1  150064       1.9963      0.02295
enh67292     2   16499600   16500600      1       1  150064       2.1234      0.01686
enh67297     2   16512400   16513400      1       1  150064       1.6884      0.04567
enh67358     2   17910500   17911500      2       1  150064       1.6685     0.047604
enh67362     2   17932300   17933300      3       1  150064       1.9908     0.023252
enh67363     2   17936900   17937900      1       1  150064       2.1711      0.01496
enh67364     2   17938000   17939000      1       1  150064       2.0909      0.01827
enh67366     2   17974800   17975800      1       1  150064       2.1191      0.01704
enh67367     2   17996800   17997800      4       2  150064       2.2768       0.0114
enh67369     2   18008400   18009400      5       2  150064       3.9126   4.5662e-05
enh67370     2   18063200   18064200      4       2  150064       2.1107       0.0174
enh67371     2   18073100   18074100      5       2  150064       3.3258   0.00044087
enh67372     2   18074600   18075600      5       2  150064       3.5721   0.00017705
enh67373     2   18082000   18083000      3       1  150064       3.1574   0.00079591
enh67374     2   18095000   18096000      3       1  150064        2.384    0.0085622
enh67384     2   18751600   18752600      2       1  150064       1.7291     0.041899
enh67407     2   19661200   19662200      3       1  150064       2.7207    0.0032568
enh67421     2   20242000   20243000      4       2  150064       1.9159     0.027689
enh67431     2   20365700   20366700      1       1  150064       1.7425      0.04071
enh67432     2   20369500   20370500      7       3  150064       1.7562     0.039526
enh67469     2   20767000   20768000      4       2  150064       2.0887     0.018367
enh67470     2   20778600   20779600      3       1  150064       2.1385     0.016237
enh67473     2   20798900   20799900      3       2  150064       2.4934    0.0063268
enh67475     2   20813900   20814900      6       2  150064       1.6763     0.046836
enh67476     2   20816800   20817800     10       2  150064       1.9268     0.027001
enh67481     2   20841500   20842500      4       2  150064       2.0273     0.021318
enh67501     2   21511400   21512400      3       1  150064       2.1364     0.016322
enh67521     2   22301200   22302200      1       1  150064       2.3885     0.008459
enh67523     2   22366600   22367600      2       1  150064       2.6104    0.0045212
enh67524     2   22372300   22373300      1       1  150064       2.6856      0.00362
enh67525     2   22416700   22417700      3       1  150064       1.6598     0.048475
enh67527     2   22468100   22469100      1       1  150064        3.173    0.0007544
enh67529     2   22582600   22583600      2       1  150064       2.7585    0.0029029
enh67530     2   22599900   22600900      2       1  150064        2.362    0.0090878
enh67531     2   22605200   22606200      2       1  150064        3.157   0.00079707
enh67532     2   22685000   22686000      1       1  150064       4.7121    1.226e-06
enh67533     2   22708100   22709100      3       1  150064       4.1142   1.9424e-05
enh67534     2   22709700   22710700      2       1  150064       3.9451    3.989e-05
enh67535     2   22744300   22745300      3       2  150064        2.949    0.0015938
enh67537     2   22917300   22918300      2       1  150064       1.8659     0.031029
enh67544     2   23169100   23170100      1       1  150064        2.068      0.01932
enh67550     2   23502800   23503800      3       2  150064       1.8871     0.029575
enh67562     2   23703600   23704600      4       2  150064       1.8388     0.032972
enh67566     2   23743100   23744100      4       2  150064       2.9808    0.0014373
enh67578     2   23921300   23922300      3       2  150064       1.9901     0.023288
enh67580     2   23973600   23974600      4       2  150064       2.6443    0.0040932
enh67581     2   23979900   23980900      1       1  150064       2.0403      0.02066
enh67582     2   24034500   24035500      1       1  150064       2.1033      0.01772
enh67583     2   24065400   24066400      3       2  150064       2.2515     0.012177
enh67585     2   24123100   24124100      3       2  150064       1.7043     0.044158
enh67586     2   24127800   24128800      1       1  150064        2.071      0.01918
enh67587     2   24138900   24139900      1       1  150064       2.1244      0.01682
enh67590     2   24151300   24152300      2       1  150064       1.9116     0.027966
enh67591     2   24161500   24162500      1       1  150064       2.2362      0.01267
enh67593     2   24167100   24168100      5       2  150064       2.4735    0.0066904
enh67594     2   24167600   24168600      3       2  150064       1.7523     0.039858
enh67607     2   24405200   24406200      1       1  150064       2.0511      0.02013
enh67614     2   24658500   24659500      3       1  150064       3.0806    0.0010329
enh67641     2   25045000   25046000      1       1  150064       1.9455      0.02586
enh67658     2   25321000   25322000      2       1  150064       1.9089     0.028136
enh67659     2   25328000   25329000      2       1  150064       3.7146   0.00010178
enh67661     2   25351500   25352500      6       3  150064        4.357    6.593e-06
enh67665     2   25452400   25453400      4       2  150064       3.9435   4.0149e-05
enh67669     2   25486100   25487100      2       1  150064       3.4024   0.00033401
enh67670     2   25487400   25488400      7       4  150064       1.7611     0.039107
enh67672     2   25498400   25499400      3       2  150064       2.4501    0.0071413
enh67673     2   25500600   25501600      1       1  150064       1.8921      0.02924
enh67676     2   25508400   25509400      2       1  150064       1.9292     0.026854
enh67677     2   25512200   25513200      4       2  150064       2.7444    0.0030312
enh67679     2   25520600   25521600      1       1  150064       2.2963      0.01083
enh67682     2   25535500   25536500      3       1  150064       2.2809     0.011276
enh67711     2   26048800   26049800      1       1  150064       1.7938      0.03642
enh67721     2   26220100   26221100      7       3  150064       2.8477    0.0022021
enh67724     2   26254800   26255800      2       1  150064        2.286     0.011128
enh67727     2   26267100   26268100      3       1  150064       2.7329    0.0031394
enh67735     2   26308700   26309700      4       2  150064       2.0709     0.019183
enh67741     2   26400900   26401900      2       1  150064       2.4287     0.007577
enh67742     2   26402600   26403600      2       1  150064       1.8118     0.035005
enh67746     2   26523500   26524500      4       2  150064       2.0879     0.018405
enh67759     2   26700000   26701000      6       3  150064       2.3582    0.0091824
enh67765     2   26828600   26829600      2       1  150064       1.6939     0.045143
enh67772     2   26929200   26930200      1       1  150064       2.1156      0.01719
enh67776     2   26979000   26980000      1       1  150064       3.3366    0.0004241
enh67777     2   26981600   26982600      1       1  150064       3.3535     0.000399
enh67780     2   26991800   26992800      2       1  150064       3.1258   0.00088647
enh67782     2   27035000   27036000      3       1  150064       3.1674   0.00076914
enh67784     2   27130200   27131200      3       1  150064       2.9491    0.0015937
enh67787     2   27197500   27198500      1       1  150064       3.3102    0.0004662
enh67790     2   27254200   27255200      1       1  150064       3.0193     0.001267
enh67792     2   27271800   27272800      2       1  150064       3.4335   0.00029787
enh67794     2   27292400   27293400      4       2  150064       3.5829   0.00016991
enh67795     2   27295600   27296600      1       1  150064       2.9142     0.001783
enh67796     2   27300800   27301800      2       1  150064       3.1008   0.00096492
enh67797     2   27301600   27302600      3       1  150064       2.4245    0.0076658
enh67802     2   27441400   27442400      6       3  150064       2.6812    0.0036678
enh67803     2   27472700   27473700      1       1  150064       2.5646     0.005165
enh67807     2   27514300   27515300      1       1  150064       2.6433     0.004105
enh67809     2   27525600   27526600      2       1  150064       1.9622      0.02487
enh67811     2   27544000   27545000      2       1  150064       1.9898     0.023304
enh67813     2   27574900   27575900      1       1  150064       2.7773     0.002741
enh67822     2   27630200   27631200      1       1  150064       3.1035    0.0009562
enh67827     2   27682200   27683200      2       1  150064       2.4564    0.0070177
enh67829     2   27712800   27713800      2       1  150064        2.505    0.0061232
enh67830     2   27725900   27726900      1       1  150064       1.8562      0.03171
enh67831     2   27807400   27808400      4       2  150064       2.3097     0.010454
enh67833     2   27850200   27851200      2       1  150064       1.8163      0.03466
enh67834     2   27877800   27878800      1       1  150064       3.9509    3.893e-05
enh67843     2   27958800   27959800      2       1  150064       3.4552   0.00027493
enh67844     2   27974100   27975100      2       1  150064       4.2577   1.0327e-05
enh67846     2   27988800   27989800      3       2  150064       4.4211   4.9099e-06
enh67848     2   28021800   28022800      2       1  150064       4.0494   2.5671e-05
enh67849     2   28139100   28140100      1       1  150064       2.2514      0.01218
enh67850     2   28167900   28168900      1       1  150064       3.9492    3.921e-05
enh67852     2   28181400   28182400      2       1  150064       4.3615   6.4582e-06
enh67863     2   28548100   28549100      3       1  150064       2.0263     0.021368
enh67870     2   28619600   28620600      3       1  150064       2.3435    0.0095507
enh67871     2   28623000   28624000      3       1  150064        2.608    0.0045542
enh67872     2   28636300   28637300      2       1  150064       1.9748     0.024147
enh67902     2   29275800   29276800      6       2  150064       2.6776    0.0037075
enh67915     2   29643100   29644100      4       2  150064       3.8794   5.2357e-05
enh67919     2   29800300   29801300      3       2  150064       1.7385     0.041062
enh67942     2   30447900   30448900      3       2  150064       2.0993     0.017896
enh67975     2   30827000   30828000      1       1  150064       1.9636      0.02479
enh68021     2   32236600   32237600      3       2  150064       2.2825     0.011229
enh68086     2   33905800   33906800      1       1  150064       1.9595      0.02503
enh68103     2   34672100   34673100      4       2  150064       1.8303     0.033599
enh68106     2   34956100   34957100      3       1  150064       1.6457     0.049917
enh68117     2   35186800   35187800      4       1  150064       1.7444     0.040541
enh68121     2   35453300   35454300      6       2  150064        2.091     0.018263
enh68123     2   35518000   35519000      1       1  150064       2.3412     0.009612
enh68124     2   35563700   35564700      2       1  150064       3.1877   0.00071707
enh68125     2   35597400   35598400      3       2  150064       2.4071    0.0080397
enh68134     2   35955200   35956200      7       3  150064       1.6464     0.049841
enh68140     2   36082500   36083500     14       3  150064       2.9562    0.0015575
enh68154     2   36600800   36601800      2       1  150064       1.8621     0.031293
enh68171     2   36649600   36650600      3       2  150064       2.3732    0.0088164
enh68181     2   36713100   36714100      1       1  150064       1.9852      0.02356
enh68188     2   36791300   36792300      4       2  150064       2.0243      0.02147
enh68193     2   36822600   36823600      7       2  150064       2.0295     0.021202
enh68202     2   36928300   36929300     11       2  150064       2.0312     0.021116
enh68211     2   37011800   37012800      1       1  150064        1.806      0.03546
enh68212     2   37024300   37025300      7       2  150064        2.172     0.014927
enh68213     2   37051100   37052100      4       1  150064       2.5964    0.0047107
enh68218     2   37082200   37083200      3       1  150064       1.8988     0.028799
enh68219     2   37082800   37083800      2       1  150064       2.4655    0.0068408
enh68223     2   37178600   37179600      5       3  150064        1.859     0.031515
enh68225     2   37183600   37184600      2       1  150064       3.4503   0.00027996
enh68227     2   37188500   37189500      2       1  150064       3.3872   0.00035306
enh68228     2   37190600   37191600      3       2  150064       2.1948     0.014089
enh68230     2   37237800   37238800      4       2  150064       1.8745     0.030427
enh68236     2   37395200   37396200      8       2  150064       2.1902     0.014257
enh68237     2   37408700   37409700     16       3  150064       2.5772    0.0049797
enh68241     2   37431300   37432300      4       2  150064       3.1914   0.00070803
enh68246     2   37460200   37461200      6       2  150064       2.7139    0.0033245
enh68247     2   37460800   37461800      6       3  150064        2.701    0.0034566
enh68248     2   37490500   37491500      4       2  150064       4.0987   2.0773e-05
enh68249     2   37498500   37499500      6       3  150064       3.4769   0.00025366
enh68250     2   37528800   37529800      6       2  150064       3.1735   0.00075305
enh68251     2   37538900   37539900      4       2  150064       4.2399   1.1183e-05
enh68252     2   37539800   37540800      5       2  150064       3.5422   0.00019844
enh68253     2   37542300   37543300      5       2  150064       2.9818    0.0014329
enh68254     2   37544500   37545500      4       2  150064       3.9477   3.9447e-05
enh68256     2   37548000   37549000      5       2  150064       3.6435   0.00013449
enh68257     2   37548800   37549800      2       1  150064       3.3541   0.00039817
enh68258     2   37570100   37571100      5       2  150064       3.8456   6.0128e-05
enh68259     2   37575900   37576900      5       2  150064       3.7161   0.00010114
enh68262     2   37641600   37642600      4       2  150064       2.1762      0.01477
enh68263     2   37733900   37734900      4       1  150064       1.8585     0.031551
enh68293     2   38189000   38190000      5       2  150064       2.5663    0.0051391
enh68294     2   38195300   38196300      1       1  150064       2.2734       0.0115
enh68316     2   38528800   38529800      5       1  150064       1.8383     0.033009
enh68329     2   38665600   38666600      3       2  150064       2.0174     0.021826
enh68331     2   38670300   38671300      2       1  150064       2.1099     0.017433
enh68354     2   38964400   38965400      2       1  150064       2.4299    0.0075516
enh68376     2   39320400   39321400      3       1  150064       1.6751     0.046955
enh68385     2   39430100   39431100      1       1  150064       2.4234     0.007687
enh68386     2   39446700   39447700      4       1  150064       1.7894     0.036772
enh68387     2   39454400   39455400      3       2  150064       1.8144     0.034806
enh68389     2   39468400   39469400      2       1  150064       2.1655     0.015175
enh68390     2   39508100   39509100      5       2  150064       1.7056     0.044042
enh68404     2   39614800   39615800      4       1  150064       1.7551     0.039622
enh68417     2   39652900   39653900      2       1  150064       2.3016     0.010678
enh68440     2   39888200   39889200      1       1  150064       1.9092      0.02812
enh68449     2   39999200   40000200      6       3  150064       2.5035    0.0061493
enh68451     2   40003600   40004600      2       1  150064       2.1676     0.015094
enh68452     2   40006400   40007400      2       1  150064       2.0011      0.02269
enh68463     2   40370000   40371000      2       1  150064       2.4478    0.0071866
enh68464     2   40374100   40375100      1       1  150064       2.6507     0.004016
enh68473     2   40598700   40599700      6       2  150064       1.9226     0.027263
enh68475     2   40661400   40662400      6       2  150064       1.9964     0.022942
enh68476     2   40662200   40663200      4       2  150064       2.1945     0.014101
enh68477     2   40715100   40716100      4       2  150064       1.9466     0.025791
enh68478     2   40738700   40739700      2       1  150064       2.7378    0.0030926
enh68479     2   40771000   40772000      2       1  150064       2.5077    0.0060752
enh68490     2   41553800   41554800      2       1  150064       2.0261     0.021377
enh68491     2   41565000   41566000      1       1  150064       2.1568      0.01551
enh68493     2   41602700   41603700      4       2  150064       2.3408    0.0096211
enh68501     2   42006500   42007500      2       1  150064       1.8318     0.033492
enh68502     2   42054600   42055600      5       2  150064        1.957     0.025171
enh68503     2   42086400   42087400      2       1  150064       2.0372     0.020817
enh68566     2   42685200   42686200      1       1  150064       2.0805      0.01874
enh68593     2   42964900   42965900      1       1  150064       2.2801       0.0113
enh68594     2   42966200   42967200      2       1  150064        2.294     0.010894
enh68597     2   43000500   43001500      1       1  150064       1.8987       0.0288
enh68598     2   43021200   43022200      3       2  150064       1.6521     0.049252
enh68602     2   43133300   43134300      3       2  150064        2.377    0.0087282
enh68623     2   43379600   43380600      4       2  150064       1.9039      0.02846
enh68624     2   43385300   43386300      3       1  150064       1.8329     0.033408
enh68694     2   44410800   44411800      3       1  150064       1.7758     0.037883
enh68695     2   44415300   44416300      2       1  150064       1.6504     0.049435
enh68697     2   44422400   44423400      2       1  150064       1.8623     0.031283
enh68746     2   44902100   44903100      5       2  150064       1.9153     0.027729
enh68765     2   45202200   45203200      8       4  150064       1.8977      0.02887
enh68798     2   45781400   45782400      4       1  150064       1.9771     0.024014
enh68799     2   45784600   45785600      4       1  150064       2.1847     0.014457
enh68811     2   45951000   45952000      4       2  150064       1.8741     0.030461
enh68813     2   45986200   45987200      2       1  150064       2.3983    0.0082368
enh68815     2   46063600   46064600      6       2  150064       2.3969    0.0082667
enh68823     2   46269000   46270000      4       2  150064        2.281     0.011273
enh68851     2   46845100   46846100      1       1  150064       1.9138      0.02782
enh68880     2   47211900   47212900      1       1  150064       1.7302       0.0418
enh68898     2   47405200   47406200      1       1  150064       1.7925      0.03653
enh68904     2   47425900   47426900      4       2  150064       2.5149    0.0059534
enh68906     2   47444800   47445800      5       2  150064       2.3375    0.0097073
enh68909     2   47460900   47461900      7       3  150064       1.7038     0.044208
enh68951     2   47881700   47882700      6       3  150064       1.7479     0.040243
enh68961     2   47979000   47980000      3       2  150064       1.6925     0.045279
enh68962     2   47982400   47983400      1       1  150064       1.8897       0.0294
enh68969     2   48094400   48095400      3       1  150064       2.4978    0.0062486
enh68970     2   48097000   48098000      3       1  150064        2.669    0.0038038
enh68974     2   48120600   48121600      3       1  150064       2.1945     0.014099
enh68975     2   48124100   48125100      3       2  150064       1.6509     0.049376
enh68977     2   48129300   48130300      1       1  150064       2.9361     0.001662
enh68985     2   48398300   48399300      1       1  150064        2.484     0.006496
enh68989     2   48425900   48426900      7       4  150064       1.8813     0.029963
enh68992     2   48475900   48476900      1       1  150064       2.1128      0.01731
enh68994     2   48511200   48512200      3       2  150064       3.0425    0.0011733
enh68995     2   48540300   48541300      7       3  150064       3.0479    0.0011524
enh68996     2   48543600   48544600      1       1  150064       2.8941     0.001901
enh68997     2   48545200   48546200      1       1  150064       2.3812     0.008628
enh68998     2   48547600   48548600      3       1  150064       2.4079    0.0080221
enh68999     2   48550800   48551800      1       1  150064       2.6448     0.004087
enh69000     2   48555800   48556800      3       2  150064       2.9422    0.0016293
enh69001     2   48557400   48558400      5       2  150064       3.0344    0.0012052
enh69004     2   48572900   48573900      5       3  150064       4.3652   6.3512e-06
enh69005     2   48583800   48584800      6       3  150064       2.2021     0.013828
enh69006     2   48589100   48590100      2       1  150064        2.646    0.0040726
enh69008     2   48597000   48598000      6       3  150064       1.7139     0.043274
enh69009     2   48624800   48625800      3       2  150064       1.7071     0.043902
enh69011     2   48642500   48643500      7       4  150064       2.7212    0.0032525
enh69012     2   48647200   48648200      4       2  150064       2.5545    0.0053166
enh69014     2   48671000   48672000      6       2  150064        1.709     0.043722
enh69019     2   48729000   48730000      2       1  150064       3.5185   0.00021701
enh69021     2   48735900   48736900      2       1  150064       2.8269      0.00235
enh69023     2   48755300   48756300      3       1  150064       1.8793     0.030104
enh69025     2   48787600   48788600      5       2  150064       1.8514     0.032056
enh69030     2   48946300   48947300      1       1  150064       2.2862      0.01112
enh69042     2   49256200   49257200      1       1  150064        1.689      0.04561
enh69057     2   49665000   49666000     10       3  150064       1.7048     0.044117
enh69072     2   50245600   50246600      3       1  150064       2.5078    0.0060741
enh69078     2   50388600   50389600      5       2  150064       1.7575     0.039413
enh69080     2   50451500   50452500      2       1  150064       2.6253    0.0043283
enh69082     2   50483800   50484800      3       2  150064       1.7784     0.037671
enh69086     2   50546400   50547400      3       1  150064       3.0773    0.0010445
enh69087     2   50562400   50563400      4       2  150064       2.8764    0.0020115
enh69088     2   50571100   50572100      2       1  150064       3.8708   5.4235e-05
enh69090     2   50625200   50626200      4       2  150064       2.5316    0.0056767
enh69095     2   50719200   50720200      2       1  150064       2.7274    0.0031917
enh69096     2   50741600   50742600      7       2  150064       2.2842      0.01118
enh69124     2   51239500   51240500      1       1  150064       2.1981      0.01397
enh69158     2   52281400   52282400      1       1  150064       1.7053      0.04407
enh69165     2   52485500   52486500      3       2  150064       1.7291     0.041898
enh69172     2   52538400   52539400      3       1  150064        1.697     0.044844
enh69199     2   53191900   53192900      2       1  150064       1.8312     0.033537
enh69211     2   53501700   53502700      3       1  150064       1.7343     0.041429
enh69224     2   53856500   53857500      4       1  150064       2.1476     0.015871
enh69225     2   53868400   53869400      2       1  150064       3.0968   0.00097806
enh69227     2   53954800   53955800      7       3  150064       2.6611    0.0038943
enh69228     2   53979800   53980800      2       1  150064       2.6461    0.0040715
enh69229     2   53996300   53997300      3       2  150064       2.1957     0.014056
enh69231     2   54010700   54011700      2       1  150064        3.487   0.00024424
enh69232     2   54053700   54054700      3       2  150064       2.6099    0.0045285
enh69233     2   54184000   54185000      1       1  150064       2.7414     0.003059
enh69234     2   54185300   54186300      4       2  150064       1.7495     0.040102
enh69235     2   54187700   54188700      3       2  150064       1.7952      0.03631
enh69239     2   54315100   54316100      2       1  150064       1.8354     0.033224
enh69242     2   54330700   54331700      4       2  150064       2.5832    0.0048945
enh69243     2   54341400   54342400      5       2  150064        2.161     0.015346
enh69249     2   54647700   54648700      2       1  150064       2.1387     0.016228
enh69257     2   54725000   54726000      7       4  150064       2.9441    0.0016195
enh69266     2   54789600   54790600      1       1  150064       1.9019      0.02859
enh69271     2   54804300   54805300      2       1  150064       1.9179      0.02756
enh69273     2   54809100   54810100      3       1  150064        1.876     0.030329
enh69276     2   54816400   54817400      2       1  150064       1.7745     0.037992
enh69279     2   54837400   54838400      2       1  150064       1.8893     0.029423
enh69280     2   54840500   54841500      5       2  150064       2.0938     0.018138
enh69281     2   54861200   54862200      6       3  150064       2.3214     0.010132
enh69282     2   54892300   54893300      6       3  150064       1.6664     0.047815
enh69284     2   54984500   54985500      1       1  150064        3.129    0.0008771
enh69287     2   55172400   55173400      5       2  150064       3.4998    0.0002328
enh69289     2   55183700   55184700      4       2  150064       1.9736     0.024213
enh69292     2   55216600   55217600      2       1  150064       2.1331      0.01646
enh69299     2   55241900   55242900      1       1  150064         2.37     0.008894
enh69308     2   55283100   55284100      1       1  150064       2.6145     0.004468
enh69313     2   55346500   55347500     10       5  150064       1.7942     0.036395
enh69321     2   55394800   55395800      4       2  150064       2.2021     0.013829
enh69331     2   55635100   55636100      3       1  150064       1.6967     0.044874
enh69334     2   55643500   55644500      7       3  150064        1.684     0.046086
enh69349     2   56031600   56032600      1       1  150064       2.8321     0.002312
enh69356     2   56128200   56129200      6       3  150064       2.4107    0.0079605
enh69357     2   56221200   56222200      3       2  150064       2.6818    0.0036609
enh69358     2   56235600   56236600      2       1  150064        2.049     0.020231
enh69372     2   56611100   56612100      1       1  150064        3.107    0.0009449
enh69380     2   57195900   57196900      2       1  150064        1.652     0.049267
enh69383     2   57425700   57426700      1       1  150064       2.6477     0.004052
enh69384     2   57557200   57558200      1       1  150064       1.9717      0.02432
enh69393     2   57923000   57924000      4       2  150064       2.6884      0.00359
enh69394     2   57925800   57926800      3       1  150064       2.1947     0.014094
enh69397     2   57938100   57939100      3       1  150064       2.0727     0.019102
enh69399     2   57948000   57949000      2       1  150064       3.8989   4.8315e-05
enh69401     2   57987200   57988200      4       2  150064        6.132   4.3395e-10
enh69402     2   58011000   58012000      1       1  150064       4.7874    8.446e-07
enh69405     2   58129700   58130700      2       1  150064       5.5917   1.1246e-08
enh69406     2   58194300   58195300      4       2  150064       2.3416    0.0095994
enh69409     2   58269300   58270300      2       1  150064       3.1586   0.00079263
enh69410     2   58272100   58273100      3       1  150064       3.1905   0.00071004
enh69411     2   58275300   58276300      2       1  150064       3.6076   0.00015451
enh69415     2   58334700   58335700      3       2  150064       3.6433   0.00013457
enh69418     2   58399000   58400000      4       2  150064       3.1558   0.00080028
enh69420     2   58457600   58458600      3       2  150064       2.2396     0.012557
enh69422     2   58461700   58462700      3       2  150064       4.9843   3.1092e-07
enh69423     2   58464400   58465400      2       1  150064       4.6671   1.5271e-06
enh69424     2   58468400   58469400      2       1  150064       2.0918     0.018226
enh69426     2   58514000   58515000      3       1  150064       1.7583     0.039352
enh69427     2   58546300   58547300      1       1  150064       1.8606       0.0314
enh69429     2   58614100   58615100      6       3  150064       2.7852    0.0026749
enh69430     2   58653700   58654700      2       1  150064       2.7799    0.0027188
enh69431     2   58656700   58657700      3       2  150064       3.3275   0.00043812
enh69432     2   58659100   58660100      3       2  150064       2.2453     0.012376
enh69433     2   58662100   58663100      2       1  150064       2.1894     0.014285
enh69434     2   58671200   58672200      1       1  150064       3.5251    0.0002117
enh69435     2   58675700   58676700      3       2  150064       2.6471    0.0040592
enh69457     2   58991300   58992300      2       1  150064       2.0453     0.020413
enh69460     2   59058300   59059300      6       2  150064        1.694     0.045134
enh69486     2   59654200   59655200      2       1  150064        1.982     0.023742
enh69487     2   59690500   59691500      2       1  150064       1.7251     0.042254
enh69505     2   60352700   60353700      3       2  150064       1.9754     0.024113
enh69506     2   60440400   60441400      3       2  150064        2.635    0.0042066
enh69508     2   60512600   60513600      4       1  150064       2.2367     0.012652
enh69512     2   60580400   60581400      3       2  150064       2.5325     0.005662
enh69514     2   60602600   60603600      3       2  150064       2.2795     0.011318
enh69515     2   60610400   60611400      4       2  150064       1.8924     0.029221
enh69516     2   60628100   60629100      3       2  150064       2.5655    0.0051507
enh69530     2   60707600   60708600      6       3  150064       1.8276     0.033801
enh69532     2   60715000   60716000      1       1  150064       4.0884    2.172e-05
enh69536     2   60737500   60738500      7       2  150064       3.0958   0.00098151
enh69537     2   60743000   60744000      2       1  150064       2.0799     0.018768
enh69539     2   60747000   60748000      3       1  150064       2.3493    0.0094038
enh69540     2   60748300   60749300      7       2  150064       2.1153     0.017201
enh69547     2   60804700   60805700      2       1  150064       2.7049    0.0034165
enh69549     2   60875900   60876900      1       1  150064       3.2718    0.0005343
enh69550     2   60901700   60902700      3       1  150064        2.569    0.0050995
enh69561     2   61406700   61407700      3       2  150064       2.2473     0.012311
enh69563     2   61469400   61470400      4       2  150064       1.7636     0.038901
enh69567     2   61582000   61583000      3       1  150064       2.6137    0.0044785
enh69568     2   61583100   61584100      3       2  150064       2.6574     0.003937
enh69573     2   61666200   61667200      1       1  150064       3.3974    0.0003401
enh69586     2   61812300   61813300      1       1  150064       1.7928       0.0365
enh69605     2   62311200   62312200      1       1  150064       1.6879      0.04572
enh69619     2   62432000   62433000      2       1  150064       1.8729     0.030541
enh69624     2   62444400   62445400      2       1  150064        1.837     0.033105
enh69625     2   62489700   62490700      3       2  150064       3.1808   0.00073428
enh69626     2   62492900   62493900      3       1  150064       1.8503     0.032138
enh69627     2   62493700   62494700      3       1  150064       2.2941     0.010892
enh69629     2   62532800   62533800      2       1  150064       1.9495     0.025616
enh69630     2   62536500   62537500      1       1  150064       2.1125      0.01732
enh69647     2   62692900   62693900      3       1  150064       2.3376    0.0097029
enh69648     2   62702200   62703200      2       1  150064       2.1779     0.014706
enh69649     2   62709800   62710800      4       2  150064       3.5989   0.00015976
enh69650     2   62712700   62713700      3       2  150064       2.3505    0.0093749
enh69651     2   62731800   62732800      2       1  150064       1.7793     0.037599
enh69652     2   62733600   62734600      4       2  150064        2.598    0.0046888
enh69655     2   62768200   62769200      2       1  150064       1.7775     0.037739
enh69659     2   62889200   62890200      3       2  150064       2.9105    0.0018042
enh69663     2   62952200   62953200      1       1  150064       2.6627     0.003876
enh69670     2   62969200   62970200      1       1  150064       2.8907     0.001922
enh69671     2   62971000   62972000      1       1  150064       2.5492     0.005399
enh69675     2   63052800   63053800      2       1  150064       1.7936     0.036435
enh69682     2   63204000   63205000      3       1  150064       2.4955    0.0062898
enh69729     2   64012000   64013000      3       2  150064       1.7271     0.042075
enh69737     2   64064000   64065000      2       1  150064       1.8105     0.035108
enh69754     2   64291400   64292400      5       3  150064       2.1085     0.017493
enh69756     2   64298900   64299900      7       3  150064       3.0937   0.00098836
enh69816     2   64679400   64680400      1       1  150064       1.6838      0.04611
enh69892     2   65634400   65635400      3       1  150064       1.6661     0.047848
enh69902     2   65772500   65773500      1       1  150064       3.1367    0.0008544
enh69905     2   65794000   65795000      9       3  150064       1.9967     0.022931
enh69950     2   66752500   66753500      2       1  150064       2.0728     0.019095
enh69952     2   66770400   66771400      3       2  150064       2.8564    0.0021427
enh69973     2   67189800   67190800      1       1  150064       1.6593      0.04853
enh69983     2   67564500   67565500      2       1  150064       2.0051     0.022476
enh69984     2   67616800   67617800      1       1  150064       2.4247     0.007661
enh69985     2   67621200   67622200      2       1  150064       2.2525     0.012146
enh69988     2   67632700   67633700      6       2  150064       1.7985     0.036053
enh69995     2   68036400   68037400      6       3  150064       1.7839     0.037222
enh70014     2   68386200   68387200      5       2  150064       2.8937    0.0019034
enh70018     2   68446200   68447200      2       1  150064       1.7764     0.037832
enh70026     2   68474200   68475200      2       1  150064       2.4624    0.0069003
enh70028     2   68483200   68484200      1       1  150064       2.8455     0.002217
enh70076     2   69536700   69537700      1       1  150064       1.9178      0.02757
enh70077     2   69585700   69586700      2       1  150064       1.8479      0.03231
enh70113     2   69958200   69959200      5       2  150064       1.6909     0.045427
enh70114     2   69969800   69970800      3       1  150064        2.275     0.011453
enh70120     2   70008300   70009300      1       1  150064        1.646      0.04988
enh70121     2   70016900   70017900      5       2  150064       1.7414     0.040805
enh70125     2   70055000   70056000      3       1  150064        1.947      0.02577
enh70133     2   70190700   70191700      2       1  150064       2.0369     0.020829
enh70135     2   70226400   70227400      1       1  150064       1.6616       0.0483
enh70136     2   70229200   70230200      1       1  150064       1.7059      0.04401
enh70156     2   70470300   70471300      2       1  150064       1.7034     0.044247
enh70158     2   70486100   70487100      1       1  150064       1.7425      0.04071
enh70162     2   70527400   70528400      2       1  150064       2.0229     0.021543
enh70183     2   70956200   70957200      6       2  150064       1.7275      0.04204
enh70188     2   70991200   70992200      3       1  150064       1.7427     0.040692
enh70204     2   71330000   71331000     10       2  150064       1.9538     0.025364
enh70211     2   71506600   71507600      4       2  150064       1.9048     0.028406
enh70212     2   71554900   71555900      3       2  150064       2.3225     0.010102
enh70215     2   71644800   71645800      2       1  150064       2.6902    0.0035708
enh70223     2   71754200   71755200      4       2  150064        1.926     0.027049
enh70241     2   72357800   72358800      1       1  150064       3.4891    0.0002423
enh70243     2   72400700   72401700      1       1  150064       1.6707      0.04739
enh70246     2   72446900   72447900      5       3  150064         2.43    0.0075491
enh70247     2   72457200   72458200      2       1  150064       2.3392    0.0096618
enh70249     2   72463300   72464300      3       1  150064        1.783     0.037295
enh70262     2   72803300   72804300      1       1  150064       1.7126      0.04339
enh70264     2   72846500   72847500      2       1  150064       1.9368     0.026382
enh70273     2   72978200   72979200      4       2  150064       3.0823     0.001027
enh70276     2   72992800   72993800      1       1  150064       2.5217     0.005839
enh70285     2   73167600   73168600      3       1  150064       4.1935   1.3735e-05
enh70288     2   73201500   73202500      2       1  150064       3.2103   0.00066289
enh70289     2   73207100   73208100      1       1  150064       4.2077     1.29e-05
enh70290     2   73227200   73228200      2       1  150064        3.489   0.00024239
enh70292     2   73271000   73272000      4       2  150064       3.9549   3.8288e-05
enh70294     2   73290300   73291300      3       2  150064       2.5732    0.0050387
enh70296     2   73295600   73296600      1       1  150064       3.5033    0.0002298
enh70297     2   73308000   73309000      2       1  150064       2.1077     0.017528
enh70298     2   73328900   73329900      5       2  150064        3.643   0.00013476
enh70300     2   73418800   73419800      4       2  150064       4.3334   7.3418e-06
enh70301     2   73439400   73440400      2       1  150064       3.9133   4.5522e-05
enh70305     2   73482500   73483500      5       3  150064        3.154   0.00080513
enh70307     2   73611600   73612600      2       1  150064       3.7349   9.3901e-05
enh70308     2   73614600   73615600      1       1  150064       3.1555    0.0008012
enh70309     2   73712900   73713900      8       2  150064       4.4746   3.8276e-06
enh70310     2   73784400   73785400      2       1  150064       4.2944   8.7579e-06
enh70311     2   73791400   73792400      2       1  150064       3.0235    0.0012493
enh70312     2   73814900   73815900      2       1  150064       3.7373   9.3018e-05
enh70313     2   73906800   73907800      5       2  150064       2.5242    0.0057983
enh70317     2   74059400   74060400      1       1  150064       2.7245      0.00322
enh70331     2   74252400   74253400      3       2  150064       2.5212    0.0058484
enh70332     2   74253300   74254300      4       1  150064        3.009    0.0013105
enh70334     2   74258300   74259300      1       1  150064       2.3537     0.009295
enh70335     2   74259700   74260700      2       1  150064       2.6726    0.0037635
enh70336     2   74269800   74270800      2       1  150064       2.0478     0.020291
enh70338     2   74333700   74334700      1       1  150064       2.3342     0.009793
enh70341     2   74408400   74409400      2       1  150064       2.0268     0.021342
enh70344     2   74419100   74420100      4       2  150064       1.7647     0.038805
enh70345     2   74428600   74429600      3       2  150064       2.0551     0.019935
enh70346     2   74430600   74431600      3       1  150064       2.2111     0.013514
enh70363     2   74813000   74814000      1       1  150064        1.748      0.04023
enh70368     2   74967700   74968700      6       1  150064       2.0549     0.019946
enh70397     2   75339800   75340800      3       1  150064       2.0077     0.022337
enh70398     2   75357200   75358200      4       2  150064       1.8021     0.035766
enh70414     2   75601100   75602100      4       1  150064       2.0289     0.021235
enh70415     2   75601700   75602700      6       2  150064       2.0192     0.021732
enh70420     2   75689100   75690100      4       1  150064       2.8179    0.0024169
enh70439     2   76186400   76187400      5       2  150064        2.046     0.020377
enh70441     2   76234900   76235900      2       1  150064       2.0811     0.018711
enh70442     2   76236200   76237200      2       1  150064       2.1634     0.015254
enh70443     2   76310200   76311200      7       3  150064       4.6111   2.0024e-06
enh70445     2   76340200   76341200      3       2  150064       3.8815     5.19e-05
enh70447     2   76437400   76438400      4       2  150064       3.4899   0.00024159
enh70448     2   76438700   76439700      3       1  150064       2.2894     0.011027
enh70449     2   76495500   76496500      3       2  150064       3.4303    0.0003015
enh70473     2   76960500   76961500      5       1  150064       1.9457     0.025845
enh70482     2   77042000   77043000      4       1  150064       2.4412    0.0073195
enh70485     2   77192700   77193700      3       2  150064       2.5308    0.0056909
enh70506     2   77711100   77712100      8       2  150064       1.8679     0.030887
enh70507     2   77721000   77722000      7       3  150064       2.1773     0.014729
enh70508     2   77729600   77730600      8       3  150064       2.1268     0.016719
enh70509     2   77739600   77740600      3       2  150064       3.0483    0.0011507
enh70520     2   78056200   78057200      2       1  150064        1.737     0.041191
enh70531     2   78495700   78496700      1       1  150064        2.009      0.02227
enh70532     2   78532600   78533600      4       2  150064       1.7503     0.040037
enh70539     2   78833800   78834800      2       1  150064       2.0872     0.018437
enh70548     2   79428500   79429500      5       3  150064       2.9633    0.0015217
enh70555     2   79620600   79621600      1       1  150064       1.9993      0.02279
enh70569     2   79929500   79930500      2       1  150064       2.9159    0.0017734
enh70579     2   80055500   80056500      2       1  150064        2.175     0.014816
enh70580     2   80059400   80060400      4       2  150064        1.927     0.026987
enh70585     2   80087700   80088700      2       1  150064       2.1408     0.016144
enh70590     2   80147700   80148700      2       1  150064       1.6836     0.046125
enh70605     2   80458500   80459500      2       1  150064       1.7516     0.039922
enh70606     2   80467600   80468600      6       2  150064       1.8172     0.034593
enh70682     2   84198400   84199400      5       2  150064       2.2676     0.011678
enh70692     2   84614800   84615800      4       2  150064        2.224     0.013073
enh70775     2   85558100   85559100      1       1  150064       1.6659      0.04787
enh70781     2   85619400   85620400      4       2  150064       2.0482     0.020271
enh70782     2   85621600   85622600      3       2  150064       1.7157     0.043111
enh70784     2   85635500   85636500      4       2  150064       1.7675     0.038569
enh70785     2   85637400   85638400      3       1  150064       3.2094   0.00066513
enh70786     2   85644600   85645600      5       2  150064       3.2498   0.00057749
enh70788     2   85656100   85657100      3       2  150064       1.8575     0.031617
enh70789     2   85658900   85659900      8       3  150064       1.7293      0.04188
enh70805     2   85844600   85845600      1       1  150064       2.0794      0.01879
enh70817     2   86054900   86055900      2       1  150064       1.9832     0.023673
enh70846     2   86858600   86859600      3       2  150064       2.2344     0.012729
enh70848     2   86974800   86975800      2       1  150064       2.5472    0.0054289
enh70849     2   87054600   87055600      5       1  150064       2.0761     0.018941
enh70850     2   87058500   87059500      6       2  150064       2.4106    0.0079626
enh70910     2   88922800   88923800      1       1  150064       1.8843      0.02976
enh70954     2   96365800   96366800      1       1  150064       2.7962     0.002585
enh70963     2   96813500   96814500      1       1  150064       1.8958      0.02899
enh70964     2   96814400   96815400      1       1  150064       1.9042      0.02844
enh70966     2   96823300   96824300      2       1  150064       2.3458     0.009494
enh70970     2   96871900   96872900      2       1  150064       2.6324    0.0042391
enh70979     2   97089200   97090200      3       2  150064       2.5224    0.0058286
enh70990     2   97425400   97426400      2       1  150064       1.9136     0.027833
enh70991     2   97436000   97437000      1       1  150064       2.1304      0.01657
enh70992     2   97454000   97455000      2       1  150064       2.3678     0.008946
enh70993     2   97458200   97459200      2       1  150064       2.9304    0.0016928
enh70996     2   97483700   97484700      1       1  150064       2.1714      0.01495
enh70997     2   97485400   97486400      1       1  150064       1.7377      0.04113
enh70998     2   97498100   97499100      1       1  150064       2.0026      0.02261
enh70999     2   97524700   97525700      1       1  150064       2.0166      0.02187
enh71000     2   97532200   97533200      1       1  150064       2.6807     0.003673
enh71001     2   97540300   97541300      3       1  150064       3.0089    0.0013111
enh71007     2   97561200   97562200      5       2  150064       2.9332    0.0016776
enh71008     2   97571700   97572700      6       1  150064       3.6787   0.00011723
enh71009     2   97573100   97574100      4       1  150064         3.47   0.00026018
enh71010     2   97577700   97578700      3       1  150064       3.4455   0.00028496
enh71011     2   97599000   97600000      3       1  150064         2.01     0.022216
enh71013     2   97622800   97623800      5       2  150064       1.7894     0.036779
enh71021     2   98328100   98329100      5       2  150064       1.7886     0.036842
enh71022     2   98331900   98332900      4       2  150064        2.517    0.0059174
enh71028     2   98423000   98424000      2       1  150064       2.0199     0.021697
enh71029     2   98438800   98439800      4       2  150064       2.4345    0.0074572
enh71031     2   98478000   98479000      3       1  150064       2.3777    0.0087095
enh71039     2   98567400   98568400      3       2  150064       2.3493    0.0094037
enh71041     2   98583000   98584000      1       1  150064       2.9781      0.00145
enh71042     2   98599400   98600400      3       2  150064       2.7334     0.003134
enh71044     2   98609100   98610100      1       1  150064       2.9188     0.001757
enh71045     2   98612900   98613900      3       1  150064       2.9854     0.001416
enh71052     2   98750600   98751600      2       1  150064       2.2184     0.013264
enh71053     2   98758300   98759300      4       2  150064       2.5821    0.0049106
enh71061     2   99010800   99011800      1       1  150064       1.8401      0.03288
enh71063     2   99028800   99029800      1       1  150064        1.811      0.03507
enh71065     2   99053200   99054200      2       1  150064       2.3653    0.0090079
enh71067     2   99058800   99059800      2       1  150064       1.6848     0.046015
enh71068     2   99063000   99064000      4       1  150064       2.1642     0.015226
enh71069     2   99064900   99065900      2       1  150064       1.6915     0.045375
enh71070     2   99068000   99069000      1       1  150064        1.848       0.0323
enh71071     2   99070200   99071200      1       1  150064       1.7237      0.04238
enh71074     2   99075300   99076300      1       1  150064       1.7947      0.03635
enh71079     2   99092300   99093300      2       1  150064       1.7027      0.04431
enh71089     2   99222700   99223700      3       1  150064       1.6702     0.047443
enh71130     2  100268400  100269400      5       1  150064       3.3259   0.00044066
enh71131     2  100276900  100277900      1       1  150064       2.0517       0.0201
enh71135     2  100345300  100346300      4       2  150064       2.1264     0.016734
enh71137     2  100364500  100365500      3       1  150064       1.8259     0.033932
enh71141     2  100506800  100507800      1       1  150064       2.3222      0.01011
enh71143     2  100576900  100577900      1       1  150064        1.887      0.02958
enh71161     2  101349800  101350800      7       2  150064       2.4091    0.0079954
enh71162     2  101398200  101399200      1       1  150064       1.9045      0.02842
enh71188     2  101792200  101793200      2       1  150064        1.956      0.02523
enh71191     2  101866200  101867200      4       2  150064       2.2906     0.010993
enh71196     2  101943800  101944800      1       1  150064       1.7071       0.0439
enh71197     2  101945800  101946800      1       1  150064       1.7149      0.04318
enh71202     2  102050800  102051800      8       2  150064       1.7087     0.043751
enh71266     2  102728100  102729100      4       2  150064       2.7562    0.0029238
enh71267     2  102766200  102767200      3       2  150064       1.7302     0.041798
enh71278     2  103351000  103352000      3       1  150064       2.6778    0.0037058
enh71323     2  104708000  104709000      4       2  150064       1.7598     0.039219
enh71327     2  104830300  104831300      2       1  150064       2.2049      0.01373
enh71333     2  104991200  104992200      5       1  150064       2.3925    0.0083668
enh71337     2  105049400  105050400      6       2  150064       2.1187     0.017058
enh71385     2  106084600  106085600      2       1  150064       1.6794     0.046533
enh71398     2  106371000  106372000      6       2  150064       1.9135      0.02784
enh71400     2  106376700  106377700      4       1  150064       2.7082    0.0033821
enh71470     2  107417500  107418500      1       1  150064       2.9372     0.001656
enh71471     2  107464300  107465300      5       2  150064       1.7221     0.042527
enh71514     2  109008000  109009000      6       3  150064       2.0419      0.02058
enh71516     2  109019700  109020700      4       1  150064       2.3583    0.0091788
enh71531     2  109231700  109232700      3       1  150064       1.8293     0.033678
enh71535     2  109239400  109240400      6       2  150064        1.647     0.049784
enh71555     2  109644600  109645600      3       2  150064       1.7807     0.037478
enh71573     2  110315500  110316500      1       1  150064       3.9136    4.546e-05
enh71575     2  110364000  110365000      2       1  150064       3.9318   4.2148e-05
enh71576     2  110365200  110366200      1       1  150064       3.0332      0.00121
enh71577     2  110366300  110367300      4       2  150064       2.8395    0.0022591
enh71578     2  110367200  110368200      2       1  150064       3.2812   0.00051685
enh71579     2  110368600  110369600      4       2  150064       2.5369    0.0055916
enh71580     2  110374600  110375600      2       1  150064       2.7704    0.0027992
enh71589     2  110858700  110859700      3       2  150064       1.9862     0.023508
enh71605     2  111504300  111505300      2       1  150064       2.1187     0.017058
enh71609     2  111529200  111530200      4       2  150064       2.3416    0.0096007
enh71613     2  111600800  111601800      6       3  150064       1.6819     0.046296
enh71630     2  111985300  111986300      6       3  150064       1.6461     0.049874
enh71635     2  112252900  112253900      2       1  150064       2.6208    0.0043864
enh71637     2  112374600  112375600      5       3  150064       1.7233     0.042419
enh71644     2  112468300  112469300      5       2  150064       1.6743     0.047032
enh71650     2  112743600  112744600      7       2  150064       1.8642     0.031149
enh71651     2  112776800  112777800      3       1  150064       2.1135      0.01728
enh71719     2  114651100  114652100     10       3  150064       2.2863      0.01112
enh71762     2  115843000  115844000      5       2  150064       2.1825     0.014537
enh71763     2  115872400  115873400      4       2  150064       2.1307     0.016558
enh71766     2  115889300  115890300      7       3  150064       2.0597     0.019714
enh71771     2  115969200  115970200      4       2  150064       2.0093     0.022255
enh71772     2  115971100  115972100      2       1  150064       1.7749     0.037961
enh71776     2  116117500  116118500      2       1  150064       2.6195    0.0044031
enh71779     2  116159000  116160000      1       1  150064       3.1131    0.0009257
enh71780     2  116184600  116185600      1       1  150064       2.0208      0.02165
enh71783     2  116281800  116282800      2       1  150064            2     0.022753
enh71784     2  116290400  116291400      3       2  150064       2.1559     0.015544
enh71785     2  116300000  116301000      3       2  150064       2.1047     0.017661
enh71786     2  116315800  116316800      3       1  150064       1.6719      0.04727
enh71793     2  116474200  116475200      3       1  150064       1.7385     0.041065
enh71828     2  118372200  118373200      8       2  150064       1.8063     0.035433
enh71845     2  118862700  118863700      1       1  150064       3.1163    0.0009157
enh71846     2  118926300  118927300      3       1  150064       1.9362     0.026422
enh71851     2  119013200  119014200      2       1  150064       2.3751    0.0087712
enh71853     2  119066500  119067500      1       1  150064       2.1578      0.01547
enh71854     2  119068500  119069500      3       2  150064       2.7741    0.0027677
enh71856     2  119076700  119077700      3       2  150064       2.3288    0.0099347
enh71857     2  119097500  119098500      4       1  150064       2.7551    0.0029342
enh71865     2  119207700  119208700      2       1  150064       1.8863     0.029625
enh71867     2  119234600  119235600      5       2  150064       2.7847    0.0026785
enh71870     2  119265500  119266500      4       2  150064       2.3537    0.0092948
enh71872     2  119341800  119342800      1       1  150064       1.8247      0.03402
enh71873     2  119347200  119348200      2       1  150064       2.2724     0.011532
enh71876     2  119401200  119402200      1       1  150064       1.9665      0.02462
enh71879     2  119495400  119496400      2       1  150064       2.5066    0.0060945
enh71880     2  119513200  119514200      3       2  150064        1.982     0.023738
enh71883     2  119826400  119827400      5       2  150064       2.7932    0.0026099
enh71890     2  119905000  119906000      2       1  150064       1.6519     0.049275
enh71891     2  119924600  119925600      7       4  150064       1.7362     0.041261
enh71966     2  121027600  121028600      1       1  150064       1.8309      0.03356
enh71972     2  121131300  121132300      6       2  150064       2.0724     0.019114
enh72002     2  121551100  121552100      5       2  150064       1.6676     0.047694
enh72036     2  121819500  121820500      3       1  150064       1.6514     0.049329
enh72055     2  122290200  122291200      2       1  150064        2.287     0.011099
enh72060     2  122323100  122324100      2       1  150064       1.7881      0.03688
enh72081     2  122547100  122548100      2       1  150064       2.0842     0.018571
enh72092     2  122819700  122820700      3       1  150064       2.1752     0.014807
enh72093     2  122838800  122839800      2       1  150064       1.8155     0.034721
enh72098     2  123239600  123240600      5       1  150064       2.0643     0.019494
enh72126     2  124638700  124639700      5       3  150064       2.1556     0.015558
enh72134     2  124944100  124945100      5       2  150064       2.5288     0.005722
enh72135     2  124946000  124947000      3       2  150064       2.2028     0.013804
enh72143     2  125290600  125291600      3       2  150064       2.0266     0.021351
enh72145     2  125368000  125369000      3       2  150064       1.6506     0.049415
enh72153     2  125773400  125774400      4       1  150064       1.8938     0.029125
enh72162     2  126400500  126401500      4       1  150064       1.8575     0.031619
enh72190     2  127584500  127585500      2       1  150064       1.9724     0.024284
enh72191     2  127588800  127589800      3       2  150064       2.3034     0.010628
enh72195     2  127713000  127714000      7       1  150064       1.6628     0.048178
enh72205     2  127825200  127826200      1       1  150064        1.886      0.02965
enh72209     2  127841900  127842900      8       3  150064       1.8651     0.031082
enh72210     2  127844600  127845600      1       1  150064       2.7431     0.003043
enh72211     2  127851600  127852600      3       1  150064       3.1673   0.00076944
enh72212     2  127854200  127855200      7       4  150064       2.9824    0.0014298
enh72213     2  127855100  127856100      4       2  150064        2.229     0.012906
enh72215     2  127861900  127862900     10       5  150064       2.3416    0.0096011
enh72216     2  127885700  127886700      5       1  150064       2.0111     0.022158
enh72217     2  127904500  127905500      6       3  150064       2.0889      0.01836
enh72299     2  129153400  129154400      9       1  150064       1.9032      0.02851
enh72300     2  129163700  129164700     10       1  150064       1.8289     0.033707
enh72301     2  129165600  129166600      7       3  150064       2.3541    0.0092833
enh72327     2  129931400  129932400      1       1  150064       1.8031      0.03569
enh72362     2  131622800  131623800      4       2  150064       1.7126     0.043394
enh72363     2  131654400  131655400      1       1  150064       2.2825      0.01123
enh72368     2  131724600  131725600      1       1  150064       2.2402      0.01254
enh72369     2  131822100  131823100      2       1  150064       3.1467   0.00082561
enh72370     2  131834400  131835400      1       1  150064       3.3548    0.0003971
enh72372     2  131861300  131862300      4       2  150064        3.335   0.00042656
enh72373     2  131864400  131865400      2       1  150064        2.684    0.0036368
enh72376     2  131887000  131888000      2       1  150064        2.517    0.0059177
enh72386     2  133149400  133150400      1       1  150064       1.8515      0.03205
enh72448     2  134837600  134838600      1       1  150064       1.8672      0.03094
enh72449     2  134844400  134845400      3       1  150064       3.2997   0.00048399
enh72450     2  134875700  134876700      2       1  150064       2.7512    0.0029685
enh72451     2  134879500  134880500      2       1  150064       3.1509   0.00081397
enh72452     2  134880900  134881900      1       1  150064       3.3242    0.0004434
enh72453     2  134883300  134884300      2       1  150064       1.7535     0.039758
enh72455     2  134889000  134890000      1       1  150064       2.7632     0.002862
enh72457     2  134891900  134892900      3       2  150064       3.2345   0.00060923
enh72459     2  134895400  134896400      3       1  150064       3.9695   3.6018e-05
enh72460     2  134900100  134901100      3       2  150064       3.1516   0.00081185
enh72461     2  134904000  134905000      1       1  150064       1.7945      0.03637
enh72464     2  134920800  134921800      1       1  150064       2.4341     0.007465
enh72501     2  135674200  135675200      1       1  150064       3.0217     0.001257
enh72506     2  135718800  135719800      3       2  150064       2.5774    0.0049768
enh72538     2  136781700  136782700      1       1  150064       1.7086      0.04376
enh72570     2  137667200  137668200      3       1  150064       2.1144      0.01724
enh72571     2  137674600  137675600      2       1  150064       1.9327     0.026634
enh72600     2  138605300  138606300      4       2  150064       1.6609     0.048366
enh72619     2  138975000  138976000      2       1  150064       1.6719     0.047274
enh72620     2  138989300  138990300      4       2  150064       1.7834      0.03726
enh72631     2  139205200  139206200      3       1  150064       3.8566   5.7488e-05
enh72632     2  139251900  139252900      3       2  150064       2.5571    0.0052776
enh72640     2  139293600  139294600      3       2  150064       1.7277     0.042024
enh72646     2  139481900  139482900      4       2  150064       2.1454      0.01596
enh72657     2  139757700  139758700      1       1  150064       2.4677       0.0068
enh72658     2  139802900  139803900      3       1  150064       1.8054     0.035503
enh72661     2  139864800  139865800      5       2  150064        2.101     0.017822
enh72663     2  139990900  139991900      8       3  150064       1.7433     0.040642
enh72692     2  140809700  140810700      2       1  150064        2.379    0.0086805
enh72696     2  141106000  141107000      4       2  150064       3.1922   0.00070604
enh72697     2  141111200  141112200      2       1  150064       3.1123   0.00092827
enh72698     2  141113200  141114200      6       3  150064       2.3098      0.01045
enh72700     2  141149200  141150200      4       2  150064       3.2555   0.00056601
enh72701     2  141192700  141193700      5       2  150064       2.8114    0.0024666
enh72702     2  141194200  141195200      2       1  150064       2.3638    0.0090445
enh72703     2  141231400  141232400      5       1  150064       1.6538     0.049089
enh72716     2  141722200  141723200     13       2  150064       1.6866     0.045836
enh72727     2  141863100  141864100      6       3  150064       2.7775    0.0027391
enh72728     2  141867300  141868300      6       2  150064       3.2801   0.00051888
enh72729     2  141870100  141871100      3       2  150064       2.0877     0.018414
enh72730     2  141927700  141928700      1       1  150064       2.5234     0.005812
enh72745     2  142527700  142528700      3       1  150064        1.731     0.041726
enh72747     2  142559200  142560200     10       2  150064       1.7616      0.03907
enh72781     2  144016300  144017300      3       2  150064       1.6804     0.046444
enh72782     2  144053300  144054300      3       2  150064       2.0757     0.018963
enh72801     2  144533200  144534200      1       1  150064       2.5076     0.006078
enh72803     2  144553400  144554400      1       1  150064       3.0791     0.001038
enh72804     2  144565500  144566500      1       1  150064       2.4016     0.008162
enh72807     2  144590200  144591200      3       1  150064       2.8902     0.001925
enh72811     2  144649300  144650300      2       1  150064       2.5748    0.0050144
enh72815     2  144710800  144711800      3       1  150064       2.8618     0.002106
enh72816     2  144712800  144713800      1       1  150064       2.9506     0.001586
enh72824     2  144857200  144858200      1       1  150064       2.1594      0.01541
enh72826     2  144914300  144915300      1       1  150064       2.0294      0.02121
enh72841     2  145087400  145088400      2       1  150064       2.3347    0.0097797
enh72849     2  145129700  145130700      1       1  150064       3.0087     0.001312
enh72850     2  145137200  145138200      2       1  150064       3.5341    0.0002046
enh72851     2  145158400  145159400      1       1  150064       4.6476    1.679e-06
enh72853     2  145169800  145170800      1       1  150064       3.4481    0.0002823
enh72855     2  145184500  145185500      2       1  150064       3.1832   0.00072837
enh72863     2  145213900  145214900      3       1  150064       4.0622   2.4309e-05
enh72873     2  145282500  145283500      1       1  150064       1.8418      0.03275
enh72900     2  146296100  146297100      1       1  150064       2.1738      0.01486
enh72905     2  146401900  146402900      2       1  150064       2.8347    0.0022935
enh72911     2  146613600  146614600      1       1  150064       2.3456     0.009497
enh72915     2  146676300  146677300      2       1  150064       1.8994     0.028755
enh72916     2  146688600  146689600      1       1  150064       2.1622       0.0153
enh72946     2  147578900  147579900      2       1  150064       4.3816   5.8918e-06
enh72950     2  147624700  147625700      3       2  150064       3.8737   5.3602e-05
enh72952     2  147751400  147752400      2       1  150064       2.6749    0.0037373
enh72957     2  147818400  147819400      6       2  150064       1.7643     0.038839
enh72958     2  147851400  147852400      3       1  150064       1.9172     0.027605
enh72959     2  147891000  147892000      2       1  150064       1.6471     0.049768
enh72961     2  147952800  147953800      2       1  150064       1.6706     0.047398
enh72972     2  148357800  148358800      1       1  150064       1.7634      0.03892
enh72977     2  148480600  148481600      5       2  150064       2.0947     0.018097
enh72979     2  148531000  148532000      2       1  150064       2.2388     0.012583
enh72982     2  148553400  148554400      1       1  150064       2.8224     0.002383
enh72985     2  148617100  148618100      2       1  150064       2.2004     0.013891
enh72987     2  148620200  148621200      2       1  150064       1.6453     0.049952
enh72988     2  148626700  148627700      2       1  150064       2.2105     0.013534
enh72989     2  148633200  148634200      1       1  150064       2.3904     0.008414
enh72995     2  148645800  148646800      3       2  150064       1.8045     0.035575
enh73000     2  148757800  148758800      3       1  150064       1.9071     0.028251
enh73001     2  148763900  148764900      4       2  150064       1.7801     0.037534
enh73003     2  148775100  148776100      1       1  150064       2.3974     0.008257
enh73008     2  148815600  148816600      2       1  150064       1.8172     0.034591
enh73009     2  148839300  148840300      3       2  150064       2.1737     0.014865
enh73013     2  149040700  149041700      3       2  150064       2.9896    0.0013967
enh73014     2  149055100  149056100      3       2  150064       2.2032     0.013791
enh73015     2  149061500  149062500      6       3  150064       2.0589     0.019752
enh73016     2  149119200  149120200      5       2  150064       1.6979     0.044765
enh73020     2  149276300  149277300      2       1  150064        1.695     0.045041
enh73023     2  149312000  149313000      4       2  150064       3.0949   0.00098444
enh73025     2  149335500  149336500      4       2  150064       1.8715     0.030635
enh73026     2  149340000  149341000      2       1  150064       2.8356    0.0022872
enh73027     2  149343800  149344800      2       1  150064        2.619    0.0044099
enh73031     2  149403800  149404800      3       1  150064       1.7192     0.042789
enh73047     2  149509700  149510700      6       3  150064       1.8438     0.032607
enh73059     2  149684700  149685700      3       2  150064       2.2262     0.012999
enh73064     2  149835800  149836800      1       1  150064       1.7951      0.03632
enh73066     2  149862900  149863900      2       1  150064       1.8528     0.031956
enh73078     2  150015300  150016300      3       2  150064        1.702     0.044381
enh73082     2  150073200  150074200      4       2  150064       2.1238     0.016844
enh73090     2  150220200  150221200      3       2  150064       2.0045     0.022507
enh73104     2  150345600  150346600      5       2  150064       1.7871     0.036958
enh73105     2  150363400  150364400      4       2  150064       2.2911     0.010978
enh73107     2  150450200  150451200      4       2  150064       2.2629      0.01182
enh73108     2  150454000  150455000      3       2  150064       2.2572     0.011997
enh73111     2  150590400  150591400      1       1  150064       2.0191      0.02174
enh73124     2  150982900  150983900      2       1  150064       1.7862     0.037035
enh73132     2  151232800  151233800      2       1  150064       1.8048     0.035552
enh73187     2  152264500  152265500      9       5  150064       1.9122     0.027924
enh73191     2  152354300  152355300      1       1  150064        2.957     0.001553
enh73193     2  152402200  152403200      2       1  150064       1.8467     0.032394
enh73194     2  152408200  152409200      2       1  150064       2.1172     0.017123
enh73221     2  153030400  153031400      3       2  150064       3.1252   0.00088831
enh73224     2  153056900  153057900      1       1  150064        3.074     0.001056
enh73225     2  153194400  153195400      2       1  150064       1.6989     0.044667
enh73231     2  153249800  153250800      5       2  150064       2.4043    0.0081009
enh73242     2  153277000  153278000      1       1  150064       2.4169     0.007827
enh73244     2  153282300  153283300      5       2  150064       1.9843     0.023611
enh73245     2  153286200  153287200      1       1  150064       2.6666     0.003831
enh73247     2  153290300  153291300      2       1  150064       2.0212     0.021629
enh73257     2  153323200  153324200      3       1  150064       1.7491     0.040137
enh73272     2  153433300  153434300      2       1  150064       2.0597     0.019713
enh73279     2  153577200  153578200      2       1  150064       3.6058   0.00015559
enh73280     2  153604000  153605000      5       2  150064       4.1039   2.0312e-05
enh73281     2  153618300  153619300      3       2  150064       3.8899    5.015e-05
enh73282     2  153731800  153732800      2       1  150064       2.5991    0.0046741
enh73326     2  155077900  155078900      3       2  150064       1.6656     0.047902
enh73343     2  155438700  155439700      2       1  150064       1.8555     0.031764
enh73357     2  155825600  155826600      3       1  150064       3.7354   9.3693e-05
enh73358     2  155848800  155849800      1       1  150064       2.3737     0.008805
enh73359     2  155911000  155912000      5       3  150064       2.7169    0.0032949
enh73360     2  155956000  155957000      3       2  150064       4.3736   6.1118e-06
enh73361     2  156072200  156073200      5       3  150064       3.0986   0.00097203
enh73364     2  156271800  156272800      2       1  150064       1.7532     0.039786
enh73380     2  156953800  156954800      3       2  150064       2.0817     0.018683
enh73407     2  157403000  157404000      3       2  150064       1.7636     0.038897
enh73415     2  157515100  157516100      4       2  150064       2.0347     0.020941
enh73418     2  157541300  157542300      2       1  150064       1.9318     0.026691
enh73419     2  157550000  157551000      2       1  150064       1.8381     0.033022
enh73455     2  158604100  158605100      1       1  150064       2.2924      0.01094
enh73457     2  158628300  158629300      1       1  150064       1.6733      0.04713
enh73481     2  158858800  158859800      4       1  150064       2.6834    0.0036439
enh73483     2  158867400  158868400      4       2  150064       2.2872     0.011093
enh73487     2  158976900  158977900      3       2  150064       2.1871     0.014368
enh73492     2  159099500  159100500      3       1  150064       1.8634     0.031205
enh73494     2  159173600  159174600      6       4  150064       2.7758    0.0027532
enh73496     2  159200100  159201100      4       2  150064       2.0453     0.020412
enh73497     2  159216000  159217000      3       2  150064        2.468    0.0067942
enh73500     2  159260200  159261200      4       2  150064       2.1612     0.015341
enh73502     2  159316500  159317500      4       2  150064       2.3497     0.009394
enh73504     2  159326200  159327200      1       1  150064       2.4287     0.007577
enh73505     2  159327200  159328200      4       2  150064       2.1395     0.016197
enh73507     2  159333400  159334400      1       1  150064       3.0841     0.001021
enh73508     2  159339000  159340000      5       2  150064       3.5198   0.00021596
enh73509     2  159341200  159342200      6       2  150064       1.9106      0.02803
enh73510     2  159342900  159343900      4       2  150064       2.8311    0.0023193
enh73512     2  159349600  159350600      6       2  150064       2.8574    0.0021356
enh73515     2  159366500  159367500      4       2  150064       1.8071     0.035376
enh73518     2  159387800  159388800      4       2  150064       2.1385      0.01624
enh73572     2  160373100  160374100      1       1  150064       2.9792     0.001445
enh73573     2  160381400  160382400      1       1  150064        2.679     0.003692
enh73574     2  160413800  160414800      1       1  150064       2.4335     0.007477
enh73576     2  160447800  160448800      3       2  150064       2.7093    0.0033713
enh73577     2  160457000  160458000      2       1  150064       1.7557      0.03957
enh73579     2  160462300  160463300      5       2  150064       2.5663    0.0051388
enh73580     2  160463500  160464500      2       1  150064       1.9649     0.024715
enh73581     2  160465100  160466100      3       2  150064       1.9367     0.026389
enh73582     2  160466300  160467300      4       2  150064       2.6527    0.0039921
enh73584     2  160468200  160469200      5       3  150064       2.3694    0.0089091
enh73585     2  160474100  160475100      2       1  150064       3.4676   0.00026257
enh73586     2  160476400  160477400      3       2  150064       1.7009     0.044483
enh73588     2  160567000  160568000      5       2  150064       2.1417     0.016107
enh73591     2  160643600  160644600      4       2  150064       3.4895   0.00024195
enh73601     2  161014300  161015300      5       2  150064       2.0187     0.021762
enh73602     2  161036900  161037900      6       3  150064       1.7327     0.041576
enh73604     2  161061400  161062400      2       1  150064       1.9352     0.026481
enh73632     2  161272400  161273400      1       1  150064       2.1489      0.01582
enh73634     2  161276500  161277500      2       1  150064       1.7479     0.040244
enh73651     2  161503100  161504100      3       1  150064       1.8889     0.029451
enh73653     2  161560100  161561100      3       2  150064       1.6745     0.047018
enh73676     2  162018200  162019200      1       1  150064       2.3141      0.01033
enh73680     2  162045900  162046900      3       2  150064        1.932      0.02668
enh73695     2  162854600  162855600      2       1  150064       3.0845    0.0010196
enh73696     2  162858600  162859600      3       2  150064       3.1137    0.0009239
enh73697     2  162865600  162866600      4       2  150064       3.9258   4.3216e-05
enh73699     2  162884600  162885600      2       1  150064       2.7702    0.0028009
enh73727     2  163933200  163934200      3       1  150064       1.6574     0.048717
enh73739     2  164457000  164458000      2       1  150064       1.6629     0.048164
enh73757     2  164521000  164522000      1       1  150064       1.8013      0.03583
enh73758     2  164522300  164523300      2       1  150064       1.8257     0.033945
enh73769     2  164593900  164594900      1       1  150064       1.7282      0.04198
enh73823     2  165970600  165971600      1       1  150064       1.6512      0.04935
enh73875     2  166653500  166654500      7       3  150064       2.0995     0.017888
enh73878     2  166700700  166701700      4       2  150064       3.8417   6.1095e-05
enh73882     2  166810900  166811900      2       1  150064       3.2935   0.00049468
enh73883     2  166887400  166888400      3       2  150064        1.926     0.027052
enh73884     2  166901200  166902200      1       1  150064       2.1792      0.01466
enh73895     2  167351000  167352000      4       2  150064       3.2406   0.00059635
enh73902     2  167511800  167512800      4       2  150064       1.7013     0.044447
enh73910     2  167748200  167749200      1       1  150064       2.9631     0.001523
enh73911     2  167814200  167815200      2       1  150064       1.7094     0.043688
enh73934     2  168241300  168242300      2       1  150064       2.3155     0.010292
enh73946     2  168336600  168337600      2       1  150064       1.7703     0.038338
enh73954     2  168440600  168441600      3       1  150064       1.9666     0.024617
enh73955     2  168463600  168464600      4       2  150064       2.3091      0.01047
enh73956     2  168507700  168508700      8       2  150064       3.5861    0.0001678
enh73962     2  168605800  168606800      1       1  150064       2.2845      0.01117
enh73968     2  168648900  168649900      4       2  150064       1.8427     0.032688
enh73974     2  168736900  168737900      5       2  150064       2.5143    0.0059626
enh73975     2  168801000  168802000      3       2  150064       2.2435     0.012432
enh74013     2  169314800  169315800      3       2  150064       2.2001     0.013901
enh74014     2  169315400  169316400      3       2  150064       2.2001     0.013901
enh74023     2  169374700  169375700      4       1  150064       1.9087     0.028151
enh74024     2  169377600  169378600      2       1  150064       1.8727     0.030553
enh74025     2  169382100  169383100      3       1  150064       2.5506    0.0053772
enh74037     2  169459500  169460500      1       1  150064       2.4821     0.006531
enh74038     2  169482400  169483400      6       2  150064       3.5883   0.00016643
enh74039     2  169484600  169485600      4       2  150064       2.4092     0.007994
enh74041     2  169491300  169492300      4       2  150064       3.0841    0.0010209
enh74043     2  169495800  169496800      3       1  150064       3.2013   0.00068399
enh74044     2  169497300  169498300      9       4  150064       3.5247   0.00021198
enh74052     2  169587300  169588300      4       2  150064       1.9443     0.025929
enh74070     2  169975600  169976600      3       1  150064       1.6999     0.044573
enh74113     2  171002000  171003000      1       1  150064       1.7048      0.04412
enh74128     2  171139100  171140100      6       2  150064       1.9669     0.024596
enh74158     2  171508100  171509100      2       1  150064       1.9028     0.028532
enh74167     2  171633700  171634700      4       1  150064        1.867     0.030953
enh74169     2  171668700  171669700      1       1  150064       1.9777      0.02398
enh74172     2  171795900  171796900      2       1  150064       1.7012     0.044449
enh74181     2  171943300  171944300      2       1  150064       2.5562    0.0052908
enh74186     2  171991000  171992000      3       1  150064         2.14     0.016177
enh74187     2  171993300  171994300      4       2  150064       1.9067     0.028282
enh74188     2  171994600  171995600      2       1  150064         2.37    0.0088941
enh74197     2  172037900  172038900      6       2  150064       1.8628     0.031245
enh74205     2  172127900  172128900      4       2  150064         2.25     0.012225
enh74226     2  172532000  172533000      2       1  150064        3.471    0.0002593
enh74228     2  172558200  172559200      5       3  150064        2.381    0.0086319
enh74230     2  172619400  172620400      6       2  150064       4.4565    4.165e-06
enh74232     2  172650200  172651200      1       1  150064       4.1654    1.554e-05
enh74233     2  172654700  172655700      2       1  150064       3.7259   9.7329e-05
enh74236     2  172865400  172866400      7       2  150064       3.5524   0.00019089
enh74238     2  172877300  172878300      3       2  150064       3.3925   0.00034624
enh74252     2  173138400  173139400      3       2  150064       2.3827    0.0085926
enh74253     2  173149500  173150500      5       2  150064       2.0878     0.018406
enh74287     2  173539100  173540100      1       1  150064       2.6686     0.003808
enh74294     2  173829600  173830600      1       1  150064       1.9822      0.02373
enh74302     2  173967800  173968800      3       2  150064       2.8157    0.0024336
enh74304     2  174000000  174001000      3       2  150064       2.5849      0.00487
enh74309     2  174058400  174059400      5       3  150064       2.2718     0.011549
enh74311     2  174083000  174084000      3       2  150064       2.1942     0.014112
enh74312     2  174091700  174092700      4       2  150064       2.1194     0.017029
enh74356     2  174805200  174806200      6       3  150064       1.8803     0.030032
enh74357     2  174814200  174815200      4       1  150064       2.2132     0.013443
enh74366     2  174887700  174888700      6       2  150064       2.2393      0.01257
enh74373     2  174918700  174919700      3       1  150064       2.8179    0.0024172
enh74374     2  174927100  174928100      2       1  150064       2.2485     0.012273
enh74375     2  174936400  174937400      4       2  150064       2.5067     0.006094
enh74381     2  174981000  174982000      1       1  150064       2.2998      0.01073
enh74382     2  174987900  174988900      1       1  150064       2.2718      0.01155
enh74384     2  175041500  175042500      1       1  150064       2.2454      0.01237
enh74386     2  175061500  175062500      2       1  150064       2.8767    0.0020091
enh74388     2  175075200  175076200      1       1  150064       3.0287     0.001228
enh74390     2  175110900  175111900      2       1  150064       2.6259    0.0043211
enh74392     2  175140000  175141000      4       2  150064       2.6937    0.0035327
enh74393     2  175162900  175163900      3       2  150064       3.0923   0.00099313
enh74396     2  175210800  175211800      4       2  150064       3.1527   0.00080896
enh74399     2  175411000  175412000      3       2  150064       2.9867      0.00141
enh74411     2  175626800  175627800      3       1  150064       1.9893     0.023332
enh74414     2  175637300  175638300      2       1  150064       1.9154     0.027723
enh74420     2  175691300  175692300      3       2  150064       2.0816     0.018691
enh74433     2  175746800  175747800      1       1  150064        1.688      0.04571
enh74434     2  175753300  175754300      1       1  150064       2.6396      0.00415
enh74445     2  175816500  175817500      1       1  150064       2.1397      0.01619
enh74478     2  176385100  176386100      3       1  150064       1.8255      0.03396
enh74479     2  176422000  176423000      2       1  150064       1.7181     0.042885
enh74494     2  176748600  176749600      4       2  150064       2.3691    0.0089152
enh74498     2  177147800  177148800      2       1  150064       1.9253     0.027097
enh74499     2  177156200  177157200      2       1  150064       1.8023     0.035745
enh74500     2  177181800  177182800      2       1  150064        1.916     0.027683
enh74593     2  179089700  179090700      3       1  150064       1.7311     0.041714
enh74595     2  179120700  179121700      1       1  150064       2.0193      0.02173
enh74649     2  180295100  180296100      7       2  150064       1.9503      0.02557
enh74650     2  180299200  180300200      4       2  150064       2.2557     0.012046
enh74651     2  180307400  180308400      3       2  150064       2.3581    0.0091846
enh74652     2  180310800  180311800      4       2  150064       3.2546   0.00056773
enh74653     2  180312000  180313000      5       3  150064       3.7576   8.5773e-05
enh74654     2  180325100  180326100      4       2  150064       4.0775   2.2765e-05
enh74655     2  180334700  180335700      8       3  150064       3.7253    9.756e-05
enh74672     2  180774900  180775900     10       3  150064       1.7569     0.039469
enh74674     2  180831700  180832700      4       1  150064       4.1313   1.8036e-05
enh74675     2  180852200  180853200      3       1  150064       3.4152   0.00031862
enh74676     2  180852600  180853600      3       1  150064       3.4152   0.00031862
enh74677     2  180861900  180862900      5       2  150064       4.3163   7.9343e-06
enh74678     2  180868500  180869500      7       3  150064       2.3175     0.010238
enh74684     2  180990100  180991100      1       1  150064       3.4796    0.0002511
enh74685     2  180994400  180995400     10       5  150064       2.1453     0.015964
enh74687     2  181044600  181045600      5       3  150064       2.2675     0.011681
enh74697     2  181455500  181456500      2       1  150064       1.7404     0.040897
enh74710     2  181772100  181773100      3       1  150064       1.7058     0.044022
enh74749     2  182655300  182656300      4       2  150064       1.7244     0.042318
enh74755     2  182737200  182738200      2       1  150064       1.6457     0.049915
enh74763     2  182974900  182975900      4       2  150064       2.5068    0.0060916
enh74773     2  183451200  183452200      3       1  150064       2.8055    0.0025122
enh74780     2  183579300  183580300      2       1  150064       2.4001    0.0081953
enh74792     2  183794500  183795500      4       2  150064       1.7367     0.041224
enh74793     2  183814000  183815000      2       1  150064       1.8571     0.031646
enh74798     2  183874900  183875900      1       1  150064       3.2345    0.0006092
enh74802     2  183893900  183894900      4       2  150064       2.0579     0.019801
enh74819     2  184273300  184274300      5       3  150064       1.9819     0.023743
enh74838     2  185039000  185040000      4       2  150064       1.6987     0.044687
enh74843     2  185598800  185599800      3       2  150064       3.5717   0.00017734
enh74844     2  185624800  185625800      2       1  150064       1.9351     0.026488
enh74848     2  185712400  185713400      2       1  150064       2.2346     0.012722
enh74849     2  185739800  185740800      1       1  150064       4.6372    1.766e-06
enh74850     2  185771100  185772100      2       1  150064       3.3438   0.00041318
enh74851     2  185836000  185837000      1       1  150064       2.7599     0.002891
enh74933     2  188384000  188385000      2       1  150064       1.9141     0.027805
enh74935     2  188390900  188391900      4       2  150064       1.7897      0.03675
enh74942     2  188419000  188420000      2       1  150064       1.9497     0.025604
enh74965     2  188831200  188832200      2       1  150064       1.8015      0.03581
enh74966     2  188841700  188842700      2       1  150064        1.927     0.026988
enh74975     2  188915600  188916600      5       2  150064       1.7276     0.042033
enh74986     2  189111400  189112400      7       4  150064       2.4084    0.0080113
enh74987     2  189114600  189115600      3       2  150064       2.6093     0.004537
enh74989     2  189144000  189145000      1       1  150064       3.5674    0.0001803
enh74990     2  189149100  189150100      7       3  150064       1.7181     0.042892
enh74993     2  189163900  189164900      5       2  150064       2.0378     0.020786
enh74994     2  189166600  189167600      5       3  150064       2.5651    0.0051578
enh74995     2  189171100  189172100      1       1  150064       2.6407     0.004137
enh74996     2  189172900  189173900      6       2  150064       2.2078      0.01363
enh75001     2  189191800  189192800      2       1  150064       2.6536     0.003982
enh75003     2  189198300  189199300      2       1  150064        2.091     0.018266
enh75005     2  189206600  189207600      3       1  150064       2.8761    0.0020134
enh75006     2  189209100  189210100      3       2  150064       1.9137     0.027829
enh75007     2  189215600  189216600      4       2  150064       1.9197     0.027445
enh75017     2  189253200  189254200      3       2  150064       2.1288     0.016635
enh75020     2  189260500  189261500      3       2  150064       2.1617     0.015322
enh75023     2  189287200  189288200      2       1  150064       2.5779      0.00497
enh75029     2  189307600  189308600      2       1  150064       2.8398    0.0022572
enh75032     2  189327800  189328800      2       1  150064       1.8816     0.029946
enh75035     2  189337600  189338600      3       1  150064       2.3773    0.0087194
enh75040     2  189360700  189361700      4       2  150064       1.7177     0.042927
enh75051     2  189651000  189652000      2       1  150064       2.6071    0.0045662
enh75111     2  191277500  191278500      1       1  150064       1.8367      0.03313
enh75117     2  191400700  191401700      3       2  150064       1.7662     0.038684
enh75139     2  191750600  191751600      1       1  150064       1.7059      0.04401
enh75142     2  191800800  191801800      1       1  150064       1.8984      0.02882
enh75146     2  191896900  191897900      1       1  150064       2.2945      0.01088
enh75147     2  191906100  191907100      1       1  150064       2.1558      0.01555
enh75148     2  191909800  191910800      3       2  150064       2.3977    0.0082491
enh75178     2  192265700  192266700      2       1  150064        2.081     0.018719
enh75216     2  192918800  192919800      2       1  150064       1.7275     0.042038
enh75227     2  193369400  193370400      1       1  150064        2.941     0.001636
enh75229     2  193530100  193531100      2       1  150064       2.2128     0.013456
enh75230     2  193678800  193679800      4       2  150064       2.1008     0.017831
enh75231     2  193850600  193851600      1       1  150064       4.9367    3.973e-07
enh75232     2  194006800  194007800      5       1  150064       4.0611   2.4423e-05
enh75233     2  194019000  194020000      1       1  150064       2.3019      0.01067
enh75234     2  194168900  194169900      2       1  150064       2.4374    0.0073965
enh75236     2  194190000  194191000      2       1  150064       2.3995    0.0082091
enh75238     2  194246800  194247800      3       1  150064       4.0185   2.9289e-05
enh75239     2  194344400  194345400      5       3  150064       5.1753    1.138e-07
enh75240     2  194385600  194386600      3       1  150064       4.9795   3.1879e-07
enh75241     2  194544200  194545200      1       1  150064       1.6459      0.04989
enh75251     2  195086000  195087000      1       1  150064       2.1299      0.01659
enh75269     2  196385200  196386200      5       2  150064        3.413    0.0003213
enh75270     2  196397300  196398300      4       1  150064       3.4271   0.00030498
enh75271     2  196424000  196425000      3       1  150064        3.563   0.00018331
enh75272     2  196434700  196435700      1       1  150064       2.3371     0.009717
enh75276     2  196459900  196460900      4       1  150064       1.7159     0.043092
enh75278     2  196465600  196466600      2       1  150064       2.4135    0.0079001
enh75279     2  196468200  196469200      6       2  150064       1.9773     0.024006
enh75281     2  196476100  196477100      4       2  150064       1.9264     0.027028
enh75288     2  196510600  196511600      1       1  150064       1.9475      0.02574
enh75293     2  196548900  196549900      3       2  150064       2.4345    0.0074563
enh75294     2  196551700  196552700      1       1  150064       2.1163      0.01716
enh75298     2  196639100  196640100      1       1  150064       2.2708      0.01158
enh75306     2  196924100  196925100      2       1  150064       2.9011    0.0018596
enh75307     2  196961400  196962400      2       1  150064       1.6877     0.045734
enh75308     2  196966000  196967000      2       1  150064       1.6737       0.0471
enh75309     2  196976600  196977600      3       1  150064       1.8839     0.029786
enh75310     2  196978500  196979500      1       1  150064       2.1625      0.01529
enh75311     2  196988300  196989300      1       1  150064       2.0077      0.02234
enh75312     2  197001500  197002500      1       1  150064       2.0268      0.02134
enh75316     2  197033100  197034100      1       1  150064       1.6869      0.04581
enh75322     2  197235000  197236000      3       1  150064       1.9985     0.022829
enh75326     2  197331100  197332100      1       1  150064       2.7885     0.002648
enh75327     2  197392000  197393000      5       3  150064       3.9775   3.4818e-05
enh75330     2  197466000  197467000      2       1  150064       2.7355    0.0031146
enh75341     2  197830900  197831900      3       1  150064        1.838     0.033033
enh75342     2  197836200  197837200      3       2  150064       1.9183     0.027538
enh75345     2  197874400  197875400      8       4  150064       2.2193     0.013234
enh75346     2  197955300  197956300      2       1  150064       2.7055    0.0034098
enh75349     2  198029200  198030200      2       1  150064       2.3458    0.0094928
enh75354     2  198295300  198296300      2       1  150064       1.6989     0.044668
enh75366     2  198478400  198479400      1       1  150064       1.9758      0.02409
enh75367     2  198484400  198485400      2       1  150064       5.2791   6.4921e-08
enh75368     2  198492200  198493200      5       1  150064       2.9932    0.0013802
enh75370     2  198521900  198522900      4       2  150064       5.1526   1.2845e-07
enh75374     2  198540800  198541800      2       1  150064       4.6838    1.408e-06
enh75375     2  198568700  198569700      1       1  150064       4.1225    1.874e-05
enh75377     2  198721900  198722900      2       1  150064       4.8696   5.5923e-07
enh75380     2  198737800  198738800      2       1  150064       3.7759   7.9729e-05
enh75382     2  198753600  198754600      2       1  150064       4.2409   1.1133e-05
enh75385     2  198937000  198938000      2       1  150064       4.7445   1.0451e-06
enh75396     2  199479200  199480200      3       1  150064         2.06     0.019701
enh75400     2  199885000  199886000      5       2  150064       2.4284     0.007583
enh75405     2  200028400  200029400      2       1  150064       4.5229   3.0502e-06
enh75406     2  200043200  200044200      3       1  150064       4.5635   2.5155e-06
enh75407     2  200050500  200051500      1       1  150064       4.8974    4.856e-07
enh75408     2  200056000  200057000      3       2  150064       4.2029   1.3175e-05
enh75409     2  200117000  200118000      4       2  150064       3.7458   8.9908e-05
enh75410     2  200132600  200133600      2       1  150064         3.74   9.2004e-05
enh75411     2  200142500  200143500      4       1  150064       2.5583    0.0052597
enh75412     2  200199200  200200200      3       2  150064       3.8357   6.2593e-05
enh75413     2  200220500  200221500      2       1  150064       4.1737   1.4982e-05
enh75415     2  200262900  200263900      2       1  150064       2.0589     0.019751
enh75418     2  200276400  200277400      2       1  150064       3.4618   0.00026826
enh75419     2  200288400  200289400      3       1  150064        3.696   0.00010951
enh75423     2  200304900  200305900      2       1  150064       4.2969   8.6592e-06
enh75428     2  200435700  200436700      2       1  150064       2.0346     0.020947
enh75440     2  200669100  200670100      5       3  150064       2.8315    0.0023163
enh75441     2  200676200  200677200      1       1  150064       4.2413    1.111e-05
enh75444     2  200712000  200713000      1       1  150064       4.1027    2.042e-05
enh75445     2  200716100  200717100      1       1  150064       7.4192     5.89e-14
enh75447     2  200733400  200734400      3       2  150064       5.6935   6.2246e-09
enh75448     2  200774300  200775300      1       1  150064       7.1749    3.618e-13
enh75449     2  200778500  200779500      3       2  150064       3.7227   9.8536e-05
enh75451     2  200787100  200788100      6       2  150064       5.9093   1.7179e-09
enh75452     2  200792600  200793600      3       2  150064       5.6647   7.3635e-09
enh75453     2  200817700  200818700      2       1  150064       5.8308   2.7575e-09
enh75455     2  200822400  200823400      5       2  150064       5.7679    4.014e-09
enh75457     2  200847900  200848900      7       4  150064       5.4293   2.8286e-08
enh75460     2  200890200  200891200      4       2  150064       3.7224   9.8683e-05
enh75461     2  200904500  200905500      2       1  150064       5.5961   1.0958e-08
enh75462     2  200919600  200920600      2       1  150064        6.014   9.0495e-10
enh75464     2  200946000  200947000      2       1  150064       1.7517     0.039912
enh75469     2  200995400  200996400      3       2  150064       2.3616    0.0090976
enh75470     2  201001500  201002500      4       2  150064       3.4516   0.00027861
enh75471     2  201023600  201024600      1       1  150064       6.7233    8.882e-12
enh75473     2  201042200  201043200      1       1  150064       3.5659    0.0001813
enh75475     2  201056800  201057800      3       1  150064       6.0177    8.843e-10
enh75477     2  201066300  201067300      4       2  150064       5.0037   2.8117e-07
enh75478     2  201077600  201078600      4       2  150064       6.1014   5.2556e-10
enh75479     2  201079300  201080300      1       1  150064       2.4929     0.006336
enh75482     2  201123800  201124800      3       2  150064       1.6865     0.045849
enh75483     2  201139100  201140100      2       1  150064       4.0852   2.2017e-05
enh75485     2  201176900  201177900      5       2  150064       2.5004    0.0062028
enh75486     2  201179600  201180600      3       2  150064       2.5797     0.004945
enh75487     2  201181300  201182300      4       2  150064       4.6447    1.703e-06
enh75488     2  201184000  201185000      2       1  150064       1.8411     0.032803
enh75490     2  201199800  201200800      2       1  150064        4.056   2.4955e-05
enh75495     2  201212700  201213700      4       2  150064        1.711     0.043541
enh75496     2  201215700  201216700      4       2  150064       2.0061     0.022422
enh75498     2  201225600  201226600      2       1  150064       4.7202   1.1779e-06
enh75499     2  201228600  201229600      3       1  150064       4.8698   5.5857e-07
enh75501     2  201232500  201233500      4       2  150064       5.1196   1.5312e-07
enh75502     2  201237200  201238200      2       1  150064       2.5634    0.0051829
enh75503     2  201241500  201242500      3       2  150064       5.6536    7.856e-09
enh75505     2  201248300  201249300      1       1  150064       3.2062    0.0006724
enh75508     2  201270000  201271000      3       1  150064       3.3255   0.00044135
enh75510     2  201276200  201277200      3       1  150064        3.257   0.00056302
enh75511     2  201281100  201282100      3       1  150064       3.4849   0.00024619
enh75512     2  201290100  201291100      5       3  150064       4.1616   1.5802e-05
enh75514     2  201318400  201319400      2       1  150064       3.4848   0.00024621
enh75515     2  201334300  201335300      4       2  150064        1.808     0.035305
enh75519     2  201392200  201393200      1       1  150064       2.5746     0.005018
enh75555     2  202118800  202119800      8       4  150064        3.382   0.00035982
enh75597     2  202827200  202828200      5       3  150064       2.0115     0.022137
enh75600     2  202842300  202843300      5       1  150064       1.7077     0.043844
enh75627     2  203113300  203114300      1       1  150064       1.7039       0.0442
enh75647     2  203362400  203363400      4       2  150064       1.8836     0.029807
enh75650     2  203453100  203454100      2       1  150064       1.7147     0.043196
enh75657     2  203670400  203671400      1       1  150064       1.9178      0.02757
enh75659     2  203830300  203831300      7       3  150064       2.0758     0.018955
enh75660     2  203878000  203879000      1       1  150064       2.9017     0.001856
enh75664     2  203991300  203992300      3       2  150064       2.3332    0.0098194
enh75665     2  204104900  204105900      2       1  150064       2.6149    0.0044624
enh75666     2  204123100  204124100      2       1  150064       2.4484    0.0071737
enh75669     2  204211800  204212800      2       1  150064       1.7092     0.043706
enh75671     2  204327700  204328700      4       1  150064       2.1728     0.014899
enh75672     2  204349100  204350100      2       1  150064       2.4373    0.0073984
enh75673     2  204374800  204375800      1       1  150064       2.3611     0.009111
enh75709     2  205133300  205134300      2       1  150064        1.849     0.032229
enh75738     2  205837200  205838200      1       1  150064       2.1553      0.01557
enh75742     2  205918600  205919600      1       1  150064       1.7133      0.04333
enh75772     2  206360600  206361600      2       1  150064       1.8145     0.034801
enh75775     2  206410200  206411200      2       1  150064       1.7477     0.040258
enh75792     2  206570900  206571900      1       1  150064       2.3354     0.009761
enh75815     2  206940900  206941900      3       2  150064       1.7743      0.03801
enh75816     2  206942500  206943500      2       1  150064       2.0254     0.021414
enh75821     2  207027500  207028500      4       2  150064       2.0237     0.021501
enh75822     2  207058600  207059600      4       2  150064       1.7979     0.036099
enh75824     2  207076200  207077200      1       1  150064       1.6566       0.0488
enh75831     2  207142800  207143800      3       2  150064       2.3079     0.010503
enh75866     2  207911200  207912200      3       2  150064       1.8611     0.031363
enh75888     2  208014700  208015700      2       1  150064       2.2176     0.013292
enh75892     2  208079700  208080700      2       1  150064       2.3195     0.010183
enh75893     2  208087000  208088000      4       2  150064        2.166     0.015154
enh75894     2  208089900  208090900      3       2  150064       2.3381    0.0096897
enh75895     2  208092300  208093300      5       2  150064       1.7754     0.037919
enh75908     2  208209000  208210000      6       3  150064       1.6658     0.047872
enh75910     2  208227400  208228400      2       1  150064       3.2475    0.0005822
enh75911     2  208234300  208235300      3       2  150064       2.7171    0.0032928
enh75912     2  208249500  208250500      2       1  150064       2.2641     0.011785
enh75915     2  208272900  208273900      5       2  150064       2.9997    0.0013511
enh75923     2  208339500  208340500      7       2  150064       3.3184   0.00045259
enh75925     2  208363400  208364400      3       2  150064       2.4476    0.0071898
enh75926     2  208369200  208370200      4       1  150064       3.2299    0.0006191
enh75929     2  208401800  208402800      1       1  150064       4.1549    1.627e-05
enh75932     2  208481600  208482600      3       1  150064       3.7659    8.296e-05
enh75933     2  208497300  208498300      2       1  150064       3.4618   0.00026826
enh75934     2  208500000  208501000      1       1  150064       3.8856    5.104e-05
enh75978     2  209047700  209048700      1       1  150064       1.7304      0.04178
enh75980     2  209051000  209052000      1       1  150064       1.7712      0.03826
enh75983     2  209078200  209079200      1       1  150064       1.8089      0.03523
enh76010     2  209958400  209959400      5       2  150064       1.9316     0.026702
enh76013     2  209981800  209982800      1       1  150064       1.6625      0.04821
enh76033     2  210292600  210293600      2       1  150064       1.6461     0.049876
enh76044     2  210464800  210465800      2       1  150064       2.4996    0.0062159
enh76049     2  210501700  210502700      3       1  150064       2.1157     0.017187
enh76051     2  210530600  210531600      1       1  150064       2.3524     0.009327
enh76081     2  211367900  211368900      2       1  150064       1.6503     0.049444
enh76091     2  211484900  211485900      4       2  150064        2.385    0.0085392
enh76108     2  212194800  212195800      4       2  150064       1.7971      0.03616
enh76111     2  212209200  212210200      4       2  150064       1.7408     0.040859
enh76113     2  212224800  212225800      4       2  150064        1.966     0.024652
enh76116     2  212255300  212256300      2       1  150064       1.9995     0.022776
enh76118     2  212319200  212320200      1       1  150064       3.3681    0.0003784
enh76122     2  212352100  212353100      3       2  150064       1.6569     0.048772
enh76145     2  213102100  213103100      3       2  150064       1.9335     0.026586
enh76146     2  213110000  213111000      3       1  150064       2.8409    0.0022496
enh76149     2  213248200  213249200      1       1  150064        2.934     0.001673
enh76157     2  213641500  213642500      4       1  150064       1.8196     0.034408
enh76209     2  215290900  215291900      3       2  150064         2.45    0.0071431
enh76210     2  215314800  215315800      4       1  150064       2.9938    0.0013776
enh76213     2  215571300  215572300      4       2  150064       1.8761     0.030322
enh76253     2  216636500  216637500      4       2  150064       1.6504      0.04943
enh76284     2  217045900  217046900      3       1  150064       2.0171     0.021842
enh76296     2  217171300  217172300      2       1  150064       1.8372     0.033093
enh76305     2  217256700  217257700      1       1  150064       2.4287     0.007576
enh76314     2  217366600  217367600      3       2  150064       2.8024    0.0025361
enh76322     2  217448900  217449900      3       2  150064       2.1276     0.016683
enh76328     2  217483800  217484800      4       2  150064       1.9169     0.027628
enh76329     2  217494400  217495400      2       1  150064       3.3427   0.00041486
enh76330     2  217502000  217503000      2       1  150064       1.9028     0.028536
enh76331     2  217508400  217509400      1       1  150064        1.787      0.03697
enh76334     2  217521800  217522800      3       1  150064        1.825     0.033998
enh76335     2  217529900  217530900      1       1  150064       2.3264     0.009999
enh76338     2  217627900  217628900      2       1  150064       2.0977     0.017967
enh76346     2  217788900  217789900      4       2  150064       2.0073     0.022358
enh76375     2  218654000  218655000      7       2  150064       2.4717    0.0067242
enh76384     2  218776600  218777600      3       1  150064       1.8361     0.033171
enh76391     2  218824400  218825400      7       2  150064       1.6735     0.047116
enh76447     2  219973800  219974800      1       1  150064       2.3145      0.01032
enh76449     2  220022000  220023000      2       1  150064        2.691    0.0035614
enh76476     2  220340200  220341200      3       1  150064         2.09     0.018311
enh76507     2  220796000  220797000      8       1  150064       2.3761     0.008749
enh76508     2  220825000  220826000      6       1  150064        2.254     0.012098
enh76530     2  221813700  221814700      2       1  150064       2.0733     0.019075
enh76551     2  222313400  222314400      4       2  150064       2.1559     0.015546
enh76560     2  222383700  222384700      3       2  150064       2.6792      0.00369
enh76561     2  222391900  222392900      2       1  150064        2.968    0.0014987
enh76562     2  222394800  222395800      3       2  150064       1.6472     0.049754
enh76571     2  222465800  222466800      1       1  150064       2.2991      0.01075
enh76582     2  222576100  222577100      1       1  150064        1.807      0.03538
enh76585     2  222644500  222645500      3       1  150064        2.206     0.013693
enh76591     2  222683400  222684400      1       1  150064       1.8588      0.03153
enh76599     2  222889300  222890300      1       1  150064       1.7883      0.03686
enh76619     2  223568300  223569300      2       1  150064       1.7747     0.037973
enh76672     2  224402800  224403800      4       2  150064       1.8459     0.032452
enh76674     2  224428000  224429000      1       1  150064       2.1643      0.01522
enh76711     2  224890100  224891100      5       3  150064       1.7043     0.044167
enh76721     2  225075500  225076500      4       1  150064       2.5992    0.0046721
enh76731     2  225183400  225184400      5       1  150064       1.6546     0.048999
enh76732     2  225264200  225265200      3       1  150064       2.6498    0.0040264
enh76733     2  225281600  225282600     10       3  150064       2.8162    0.0024301
enh76734     2  225298400  225299400     13       4  150064       2.6853     0.003623
enh76735     2  225319400  225320400      4       2  150064       2.8975    0.0018807
enh76739     2  225349800  225350800      2       1  150064       1.9061     0.028321
enh76741     2  225384800  225385800      3       2  150064       3.6737   0.00011953
enh76743     2  225396800  225397800      4       2  150064       4.6875   1.3829e-06
enh76744     2  225398600  225399600      6       3  150064       2.1275      0.01669
enh76746     2  225410200  225411200      1       1  150064       2.3812     0.008627
enh76747     2  225412500  225413500      3       2  150064        4.235   1.1426e-05
enh76749     2  225425800  225426800      6       3  150064       3.0012    0.0013445
enh76751     2  225434700  225435700      1       1  150064       1.6773      0.04674
enh76753     2  225446700  225447700      2       1  150064       4.7216   1.1702e-06
enh76758     2  225800500  225801500      3       2  150064       1.7734      0.03808
enh76764     2  225936900  225937900      4       1  150064       2.5217    0.0058396
enh76766     2  225984400  225985400      6       2  150064       1.8353     0.033228
enh76767     2  226046900  226047900      9       2  150064       1.7115     0.043493
enh76801     2  227306300  227307300      1       1  150064       1.9067      0.02828
enh76805     2  227349000  227350000      6       4  150064       2.0659     0.019421
enh76830     2  227701900  227702900      2       1  150064        1.826     0.033928
enh76831     2  227727000  227728000      4       1  150064       2.3948    0.0083141
enh76833     2  227733400  227734400      5       2  150064        1.886     0.029647
enh76834     2  227739200  227740200      2       1  150064       2.0421     0.020573
enh76837     2  227841500  227842500      2       1  150064       2.0638      0.01952
enh76855     2  228318800  228319800      2       1  150064       2.2063     0.013681
enh76856     2  228329200  228330200      9       5  150064       2.0141     0.021998
enh76857     2  228330900  228331900      2       1  150064       2.2141     0.013412
enh76868     2  228382200  228383200      3       2  150064       1.7766     0.037816
enh76869     2  228383200  228384200      8       4  150064       2.3467    0.0094713
enh76881     2  228675800  228676800      2       1  150064       1.6524     0.049225
enh76895     2  229290000  229291000      9       3  150064       5.0434   2.2867e-07
enh76896     2  229290800  229291800      7       3  150064       5.2903   6.1066e-08
enh76897     2  229369000  229370000      4       1  150064        2.648    0.0040479
enh76925     2  230562600  230563600      3       1  150064       2.6316    0.0042491
enh76935     2  230747200  230748200      2       1  150064       1.9591     0.025049
enh76945     2  230844800  230845800      1       1  150064        2.353     0.009312
enh76948     2  231094500  231095500      1       1  150064       2.4535     0.007073
enh77026     2  232263400  232264400      3       2  150064       1.7419      0.04076
enh77027     2  232264700  232265700      1       1  150064       2.3044       0.0106
enh77037     2  232325800  232326800      1       1  150064       2.7003     0.003464
enh77045     2  232470100  232471100      2       1  150064       1.7846      0.03716
enh77055     2  232528600  232529600      3       1  150064       2.1975     0.013994
enh77056     2  232532000  232533000      2       1  150064       2.2746     0.011466
enh77060     2  232539400  232540400      4       2  150064       1.6685     0.047604
enh77083     2  232870800  232871800      3       1  150064       1.7645     0.038824
enh77092     2  233047800  233048800      3       2  150064       1.9809     0.023799
enh77093     2  233061100  233062100      3       1  150064       2.7182    0.0032822
enh77096     2  233095600  233096600      1       1  150064       1.8444      0.03256
enh77103     2  233234000  233235000     12       6  150064       2.4141    0.0078881
enh77105     2  233289100  233290100      2       1  150064       2.4092    0.0079936
enh77106     2  233297100  233298100      5       2  150064       2.5456    0.0054541
enh77107     2  233308500  233309500      3       2  150064       1.9571     0.025168
enh77111     2  233453200  233454200      3       1  150064       1.7228     0.042464
enh77116     2  233560800  233561800      3       2  150064       4.9199   4.3302e-07
enh77119     2  233640700  233641700      4       2  150064       5.6966   6.1121e-09
enh77122     2  233702900  233703900      1       1  150064       3.5443    0.0001968
enh77124     2  233771600  233772600      1       1  150064       3.1983    0.0006912
enh77130     2  233913600  233914600      3       1  150064       2.5327    0.0056589
enh77131     2  233915700  233916700      5       2  150064       2.6291    0.0042812
enh77171     2  235044500  235045500      2       1  150064       1.8077     0.035326
enh77193     2  235359800  235360800      1       1  150064       1.7137      0.04329
enh77195     2  235437100  235438100      2       1  150064       1.6764     0.046832
enh77203     2  235509400  235510400      8       2  150064       2.2349     0.012714
enh77263     2  236115100  236116100      3       1  150064       1.9559     0.025236
enh77265     2  236182400  236183400      9       1  150064       1.9096     0.028094
enh77277     2  236419600  236420600      2       1  150064        2.523    0.0058172
enh77287     2  236471700  236472700      1       1  150064       2.0511      0.02013
enh77300     2  236514200  236515200      2       1  150064       1.8384     0.032999
enh77303     2  236542400  236543400      2       1  150064       2.4682    0.0067903
enh77304     2  236549100  236550100      3       2  150064       2.2041     0.013757
enh77305     2  236552200  236553200      5       2  150064       1.6555     0.048915
enh77319     2  236611100  236612100      4       2  150064        1.647     0.049783
enh77327     2  236703300  236704300      1       1  150064       1.9305      0.02677
enh77330     2  236744600  236745600      2       1  150064       2.9912    0.0013896
enh77335     2  236812300  236813300      4       2  150064       2.2398     0.012552
enh77340     2  236897300  236898300      1       1  150064       1.7745      0.03799
enh77362     2  237246900  237247900      2       1  150064       2.0376     0.020796
enh77365     2  237310500  237311500      1       1  150064       2.2724      0.01153
enh77366     2  237340700  237341700      1       1  150064       2.3587     0.009169
enh77368     2  237393000  237394000      1       1  150064       1.9956      0.02299
enh77369     2  237394000  237395000      1       1  150064       2.0706       0.0192
enh77376     2  237551000  237552000      4       2  150064       2.2977     0.010791
enh77459     2  238603100  238604100      1       1  150064       1.7474      0.04028
enh77478     2  238652500  238653500      6       1  150064       1.9289     0.026871
enh77586     2  240884500  240885500      4       2  150064       1.6697     0.047489
enh77626     2  241948200  241949200      4       2  150064       1.9416     0.026094
enh77627     2  241949800  241950800      1       1  150064       1.6691      0.04755
enh77637     2  242150400  242151400      3       1  150064       1.6709     0.047373
enh77651     2  242251300  242252300      3       2  150064        1.831     0.033553
enh77663     2  242504600  242505600      1       1  150064       3.0935    0.0009892
enh77666     2  242574300  242575300      3       2  150064       1.8432     0.032647
enh77667     2  242579900  242580900      2       1  150064       1.7526     0.039839
enh77672     2  242604400  242605400      2       1  150064       1.8155      0.03472
enh77689     2  242842700  242843700      1       1  150064       1.7911      0.03664
enh77717     3    1331100    1332100      5       2  150064       1.7006     0.044513
enh77730     3    2218500    2219500      2       1  150064       2.0206     0.021659
enh77734     3    2390500    2391500      7       2  150064       2.0241     0.021482
enh77737     3    2415400    2416400      3       2  150064       1.8755     0.030362
enh77738     3    2462100    2463100      9       2  150064       2.1342     0.016414
enh77739     3    2463000    2464000      6       2  150064       2.4979    0.0062466
enh77742     3    2559000    2560000      3       1  150064        5.207   9.5969e-08
enh77743     3    2569200    2570200      6       4  150064       3.1979   0.00069224
enh77779     3    3357900    3358900      2       1  150064       2.7382    0.0030885
enh77824     3    4574800    4575800      5       2  150064       1.7767      0.03781
enh77838     3    4771900    4772900      3       2  150064       1.6856      0.04594
enh77848     3    4895000    4896000      2       1  150064       2.2102     0.013545
enh77850     3    4948300    4949300      3       1  150064       1.6583     0.048631
enh77871     3    5230800    5231800      4       2  150064       2.2906     0.010994
enh77877     3    5237900    5238900      1       1  150064       2.1472      0.01589
enh77881     3    5263900    5264900      6       3  150064       2.4224    0.0077092
enh77892     3    6107200    6108200      1       1  150064       1.8277       0.0338
enh77919     3    7267800    7268800      4       1  150064       1.9051     0.028382
enh77938     3    7995400    7996400      4       2  150064       2.2197      0.01322
enh77941     3    8141800    8142800      2       1  150064       1.7395      0.04097
enh77957     3    8497700    8498700      1       1  150064       1.9572      0.02516
enh77994     3    9166700    9167700      2       1  150064       2.2271     0.012969
enh78013     3    9435600    9436600      4       2  150064       1.7764     0.037835
enh78016     3    9451000    9452000      3       2  150064       2.2399      0.01255
enh78017     3    9455600    9456600      3       2  150064       2.1035     0.017711
enh78018     3    9461600    9462600      2       1  150064       2.2432     0.012441
enh78019     3    9463100    9464100      3       1  150064       2.0951     0.018083
enh78020     3    9464600    9465600      3       2  150064       1.6735     0.047116
enh78021     3    9592400    9593400      1       1  150064       2.0944      0.01811
enh78054     3   10235500   10236500      3       2  150064       2.4341    0.0074644
enh78063     3   10394200   10395200      4       1  150064       2.7762    0.0027495
enh78064     3   10399200   10400200      3       2  150064       3.2298   0.00061938
enh78066     3   10436800   10437800      3       2  150064       2.3382    0.0096895
enh78067     3   10512000   10513000      6       2  150064       1.8425     0.032699
enh78068     3   10593600   10594600      3       1  150064       2.2016     0.013848
enh78069     3   10595200   10596200      4       2  150064       2.8506    0.0021819
enh78086     3   11433500   11434500      4       1  150064       1.9958     0.022977
enh78116     3   11680700   11681700      4       2  150064        2.301     0.010695
enh78119     3   11702100   11703100      3       1  150064       2.5495    0.0053936
enh78129     3   11886100   11887100      7       1  150064       2.3975    0.0082534
enh78137     3   12066400   12067400      3       2  150064       2.2733     0.011504
enh78141     3   12114200   12115200      1       1  150064        1.821       0.0343
enh78149     3   12467900   12468900      4       2  150064         2.39    0.0084248
enh78150     3   12482600   12483600      3       2  150064       3.1767   0.00074483
enh78151     3   12485600   12486600      3       2  150064       3.6089   0.00015378
enh78152     3   12486300   12487300      6       3  150064       2.1171     0.017124
enh78153     3   12524400   12525400      3       1  150064       1.9132     0.027863
enh78157     3   12600900   12601900      2       1  150064       2.4381    0.0073824
enh78158     3   12603800   12604800      4       1  150064       2.3425    0.0095783
enh78160     3   12663400   12664400      2       1  150064       1.8685     0.030845
enh78163     3   12678900   12679900      2       1  150064        2.729    0.0031768
enh78164     3   12685400   12686400      2       1  150064       1.7638     0.038879
enh78165     3   12697400   12698400      1       1  150064       2.4099     0.007979
enh78168     3   12715800   12716800      5       1  150064        2.312      0.01039
enh78170     3   12760900   12761900      2       1  150064       1.7552      0.03961
enh78171     3   12779100   12780100      2       1  150064       2.6338    0.0042217
enh78196     3   13081400   13082400      5       2  150064       2.7651     0.002845
enh78197     3   13083400   13084400      3       2  150064       2.4899    0.0063889
enh78200     3   13121600   13122600      4       2  150064        2.403    0.0081305
enh78207     3   13332000   13333000      5       2  150064       3.0892    0.0010036
enh78208     3   13338300   13339300      5       2  150064       2.0317      0.02109
enh78209     3   13342500   13343500      1       1  150064       1.7837      0.03724
enh78216     3   13514700   13515700      4       2  150064       2.1222     0.016912
enh78251     3   14162200   14163200      2       1  150064       2.1816      0.01457
enh78272     3   14385400   14386400      8       4  150064       1.7087     0.043753
enh78275     3   14408300   14409300      5       3  150064       2.3288     0.009936
enh78297     3   14550600   14551600      3       2  150064       2.6799    0.0036824
enh78298     3   14567500   14568500      4       2  150064        2.165     0.015195
enh78301     3   14596600   14597600      5       2  150064       2.8078    0.0024943
enh78302     3   14605200   14606200      3       2  150064       2.1257     0.016763
enh78313     3   14845200   14846200      1       1  150064       1.8796      0.03008
enh78314     3   14855300   14856300      2       1  150064       1.7496     0.040094
enh78317     3   14878000   14879000      4       2  150064        2.191     0.014224
enh78368     3   15767700   15768700      8       2  150064       1.6775     0.046725
enh78376     3   15836100   15837100      2       1  150064       1.7865     0.037006
enh78391     3   16017800   16018800      4       1  150064       2.2246     0.013055
enh78392     3   16024100   16025100      3       1  150064       2.0693     0.019259
enh78405     3   16440600   16441600      4       2  150064       2.0361     0.020872
enh78414     3   16558100   16559100      2       1  150064         1.85     0.032154
enh78428     3   16712600   16713600      5       3  150064       1.7476      0.04027
enh78429     3   16728700   16729700      1       1  150064        2.711     0.003354
enh78431     3   16765000   16766000      6       3  150064       1.9737     0.024207
enh78433     3   16791300   16792300      4       2  150064       2.3074     0.010515
enh78438     3   16834800   16835800      1       1  150064       2.7297      0.00317
enh78439     3   16841600   16842600      3       1  150064       2.5798    0.0049432
enh78440     3   16843400   16844400      1       1  150064       3.4167    0.0003169
enh78441     3   16851600   16852600      4       2  150064        3.013    0.0012935
enh78442     3   16878700   16879700      2       1  150064       2.6737    0.0037508
enh78444     3   16890500   16891500      3       2  150064       1.9217     0.027321
enh78449     3   16958900   16959900      4       1  150064       3.3368   0.00042379
enh78451     3   16977300   16978300      3       1  150064       1.7499     0.040067
enh78457     3   17072300   17073300      5       2  150064       1.8184     0.034503
enh78459     3   17080400   17081400      3       1  150064       2.1731     0.014887
enh78464     3   17129400   17130400      3       2  150064       1.7814     0.037421
enh78468     3   17185200   17186200      1       1  150064       2.8664     0.002076
enh78472     3   17237200   17238200      1       1  150064       4.7199     1.18e-06
enh78473     3   17375100   17376100      3       2  150064       4.7517   1.0084e-06
enh78474     3   17398200   17399200      3       1  150064       3.7936   7.4249e-05
enh78475     3   17426800   17427800      6       2  150064       4.4295   4.7227e-06
enh78476     3   17447700   17448700      2       1  150064       3.2012   0.00068429
enh78477     3   17467300   17468300      4       1  150064       1.6906     0.045459
enh78478     3   17473100   17474100      2       1  150064       3.6793   0.00011695
enh78481     3   17580700   17581700      3       1  150064       1.6586     0.048603
enh78482     3   17588100   17589100      2       1  150064       3.8997   4.8159e-05
enh78485     3   17598600   17599600      2       1  150064       1.7118     0.043464
enh78490     3   17661200   17662200      2       1  150064       4.3834   5.8411e-06
enh78491     3   17666900   17667900      4       1  150064       2.9602     0.001537
enh78492     3   17771400   17772400      2       1  150064       3.7124   0.00010265
enh78493     3   17780800   17781800      5       2  150064       4.9003   4.7839e-07
enh78494     3   17784800   17785800      4       1  150064         2.91     0.001807
enh78495     3   17801200   17802200      2       1  150064       4.5673   2.4698e-06
enh78496     3   17882100   17883100      2       1  150064       4.1648   1.5584e-05
enh78497     3   17887400   17888400      3       1  150064       4.4535   4.2248e-06
enh78499     3   17950200   17951200      4       1  150064        1.684     0.046095
enh78502     3   17986900   17987900      3       2  150064       2.1101     0.017424
enh78508     3   18120800   18121800      3       2  150064       1.7156     0.043118
enh78510     3   18144900   18145900      3       2  150064       1.8271     0.033844
enh78517     3   18277100   18278100      6       3  150064       3.0621     0.001099
enh78521     3   18365700   18366700      4       2  150064       3.1032   0.00095733
enh78524     3   18379800   18380800      3       1  150064       1.8838     0.029798
enh78525     3   18386800   18387800      1       1  150064       1.6703      0.04743
enh78528     3   18403400   18404400      6       3  150064       1.6628     0.048178
enh78529     3   18404800   18405800      3       2  150064       1.7196      0.04275
enh78530     3   18414700   18415700      3       1  150064       1.7903       0.0367
enh78531     3   18421400   18422400      6       2  150064       1.8334     0.033369
enh78536     3   18468000   18469000      2       1  150064       1.8385     0.032998
enh78595     3   19939600   19940600      3       1  150064       2.5761    0.0049956
enh78596     3   19991300   19992300      6       3  150064       1.6766     0.046809
enh78597     3   20028900   20029900      5       2  150064       1.6608     0.048381
enh78610     3   20329300   20330300      3       2  150064       1.7041     0.044182
enh78642     3   21541700   21542700      2       1  150064       1.9928     0.023141
enh78649     3   21686400   21687400      5       2  150064       1.9394     0.026225
enh78650     3   21706600   21707600      3       2  150064       2.0251     0.021429
enh78654     3   21956400   21957400      9       3  150064       2.4026    0.0081387
enh78655     3   21960900   21961900     17       3  150064       2.2201     0.013206
enh78676     3   23136800   23137800      2       1  150064       1.9492     0.025634
enh78683     3   23278200   23279200      6       2  150064       1.6463     0.049855
enh78730     3   23769900   23770900      1       1  150064       1.8874      0.02955
enh78744     3   23861000   23862000      4       2  150064       2.7034    0.0034315
enh78745     3   23863300   23864300      3       2  150064       2.1025     0.017754
enh78757     3   23933700   23934700      3       1  150064       1.7479     0.040239
enh78762     3   23984600   23985600      1       1  150064       1.9312      0.02673
enh78763     3   23989200   23990200      5       2  150064        1.698     0.044755
enh78764     3   24023500   24024500      3       2  150064       2.1876      0.01435
enh78766     3   24040300   24041300      2       1  150064       2.0099     0.022223
enh78768     3   24143200   24144200      6       2  150064        3.521   0.00021493
enh78773     3   24214100   24215100      5       3  150064       4.1781   1.4699e-05
enh78784     3   24519400   24520400      5       2  150064       2.6761    0.0037242
enh78785     3   24539200   24540200      3       1  150064        2.182     0.014554
enh78808     3   25184500   25185500      8       3  150064       1.6697      0.04749
enh78815     3   25329800   25330800      3       2  150064        2.342    0.0095905
enh78818     3   25365000   25366000      4       1  150064       2.1286     0.016644
enh78819     3   25391400   25392400      2       1  150064       2.0229      0.02154
enh78841     3   25789300   25790300      1       1  150064        1.931      0.02674
enh78842     3   25822600   25823600      2       1  150064       1.8144      0.03481
enh78945     3   28711200   28712200      3       2  150064       2.2584     0.011962
enh78951     3   28832700   28833700      1       1  150064       2.7854     0.002673
enh78958     3   29106400   29107400      3       2  150064       1.7733     0.038092
enh78984     3   29447400   29448400      6       2  150064       2.2667     0.011705
enh78990     3   29482100   29483100      8       4  150064       1.9267     0.027011
enh78996     3   29556000   29557000      3       1  150064       1.7095     0.043679
enh78999     3   29606200   29607200      4       2  150064       1.8976     0.028875
enh79006     3   29684100   29685100      1       1  150064       2.0431      0.02052
enh79007     3   29696100   29697100      6       3  150064       1.8322     0.033463
enh79009     3   29735900   29736900      4       1  150064       2.4144    0.0078807
enh79011     3   29781300   29782300      1       1  150064       2.7627     0.002866
enh79015     3   29800600   29801600      1       1  150064       3.0275     0.001233
enh79021     3   29909900   29910900      1       1  150064       2.2386      0.01259
enh79023     3   29964400   29965400      3       1  150064       3.9647   3.6751e-05
enh79024     3   29966000   29967000      1       1  150064       2.7555      0.00293
enh79025     3   29974800   29975800      5       2  150064       1.7301     0.041808
enh79026     3   30013500   30014500      3       1  150064       1.8457     0.032465
enh79027     3   30046000   30047000      2       1  150064       3.3713   0.00037412
enh79028     3   30048800   30049800      3       1  150064       3.9771   3.4876e-05
enh79029     3   30085100   30086100      5       3  150064        4.825   6.9993e-07
enh79030     3   30126400   30127400      8       2  150064       2.6836    0.0036414
enh79031     3   30138900   30139900      2       1  150064       2.2278     0.012947
enh79033     3   30188400   30189400      3       2  150064       1.9411     0.026126
enh79036     3   30273500   30274500      4       2  150064       1.7554     0.039599
enh79037     3   30287500   30288500      5       2  150064       1.8075     0.035346
enh79038     3   30300100   30301100      4       2  150064       2.4811    0.0065483
enh79039     3   30323600   30324600      5       3  150064       2.4395    0.0073537
enh79051     3   30555200   30556200      2       1  150064       1.7385     0.041061
enh79066     3   30722300   30723300      3       2  150064         2.28     0.011304
enh79081     3   31126000   31127000      3       1  150064       1.8108     0.035089
enh79096     3   31391800   31392800      1       1  150064         1.96        0.025
enh79097     3   31402500   31403500      6       2  150064       1.9614     0.024913
enh79099     3   31446800   31447800      5       1  150064       2.2608     0.011885
enh79100     3   31480500   31481500      1       1  150064       2.4513     0.007118
enh79103     3   31564800   31565800      1       1  150064       2.2032      0.01379
enh79108     3   31588900   31589900      2       1  150064       2.6997    0.0034698
enh79117     3   31666400   31667400      1       1  150064       1.6819      0.04629
enh79119     3   31713800   31714800      5       2  150064       1.8948     0.029061
enh79149     3   31975700   31976700      3       1  150064        2.584    0.0048832
enh79151     3   31986700   31987700      2       1  150064       2.5406    0.0055332
enh79153     3   31993500   31994500      4       2  150064       1.9057     0.028342
enh79161     3   32019900   32020900      4       1  150064       2.3253     0.010027
enh79162     3   32044500   32045500      2       1  150064       3.1636   0.00077921
enh79169     3   32344700   32345700      4       2  150064       2.3172     0.010247
enh79170     3   32352800   32353800      4       2  150064       2.1792     0.014659
enh79215     3   32835900   32836900      2       1  150064       2.0059     0.022435
enh79218     3   32854500   32855500      4       2  150064       2.0734      0.01907
enh79224     3   32886800   32887800      3       1  150064       2.1824      0.01454
enh79225     3   32888200   32889200      4       2  150064       1.8999     0.028726
enh79241     3   33125200   33126200      1       1  150064       2.0718      0.01914
enh79244     3   33173200   33174200      2       1  150064       2.6213    0.0043794
enh79249     3   33356500   33357500      1       1  150064       2.3141      0.01033
enh79252     3   33413700   33414700      1       1  150064       3.0412     0.001178
enh79253     3   33418800   33419800      1       1  150064       2.8652     0.002084
enh79255     3   33467300   33468300      4       2  150064        2.981    0.0014365
enh79256     3   33468300   33469300      4       2  150064       2.3985    0.0082306
enh79257     3   33471100   33472100      2       1  150064       2.2573     0.011995
enh79259     3   33477800   33478800      2       1  150064       3.0634    0.0010943
enh79260     3   33483000   33484000      6       3  150064       2.7076    0.0033882
enh79261     3   33563300   33564300      2       1  150064       1.6735     0.047117
enh79262     3   33599500   33600500      1       1  150064       1.7529      0.03981
enh79263     3   33604400   33605400      2       1  150064       2.7329    0.0031389
enh79267     3   33655900   33656900      2       1  150064       1.7522     0.039871
enh79271     3   33696000   33697000      2       1  150064       1.8818     0.029929
enh79294     3   34053300   34054300      4       2  150064       2.5003    0.0062049
enh79307     3   34344800   34345800      1       1  150064       2.9824      0.00143
enh79309     3   34427700   34428700      2       1  150064       1.8861     0.029638
enh79311     3   34447800   34448800      1       1  150064        1.818      0.03453
enh79312     3   34608500   34609500      3       2  150064       1.9336     0.026583
enh79315     3   34681100   34682100      6       2  150064       2.3722    0.0088419
enh79317     3   34822500   34823500      5       2  150064       2.0909      0.01827
enh79319     3   34880800   34881800      5       2  150064       2.4135    0.0079001
enh79325     3   34961900   34962900      2       1  150064       2.3342    0.0097915
enh79328     3   35045200   35046200      4       1  150064       3.4337   0.00029765
enh79331     3   35418000   35419000      2       1  150064       2.5319    0.0056719
enh79333     3   35523500   35524500      2       1  150064       2.1599     0.015392
enh79336     3   35637200   35638200      3       2  150064       1.7108      0.04356
enh79346     3   35940900   35941900      3       2  150064       1.8888     0.029461
enh79359     3   36423200   36424200      1       1  150064       1.6605      0.04841
enh79363     3   36566900   36567900      2       1  150064       1.8863     0.029625
enh79369     3   36841800   36842800      3       1  150064       4.9472   3.7652e-07
enh79370     3   36884800   36885800      2       1  150064       5.3195   5.2032e-08
enh79371     3   36934400   36935400      3       1  150064       3.0222    0.0012545
enh79372     3   36949300   36950300      1       1  150064       2.8166     0.002427
enh79373     3   36965800   36966800      2       1  150064       3.5707     0.000178
enh79374     3   36966200   36967200      1       1  150064       3.8313    6.373e-05
enh79377     3   36977100   36978100      1       1  150064       2.7551     0.002934
enh79378     3   36978700   36979700      3       1  150064       3.2207   0.00063934
enh79379     3   37006600   37007600      4       2  150064       2.6997    0.0034697
enh79380     3   37010900   37011900      2       1  150064       2.8671     0.002071
enh79384     3   37173100   37174100      1       1  150064       3.0572     0.001117
enh79386     3   37204500   37205500      3       1  150064       3.0441    0.0011669
enh79389     3   37239200   37240200      2       1  150064       2.1644     0.015216
enh79391     3   37288600   37289600      1       1  150064       1.6743      0.04704
enh79392     3   37331900   37332900      5       2  150064       1.6897     0.045542
enh79393     3   37343200   37344200      3       1  150064       1.6691     0.047552
enh79398     3   37708500   37709500      4       2  150064       1.8345     0.033287
enh79403     3   37781100   37782100      3       2  150064       1.8155     0.034725
enh79404     3   37784100   37785100      4       2  150064       2.4055    0.0080749
enh79405     3   37803400   37804400      1       1  150064        1.677      0.04677
enh79406     3   37807500   37808500      2       1  150064        1.692     0.045323
enh79409     3   37866000   37867000      2       1  150064       2.1886     0.014311
enh79410     3   37874800   37875800      1       1  150064       3.4061    0.0003295
enh79413     3   37906900   37907900      2       1  150064        2.173     0.014889
enh79416     3   37940300   37941300      4       2  150064       2.6076    0.0045593
enh79418     3   37950300   37951300      2       1  150064       3.2903   0.00050048
enh79419     3   37952100   37953100      4       1  150064       3.5504    0.0001923
enh79420     3   37957600   37958600      4       2  150064       3.7603   8.4841e-05
enh79421     3   37959600   37960600      6       3  150064       3.2575   0.00056198
enh79422     3   37963900   37964900      2       1  150064       3.7265   9.7082e-05
enh79423     3   37965900   37966900      5       2  150064       2.7937    0.0026054
enh79424     3   37977400   37978400      3       2  150064        3.341    0.0004174
enh79425     3   37987000   37988000      3       2  150064       2.8174    0.0024209
enh79426     3   37997900   37998900      2       1  150064       2.0516     0.020107
enh79429     3   38032200   38033200      3       1  150064       1.7635     0.038911
enh79446     3   38468200   38469200      3       2  150064       2.8695    0.0020558
enh79447     3   38493800   38494800      5       2  150064       3.3582   0.00039223
enh79448     3   38497600   38498600      5       1  150064       3.0905   0.00099896
enh79449     3   38499600   38500600      2       1  150064       2.9328    0.0016794
enh79453     3   38573300   38574300      3       1  150064       2.9445    0.0016171
enh79454     3   38577900   38578900      2       1  150064       2.9532    0.0015727
enh79455     3   38589600   38590600      1       1  150064       3.2215    0.0006375
enh79456     3   38620400   38621400      2       1  150064       1.8275     0.033811
enh79460     3   38682000   38683000      3       2  150064       2.9786    0.0014479
enh79461     3   38699200   38700200      4       2  150064       2.2558     0.012041
enh79469     3   39054500   39055500      4       2  150064       2.1761     0.014774
enh79471     3   39146900   39147900      1       1  150064       2.2728      0.01152
enh79513     3   40063400   40064400      5       3  150064        2.601    0.0046474
enh79514     3   40078600   40079600      3       1  150064       2.0395     0.020702
enh79537     3   40722900   40723900      2       1  150064       1.9059     0.028332
enh79629     3   42190300   42191300      3       2  150064       3.2587   0.00055968
enh79632     3   42202600   42203600      1       1  150064       1.7506      0.04001
enh79634     3   42205200   42206200      3       2  150064        1.876      0.03033
enh79635     3   42205600   42206600      2       1  150064       1.7237     0.042378
enh79636     3   42220300   42221300      5       2  150064       2.7289    0.0031772
enh79637     3   42225300   42226300      4       2  150064       2.0604     0.019678
enh79638     3   42233600   42234600      6       2  150064       1.9939     0.023082
enh79644     3   42481700   42482700      3       1  150064       1.8931     0.029173
enh79652     3   42576900   42577900      3       1  150064       2.6543    0.0039736
enh79660     3   42644200   42645200      3       2  150064       1.7247     0.042289
enh79665     3   42693000   42694000      2       1  150064       2.1973     0.013999
enh79700     3   43358400   43359400      2       1  150064       1.7782     0.037685
enh79723     3   43647500   43648500      5       2  150064       1.6479     0.049689
enh79725     3   43688700   43689700      2       1  150064       2.1929     0.014158
enh79727     3   43710300   43711300      2       1  150064       3.5141   0.00022065
enh79731     3   43737500   43738500      2       1  150064        3.346   0.00040994
enh79734     3   43767400   43768400      3       2  150064       2.8973     0.001882
enh79735     3   43769400   43770400      5       2  150064       3.5089   0.00022497
enh79738     3   43800200   43801200      2       1  150064       2.1932     0.014145
enh79742     3   43914300   43915300      1       1  150064       1.8833      0.02983
enh79749     3   44000800   44001800      2       1  150064       2.2344     0.012727
enh79753     3   44028800   44029800      2       1  150064       2.0919     0.018226
enh79756     3   44071900   44072900      1       1  150064       1.8716      0.03063
enh79757     3   44073600   44074600      8       3  150064        4.104   2.0301e-05
enh79761     3   44115600   44116600      4       2  150064       1.9358     0.026447
enh79768     3   44225900   44226900      5       3  150064       2.1993     0.013929
enh79769     3   44240100   44241100      4       2  150064       2.1694     0.015025
enh79774     3   44385600   44386600      3       1  150064       2.0871      0.01844
enh79775     3   44396400   44397400      1       1  150064       3.0103     0.001305
enh79776     3   44400600   44401600      2       1  150064       2.9193    0.0017543
enh79794     3   44836100   44837100      3       2  150064       3.2097   0.00066429
enh79810     3   45164700   45165700      1       1  150064       1.7014      0.04443
enh79812     3   45180300   45181300      8       4  150064       2.1403     0.016165
enh79820     3   45289200   45290200      5       2  150064       1.7251     0.042258
enh79822     3   45313500   45314500      2       1  150064        2.864    0.0020917
enh79823     3   45316400   45317400      1       1  150064       2.8312     0.002319
enh79873     3   46029200   46030200      3       1  150064       1.7268     0.042101
enh79898     3   46602300   46603300      3       2  150064       1.9465     0.025798
enh79900     3   46612900   46613900      5       3  150064       2.5339      0.00564
enh79906     3   46648900   46649900      5       3  150064       1.6996       0.0446
enh79968     3   47616600   47617600      6       3  150064       1.6861     0.045891
enh79972     3   47824200   47825200      2       1  150064       1.6567     0.048795
enh79998     3   48166500   48167500      1       1  150064       1.8551      0.03179
enh79999     3   48171700   48172700      2       1  150064       1.9356      0.02646
enh80006     3   48235800   48236800      1       1  150064       2.3208      0.01015
enh80009     3   48274100   48275100      2       1  150064       2.8184    0.0024135
enh80013     3   48318900   48319900      2       1  150064       1.7441     0.040571
enh80015     3   48411200   48412200      2       1  150064       2.1355     0.016358
enh80038     3   48634500   48635500      1       1  150064       2.0212      0.02163
enh80040     3   48661000   48662000      1       1  150064        2.289      0.01104
enh80041     3   48670900   48671900      2       1  150064       2.3372    0.0097139
enh80042     3   48674100   48675100      1       1  150064       2.2591      0.01194
enh80045     3   48701900   48702900      1       1  150064       2.6404     0.004141
enh80047     3   48730800   48731800      2       1  150064       1.7726      0.03815
enh80049     3   48737400   48738400      1       1  150064       2.3407     0.009625
enh80050     3   48737800   48738800      3       1  150064       2.1449      0.01598
enh80052     3   48740200   48741200      1       1  150064       2.0337      0.02099
enh80053     3   48745900   48746900      2       1  150064       1.6997     0.044593
enh80054     3   48752100   48753100      1       1  150064       2.2268      0.01298
enh80055     3   48754800   48755800      1       1  150064       2.1125      0.01732
enh80058     3   48872700   48873700      1       1  150064       1.7854       0.0371
enh80061     3   48934700   48935700      1       1  150064       1.9167      0.02764
enh80064     3   48986100   48987100      1       1  150064       1.9022      0.02857
enh80075     3   49156400   49157400      2       1  150064       2.1108     0.017397
enh80080     3   49210900   49211900      1       1  150064       1.9109      0.02801
enh80087     3   49423600   49424600      5       3  150064       2.2637     0.011796
enh80088     3   49437400   49438400      5       2  150064       2.2242     0.013066
enh80092     3   49450500   49451500      1       1  150064       2.4297     0.007556
enh80094     3   49458600   49459600      3       1  150064       2.1882     0.014328
enh80097     3   49496900   49497900      1       1  150064       2.1711      0.01496
enh80099     3   49503000   49504000      2       1  150064        1.769     0.038446
enh80115     3   49738400   49739400      3       2  150064       2.3215     0.010131
enh80118     3   49843500   49844500      1       1  150064       2.0166      0.02187
enh80119     3   49902100   49903100      3       1  150064        2.542    0.0055116
enh80120     3   49904700   49905700      1       1  150064       1.8158       0.0347
enh80121     3   49918300   49919300      1       1  150064       1.9222      0.02729
enh80122     3   49942900   49943900      2       1  150064       1.6838     0.046107
enh80127     3   49968000   49969000      1       1  150064       3.0538      0.00113
enh80128     3   50028200   50029200      2       1  150064       2.8345    0.0022948
enh80130     3   50040700   50041700      1       1  150064       3.2735    0.0005312
enh80131     3   50128000   50129000      4       2  150064       3.1826   0.00072983
enh80133     3   50174700   50175700      4       2  150064       1.7291     0.041896
enh80137     3   50196300   50197300      5       2  150064       2.3333    0.0098167
enh80139     3   50202500   50203500      4       2  150064       2.1295     0.016605
enh80142     3   50207800   50208800      3       2  150064       1.8383     0.033008
enh80144     3   50248300   50249300      3       2  150064       2.0777     0.018868
enh80154     3   50292000   50293000      3       2  150064       2.9169    0.0017674
enh80168     3   50409100   50410100      3       2  150064       3.0316    0.0012165
enh80172     3   50518300   50519300      2       1  150064       2.6644    0.0038561
enh80175     3   50531000   50532000      1       1  150064       3.2789     0.000521
enh80177     3   50552100   50553100      1       1  150064         2.99     0.001395
enh80207     3   50859800   50860800      3       2  150064       2.3261     0.010008
enh80227     3   51259200   51260200      1       1  150064        2.636     0.004194
enh80228     3   51371300   51372300      3       2  150064       1.8902     0.029363
enh80232     3   51425200   51426200      2       1  150064       2.0497     0.020197
enh80235     3   51532000   51533000      2       1  150064       1.8601     0.031432
enh80246     3   51737100   51738100      1       1  150064       1.8548      0.03181
enh80247     3   51768300   51769300      5       2  150064       2.2642     0.011782
enh80250     3   51807200   51808200      1       1  150064       2.1589      0.01543
enh80268     3   52036600   52037600      1       1  150064       2.0196      0.02171
enh80281     3   52200400   52201400      3       2  150064       2.7514    0.0029675
enh80284     3   52233000   52234000      1       1  150064       3.9421    4.039e-05
enh80288     3   52309100   52310100      4       2  150064       1.9093     0.028112
enh80294     3   52402100   52403100      2       1  150064       3.8245   6.5506e-05
enh80295     3   52406500   52407500      3       2  150064       4.0901   2.1562e-05
enh80298     3   52456900   52457900      1       1  150064       4.7626    9.558e-07
enh80303     3   52491100   52492100      3       2  150064       3.2098   0.00066409
enh80304     3   52565000   52566000      3       1  150064       3.3555   0.00039616
enh80306     3   52572400   52573400      5       2  150064        3.742   9.1272e-05
enh80311     3   52717800   52718800      2       1  150064       4.4416   4.4639e-06
enh80312     3   52721600   52722600      2       1  150064       4.9234   4.2524e-07
enh80313     3   52737500   52738500      1       1  150064       4.5918    2.197e-06
enh80314     3   52741200   52742200      1       1  150064       3.4679    0.0002623
enh80315     3   52749200   52750200      3       2  150064       3.9656   3.6603e-05
enh80316     3   52815800   52816800      1       1  150064       6.3754    9.124e-11
enh80317     3   52853600   52854600      3       1  150064       5.2096   9.4637e-08
enh80318     3   52868900   52869900      2       1  150064       4.8526   6.0923e-07
enh80319     3   52877000   52878000      1       1  150064       1.9797      0.02387
enh80320     3   52907500   52908500      1       1  150064       5.6131    9.939e-09
enh80321     3   52909300   52910300      1       1  150064       5.0388    2.342e-07
enh80324     3   53050400   53051400      1       1  150064       3.6075    0.0001546
enh80326     3   53058000   53059000      3       2  150064       3.7347   9.3964e-05
enh80327     3   53064000   53065000      1       1  150064       4.6559    1.613e-06
enh80328     3   53106000   53107000      3       1  150064       1.8597     0.031461
enh80338     3   53227700   53228700      3       2  150064       2.0098     0.022228
enh80339     3   53230000   53231000      4       2  150064       3.2444    0.0005884
enh80341     3   53269300   53270300     10       2  150064       2.3101     0.010442
enh80342     3   53270500   53271500      8       2  150064       1.8191     0.034449
enh80343     3   53272300   53273300      7       2  150064       4.0147   2.9766e-05
enh80344     3   53275700   53276700      7       2  150064         1.88     0.030053
enh80345     3   53278400   53279400      1       1  150064       2.1743      0.01484
enh80346     3   53281700   53282700      5       3  150064       3.0936    0.0009886
enh80350     3   53290000   53291000      4       2  150064       2.6459    0.0040737
enh80351     3   53292800   53293800      3       2  150064       3.5001   0.00023256
enh80352     3   53298500   53299500      1       1  150064       3.9283    4.277e-05
enh80354     3   53303100   53304100      2       1  150064       1.7912     0.036629
enh80357     3   53312300   53313300      3       1  150064       2.6001    0.0046597
enh80358     3   53317800   53318800      1       1  150064       1.6558      0.04888
enh80359     3   53320300   53321300      1       1  150064       2.3112      0.01041
enh80361     3   53384700   53385700      2       1  150064       3.3363    0.0004245
enh80362     3   53507400   53508400      3       2  150064       4.0862   2.1921e-05
enh80364     3   53545200   53546200      4       2  150064       1.7093     0.043695
enh80377     3   53923600   53924600      2       1  150064       1.9728     0.024257
enh80382     3   54076100   54077100      2       1  150064       2.3845    0.0085516
enh80393     3   54378300   54379300      5       2  150064        1.677     0.046773
enh80404     3   54693200   54694200      2       1  150064       1.6708     0.047383
enh80415     3   54815200   54816200      1       1  150064       1.9435      0.02598
enh80438     3   55096200   55097200      4       1  150064       1.6478     0.049697
enh80498     3   56015100   56016100      5       2  150064       3.1877   0.00071695
enh80501     3   56027700   56028700      6       3  150064       2.1395     0.016197
enh80502     3   56035400   56036400      2       1  150064       2.6624     0.003879
enh80509     3   56135600   56136600      3       1  150064       1.9327     0.026638
enh80510     3   56145200   56146200      2       1  150064        2.631     0.004257
enh80511     3   56149400   56150400      3       2  150064       2.6618    0.0038866
enh80518     3   56285200   56286200      1       1  150064       3.7055    0.0001055
enh80520     3   56289600   56290600      3       2  150064       2.6957    0.0035121
enh80525     3   56343200   56344200      6       3  150064       2.0585     0.019773
enh80530     3   56407000   56408000      5       2  150064       1.6913     0.045393
enh80541     3   56644600   56645600      7       3  150064       1.9478      0.02572
enh80551     3   56873800   56874800      4       2  150064       2.6244    0.0043396
enh80552     3   56889500   56890500      2       1  150064       2.1044     0.017673
enh80593     3   57263100   57264100      1       1  150064       1.7645      0.03882
enh80656     3   58150600   58151600      3       1  150064        2.107     0.017557
enh80659     3   58174400   58175400      2       1  150064       1.7697     0.038385
enh80666     3   58309600   58310600      2       1  150064       1.7842     0.037196
enh80667     3   58320600   58321600      3       2  150064       2.8225    0.0023825
enh80668     3   58337200   58338200      2       1  150064       1.8801     0.030046
enh80670     3   58364800   58365800      4       1  150064       2.3148     0.010312
enh80671     3   58372400   58373400      7       3  150064       2.0974     0.017981
enh80672     3   58374200   58375200      4       2  150064       2.2624     0.011836
enh80673     3   58380300   58381300      6       2  150064       1.8487     0.032251
enh80674     3   58389300   58390300      4       1  150064       2.2943     0.010887
enh80676     3   58417600   58418600      2       1  150064       2.2582     0.011967
enh80681     3   58456600   58457600      2       1  150064       2.2212     0.013169
enh80724     3   59501300   59502300      7       2  150064        2.096     0.018042
enh80725     3   59525900   59526900      4       2  150064       3.0798    0.0010358
enh80733     3   59786000   59787000      1       1  150064       2.1566      0.01552
enh80734     3   59788000   59789000      6       2  150064       2.5461    0.0054468
enh80742     3   59954000   59955000      6       3  150064       2.2201     0.013205
enh80744     3   59995800   59996800      5       3  150064       1.6693     0.047533
enh80745     3   60050400   60051400     12       2  150064       1.8235     0.034116
enh80754     3   60298000   60299000      8       3  150064       2.5421    0.0055096
enh80755     3   60301800   60302800      1       1  150064       3.6131    0.0001513
enh80756     3   60309100   60310100      5       1  150064       3.1541     0.000805
enh80794     3   61071700   61072700      4       2  150064       2.0486     0.020251
enh80798     3   61160400   61161400      4       2  150064       2.5458    0.0054521
enh80800     3   61222000   61223000      2       1  150064       1.7241     0.042347
enh80802     3   61227500   61228500      8       4  150064       1.9612     0.024927
enh80803     3   61237600   61238600      4       2  150064       1.7454     0.040454
enh80879     3   61826600   61827600      1       1  150064       2.0397      0.02069
enh80886     3   61860800   61861800      1       1  150064        1.974      0.02419
enh80919     3   62051200   62052200      4       2  150064        2.157     0.015504
enh80920     3   62054600   62055600     11       2  150064       3.2441   0.00058901
enh80921     3   62069800   62070800      3       1  150064       3.3284   0.00043668
enh80933     3   62400800   62401800      1       1  150064       2.3827     0.008594
enh80948     3   62672400   62673400      6       3  150064       2.3764     0.008742
enh80950     3   62696100   62697100      9       4  150064       2.6606    0.0039005
enh80952     3   62704100   62705100      9       2  150064       2.1838     0.014488
enh80953     3   62709000   62710000      9       4  150064       1.9383      0.02629
enh80965     3   62869400   62870400      2       1  150064       1.9916     0.023208
enh80994     3   63203200   63204200      9       3  150064       2.3155     0.010294
enh80995     3   63213100   63214100      5       3  150064       2.9447    0.0016162
enh81024     3   63841100   63842100      3       1  150064       3.8713   5.4135e-05
enh81025     3   63843000   63844000      1       1  150064       2.4446      0.00725
enh81026     3   63844400   63845400      2       1  150064       2.4633    0.0068825
enh81028     3   63850800   63851800      4       2  150064       2.2454      0.01237
enh81029     3   63856100   63857100      2       1  150064       4.0051   3.0991e-05
enh81032     3   63880600   63881600      2       1  150064       3.4688   0.00026138
enh81033     3   63896000   63897000      4       2  150064       2.3692    0.0089141
enh81036     3   63928100   63929100      1       1  150064       2.9635     0.001521
enh81039     3   63939600   63940600      1       1  150064         3.66    0.0001261
enh81040     3   63940700   63941700      3       1  150064       1.9063     0.028307
enh81041     3   63942100   63943100      5       2  150064       2.5769    0.0049846
enh81043     3   63950100   63951100      4       2  150064       2.9428    0.0016261
enh81044     3   63951300   63952300      2       1  150064       4.1676   1.5389e-05
enh81046     3   63954600   63955600      4       2  150064        2.501    0.0061924
enh81048     3   63985600   63986600      1       1  150064       4.8955    4.903e-07
enh81051     3   64017400   64018400      2       1  150064          2.2     0.013905
enh81055     3   64071900   64072900      6       3  150064       1.8778     0.030201
enh81057     3   64080000   64081000      1       1  150064       1.8178      0.03455
enh81059     3   64092200   64093200      2       1  150064       2.6369    0.0041829
enh81063     3   64142400   64143400      3       1  150064       2.4688    0.0067785
enh81064     3   64147800   64148800      4       2  150064       1.9557     0.025252
enh81065     3   64152400   64153400      4       2  150064       3.7086    0.0001042
enh81067     3   64173700   64174700      4       1  150064       2.7712    0.0027929
enh81072     3   64200500   64201500      3       2  150064       2.6393    0.0041541
enh81077     3   64224600   64225600      4       2  150064       2.4588    0.0069698
enh81090     3   64403100   64404100      4       2  150064        2.592    0.0047704
enh81098     3   64442500   64443500      6       3  150064       1.7185     0.042852
enh81099     3   64445400   64446400      2       1  150064       1.9914     0.023216
enh81100     3   64453000   64454000      4       2  150064       2.4864    0.0064518
enh81101     3   64459000   64460000      7       3  150064       2.1077     0.017529
enh81111     3   64572400   64573400      3       2  150064       1.7418     0.040771
enh81120     3   64728500   64729500      5       2  150064       1.8555      0.03176
enh81122     3   64751300   64752300      6       2  150064       2.4083    0.0080132
enh81124     3   64788700   64789700      7       1  150064       1.7739      0.03804
enh81190     3   65604800   65605800      5       2  150064       1.8333     0.033382
enh81225     3   65864400   65865400      3       1  150064       1.9522     0.025457
enh81227     3   65869200   65870200      9       2  150064       1.8502     0.032144
enh81323     3   66771100   66772100      3       2  150064       2.1128      0.01731
enh81342     3   67047400   67048400      2       1  150064       1.8736     0.030492
enh81345     3   67061500   67062500      2       1  150064       2.5536    0.0053311
enh81350     3   67140600   67141600      3       2  150064        2.691     0.003562
enh81355     3   67345900   67346900      9       4  150064        2.464    0.0068701
enh81362     3   67652800   67653800      3       1  150064       2.6431    0.0041071
enh81363     3   67655500   67656500      7       1  150064       2.6603    0.0039036
enh81364     3   67664500   67665500      5       2  150064       2.4951    0.0062966
enh81365     3   67669500   67670500      4       1  150064       2.7539    0.0029444
enh81368     3   67685400   67686400      4       1  150064       1.8647     0.031114
enh81369     3   67703200   67704200      5       1  150064       2.1378     0.016268
enh81370     3   67711200   67712200      2       1  150064       2.0719     0.019137
enh81378     3   67998200   67999200      3       1  150064       1.7786     0.037655
enh81386     3   68467000   68468000      3       2  150064        2.273     0.011512
enh81387     3   68469700   68470700      7       2  150064       2.1509     0.015742
enh81398     3   68765500   68766500      1       1  150064       1.8036      0.03565
enh81432     3   69291300   69292300      1       1  150064       1.9781      0.02396
enh81440     3   69441200   69442200      4       1  150064       1.8901     0.029375
enh81455     3   69839900   69840900      2       1  150064       3.6867   0.00011358
enh81456     3   69858500   69859500      2       1  150064       3.1144   0.00092165
enh81459     3   69994100   69995100      2       1  150064       2.9268    0.0017124
enh81460     3   70032000   70033000      1       1  150064       2.2173       0.0133
enh81470     3   70294700   70295700      1       1  150064       2.7907      0.00263
enh81475     3   70483900   70484900      3       1  150064       1.9222     0.027289
enh81476     3   70520400   70521400      4       2  150064       1.9871     0.023458
enh81477     3   70524900   70525900      2       1  150064       1.9034     0.028496
enh81479     3   70568700   70569700      2       1  150064       2.7865     0.002664
enh81480     3   70575600   70576600      2       1  150064       2.5023    0.0061687
enh81481     3   70580200   70581200      1       1  150064       2.7517     0.002964
enh81492     3   70780300   70781300      1       1  150064       2.0191      0.02174
enh81493     3   70786700   70787700      4       2  150064        2.917    0.0017672
enh81499     3   70902600   70903600      3       2  150064       2.1184     0.017072
enh81500     3   70907400   70908400      3       2  150064       1.6662     0.047835
enh81503     3   71012300   71013300      2       1  150064       2.3281    0.0099531
enh81513     3   71100600   71101600      3       2  150064       1.7975     0.036128
enh81514     3   71105600   71106600      2       1  150064       1.7902     0.036712
enh81517     3   71117200   71118200      1       1  150064       1.8504      0.03213
enh81519     3   71127800   71128800      4       1  150064       1.8485     0.032265
enh81521     3   71152800   71153800      1       1  150064       1.7794      0.03759
enh81523     3   71159500   71160500      1       1  150064       2.8255      0.00236
enh81524     3   71166600   71167600      1       1  150064       3.1354    0.0008581
enh81525     3   71170800   71171800      2       1  150064       2.5844    0.0048772
enh81526     3   71177000   71178000      1       1  150064       2.9911      0.00139
enh81527     3   71183000   71184000      1       1  150064       1.6936      0.04517
enh81532     3   71205000   71206000      2       1  150064       1.6692     0.047543
enh81541     3   71255600   71256600      2       1  150064       4.4936   3.5016e-06
enh81542     3   71258000   71259000      4       1  150064       1.7293     0.041879
enh81543     3   71266600   71267600      2       1  150064       2.1646     0.015211
enh81548     3   71311700   71312700      1       1  150064       2.4199     0.007763
enh81549     3   71331900   71332900      4       2  150064       3.1513   0.00081269
enh81550     3   71344000   71345000      1       1  150064       2.2616      0.01186
enh81551     3   71345500   71346500      3       2  150064       3.3101   0.00046633
enh81554     3   71359300   71360300      3       1  150064       3.1417   0.00083982
enh81566     3   71499900   71500900      1       1  150064       2.3986     0.008229
enh81567     3   71505200   71506200      2       1  150064       2.8391    0.0022621
enh81568     3   71516300   71517300      2       1  150064       2.9705    0.0014867
enh81570     3   71537200   71538200      3       1  150064       2.4642    0.0068662
enh81571     3   71545500   71546500      6       2  150064       2.6013    0.0046432
enh81572     3   71547900   71548900      2       1  150064       2.5321    0.0056698
enh81575     3   71569000   71570000      2       1  150064       5.5405   1.5083e-08
enh81576     3   71573500   71574500      1       1  150064       4.8473    6.259e-07
enh81578     3   71580000   71581000      1       1  150064       1.7832      0.03728
enh81580     3   71591600   71592600      1       1  150064       3.4803    0.0002504
enh81594     3   71778500   71779500      6       2  150064       2.4784    0.0065989
enh81598     3   71828500   71829500      4       2  150064       1.8585     0.031547
enh81638     3   72347400   72348400      5       2  150064       2.2409     0.012516
enh81643     3   72378000   72379000      2       1  150064       2.3925    0.0083672
enh81662     3   72531300   72532300      4       1  150064       1.9651     0.024701
enh81663     3   72531900   72532900      3       2  150064       1.7853     0.037106
enh81669     3   72597700   72598700      2       1  150064       1.8494     0.032197
enh81672     3   72630800   72631800      1       1  150064       3.1844    0.0007252
enh81700     3   73006100   73007100      3       1  150064       2.0631      0.01955
enh81704     3   73057400   73058400      9       2  150064       2.0777     0.018869
enh81707     3   73072300   73073300      3       2  150064        2.079     0.018809
enh81711     3   73090300   73091300      3       1  150064       2.0939     0.018135
enh81712     3   73093700   73094700      6       2  150064        2.088     0.018399
enh81714     3   73119800   73120800      2       1  150064       2.3643    0.0090329
enh81717     3   73149700   73150700      1       1  150064       1.9443      0.02593
enh81720     3   73249900   73250900      2       1  150064       2.3396    0.0096513
enh81733     3   73545100   73546100      3       2  150064        1.745     0.040489
enh81742     3   73670400   73671400      4       2  150064       2.2699     0.011608
enh81746     3   73733200   73734200      7       3  150064        2.436    0.0074258
enh81766     3   74463400   74464400      1       1  150064       1.6484      0.04964
enh81790     3   75865100   75866100      2       1  150064       1.9126     0.027898
enh81810     3   76401900   76402900      1       1  150064       2.2426      0.01246
enh81812     3   76451500   76452500      2       1  150064       2.6502    0.0040224
enh81813     3   76471900   76472900      5       2  150064        3.303   0.00047829
enh81814     3   76488000   76489000      7       2  150064       1.8586      0.03154
enh81832     3   76991800   76992800      5       2  150064       1.8071     0.035373
enh81863     3   77654800   77655800      2       1  150064       1.8895     0.029414
enh81889     3   78376800   78377800      3       2  150064       1.9144     0.027782
enh81890     3   78386700   78387700      4       2  150064       3.1943   0.00070074
enh81891     3   78390300   78391300      6       2  150064       2.5086    0.0060605
enh81892     3   78394800   78395800      3       1  150064       1.8944     0.029086
enh81893     3   78401400   78402400      4       2  150064       3.0512    0.0011396
enh81942     3   79115400   79116400      1       1  150064       1.9268        0.027
enh81969     3   79530200   79531200      3       1  150064       1.7089     0.043739
enh81976     3   79753600   79754600      2       1  150064        2.505     0.006123
enh81979     3   79920000   79921000      3       2  150064       1.7646     0.038812
enh81985     3   80239000   80240000      2       1  150064       1.6755     0.046921
enh81992     3   80525400   80526400      4       2  150064       4.2425   1.1051e-05
enh81993     3   80630000   80631000      2       1  150064       4.4267   4.7843e-06
enh81994     3   80655500   80656500      2       1  150064       3.5861   0.00016781
enh81996     3   80793200   80794200      5       3  150064       2.3771    0.0087253
enh81997     3   80802100   80803100      3       2  150064       2.2021     0.013829
enh81998     3   81020400   81021400      3       2  150064       2.3842    0.0085584
enh82000     3   81203300   81204300      6       2  150064       2.3425    0.0095768
enh82002     3   81219100   81220100      2       1  150064       2.9704    0.0014872
enh82014     3   81628800   81629800      2       1  150064       1.9129     0.027884
enh82020     3   81792400   81793400      5       2  150064       1.9278     0.026937
enh82023     3   81811600   81812600      5       2  150064       1.6726     0.047206
enh82031     3   81962700   81963700      3       1  150064       2.0738     0.019048
enh82033     3   81987600   81988600      4       2  150064       1.8162     0.034671
enh82034     3   82015600   82016600      4       2  150064       1.9789     0.023914
enh82045     3   82311200   82312200      1       1  150064        1.671      0.04736
enh82047     3   82392400   82393400      2       1  150064        1.934     0.026555
enh82048     3   82403600   82404600      5       2  150064       2.2419     0.012483
enh82096     3   84850900   84851900      2       1  150064       3.0808    0.0010321
enh82099     3   84908000   84909000      8       4  150064       1.8236     0.034107
enh82125     3   85523100   85524100      3       2  150064       1.8715     0.030637
enh82138     3   85839400   85840400      1       1  150064       1.6913      0.04539
enh82144     3   85984100   85985100      4       2  150064       2.0644     0.019489
enh82146     3   86078400   86079400      1       1  150064       2.2533      0.01212
enh82147     3   86153500   86154500      4       2  150064       2.2805     0.011289
enh82183     3   87235500   87236500      2       1  150064       1.8931     0.029173
enh82187     3   87313200   87314200      1       1  150064       1.8357       0.0332
enh82225     3   89228900   89229900      2       1  150064       1.6688     0.047577
enh82275     3   93798900   93799900      2       1  150064       2.0702     0.019216
enh82276     3   93834100   93835100      1       1  150064       2.2963      0.01083
enh82280     3   93945800   93946800      2       1  150064       1.9989     0.022811
enh82285     3   94025300   94026300      1       1  150064       1.9029      0.02853
enh82302     3   94755500   94756500      4       2  150064        3.546    0.0001956
enh82305     3   94891200   94892200      5       2  150064       3.2097   0.00066447
enh82306     3   94931500   94932500      1       1  150064       1.8903      0.02936
enh82307     3   94970200   94971200      6       2  150064       3.3286   0.00043636
enh82308     3   94996300   94997300      4       2  150064       2.7506    0.0029741
enh82309     3   95038500   95039500      3       2  150064       2.6985    0.0034824
enh82312     3   95073000   95074000      2       1  150064        2.839    0.0022631
enh82324     3   95646700   95647700      3       2  150064       1.7675     0.038572
enh82326     3   95819800   95820800      2       1  150064       2.0418     0.020587
enh82348     3   97380500   97381500      2       1  150064       2.4435    0.0072718
enh82353     3   97465800   97466800      2       1  150064       2.1065     0.017581
enh82355     3   97484400   97485400      1       1  150064       2.5832     0.004895
enh82356     3   97562900   97563900      1       1  150064        1.763      0.03895
enh82379     3   98041000   98042000      3       1  150064       1.9982     0.022849
enh82383     3   98235800   98236800      2       1  150064       1.6495     0.049518
enh82421     3   99261500   99262500      2       1  150064         2.53    0.0057028
enh82429     3   99434900   99435900      3       1  150064       2.3366     0.009731
enh82430     3   99440000   99441000      3       1  150064       2.6473    0.0040564
enh82432     3   99490000   99491000      2       1  150064       1.9851     0.023565
enh82433     3   99495400   99496400      5       3  150064       2.1911     0.014223
enh82513     3  100555100  100556100      3       2  150064       2.0641     0.019504
enh82562     3  101772000  101773000      1       1  150064       1.9742      0.02418
enh82563     3  101797700  101798700      4       2  150064        1.746     0.040403
enh82641     3  104732200  104733200      8       2  150064        2.056     0.019892
enh82644     3  104875500  104876500      5       3  150064        2.825    0.0023642
enh82650     3  105082800  105083800      1       1  150064       2.5429     0.005497
enh82651     3  105088800  105089800      1       1  150064       2.4325     0.007497
enh82658     3  105145800  105146800      2       1  150064       2.1069     0.017564
enh82662     3  105189500  105190500      4       2  150064       2.5453    0.0054588
enh82663     3  105192600  105193600      5       3  150064       2.4489    0.0071645
enh82668     3  105229300  105230300      4       2  150064       1.7871     0.036964
enh82669     3  105234000  105235000      9       3  150064        2.304     0.010611
enh82679     3  105511100  105512100      3       2  150064       1.7735     0.038075
enh82681     3  105528000  105529000      2       1  150064       2.1377     0.016272
enh82682     3  105530600  105531600      3       2  150064       2.2878     0.011075
enh82683     3  105541900  105542900      1       1  150064       1.7223      0.04251
enh82686     3  105554200  105555200      2       1  150064       1.6757     0.046894
enh82687     3  105557400  105558400      2       1  150064       1.9134      0.02785
enh82690     3  105584200  105585200      1       1  150064       2.2764      0.01141
enh82699     3  105893400  105894400      4       2  150064       1.9066     0.028285
enh82702     3  105964000  105965000      3       2  150064       1.8331     0.033394
enh82748     3  107160100  107161100      1       1  150064       1.6739      0.04708
enh82750     3  107189100  107190100      3       2  150064       1.6823     0.046259
enh82752     3  107253300  107254300      3       1  150064       2.2787     0.011342
enh82753     3  107262000  107263000      1       1  150064       2.0674      0.01935
enh82755     3  107281100  107282100      1       1  150064       1.7343      0.04143
enh82756     3  107297300  107298300      2       1  150064       2.4149    0.0078701
enh82757     3  107299700  107300700      1       1  150064       2.3353     0.009764
enh82758     3  107312700  107313700      2       1  150064       2.4641    0.0068685
enh82763     3  107333400  107334400      1       1  150064       1.7278      0.04201
enh82764     3  107338600  107339600      3       1  150064       1.7586     0.039322
enh82767     3  107360900  107361900      4       2  150064       2.0699      0.01923
enh82770     3  107386800  107387800      2       1  150064       1.9639     0.024768
enh82771     3  107403000  107404000      1       1  150064       2.6608     0.003898
enh82775     3  107462700  107463700      1       1  150064       2.1091      0.01747
enh82784     3  107733400  107734400      2       1  150064       2.7907    0.0026299
enh82790     3  107790400  107791400      2       1  150064       2.2998      0.01073
enh82791     3  107843100  107844100      2       1  150064       3.4463   0.00028421
enh82792     3  107856000  107857000      3       1  150064       2.2373     0.012632
enh82793     3  107894400  107895400     10       2  150064         3.35   0.00040404
enh82794     3  107900900  107901900      8       2  150064       3.3517   0.00040161
enh82795     3  107921600  107922600      5       1  150064       3.2664   0.00054454
enh82796     3  107939600  107940600      4       1  150064       3.1564   0.00079873
enh82797     3  107941800  107942800      1       1  150064       3.2034     0.000679
enh82803     3  108107200  108108200      3       1  150064        1.748      0.04023
enh82844     3  109197900  109198900      4       2  150064       1.7351     0.041361
enh82927     3  111080700  111081700      3       1  150064       1.7817     0.037402
enh82957     3  111685900  111686900      2       1  150064        2.109     0.017473
enh82962     3  111771300  111772300      9       2  150064       2.1028     0.017743
enh82970     3  111846000  111847000      2       1  150064       1.9087     0.028152
enh83004     3  112186000  112187000      2       1  150064       1.6624     0.048212
enh83011     3  112311300  112312300      6       2  150064        1.694     0.045136
enh83016     3  112353700  112354700      1       1  150064       2.2966      0.01082
enh83063     3  112976900  112977900      8       3  150064       1.8752     0.030385
enh83085     3  113467800  113468800      1       1  150064       2.2724      0.01153
enh83092     3  113606800  113607800      2       1  150064       2.5684    0.0051089
enh83094     3  113650700  113651700      3       2  150064       2.0959     0.018045
enh83099     3  113737400  113738400      1       1  150064       1.8744      0.03044
enh83112     3  113931700  113932700      1       1  150064       1.9858      0.02353
enh83121     3  114054700  114055700      7       3  150064       1.8201     0.034372
enh83131     3  114167800  114168800      1       1  150064       2.1179      0.01709
enh83133     3  114171900  114172900      3       2  150064       2.6518    0.0040027
enh83134     3  114173600  114174600      1       1  150064       3.2368    0.0006044
enh83140     3  114284600  114285600      1       1  150064       2.8465      0.00221
enh83147     3  114368000  114369000      3       1  150064       2.1597     0.015399
enh83148     3  114377900  114378900      4       2  150064        2.748    0.0029978
enh83179     3  115069400  115070400      4       2  150064         1.91     0.028068
enh83182     3  115104700  115105700      5       2  150064       2.4213    0.0077328
enh83185     3  115147400  115148400      6       3  150064       1.7095     0.043677
enh83189     3  115217200  115218200      1       1  150064       2.2244      0.01306
enh83194     3  115275000  115276000      1       1  150064       1.7755      0.03791
enh83221     3  115617600  115618600      1       1  150064       2.1602      0.01538
enh83223     3  115634400  115635400      4       2  150064       2.7033    0.0034324
enh83288     3  116581700  116582700      7       1  150064       1.7121     0.043442
enh83289     3  116583200  116584200      4       1  150064        1.863     0.031233
enh83331     3  117508100  117509100      2       1  150064       2.6974    0.0034945
enh83332     3  117520300  117521300      2       1  150064       3.7246   9.7823e-05
enh83333     3  117539300  117540300      5       2  150064       1.9689      0.02448
enh83335     3  117592800  117593800      3       2  150064       2.0952     0.018077
enh83336     3  117594000  117595000      4       2  150064       2.4139    0.0078911
enh83338     3  117629400  117630400      6       2  150064       4.4043   5.3053e-06
enh83339     3  117638700  117639700      5       3  150064         3.39   0.00034943
enh83340     3  117640700  117641700      3       2  150064       3.2471    0.0005829
enh83345     3  117863500  117864500      5       3  150064       1.8451     0.032512
enh83346     3  117999200  118000200      3       2  150064       2.4183    0.0077959
enh83348     3  118199300  118200300      3       2  150064       1.9681     0.024526
enh83400     3  119186600  119187600      4       2  150064       1.6637     0.048088
enh83421     3  119741400  119742400      1       1  150064       1.8218      0.03424
enh83439     3  119946400  119947400      1       1  150064       2.4871      0.00644
enh83442     3  120069100  120070100      1       1  150064       1.7053      0.04407
enh83446     3  120137200  120138200      1       1  150064       1.8344       0.0333
enh83459     3  120192900  120193900      2       1  150064       1.7038     0.044208
enh83462     3  120216800  120217800      4       2  150064       1.6497     0.049504
enh83467     3  120287200  120288200      8       3  150064       2.2451     0.012381
enh83519     3  121633200  121634200      8       1  150064       2.1799     0.014634
enh83521     3  121675200  121676200      4       2  150064       1.8731     0.030525
enh83555     3  122369600  122370600      5       1  150064       2.5034    0.0061496
enh83562     3  122608700  122609700      2       1  150064       2.9809    0.0014368
enh83563     3  122612300  122613300      6       3  150064       2.9608    0.0015344
enh83575     3  122789100  122790100      4       1  150064       2.8865     0.001948
enh83577     3  122793600  122794600      3       1  150064       2.6157    0.0044524
enh83579     3  122806500  122807500      3       2  150064       1.8142     0.034827
enh83583     3  122829000  122830000      2       1  150064       3.1747   0.00074999
enh83604     3  123354400  123355400      4       2  150064       1.8847     0.029732
enh83609     3  123405000  123406000      2       1  150064       1.6677     0.047691
enh83631     3  123949000  123950000      2       1  150064       1.9753     0.024115
enh83632     3  123967000  123968000      3       2  150064       3.1639   0.00077837
enh83634     3  123979400  123980400      4       2  150064       3.9413   4.0516e-05
enh83635     3  123981700  123982700      3       2  150064       4.4017   5.3713e-06
enh83637     3  124079200  124080200      2       1  150064       4.0054   3.0961e-05
enh83638     3  124091500  124092500      4       1  150064       3.3293   0.00043528
enh83640     3  124101500  124102500      6       2  150064       3.1182   0.00090978
enh83644     3  124231700  124232700      4       2  150064       2.1287      0.01664
enh83645     3  124238700  124239700      1       1  150064       2.3623      0.00908
enh83672     3  124542900  124543900      3       1  150064       1.6822     0.046266
enh83674     3  124545800  124546800      3       1  150064       2.1792     0.014659
enh83680     3  124577700  124578700      3       2  150064       2.3357    0.0097542
enh83682     3  124592300  124593300      5       2  150064       2.2921     0.010949
enh83684     3  124597400  124598400      2       1  150064       1.8847     0.029737
enh83686     3  124602800  124603800      7       1  150064       2.0639     0.019512
enh83694     3  124718400  124719400      2       1  150064       2.5264    0.0057621
enh83706     3  124817400  124818400      4       1  150064       2.1136     0.017276
enh83709     3  124837900  124838900      2       1  150064       2.6613    0.0038921
enh83717     3  124874300  124875300      9       4  150064       2.0717     0.019148
enh83721     3  124910700  124911700      2       1  150064       2.9975    0.0013612
enh83726     3  125000400  125001400      3       2  150064       1.9235     0.027208
enh83742     3  125309900  125310900      2       1  150064       2.4667     0.006818
enh83747     3  125369700  125370700      4       1  150064       1.8113     0.035048
enh83755     3  125732700  125733700      5       2  150064        2.026      0.02138
enh83758     3  125750400  125751400      3       1  150064       1.7951     0.036316
enh83788     3  126439500  126440500      3       1  150064       1.7892     0.036792
enh83792     3  126496000  126497000      2       1  150064       2.5596    0.0052402
enh83814     3  126851200  126852200      2       1  150064       1.9793     0.023889
enh83818     3  127114700  127115700      1       1  150064       2.0562      0.01988
enh83820     3  127126200  127127200      1       1  150064       1.7692      0.03843
enh83825     3  127185800  127186800      4       2  150064       1.8835     0.029819
enh83848     3  127724200  127725200      3       1  150064       2.6514    0.0040077
enh83852     3  127817400  127818400      3       1  150064       2.5545    0.0053171
enh83859     3  127914500  127915500      4       1  150064       3.6408   0.00013592
enh83863     3  127928600  127929600      3       2  150064       3.1417   0.00083977
enh83864     3  127934200  127935200      6       1  150064       3.8288    6.439e-05
enh83875     3  128067500  128068500      1       1  150064       2.0585      0.01977
enh83877     3  128118600  128119600      2       1  150064       2.3849    0.0085414
enh83880     3  128278000  128279000      3       1  150064       1.6777     0.046702
enh83905     3  128506300  128507300      2       1  150064       2.7366    0.0031036
enh83909     3  128565200  128566200      3       2  150064        1.823      0.03415
enh83920     3  128841500  128842500      2       1  150064       1.7523      0.03986
enh83921     3  128877800  128878800      2       1  150064       1.6767     0.046798
enh83925     3  128930300  128931300      1       1  150064        2.084      0.01858
enh83928     3  128947500  128948500      2       1  150064       2.1499     0.015783
enh83929     3  128958600  128959600      3       1  150064       2.8831    0.0019688
enh83932     3  128996300  128997300      3       2  150064        3.131   0.00087118
enh83933     3  129024000  129025000      1       1  150064       3.6939    0.0001104
enh83935     3  129032500  129033500      2       1  150064       2.9966    0.0013648
enh83950     3  129209100  129210100      3       1  150064       1.7024     0.044341
enh83954     3  129245000  129246000      4       2  150064       2.0613     0.019639
enh83960     3  129267600  129268600      2       1  150064       1.7853     0.037108
enh83968     3  129310200  129311200      3       2  150064       2.0963     0.018029
enh83972     3  129315700  129316700      3       1  150064       1.7622     0.039019
enh83973     3  129317000  129318000      4       2  150064       1.8621     0.031294
enh83974     3  129318900  129319900      2       1  150064       1.9711     0.024356
enh83975     3  129320400  129321400      4       2  150064       1.7953     0.036304
enh83979     3  129340900  129341900      3       1  150064       2.5042    0.0061371
enh83986     3  129403300  129404300      3       2  150064       1.9086     0.028155
enh83999     3  129511500  129512500      1       1  150064         1.87      0.03074
enh84021     3  130462900  130463900      1       1  150064       1.9919      0.02319
enh84056     3  131342000  131343000      8       1  150064       2.0588     0.019754
enh84093     3  131925600  131926600      5       3  150064        1.958     0.025116
enh84097     3  131983700  131984700      6       3  150064       1.7015     0.044425
enh84117     3  132501800  132502800      3       2  150064       1.8385     0.032997
enh84130     3  132910900  132911900     10       2  150064        2.576    0.0049977
enh84131     3  132925600  132926600      4       1  150064        3.129   0.00087716
enh84132     3  132930000  132931000      2       1  150064        2.422    0.0077176
enh84134     3  133002800  133003800      1       1  150064       2.8164     0.002428
enh84135     3  133013900  133014900      8       3  150064       3.2726   0.00053273
enh84137     3  133093500  133094500      3       2  150064        2.346    0.0094879
enh84160     3  133540200  133541200      9       4  150064       2.1688     0.015048
enh84167     3  133681200  133682200      8       3  150064       2.6187    0.0044133
enh84169     3  133705700  133706700      3       1  150064       1.8963     0.028962
enh84195     3  134069700  134070700      3       1  150064       1.8299     0.033635
enh84235     3  134977900  134978900      1       1  150064       2.1741      0.01485
enh84236     3  134984100  134985100      5       1  150064       2.2058     0.013699
enh84237     3  135028900  135029900      3       2  150064       2.3911    0.0083981
enh84251     3  135521600  135522600      1       1  150064       4.2585    1.029e-05
enh84253     3  135615300  135616300      2       1  150064       3.1098    0.0009361
enh84254     3  135682200  135683200      4       2  150064       4.1949   1.3649e-05
enh84255     3  135683100  135684100      2       1  150064       3.2415   0.00059451
enh84256     3  135686600  135687600      2       1  150064       3.6211   0.00014665
enh84258     3  135692700  135693700      1       1  150064       3.8187    6.709e-05
enh84259     3  135713200  135714200      5       1  150064        3.638   0.00013736
enh84260     3  135716100  135717100      2       1  150064       2.3028     0.010644
enh84261     3  135726500  135727500      1       1  150064       2.2356      0.01269
enh84263     3  135760300  135761300      1       1  150064       3.7435    9.072e-05
enh84269     3  135889800  135890800      1       1  150064       2.2668       0.0117
enh84274     3  135916500  135917500      2       1  150064       2.8409    0.0022496
enh84275     3  135954500  135955500      3       1  150064       4.8364   6.6103e-07
enh84276     3  135965900  135966900      1       1  150064       3.5576    0.0001871
enh84278     3  135995900  135996900      1       1  150064       6.0002    9.851e-10
enh84279     3  136015600  136016600      2       1  150064       2.3228     0.010094
enh84283     3  136168800  136169800      2       1  150064       1.6704     0.047417
enh84284     3  136246600  136247600      1       1  150064        1.681      0.04638
enh84286     3  136278200  136279200      1       1  150064       6.3562    1.034e-10
enh84289     3  136350500  136351500      3       2  150064       3.7036   0.00010629
enh84290     3  136353400  136354400      2       1  150064        2.178     0.014703
enh84299     3  136455200  136456200      3       1  150064        2.456    0.0070252
enh84300     3  136464000  136465000      2       1  150064         2.49     0.006388
enh84301     3  136467200  136468200      4       2  150064        2.843    0.0022346
enh84302     3  136472400  136473400      3       2  150064       3.2031   0.00067987
enh84303     3  136505400  136506400      2       1  150064        3.281   0.00051724
enh84304     3  136557600  136558600      1       1  150064       2.2451      0.01238
enh84305     3  136575400  136576400      2       1  150064        2.911    0.0018013
enh84306     3  136578300  136579300      2       1  150064       2.9288    0.0017013
enh84307     3  136582200  136583200      3       1  150064       2.8193    0.0024062
enh84308     3  136589200  136590200      2       1  150064       3.2489   0.00057917
enh84309     3  136590000  136591000      5       2  150064       3.0455    0.0011616
enh84310     3  136610800  136611800      4       1  150064       2.9794    0.0014443
enh84311     3  136612500  136613500      1       1  150064       3.0285     0.001229
enh84315     3  136625700  136626700      2       1  150064       2.5851    0.0048678
enh84317     3  136629200  136630200      2       1  150064       2.5556    0.0053006
enh84319     3  136632600  136633600      2       1  150064       2.4977    0.0062507
enh84320     3  136633400  136634400      2       1  150064       2.5043    0.0061353
enh84321     3  136634800  136635800      3       2  150064       2.5181    0.0059003
enh84322     3  136637600  136638600      1       1  150064       2.8617     0.002107
enh84323     3  136649800  136650800      1       1  150064       3.0615     0.001101
enh84325     3  136661500  136662500      2       1  150064       2.4908    0.0063731
enh84326     3  136674200  136675200      3       2  150064       3.5954   0.00016192
enh84327     3  136676100  136677100      6       2  150064       4.3769   6.0195e-06
enh84331     3  136738800  136739800      4       1  150064       4.0814   2.2387e-05
enh84332     3  136753900  136754900      2       1  150064       3.4534   0.00027683
enh84334     3  136783800  136784800      2       1  150064       1.9714      0.02434
enh84335     3  136785200  136786200      4       1  150064       2.6437    0.0040997
enh84346     3  137046400  137047400      1       1  150064       1.7783      0.03768
enh84381     3  137931800  137932800      2       1  150064       2.4196    0.0077692
enh84391     3  138127500  138128500      1       1  150064       1.6643      0.04803
enh84408     3  138548400  138549400      1       1  150064       1.9475      0.02574
enh84413     3  138563800  138564800      1       1  150064       1.8789      0.03013
enh84415     3  138568100  138569100      2       1  150064       1.9324     0.026657
enh84465     3  140306900  140307900      2       1  150064       2.3341    0.0097959
enh84466     3  140432500  140433500      9       2  150064       2.3972    0.0082598
enh84506     3  141081200  141082200      1       1  150064       3.1196    0.0009054
enh84579     3  142572200  142573200      1       1  150064       1.7397      0.04096
enh84580     3  142574500  142575500      3       1  150064       1.8188     0.034469
enh84589     3  142706200  142707200      4       2  150064       2.0839     0.018587
enh84590     3  142722600  142723600      4       2  150064       1.7109     0.043548
enh84591     3  142725300  142726300      3       2  150064       2.2778     0.011369
enh84597     3  142792900  142793900      3       1  150064        2.657    0.0039423
enh84609     3  143148500  143149500      2       1  150064       2.6181    0.0044217
enh84627     3  143513800  143514800      2       1  150064       2.2234     0.013094
enh84656     3  144148200  144149200      3       2  150064       2.3332    0.0098179
enh84660     3  144202000  144203000      5       2  150064       2.5113    0.0060138
enh84665     3  144355600  144356600      4       1  150064       2.9327    0.0016803
enh84666     3  144363700  144364700      3       1  150064       2.6803    0.0036774
enh84697     3  145643600  145644600      9       4  150064       2.6217    0.0043748
enh84735     3  146298600  146299600      2       1  150064       1.8581     0.031578
enh84740     3  146495300  146496300      1       1  150064       2.0581      0.01979
enh84741     3  146498000  146499000      4       2  150064       1.7083     0.043794
enh84752     3  147009400  147010400      2       1  150064       1.9234     0.027217
enh84753     3  147015900  147016900      1       1  150064       2.3525     0.009325
enh84755     3  147165400  147166400      4       2  150064       2.0519     0.020092
enh84758     3  147332600  147333600      1       1  150064       1.6496      0.04951
enh84777     3  147793100  147794100      1       1  150064       1.7152      0.04315
enh84795     3  148538000  148539000      3       2  150064       2.4291    0.0075686
enh84809     3  148903300  148904300      7       2  150064       2.0303     0.021161
enh84810     3  148906000  148907000      3       2  150064       1.9774     0.024001
enh84812     3  148921700  148922700      2       1  150064       1.9905     0.023267
enh84814     3  148939400  148940400      4       2  150064       2.4525    0.0070927
enh84816     3  148949000  148950000      4       1  150064       2.1094     0.017453
enh84875     3  149379800  149380800      1       1  150064       2.2212      0.01317
enh84926     3  150067200  150068200      3       2  150064        1.648     0.049676
enh84930     3  150097300  150098300      2       1  150064       1.9489     0.025651
enh84955     3  150323300  150324300      4       2  150064       1.7415     0.040795
enh84974     3  150689100  150690100      4       2  150064       1.7836     0.037242
enh85015     3  151218800  151219800      8       2  150064       2.5484    0.0054115
enh85019     3  151277800  151278800      4       2  150064         1.98      0.02385
enh85024     3  151309500  151310500      1       1  150064        1.933      0.02662
enh85025     3  151316300  151317300      2       1  150064       1.8997     0.028736
enh85040     3  151805600  151806600      1       1  150064       1.9717      0.02432
enh85043     3  151866500  151867500      7       2  150064       1.7917     0.036588
enh85051     3  151998600  151999600      1       1  150064       1.8744      0.03044
enh85057     3  152035900  152036900      3       2  150064       2.3114     0.010405
enh85077     3  152188500  152189500      1       1  150064       2.9498      0.00159
enh85086     3  152436400  152437400      1       1  150064        2.134      0.01642
enh85087     3  152438000  152439000      1       1  150064       1.8037      0.03564
enh85088     3  152463100  152464100      4       2  150064       1.8822     0.029905
enh85089     3  152497300  152498300      2       1  150064       1.8089      0.03523
enh85090     3  152508800  152509800      1       1  150064        2.601     0.004647
enh85091     3  152551300  152552300      4       1  150064       2.9377    0.0016532
enh85139     3  153965300  153966300      1       1  150064       1.9216      0.02733
enh85141     3  154036400  154037400      3       2  150064       2.0155     0.021926
enh85172     3  155080100  155081100      2       1  150064       1.8224     0.034198
enh85180     3  155229900  155230900      5       1  150064       2.2509     0.012194
enh85184     3  155296800  155297800      3       2  150064         2.37    0.0088948
enh85186     3  155323400  155324400      3       1  150064       2.1404     0.016162
enh85197     3  155393800  155394800      4       2  150064       2.0026     0.022611
enh85200     3  155422300  155423300      2       1  150064       2.9231    0.0017328
enh85203     3  155443600  155444600      1       1  150064       2.3557     0.009244
enh85204     3  155455400  155456400      1       1  150064        2.304      0.01061
enh85228     3  156029100  156030100      2       1  150064       2.0014     0.022677
enh85247     3  156332400  156333400      1       1  150064       2.1682      0.01507
enh85252     3  156394700  156395700      2       1  150064       1.8562      0.03171
enh85272     3  156793000  156794000      2       1  150064       1.6885     0.045661
enh85275     3  156807200  156808200      1       1  150064       1.9919      0.02319
enh85333     3  159074600  159075600      2       1  150064       2.0398     0.020688
enh85334     3  159171400  159172400      2       1  150064       3.0719    0.0010634
enh85336     3  159277500  159278500      4       2  150064        2.312     0.010389
enh85344     3  159358100  159359100      3       2  150064       1.7752     0.037929
enh85345     3  159387000  159388000      2       1  150064       1.7211      0.04262
enh85346     3  159390600  159391600      6       2  150064       1.8748     0.030407
enh85361     3  159555300  159556300      1       1  150064       1.6551      0.04895
enh85365     3  159563700  159564700      1       1  150064       2.0262      0.02137
enh85380     3  159879500  159880500      2       1  150064       1.8923     0.029226
enh85387     3  160032300  160033300      1       1  150064       1.8402      0.03287
enh85407     3  160513400  160514400      4       2  150064       1.9874     0.023439
enh85410     3  160532800  160533800      1       1  150064       1.6873      0.04577
enh85411     3  160543000  160544000      3       1  150064       2.1743     0.014841
enh85413     3  160587500  160588500      5       2  150064       2.6066    0.0045717
enh85415     3  160610700  160611700      2       1  150064       2.1746      0.01483
enh85416     3  160615100  160616100      2       1  150064       1.9503     0.025572
enh85417     3  160618800  160619800      3       2  150064       1.7538     0.039733
enh85418     3  160628600  160629600      3       2  150064       2.8975    0.0018806
enh85424     3  160854700  160855700      3       2  150064       2.3324    0.0098409
enh85425     3  160902100  160903100      4       2  150064       2.8467    0.0022086
enh85427     3  160941200  160942200      1       1  150064       3.3399     0.000419
enh85428     3  161067400  161068400      4       2  150064        1.908     0.028193
enh85429     3  161083700  161084700      4       2  150064       1.7249     0.042274
enh85430     3  161133600  161134600      2       1  150064       2.0542      0.01998
enh85431     3  161137400  161138400      1       1  150064       2.4033     0.008124
enh85433     3  161144400  161145400      2       1  150064       2.6915    0.0035563
enh85437     3  161277700  161278700      6       3  150064       1.9645     0.024737
enh85438     3  161293800  161294800      2       1  150064       1.7007     0.044503
enh85441     3  161353200  161354200      4       2  150064       3.3914   0.00034765
enh85443     3  161360700  161361700      4       2  150064       3.0835    0.0010228
enh85445     3  161407700  161408700      1       1  150064       2.4593      0.00696
enh85446     3  161439200  161440200      9       4  150064       4.4439   4.4178e-06
enh85447     3  161445500  161446500      5       2  150064       2.6553    0.0039614
enh85448     3  161483900  161484900      4       2  150064       4.9507   3.6971e-07
enh85451     3  161507800  161508800      4       2  150064       2.3576    0.0091974
enh85453     3  161577500  161578500      1       1  150064       1.8771      0.03025
enh85455     3  161632400  161633400      4       2  150064       2.3263     0.010003
enh85456     3  161657400  161658400      1       1  150064       3.5127    0.0002218
enh85457     3  161759100  161760100      5       2  150064       4.3683   6.2605e-06
enh85459     3  161910700  161911700      6       3  150064       4.1597   1.5936e-05
enh85460     3  161941800  161942800      7       3  150064       2.5098    0.0060407
enh85490     3  163657600  163658600     11       3  150064       2.2773     0.011384
enh85505     3  164454600  164455600      2       1  150064       2.3533    0.0093049
enh85531     3  165907800  165908800      4       2  150064       2.5962    0.0047134
enh85544     3  166703500  166704500      1       1  150064       1.8162      0.03467
enh85545     3  166881800  166882800      1       1  150064       2.2546      0.01208
enh85562     3  167375200  167376200      1       1  150064        2.879     0.001995
enh85570     3  167613000  167614000      2       1  150064       2.8432    0.0022332
enh85577     3  167801600  167802600      4       1  150064       2.3552    0.0092568
enh85578     3  167806300  167807300      2       1  150064       2.2983     0.010771
enh85579     3  167807800  167808800      1       1  150064       2.0644      0.01949
enh85580     3  167809500  167810500      5       1  150064       2.1498     0.015786
enh85581     3  167814300  167815300      2       1  150064       2.0918      0.01823
enh85582     3  167860200  167861200      4       1  150064       1.9394     0.026225
enh85604     3  168294100  168295100      1       1  150064       1.8692       0.0308
enh85605     3  168300000  168301000      1       1  150064       2.1914      0.01421
enh85621     3  168657100  168658100      1       1  150064       1.9872      0.02345
enh85624     3  168708200  168709200      6       3  150064       1.9849     0.023576
enh85627     3  168759300  168760300      3       1  150064       1.8583     0.031562
enh85628     3  168794600  168795600      5       3  150064       2.3953    0.0083031
enh85630     3  168812400  168813400      1       1  150064       1.7854       0.0371
enh85632     3  168840000  168841000      3       1  150064       1.9038     0.028469
enh85645     3  169007000  169008000      1       1  150064       1.9339      0.02656
enh85662     3  169347300  169348300      5       3  150064       1.8142     0.034821
enh85665     3  169456900  169457900      1       1  150064       2.3523      0.00933
enh85666     3  169461500  169462500      1       1  150064       3.0957    0.0009819
enh85667     3  169492700  169493700      1       1  150064       2.6313     0.004253
enh85668     3  169508300  169509300      3       1  150064       1.9695     0.024449
enh85670     3  169528400  169529400      3       1  150064       1.8795      0.03009
enh85671     3  169579000  169580000      4       2  150064        3.536   0.00020308
enh85679     3  169826400  169827400      1       1  150064       2.5035     0.006149
enh85681     3  169914400  169915400      3       2  150064       1.9131      0.02787
enh85682     3  169917800  169918800      4       1  150064        2.551    0.0053709
enh85685     3  169944000  169945000      7       4  150064       1.9895     0.023321
enh85722     3  170549800  170550800      2       1  150064       2.1717     0.014939
enh85723     3  170552800  170553800      2       1  150064       2.1544     0.015605
enh85724     3  170554000  170555000      7       1  150064       2.7575     0.002912
enh85725     3  170557000  170558000      4       2  150064       2.8672    0.0020709
enh85728     3  170588600  170589600      2       1  150064       2.5201    0.0058659
enh85729     3  170592700  170593700      3       1  150064       2.4129    0.0079139
enh85730     3  170631300  170632300      4       2  150064       2.7285    0.0031811
enh85731     3  170671000  170672000      5       2  150064       4.0648   2.4035e-05
enh85733     3  170759800  170760800      1       1  150064       2.6597     0.003911
enh85736     3  170883200  170884200      2       1  150064       1.7317     0.041666
enh85777     3  171171900  171172900      2       1  150064       1.6574     0.048716
enh85778     3  171173800  171174800      2       1  150064        1.803     0.035695
enh85786     3  171436400  171437400      3       1  150064        1.778     0.037701
enh85787     3  171438100  171439100      4       1  150064       1.7202     0.042699
enh85788     3  171444600  171445600      6       1  150064       1.7403     0.040905
enh85789     3  171466100  171467100      1       1  150064       1.8479      0.03231
enh85793     3  171509400  171510400      4       1  150064       1.9826     0.023706
enh85896     3  172426900  172427900      1       1  150064       2.6366     0.004187
enh85898     3  172463700  172464700      2       1  150064       1.7562     0.039525
enh85901     3  172470200  172471200      2       1  150064       1.8441     0.032581
enh85931     3  173023800  173024800      1       1  150064       2.8917     0.001916
enh85932     3  173071000  173072000      3       1  150064       1.6569     0.048771
enh85933     3  173085200  173086200      5       2  150064       2.3118     0.010393
enh85934     3  173116600  173117600      3       2  150064       2.8236    0.0023741
enh85957     3  173515900  173516900      1       1  150064       1.8305      0.03359
enh85959     3  173552100  173553100      5       2  150064       1.9552     0.025281
enh85962     3  173638000  173639000      1       1  150064       1.7697      0.03839
enh85966     3  173655700  173656700      2       1  150064       1.8661     0.031013
enh85970     3  173741200  173742200      3       1  150064       2.0256     0.021403
enh85971     3  173768500  173769500      2       1  150064       2.3961    0.0082845
enh85972     3  173785400  173786400      4       2  150064       2.9135     0.001787
enh85973     3  173812000  173813000      4       2  150064       2.0066     0.022398
enh85975     3  173835100  173836100      5       2  150064       2.2383       0.0126
enh85976     3  173838300  173839300      3       1  150064       1.6798     0.046495
enh85977     3  173843400  173844400      5       2  150064       1.6635     0.048105
enh85978     3  173866500  173867500      2       1  150064       1.7413     0.040811
enh85988     3  174004200  174005200      1       1  150064       1.9197      0.02745
enh85989     3  174007700  174008700      5       2  150064       1.7208     0.042642
enh85992     3  174036400  174037400      6       3  150064       1.9539     0.025358
enh86000     3  174159900  174160900      1       1  150064       1.8057      0.03548
enh86001     3  174178200  174179200      2       1  150064       2.3179     0.010227
enh86002     3  174180300  174181300      1       1  150064       1.8518      0.03203
enh86006     3  174256300  174257300      6       3  150064       2.8414    0.0022459
enh86028     3  175107100  175108100      4       1  150064       1.8548     0.031811
enh86030     3  175129500  175130500      3       2  150064       2.8948    0.0018968
enh86046     3  175703400  175704400      1       1  150064       2.1625      0.01529
enh86049     3  175777300  175778300      4       1  150064       3.0064     0.001322
enh86051     3  175895200  175896200      4       2  150064       1.7118     0.043468
enh86056     3  176018300  176019300      1       1  150064       2.7251     0.003214
enh86057     3  176018900  176019900      1       1  150064       2.0229      0.02154
enh86076     3  176295100  176296100      1       1  150064       1.6688      0.04758
enh86080     3  176414600  176415600      1       1  150064       1.6898      0.04553
enh86090     3  176731200  176732200      1       1  150064       2.5773     0.004979
enh86091     3  176757500  176758500      5       2  150064       3.1935   0.00070275
enh86095     3  176781200  176782200      3       1  150064        2.876    0.0020137
enh86098     3  176788700  176789700      2       1  150064        2.796    0.0025866
enh86099     3  176792500  176793500      4       2  150064       2.4124     0.007924
enh86100     3  176794300  176795300      1       1  150064        3.238    0.0006018
enh86102     3  176806800  176807800      4       2  150064       1.6843     0.046064
enh86107     3  176827900  176828900      2       1  150064       2.3749    0.0087757
enh86113     3  176842000  176843000      2       1  150064       2.5751    0.0050104
enh86115     3  176847100  176848100      5       2  150064       2.5699    0.0050865
enh86118     3  176851600  176852600      3       2  150064       2.1543     0.015608
enh86121     3  176864200  176865200      3       2  150064       2.6692    0.0038012
enh86123     3  176866400  176867400      2       1  150064       2.4719    0.0067194
enh86127     3  176876000  176877000      1       1  150064       2.1227      0.01689
enh86143     3  177002000  177003000      1       1  150064       1.9435      0.02598
enh86144     3  177003400  177004400      2       1  150064        2.998    0.0013588
enh86147     3  177062400  177063400      2       1  150064       1.6588     0.048578
enh86154     3  177148100  177149100      3       1  150064       2.3278    0.0099612
enh86169     3  177325000  177326000      1       1  150064       1.7224       0.0425
enh86172     3  177346800  177347800      4       1  150064       3.0182    0.0012713
enh86173     3  177359500  177360500      5       2  150064       3.9735   3.5405e-05
enh86182     3  177541500  177542500      1       1  150064       1.7585      0.03933
enh86183     3  177552100  177553100      4       2  150064       2.1394     0.016203
enh86191     3  177877100  177878100      4       2  150064       1.9701     0.024416
enh86195     3  177954400  177955400      3       1  150064       2.2761     0.011419
enh86200     3  178042600  178043600      1       1  150064       2.2633      0.01181
enh86201     3  178059500  178060500      3       2  150064       1.9247     0.027136
enh86207     3  178242800  178243800      3       1  150064       1.9586     0.025077
enh86211     3  178318800  178319800      2       1  150064       1.6542     0.049042
enh86285     3  179819300  179820300      1       1  150064       3.0743     0.001055
enh86289     3  179836000  179837000      2       1  150064       2.5511    0.0053699
enh86290     3  179848000  179849000      1       1  150064       2.3639     0.009041
enh86291     3  179852700  179853700      1       1  150064       1.8939      0.02912
enh86294     3  179894800  179895800      1       1  150064       1.9393      0.02623
enh86300     3  180100300  180101300      3       2  150064        1.887     0.029577
enh86302     3  180289400  180290400      1       1  150064       3.8437    6.059e-05
enh86314     3  180523000  180524000      3       2  150064       2.0318     0.021088
enh86315     3  180566600  180567600      2       1  150064       1.8913     0.029289
enh86316     3  180572600  180573600      1       1  150064       2.3966     0.008274
enh86317     3  180628800  180629800      2       1  150064       5.4446   2.5956e-08
enh86318     3  180632800  180633800      1       1  150064       6.2898    1.589e-10
enh86319     3  180638200  180639200      4       2  150064       3.8483   5.9477e-05
enh86320     3  180641300  180642300      3       1  150064       5.6748   6.9441e-09
enh86321     3  180648800  180649800      4       2  150064       5.4646   2.3201e-08
enh86323     3  180707800  180708800      1       1  150064       6.0471    7.372e-10
enh86325     3  180773600  180774600      2       1  150064       6.1088   5.0193e-10
enh86328     3  180856300  180857300      4       2  150064       5.4428   2.6224e-08
enh86330     3  180893800  180894800      1       1  150064       5.8081     3.16e-09
enh86334     3  181080800  181081800      2       1  150064       3.6466   0.00013287
enh86335     3  181101200  181102200      1       1  150064       4.5801    2.324e-06
enh86339     3  181181600  181182600      2       1  150064        3.155   0.00080237
enh86340     3  181252000  181253000      1       1  150064       2.0397      0.02069
enh86346     3  181358800  181359800      1       1  150064          1.7      0.04457
enh86347     3  181404900  181405900      1       1  150064        2.334     0.009799
enh86390     3  181934500  181935500      2       1  150064       2.4517    0.0071097
enh86393     3  181953000  181954000      2       1  150064       1.7983     0.036063
enh86394     3  181955500  181956500      1       1  150064       2.4712     0.006733
enh86396     3  181961400  181962400      2       1  150064       2.2544     0.012085
enh86401     3  182023400  182024400      6       1  150064       1.7802      0.03752
enh86403     3  182044700  182045700      4       2  150064       1.7424     0.040718
enh86438     3  182693400  182694400      1       1  150064        2.752     0.002962
enh86439     3  182695600  182696600      1       1  150064       1.8448      0.03253
enh86440     3  182698600  182699600      1       1  150064       1.6873      0.04577
enh86490     3  183543700  183544700      2       1  150064       2.0985     0.017932
enh86492     3  183600000  183601000      2       1  150064       2.0495     0.020209
enh86535     3  184396200  184397200      2       1  150064       1.7178     0.042921
enh86545     3  184473900  184474900      5       2  150064       2.5502    0.0053834
enh86551     3  184508600  184509600      1       1  150064       2.1333      0.01645
enh86585     3  185411600  185412600      2       1  150064       2.2588     0.011948
enh86586     3  185419800  185420800      1       1  150064       1.8946      0.02907
enh86588     3  185426600  185427600      1       1  150064       2.6721     0.003769
enh86594     3  185445700  185446700      5       3  150064       2.0433     0.020511
enh86607     3  185481900  185482900      1       1  150064       2.1268      0.01672
enh86637     3  185677500  185678500      4       2  150064       2.3319    0.0098521
enh86642     3  185801300  185802300      2       1  150064        3.238   0.00060188
enh86643     3  185810800  185811800      2       1  150064        2.027     0.021332
enh86644     3  185813600  185814600      1       1  150064       2.8143     0.002444
enh86681     3  186504800  186505800      1       1  150064       2.3562     0.009231
enh86682     3  186507700  186508700      6       3  150064       2.4143    0.0078828
enh86710     3  186822600  186823600      3       2  150064       2.2854     0.011144
enh86715     3  186891300  186892300      4       2  150064       1.9813     0.023778
enh86721     3  186937300  186938300      3       2  150064       2.2378     0.012619
enh86753     3  187453300  187454300      2       1  150064       1.9236     0.027202
enh86772     3  187875300  187876300      5       3  150064       1.8275     0.033815
enh86773     3  187882800  187883800      5       1  150064       1.8477     0.032321
enh86774     3  187885600  187886600      1       1  150064       2.9432     0.001624
enh86775     3  187886000  187887000      4       2  150064       2.9293    0.0016985
enh86776     3  187896800  187897800      7       2  150064       1.6742      0.04705
enh86779     3  187914300  187915300      5       2  150064       2.2199     0.013211
enh86801     3  188191800  188192800      3       1  150064       2.2416     0.012492
enh86802     3  188198200  188199200      1       1  150064       2.7767     0.002746
enh86841     3  189484000  189485000      3       2  150064       1.8207     0.034325
enh86856     3  189712400  189713400      6       2  150064       2.3535    0.0092978
enh86857     3  189718300  189719300      5       2  150064       1.7713     0.038252
enh86858     3  189721000  189722000      3       2  150064       2.4131    0.0079089
enh86859     3  189722800  189723800      5       2  150064       2.5467    0.0054374
enh86861     3  189735100  189736100      5       2  150064       2.0192     0.021735
enh86883     3  189840000  189841000     10       3  150064       2.1318     0.016512
enh86904     3  190272300  190273300      5       3  150064       1.7224     0.042502
enh86921     3  190723200  190724200      2       1  150064       2.7822    0.0026998
enh86928     3  191019600  191020600      2       1  150064        2.103     0.017731
enh86945     3  191193700  191194700      3       1  150064       2.6391     0.004156
enh86954     3  191479400  191480400      2       1  150064       1.8475     0.032335
enh86955     3  191480200  191481200      3       1  150064       2.1016     0.017794
enh86956     3  191492100  191493100      8       4  150064       2.8846    0.0019595
enh86959     3  191599800  191600800      1       1  150064        2.177      0.01474
enh86961     3  191619000  191620000      3       2  150064       2.3872    0.0084886
enh86963     3  191641400  191642400      1       1  150064       1.7967      0.03619
enh86974     3  191823500  191824500      1       1  150064       2.8687     0.002061
enh86976     3  191873100  191874100      7       4  150064       2.5401    0.0055408
enh86977     3  191879600  191880600      3       1  150064       2.1465     0.015918
enh86987     3  192135000  192136000      2       1  150064       2.1532     0.015652
enh86991     3  192398000  192399000      5       2  150064       1.8429     0.032674
enh86992     3  192414600  192415600      2       1  150064       1.9563     0.025214
enh86994     3  192434400  192435400      5       2  150064       1.9159     0.027688
enh86995     3  192436600  192437600      3       1  150064       2.2162     0.013337
enh86997     3  192465100  192466100      1       1  150064       1.9591      0.02505
enh86998     3  192467800  192468800      5       2  150064       1.9742     0.024182
enh87003     3  192550700  192551700      3       1  150064       1.7791      0.03761
enh87006     3  192559600  192560600      1       1  150064       1.6959      0.04495
enh87011     3  192578400  192579400      2       1  150064       2.0782     0.018847
enh87048     3  193106400  193107400      4       2  150064       2.0079     0.022326
enh87067     3  193460600  193461600      2       1  150064       1.9385     0.026283
enh87070     3  193499100  193500100      2       1  150064       2.2104      0.01354
enh87071     3  193506100  193507100      8       3  150064       1.9452     0.025873
enh87073     3  193510700  193511700      3       2  150064       2.1752     0.014807
enh87101     3  193807100  193808100      6       3  150064       2.2949     0.010871
enh87103     3  193815800  193816800      3       2  150064       1.9177     0.027575
enh87149     3  194341600  194342600      4       2  150064         2.12     0.017004
enh87175     3  194761300  194762300      9       3  150064       1.6874     0.045764
enh87206     3  194981600  194982600      1       1  150064       2.3337     0.009805
enh87214     3  195119300  195120300      1       1  150064       1.9035      0.02849
enh87269     3  195923000  195924000      5       3  150064       2.0373     0.020812
enh87272     3  195946000  195947000      4       2  150064        2.306     0.010554
enh87277     3  195989800  195990800      3       1  150064       2.3464    0.0094789
enh87280     3  196005900  196006900      5       1  150064       1.7428     0.040681
enh87283     3  196012100  196013100      2       1  150064       2.7924     0.002616
enh87284     3  196046700  196047700      5       2  150064       2.9089    0.0018135
enh87285     3  196053900  196054900      7       2  150064       2.2808     0.011281
enh87289     3  196156500  196157500      3       2  150064       1.8914     0.029284
enh87290     3  196160000  196161000      2       1  150064       3.1878   0.00071689
enh87291     3  196225200  196226200      1       1  150064       1.7678      0.03855
enh87312     3  196471200  196472200      1       1  150064       1.8468      0.03239
enh87314     3  196499000  196500000      2       1  150064       1.9046     0.028414
enh87316     3  196502300  196503300      4       2  150064       3.1132   0.00092538
enh87317     3  196513800  196514800      4       2  150064       1.8614     0.031342
enh87321     3  196519900  196520900      3       2  150064       2.8199    0.0024021
enh87329     3  196894800  196895800      1       1  150064       1.9581      0.02511
enh87331     3  196910400  196911400      3       2  150064       1.8387     0.032981
enh87332     3  196911600  196912600      2       1  150064       1.7339     0.041468
enh87334     3  196916800  196917800      1       1  150064       2.3705     0.008883
enh87335     3  196930200  196931200      2       1  150064       1.6528     0.049188
enh87337     3  196935900  196936900      1       1  150064       2.2616      0.01186
enh87338     3  196939600  196940600      4       2  150064       2.0104     0.022192
enh87340     3  196946000  196947000      1       1  150064       2.0631      0.01955
enh87341     3  196949600  196950600      1       1  150064        2.339     0.009667
enh87343     3  196952900  196953900      3       2  150064       1.7607      0.03914
enh87344     3  196964300  196965300      5       3  150064       2.0702     0.019215
enh87347     3  196998600  196999600      2       1  150064       2.0976     0.017968
enh87348     3  197030900  197031900      3       2  150064       1.7074     0.043875
enh87360     3  197183700  197184700      3       2  150064       1.9565     0.025205
enh87361     3  197191600  197192600      4       2  150064       2.6695     0.003798
enh87363     3  197195000  197196000      3       1  150064        2.345    0.0095129
enh87365     3  197208500  197209500      4       2  150064       2.6481    0.0040468
enh87368     3  197247300  197248300      4       2  150064       1.9261     0.027044
enh87413     4     618200     619200      2       1  150064       1.8109     0.035078
enh87416     4     670000     671000      2       1  150064       1.8823     0.029897
enh87418     4     677400     678400      1       1  150064       2.4305     0.007538
enh87420     4     683400     684400      5       2  150064       2.4845    0.0064868
enh87421     4     686300     687300      1       1  150064       1.9559      0.02524
enh87422     4     702000     703000      4       2  150064       3.1694   0.00076368
enh87448     4    1345400    1346400      6       3  150064       2.5447    0.0054684
enh87472     4    1831000    1832000      1       1  150064       1.9583       0.0251
enh87475     4    1878800    1879800      1       1  150064       1.8009      0.03586
enh87478     4    1994100    1995100      3       1  150064       1.9887     0.023369
enh87488     4    2270500    2271500      3       1  150064        2.489    0.0064059
enh87534     4    2860000    2861000      2       1  150064        2.629     0.004282
enh87561     4    3343500    3344500      3       2  150064       1.9386     0.026278
enh87613     4    4425600    4426600      5       2  150064       1.7167     0.043021
enh87614     4    4428700    4429700      9       3  150064       2.3098     0.010449
enh87617     4    4464400    4465400      2       1  150064       3.1403   0.00084391
enh87618     4    4482600    4483600      4       2  150064       2.0127     0.022073
enh87619     4    4490000    4491000      2       1  150064       1.7919     0.036571
enh87620     4    4493800    4494800      4       2  150064        2.593    0.0047578
enh87622     4    4504300    4505300      3       1  150064        1.806     0.035458
enh87625     4    4541900    4542900      3       2  150064       2.5175    0.0059092
enh87630     4    4609600    4610600      2       1  150064       2.0199     0.021698
enh87631     4    4642000    4643000      6       3  150064       2.1718     0.014937
enh87648     4    4793100    4794100      3       2  150064       2.2788     0.011341
enh87656     4    5167000    5168000      6       2  150064       1.9326      0.02664
enh87658     4    5205100    5206100      5       2  150064       1.7996     0.035964
enh87661     4    5219800    5220800      5       3  150064       2.9082    0.0018178
enh87666     4    5592900    5593900      1       1  150064       2.6039     0.004609
enh87667     4    5613300    5614300      5       1  150064       2.1359     0.016343
enh87668     4    5633700    5634700      2       1  150064       2.8804    0.0019856
enh87687     4    6073300    6074300      1       1  150064       2.2568      0.01201
enh87692     4    6111300    6112300      2       1  150064       1.8845     0.029746
enh87693     4    6118100    6119100      5       3  150064       2.5858    0.0048582
enh87715     4    6404300    6405300     10       4  150064       3.0839    0.0010214
enh87719     4    6495100    6496100      6       3  150064       1.7633     0.038929
enh87725     4    6689800    6690800     10       4  150064       2.2895     0.011024
enh87726     4    6691500    6692500      1       1  150064       1.8193      0.03443
enh87755     4    6953300    6954300      1       1  150064       1.9286      0.02689
enh87771     4    7299000    7300000      1       1  150064       1.8798      0.03007
enh87772     4    7301000    7302000      9       2  150064       2.0063     0.022413
enh87867     4    8428700    8429700      1       1  150064        1.848       0.0323
enh87875     4    8483200    8484200      4       2  150064       1.7073     0.043882
enh87901     4    9882600    9883600      5       1  150064        1.802     0.035773
enh87917     4   10142400   10143400      7       2  150064       1.9937     0.023092
enh87924     4   10433400   10434400      1       1  150064        2.992     0.001386
enh87926     4   10456000   10457000      4       2  150064       2.5845    0.0048759
enh87929     4   10502200   10503200      5       3  150064       2.2034     0.013784
enh87942     4   10960200   10961200      3       1  150064       1.7594     0.039254
enh87945     4   10983400   10984400      2       1  150064       2.0944     0.018112
enh87952     4   11156300   11157300      2       1  150064        1.743     0.040669
enh87987     4   12100200   12101200      2       1  150064       2.5986    0.0046798
enh87989     4   12243600   12244600      2       1  150064       2.2769     0.011397
enh87992     4   12364700   12365700      1       1  150064       2.0695      0.01925
enh87993     4   12489600   12490600      5       2  150064       1.7141     0.043255
enh87995     4   12543000   12544000      3       1  150064       1.8311     0.033542
enh87996     4   12567100   12568100      6       2  150064       1.6856     0.045938
enh88033     4   13512700   13513700      1       1  150064       1.9372      0.02636
enh88048     4   13967800   13968800      3       2  150064       1.7693     0.038423
enh88077     4   14905200   14906200      5       1  150064       1.7273     0.042053
enh88115     4   15652400   15653400      1       1  150064       1.7645      0.03882
enh88150     4   16207900   16208900      6       3  150064       2.3254     0.010026
enh88154     4   16324300   16325300      5       3  150064       1.9924     0.023163
enh88155     4   16352800   16353800      4       2  150064       1.7575     0.039419
enh88156     4   16592300   16593300      4       2  150064       1.9328     0.026631
enh88158     4   16599300   16600300      2       1  150064       2.1121     0.017339
enh88160     4   16609800   16610800      4       1  150064       2.5163    0.0059302
enh88164     4   16695600   16696600      3       2  150064       1.6993     0.044627
enh88167     4   16733700   16734700      5       2  150064       1.8576      0.03161
enh88208     4   17034600   17035600      2       1  150064       1.6887     0.045643
enh88215     4   17144300   17145300      9       4  150064       2.0193     0.021729
enh88223     4   17304400   17305400     10       2  150064        2.571    0.0050707
enh88225     4   17329600   17330600      5       2  150064       2.3933    0.0083495
enh88226     4   17347600   17348600      4       2  150064       2.0162     0.021888
enh88232     4   17577400   17578400      5       1  150064       2.0572     0.019832
enh88233     4   17580000   17581000      3       2  150064       1.7988     0.036028
enh88234     4   17585500   17586500      2       1  150064       2.1486     0.015834
enh88235     4   17617300   17618300      4       1  150064       2.2611     0.011877
enh88236     4   17618000   17619000      3       1  150064       2.3669    0.0089701
enh88237     4   17633700   17634700      1       1  150064       2.4168     0.007829
enh88241     4   17815400   17816400      2       1  150064       1.8942     0.029097
enh88242     4   17827100   17828100      3       1  150064       1.8058     0.035474
enh88245     4   17960000   17961000      2       1  150064       2.0735     0.019063
enh88246     4   17996700   17997700      3       1  150064       1.9378     0.026325
enh88248     4   18013500   18014500      1       1  150064       2.2473      0.01231
enh88250     4   18020800   18021800      4       1  150064       2.2446     0.012396
enh88255     4   18399100   18400100      3       1  150064       2.2445       0.0124
enh88258     4   18579500   18580500      3       2  150064       2.3463    0.0094807
enh88264     4   18861000   18862000      3       2  150064       3.0033    0.0013353
enh88265     4   18871400   18872400      2       1  150064       2.0722     0.019125
enh88266     4   18883700   18884700      4       2  150064       3.8475   5.9655e-05
enh88267     4   18937100   18938100      4       1  150064       3.0566    0.0011194
enh88273     4   19052800   19053800      1       1  150064       3.2979     0.000487
enh88274     4   19097000   19098000      2       1  150064       1.8613     0.031354
enh88275     4   19135900   19136900      4       2  150064       3.1991    0.0006893
enh88277     4   19320800   19321800      3       2  150064       2.5401    0.0055409
enh88278     4   19777500   19778500      1       1  150064       3.0349     0.001203
enh88279     4   19946500   19947500      5       2  150064       2.4184    0.0077948
enh88282     4   20243000   20244000      2       1  150064       2.0514     0.020116
enh88294     4   20338800   20339800      2       1  150064       1.7803     0.037513
enh88305     4   20620200   20621200      2       1  150064       2.5003    0.0062051
enh88309     4   20673500   20674500      2       1  150064       2.3031     0.010636
enh88310     4   20677700   20678700      2       1  150064       2.4051    0.0080844
enh88312     4   20702800   20703800      5       2  150064       1.9287     0.026885
enh88324     4   21308800   21309800      2       1  150064       2.0026     0.022608
enh88334     4   21575000   21576000      1       1  150064       1.8578       0.0316
enh88375     4   23035400   23036400      3       1  150064       1.7287     0.041929
enh88383     4   23267400   23268400      1       1  150064       1.6617      0.04829
enh88384     4   23325600   23326600      4       1  150064       2.3645    0.0090262
enh88385     4   23333600   23334600      2       1  150064       2.6916    0.0035556
enh88387     4   23424300   23425300      2       1  150064       4.4969   3.4483e-06
enh88395     4   23581400   23582400      1       1  150064       1.7803      0.03751
enh88427     4   24154100   24155100      2       1  150064       1.7096     0.043667
enh88432     4   24231200   24232200      9       1  150064       1.9411     0.026123
enh88433     4   24234000   24235000      2       1  150064        2.456    0.0070244
enh88435     4   24257700   24258700      3       2  150064       2.2131     0.013447
enh88436     4   24263000   24264000      9       3  150064       1.9588     0.025067
enh88440     4   24317400   24318400      2       1  150064       1.6488     0.049593
enh88450     4   24466500   24467500      1       1  150064        3.714     0.000102
enh88452     4   24477200   24478200      4       2  150064       1.7546     0.039667
enh88455     4   24490000   24491000      4       2  150064       2.3999    0.0081995
enh88456     4   24500400   24501400      1       1  150064        1.792      0.03657
enh88478     4   24806900   24807900      2       1  150064       1.7239      0.04236
enh88481     4   24879800   24880800      4       2  150064       2.4084    0.0080112
enh88482     4   24883000   24884000      4       1  150064       2.3695    0.0089058
enh88483     4   24884900   24885900      7       2  150064       2.6869    0.0036062
enh88515     4   25450900   25451900      5       2  150064       2.6894    0.0035794
enh88526     4   25588700   25589700      6       2  150064       2.7717    0.0027878
enh88527     4   25591100   25592100      6       2  150064       3.1687   0.00076556
enh88540     4   25861300   25862300      2       1  150064       2.6848    0.0036285
enh88541     4   25866700   25867700      1       1  150064       2.4119     0.007935
enh88544     4   25921000   25922000      3       2  150064       2.0725     0.019108
enh88547     4   25952500   25953500      4       2  150064       2.0549     0.019943
enh88548     4   25954700   25955700      9       4  150064       3.2532   0.00057065
enh88580     4   26335700   26336700      2       1  150064       1.6923     0.045293
enh88584     4   26348600   26349600      4       2  150064       1.8537     0.031889
enh88585     4   26352100   26353100      1       1  150064       2.0871      0.01844
enh88594     4   26378400   26379400      2       1  150064       1.6709      0.04737
enh88606     4   26590900   26591900      4       1  150064       3.5956   0.00016184
enh88607     4   26609600   26610600      1       1  150064       3.9175    4.474e-05
enh88608     4   26649200   26650200      1       1  150064         3.34    0.0004189
enh88616     4   26804700   26805700      2       1  150064        3.133   0.00086519
enh88617     4   26813400   26814400      2       1  150064       2.4518    0.0071075
enh88637     4   27049900   27050900      2       1  150064       1.7341     0.041453
enh88646     4   27128700   27129700      3       2  150064       1.8918     0.029258
enh88648     4   27143600   27144600      4       1  150064        2.084     0.018579
enh88649     4   27162500   27163500      3       1  150064        2.797    0.0025789
enh88656     4   27362200   27363200      6       2  150064       1.7262     0.042159
enh88657     4   27447200   27448200      1       1  150064       1.8719      0.03061
enh88658     4   27466100   27467100      1       1  150064       2.4813     0.006545
enh88667     4   28280000   28281000      6       2  150064       1.6695     0.047509
enh88677     4   28491800   28492800      1       1  150064       2.2801       0.0113
enh88711     4   30602000   30603000      4       1  150064       2.3706    0.0088807
enh88712     4   30606900   30607900      1       1  150064       2.0794      0.01879
enh88714     4   30768600   30769600      3       2  150064       1.7023     0.044352
enh88715     4   30769600   30770600      1       1  150064       2.2938       0.0109
enh88716     4   30778500   30779500      1       1  150064       2.2328      0.01278
enh88719     4   30817000   30818000      1       1  150064       3.1177    0.0009112
enh88720     4   30820000   30821000      1       1  150064       3.7988    7.271e-05
enh88721     4   30823300   30824300      3       2  150064       3.1472   0.00082412
enh88723     4   30836600   30837600      4       2  150064       3.1668   0.00077057
enh88724     4   30840000   30841000      2       1  150064       3.1765   0.00074531
enh88726     4   30848400   30849400      3       2  150064       2.9124    0.0017931
enh88729     4   30869400   30870400      3       1  150064       1.8314     0.033524
enh88730     4   30879300   30880300      6       3  150064        3.057    0.0011178
enh88731     4   30905800   30906800      2       1  150064        2.138     0.016259
enh88732     4   30913500   30914500      2       1  150064       1.7623     0.039012
enh88733     4   30919700   30920700      5       2  150064       2.7347    0.0031219
enh88735     4   30947000   30948000      2       1  150064       1.6863     0.045873
enh88736     4   30952100   30953100      2       1  150064       2.6713    0.0037775
enh88743     4   31045300   31046300      2       1  150064        1.805     0.035534
enh88748     4   31147900   31148900      5       2  150064       2.0218     0.021599
enh88749     4   31149100   31150100      5       2  150064       3.2712   0.00053538
enh88750     4   31150200   31151200      3       1  150064       1.9208      0.02738
enh88751     4   31157600   31158600      3       1  150064       2.4249    0.0076561
enh88757     4   31336700   31337700      8       2  150064        2.489    0.0064045
enh88773     4   32633000   32634000      7       2  150064       2.6676    0.0038203
enh88776     4   32789500   32790500      5       2  150064       2.0263     0.021368
enh88777     4   32790500   32791500      4       2  150064        2.248     0.012289
enh88788     4   33741500   33742500      5       1  150064       3.1926   0.00070489
enh88789     4   33818400   33819400      1       1  150064       3.1488    0.0008197
enh88795     4   34187500   34188500      2       1  150064        2.302     0.010669
enh88796     4   34311500   34312500      5       1  150064       3.2053   0.00067465
enh88797     4   34330100   34331100      3       1  150064       2.3604    0.0091272
enh88806     4   34677600   34678600      1       1  150064       1.9107      0.02802
enh88828     4   36028400   36029400      7       2  150064       1.9019     0.028591
enh88832     4   36226400   36227400      2       1  150064       1.8163      0.03466
enh88838     4   36468300   36469300      3       2  150064       3.0401    0.0011824
enh88842     4   36640900   36641900      5       2  150064       2.1713     0.014954
enh88854     4   36917000   36918000      4       2  150064       2.2097     0.013563
enh88856     4   37000600   37001600      3       2  150064       1.9739     0.024197
enh88861     4   37318600   37319600      4       2  150064        1.859      0.03151
enh88886     4   37806900   37807900     10       3  150064       2.1734     0.014874
enh88911     4   38121000   38122000      1       1  150064       1.7643      0.03884
enh88933     4   38612200   38613200      7       3  150064       2.3497    0.0093939
enh88941     4   38704600   38705600      2       1  150064       1.8449     0.032523
enh88947     4   38888300   38889300      2       1  150064       1.9533     0.025394
enh88953     4   39044500   39045500      2       1  150064       1.7223     0.042507
enh88972     4   39545900   39546900      2       1  150064       2.1804     0.014615
enh88974     4   39618200   39619200      1       1  150064       2.1846      0.01446
enh88979     4   39637800   39638800      2       1  150064       2.4653     0.006844
enh88980     4   39641500   39642500      1       1  150064       2.5731      0.00504
enh88981     4   39642800   39643800      3       1  150064       2.3882    0.0084647
enh88992     4   39935600   39936600      7       4  150064       1.7555     0.039591
enh89000     4   40121400   40122400      3       2  150064       2.2248     0.013046
enh89002     4   40178100   40179100      1       1  150064       2.1956      0.01406
enh89003     4   40187200   40188200      3       2  150064        1.797     0.036168
enh89005     4   40197400   40198400      4       1  150064       1.8314     0.033522
enh89040     4   40583600   40584600      2       1  150064       1.8499     0.032163
enh89154     4   42174800   42175800      2       1  150064       1.6547     0.048989
enh89173     4   42412000   42413000      3       2  150064       1.9925     0.023161
enh89177     4   42459600   42460600      1       1  150064       1.7681      0.03852
enh89179     4   42480400   42481400      5       2  150064       1.8712     0.030661
enh89205     4   43877000   43878000      3       1  150064       2.3611    0.0091097
enh89229     4   45035600   45036600      2       1  150064       2.1594     0.015411
enh89233     4   45127600   45128600      7       3  150064       3.6783   0.00011741
enh89267     4   47566900   47567900      6       2  150064       1.8771     0.030249
enh89291     4   48127100   48128100      2       1  150064       2.0155     0.021928
enh89308     4   48355100   48356100      4       2  150064       2.8966    0.0018862
enh89309     4   48355800   48356800      6       2  150064       2.4146    0.0078765
enh89311     4   48371600   48372600      3       2  150064       2.1322     0.016494
enh89313     4   48382300   48383300      1       1  150064       3.0226     0.001253
enh89320     4   48540200   48541200      1       1  150064       2.3947     0.008318
enh89321     4   48596100   48597100      2       1  150064        2.359    0.0091629
enh89324     4   48642800   48643800      2       1  150064       1.7304     0.041777
enh89325     4   48644800   48645800      2       1  150064       2.3586    0.0091724
enh89326     4   48655700   48656700      1       1  150064       1.7022      0.04436
enh89327     4   48663200   48664200      3       1  150064       1.8806     0.030011
enh89328     4   48670000   48671000      1       1  150064       2.3414     0.009606
enh89332     4   48696200   48697200      2       1  150064       2.8661    0.0020777
enh89334     4   48705400   48706400      1       1  150064       2.3536     0.009297
enh89338     4   48748700   48749700      1       1  150064       2.4588      0.00697
enh89342     4   48777200   48778200      2       1  150064       2.0317     0.021093
enh89343     4   48778700   48779700      2       1  150064       1.9604     0.024973
enh89344     4   48783200   48784200      1       1  150064        2.482     0.006533
enh89449     4   54492600   54493600      6       2  150064       2.4491    0.0071607
enh89469     4   55063500   55064500      3       2  150064       1.7467     0.040344
enh89476     4   55268800   55269800      5       2  150064       2.4344    0.0074587
enh89477     4   55274400   55275400      3       1  150064       2.3797    0.0086631
enh89478     4   55283200   55284200      4       1  150064       2.2421     0.012477
enh89479     4   55292900   55293900      3       2  150064        1.757     0.039455
enh89490     4   55541800   55542800      5       3  150064       1.9319     0.026686
enh89499     4   55778300   55779300      1       1  150064       1.8761      0.03032
enh89500     4   55851900   55852900      2       1  150064       1.7013     0.044443
enh89532     4   56265400   56266400      2       1  150064       1.7153     0.043149
enh89533     4   56275100   56276100      1       1  150064       1.6974      0.04481
enh89536     4   56343700   56344700      7       4  150064       2.1478     0.015867
enh89538     4   56365600   56366600      4       1  150064       1.8778     0.030202
enh89539     4   56375700   56376700      8       3  150064       1.7433     0.040645
enh89544     4   56402600   56403600      4       2  150064        1.795     0.036328
enh89545     4   56407100   56408100      5       2  150064       1.7247     0.042291
enh89547     4   56414500   56415500      5       2  150064       1.6582     0.048634
enh89548     4   56419400   56420400      4       2  150064       1.9678     0.024544
enh89549     4   56419800   56420800      6       2  150064       1.8119     0.035003
enh89555     4   56541200   56542200      6       2  150064       2.0836       0.0186
enh89560     4   56715900   56716900      2       1  150064        2.018     0.021795
enh89561     4   56718100   56719100      3       2  150064       1.7581     0.039365
enh89564     4   56732000   56733000      2       1  150064       1.8645     0.031126
enh89568     4   56813300   56814300      2       1  150064       2.3964    0.0082785
enh89640     4   57968000   57969000      1       1  150064       1.6622      0.04824
enh89650     4   58146200   58147200      7       2  150064       1.6743     0.047035
enh89662     4   58473500   58474500      6       2  150064       2.3018     0.010675
enh89663     4   58505600   58506600      3       2  150064       1.8548     0.031813
enh89665     4   58577400   58578400      6       2  150064       1.7439     0.040584
enh89672     4   59035200   59036200      2       1  150064       1.6856     0.045938
enh89675     4   59079600   59080600      1       1  150064       2.3016      0.01068
enh89677     4   59167100   59168100      1       1  150064       2.3477     0.009446
enh89678     4   59322200   59323200      8       5  150064        1.736     0.041285
enh89694     4   60322900   60323900      3       2  150064       2.7347    0.0031219
enh89697     4   60425700   60426700      4       2  150064       1.8591     0.031507
enh89721     4   62075600   62076600      2       1  150064       2.1082     0.017505
enh89731     4   62163900   62164900      6       3  150064       2.7619     0.002873
enh89732     4   62167100   62168100      3       1  150064       2.0771     0.018897
enh89734     4   62169500   62170500      2       1  150064       2.6776    0.0037075
enh89735     4   62171000   62172000      2       1  150064       2.3207      0.01015
enh89736     4   62185800   62186800      2       1  150064       1.8539     0.031874
enh89737     4   62193400   62194400      3       1  150064       1.8583     0.031563
enh89738     4   62198000   62199000      3       2  150064       3.3111    0.0004646
enh89742     4   62242000   62243000      2       1  150064        1.889     0.029447
enh89752     4   62382000   62383000      3       1  150064       2.4902    0.0063841
enh89753     4   62382700   62383700      3       1  150064       1.9906     0.023265
enh89754     4   62385700   62386700      3       1  150064       2.1059     0.017608
enh89755     4   62406300   62407300      4       2  150064       2.2386     0.012591
enh89757     4   62419000   62420000      5       2  150064       2.1233     0.016865
enh89758     4   62421400   62422400      4       2  150064       1.8855     0.029682
enh89759     4   62468100   62469100      4       2  150064       1.9106      0.02803
enh89760     4   62513500   62514500      2       1  150064       2.3506    0.0093725
enh89761     4   62518600   62519600      5       3  150064       2.1966     0.014024
enh89764     4   62589100   62590100      3       2  150064       2.3057     0.010564
enh89768     4   62670700   62671700      4       2  150064       1.7606      0.03915
enh89791     4   62945800   62946800      4       2  150064        1.828     0.033771
enh89801     4   63320200   63321200      1       1  150064       2.3554     0.009251
enh89806     4   63416900   63417900      3       1  150064       1.8099     0.035152
enh89812     4   64357700   64358700      2       1  150064       2.6355    0.0042002
enh89818     4   64849400   64850400      6       1  150064       1.7422     0.040734
enh89819     4   65061300   65062300      3       2  150064       2.8465    0.0022104
enh89831     4   65602300   65603300      5       2  150064       2.1875     0.014353
enh89832     4   65636900   65637900      2       1  150064       1.8953     0.029024
enh89844     4   66124600   66125600      5       2  150064       2.3826    0.0085964
enh89845     4   66315100   66316100      3       2  150064        2.099      0.01791
enh89847     4   66381000   66382000      7       4  150064       2.5117    0.0060072
enh89848     4   66400300   66401300      6       3  150064       1.7252     0.042249
enh89849     4   66424700   66425700      2       1  150064       1.7557     0.039568
enh89850     4   66446200   66447200      6       3  150064       2.5619    0.0052049
enh89851     4   66447200   66448200      3       2  150064        1.829     0.033702
enh89852     4   66455300   66456300      6       2  150064       2.4994    0.0062206
enh89853     4   66457600   66458600      1       1  150064       2.5808     0.004929
enh89854     4   66458700   66459700      3       2  150064       2.2643     0.011779
enh89868     4   66817000   66818000      4       1  150064       1.6751     0.046962
enh89869     4   66880000   66881000      4       2  150064       1.9357     0.026454
enh89870     4   66899900   66900900      4       2  150064        2.006     0.022428
enh89881     4   67559200   67560200      1       1  150064       1.8792      0.03011
enh89889     4   68026300   68027300      3       2  150064       1.9536     0.025373
enh89905     4   68487800   68488800      1       1  150064       3.0094     0.001309
enh89906     4   68551200   68552200      2       1  150064       2.5517    0.0053601
enh89907     4   68563300   68564300      3       2  150064       2.4711    0.0067355
enh89908     4   68564700   68565700      4       2  150064       2.7657    0.0028397
enh89909     4   68567600   68568600      4       2  150064       3.3077   0.00047037
enh89910     4   68578400   68579400      3       1  150064       2.9293    0.0016986
enh89980     4   71302600   71303600      5       2  150064       1.7634      0.03892
enh89981     4   71348700   71349700      8       3  150064       1.8936     0.029138
enh90023     4   72418800   72419800      2       1  150064       2.7243    0.0032217
enh90025     4   72436100   72437100      1       1  150064        2.151      0.01574
enh90031     4   72587700   72588700      4       2  150064       3.5102   0.00022387
enh90041     4   72950300   72951300      2       1  150064       1.7533     0.039774
enh90051     4   73432300   73433300      2       1  150064       2.8718    0.0020405
enh90052     4   73528800   73529800      6       2  150064       1.6689     0.047567
enh90055     4   73711400   73712400     10       4  150064       1.7454     0.040454
enh90056     4   73712100   73713100     10       3  150064       2.4749     0.006664
enh90058     4   73752800   73753800      1       1  150064       2.0039      0.02254
enh90078     4   74241500   74242500      4       1  150064       1.7349     0.041382
enh90106     4   75022200   75023200      1       1  150064       2.1452      0.01597
enh90111     4   75071600   75072600      1       1  150064       1.7774      0.03775
enh90118     4   75410500   75411500      3       2  150064       1.8232     0.034138
enh90125     4   75620900   75621900      3       2  150064       1.6768     0.046792
enh90167     4   76933000   76934000      3       2  150064       1.9994     0.022781
enh90182     4   77298600   77299600      2       1  150064       1.7072     0.043889
enh90186     4   77351400   77352400      2       1  150064       2.4122    0.0079277
enh90197     4   77456700   77457700     10       1  150064       1.8187     0.034478
enh90203     4   77500400   77501400      3       2  150064       2.3775    0.0087164
enh90206     4   77512300   77513300      3       1  150064        2.419    0.0077811
enh90208     4   77528600   77529600      3       2  150064       1.9841     0.023623
enh90209     4   77531800   77532800      3       1  150064       2.2019     0.013836
enh90221     4   77645400   77646400      3       2  150064        1.884     0.029782
enh90222     4   77650400   77651400      2       1  150064       1.7852     0.037118
enh90268     4   78221800   78222800     14       2  150064       2.3976    0.0082523
enh90269     4   78296600   78297600      4       2  150064       2.3287    0.0099364
enh90270     4   78308400   78309400      6       3  150064       2.9923    0.0013845
enh90306     4   79056800   79057800      3       1  150064       1.8121     0.034987
enh90309     4   79076800   79077800      3       2  150064       1.9805     0.023823
enh90315     4   79095900   79096900      3       2  150064       1.8045     0.035573
enh90327     4   79168800   79169800      6       3  150064       2.1216     0.016935
enh90328     4   79172600   79173600      4       2  150064          1.8     0.035932
enh90329     4   79201800   79202800      3       1  150064       1.7999     0.035935
enh90330     4   79202800   79203800      3       1  150064       1.9149      0.02775
enh90335     4   79239900   79240900      6       3  150064       1.7005     0.044517
enh90339     4   79277100   79278100      5       1  150064       1.6649      0.04797
enh90366     4   80119800   80120800      1       1  150064       2.2949      0.01087
enh90371     4   80202800   80203800      4       2  150064       3.6875   0.00011322
enh90374     4   80367200   80368200      2       1  150064       1.8373     0.033085
enh90376     4   80386200   80387200      3       2  150064        2.393    0.0083547
enh90386     4   80567600   80568600      4       1  150064       1.7092     0.043707
enh90402     4   81048100   81049100      1       1  150064       1.7285      0.04195
enh90425     4   82340900   82341900      6       3  150064       1.9399     0.026194
enh90433     4   82394600   82395600      3       1  150064       1.7014     0.044434
enh90434     4   82406900   82407900      2       1  150064       1.7824      0.03734
enh90438     4   82439800   82440800      5       2  150064       1.7518     0.039902
enh90469     4   83188900   83189900      4       2  150064       2.7137    0.0033268
enh90470     4   83192400   83193400      9       2  150064       2.4669    0.0068151
enh90471     4   83192900   83193900      3       2  150064       1.9385     0.026284
enh90474     4   83281700   83282700      4       2  150064       2.4843    0.0064902
enh90476     4   83284900   83285900      2       1  150064       2.0983     0.017941
enh90478     4   83288400   83289400      2       1  150064       2.2999     0.010726
enh90507     4   83957600   83958600      3       1  150064       2.1971     0.014008
enh90523     4   84469200   84470200      2       1  150064       2.1792     0.014659
enh90524     4   84526000   84527000      4       2  150064       2.8868    0.0019461
enh90525     4   84537200   84538200      9       2  150064       2.6736    0.0037517
enh90526     4   84539000   84540000      3       2  150064       1.9171     0.027613
enh90527     4   84579800   84580800     11       3  150064       1.6987      0.04469
enh90530     4   84585100   84586100     13       3  150064        1.749      0.04015
enh90564     4   85482300   85483300      4       2  150064        1.819     0.034456
enh90577     4   85581400   85582400      1       1  150064       1.9081      0.02819
enh90581     4   85738600   85739600      1       1  150064       1.9786      0.02393
enh90610     4   86289400   86290400      5       1  150064       2.2836     0.011197
enh90631     4   86877000   86878000      7       1  150064       2.0798      0.01877
enh90634     4   86958400   86959400      3       2  150064       1.7089     0.043738
enh90635     4   86966500   86967500      2       1  150064       2.4996    0.0062169
enh90637     4   87010700   87011700      2       1  150064       1.8291     0.033692
enh90638     4   87020000   87021000      1       1  150064       2.0381      0.02077
enh90639     4   87029100   87030100      3       1  150064       2.5047    0.0061274
enh90641     4   87123400   87124400      5       1  150064       2.3316    0.0098603
enh90642     4   87154200   87155200      3       1  150064       2.1364     0.016322
enh90643     4   87186600   87187600      1       1  150064       1.7522      0.03987
enh90665     4   87400300   87401300      9       4  150064       1.7402     0.040913
enh90694     4   87812100   87813100      2       1  150064       2.7537    0.0029461
enh90705     4   87884200   87885200      2       1  150064       2.5695    0.0050921
enh90706     4   87887100   87888100      3       2  150064       2.4889    0.0064068
enh90707     4   87889400   87890400      3       2  150064       2.1956      0.01406
enh90708     4   87891500   87892500      5       2  150064       2.7788    0.0027279
enh90710     4   87895500   87896500      2       1  150064       2.5701    0.0050827
enh90715     4   87931200   87932200      5       2  150064       2.3837    0.0085696
enh90718     4   87936000   87937000      2       1  150064       2.2384     0.012598
enh90719     4   87939400   87940400      3       1  150064       2.6285    0.0042886
enh90722     4   87946200   87947200      3       1  150064       2.5648    0.0051625
enh90724     4   87950100   87951100      2       1  150064       2.1782     0.014696
enh90725     4   87953900   87954900      1       1  150064       2.7191     0.003273
enh90727     4   87960400   87961400      2       1  150064       2.6756    0.0037299
enh90730     4   87963600   87964600      3       1  150064       2.5445     0.005472
enh90731     4   87965800   87966800      2       1  150064       2.1474     0.015879
enh90732     4   87969700   87970700      3       2  150064       2.1982     0.013967
enh90733     4   87975500   87976500      8       4  150064       2.7267     0.003199
enh90736     4   87979600   87980600      3       1  150064       1.6901     0.045501
enh90744     4   88024700   88025700      3       1  150064       1.7177     0.042927
enh90805     4   88895300   88896300      1       1  150064        2.184      0.01448
enh90806     4   88899200   88900200      5       2  150064        1.811     0.035068
enh90907     4   90629900   90630900      3       1  150064       2.7836    0.0026883
enh90909     4   90674200   90675200      3       2  150064       1.9803     0.023833
enh90910     4   90702800   90703800      3       2  150064       1.7469     0.040326
enh90912     4   90759300   90760300      4       2  150064       1.9092     0.028116
enh90913     4   90819400   90820400      7       3  150064       1.6915     0.045368
enh90916     4   90872700   90873700      1       1  150064       2.5741     0.005025
enh90917     4   90878100   90879100      2       1  150064       1.8712     0.030659
enh90918     4   90882100   90883100      5       2  150064       3.0636    0.0010934
enh90920     4   90917000   90918000      2       1  150064       2.8568    0.0021396
enh90922     4   90928300   90929300      1       1  150064       2.7304     0.003163
enh90923     4   90962800   90963800     10       5  150064       2.0993     0.017895
enh90924     4   90973400   90974400      3       1  150064       2.2582     0.011965
enh90925     4   90982600   90983600      4       2  150064       2.2935     0.010909
enh90926     4   90985000   90986000      2       1  150064        1.936     0.026436
enh90927     4   90995200   90996200      3       1  150064       2.9126    0.0017923
enh90935     4   91136500   91137500      4       1  150064       1.8329     0.033405
enh90954     4   91825600   91826600      8       4  150064       2.1019     0.017781
enh90956     4   91928000   91929000      6       3  150064       2.8448    0.0022217
enh90962     4   92020200   92021200      1       1  150064       1.8174      0.03458
enh90963     4   92035200   92036200      2       1  150064       1.9829     0.023689
enh90965     4   92104800   92105800      3       1  150064        2.035     0.020927
enh90966     4   92126900   92127900      3       2  150064         2.38     0.008656
enh90967     4   92133000   92134000      4       2  150064       2.0474     0.020311
enh90977     4   92502200   92503200      5       2  150064       2.7323    0.0031448
enh90978     4   92510800   92511800      5       2  150064       2.0404     0.020658
enh90979     4   92517300   92518300      4       2  150064        2.736    0.0031092
enh90981     4   92522200   92523200      2       1  150064       2.0901     0.018304
enh90984     4   92581500   92582500      4       2  150064       1.7932     0.036471
enh91025     4   93375200   93376200      1       1  150064       2.1419       0.0161
enh91032     4   93395200   93396200      1       1  150064        1.928      0.02693
enh91049     4   93553200   93554200      6       2  150064       2.3577    0.0091938
enh91081     4   94422200   94423200      3       2  150064       2.9334    0.0016763
enh91082     4   94452700   94453700      3       2  150064       1.7694     0.038415
enh91098     4   94868400   94869400      2       1  150064       1.7294     0.041867
enh91114     4   95254300   95255300      4       2  150064       2.0465     0.020355
enh91115     4   95303800   95304800     10       2  150064       1.7808     0.037474
enh91146     4   95726200   95727200      3       2  150064       2.4819    0.0065344
enh91156     4   95877900   95878900      5       2  150064       1.8186      0.03449
enh91157     4   95882100   95883100      1       1  150064       2.3019      0.01067
enh91165     4   96102000   96103000      3       1  150064       1.7674     0.038577
enh91166     4   96225800   96226800      2       1  150064       2.5885    0.0048202
enh91172     4   96459800   96460800      2       1  150064       2.2132     0.013443
enh91190     4   96820200   96821200      1       1  150064       2.0304      0.02116
enh91192     4   97018200   97019200      1       1  150064       2.3836     0.008573
enh91204     4   97657300   97658300      4       1  150064       4.1127   1.9549e-05
enh91252     4   99404100   99405100      1       1  150064        2.184      0.01448
enh91255     4   99419800   99420800      5       3  150064       2.2683     0.011654
enh91262     4   99457300   99458300      4       1  150064       1.7422     0.040733
enh91263     4   99467700   99468700      5       2  150064        2.319     0.010199
enh91267     4   99510400   99511400      4       2  150064       1.8115     0.035035
enh91338     4  100919000  100920000      2       1  150064       1.7481     0.040222
enh91339     4  100943700  100944700      5       3  150064       2.6592    0.0039165
enh91340     4  100970500  100971500      4       2  150064       1.6643     0.048031
enh91341     4  101008100  101009100      2       1  150064       2.1744     0.014836
enh91346     4  101034100  101035100      1       1  150064       2.0445      0.02045
enh91347     4  101036200  101037200      1       1  150064       1.7751      0.03794
enh91350     4  101107000  101108000      9       3  150064       2.3747    0.0087816
enh91352     4  101201700  101202700      2       1  150064       2.4379    0.0073868
enh91353     4  101207900  101208900      1       1  150064       1.9123      0.02792
enh91354     4  101210300  101211300      8       3  150064       2.1166     0.017145
enh91356     4  101287000  101288000      4       2  150064       2.1688      0.01505
enh91365     4  101711700  101712700      3       2  150064       2.0327     0.021039
[truncated: 1,012,479 more chars]
