# Supplementary material for: Identifying enhancer properties associated with genetic risk for complex traits using regulome-wide association studies
Source: PLoS Comput Biol. 2022 Sep 7;18(9):e1010430. doi: 10.1371/journal.pcbi.1010430 (PMC9484640; doi:10.1371/journal.pcbi.1010430)
Supplement: S3 Table — Sample names are as described in the ROADMAP epigenomics project integrative analysis portal: https://egg2.wustl.edu/roadmap/web_portal/meta.html. (ZIP) [file pcbi.1010430.s010.zip › supplemental_table3/E128lung_sig_enhancers05.gcov.out]

GENE       CHR      START       STOP  NSNPS  NPARAM       N        ZSTAT            P
enh45333     1     841200     842200      1       1  150064       1.8239      0.03408
enh45363     1    1253400    1254400      2       1  150064       1.8249     0.034007
enh45386     1    1480900    1481900      2       1  150064       1.6625     0.048204
enh45389     1    1497100    1498100      4       2  150064       1.8085     0.035263
enh45424     1    1841200    1842200      3       1  150064       2.0797     0.018775
enh45429     1    2062900    2063900      3       2  150064       3.1698   0.00076283
enh45431     1    2071200    2072200      5       2  150064       3.2169   0.00064792
enh45432     1    2101100    2102100      1       1  150064       3.4508    0.0002795
enh45439     1    2126800    2127800      2       1  150064       2.5265    0.0057606
enh45443     1    2137500    2138500      2       1  150064       2.6153    0.0044576
enh45455     1    2211100    2212100      3       1  150064       2.1734     0.014875
enh45462     1    2232700    2233700      1       1  150064       1.9129      0.02788
enh45477     1    2378600    2379600      5       2  150064       2.8075    0.0024964
enh45478     1    2381700    2382700      1       1  150064       3.8554    5.777e-05
enh45479     1    2384400    2385400      4       2  150064       3.2068   0.00067105
enh45480     1    2387200    2388200      4       2  150064        3.046    0.0011597
enh45481     1    2391000    2392000      6       2  150064       4.3067   8.2857e-06
enh45492     1    2486300    2487300      1       1  150064       2.5752     0.005009
enh45498     1    2525000    2526000      5       2  150064       2.1678     0.015087
enh45499     1    2542100    2543100      1       1  150064       2.6463     0.004069
enh45504     1    3043500    3044500      3       2  150064       2.1011     0.017815
enh45572     1    6260200    6261200      1       1  150064       1.7453      0.04047
enh45573     1    6265100    6266100      3       1  150064       2.3725    0.0088339
enh45605     1    6552100    6553100      3       1  150064       1.9459     0.025835
enh45607     1    6557600    6558600      1       1  150064        2.297      0.01081
enh45608     1    6561900    6562900      2       1  150064       3.1144   0.00092158
enh45609     1    6575400    6576400      1       1  150064       2.1343      0.01641
enh45620     1    6649100    6650100      4       2  150064       1.7673     0.038589
enh45623     1    6671800    6672800      1       1  150064       1.8823       0.0299
enh45624     1    6676100    6677100      3       1  150064       3.1552    0.0008019
enh45625     1    6684200    6685200      2       1  150064       2.1264     0.016733
enh45626     1    6686200    6687200      1       1  150064       3.9894    3.312e-05
enh45629     1    6747800    6748800      2       1  150064       3.4676   0.00026261
enh45632     1    6755800    6756800      5       3  150064       2.8834     0.001967
enh45633     1    6759700    6760700      2       1  150064       3.5669   0.00018061
enh45655     1    7020100    7021100      1       1  150064       1.9101      0.02806
enh45663     1    7315300    7316300      4       1  150064        1.857     0.031656
enh45684     1    7542600    7543600      4       2  150064       1.9408     0.026143
enh45751     1    8377200    8378200      1       1  150064       3.5064    0.0002271
enh45752     1    8402300    8403300      4       2  150064       2.3004     0.010712
enh45753     1    8403900    8404900      2       1  150064       3.1255   0.00088761
enh45754     1    8408700    8409700      4       2  150064       2.7903    0.0026329
enh45757     1    8411700    8412700      1       1  150064       2.0981      0.01795
enh45758     1    8413000    8414000      2       1  150064       1.7281     0.041985
enh45760     1    8427200    8428200      1       1  150064       2.9348     0.001669
enh45762     1    8431200    8432200      4       2  150064       5.2959   5.9221e-08
enh45768     1    8452600    8453600      1       1  150064       5.5087    1.807e-08
enh45769     1    8453800    8454800      1       1  150064       3.7239    9.807e-05
enh45770     1    8454700    8455700      2       1  150064       3.3185   0.00045251
enh45771     1    8456900    8457900      1       1  150064       1.6541      0.04905
enh45773     1    8466400    8467400      5       2  150064       5.5447    1.472e-08
enh45774     1    8467000    8468000      3       2  150064       4.5486   2.6996e-06
enh45776     1    8472600    8473600      2       1  150064       4.9856   3.0891e-07
enh45779     1    8484800    8485800      2       1  150064       4.3574   6.5811e-06
enh45781     1    8501300    8502300      1       1  150064       4.7089    1.245e-06
enh45783     1    8516000    8517000      2       1  150064       3.2735   0.00053114
enh45784     1    8519500    8520500      2       1  150064       2.4722    0.0067138
enh45785     1    8524000    8525000      5       3  150064       2.7613    0.0028785
enh45786     1    8537100    8538100      1       1  150064       3.4961    0.0002361
enh45788     1    8553500    8554500      2       1  150064       4.5165    3.144e-06
enh45789     1    8557200    8558200      2       1  150064       2.8573    0.0021361
enh45790     1    8566700    8567700      2       1  150064       3.8356   6.2631e-05
enh45795     1    8600900    8601900      2       1  150064       3.9022   4.7664e-05
enh45796     1    8614800    8615800      2       1  150064       3.0698    0.0010711
enh45797     1    8623200    8624200      3       2  150064       2.3761    0.0087482
enh45799     1    8655700    8656700      2       1  150064       2.6443    0.0040927
enh45800     1    8657400    8658400      1       1  150064       3.1292    0.0008763
enh45801     1    8658500    8659500      4       1  150064        3.028    0.0012308
enh45803     1    8663000    8664000      3       1  150064       2.8042    0.0025223
enh45804     1    8686000    8687000      1       1  150064       2.9013     0.001858
enh45806     1    8690900    8691900      2       1  150064        2.889    0.0019323
enh45808     1    8711900    8712900      1       1  150064       2.6695     0.003798
enh45812     1    8726100    8727100      1       1  150064       2.8965     0.001887
enh45813     1    8727900    8728900      4       2  150064       1.7639     0.038877
enh45814     1    8730400    8731400      2       1  150064       2.3313     0.009868
enh45817     1    8741100    8742100      2       1  150064         2.38    0.0086572
enh45820     1    8766900    8767900      4       2  150064       2.4406    0.0073308
enh45821     1    8772000    8773000      1       1  150064       1.7195      0.04276
enh45823     1    8800300    8801300      1       1  150064       1.7758      0.03788
enh45832     1    8918300    8919300      3       2  150064       1.8549     0.031802
enh45834     1    8931900    8932900      1       1  150064       1.8274      0.03382
enh45837     1    8950000    8951000      3       1  150064       2.8461    0.0022127
enh45838     1    8959800    8960800      2       1  150064       1.9551     0.025288
enh45839     1    8963300    8964300      4       2  150064       1.9326     0.026642
enh45841     1    8971000    8972000      4       2  150064       2.1078     0.017526
enh45842     1    9001600    9002600      6       3  150064       2.9046    0.0018385
enh45859     1    9221900    9222900      1       1  150064       1.9856      0.02354
enh45877     1    9326400    9327400      4       2  150064       1.9055      0.02836
enh45919     1    9651400    9652400      1       1  150064       1.8634       0.0312
enh45951     1    9960300    9961300      1       1  150064       1.9806      0.02382
enh45980     1   10317500   10318500      2       1  150064       1.6877     0.045736
enh46028     1   10960700   10961700      2       1  150064       2.4648    0.0068552
enh46053     1   11335500   11336500      1       1  150064       2.0523      0.02007
enh46058     1   11715300   11716300      1       1  150064       2.4441      0.00726
enh46073     1   11868000   11869000      2       1  150064       1.8576     0.031615
enh46081     1   11990200   11991200      2       1  150064       1.7587     0.039313
enh46083     1   11997100   11998100      2       1  150064       2.3366    0.0097313
enh46084     1   11998000   11999000      1       1  150064       2.7935     0.002607
enh46085     1   11999000   12000000      5       2  150064       2.1527     0.015672
enh46086     1   12000100   12001100      3       1  150064       2.2993     0.010744
enh46099     1   12128300   12129300      2       1  150064       2.6411    0.0041314
enh46167     1   12660100   12661100      7       3  150064       1.6979     0.044762
enh46183     1   14074400   14075400      2       1  150064       1.6562     0.048838
enh46188     1   14090700   14091700      1       1  150064       1.7987      0.03603
enh46208     1   14813100   14814100      3       2  150064        2.427    0.0076113
enh46211     1   14847400   14848400      1       1  150064       2.0798      0.01877
enh46221     1   15207300   15208300      3       2  150064       1.7042     0.044176
enh46223     1   15253200   15254200      4       1  150064       1.7052      0.04408
enh46259     1   15533100   15534100      2       1  150064       1.8672     0.030939
enh46314     1   16152000   16153000      7       2  150064       2.0326     0.021046
enh46346     1   16345800   16346800      8       3  150064       1.9396     0.026214
enh46375     1   16542200   16543200      6       2  150064       2.2668     0.011702
enh46378     1   16564100   16565100      2       1  150064       2.7283    0.0031827
enh46379     1   16570400   16571400      1       1  150064        2.126      0.01675
enh46383     1   16593000   16594000      4       1  150064       2.1781       0.0147
enh46384     1   16644800   16645800      3       1  150064       2.0685     0.019295
enh46386     1   16650500   16651500      1       1  150064       2.2849      0.01116
enh46389     1   16674800   16675800      1       1  150064       1.9579      0.02512
enh46391     1   16679300   16680300      1       1  150064       2.0801      0.01876
enh46392     1   16690700   16691700      3       1  150064       1.9097     0.028088
enh46396     1   16698500   16699500      2       1  150064       1.7669     0.038622
enh46398     1   16703300   16704300      3       1  150064       2.0108     0.022174
enh46399     1   16711400   16712400      2       1  150064       1.7801     0.037533
enh46400     1   16714100   16715100      2       1  150064       1.7653      0.03876
enh46402     1   16722800   16723800      4       1  150064       2.0449      0.02043
enh46406     1   16839500   16840500      1       1  150064       2.1937      0.01413
enh46430     1   17307900   17308900      3       2  150064       2.4274    0.0076031
enh46431     1   17310900   17311900      2       1  150064       2.5752    0.0050092
enh46435     1   17342400   17343400      5       2  150064       2.0112     0.022154
enh46437     1   17371500   17372500      7       2  150064       2.3144     0.010324
enh46438     1   17372500   17373500      4       1  150064       2.2675     0.011681
enh46439     1   17378500   17379500      2       1  150064       2.7791    0.0027255
enh46440     1   17386300   17387300      2       1  150064       3.0875    0.0010093
enh46441     1   17389600   17390600      8       4  150064       2.8326    0.0023086
enh46454     1   17552500   17553500      5       3  150064       2.0997     0.017877
enh46547     1   19640300   19641300      4       2  150064       2.1806     0.014606
enh46548     1   19641700   19642700      6       2  150064        1.812     0.034996
enh46549     1   19643200   19644200      1       1  150064        1.705       0.0441
enh46556     1   19695800   19696800      3       2  150064       1.8934     0.029151
enh46587     1   19828800   19829800      2       1  150064       3.5244   0.00021226
enh46588     1   19831600   19832600      7       3  150064       1.9153     0.027725
enh46589     1   19835300   19836300      5       2  150064       1.8503     0.032138
enh46598     1   19943000   19944000      1       1  150064       1.9601      0.02499
enh46601     1   19966800   19967800      1       1  150064       2.3371     0.009718
enh46640     1   20651500   20652500      5       2  150064       2.2432     0.012442
enh46642     1   20732600   20733600      4       2  150064       2.0437     0.020491
enh46651     1   20804600   20805600      2       1  150064       1.8697      0.03076
enh46654     1   20819800   20820800      1       1  150064       1.7361      0.04127
enh46672     1   21059900   21060900      1       1  150064       2.8655     0.002082
enh46673     1   21062000   21063000      2       1  150064       2.7152    0.0033115
enh46674     1   21065700   21066700      4       1  150064       2.6795    0.0036867
enh46676     1   21108100   21109100      2       1  150064       2.9231    0.0017326
enh46678     1   21114700   21115700      1       1  150064       2.5834     0.004892
enh46680     1   21140200   21141200      3       1  150064       2.4477    0.0071881
enh46681     1   21156300   21157300      2       1  150064       1.8852     0.029698
enh46683     1   21193800   21194800      2       1  150064       2.7117    0.0033469
enh46684     1   21263000   21264000      1       1  150064       1.7224       0.0425
enh46685     1   21288700   21289700      2       1  150064       1.7163     0.043052
enh46689     1   21338900   21339900      3       2  150064       1.6757       0.0469
enh46690     1   21339600   21340600      2       1  150064       2.6501    0.0040235
enh46692     1   21348700   21349700      2       1  150064       2.0738     0.019051
enh46693     1   21369300   21370300      5       3  150064       2.6484    0.0040443
enh46694     1   21376200   21377200      3       1  150064       2.3494     0.009401
enh46696     1   21385400   21386400      4       2  150064       2.3221     0.010114
enh46697     1   21395600   21396600      2       1  150064       1.9849      0.02358
enh46699     1   21403000   21404000      3       1  150064       2.1445     0.015997
enh46700     1   21415600   21416600      3       1  150064       2.7094    0.0033702
enh46701     1   21417000   21418000      3       1  150064       3.0547    0.0011266
enh46702     1   21448100   21449100      2       1  150064       2.8703    0.0020502
enh46704     1   21465800   21466800      1       1  150064       2.4763     0.006638
enh46705     1   21477000   21478000      5       2  150064        2.379    0.0086793
enh46706     1   21492000   21493000      4       2  150064       2.5446    0.0054697
enh46707     1   21497300   21498300      3       1  150064       2.9716     0.001481
enh46708     1   21499900   21500900      1       1  150064       2.4774     0.006618
enh46709     1   21521100   21522100      1       1  150064       1.7381       0.0411
enh46714     1   21568500   21569500      2       1  150064       2.0172     0.021839
enh46761     1   22023200   22024200      8       4  150064        2.265     0.011757
enh46762     1   22029600   22030600      2       1  150064       1.8437     0.032617
enh46763     1   22032900   22033900      4       2  150064       2.2648     0.011762
enh46764     1   22085600   22086600      5       2  150064        1.674     0.047065
enh46765     1   22090900   22091900      3       1  150064        1.892     0.029244
enh46799     1   22350000   22351000      5       2  150064       2.2927     0.010933
enh46802     1   22374800   22375800      2       1  150064       3.2572   0.00056259
enh46805     1   22382500   22383500      3       2  150064       2.2184     0.013265
enh46810     1   22418500   22419500      1       1  150064       1.7696       0.0384
enh46816     1   22448800   22449800      7       4  150064       1.7571     0.039447
enh46846     1   23141100   23142100      9       2  150064       1.9122     0.027924
enh46927     1   23912200   23913200      1       1  150064        1.799      0.03601
enh46939     1   24073800   24074800      1       1  150064       2.1532      0.01565
enh46941     1   24085200   24086200      1       1  150064       1.8901      0.02937
enh46943     1   24106300   24107300      1       1  150064       1.6674      0.04772
enh46967     1   24372700   24373700      3       1  150064       2.5782    0.0049652
enh46984     1   24676200   24677200      1       1  150064       2.1953      0.01407
enh46986     1   24690300   24691300      6       3  150064       2.2173     0.013303
enh46991     1   24719000   24720000      1       1  150064        1.765      0.03878
enh46998     1   24744100   24745100      1       1  150064       2.1576      0.01548
enh47001     1   24769500   24770500      2       1  150064       2.2908     0.010988
enh47005     1   24867400   24868400      7       3  150064       2.6823    0.0036556
enh47008     1   24927000   24928000      5       2  150064       2.2567     0.012015
enh47009     1   24967400   24968400      2       1  150064       2.5702    0.0050815
enh47011     1   24999500   25000500      3       2  150064       2.0373     0.020809
enh47012     1   25004600   25005600      1       1  150064        3.688     0.000113
enh47178     1   26700600   26701600      3       1  150064       1.6468     0.049797
enh47182     1   26757600   26758600      1       1  150064       1.8722      0.03059
enh47186     1   26809200   26810200      2       1  150064       1.9254     0.027087
enh47193     1   26881800   26882800      3       1  150064       2.0804     0.018747
enh47194     1   26900700   26901700      8       3  150064       2.7432    0.0030419
enh47201     1   27033500   27034500      2       1  150064       2.6037    0.0046111
enh47203     1   27048300   27049300      1       1  150064       2.7248     0.003217
enh47204     1   27051800   27052800      4       1  150064       2.7077    0.0033878
enh47205     1   27057200   27058200      1       1  150064       2.7106     0.003358
enh47207     1   27069600   27070600      1       1  150064        2.709     0.003374
enh47210     1   27079500   27080500      2       1  150064       2.5595    0.0052415
enh47211     1   27094600   27095600      1       1  150064       2.7557     0.002928
enh47212     1   27097600   27098600      1       1  150064       2.7473     0.003004
enh47221     1   27175300   27176300      1       1  150064       2.4217     0.007724
enh47222     1   27179400   27180400      1       1  150064       3.8436    6.061e-05
enh47223     1   27184600   27185600      1       1  150064       1.9879      0.02341
enh47225     1   27204100   27205100      1       1  150064       2.0777      0.01887
enh47226     1   27214800   27215800      1       1  150064       2.4794      0.00658
enh47229     1   27233700   27234700      2       1  150064       2.7458    0.0030178
enh47230     1   27247000   27248000      2       1  150064       2.7103    0.0033606
enh47231     1   27249800   27250800      1       1  150064        2.512     0.006003
enh47237     1   27298400   27299400      2       1  150064       2.1812     0.014585
enh47252     1   27431800   27432800      2       1  150064       2.9802    0.0014402
enh47260     1   27466400   27467400      1       1  150064       1.6802      0.04646
enh47275     1   27623100   27624100      1       1  150064       1.8341      0.03332
enh47279     1   27667800   27668800      2       1  150064       2.6571    0.0039408
enh47286     1   27693700   27694700      1       1  150064       1.8301      0.03362
enh47324     1   27900100   27901100      2       1  150064       1.9362     0.026424
enh47332     1   27932900   27933900      2       1  150064       1.9507     0.025546
enh47333     1   27947700   27948700      2       1  150064       1.6501     0.049462
enh47348     1   28110400   28111400      2       1  150064       2.2493     0.012248
enh47376     1   28431400   28432400      3       2  150064        2.405    0.0080863
enh47386     1   28499500   28500500      2       1  150064       3.6693   0.00012161
enh47390     1   28556800   28557800      5       3  150064       1.8847     0.029738
enh47395     1   28575100   28576100      5       2  150064       1.6932      0.04521
enh47397     1   28588000   28589000      2       1  150064       2.6132    0.0044846
enh47402     1   28623000   28624000      3       2  150064       2.0438     0.020484
enh47407     1   28697200   28698200      2       1  150064         3.39   0.00034946
enh47409     1   28718300   28719300      3       1  150064       1.8638     0.031178
enh47410     1   28721400   28722400      5       1  150064       1.7638     0.038882
enh47411     1   28743300   28744300      2       1  150064       2.0408     0.020638
enh47413     1   28751800   28752800      1       1  150064       2.1095      0.01745
enh47416     1   28765800   28766800      3       1  150064       2.1488     0.015824
enh47417     1   28767800   28768800      8       3  150064        2.093     0.018175
enh47419     1   28782100   28783100      2       1  150064       1.8159     0.034693
enh47423     1   28837200   28838200      6       3  150064       2.5989    0.0046767
enh47425     1   28839700   28840700      3       2  150064       1.8216     0.034261
enh47428     1   28853200   28854200      4       1  150064       2.7444    0.0030313
enh47429     1   28905100   28906100      2       1  150064       2.7673    0.0028261
enh47432     1   28916400   28917400      3       1  150064       2.7318    0.0031493
enh47434     1   28967600   28968600      2       1  150064       2.2942     0.010889
enh47435     1   28970700   28971700      1       1  150064       2.3123      0.01038
enh47445     1   29211200   29212200      4       1  150064       2.0635      0.01953
enh47446     1   29241600   29242600      3       2  150064       2.7864    0.0026653
enh47449     1   29446600   29447600      3       1  150064       3.2265   0.00062646
enh47450     1   29460000   29461000      2       1  150064       1.7028     0.044305
enh47451     1   29462600   29463600      5       3  150064       1.8254      0.03397
enh47455     1   29497200   29498200      5       3  150064       1.7057     0.044029
enh47457     1   29505000   29506000      3       2  150064       2.5506    0.0053764
enh47460     1   29528200   29529200      2       1  150064       2.3593    0.0091552
enh47464     1   29555800   29556800      3       1  150064       2.0326     0.021045
enh47468     1   29575500   29576500      4       2  150064       2.1119     0.017348
enh47470     1   29591000   29592000      2       1  150064       2.2692     0.011628
enh47478     1   30112600   30113600      5       3  150064       1.8202     0.034367
enh47484     1   30446900   30447900      3       2  150064       4.8083   7.6117e-07
enh47488     1   30851900   30852900      4       2  150064       2.0148     0.021965
enh47492     1   31141900   31142900      1       1  150064        2.498     0.006244
enh47493     1   31144800   31145800      4       1  150064        2.289     0.011039
enh47494     1   31148200   31149200      3       1  150064       1.8175      0.03457
enh47497     1   31180400   31181400     14       3  150064       1.7291     0.041895
enh47511     1   31281500   31282500      1       1  150064        1.797      0.03617
enh47534     1   31448800   31449800      2       1  150064       1.7234     0.042407
enh47538     1   31463400   31464400      3       2  150064       1.7212     0.042607
enh47557     1   31770900   31771900      2       1  150064       3.3482   0.00040666
enh47558     1   31771900   31772900      5       2  150064       3.9229   4.3737e-05
enh47559     1   31778700   31779700      1       1  150064       2.1675       0.0151
enh47560     1   31844300   31845300      3       2  150064        2.686    0.0036152
enh47561     1   31847100   31848100      2       1  150064       2.7671    0.0028278
enh47563     1   31854800   31855800      4       1  150064       4.2914   8.8794e-06
enh47564     1   31866800   31867800      4       1  150064       2.8658    0.0020799
enh47565     1   31867400   31868400      2       1  150064       2.8315    0.0023167
enh47566     1   31869700   31870700      2       1  150064       3.7043   0.00010597
enh47567     1   31872600   31873600      2       1  150064        3.656   0.00012811
enh47569     1   31879600   31880600      5       2  150064       3.0771     0.001045
enh47570     1   31883200   31884200      5       1  150064       2.6723    0.0037666
enh47571     1   31888400   31889400      2       1  150064        2.709    0.0033745
enh47574     1   31894600   31895600      3       1  150064       1.7846     0.037167
enh47647     1   32513600   32514600      1       1  150064       1.9468      0.02578
enh47662     1   32616600   32617600      1       1  150064       2.0177      0.02181
enh47678     1   32707400   32708400      3       1  150064       1.7063     0.043974
enh47679     1   32708000   32709000      1       1  150064       1.8506      0.03211
enh47680     1   32712900   32713900      1       1  150064       1.6948      0.04506
enh47727     1   33257200   33258200      4       2  150064       2.1256     0.016767
enh47731     1   33279800   33280800      2       1  150064        1.684      0.04609
enh47734     1   33337900   33338900      2       1  150064        1.997     0.022915
enh47753     1   33502400   33503400      2       1  150064       1.8687     0.030829
enh47765     1   33593400   33594400      1       1  150064       2.1316      0.01652
enh47780     1   33724200   33725200      3       2  150064       2.2615     0.011863
enh47782     1   33734400   33735400      1       1  150064       1.6893      0.04558
enh47785     1   33766200   33767200      3       2  150064       2.3437    0.0095463
enh47813     1   33931500   33932500      1       1  150064       1.8325      0.03344
enh47815     1   33936200   33937200      3       1  150064       1.7455     0.040446
enh47838     1   35318200   35319200      4       2  150064       1.8872     0.029566
enh47839     1   35323000   35324000      4       2  150064        1.898     0.028849
enh47840     1   35325400   35326400      1       1  150064       2.2918      0.01096
enh47850     1   35585800   35586800      2       1  150064       1.7055      0.04405
enh47854     1   35675800   35676800      3       1  150064       3.5077   0.00022599
enh47874     1   36102000   36103000      2       1  150064       3.6011   0.00015847
enh47879     1   36181400   36182400      1       1  150064       3.4063    0.0003292
enh47882     1   36275200   36276200      3       2  150064       4.1596    1.594e-05
enh47883     1   36316700   36317700      2       1  150064       3.4571   0.00027304
enh47889     1   36398200   36399200      1       1  150064        3.492    0.0002397
enh47892     1   36553400   36554400      1       1  150064       3.1405    0.0008432
enh47893     1   36555600   36556600      3       2  150064        3.192   0.00070642
enh47896     1   36565300   36566300      6       2  150064       2.5158     0.005938
enh47897     1   36571600   36572600      2       1  150064       1.8625     0.031269
enh47899     1   36580900   36581900      2       1  150064       1.8026     0.035725
enh47900     1   36584700   36585700      2       1  150064       1.8279     0.033785
enh47902     1   36593800   36594800      1       1  150064       3.8529    5.836e-05
enh47903     1   36600700   36601700      2       1  150064       3.3181   0.00045322
enh47904     1   36606000   36607000      1       1  150064       3.1162     0.000916
enh47905     1   36607600   36608600      2       1  150064       3.3975   0.00034006
enh47906     1   36613100   36614100      3       1  150064       3.8801   5.2202e-05
enh47910     1   36631900   36632900      1       1  150064       4.5166    3.142e-06
enh47911     1   36633600   36634600      2       1  150064       3.8296   6.4181e-05
enh47913     1   36637400   36638400      1       1  150064       4.5633    2.518e-06
enh47915     1   36652800   36653800      4       2  150064       2.5498    0.0053889
enh47916     1   36653700   36654700      2       1  150064       2.3707     0.008876
enh47985     1   38271800   38272800      4       2  150064       2.3417     0.009599
enh47986     1   38275700   38276700      2       1  150064       2.7272    0.0031936
enh47990     1   38323400   38324400      1       1  150064       3.1702    0.0007616
enh47992     1   38330900   38331900      2       1  150064       3.2236   0.00063292
enh47995     1   38409300   38410300      1       1  150064       1.9012      0.02864
enh48019     1   38910200   38911200      5       2  150064       2.8673    0.0020696
enh48022     1   39194000   39195000      3       1  150064        2.399    0.0082196
enh48037     1   39468700   39469700      1       1  150064       2.3639     0.009042
enh48038     1   39490800   39491800      2       1  150064       1.8507     0.032107
enh48039     1   39513000   39514000      4       2  150064       2.0411     0.020618
enh48040     1   39541800   39542800      2       1  150064       2.9168    0.0017683
enh48046     1   39575100   39576100      3       2  150064       1.7509     0.039984
enh48049     1   39581800   39582800      4       2  150064       2.1074     0.017543
enh48053     1   39601600   39602600      2       1  150064       1.8929     0.029185
enh48068     1   39644700   39645700      1       1  150064       1.8615      0.03134
enh48069     1   39648900   39649900      2       1  150064       1.8156     0.034712
enh48077     1   39668900   39669900      2       1  150064       1.7404     0.040897
enh48097     1   39859400   39860400      2       1  150064       1.7647     0.038809
enh48098     1   39862300   39863300      3       2  150064       1.9221       0.0273
enh48113     1   39974300   39975300      2       1  150064       1.8254     0.033968
enh48129     1   40358300   40359300      1       1  150064       1.8066      0.03541
enh48130     1   40362500   40363500      2       1  150064       3.3374   0.00042288
enh48180     1   40997800   40998800      1       1  150064       1.8274      0.03382
enh48186     1   41164600   41165600      3       1  150064        2.891    0.0019199
enh48187     1   41168900   41169900      5       2  150064       1.8471      0.03237
enh48190     1   41178400   41179400      2       1  150064        2.522    0.0058352
enh48193     1   41205000   41206000      5       3  150064       3.2739   0.00053034
enh48213     1   41433200   41434200      8       3  150064       2.6821    0.0036576
enh48214     1   41442800   41443800      1       1  150064        1.752      0.03989
enh48216     1   41468900   41469900      5       2  150064        2.221     0.013176
enh48223     1   41574700   41575700      3       2  150064       2.5747     0.005017
enh48224     1   41588700   41589700      2       1  150064       1.6467     0.049808
enh48225     1   41617800   41618800      3       2  150064        2.078     0.018855
enh48235     1   41889000   41890000      3       1  150064       2.1375      0.01628
enh48236     1   41898100   41899100      6       3  150064       2.2582     0.011965
enh48237     1   41920400   41921400      2       1  150064       1.6698     0.047481
enh48241     1   41951100   41952100      3       2  150064       2.7411     0.003062
enh48243     1   41960600   41961600      4       2  150064       3.2234    0.0006334
enh48244     1   41962300   41963300      4       2  150064       3.8047   7.0975e-05
enh48247     1   41969700   41970700      3       2  150064       2.3629    0.0090673
enh48248     1   41981200   41982200      1       1  150064       1.7727      0.03814
enh48290     1   42317300   42318300      2       1  150064       1.8417     0.032759
enh48360     1   43427500   43428500      3       2  150064       2.7077    0.0033878
enh48361     1   43432400   43433400      6       3  150064       2.2228     0.013115
enh48375     1   43739700   43740700      4       2  150064       1.8094     0.035197
enh48376     1   43760200   43761200      1       1  150064       3.2077     0.000669
enh48377     1   43766200   43767200      2       1  150064       2.7583    0.0029055
enh48381     1   43810600   43811600      1       1  150064       3.4765     0.000254
enh48383     1   43820200   43821200      1       1  150064       3.5092    0.0002247
enh48385     1   43826900   43827900      1       1  150064       2.7397     0.003075
enh48386     1   43830800   43831800      2       1  150064       1.9653     0.024692
enh48390     1   43901300   43902300      2       1  150064       3.4636   0.00026649
enh48391     1   43917700   43918700      2       1  150064       2.3167     0.010261
enh48392     1   43920100   43921100      3       2  150064       4.1734   1.5006e-05
enh48393     1   43930600   43931600      1       1  150064       3.6313     0.000141
enh48395     1   43959000   43960000      3       2  150064        1.681     0.046377
enh48400     1   44006700   44007700      2       1  150064       1.9089     0.028134
enh48401     1   44010900   44011900      2       1  150064       3.4093   0.00032567
enh48402     1   44015200   44016200      3       1  150064       2.0885     0.018378
enh48403     1   44015800   44016800      3       1  150064       2.0885     0.018378
enh48404     1   44018100   44019100      1       1  150064       3.1374    0.0008524
enh48405     1   44023800   44024800      1       1  150064       3.1078    0.0009423
enh48408     1   44047500   44048500      5       2  150064       2.8226    0.0023819
enh48409     1   44052900   44053900      3       1  150064       1.9164     0.027658
enh48410     1   44114300   44115300      5       2  150064       4.0012   3.1507e-05
enh48412     1   44136800   44137800      2       1  150064       2.7227    0.0032376
enh48414     1   44153600   44154600      2       1  150064       3.3194   0.00045107
enh48415     1   44170400   44171400      2       1  150064       2.8891     0.001932
enh48418     1   44177800   44178800      2       1  150064       2.5679    0.0051161
enh48419     1   44182100   44183100      2       1  150064       3.3199   0.00045018
enh48420     1   44185000   44186000      3       2  150064       3.1023   0.00096001
enh48421     1   44197500   44198500      1       1  150064       4.5098    3.245e-06
enh48422     1   44228600   44229600      1       1  150064       3.2448    0.0005877
enh48423     1   44239700   44240700      2       1  150064       2.7456    0.0030204
enh48424     1   44241700   44242700      2       1  150064       2.4065    0.0080536
enh48425     1   44248900   44249900      3       2  150064       3.7981   7.2899e-05
enh48426     1   44252000   44253000      3       2  150064       1.9596     0.025019
enh48430     1   44300400   44301400      1       1  150064        2.945     0.001615
enh48432     1   44318800   44319800      3       1  150064       3.9946   3.2404e-05
enh48434     1   44326500   44327500      4       2  150064       2.9253    0.0017207
enh48435     1   44333900   44334900      2       1  150064       2.8449    0.0022214
enh48436     1   44344600   44345600      2       1  150064       3.9801   3.4443e-05
enh48438     1   44378000   44379000      3       2  150064       2.5971    0.0047002
enh48439     1   44387000   44388000      3       2  150064       1.9916     0.023209
enh48440     1   44395200   44396200      6       2  150064       2.3778    0.0087089
enh48442     1   44400100   44401100      2       1  150064       2.2372     0.012635
enh48443     1   44402400   44403400      4       2  150064        2.011      0.02216
enh48444     1   44413900   44414900      5       2  150064       3.6271    0.0001433
enh48446     1   44439300   44440300      3       2  150064       3.1146   0.00092101
enh48447     1   44442000   44443000      2       1  150064        3.126   0.00088601
enh48448     1   44443400   44444400      5       3  150064       2.4915    0.0063602
enh48449     1   44446400   44447400      4       2  150064       1.9799      0.02386
enh48450     1   44452200   44453200      1       1  150064       2.2904        0.011
enh48451     1   44456000   44457000      1       1  150064       2.0898      0.01832
enh48453     1   44460200   44461200      3       1  150064       2.1489     0.015823
enh48454     1   44480900   44481900      1       1  150064       1.7054      0.04406
enh48464     1   44525200   44526200      2       1  150064       2.3398    0.0096476
enh48470     1   44680000   44681000      1       1  150064       2.3252      0.01003
enh48472     1   44685800   44686800      2       1  150064       2.0377     0.020791
enh48473     1   44704600   44705600      2       1  150064       2.6077    0.0045579
enh48607     1   46764300   46765300      1       1  150064       2.5042     0.006137
enh48656     1   48347300   48348300      2       1  150064       1.9375      0.02634
enh48676     1   49343900   49344900      1       1  150064       1.6698      0.04748
enh48695     1   51535500   51536500      2       1  150064       1.8919      0.02925
enh48726     1   51985700   51986700      4       2  150064       1.6839     0.046102
enh48797     1   52988700   52989700      1       1  150064       1.8582      0.03157
enh48831     1   53589100   53590100      5       2  150064       1.6525     0.049221
enh48839     1   53641300   53642300      3       2  150064       1.8103     0.035121
enh48841     1   53661100   53662100      1       1  150064       2.0792       0.0188
enh48843     1   53684300   53685300      2       1  150064       2.1388     0.016228
enh48845     1   53701900   53702900      2       1  150064       2.4523    0.0070978
enh48847     1   53711800   53712800      1       1  150064       3.3865    0.0003539
enh48849     1   53759900   53760900      2       1  150064       1.9559     0.025236
enh48853     1   53771800   53772800      4       2  150064       2.1252     0.016783
enh48916     1   54436900   54437900      1       1  150064       2.2144       0.0134
enh48917     1   54447400   54448400      1       1  150064       2.3782     0.008699
enh48918     1   54448200   54449200      2       1  150064       2.3025     0.010653
enh48932     1   54685300   54686300      3       2  150064       1.6795     0.046523
enh48959     1   54845300   54846300      5       2  150064       1.8482     0.032285
enh48986     1   55327000   55328000      7       3  150064       1.6762     0.046849
enh49054     1   56001800   56002800      6       3  150064       1.9712     0.024351
enh49056     1   56025200   56026200      1       1  150064       1.7179      0.04291
enh49057     1   56038300   56039300      5       3  150064       1.8783     0.030168
enh49059     1   56046200   56047200      5       2  150064       2.4073    0.0080365
enh49071     1   56161200   56162200      9       2  150064       1.8404     0.032857
enh49073     1   56165800   56166800      6       3  150064       2.1211     0.016956
enh49076     1   56186400   56187400      1       1  150064       1.7236      0.04239
enh49078     1   56206800   56207800      1       1  150064       1.7343      0.04143
enh49156     1   57289800   57290800      7       3  150064       1.8567     0.031674
enh49163     1   57566300   57567300      6       3  150064       2.3289     0.009933
enh49210     1   59323600   59324600      3       2  150064       2.1509     0.015741
enh49254     1   59620700   59621700      4       2  150064       1.8804     0.030029
enh49257     1   59639200   59640200      1       1  150064       1.7361      0.04127
enh49259     1   59645800   59646800      4       2  150064       1.9231     0.027237
enh49305     1   60200000   60201000      2       1  150064       2.0519     0.020091
enh49306     1   60203900   60204900      5       3  150064       2.3562    0.0092322
enh49318     1   60637000   60638000      2       1  150064       2.6792    0.0036897
enh49324     1   61062400   61063400      5       2  150064       3.7122   0.00010274
enh49325     1   61227700   61228700      1       1  150064       2.8777     0.002003
enh49332     1   61455400   61456400      2       1  150064       2.5657    0.0051491
enh49356     1   61709500   61710500      3       1  150064       2.0719     0.019136
enh49364     1   61853700   61854700      3       2  150064       1.6613      0.04833
enh49365     1   61869400   61870400      1       1  150064       2.1912      0.01422
enh49370     1   62071300   62072300      1       1  150064       2.1604      0.01537
enh49387     1   62850000   62851000      1       1  150064       2.0361      0.02087
enh49528     1   65360200   65361200      3       1  150064       1.8943     0.029093
enh49532     1   65376200   65377200      3       2  150064        3.012    0.0012976
enh49534     1   65379300   65380300      2       1  150064        1.913     0.027875
enh49536     1   65382800   65383800      4       2  150064       3.3401   0.00041881
enh49539     1   65397800   65398800      2       1  150064       2.5747    0.0050159
enh49540     1   65400300   65401300      3       2  150064       3.3548   0.00039706
enh49542     1   65401800   65402800      4       2  150064       1.7347     0.041401
enh49544     1   65421800   65422800      2       1  150064       2.4354    0.0074375
enh49545     1   65429800   65430800      4       2  150064       1.8966     0.028943
enh49549     1   65525600   65526600      2       1  150064       2.2948     0.010872
enh49553     1   65641400   65642400      4       2  150064       2.0387     0.020742
enh49573     1   65932800   65933800      8       3  150064       1.8564     0.031702
enh49582     1   66153100   66154100      4       2  150064       2.8438    0.0022287
enh49584     1   66227700   66228700      4       2  150064       1.7632     0.038934
enh49591     1   66346500   66347500      2       1  150064       2.4155    0.0078573
enh49593     1   66357800   66358800      1       1  150064       3.6582     0.000127
enh49594     1   66362100   66363100      3       2  150064       2.1505     0.015759
enh49595     1   66369800   66370800      2       1  150064       1.9366     0.026395
enh49597     1   66418200   66419200      2       1  150064       2.4171    0.0078227
enh49598     1   66425200   66426200      4       2  150064       1.9979     0.022864
enh49608     1   66731900   66732900      2       1  150064       2.6176    0.0044279
enh49609     1   66735900   66736900      5       2  150064       2.5562    0.0052916
enh49610     1   66738000   66739000      3       1  150064       2.4017    0.0081602
enh49611     1   66740200   66741200      2       1  150064       2.2364     0.012662
enh49614     1   66766000   66767000      7       2  150064        2.249     0.012256
enh49668     1   67198200   67199200      3       2  150064       2.0004      0.02273
enh49693     1   67865600   67866600      2       1  150064       2.0996      0.01788
enh49694     1   67869500   67870500      1       1  150064        2.151      0.01574
enh49713     1   68078200   68079200      2       1  150064       1.6808     0.046401
enh49714     1   68084100   68085100      3       2  150064       2.2176     0.013291
enh49722     1   68145600   68146600      6       2  150064       2.1075     0.017537
enh49724     1   68154700   68155700      5       2  150064       2.4228    0.0077013
enh49725     1   68166200   68167200      4       2  150064       1.9657     0.024668
enh49728     1   68174300   68175300      1       1  150064       2.1873      0.01436
enh49743     1   68219400   68220400      4       2  150064       1.8291     0.033689
enh49744     1   68221200   68222200      1       1  150064       2.4668     0.006817
enh49756     1   68257500   68258500      4       2  150064       3.7431   9.0892e-05
enh49757     1   68258500   68259500      4       2  150064       2.8406    0.0022517
enh49758     1   68260400   68261400      3       1  150064       3.3003   0.00048284
enh49759     1   68268100   68269100      7       3  150064        2.067     0.019366
enh49760     1   68269900   68270900      1       1  150064       2.2365      0.01266
enh49761     1   68280200   68281200      1       1  150064       1.8605      0.03141
enh49762     1   68284500   68285500      1       1  150064       1.8032      0.03568
enh49763     1   68295600   68296600      4       2  150064       3.5136     0.000221
enh49764     1   68299700   68300700      3       1  150064        3.328   0.00043741
enh49765     1   68301100   68302100      4       2  150064       3.3068   0.00047178
enh49766     1   68304900   68305900      2       1  150064       2.2469     0.012322
enh49767     1   68312900   68313900      2       1  150064       1.6452     0.049969
enh49769     1   68321300   68322300      4       2  150064       3.3082   0.00046949
enh49770     1   68345600   68346600      2       1  150064       1.7791     0.037609
enh49773     1   68363100   68364100      7       2  150064       2.7614    0.0028773
enh49774     1   68374000   68375000      2       1  150064       2.6553    0.0039623
enh49776     1   68411200   68412200      4       2  150064       1.8077      0.03533
enh49778     1   68417600   68418600      1       1  150064       2.5187      0.00589
enh49780     1   68444800   68445800      1       1  150064       1.6489      0.04958
enh49813     1   68795200   68796200      3       2  150064       2.1024     0.017758
enh49820     1   68958100   68959100      4       2  150064       1.9199     0.027437
enh49825     1   70442100   70443100      1       1  150064       2.5087     0.006058
enh49826     1   70448400   70449400      2       1  150064       1.8532     0.031928
enh49854     1   71816900   71817900      4       2  150064       2.3039     0.010614
enh49857     1   72122800   72123800      5       2  150064       4.0161   2.9588e-05
enh49858     1   72132500   72133500      2       1  150064       3.4153   0.00031857
enh49864     1   72751500   72752500      4       2  150064       2.2144     0.013402
enh49867     1   74058900   74059900      3       1  150064       2.6569    0.0039432
enh49892     1   76620000   76621000      2       1  150064       1.6795     0.046531
enh49901     1   77464000   77465000      6       3  150064       2.0772     0.018891
enh49926     1   77939200   77940200      5       2  150064       2.0343     0.020962
enh49933     1   78011300   78012300      2       1  150064       2.2619     0.011851
enh49939     1   78107700   78108700      1       1  150064       1.8582      0.03157
enh49958     1   78352600   78353600      5       3  150064       1.6727     0.047194
enh49964     1   78446700   78447700      1       1  150064        2.645     0.004084
enh49969     1   78524300   78525300      1       1  150064       1.9996      0.02277
enh49975     1   78561400   78562400      2       1  150064       1.7587     0.039313
enh50003     1   79143600   79144600      5       2  150064       1.7011     0.044466
enh50004     1   79147800   79148800      7       2  150064       2.1398     0.016187
enh50006     1   79156100   79157100      6       2  150064       1.7822     0.037357
enh50007     1   79181000   79182000      8       2  150064       2.1437     0.016028
enh50009     1   79188200   79189200     12       3  150064       3.0871    0.0010107
enh50018     1   79472400   79473400      3       2  150064       2.0681     0.019315
enh50042     1   82135700   82136700      3       2  150064       2.0532     0.020027
enh50043     1   82145400   82146400      3       2  150064       2.2103     0.013542
enh50044     1   82147200   82148200      5       2  150064       2.5307    0.0056916
enh50047     1   82164700   82165700      4       2  150064       2.7781    0.0027337
enh50048     1   82168700   82169700      4       2  150064       3.0071    0.0013188
enh50049     1   82172300   82173300      8       4  150064       3.1806    0.0007349
enh50050     1   82182500   82183500      3       2  150064       2.0123     0.022096
enh50076     1   84155000   84156000      2       1  150064       2.4521    0.0071005
enh50084     1   84542100   84543100      1       1  150064       1.8123      0.03497
enh50091     1   84611800   84612800      2       1  150064       1.9793     0.023889
enh50092     1   84621800   84622800      2       1  150064       2.1147     0.017226
enh50093     1   84639600   84640600      1       1  150064        1.923      0.02724
enh50141     1   85320000   85321000      2       1  150064       1.8872     0.029564
enh50142     1   85348500   85349500      4       2  150064       1.7864     0.037015
enh50146     1   85425600   85426600      5       2  150064       1.8814     0.029956
enh50149     1   85528300   85529300      5       2  150064       1.7374     0.041158
enh50159     1   85710100   85711100      4       2  150064       1.7827     0.037317
enh50183     1   85828700   85829700      2       1  150064       1.9954     0.023002
enh50190     1   85872400   85873400      1       1  150064       2.0853      0.01852
enh50193     1   85905800   85906800      3       2  150064       1.8109     0.035077
enh50194     1   85909800   85910800      4       2  150064       1.9564     0.025208
enh50196     1   85916700   85917700      1       1  150064       2.6717     0.003773
enh50197     1   85919000   85920000      2       1  150064       1.8111     0.035059
enh50200     1   85931600   85932600      2       1  150064       1.8037     0.035636
enh50221     1   86043900   86044900      2       1  150064       2.2819     0.011249
enh50237     1   86534200   86535200      3       1  150064       1.7232      0.04243
enh50238     1   86603100   86604100      4       2  150064       1.7676     0.038566
enh50251     1   86969300   86970300      2       1  150064       2.1501     0.015774
enh50299     1   87978200   87979200      3       1  150064       1.9176     0.027579
enh50319     1   88421800   88422800      1       1  150064       1.9431        0.026
enh50323     1   88641000   88642000      4       1  150064       1.9237     0.027195
enh50374     1   90157900   90158900      2       1  150064       1.6794     0.046541
enh50378     1   90204700   90205700      1       1  150064       1.7364      0.04125
enh50382     1   90274100   90275100      1       1  150064       2.1419       0.0161
enh50384     1   90307600   90308600      3       2  150064       2.4101    0.0079752
enh50411     1   91388800   91389800      2       1  150064       2.0817     0.018684
enh50412     1   91390900   91391900      3       2  150064       2.9591    0.0015425
enh50414     1   91481200   91482200      2       1  150064       1.7401      0.04092
enh50415     1   91484800   91485800      5       2  150064       1.8113     0.035044
enh50416     1   91965200   91966200      3       2  150064       2.3068     0.010532
enh50421     1   92021200   92022200      5       1  150064       1.7154     0.043137
enh50447     1   92242800   92243800      5       2  150064       2.3494     0.009401
enh50448     1   92244500   92245500      4       1  150064       2.2105     0.013536
enh50449     1   92248000   92249000      6       1  150064       2.1202     0.016993
enh50450     1   92254300   92255300      2       1  150064       2.2863      0.01112
enh50486     1   92765500   92766500      4       2  150064       2.8423    0.0022392
enh50487     1   92766200   92767200      3       2  150064       1.8755     0.030364
enh50488     1   92794400   92795400      4       2  150064       3.1718   0.00075759
enh50492     1   93003500   93004500      3       1  150064       3.3912   0.00034792
enh50496     1   93175200   93176200      1       1  150064        1.834      0.03333
enh50497     1   93194000   93195000      2       1  150064        1.881     0.029985
enh50501     1   93222000   93223000      2       1  150064       1.7861     0.037044
enh50502     1   93224200   93225200      1       1  150064       1.7821      0.03737
enh50513     1   93380200   93381200      1       1  150064       1.7704      0.03833
enh50514     1   93382000   93383000      1       1  150064       1.7669      0.03862
enh50517     1   93394800   93395800      1       1  150064       1.6959      0.04495
enh50518     1   93399800   93400800      2       1  150064       2.8424    0.0022386
enh50519     1   93405300   93406300      1       1  150064       1.7733      0.03809
enh50520     1   93416300   93417300      2       1  150064        1.846     0.032449
enh50522     1   93455400   93456400      1       1  150064       2.1102      0.01742
enh50616     1   94527900   94528900      3       2  150064       1.9738     0.024204
enh50617     1   94533700   94534700      2       1  150064       1.6821     0.046279
enh50720     1   95349400   95350400      4       2  150064       1.9903     0.023278
enh50721     1   95364200   95365200      2       1  150064        2.368    0.0089425
enh50739     1   95461000   95462000      2       1  150064       3.0329    0.0012112
enh50740     1   95468100   95469100      1       1  150064        1.982      0.02374
enh50741     1   95477700   95478700      2       1  150064       2.9762    0.0014594
enh50747     1   95500100   95501100      2       1  150064       2.2198     0.013215
enh50749     1   95506900   95507900      3       1  150064       2.1884     0.014321
enh50750     1   95508200   95509200      4       1  150064       1.8448     0.032535
enh50753     1   95552500   95553500      3       2  150064       2.3225     0.010102
enh50756     1   96719200   96720200      2       1  150064       3.5275   0.00020972
enh50758     1   96772100   96773100      5       2  150064       3.0973   0.00097654
enh50759     1   96774700   96775700      6       2  150064       2.4151    0.0078664
enh50760     1   96778300   96779300      2       1  150064       2.0762      0.01894
enh50762     1   96835900   96836900      7       2  150064       2.8287    0.0023366
enh50765     1   96881800   96882800      4       2  150064       2.8778    0.0020024
enh50767     1   96939100   96940100      3       1  150064       2.4664    0.0068233
enh50768     1   96947500   96948500      3       2  150064       2.0392     0.020717
enh50769     1   96952700   96953700      2       1  150064       2.3162     0.010272
enh50774     1   97063700   97064700      1       1  150064       2.7308     0.003159
enh50776     1   97189400   97190400      4       1  150064       3.7569   8.6005e-05
enh50777     1   97229600   97230600      2       1  150064       3.0763    0.0010478
enh50778     1   97230000   97231000      1       1  150064       2.3465     0.009476
enh50791     1   97609900   97610900      1       1  150064       3.3871    0.0003532
enh50793     1   97658100   97659100      1       1  150064       3.7842    7.709e-05
enh50794     1   97711000   97712000      2       1  150064       2.1219     0.016922
enh50795     1   97716900   97717900      5       2  150064       2.0013     0.022679
enh50797     1   97799000   97800000      3       2  150064        3.219   0.00064322
enh50798     1   97802600   97803600     10       3  150064       2.5368    0.0055932
enh50799     1   97806500   97807500      5       2  150064       2.7562    0.0029238
enh50801     1   97830300   97831300     10       4  150064       3.6375   0.00013765
enh50802     1   97842800   97843800      5       2  150064       3.2009   0.00068509
enh50803     1   97844300   97845300      3       2  150064       4.3389   7.1615e-06
enh50804     1   97849800   97850800      7       2  150064       4.5794   2.3319e-06
enh50807     1   98096200   98097200      1       1  150064       2.5085     0.006062
enh50808     1   98097300   98098300      1       1  150064       3.1292    0.0008763
enh50809     1   98186600   98187600      1       1  150064       2.3469     0.009464
enh50814     1   98279500   98280500      1       1  150064       3.1926    0.0007051
enh50815     1   98315200   98316200      1       1  150064       6.4331    6.251e-11
enh50816     1   98359100   98360100      3       1  150064       5.5964   1.0941e-08
enh50818     1   98369400   98370400      3       1  150064       5.6293   9.0464e-09
enh50820     1   98376800   98377800      1       1  150064       6.0414    7.639e-10
enh50821     1   98383100   98384100      2       1  150064       5.6442   8.2998e-09
enh50822     1   98403100   98404100      1       1  150064       5.2412    7.977e-08
enh50824     1   98409400   98410400      4       2  150064       5.7549   4.3334e-09
enh50825     1   98451600   98452600      2       1  150064       5.8934   1.8918e-09
enh50828     1   98464300   98465300      1       1  150064       2.1934      0.01414
enh50830     1   98470600   98471600      1       1  150064       7.4728    3.926e-14
enh50831     1   98494200   98495200      3       1  150064       6.6107   1.9119e-11
enh50833     1   98500300   98501300      6       1  150064        2.648     0.004049
enh50834     1   98508600   98509600      4       1  150064       3.1851   0.00072346
enh50835     1   98511800   98512800      2       1  150064       6.5055   3.8722e-11
enh50836     1   98517800   98518800      1       1  150064       2.4732     0.006695
enh50837     1   98520000   98521000      2       1  150064       6.4074   7.4018e-11
enh50838     1   98543100   98544100      2       1  150064       2.3932    0.0083511
enh50839     1   98550000   98551000      3       1  150064       6.6135   1.8772e-11
enh50841     1   98567600   98568600      4       2  150064       4.1848   1.4273e-05
enh50842     1   98569500   98570500      1       1  150064        3.596    0.0001616
enh50844     1   98666900   98667900      3       2  150064        3.117   0.00091348
enh50845     1   98668900   98669900      4       2  150064       2.9617    0.0015297
enh50855     1   98853800   98854800      2       1  150064       2.4268     0.007616
enh50856     1   98864100   98865100      1       1  150064       3.1699    0.0007624
enh50857     1   98870900   98871900      4       1  150064       3.0149    0.0012854
enh50858     1   98885900   98886900      3       2  150064       2.1482      0.01585
enh50859     1   98932800   98933800      1       1  150064       1.7209      0.04263
enh50864     1   99139500   99140500      5       2  150064       2.5398    0.0055463
enh50865     1   99142300   99143300      1       1  150064        2.136      0.01634
enh50867     1   99385800   99386800      5       3  150064       2.1057     0.017613
enh50937     1  101200900  101201900      1       1  150064       1.7563      0.03952
enh50939     1  101260300  101261300      5       1  150064       1.6481      0.04967
enh50940     1  101265100  101266100      2       1  150064       1.9522     0.025456
enh50942     1  101326800  101327800      3       1  150064       1.8631     0.031225
enh50943     1  101331300  101332300      2       1  150064       3.2501   0.00057676
enh50969     1  101669300  101670300      4       1  150064       1.6696     0.047503
enh50985     1  103316400  103317400      5       2  150064       1.9675      0.02456
enh50986     1  103323600  103324600      7       2  150064       1.8813     0.029964
enh50987     1  103324200  103325200      6       3  150064       2.0675     0.019342
enh50990     1  103357400  103358400      4       2  150064       2.6328    0.0042344
enh50991     1  103363000  103364000      5       2  150064       1.8333     0.033379
enh50992     1  103385300  103386300      6       2  150064        2.785    0.0026767
enh50997     1  103662400  103663400      1       1  150064       1.6853      0.04597
enh51011     1  107466700  107467700      1       1  150064       2.0703      0.01921
enh51014     1  107618800  107619800      2       1  150064       2.6095    0.0045338
enh51024     1  108508200  108509200      5       3  150064       2.2686     0.011647
enh51032     1  108660500  108661500      6       3  150064       1.9794     0.023886
enh51033     1  108669000  108670000      5       2  150064       2.8524    0.0021695
enh51036     1  108739700  108740700      4       1  150064       2.9234    0.0017312
enh51148     1  110178600  110179600      4       2  150064        2.074     0.019042
enh51149     1  110182800  110183800      1       1  150064       1.8088      0.03524
enh51180     1  110438200  110439200      5       2  150064       1.9161     0.027674
enh51181     1  110446700  110447700      1       1  150064       1.7552      0.03961
enh51200     1  110545600  110546600      1       1  150064        1.927      0.02699
enh51203     1  110576200  110577200      1       1  150064       2.1318      0.01651
enh51210     1  110745700  110746700      1       1  150064       2.2414       0.0125
enh51215     1  110851200  110852200      6       3  150064       1.8731     0.030529
enh51220     1  110892800  110893800      2       1  150064       2.1775     0.014723
enh51223     1  110925800  110926800      4       2  150064         2.06     0.019699
enh51231     1  111019400  111020400      2       1  150064        2.358    0.0091872
enh51268     1  112134500  112135500      3       2  150064       2.8477     0.002202
enh51270     1  112147900  112148900      3       2  150064       1.9887     0.023367
enh51272     1  112164200  112165200      6       3  150064       2.1895     0.014281
enh51273     1  112166000  112167000      8       4  150064       2.2978     0.010786
enh51275     1  112172800  112173800      1       1  150064       2.4923     0.006346
enh51277     1  112203100  112204100      4       2  150064       1.8296     0.033652
enh51279     1  112249800  112250800      4       2  150064       1.6462     0.049856
enh51296     1  112447000  112448000      3       1  150064       2.1347     0.016393
enh51297     1  112462600  112463600      3       1  150064       2.4432    0.0072786
enh51303     1  112934000  112935000      2       1  150064       1.8858     0.029664
enh51305     1  112936000  112937000      2       1  150064       1.8302     0.033611
enh51306     1  112937300  112938300      2       1  150064       1.9099     0.028072
enh51307     1  112940800  112941800      4       1  150064       2.2752     0.011447
enh51308     1  112941700  112942700      3       1  150064        2.087     0.018442
enh51309     1  112942500  112943500      3       1  150064       2.0587     0.019764
enh51310     1  112944400  112945400      2       1  150064       2.2625     0.011834
enh51311     1  112947200  112948200      3       1  150064       2.1838     0.014487
enh51314     1  112951800  112952800      4       1  150064       2.5727    0.0050457
enh51315     1  112965200  112966200      5       1  150064       2.4166    0.0078321
enh51316     1  112973300  112974300      3       1  150064       2.3021     0.010664
enh51317     1  112981200  112982200      3       2  150064       2.1976     0.013988
enh51319     1  112987500  112988500      3       1  150064       2.1786     0.014682
enh51320     1  112993700  112994700      2       1  150064        2.373    0.0088219
enh51323     1  113007300  113008300      1       1  150064       2.0222      0.02158
enh51326     1  113055400  113056400      1       1  150064       3.8697    5.448e-05
enh51332     1  113079200  113080200      1       1  150064       3.4164    0.0003173
enh51335     1  113099800  113100800      2       1  150064       3.0521    0.0011361
enh51336     1  113118000  113119000      1       1  150064       3.2397    0.0005982
enh51337     1  113159400  113160400      3       2  150064       3.7995   7.2484e-05
enh51341     1  113174600  113175600      1       1  150064       3.2443    0.0005886
enh51343     1  113179200  113180200      1       1  150064       3.2955    0.0004912
enh51344     1  113215700  113216700      4       2  150064       3.9815   3.4237e-05
enh51345     1  113218400  113219400      3       2  150064       2.2042     0.013755
enh51346     1  113241400  113242400      2       1  150064       3.6366   0.00013811
enh51432     1  114853300  114854300      3       1  150064       2.3074     0.010518
enh51435     1  114862500  114863500      3       1  150064       1.7109     0.043546
enh51440     1  114997500  114998500      2       1  150064       1.9568     0.025187
enh51445     1  115050500  115051500      3       2  150064       2.0774     0.018885
enh51451     1  115259300  115260300      2       1  150064       1.9462     0.025816
enh51452     1  115261400  115262400      1       1  150064       3.1647    0.0007761
enh51454     1  115294400  115295400      1       1  150064       3.3803     0.000362
enh51455     1  115296700  115297700      4       2  150064       2.5236    0.0058073
enh51459     1  115604900  115605900      2       1  150064       2.1718     0.014936
enh51460     1  115610800  115611800      2       1  150064        2.335    0.0097708
enh51464     1  115641000  115642000      2       1  150064       1.8164     0.034656
enh51465     1  115642300  115643300      6       2  150064       3.8735   5.3648e-05
enh51467     1  115677000  115678000      3       1  150064       3.7871     7.62e-05
enh51469     1  115684600  115685600      2       1  150064       2.5653    0.0051545
enh51471     1  115710900  115711900      2       1  150064       1.9822     0.023726
enh51472     1  115721900  115722900     13       4  150064       3.0345    0.0012047
enh51473     1  115724600  115725600      5       2  150064         2.54     0.005542
enh51475     1  115732800  115733800      5       2  150064       2.1064     0.017586
enh51476     1  115741900  115742900      4       2  150064       1.6619      0.04827
enh51477     1  115752500  115753500      8       4  150064       2.3438    0.0095439
enh51482     1  115781700  115782700      4       2  150064       1.7257       0.0422
enh51483     1  115794100  115795100      4       2  150064       3.1966   0.00069522
enh51493     1  115856100  115857100      3       1  150064       1.9811     0.023788
enh51495     1  115863000  115864000      2       1  150064       3.3901   0.00034929
enh51496     1  115867400  115868400      3       2  150064       2.1903     0.014252
enh51498     1  115878800  115879800      3       2  150064       2.3929    0.0083584
enh51499     1  115906700  115907700      6       2  150064       2.6484    0.0040439
enh51501     1  115919800  115920800      4       2  150064       2.5725     0.005048
enh51514     1  116185900  116186900      1       1  150064       2.1895      0.01428
enh51515     1  116189200  116190200      2       1  150064       1.8622     0.031288
enh51555     1  117320400  117321400      3       1  150064       3.3991   0.00033806
enh51556     1  117362800  117363800      4       2  150064        3.243    0.0005913
enh51567     1  117514700  117515700      2       1  150064       1.6803     0.046453
enh51577     1  117684500  117685500      1       1  150064       2.1008      0.01783
enh51578     1  117689300  117690300      7       1  150064        1.791     0.036649
enh51580     1  117714500  117715500      4       2  150064       2.8175    0.0024202
enh51622     1  118678400  118679400      4       2  150064       1.7842     0.037199
enh51628     1  118837600  118838600      1       1  150064        1.886      0.02965
enh51858     1  145588100  145589100      3       1  150064       1.9471     0.025762
enh51861     1  145630500  145631500      2       1  150064       1.6689      0.04757
enh51871     1  145727400  145728400      1       1  150064        1.699      0.04466
enh51876     1  146638500  146639500      2       1  150064       2.0992     0.017899
enh51877     1  146640000  146641000      1       1  150064       2.1682      0.01507
enh51878     1  146645400  146646400      6       2  150064       2.0747     0.019009
enh51880     1  146649400  146650400      6       2  150064       2.1536     0.015638
enh51883     1  146716500  146717500      5       2  150064       2.2623     0.011838
enh51924     1  149887400  149888400      1       1  150064       1.7468      0.04034
enh51925     1  149889400  149890400      1       1  150064       1.7202       0.0427
enh51942     1  149984400  149985400      3       1  150064       1.7135     0.043312
enh51943     1  149992900  149993900      1       1  150064       2.0556      0.01991
enh51944     1  150025800  150026800      5       2  150064       5.5329   1.5753e-08
enh51946     1  150037300  150038300      1       1  150064       5.5334     1.57e-08
enh51948     1  150093100  150094100      1       1  150064       5.5919    1.123e-08
enh51949     1  150107400  150108400      1       1  150064       5.7086    5.695e-09
enh51952     1  150126300  150127300      1       1  150064       2.7587     0.002902
enh51953     1  150129800  150130800      3       1  150064       5.8984   1.8355e-09
enh51954     1  150132700  150133700      3       1  150064       5.6361   8.6982e-09
enh51957     1  150158400  150159400      3       2  150064       4.7642   9.4794e-07
enh51958     1  150159400  150160400      1       1  150064       5.4736    2.205e-08
enh51959     1  150165300  150166300      3       1  150064       1.9888     0.023361
enh51961     1  150228800  150229800      1       1  150064        2.696     0.003509
enh51963     1  150241800  150242800      3       1  150064       4.9797   3.1842e-07
enh51965     1  150245800  150246800      1       1  150064        5.069        2e-07
enh51969     1  150334800  150335800      5       2  150064       4.6395   1.7465e-06
enh51970     1  150339400  150340400      3       2  150064       4.0739   2.3115e-05
enh51971     1  150377800  150378800      3       2  150064       1.8845     0.029749
enh51972     1  150382500  150383500      3       1  150064       4.4272   4.7728e-06
enh51973     1  150449400  150450400      5       2  150064       2.8322    0.0023113
enh51975     1  150479600  150480600      5       2  150064       1.8588      0.03153
enh51976     1  150481600  150482600      5       3  150064       4.8443   6.3533e-07
enh51978     1  150488900  150489900      2       1  150064       4.4767   3.7907e-06
enh51981     1  150509300  150510300      3       2  150064       5.2733   6.6993e-08
enh51986     1  150537200  150538200      4       2  150064       2.2919     0.010955
enh51988     1  150543200  150544200      2       1  150064       1.7826     0.037322
enh51989     1  150546000  150547000      6       3  150064       1.7778     0.037718
enh51990     1  150552600  150553600      2       1  150064       1.6658      0.04788
enh51994     1  150578800  150579800      1       1  150064       1.8314      0.03352
enh52000     1  150736300  150737300      2       1  150064       3.4244   0.00030811
enh52001     1  150738000  150739000      6       3  150064       1.8918     0.029256
enh52014     1  150967900  150968900      3       2  150064       3.7924     7.46e-05
enh52022     1  151021300  151022300      1       1  150064       3.8789    5.247e-05
enh52025     1  151035600  151036600      2       1  150064       2.0734     0.019068
enh52026     1  151041700  151042700      2       1  150064       3.0844    0.0010198
enh52029     1  151119600  151120600      3       2  150064       2.7149    0.0033143
enh52051     1  151373800  151374800      2       1  150064       3.1435   0.00083467
enh52052     1  151388600  151389600      2       1  150064       3.0277    0.0012323
enh52053     1  151407300  151408300      2       1  150064       2.6866    0.0036087
enh52055     1  151428500  151429500      3       1  150064       2.7731    0.0027763
enh52057     1  151445100  151446100      1       1  150064       2.5897     0.004803
enh52077     1  151611800  151612800      1       1  150064       2.6561     0.003953
enh52154     1  153635500  153636500      2       1  150064       1.8781     0.030183
enh52155     1  153641400  153642400      3       2  150064         1.92     0.027429
enh52156     1  153670300  153671300      1       1  150064       2.0054      0.02246
enh52158     1  153702200  153703200      3       2  150064       1.7096     0.043672
enh52166     1  153756200  153757200      1       1  150064       2.9848     0.001419
enh52167     1  153761500  153762500      1       1  150064       2.5081     0.006069
enh52169     1  153777700  153778700      2       1  150064       3.7987   7.2743e-05
enh52170     1  153814000  153815000      1       1  150064       3.6578    0.0001272
enh52171     1  153838500  153839500      1       1  150064       2.2649      0.01176
enh52172     1  153852600  153853600      2       1  150064       3.3154   0.00045762
enh52175     1  153868800  153869800      1       1  150064       2.1646      0.01521
enh52176     1  153877100  153878100      1       1  150064       2.1651      0.01519
enh52178     1  153892100  153893100      2       1  150064       2.2218     0.013148
enh52179     1  153896400  153897400      2       1  150064        2.061     0.019652
enh52180     1  153901000  153902000      3       1  150064       2.0779      0.01886
enh52181     1  153916800  153917800      3       2  150064        2.213     0.013448
enh52182     1  153919200  153920200      1       1  150064       2.1821      0.01455
enh52184     1  153931300  153932300      5       3  150064       2.2696     0.011615
enh52185     1  153933600  153934600      2       1  150064       2.7014    0.0034523
enh52186     1  153938300  153939300      3       2  150064       2.5737    0.0050309
enh52187     1  153940900  153941900      1       1  150064       2.3237      0.01007
enh52188     1  153947800  153948800      2       1  150064       2.2278     0.012946
enh52193     1  153973700  153974700      1       1  150064       2.0022      0.02263
enh52196     1  154127000  154128000      4       2  150064       1.9295     0.026836
enh52209     1  154300700  154301700      2       1  150064       1.9743     0.024175
enh52212     1  154324300  154325300      4       2  150064       2.4754    0.0066543
enh52217     1  154404700  154405700      3       2  150064       1.8075     0.035343
enh52218     1  154414200  154415200      2       1  150064       2.7097    0.0033674
enh52219     1  154417900  154418900      4       1  150064       2.4225    0.0077068
enh52223     1  154451800  154452800      1       1  150064        1.801      0.03585
enh52225     1  154525600  154526600      2       1  150064       1.8993     0.028763
enh52226     1  154528000  154529000      2       1  150064       2.1382     0.016251
enh52230     1  154571500  154572500      3       2  150064       1.7237     0.042382
enh52232     1  154581600  154582600      2       1  150064       1.6851      0.04598
enh52240     1  154833200  154834200      4       2  150064       3.8486   5.9407e-05
enh52241     1  154849600  154850600      3       1  150064        4.003   3.1278e-05
enh52242     1  154910300  154911300      3       1  150064       3.6817   0.00011585
enh52243     1  154914100  154915100      2       1  150064       3.8289   6.4357e-05
enh52246     1  154926700  154927700      1       1  150064       2.0764      0.01893
enh52256     1  154977300  154978300      1       1  150064       2.6744     0.003743
enh52258     1  154983500  154984500      3       2  150064       2.5274    0.0057453
enh52259     1  154988800  154989800      2       1  150064       1.7026     0.044321
enh52260     1  154990800  154991800      1       1  150064       2.3559      0.00924
enh52261     1  154998700  154999700      1       1  150064       3.1848    0.0007242
enh52263     1  155017300  155018300      2       1  150064       2.4019    0.0081556
enh52269     1  155042400  155043400      3       1  150064       3.1173   0.00091248
enh52274     1  155111100  155112100      2       1  150064       1.7452     0.040475
enh52284     1  155194300  155195300      3       1  150064       1.9033     0.028501
enh52289     1  155214800  155215800      1       1  150064       2.2046      0.01374
enh52290     1  155219800  155220800      1       1  150064       2.0947       0.0181
enh52292     1  155222600  155223600      3       1  150064       2.0189     0.021748
enh52294     1  155230100  155231100      1       1  150064       2.0678      0.01933
enh52296     1  155241200  155242200      2       1  150064       2.0835     0.018604
enh52298     1  155247800  155248800      2       1  150064       2.2396     0.012558
enh52299     1  155275200  155276200      2       1  150064        2.481    0.0065508
enh52300     1  155277200  155278200      2       1  150064       2.5297     0.005708
enh52301     1  155281000  155282000      1       1  150064       1.8809      0.02999
enh52302     1  155289300  155290300      2       1  150064       1.8741      0.03046
enh52306     1  155433400  155434400      1       1  150064        2.346     0.009487
enh52312     1  155505700  155506700      1       1  150064        2.431     0.007528
enh52317     1  155606800  155607800      1       1  150064       2.6181     0.004421
enh52319     1  155618200  155619200      2       1  150064       1.8937     0.029134
enh52326     1  155675600  155676600      1       1  150064        3.092     0.000994
enh52330     1  155764500  155765500      1       1  150064       2.7886     0.002647
enh52339     1  155843200  155844200      3       1  150064       2.0031     0.022585
enh52342     1  155862600  155863600      1       1  150064       3.1041    0.0009543
enh52343     1  155879000  155880000      1       1  150064       1.9714      0.02434
enh52346     1  155904600  155905600      1       1  150064       2.0349      0.02093
enh52347     1  155907800  155908800      2       1  150064       2.6992    0.0034752
enh52348     1  155910600  155911600      1       1  150064       1.8582      0.03157
enh52349     1  155914600  155915600      2       1  150064        1.843     0.032664
enh52351     1  155930700  155931700      2       1  150064       2.8968    0.0018848
enh52354     1  155941600  155942600      1       1  150064        2.449     0.007163
enh52355     1  155943400  155944400      1       1  150064        2.173      0.01489
enh52357     1  155958200  155959200      1       1  150064       2.4907     0.006375
enh52358     1  155959000  155960000      1       1  150064       2.1154       0.0172
enh52359     1  155960500  155961500      1       1  150064       2.0103       0.0222
enh52360     1  155974500  155975500      3       2  150064       3.6245   0.00014478
enh52367     1  156049200  156050200      2       1  150064       2.7774      0.00274
enh52370     1  156060200  156061200      1       1  150064       1.7503      0.04003
enh52371     1  156066200  156067200      1       1  150064       1.6961      0.04493
enh52372     1  156070600  156071600      1       1  150064       1.9914      0.02322
enh52374     1  156081800  156082800      1       1  150064       1.6693      0.04753
enh52378     1  156109400  156110400      4       2  150064       1.7656     0.038731
enh52380     1  156116300  156117300      2       1  150064       2.6298    0.0042723
enh52381     1  156120800  156121800      2       1  150064       1.8736      0.03049
enh52384     1  156131200  156132200      3       1  150064       3.3314   0.00043213
enh52409     1  156444700  156445700      1       1  150064       1.6628      0.04818
enh52436     1  156709200  156710200      3       2  150064        1.714     0.043261
enh52437     1  156711100  156712100      3       2  150064        2.387    0.0084932
enh52446     1  156771000  156772000      2       1  150064       1.7927     0.036514
enh52482     1  157961700  157962700      3       1  150064       1.7069     0.043921
enh52522     1  159462300  159463300      9       3  150064       1.8819     0.029923
enh52523     1  159564300  159565300      2       1  150064       2.9841    0.0014223
enh52539     1  159887800  159888800      1       1  150064       1.8152      0.03475
enh52546     1  159988300  159989300      4       1  150064       1.9838      0.02364
enh52558     1  160162400  160163400      4       2  150064       1.6516     0.049309
enh52559     1  160162900  160163900      7       2  150064       2.2854     0.011146
enh52560     1  160173900  160174900      1       1  150064       3.0586     0.001112
enh52563     1  160226500  160227500      2       1  150064       2.4212    0.0077354
enh52564     1  160229400  160230400      3       2  150064       2.3705    0.0088829
enh52566     1  160278900  160279900      1       1  150064       2.2495      0.01224
enh52567     1  160309700  160310700      1       1  150064       2.7614     0.002878
enh52593     1  161155100  161156100      3       1  150064       1.8047      0.03556
enh52600     1  161179300  161180300      1       1  150064       2.1338      0.01643
enh52601     1  161186300  161187300      2       1  150064       2.4784    0.0065995
enh52603     1  161195000  161196000      1       1  150064        1.863      0.03123
enh52677     1  162529800  162530800      2       1  150064       1.9254      0.02709
enh52678     1  162534300  162535300      1       1  150064       2.6076     0.004559
enh52702     1  162663600  162664600      4       2  150064       1.7701     0.038353
enh52706     1  162679500  162680500      4       2  150064       1.6848     0.046018
enh52732     1  162954200  162955200      2       1  150064       2.6337    0.0042235
enh52733     1  162957400  162958400      2       1  150064       2.0317      0.02109
enh52735     1  162964800  162965800      1       1  150064       1.6546        0.049
enh52736     1  162967000  162968000      2       1  150064       1.6523     0.049241
enh52740     1  163037800  163038800      3       1  150064       2.1946     0.014098
enh52746     1  163134800  163135800      6       2  150064       3.4895   0.00024195
enh52754     1  163277300  163278300      5       3  150064       1.9737     0.024207
enh52755     1  163289800  163290800      2       1  150064       1.8664     0.030993
enh52758     1  163643000  163644000      2       1  150064       2.7273    0.0031927
enh52759     1  163793000  163794000      3       1  150064       2.8249    0.0023646
enh52760     1  163812100  163813100      5       2  150064       2.6509     0.004014
enh52806     1  164754900  164755900      1       1  150064       2.9073     0.001823
enh52808     1  164763500  164764500      3       1  150064       1.8793     0.030105
enh52817     1  165393700  165394700      4       2  150064       2.1616     0.015325
enh52819     1  165598800  165599800      8       2  150064       1.7086     0.043758
enh52821     1  165604000  165605000      2       1  150064       1.7128     0.043377
enh52824     1  165611000  165612000      4       1  150064        2.027     0.021334
enh52832     1  165739400  165740400      3       2  150064       2.0668     0.019375
enh52838     1  165808200  165809200      4       1  150064       1.8558     0.031742
enh52840     1  165810800  165811800      4       2  150064       2.0894     0.018337
enh52842     1  165820100  165821100      2       1  150064       1.7741      0.03802
enh52843     1  165821800  165822800      2       1  150064       2.2491     0.012252
enh52844     1  165825400  165826400      3       1  150064        2.627    0.0043073
enh52845     1  165828200  165829200      2       1  150064       2.7052    0.0034133
enh52862     1  166843600  166844600      2       1  150064       3.4847   0.00024635
enh52864     1  166875200  166876200      1       1  150064        1.796      0.03625
enh52867     1  166921100  166922100      2       1  150064       1.7373     0.041168
enh52875     1  167165300  167166300      1       1  150064       2.7312     0.003155
enh52876     1  167188100  167189100      1       1  150064       2.7692      0.00281
enh52916     1  168054000  168055000      1       1  150064       2.2271      0.01297
enh52937     1  168408700  168409700      3       2  150064        1.699     0.044661
enh52968     1  169088300  169089300      7       3  150064       2.7534    0.0029491
enh52969     1  169090200  169091200      4       2  150064       1.7754     0.037915
enh52970     1  169098400  169099400      6       3  150064       2.2334     0.012761
enh52981     1  169429000  169430000      1       1  150064       1.9559      0.02524
enh52993     1  169836200  169837200      5       2  150064       1.6536     0.049108
enh52998     1  169860200  169861200      4       2  150064       1.8634     0.031205
enh52999     1  169883500  169884500      5       2  150064       1.7891     0.036801
enh53004     1  170001100  170002100      3       1  150064       1.6688     0.047576
enh53007     1  170037900  170038900      2       1  150064       2.1519     0.015702
enh53008     1  170041900  170042900      4       2  150064       1.8922     0.029229
enh53036     1  170547600  170548600      1       1  150064        2.528     0.005736
enh53094     1  171436900  171437900      3       1  150064       1.8908     0.029328
enh53109     1  171751800  171752800      3       1  150064       2.1709     0.014968
enh53110     1  171757600  171758600      4       2  150064       2.0175     0.021824
enh53111     1  171762600  171763600      2       1  150064       1.7148     0.043193
enh53142     1  172292400  172293400      3       2  150064       2.5438    0.0054828
enh53144     1  172311600  172312600      1       1  150064       2.2439      0.01242
enh53147     1  172326000  172327000      3       2  150064       1.7834     0.037264
enh53148     1  172328800  172329800      1       1  150064       1.8053      0.03551
enh53150     1  172352400  172353400      2       1  150064       2.4364    0.0074169
enh53151     1  172359400  172360400      6       2  150064       2.4499    0.0071439
enh53152     1  172363300  172364300      6       2  150064       1.8056     0.035494
enh53153     1  172367900  172368900      2       1  150064       2.4344    0.0074585
enh53158     1  172500000  172501000      3       2  150064       1.6888     0.045631
enh53192     1  172864400  172865400      1       1  150064       1.8182      0.03452
enh53195     1  172878600  172879600      2       1  150064       2.5529    0.0053414
enh53196     1  172885900  172886900      3       2  150064       2.1389     0.016222
enh53198     1  172897600  172898600      3       1  150064       2.3776     0.008713
enh53201     1  172916800  172917800      2       1  150064       2.4995    0.0062178
enh53202     1  172920700  172921700      3       1  150064       2.3632    0.0090601
enh53240     1  173378700  173379700      2       1  150064       1.8757     0.030349
enh53243     1  173393800  173394800      2       1  150064       2.4076     0.008029
enh53245     1  173422900  173423900      2       1  150064       2.2138     0.013423
enh53246     1  173436400  173437400      2       1  150064       1.6759      0.04688
enh53247     1  173442800  173443800      4       2  150064       1.7748     0.037967
enh53248     1  173448900  173449900      2       1  150064       2.3269    0.0099847
enh53252     1  173685800  173686800      1       1  150064       3.4989    0.0002336
enh53255     1  173821900  173822900      1       1  150064        3.358    0.0003926
enh53256     1  173825000  173826000      1       1  150064       3.2735    0.0005311
enh53257     1  173831600  173832600      7       3  150064         2.88    0.0019886
enh53258     1  173838100  173839100      1       1  150064       1.8369      0.03311
enh53260     1  173974100  173975100      2       1  150064       2.9816    0.0014339
enh53261     1  173976600  173977600      2       1  150064       2.7269    0.0031967
enh53262     1  173986700  173987700      3       1  150064       3.3595   0.00039041
enh53263     1  173988400  173989400      1       1  150064       3.5227    0.0002136
enh53264     1  173992100  173993100      2       1  150064       2.9267    0.0017129
enh53265     1  173999500  174000500      3       1  150064       3.3236   0.00044437
enh53266     1  174127200  174128200      1       1  150064       2.8206     0.002397
enh53267     1  174134500  174135500      2       1  150064       2.1375     0.016277
enh53270     1  174504100  174505100      4       2  150064       2.8191    0.0024077
enh53271     1  174628700  174629700      2       1  150064       2.5319    0.0056727
enh53273     1  174767800  174768800      1       1  150064       3.2494    0.0005783
enh53274     1  174783900  174784900      3       1  150064       1.8162     0.034669
enh53276     1  174945500  174946500      1       1  150064       2.8844     0.001961
enh53277     1  174958500  174959500      2       1  150064       1.7845     0.037175
enh53283     1  174998300  174999300      2       1  150064       1.9851     0.023567
enh53286     1  175138300  175139300      3       1  150064       3.3641   0.00038396
enh53287     1  175162300  175163300      6       1  150064       3.3997   0.00033735
enh53300     1  176087200  176088200      2       1  150064       3.0701    0.0010698
enh53306     1  176625500  176626500      3       2  150064       1.8445     0.032556
enh53313     1  177243400  177244400      1       1  150064       4.1036    2.034e-05
enh53315     1  177555200  177556200      1       1  150064       2.0218       0.0216
enh53317     1  177769400  177770400      5       2  150064       2.7588    0.0029004
enh53320     1  177841900  177842900      3       2  150064       2.0415       0.0206
enh53331     1  178025700  178026700      2       1  150064       2.0695     0.019247
enh53332     1  178029600  178030600      5       3  150064       2.5939    0.0047452
enh53350     1  178124400  178125400      1       1  150064        2.104      0.01769
enh53352     1  178142100  178143100      3       2  150064       2.1867     0.014381
enh53376     1  178341200  178342200      1       1  150064       3.3527    0.0004002
enh53378     1  178357000  178358000      1       1  150064       1.8337      0.03335
enh53380     1  178366400  178367400      2       1  150064       2.5179     0.005903
enh53383     1  178421000  178422000      1       1  150064       1.8384        0.033
enh53387     1  178455400  178456400      3       1  150064       2.3519    0.0093384
enh53440     1  179097000  179098000      3       2  150064       1.6568      0.04878
enh53442     1  179107300  179108300      2       1  150064       1.6738      0.04709
enh53445     1  179115300  179116300      1       1  150064       2.0951      0.01808
enh53446     1  179122100  179123100      4       2  150064       2.2291     0.012904
enh53447     1  179132600  179133600      3       1  150064       1.8274     0.033818
enh53451     1  179137800  179138800      4       2  150064       2.0175     0.021824
enh53452     1  179139100  179140100      2       1  150064       2.1194     0.017028
enh53457     1  179175800  179176800      2       1  150064       2.0601     0.019693
enh53460     1  179199400  179200400      1       1  150064       1.8435      0.03263
enh53462     1  179261800  179262800      1       1  150064       1.7587      0.03931
enh53465     1  179280000  179281000      2       1  150064       1.8918      0.02926
enh53472     1  179783100  179784100      3       2  150064       1.9811     0.023793
enh53475     1  179807600  179808600      6       3  150064       2.6138    0.0044773
enh53476     1  179844500  179845500      1       1  150064       1.9217      0.02732
enh53478     1  179895300  179896300      2       1  150064       1.8109     0.035077
enh53511     1  180474500  180475500      5       2  150064       1.6794     0.046538
enh53514     1  180496200  180497200      4       2  150064       1.8978     0.028859
enh53527     1  180602800  180603800      4       2  150064       2.1448     0.015983
enh53529     1  180742600  180743600      3       2  150064       2.9757    0.0014617
enh53530     1  180753900  180754900      2       1  150064       1.7704     0.038334
enh53533     1  180811000  180812000      2       1  150064       1.9967     0.022931
enh53536     1  180867700  180868700      4       2  150064       2.7679     0.002821
enh53538     1  180883000  180884000      1       1  150064        2.595      0.00473
enh53539     1  180892100  180893100      3       1  150064        2.222      0.01314
enh53585     1  182118200  182119200      2       1  150064       2.1035     0.017711
enh53662     1  183256100  183257100      2       1  150064       1.8527     0.031966
enh53664     1  183272100  183273100      2       1  150064       2.0999      0.01787
enh53669     1  183449900  183450900      3       2  150064       2.6169    0.0044365
enh53674     1  183537700  183538700      4       2  150064       2.3604    0.0091275
enh53708     1  183895600  183896600      1       1  150064       2.0017      0.02266
enh53726     1  184120100  184121100      1       1  150064       2.2839      0.01119
enh53731     1  184229000  184230000      6       2  150064       3.1889   0.00071413
enh53735     1  184261000  184262000      2       1  150064       1.9743     0.024176
enh53742     1  184453000  184454000      4       2  150064       2.3939    0.0083356
enh53743     1  184456300  184457300      2       1  150064       2.6332    0.0042295
enh53744     1  184460100  184461100      2       1  150064       2.6156    0.0044536
enh53745     1  184468500  184469500      1       1  150064       2.6691     0.003803
enh53747     1  184476400  184477400      1       1  150064       2.4618     0.006913
enh53749     1  184503900  184504900      3       2  150064       2.1753     0.014806
enh53761     1  184724800  184725800      3       1  150064       2.1648       0.0152
enh53772     1  184922700  184923700      5       2  150064       1.9818     0.023753
enh53773     1  184927900  184928900      6       3  150064       2.1692     0.015034
enh53775     1  184940000  184941000      2       1  150064       2.3995    0.0082089
enh53782     1  185127300  185128300      1       1  150064       1.9047      0.02841
enh53783     1  185128800  185129800      2       1  150064       2.1552     0.015572
enh53824     1  186062200  186063200      1       1  150064       1.6637      0.04809
enh53828     1  186124200  186125200      3       2  150064       1.9593     0.025038
enh53834     1  186176700  186177700      1       1  150064        1.951      0.02553
enh53879     1  189743800  189744800      1       1  150064       1.9058      0.02834
enh53880     1  189931200  189932200      2       1  150064       2.1176     0.017106
enh53892     1  192102200  192103200      1       1  150064       2.6099     0.004528
enh53910     1  192503600  192504600      3       1  150064       2.0863     0.018474
enh53920     1  192608700  192609700      3       1  150064       2.2244     0.013059
enh53925     1  192732300  192733300      1       1  150064       1.7892      0.03679
enh53926     1  192734900  192735900      2       1  150064       1.6781     0.046667
enh53930     1  192795800  192796800      4       2  150064       2.5129     0.005988
enh53933     1  192873500  192874500      4       2  150064       2.1658     0.015163
enh53934     1  192876800  192877800      1       1  150064       2.9385     0.001649
enh53941     1  193032600  193033600      2       1  150064       2.2957     0.010847
enh53943     1  193071900  193072900      2       1  150064       3.3456   0.00041054
enh53944     1  193074800  193075800      5       2  150064       2.2378     0.012616
enh53946     1  193082400  193083400      4       2  150064       2.6756    0.0037302
enh53948     1  193089800  193090800      2       1  150064       3.0646    0.0010898
enh53949     1  193093200  193094200      2       1  150064       3.2285   0.00062229
enh53954     1  193158600  193159600      2       1  150064       2.6785    0.0036974
enh53960     1  193291000  193292000      6       1  150064       2.9842    0.0014216
enh53962     1  193307000  193308000      2       1  150064       2.8759    0.0020145
enh53967     1  193538500  193539500      4       2  150064       1.7268     0.042105
enh53976     1  196129100  196130100      1       1  150064       1.6995      0.04461
enh53977     1  196150000  196151000      6       2  150064       2.9482    0.0015981
enh53979     1  196369800  196370800      1       1  150064       2.2115       0.0135
enh53987     1  197003700  197004700      1       1  150064       2.3116       0.0104
enh54006     1  197741400  197742400      1       1  150064       2.5419     0.005513
enh54007     1  197742100  197743100      2       1  150064       1.9392      0.02624
enh54010     1  197755600  197756600      6       1  150064       2.4172    0.0078202
enh54011     1  197756300  197757300      5       1  150064       2.3593    0.0091556
enh54012     1  197757900  197758900      9       1  150064       2.5234    0.0058118
enh54013     1  197767900  197768900      8       3  150064       2.1571     0.015501
enh54014     1  197807600  197808600      1       1  150064        2.235      0.01271
enh54070     1  198637100  198638100      2       1  150064       1.8331     0.033396
enh54072     1  198650500  198651500      4       2  150064       2.1116     0.017359
enh54077     1  198778100  198779100      2       1  150064       1.9599     0.025003
enh54103     1  199266500  199267500      2       1  150064       2.6527    0.0039923
enh54105     1  199304200  199305200      2       1  150064       2.0783     0.018841
enh54106     1  199372500  199373500      2       1  150064       2.9479    0.0015998
enh54109     1  199459900  199460900      5       2  150064       2.6812    0.0036676
enh54110     1  199518600  199519600      4       1  150064       2.7483    0.0029956
enh54121     1  199825800  199826800      2       1  150064       1.7008     0.044489
enh54136     1  200201400  200202400      4       1  150064       2.6067     0.004571
enh54140     1  200270300  200271300      3       2  150064       2.2916     0.010963
enh54145     1  200292500  200293500      3       1  150064       2.2584     0.011959
enh54146     1  200301600  200302600      1       1  150064       2.8441     0.002227
enh54147     1  200305500  200306500      2       1  150064       2.1533     0.015649
enh54148     1  200311800  200312800      2       1  150064       3.0997   0.00096868
enh54149     1  200320100  200321100      1       1  150064       2.8818     0.001977
enh54150     1  200321900  200322900      3       1  150064       2.7268    0.0031978
enh54151     1  200328700  200329700      7       1  150064       2.8861      0.00195
enh54152     1  200332000  200333000      2       1  150064       3.1829   0.00072909
enh54153     1  200333300  200334300      1       1  150064       2.9197     0.001752
enh54154     1  200334900  200335900      4       1  150064       2.8025    0.0025355
enh54156     1  200341000  200342000      1       1  150064       2.9427     0.001627
enh54158     1  200348500  200349500      4       1  150064       2.7903    0.0026332
enh54159     1  200360900  200361900      2       1  150064       2.5699     0.005087
enh54161     1  200379400  200380400      2       1  150064         2.31     0.010443
enh54163     1  200397900  200398900      4       2  150064        2.779    0.0027264
enh54164     1  200406200  200407200      1       1  150064       3.4739    0.0002565
enh54165     1  200407800  200408800      2       1  150064       1.8712     0.030659
enh54168     1  200442800  200443800      2       1  150064       2.6782    0.0037013
enh54169     1  200448400  200449400      2       1  150064       2.8223    0.0023842
enh54170     1  200452600  200453600      4       1  150064       2.1779     0.014706
enh54171     1  200457300  200458300      3       2  150064       2.6382    0.0041671
enh54172     1  200481100  200482100      8       4  150064       3.9551   3.8244e-05
enh54173     1  200493900  200494900      5       3  150064       2.0451     0.020421
enh54195     1  200941000  200942000      8       3  150064       1.9368     0.026382
enh54196     1  201011600  201012600      7       3  150064         3.71   0.00010363
enh54199     1  201106300  201107300      2       1  150064       1.6794     0.046539
enh54214     1  201353300  201354300      7       3  150064       3.0307      0.00122
enh54221     1  201434400  201435400      4       2  150064         1.72     0.042714
enh54228     1  201451200  201452200      7       2  150064       2.0246     0.021452
enh54233     1  201468300  201469300      1       1  150064       1.8734      0.03051
enh54249     1  201534200  201535200      1       1  150064       1.8425       0.0327
enh54289     1  201684900  201685900      5       2  150064       1.6717     0.047294
enh54293     1  201690000  201691000      6       2  150064       1.9032     0.028506
enh54309     1  201743100  201744100      4       1  150064        1.732     0.041641
enh54318     1  201814300  201815300      2       1  150064       1.7378      0.04112
enh54323     1  201856800  201857800      2       1  150064       2.2893     0.011031
enh54327     1  201873200  201874200      2       1  150064        1.955     0.025293
enh54387     1  202688600  202689600      4       2  150064       1.9076     0.028221
enh54408     1  203015600  203016600      1       1  150064       2.0533      0.02002
enh54426     1  203322900  203323900      2       1  150064        1.962     0.024882
enh54456     1  203566500  203567500      3       1  150064       1.8166     0.034641
enh54484     1  203711200  203712200      1       1  150064       1.7283      0.04197
enh54502     1  204010500  204011500      3       2  150064       2.1398     0.016185
enh54503     1  204026200  204027200      4       2  150064        3.103   0.00095787
enh54505     1  204044400  204045400      4       2  150064       3.3482   0.00040665
enh54506     1  204045500  204046500      2       1  150064       2.5349    0.0056243
enh54508     1  204049400  204050400      2       1  150064       2.3558    0.0092406
enh54511     1  204057300  204058300      2       1  150064        3.731    9.535e-05
enh54522     1  204222900  204223900      1       1  150064       2.5598     0.005237
enh54524     1  204231000  204232000      2       1  150064       2.0185      0.02177
enh54541     1  204407200  204408200      1       1  150064       2.0255      0.02141
enh54544     1  204489700  204490700      2       1  150064       2.1818     0.014561
enh54546     1  204529300  204530300      2       1  150064       2.8064     0.002505
enh54547     1  204534300  204535300      4       2  150064       1.9212     0.027355
enh54548     1  204542200  204543200      5       2  150064       2.9395    0.0016438
enh54549     1  204543500  204544500      3       2  150064       3.2053   0.00067472
enh54551     1  204558200  204559200      2       1  150064       3.1674   0.00076899
enh54552     1  204560800  204561800      5       2  150064       3.3124   0.00046246
enh54565     1  204962800  204963800      1       1  150064       2.0056      0.02245
enh54566     1  205089100  205090100      5       1  150064       2.1342     0.016412
enh54568     1  205110300  205111300      5       2  150064       3.7788   7.8797e-05
enh54569     1  205110800  205111800      5       2  150064       3.9274   4.2929e-05
enh54573     1  205144700  205145700      2       1  150064       3.8883   5.0474e-05
enh54574     1  205148900  205149900      4       1  150064       3.7945   7.3984e-05
enh54575     1  205152700  205153700      6       2  150064       4.5969   2.1439e-06
enh54576     1  205159900  205160900      1       1  150064       3.9929    3.264e-05
enh54577     1  205164400  205165400      5       2  150064       4.3654   6.3436e-06
enh54578     1  205168200  205169200      3       1  150064       4.0127   3.0014e-05
enh54579     1  205172600  205173600      3       1  150064       3.7427   9.1036e-05
enh54581     1  205178600  205179600      4       2  150064       4.4417   4.4622e-06
enh54583     1  205198400  205199400      3       2  150064       3.0486    0.0011497
enh54588     1  205245100  205246100      5       2  150064       2.1747     0.014827
enh54591     1  205268900  205269900      1       1  150064       2.0397      0.02069
enh54602     1  205462100  205463100      5       2  150064       2.5266    0.0057585
enh54609     1  205567900  205568900      9       3  150064       2.4451    0.0072407
enh54615     1  205633600  205634600      4       2  150064       1.7177     0.042924
enh54632     1  205779900  205780900      1       1  150064       2.4157     0.007853
enh54651     1  206589300  206590300      2       1  150064       1.6656     0.047892
enh54662     1  206646000  206647000      5       2  150064       1.6572     0.048743
enh54663     1  206652700  206653700      2       1  150064       1.9277     0.026945
enh54670     1  206713300  206714300      1       1  150064       1.7644      0.03883
enh54713     1  207208200  207209200      1       1  150064       3.4425    0.0002882
enh54715     1  207225000  207226000      2       1  150064       2.7994    0.0025596
enh54726     1  207880300  207881300      9       2  150064       2.9729     0.001475
enh54727     1  207918400  207919400      1       1  150064       1.7232      0.04243
enh54728     1  207923800  207924800      2       1  150064       3.7753   7.9905e-05
enh54731     1  207960700  207961700      2       1  150064       4.0749    2.302e-05
enh54732     1  207961800  207962800      2       1  150064       3.2658   0.00054572
enh54734     1  207980900  207981900      2       1  150064       3.7955   7.3661e-05
enh54735     1  207985000  207986000      1       1  150064       1.9463      0.02581
enh54737     1  207990800  207991800      3       2  150064       3.3647   0.00038314
enh54739     1  207993600  207994600      5       2  150064       4.7744   9.0134e-07
enh54740     1  207994800  207995800      1       1  150064       1.9121      0.02793
enh54742     1  208000400  208001400      3       2  150064       4.0616   2.4372e-05
enh54744     1  208010000  208011000      3       1  150064       2.1636     0.015247
enh54745     1  208011100  208012100      2       1  150064       2.2072     0.013648
enh54746     1  208021500  208022500      4       2  150064       3.2838     0.000512
enh54747     1  208026400  208027400      5       2  150064       2.5168    0.0059219
enh54749     1  208033600  208034600      4       2  150064       3.5683   0.00017964
enh54750     1  208035400  208036400      6       3  150064       3.7508   8.8118e-05
enh54752     1  208039100  208040100      6       3  150064       3.4125   0.00032188
enh54753     1  208058200  208059200      4       1  150064       2.3278    0.0099622
enh54770     1  208263100  208264100      5       2  150064       2.8939    0.0019023
enh54771     1  208267100  208268100      2       1  150064       2.2526     0.012141
enh54773     1  208281000  208282000      4       2  150064       1.8807     0.030007
enh54774     1  208293300  208294300      5       2  150064       2.2735     0.011499
enh54775     1  208305300  208306300      3       2  150064       2.9641    0.0015178
enh54787     1  208378600  208379600      2       1  150064       1.7391     0.041005
enh54789     1  208386700  208387700      2       1  150064       2.0546     0.019961
enh54791     1  208392900  208393900      2       1  150064       2.4943    0.0063098
enh54794     1  208406400  208407400      7       2  150064       2.0949     0.018092
enh54819     1  209571600  209572600      1       1  150064       2.1746      0.01483
enh54824     1  209740500  209741500      3       2  150064       2.2307      0.01285
enh54896     1  211209800  211210800      2       1  150064       1.9052     0.028377
enh54902     1  211430400  211431400      6       2  150064       1.6817     0.046317
enh54912     1  211530000  211531000      4       2  150064       2.1085     0.017494
enh54915     1  211556800  211557800      4       2  150064       2.1653     0.015181
enh54919     1  211685000  211686000     10       3  150064       1.7809     0.037468
enh54923     1  211747900  211748900      2       1  150064       1.9267     0.027006
enh54943     1  211911600  211912600      1       1  150064        1.815      0.03476
enh54963     1  212454200  212455200      2       1  150064       1.6632     0.048139
enh54964     1  212460700  212461700      2       1  150064       1.9208     0.027376
enh54967     1  212474600  212475600      3       2  150064       2.1792     0.014659
enh54968     1  212483900  212484900      1       1  150064       2.2238      0.01308
enh54969     1  212485100  212486100      2       1  150064       1.9171     0.027611
enh54974     1  212607300  212608300      1       1  150064       2.1962      0.01404
enh54998     1  212829300  212830300      1       1  150064       2.0886      0.01837
enh55035     1  214280200  214281200      4       2  150064       1.9413      0.02611
enh55040     1  214421600  214422600      2       1  150064        1.672     0.047259
enh55041     1  214432600  214433600      1       1  150064       3.8431    6.075e-05
enh55046     1  214469900  214470900      2       1  150064       1.8409     0.032815
enh55052     1  214510600  214511600      4       2  150064       2.3236     0.010075
enh55053     1  214522900  214523900      2       1  150064       2.3815    0.0086217
enh55068     1  214617000  214618000      2       1  150064         1.72     0.042713
enh55072     1  214639800  214640800      5       2  150064       1.6772     0.046753
enh55083     1  214693500  214694500      2       1  150064       1.9989     0.022807
enh55091     1  214731400  214732400      4       2  150064       2.2984      0.01077
enh55092     1  214741400  214742400      3       1  150064       2.0141     0.022002
enh55098     1  214786300  214787300      6       3  150064       1.8005     0.035894
enh55100     1  214788700  214789700      5       3  150064       2.4812    0.0065463
enh55108     1  215015900  215016900      1       1  150064       2.3321     0.009849
enh55150     1  216018300  216019300      1       1  150064       2.3515     0.009349
enh55156     1  216636100  216637100      1       1  150064       2.8493     0.002191
enh55164     1  217261700  217262700      2       1  150064       2.0115     0.022137
enh55175     1  217833000  217834000      1       1  150064       2.1154       0.0172
enh55244     1  219047500  219048500      5       3  150064       1.8487     0.032253
enh55296     1  220217500  220218500      2       1  150064       2.0112     0.022151
enh55299     1  220263400  220264400      5       3  150064       1.7708     0.038297
enh55303     1  220392400  220393400      3       2  150064       2.7045    0.0034205
enh55304     1  220442100  220443100      2       1  150064       1.7508      0.03999
enh55306     1  220446000  220447000      3       2  150064       1.7546     0.039665
enh55307     1  220447300  220448300      2       1  150064       1.6588     0.048577
enh55311     1  220905600  220906600      2       1  150064       1.7099     0.043638
enh55348     1  221456600  221457600      4       2  150064       2.4047    0.0080929
enh55351     1  221554900  221555900      2       1  150064       1.7499     0.040068
enh55381     1  221938900  221939900      3       2  150064       2.1266     0.016727
enh55418     1  222258000  222259000      2       1  150064       2.1035     0.017713
enh55444     1  222818400  222819400      1       1  150064       2.1321       0.0165
enh55445     1  222828100  222829100      3       2  150064       2.1824     0.014538
enh55484     1  223858000  223859000      3       1  150064       2.5033    0.0061525
enh55488     1  223896400  223897400      3       1  150064       1.8715     0.030636
enh55489     1  223898700  223899700      4       2  150064       3.3897    0.0003498
enh55490     1  223905400  223906400      7       2  150064       2.8109    0.0024705
enh55491     1  223906900  223907900      5       2  150064       2.3657    0.0089976
enh55493     1  223910600  223911600      2       1  150064       2.8653    0.0020828
enh55494     1  223912900  223913900      2       1  150064        2.065     0.019461
enh55495     1  223915600  223916600      3       1  150064       2.7735    0.0027725
enh55496     1  223917400  223918400      3       2  150064       2.3796    0.0086658
enh55498     1  223921100  223922100      2       1  150064       2.6168    0.0044382
enh55499     1  223924800  223925800      2       1  150064       2.3138     0.010341
enh55501     1  223929200  223930200      2       1  150064       1.6798     0.046502
enh55502     1  223930200  223931200      9       2  150064        1.693     0.045231
enh55503     1  223933800  223934800      2       1  150064       1.9165     0.027652
enh55504     1  223936700  223937700      3       1  150064       2.5361    0.0056044
enh55505     1  223947900  223948900      3       1  150064       2.7296     0.003171
enh55506     1  223952500  223953500      3       1  150064       2.5186    0.0058919
enh55507     1  223959000  223960000      4       2  150064       3.7196   9.9754e-05
enh55508     1  223962700  223963700      2       1  150064       3.5699   0.00017853
enh55509     1  223998000  223999000      2       1  150064       3.0505    0.0011424
enh55511     1  224007800  224008800      1       1  150064        2.297      0.01081
enh55512     1  224010100  224011100      2       1  150064       3.6485   0.00013189
enh55514     1  224014600  224015600      1       1  150064       3.5115    0.0002228
enh55515     1  224018900  224019900      6       3  150064       3.1597   0.00078962
enh55516     1  224021100  224022100      6       2  150064       2.6392    0.0041545
enh55524     1  224230200  224231200      4       1  150064       2.1645     0.015212
enh55550     1  224564600  224565600      2       1  150064       2.4366    0.0074134
enh55551     1  224595300  224596300      3       2  150064       2.2521     0.012159
enh55553     1  224615000  224616000      1       1  150064       2.2869       0.0111
enh55554     1  224617400  224618400      2       1  150064       1.9301       0.0268
enh55555     1  224623800  224624800      1       1  150064        2.526     0.005768
enh55557     1  224644400  224645400      3       2  150064       2.0156     0.021919
enh55560     1  224686500  224687500      6       3  150064       2.2552     0.012062
enh55580     1  224813400  224814400      6       2  150064       1.7758     0.037883
enh55582     1  224821900  224822900      4       2  150064       2.4861    0.0064582
enh55584     1  224827500  224828500      3       1  150064       2.4581    0.0069847
enh55585     1  224837700  224838700      3       1  150064       2.1216     0.016936
enh55642     1  225934900  225935900      4       2  150064       1.8791     0.030115
enh55647     1  225958400  225959400      2       1  150064       2.0841     0.018574
enh55657     1  226013000  226014000      3       2  150064       2.0645     0.019485
enh55662     1  226053400  226054400      2       1  150064         2.39    0.0084246
enh55664     1  226066300  226067300      2       1  150064       2.5513    0.0053659
enh55665     1  226077800  226078800      6       3  150064       1.8248     0.034016
enh55672     1  226184100  226185100      2       1  150064        1.676     0.046864
enh55673     1  226187600  226188600      3       2  150064       1.8656     0.031051
enh55679     1  226269800  226270800      2       1  150064       2.3561    0.0092342
enh55690     1  226312400  226313400      3       2  150064       2.0554     0.019921
enh55691     1  226315700  226316700      2       1  150064       2.0586     0.019769
enh55692     1  226322400  226323400      1       1  150064       2.6331     0.004231
enh55701     1  226591800  226592800      2       1  150064       1.8275     0.033815
enh55703     1  226789400  226790400      6       3  150064       4.4533   4.2285e-06
enh55706     1  226831700  226832700      4       2  150064       1.8042     0.035604
enh55717     1  226898400  226899400      1       1  150064       2.4902     0.006384
enh55721     1  226923300  226924300      2       1  150064       1.9673     0.024574
enh55722     1  226927000  226928000      2       1  150064       2.0898     0.018317
enh55723     1  226952200  226953200      1       1  150064       2.1459      0.01594
enh55727     1  227015200  227016200      1       1  150064       1.6988      0.04468
enh55728     1  227051000  227052000      3       2  150064       2.6025    0.0046279
enh55732     1  227069600  227070600      3       1  150064       2.1737     0.014865
enh55733     1  227070900  227071900      5       2  150064       2.2445     0.012402
enh55735     1  227079500  227080500      7       2  150064       2.3018     0.010672
enh55751     1  227531500  227532500      5       2  150064       1.8518     0.032026
enh55753     1  227544600  227545600      5       2  150064        2.537    0.0055896
enh55782     1  228276400  228277400      3       2  150064       1.6878     0.045726
enh55789     1  228335900  228336900      1       1  150064       1.8319      0.03348
enh55811     1  228677500  228678500      1       1  150064       1.6749      0.04698
enh55825     1  229163200  229164200      1       1  150064       1.8157      0.03471
enh55872     1  230226500  230227500      6       4  150064       2.6397    0.0041491
enh55874     1  230237700  230238700      5       2  150064       3.9957   3.2245e-05
enh55875     1  230240000  230241000      3       1  150064       3.9094   4.6264e-05
enh55876     1  230242000  230243000      6       3  150064       3.3863   0.00035423
enh55877     1  230243200  230244200      5       3  150064       3.2921    0.0004972
enh55878     1  230245400  230246400      3       1  150064       3.7059   0.00010534
enh55879     1  230247700  230248700      2       1  150064       3.9613   3.7271e-05
enh55880     1  230250200  230251200      2       1  150064       3.5472   0.00019464
enh55882     1  230260400  230261400      1       1  150064       2.6648     0.003852
enh55883     1  230269800  230270800      4       2  150064       2.8972    0.0018824
enh55884     1  230272200  230273200     11       5  150064       3.1965   0.00069557
enh55885     1  230274900  230275900      6       2  150064        3.592   0.00016408
enh55886     1  230276500  230277500      5       3  150064       2.5174    0.0059112
enh55899     1  230321300  230322300      3       2  150064       1.7254     0.042229
enh55911     1  230405900  230406900      2       1  150064       2.0144     0.021985
enh55912     1  230439200  230440200      4       2  150064       3.0089     0.001311
enh55913     1  230495200  230496200      6       2  150064        2.207     0.013657
enh55977     1  231558600  231559600      2       1  150064       2.0492     0.020222
enh56025     1  232564200  232565200      2       1  150064       2.5147    0.0059566
enh56026     1  232585800  232586800      1       1  150064       2.9876     0.001406
enh56027     1  232608400  232609400      2       1  150064       1.9085     0.028161
enh56028     1  232610400  232611400      4       2  150064       2.6938    0.0035326
enh56030     1  232613600  232614600      2       1  150064       1.8114      0.03504
enh56031     1  232622000  232623000      3       1  150064       2.4342    0.0074614
enh56091     1  234610600  234611600      9       2  150064       1.9318     0.026689
enh56092     1  234612800  234613800      8       3  150064       1.6699     0.047472
enh56094     1  234622300  234623300      4       2  150064       1.7362     0.041268
enh56095     1  234623000  234624000      2       1  150064       1.9415     0.026101
enh56096     1  234629800  234630800      7       3  150064       2.3425    0.0095772
enh56098     1  234634200  234635200      8       3  150064       2.7698    0.0028044
enh56100     1  234640900  234641900      4       2  150064       1.8159     0.034691
enh56102     1  234651100  234652100      2       1  150064       2.7282    0.0031841
enh56137     1  234895700  234896700      3       2  150064       1.7982     0.036074
enh56218     1  235751800  235752800      1       1  150064       1.9061      0.02832
enh56233     1  236020400  236021400      4       1  150064       1.7824     0.037343
enh56281     1  236665700  236666700      1       1  150064       1.7372      0.04118
enh56309     1  240190200  240191200      5       2  150064       1.6725     0.047213
enh56310     1  240193500  240194500      4       2  150064       1.7608     0.039135
enh56317     1  240275600  240276600      2       1  150064       1.8045     0.035578
enh56320     1  240315700  240316700      4       2  150064       1.7757     0.037895
enh56322     1  240356900  240357900      2       1  150064       3.0049    0.0013283
enh56328     1  240420000  240421000      5       2  150064       2.5382    0.0055707
enh56342     1  240549200  240550200      3       1  150064       1.9693     0.024461
enh56343     1  240554200  240555200      2       1  150064       1.8071     0.035372
enh56344     1  240559400  240560400      4       1  150064        1.764     0.038864
enh56380     1  240994300  240995300      1       1  150064       1.8921      0.02924
enh56395     1  241775100  241776100      2       1  150064       2.1797     0.014641
enh56397     1  241800000  241801000      6       3  150064         1.78     0.037537
enh56415     1  243277300  243278300      2       1  150064       2.1798     0.014634
enh56416     1  243368100  243369100      1       1  150064       3.2555    0.0005659
enh56417     1  243375900  243376900      2       1  150064       3.9066   4.6799e-05
enh56419     1  243407400  243408400      1       1  150064       3.8631    5.598e-05
enh56420     1  243410900  243411900      4       2  150064       3.7988   7.2691e-05
enh56421     1  243413100  243414100      2       1  150064        4.337   7.2229e-06
enh56423     1  243427200  243428200      2       1  150064       3.9425   4.0322e-05
enh56424     1  243430500  243431500      1       1  150064       4.4273    4.771e-06
enh56425     1  243433200  243434200      1       1  150064       4.9018    4.748e-07
enh56426     1  243435000  243436000      2       1  150064       4.2646   1.0011e-05
enh56427     1  243449400  243450400      1       1  150064       4.8785    5.346e-07
enh56431     1  243486500  243487500      2       1  150064       1.7109     0.043553
enh56432     1  243517800  243518800      3       1  150064       2.5039    0.0061416
enh56438     1  243638800  243639800      2       1  150064       3.6339   0.00013961
enh56439     1  243645100  243646100      1       1  150064       4.8235    7.053e-07
enh56440     1  243646400  243647400      2       1  150064       3.7261   9.7221e-05
enh56441     1  243654200  243655200      1       1  150064       4.2856    9.112e-06
enh56444     1  243664000  243665000      4       2  150064       5.2183   9.0264e-08
enh56445     1  243676900  243677900      1       1  150064       3.9017    4.776e-05
enh56447     1  243712300  243713300      2       1  150064         4.03   2.7884e-05
enh56448     1  243722900  243723900      1       1  150064       5.0011     2.85e-07
enh56449     1  243731900  243732900      1       1  150064        5.012    2.693e-07
enh56451     1  243760100  243761100      1       1  150064       1.9669       0.0246
enh56453     1  243786700  243787700      1       1  150064       4.0627    2.425e-05
enh56454     1  243806000  243807000      2       1  150064       4.4845    3.654e-06
enh56457     1  243881900  243882900      1       1  150064       4.6394    1.747e-06
enh56459     1  243894100  243895100      2       1  150064       3.8836   5.1468e-05
enh56462     1  243908300  243909300      1       1  150064       4.8466     6.28e-07
enh56464     1  243954600  243955600      3       2  150064       2.0206     0.021663
enh56465     1  243955400  243956400      2       1  150064       4.2876   9.0309e-06
enh56466     1  243962300  243963300      2       1  150064       4.5191   3.1046e-06
enh56468     1  244003200  244004200      1       1  150064       3.3165    0.0004557
enh56471     1  244011100  244012100      2       1  150064       3.4812   0.00024957
enh56472     1  244014600  244015600      1       1  150064       3.3251     0.000442
enh56473     1  244046500  244047500      1       1  150064       2.9643     0.001517
enh56474     1  244079400  244080400      2       1  150064       2.4985    0.0062356
enh56475     1  244081500  244082500      2       1  150064       2.8917    0.0019159
enh56477     1  244094300  244095300      1       1  150064       2.6135     0.004481
enh56478     1  244102200  244103200      3       1  150064       2.8385    0.0022661
enh56494     1  244376500  244377500      6       3  150064       2.9532    0.0015725
enh56496     1  244402400  244403400      1       1  150064       2.0913      0.01825
enh56509     1  244525300  244526300      4       2  150064        1.823      0.03415
enh56512     1  244551900  244552900      1       1  150064       3.5648    0.0001821
enh56515     1  244599600  244600600      1       1  150064       2.2411      0.01251
enh56516     1  244602500  244603500      4       2  150064       2.1017     0.017792
enh56517     1  244607600  244608600      1       1  150064       2.2307      0.01285
enh56518     1  244608300  244609300      1       1  150064       2.1865      0.01439
enh56519     1  244609100  244610100      1       1  150064       1.6759      0.04688
enh56521     1  244612100  244613100      2       1  150064       2.3452    0.0095087
enh56523     1  244623600  244624600      3       2  150064       1.7861     0.037045
enh56529     1  244828800  244829800      5       2  150064       2.0407     0.020639
enh56530     1  244836600  244837600      3       2  150064       1.8423     0.032716
enh56562     1  245574000  245575000      8       3  150064       2.6777    0.0037065
enh56565     1  245762000  245763000     10       2  150064       2.4693     0.006768
enh56592     1  246149600  246150600      3       2  150064       2.1807     0.014603
enh56593     1  246160700  246161700      9       3  150064       2.1372     0.016291
enh56596     1  246198400  246199400     11       3  150064       1.9188     0.027502
enh56597     1  246230500  246231500      7       3  150064       1.9767     0.024039
enh56605     1  246377900  246378900      9       2  150064       1.8542     0.031852
enh56606     1  246382600  246383600     10       3  150064       2.6579    0.0039311
enh56607     1  246408700  246409700      3       1  150064       2.7313    0.0031547
enh56608     1  246411200  246412200     11       2  150064       2.3314    0.0098648
enh56609     1  246446900  246447900      3       2  150064       2.4047    0.0080937
enh56623     1  246670600  246671600     11       5  150064       2.4897    0.0063921
enh56629     1  246748000  246749000      1       1  150064       2.0615      0.01963
enh56630     1  246749700  246750700      1       1  150064       1.7767      0.03781
enh56636     1  246760300  246761300      2       1  150064       1.7267     0.042114
enh56639     1  246770400  246771400      2       1  150064       1.8193     0.034432
enh56640     1  246772000  246773000      2       1  150064       2.2501      0.01222
enh56641     1  246773400  246774400      2       1  150064       1.8312     0.033535
enh56642     1  246774000  246775000      4       2  150064       2.0913      0.01825
enh56643     1  246779800  246780800      3       1  150064       1.7745     0.037994
enh56644     1  246785200  246786200      6       3  150064       2.3598    0.0091428
enh56651     1  246859900  246860900      3       1  150064       1.7629     0.038958
enh56656     1  246932000  246933000      1       1  150064       1.7346      0.04141
enh56667     1  247265600  247266600      1       1  150064       2.0738      0.01905
enh56696     1  249136600  249137600      1       1  150064       2.2483      0.01228
enh56698     1  249153600  249154600      1       1  150064       1.7791      0.03761
enh56699     1  249156400  249157400      1       1  150064       1.8718      0.03062
enh56700     1  249157600  249158600      4       1  150064       1.6878      0.04572
enh63670     2    1726900    1727900      1       1  150064       1.6887      0.04564
enh63673     2    1733000    1734000      8       2  150064       2.0626     0.019574
enh63674     2    1733400    1734400      8       3  150064       2.0296     0.021197
enh63676     2    1739200    1740200      1       1  150064       1.7441      0.04057
enh63679     2    1752200    1753200      2       1  150064       2.6197    0.0044009
enh63681     2    1759200    1760200      3       1  150064       2.3556    0.0092475
enh63693     2    3204100    3205100      6       2  150064       1.6769     0.046783
enh63718     2    3621800    3622800      1       1  150064       2.0286      0.02125
enh63721     2    3642100    3643100      4       2  150064       1.8022     0.035756
enh63744     2    6321700    6322700      2       1  150064       1.7199     0.042729
enh63746     2    6508400    6509400      2       1  150064       2.0184     0.021773
enh63755     2    7056600    7057600      3       2  150064       2.8319    0.0023136
enh63757     2    7152200    7153200      4       2  150064       1.7902     0.036708
enh63764     2    7832600    7833600      1       1  150064       1.9468      0.02578
enh63795     2    8587500    8588500      4       1  150064       2.6439     0.004098
enh63799     2    8665600    8666600      2       1  150064       1.6534     0.049129
enh63806     2    8745600    8746600      4       2  150064       3.1364   0.00085515
enh63813     2    8825800    8826800      3       1  150064       1.8469     0.032377
enh63856     2    9314600    9315600      3       1  150064       2.0327     0.021043
enh63858     2    9327400    9328400      5       2  150064         1.94     0.026189
enh63863     2    9352300    9353300      6       4  150064       1.7396     0.040964
enh63864     2    9355600    9356600      3       1  150064       2.9002    0.0018646
enh63868     2    9369800    9370800      2       1  150064       3.1013   0.00096349
enh63876     2    9392100    9393100      2       1  150064        3.021    0.0012595
enh63879     2    9400400    9401400      3       2  150064       2.4898    0.0063913
enh63881     2    9403500    9404500      5       3  150064       2.0582     0.019783
enh63882     2    9404300    9405300      1       1  150064        3.188    0.0007163
enh63883     2    9406400    9407400      1       1  150064        3.206    0.0006729
enh63884     2    9408500    9409500      4       2  150064       2.3659    0.0089922
enh63896     2    9471600    9472600      2       1  150064       2.5718    0.0050588
enh63940     2    9752900    9753900      2       1  150064       1.7709     0.038287
enh63987     2   10177000   10178000      2       1  150064          1.9     0.028717
enh64034     2   10542000   10543000      4       2  150064       1.7464     0.040367
enh64064     2   10953200   10954200      6       3  150064       2.0708     0.019191
enh64112     2   11533600   11534600      2       1  150064       2.2141     0.013412
enh64134     2   11890300   11891300      3       2  150064       1.7271     0.042078
enh64136     2   11914200   11915200      2       1  150064       1.8871     0.029574
enh64137     2   11918900   11919900      2       1  150064        1.751      0.03997
enh64138     2   11924600   11925600      2       1  150064       2.6214     0.004379
enh64154     2   12148600   12149600      7       2  150064       1.6775     0.046718
enh64165     2   12249400   12250400      5       2  150064       1.6559     0.048875
enh64167     2   12272100   12273100      4       2  150064       1.6938     0.045149
enh64173     2   12368100   12369100      3       1  150064       2.9012    0.0018589
enh64175     2   12427200   12428200      6       2  150064       1.7987     0.036032
enh64177     2   12443400   12444400      1       1  150064       1.8357       0.0332
enh64195     2   12642500   12643500      4       2  150064       2.0144     0.021983
enh64196     2   12644200   12645200      3       2  150064       1.6727      0.04719
enh64200     2   12695400   12696400      2       1  150064       1.8598     0.031459
enh64204     2   12777000   12778000      3       1  150064        3.304   0.00047661
enh64248     2   14656100   14657100      9       3  150064       1.8551     0.031789
enh64249     2   14657100   14658100      9       3  150064       2.1418     0.016105
enh64258     2   15309800   15310800      5       2  150064       2.4187    0.0077875
enh64259     2   15317100   15318100      3       2  150064        2.255     0.012068
enh64260     2   15363800   15364800      2       1  150064       2.6988    0.0034797
enh64266     2   15699100   15700100      4       1  150064       1.8447     0.032539
enh64279     2   16803600   16804600      1       1  150064       2.2738      0.01149
enh64304     2   17854000   17855000      5       2  150064        1.785     0.037129
enh64305     2   17918200   17919200      3       2  150064       1.9148     0.027758
enh64306     2   17932800   17933800      3       1  150064       1.9908     0.023252
enh64307     2   17937800   17938800      1       1  150064       2.0909      0.01827
enh64309     2   17974800   17975800      1       1  150064       2.1191      0.01704
enh64312     2   18038200   18039200      7       3  150064       4.0172   2.9448e-05
enh64382     2   19320300   19321300      4       2  150064       2.4301    0.0075471
enh64383     2   19323500   19324500      3       1  150064       1.8783      0.03017
enh64387     2   19376000   19377000      1       1  150064       2.1964      0.01403
enh64389     2   19387000   19388000      3       2  150064       2.1594     0.015411
enh64392     2   19427000   19428000      2       1  150064       2.0024     0.022622
enh64396     2   19548200   19549200      2       1  150064        2.264     0.011786
enh64397     2   19550200   19551200      5       3  150064       2.7168    0.0032957
enh64446     2   20261900   20262900      5       2  150064       2.3283    0.0099476
enh64456     2   20308300   20309300      3       1  150064       1.8766     0.030288
enh64464     2   20365900   20366900      2       1  150064       1.6935     0.045183
enh64465     2   20369400   20370400      6       3  150064       1.8979     0.028855
enh64478     2   20513300   20514300      1       1  150064       1.7364      0.04125
enh64514     2   20773400   20774400      4       2  150064       2.9595    0.0015409
enh64516     2   20789700   20790700      5       2  150064       1.8173     0.034583
enh64521     2   20814000   20815000      8       3  150064       1.8901     0.029373
enh64546     2   22059400   22060400      2       1  150064       1.9162     0.027669
enh64548     2   23265300   23266300      4       2  150064       1.8009     0.035863
enh64566     2   23703500   23704500      4       2  150064       1.8388     0.032972
enh64588     2   23920800   23921800      8       2  150064       2.0862     0.018479
enh64591     2   23980300   23981300      1       1  150064       2.0403      0.02066
enh64594     2   24023800   24024800      1       1  150064       1.7568      0.03948
enh64599     2   24065800   24066800      3       2  150064       2.2515     0.012177
enh64600     2   24122900   24123900      3       1  150064       1.7631     0.038946
enh64602     2   24124900   24125900      1       1  150064       2.0809      0.01872
enh64603     2   24127400   24128400      2       1  150064       2.0112     0.022153
enh64605     2   24139200   24140200      2       1  150064       1.8339     0.033332
enh64607     2   24151200   24152200      2       1  150064       1.9116     0.027966
enh64608     2   24161600   24162600      1       1  150064       2.2362      0.01267
enh64610     2   24167100   24168100      5       2  150064       2.4735    0.0066904
enh64612     2   24174000   24175000      4       2  150064       2.3298     0.009909
enh64636     2   24658500   24659500      3       1  150064       3.0806    0.0010329
enh64643     2   24835800   24836800      2       1  150064       1.8495     0.032195
enh64649     2   25029200   25030200      3       2  150064       1.6831      0.04618
enh64684     2   25328200   25329200      3       1  150064        3.846   6.0031e-05
enh64685     2   25350200   25351200      2       1  150064       3.4789   0.00025176
enh64686     2   25351500   25352500      6       3  150064        4.357    6.593e-06
enh64687     2   25420400   25421400      2       1  150064       2.6263    0.0043163
enh64688     2   25439000   25440000      4       1  150064       3.5003   0.00023238
enh64693     2   25479500   25480500      3       1  150064       1.8737     0.030485
enh64694     2   25497800   25498800      1       1  150064       2.1462      0.01593
enh64695     2   25501000   25502000      2       1  150064       1.7057      0.04403
enh64697     2   25513600   25514600      2       1  150064       2.3009     0.010698
enh64698     2   25515600   25516600      1       1  150064       2.0822      0.01866
enh64703     2   25545800   25546800      2       1  150064       1.7595     0.039251
enh64710     2   25585200   25586200      5       2  150064       1.6943     0.045104
enh64711     2   25598800   25599800      3       2  150064       3.8737   5.3599e-05
enh64714     2   25705100   25706100      1       1  150064        1.844      0.03259
enh64725     2   25874000   25875000      2       1  150064       1.8462     0.032434
enh64736     2   26066900   26067900      3       1  150064       1.8093     0.035201
enh64745     2   26187500   26188500      3       1  150064       1.9861     0.023509
enh64748     2   26205500   26206500      2       1  150064       1.6586     0.048595
enh64749     2   26214300   26215300      3       1  150064        3.715   0.00010161
enh64750     2   26220100   26221100      7       3  150064       2.8477    0.0022021
enh64752     2   26231500   26232500      3       1  150064       1.8041     0.035612
enh64754     2   26238800   26239800      2       1  150064       2.4055    0.0080745
enh64757     2   26267000   26268000      3       1  150064       2.7329    0.0031394
enh64763     2   26309000   26310000      5       2  150064       1.9481       0.0257
enh64802     2   26986000   26987000      1       1  150064       3.3389    0.0004206
enh64804     2   26989500   26990500      3       2  150064       2.4141     0.007887
enh64805     2   26991700   26992700      2       1  150064       3.1258   0.00088647
enh64806     2   26994400   26995400      3       1  150064        3.144   0.00083325
enh64807     2   27007600   27008600      3       2  150064       2.1143     0.017246
enh64811     2   27184100   27185100      2       1  150064       2.4556    0.0070326
enh64814     2   27198800   27199800      3       1  150064       3.2493    0.0005785
enh64816     2   27211200   27212200      1       1  150064       3.2155     0.000651
enh64817     2   27213800   27214800      1       1  150064       2.5416     0.005518
enh64818     2   27226500   27227500      1       1  150064       3.3039    0.0004768
enh64819     2   27233500   27234500      2       1  150064       3.1174   0.00091222
enh64822     2   27254100   27255100      1       1  150064       3.0193     0.001267
enh64825     2   27271800   27272800      2       1  150064       3.4335   0.00029787
enh64827     2   27286300   27287300      2       1  150064       3.9856    3.366e-05
enh64828     2   27291700   27292700      1       1  150064       2.9839     0.001423
enh64829     2   27297200   27298200      2       1  150064        2.323     0.010089
enh64830     2   27300100   27301100      1       1  150064       2.6139     0.004476
enh64832     2   27307700   27308700      2       1  150064       2.5213    0.0058457
enh64833     2   27309700   27310700      1       1  150064        2.979     0.001446
enh64836     2   27405400   27406400      3       2  150064       2.4638    0.0068738
enh64837     2   27432100   27433100      5       3  150064       2.1164     0.017157
enh64840     2   27471900   27472900      3       1  150064       2.1769     0.014745
enh64842     2   27503600   27504600      1       1  150064       2.3305     0.009891
enh64845     2   27525700   27526700      2       1  150064       2.4601    0.0069449
enh64846     2   27543600   27544600      2       1  150064       1.9898     0.023304
enh64851     2   27603900   27604900      1       1  150064       3.0578     0.001115
enh64854     2   27632800   27633800      2       1  150064       2.0799     0.018769
enh64857     2   27668300   27669300      2       1  150064        1.806     0.035459
enh64858     2   27711200   27712200      4       2  150064       3.6298   0.00014183
enh64859     2   27712800   27713800      2       1  150064        2.505    0.0061232
enh64860     2   27716400   27717400      1       1  150064        3.188    0.0007163
enh64862     2   27789200   27790200      1       1  150064       3.0656     0.001086
enh64864     2   27807500   27808500      3       2  150064       2.7382    0.0030892
enh64866     2   27814200   27815200      6       3  150064       2.9949    0.0013728
enh64868     2   27829400   27830400      3       2  150064       2.4612    0.0069235
enh64872     2   27877800   27878800      1       1  150064       3.9509    3.893e-05
enh64875     2   27912000   27913000      2       1  150064       3.4993   0.00023321
enh64878     2   27930600   27931600      1       1  150064       4.0723    2.328e-05
enh64879     2   27937100   27938100      1       1  150064       2.8369     0.002278
enh64880     2   27939000   27940000      2       1  150064       3.5124   0.00022205
enh64885     2   27977200   27978200      1       1  150064       2.4741     0.006678
enh64887     2   27988400   27989400      2       1  150064       4.7245   1.1536e-06
enh64888     2   27993400   27994400      1       1  150064       3.8587      5.7e-05
enh64893     2   28020700   28021700      4       2  150064       5.0404   2.3226e-07
enh64895     2   28032700   28033700      1       1  150064       5.1968    1.014e-07
enh64896     2   28055400   28056400      1       1  150064       4.2438    1.099e-05
enh64897     2   28078300   28079300      1       1  150064       4.0674    2.377e-05
enh64901     2   28114400   28115400      1       1  150064       1.9473      0.02575
enh64902     2   28123900   28124900      1       1  150064        3.996    3.221e-05
enh64904     2   28137000   28138000      2       1  150064       1.9275     0.026958
enh64905     2   28138600   28139600      2       1  150064       2.4002    0.0081929
enh64906     2   28143000   28144000      1       1  150064       3.6355    0.0001387
enh64907     2   28155100   28156100      3       1  150064       3.6442    0.0001341
enh64908     2   28169000   28170000      1       1  150064       3.4674    0.0002628
enh64912     2   28199900   28200900      2       1  150064       3.2357   0.00060681
enh64913     2   28202500   28203500      2       1  150064         4.51   3.2416e-06
enh64916     2   28246100   28247100      2       1  150064        1.732     0.041638
enh64925     2   28324700   28325700      1       1  150064       2.2133      0.01344
enh64962     2   28623000   28624000      3       1  150064        2.608    0.0045542
enh64964     2   28636100   28637100      2       1  150064       1.9748     0.024147
enh64965     2   28646300   28647300      6       3  150064       3.0378    0.0011914
enh64966     2   28650600   28651600      2       1  150064        2.569    0.0050992
enh65006     2   29025000   29026000      1       1  150064       2.8096      0.00248
enh65007     2   29032400   29033400      3       1  150064       3.1758   0.00074719
enh65012     2   29150400   29151400      3       2  150064       1.9268     0.027002
enh65014     2   29179100   29180100      3       2  150064       1.8047      0.03556
enh65027     2   29330500   29331500      3       1  150064       1.9753     0.024119
enh65033     2   29388300   29389300      2       1  150064       1.8471     0.032369
enh65044     2   29643600   29644600      3       1  150064       3.8457   6.0109e-05
enh65046     2   29677900   29678900      5       2  150064       2.1214     0.016945
enh65047     2   29682500   29683500      4       2  150064       2.1233     0.016865
enh65049     2   29732400   29733400      3       1  150064       2.5656      0.00515
enh65064     2   30368200   30369200      2       1  150064       1.8372     0.033087
enh65070     2   30447400   30448400      5       2  150064       2.1539     0.015623
enh65116     2   30911500   30912500      2       1  150064       1.9676     0.024559
enh65121     2   31202300   31203300      6       2  150064       2.2195     0.013225
enh65155     2   32236500   32237500      3       2  150064       2.2825     0.011229
enh65244     2   33546400   33547400      2       1  150064       2.0047     0.022498
enh65283     2   36600700   36601700      2       1  150064       1.8621     0.031293
enh65286     2   36615000   36616000      7       3  150064       1.7482     0.040212
enh65287     2   36620000   36621000      2       1  150064       1.6534     0.049128
enh65295     2   36647800   36648800      3       2  150064       1.9748     0.024148
enh65303     2   36675400   36676400      2       1  150064       1.6852     0.045971
enh65313     2   36708800   36709800      1       1  150064       1.8839      0.02979
enh65314     2   36713000   36714000      1       1  150064       1.9852      0.02356
enh65317     2   36718400   36719400      4       1  150064       2.0248     0.021445
enh65333     2   36791500   36792500      4       2  150064       2.0243      0.02147
enh65336     2   36822200   36823200      6       2  150064       1.7792     0.037606
enh65349     2   37116600   37117600      4       2  150064       1.8557     0.031747
enh65353     2   37178300   37179300      4       2  150064        1.784     0.037209
enh65355     2   37194400   37195400      1       1  150064       2.9809     0.001437
enh65356     2   37227300   37228300      3       2  150064       3.0413    0.0011779
enh65357     2   37247700   37248700      2       1  150064       2.5028      0.00616
enh65361     2   37382300   37383300      8       2  150064        1.672     0.047258
enh65362     2   37384400   37385400      3       1  150064       1.8706     0.030697
enh65363     2   37408100   37409100     12       3  150064       2.2713     0.011565
enh65365     2   37422800   37423800      1       1  150064       3.5202    0.0002156
enh65366     2   37424600   37425600      3       2  150064       1.7105      0.04359
enh65368     2   37459900   37460900      6       3  150064       2.9885    0.0014016
enh65369     2   37510200   37511200      3       2  150064       2.5236     0.005808
enh65371     2   37548700   37549700      3       2  150064       3.9044   4.7237e-05
enh65373     2   37570600   37571600      7       3  150064        3.884   5.1384e-05
enh65374     2   37572200   37573200      5       3  150064       1.9198     0.027439
enh65375     2   37576800   37577800      2       1  150064       2.7638    0.0028562
enh65376     2   37578000   37579000      3       1  150064       1.9589     0.025061
enh65381     2   37641900   37642900      4       2  150064       2.3238     0.010067
enh65387     2   37726700   37727700      2       1  150064       1.7254     0.042231
enh65388     2   37733600   37734600      4       1  150064       1.8585     0.031551
enh65419     2   37947800   37948800      3       2  150064       1.9159     0.027687
enh65429     2   38022400   38023400      4       2  150064       2.0455     0.020404
enh65449     2   38151200   38152200      4       2  150064       1.9939     0.023079
enh65452     2   38209200   38210200      2       1  150064        1.731     0.041726
enh65454     2   38240500   38241500      2       1  150064       1.7984     0.036053
enh65460     2   38323500   38324500      4       2  150064       1.6801     0.046474
enh65481     2   38601800   38602800      2       1  150064       1.8326     0.033433
enh65496     2   38840000   38841000      1       1  150064        1.815      0.03476
enh65501     2   38916000   38917000      2       1  150064        1.874     0.030465
enh65504     2   38929200   38930200      1       1  150064       2.7657      0.00284
enh65505     2   38943000   38944000      3       2  150064       2.0726     0.019104
enh65506     2   38947500   38948500      1       1  150064       3.2525    0.0005719
enh65507     2   38948900   38949900      2       1  150064       2.2375     0.012626
enh65510     2   38992200   38993200      3       2  150064        1.769     0.038445
enh65529     2   39388000   39389000      1       1  150064       1.7183      0.04287
enh65544     2   39635700   39636700      6       2  150064       1.7581     0.039364
enh65573     2   39795300   39796300      2       1  150064       2.4136    0.0078969
enh65578     2   39859000   39860000      2       1  150064       2.7981    0.0025706
enh65583     2   39970300   39971300      6       3  150064       2.0941     0.018126
enh65585     2   39999200   40000200      6       3  150064       2.5035    0.0061493
enh65586     2   40000700   40001700      1       1  150064       2.0746      0.01901
enh65588     2   40006400   40007400      2       1  150064       2.0011      0.02269
enh65590     2   40010000   40011000      1       1  150064       1.6763      0.04684
enh65598     2   40175000   40176000      2       1  150064       2.6604     0.003902
enh65599     2   40181400   40182400      6       3  150064       2.8149    0.0024393
enh65601     2   40221200   40222200      5       2  150064       2.3334    0.0098125
enh65602     2   40223600   40224600      3       2  150064       2.3705    0.0088826
enh65604     2   40255700   40256700      4       2  150064       2.3215     0.010129
enh65605     2   40259900   40260900      3       1  150064       2.0006     0.022719
enh65606     2   40264000   40265000      6       2  150064       2.0286     0.021249
enh65611     2   40353700   40354700      3       1  150064       2.1162     0.017165
enh65612     2   40392000   40393000      3       1  150064       2.0289     0.021237
enh65613     2   40405800   40406800      4       2  150064       2.1584     0.015447
enh65614     2   40426600   40427600      4       2  150064       1.9995     0.022778
enh65620     2   40454100   40455100      3       1  150064       1.9135     0.027844
enh65621     2   40467000   40468000      5       2  150064       2.5466    0.0054393
enh65622     2   40470700   40471700      3       2  150064       2.3736    0.0088074
enh65624     2   40500600   40501600      4       1  150064       1.6571     0.048748
enh65628     2   40511700   40512700      2       1  150064       1.7162     0.043063
enh65632     2   40556400   40557400      1       1  150064        1.876      0.03033
enh65635     2   40571000   40572000      6       3  150064       1.9339     0.026561
enh65637     2   40579200   40580200      3       2  150064       2.3671     0.008964
enh65638     2   40587500   40588500      3       1  150064        1.653      0.04917
enh65646     2   40629700   40630700      2       1  150064       2.2151     0.013377
enh65647     2   40639200   40640200      6       2  150064       2.3709    0.0088714
enh65648     2   40645500   40646500      3       1  150064       1.7315      0.04168
enh65652     2   40660300   40661300      5       2  150064       2.0326     0.021047
enh65653     2   40664700   40665700      8       1  150064       1.8721     0.030594
enh65658     2   40714600   40715600      3       1  150064       2.8359     0.002285
enh65659     2   40715500   40716500      3       1  150064       1.7557      0.03957
enh65660     2   40738100   40739100      2       1  150064        2.759     0.002899
enh65661     2   40739200   40740200      4       1  150064       3.0293    0.0012257
enh65667     2   40961600   40962600      4       2  150064       1.8091     0.035215
enh65670     2   41824600   41825600      4       1  150064       1.9595     0.025028
enh65676     2   42067200   42068200      2       1  150064        2.308       0.0105
enh65677     2   42068500   42069500      5       1  150064       2.4789    0.0065887
enh65678     2   42086900   42087900      4       2  150064       2.2208     0.013182
enh65763     2   43072000   43073000      4       2  150064       1.9494     0.025626
enh65767     2   43106500   43107500      3       1  150064       1.6831     0.046179
enh65793     2   43267700   43268700      3       2  150064        2.064     0.019511
enh65809     2   43380000   43381000      4       2  150064       2.2116     0.013496
enh65886     2   44398500   44399500      3       2  150064       2.0651     0.019455
enh65939     2   45781400   45782400      4       1  150064       1.9771     0.024014
enh65953     2   45895800   45896800      2       1  150064       2.0769     0.018907
enh65954     2   45901900   45902900      3       2  150064       1.9215     0.027334
enh65963     2   45981900   45982900      4       1  150064       2.0872     0.018435
enh65971     2   46017000   46018000      2       1  150064       2.0467     0.020343
enh65980     2   46077100   46078100      4       2  150064       2.4287    0.0075758
enh65986     2   46115600   46116600      1       1  150064       2.2402      0.01254
enh65990     2   46149300   46150300      4       1  150064        1.812     0.034993
enh65999     2   46195400   46196400      6       2  150064        2.202     0.013834
enh66000     2   46219400   46220400      4       2  150064       2.4906    0.0063764
enh66008     2   46284900   46285900      5       3  150064        2.454    0.0070639
enh66009     2   46290000   46291000      4       2  150064         3.29    0.0005009
enh66076     2   46747900   46748900      6       3  150064       1.6783      0.04664
enh66081     2   46791200   46792200      4       2  150064       1.8325     0.033439
enh66085     2   46845300   46846300      2       1  150064       1.6933     0.045203
enh66086     2   46859600   46860600      3       1  150064       1.7047     0.044128
enh66088     2   46875000   46876000      1       1  150064       3.1528    0.0008085
enh66170     2   47435700   47436700      3       1  150064       2.2505     0.012207
enh66171     2   47448100   47449100      3       2  150064       2.7312    0.0031556
enh66177     2   47492700   47493700      5       3  150064       1.8124     0.034965
enh66191     2   47712500   47713500      4       2  150064       1.7136     0.043298
enh66198     2   47979200   47980200      3       2  150064       1.6925     0.045279
enh66199     2   47994600   47995600      3       2  150064        2.471    0.0067377
enh66201     2   48003200   48004200      2       1  150064       2.1663     0.015144
enh66202     2   48012300   48013300      7       3  150064       2.4451    0.0072404
enh66204     2   48094300   48095300      4       2  150064       2.5138    0.0059714
enh66205     2   48097400   48098400      4       1  150064       2.6853    0.0036228
enh66206     2   48118700   48119700      5       3  150064       2.7142    0.0033215
enh66209     2   48128900   48129900      1       1  150064       2.9361     0.001662
enh66215     2   48341600   48342600      2       1  150064       3.2121   0.00065882
enh66217     2   48401900   48402900      4       2  150064       1.9252     0.027104
enh66221     2   48473800   48474800      1       1  150064       1.7956      0.03628
enh66222     2   48476000   48477000      1       1  150064       2.1128      0.01731
enh66223     2   48533400   48534400      2       1  150064        2.354    0.0092865
enh66224     2   48534000   48535000      3       2  150064       1.8526     0.031967
enh66225     2   48540100   48541100      7       3  150064       3.0479    0.0011524
enh66226     2   48543500   48544500      2       1  150064       2.2372     0.012638
enh66227     2   48547600   48548600      3       1  150064       2.4079    0.0080221
enh66228     2   48551800   48552800      1       1  150064       2.8635     0.002095
enh66230     2   48559200   48560200      2       1  150064       3.2332    0.0006121
enh66231     2   48568300   48569300      5       2  150064       3.0855    0.0010161
enh66233     2   48571800   48572800      6       2  150064       2.0167     0.021866
enh66234     2   48573000   48574000      4       2  150064       4.5346   2.8856e-06
enh66235     2   48579700   48580700      3       2  150064       1.6632     0.048138
enh66236     2   48642200   48643200      4       2  150064         1.76     0.039204
enh66237     2   48646900   48647900      5       3  150064       1.6782      0.04665
enh66238     2   48650100   48651100      5       2  150064       2.0343     0.020963
enh66244     2   48723600   48724600      4       1  150064        2.084      0.01858
enh66246     2   48736100   48737100      2       1  150064       2.8269      0.00235
enh66253     2   48793600   48794600      4       2  150064       1.8201      0.03437
enh66258     2   48941500   48942500      3       1  150064       1.7554     0.039598
enh66259     2   48949600   48950600      6       3  150064       1.9674     0.024568
enh66274     2   51457400   51458400      3       2  150064         1.67     0.047455
enh66275     2   51577300   51578300      3       1  150064        2.011     0.022163
enh66285     2   52766100   52767100      2       1  150064        1.957     0.025174
enh66301     2   53978700   53979700      2       1  150064       2.6112    0.0045118
enh66302     2   53995500   53996500      3       1  150064       1.9562     0.025221
enh66305     2   54015400   54016400      4       1  150064       2.2744     0.011472
enh66310     2   54176800   54177800      4       2  150064       2.6881    0.0035929
enh66312     2   54188300   54189300      2       1  150064       2.4166    0.0078321
enh66315     2   54194400   54195400      5       2  150064       2.2426     0.012463
enh66317     2   54202000   54203000      3       2  150064       2.0226     0.021557
enh66319     2   54242800   54243800      1       1  150064       2.2655      0.01174
enh66324     2   54286500   54287500      1       1  150064       1.7875      0.03693
enh66325     2   54292300   54293300      3       1  150064       1.9107     0.028019
enh66326     2   54294800   54295800      2       1  150064       3.7032   0.00010645
enh66327     2   54301200   54302200      6       3  150064       2.2728     0.011518
enh66328     2   54315100   54316100      2       1  150064       1.8354     0.033224
enh66329     2   54330600   54331600      4       2  150064       2.5832    0.0048945
enh66330     2   54341400   54342400      5       2  150064        2.161     0.015346
enh66354     2   54699200   54700200      3       1  150064       2.4015     0.008165
enh66355     2   54700600   54701600      6       4  150064       1.7264      0.04214
enh66360     2   54711000   54712000      5       2  150064       1.9319     0.026683
enh66364     2   54721800   54722800      1       1  150064       3.9814    3.425e-05
enh66372     2   54750300   54751300      3       2  150064       2.1909     0.014229
enh66380     2   54796300   54797300      5       3  150064       2.5265    0.0057601
enh66381     2   54801600   54802600      7       3  150064        2.267     0.011695
enh66382     2   54805000   54806000      8       1  150064       1.6771     0.046766
enh66385     2   54816600   54817600      2       1  150064       1.9997     0.022765
enh66387     2   54830700   54831700      3       2  150064       2.9489    0.0015943
enh66389     2   54840500   54841500      5       2  150064       2.0938     0.018138
enh66390     2   54845600   54846600      6       3  150064       2.3302    0.0098971
enh66391     2   54851700   54852700      2       1  150064       2.8326    0.0023083
enh66395     2   54885200   54886200      4       2  150064       2.9491    0.0015937
enh66396     2   54893000   54894000      1       1  150064       2.0337      0.02099
enh66397     2   54896600   54897600      1       1  150064       1.6458       0.0499
enh66400     2   54907500   54908500      7       3  150064       2.0777     0.018869
enh66403     2   54956000   54957000      2       1  150064       3.1341   0.00086184
enh66408     2   55087100   55088100      4       2  150064       3.0483    0.0011507
enh66409     2   55127000   55128000      3       2  150064       2.3378    0.0096983
enh66414     2   55172700   55173700      5       2  150064       2.3761    0.0087491
enh66426     2   55222900   55223900      3       2  150064       2.4238    0.0076804
enh66428     2   55231700   55232700      4       2  150064       3.0157    0.0012819
enh66430     2   55241900   55242900      1       1  150064         2.37     0.008894
enh66431     2   55247500   55248500      6       3  150064       2.1461     0.015931
enh66435     2   55270700   55271700      5       2  150064       2.3362    0.0097408
enh66436     2   55279500   55280500      4       2  150064       1.8963     0.028959
enh66437     2   55282900   55283900      3       2  150064       2.0073     0.022358
enh66447     2   55346700   55347700      8       4  150064       1.8709     0.030682
enh66456     2   55402100   55403100      4       2  150064       1.9132     0.027858
enh66467     2   55635100   55636100      3       1  150064       1.6967     0.044874
enh66469     2   55643500   55644500      7       3  150064        1.684     0.046086
enh66489     2   55970200   55971200     10       5  150064       1.9063     0.028306
enh66491     2   56006800   56007800      5       3  150064       1.6914     0.045376
enh66492     2   56037700   56038700      5       3  150064       1.6586     0.048597
enh66493     2   56054500   56055500      4       1  150064       2.8151    0.0024379
enh66498     2   56097300   56098300      2       1  150064        1.962     0.024881
enh66503     2   56126800   56127800      1       1  150064       3.4155    0.0003183
enh66504     2   56128400   56129400      4       2  150064       2.6212    0.0043808
enh66512     2   56188400   56189400      7       3  150064       1.7605     0.039163
enh66513     2   56192700   56193700      6       2  150064         1.78      0.03754
enh66516     2   56235700   56236700      2       1  150064        2.049     0.020231
enh66527     2   57947400   57948400      2       1  150064       3.7924   7.4597e-05
enh66528     2   57948000   57949000      2       1  150064       3.8989   4.8315e-05
enh66530     2   58110000   58111000      2       1  150064        5.826   2.8378e-09
enh66531     2   58117200   58118200      1       1  150064       4.4379    4.542e-06
enh66533     2   58257600   58258600      1       1  150064       2.9962     0.001367
enh66536     2   58269400   58270400      2       1  150064       3.1586   0.00079263
enh66537     2   58272300   58273300      3       1  150064       3.1905   0.00071004
enh66538     2   58275200   58276200      1       1  150064       4.4393    4.513e-06
enh66540     2   58333900   58334900      1       1  150064       3.5709    0.0001779
enh66541     2   58335700   58336700      4       2  150064       3.5287   0.00020883
enh66545     2   58466100   58467100      2       1  150064       2.1378     0.016265
enh66546     2   58466800   58467800      2       1  150064       4.1103   1.9758e-05
enh66547     2   58468400   58469400      2       1  150064       2.0918     0.018226
enh66548     2   58846900   58847900      1       1  150064       1.8705      0.03071
enh66549     2   58860900   58861900      2       1  150064       1.7805     0.037496
enh66552     2   59126500   59127500      3       1  150064       2.2278     0.012946
enh66554     2   59151200   59152200      1       1  150064       2.2144       0.0134
enh66555     2   59152600   59153600      5       2  150064       3.0855    0.0010161
enh66558     2   60743000   60744000      2       1  150064       2.0799     0.018768
enh66570     2   61188500   61189500      1       1  150064       2.3138      0.01034
enh66576     2   61408600   61409600      1       1  150064       2.4981     0.006243
enh66583     2   61519200   61520200      5       2  150064       2.0542     0.019979
enh66585     2   61583600   61584600      3       2  150064       2.0802     0.018755
enh66590     2   61663000   61664000      5       3  150064       2.4818    0.0065358
enh66593     2   61699400   61700400      1       1  150064        1.971      0.02436
enh66622     2   62443800   62444800      1       1  150064       2.2089      0.01359
enh66623     2   62491600   62492600      4       2  150064       2.6074    0.0045623
enh66624     2   62493300   62494300      2       1  150064       2.5248    0.0057878
enh66627     2   62531400   62532400      4       2  150064       1.9696     0.024444
enh66629     2   62536500   62537500      1       1  150064       2.1125      0.01732
enh66631     2   62638100   62639100      2       1  150064       1.8643     0.031142
enh66634     2   62685100   62686100      2       1  150064       2.4917    0.0063565
enh66635     2   62688600   62689600      4       2  150064       1.8055     0.035499
enh66639     2   62702000   62703000      2       1  150064       2.1822     0.014547
enh66641     2   62712900   62713900      2       1  150064       2.3474     0.009452
enh66642     2   62716000   62717000      5       3  150064       2.9446    0.0016166
enh66643     2   62728700   62729700      5       2  150064       2.6717     0.003774
enh66644     2   62731800   62732800      2       1  150064       1.7793     0.037599
enh66645     2   62733700   62734700      3       2  150064       1.9632     0.024809
enh66646     2   62797700   62798700      2       1  150064       2.0725     0.019108
enh66647     2   62800100   62801100      1       1  150064       1.7374      0.04116
enh66648     2   62804900   62805900      4       2  150064       2.2072     0.013649
enh66650     2   62816600   62817600      4       2  150064       3.0652    0.0010876
enh66653     2   62889300   62890300      4       2  150064       2.9659     0.001509
enh66658     2   62969000   62970000      1       1  150064       2.8907     0.001922
enh66659     2   62987300   62988300      4       2  150064       3.0513    0.0011394
enh66662     2   63012900   63013900      1       1  150064       2.8445     0.002224
enh66669     2   63045000   63046000      1       1  150064       2.0351      0.02092
enh66670     2   63052600   63053600      2       1  150064       1.7936     0.036435
enh66671     2   63166700   63167700      3       1  150064       3.0863    0.0010132
enh66711     2   64291000   64292000      2       1  150064       1.9995     0.022775
enh66744     2   64831700   64832700      1       1  150064       2.0075      0.02235
enh66829     2   65571400   65572400      3       1  150064        1.876     0.030326
enh66854     2   65634300   65635300      2       1  150064       1.8394      0.03293
enh66860     2   65741400   65742400      5       3  150064       1.6634     0.048117
enh66861     2   65757400   65758400      2       1  150064       2.8554    0.0021488
enh66862     2   65764800   65765800      6       2  150064        2.757    0.0029165
enh66863     2   65772700   65773700      1       1  150064       3.1367    0.0008544
enh66891     2   66742600   66743600      1       1  150064        2.156      0.01554
enh66892     2   66759800   66760800      3       1  150064       2.6364    0.0041899
enh66893     2   66763800   66764800      2       1  150064       2.1276     0.016683
enh66898     2   66791900   66792900      4       2  150064       1.7437     0.040606
enh66923     2   67616300   67617300      3       2  150064       1.7722     0.038178
enh66924     2   67620600   67621600      2       1  150064       1.9125     0.027907
enh66931     2   67788000   67789000      1       1  150064        1.647      0.04978
enh66941     2   67979800   67980800      1       1  150064       1.7638      0.03888
enh66945     2   68051700   68052700      2       1  150064       2.2685      0.01165
enh66955     2   68227400   68228400      5       3  150064       1.7618     0.039053
enh66971     2   68445400   68446400      2       1  150064       2.1862     0.014401
enh66977     2   68474800   68475800      3       1  150064        2.078     0.018856
enh66979     2   68482900   68483900      1       1  150064       2.8455     0.002217
enh67001     2   68992700   68993700      2       1  150064       1.7172     0.042969
enh67059     2   69423100   69424100      2       1  150064       2.1456     0.015953
enh67061     2   69429200   69430200      2       1  150064       1.8456     0.032478
enh67077     2   69525500   69526500      7       2  150064       2.2894     0.011029
enh67079     2   69534600   69535600      1       1  150064       2.2815      0.01126
enh67080     2   69536500   69537500      1       1  150064       1.9178      0.02757
enh67086     2   69662500   69663500      1       1  150064       2.0166      0.02187
enh67131     2   70008200   70009200      1       1  150064        1.646      0.04988
enh67132     2   70017000   70018000      5       2  150064       1.7414     0.040805
enh67135     2   70055200   70056200      5       3  150064       2.4311    0.0075272
enh67141     2   70161700   70162700      1       1  150064       1.6574      0.04872
enh67148     2   70268300   70269300      1       1  150064        1.811      0.03507
enh67170     2   70486000   70487000      1       1  150064       1.7425      0.04071
enh67174     2   70527400   70528400      2       1  150064       2.0229     0.021543
enh67176     2   70584200   70585200      3       2  150064       1.8809     0.029993
enh67177     2   70584600   70585600      2       1  150064       2.0984     0.017934
enh67202     2   71533300   71534300      5       2  150064       3.2038   0.00067802
enh67207     2   71685300   71686300      3       1  150064       2.3418    0.0095958
enh67208     2   71698100   71699100      1       1  150064       2.1012      0.01781
enh67245     2   72364800   72365800      1       1  150064        2.597     0.004702
enh67247     2   72432000   72433000      2       1  150064       2.4924    0.0063437
enh67248     2   72438700   72439700      3       2  150064       2.1717     0.014938
enh67251     2   72463300   72464300      3       1  150064        1.783     0.037295
enh67258     2   72803400   72804400      1       1  150064       1.7126      0.04339
enh67259     2   72895600   72896600      2       1  150064       1.7505     0.040013
enh67276     2   73167600   73168600      3       1  150064       4.1935   1.3735e-05
enh67277     2   73207600   73208600      1       1  150064       4.2077     1.29e-05
enh67281     2   73248000   73249000      4       2  150064        3.782   7.7791e-05
enh67285     2   73290100   73291100      5       2  150064       2.3869    0.0084952
enh67287     2   73295600   73296600      1       1  150064       3.5033    0.0002298
enh67292     2   73318900   73319900      3       1  150064       3.0385    0.0011887
enh67293     2   73329500   73330500      6       2  150064       3.5841   0.00016911
enh67294     2   73333000   73334000      2       1  150064       3.1442   0.00083265
enh67296     2   73336300   73337300      5       2  150064       2.2832     0.011209
enh67298     2   73344400   73345400      1       1  150064        2.439     0.007364
enh67299     2   73360900   73361900      5       2  150064       2.6979    0.0034891
enh67300     2   73439100   73440100      2       1  150064       3.0255    0.0012412
enh67304     2   73462800   73463800      3       1  150064       3.7782   7.8976e-05
enh67307     2   73611600   73612600      2       1  150064       3.7349   9.3901e-05
enh67309     2   73641400   73642400      4       2  150064       4.0448   2.6182e-05
enh67310     2   73645300   73646300      2       1  150064        2.894    0.0019017
enh67311     2   73726600   73727600      4       2  150064        4.964   3.4532e-07
enh67316     2   73973400   73974400      2       1  150064       1.7145     0.043217
enh67317     2   73986500   73987500      2       1  150064       3.3062   0.00047286
enh67320     2   74057600   74058600      3       1  150064       2.5124    0.0059954
enh67324     2   74086400   74087400      6       3  150064       2.9217    0.0017409
enh67334     2   74196000   74197000      3       2  150064       1.7501     0.040046
enh67346     2   74247700   74248700      1       1  150064       2.1868      0.01438
enh67348     2   74259800   74260800      2       1  150064       2.6726    0.0037635
enh67350     2   74272300   74273300      2       1  150064         2.73    0.0031667
enh67402     2   74811100   74812100      1       1  150064        1.784      0.03721
enh67410     2   74966800   74967800      1       1  150064        2.028      0.02128
enh67411     2   74968400   74969400      8       1  150064        1.872     0.030602
enh67429     2   75114500   75115500      6       2  150064       2.0817     0.018687
enh67431     2   75120500   75121500      2       1  150064       2.6601    0.0039054
enh67455     2   75602700   75603700      6       2  150064       2.5245    0.0057924
enh67486     2   77739800   77740800      3       2  150064       3.0221     0.001255
enh67491     2   79944000   79945000      2       1  150064       1.9691     0.024473
enh67507     2   83821500   83822500      2       1  150064       1.9311     0.026737
enh67598     2   85609800   85610800      4       2  150064       2.2774     0.011381
enh67602     2   85636500   85637500      1       1  150064       2.1964      0.01403
enh67603     2   85637600   85638600      3       1  150064       3.2094   0.00066513
enh67605     2   85644600   85645600      5       2  150064       3.2498   0.00057749
enh67606     2   85646600   85647600      3       2  150064       2.2518     0.012167
enh67636     2   85844600   85845600      1       1  150064       2.0794      0.01879
enh67646     2   85914100   85915100      3       2  150064       2.1934      0.01414
enh67667     2   85992800   85993800      4       2  150064       2.3188     0.010202
enh67668     2   85997700   85998700      1       1  150064       1.7565       0.0395
enh67702     2   86295500   86296500      4       2  150064       1.6464      0.04984
enh67724     2   86930800   86931800      1       1  150064       2.7007      0.00346
enh67808     2   96335600   96336600      1       1  150064       1.7518       0.0399
enh67811     2   96352100   96353100      1       1  150064       1.7291       0.0419
enh67814     2   96580800   96581800      3       1  150064        1.665     0.047959
enh67818     2   96814400   96815400      1       1  150064       1.9042      0.02844
enh67822     2   96841400   96842400      3       1  150064       3.5507   0.00019213
enh67824     2   96865800   96866800      1       1  150064       3.9562    3.808e-05
enh67825     2   96868700   96869700      1       1  150064       3.8922    4.966e-05
enh67826     2   96871900   96872900      2       1  150064       2.6324    0.0042391
enh67827     2   96875600   96876600      1       1  150064       3.9123    4.571e-05
enh67839     2   97006600   97007600      2       1  150064       2.5722    0.0050534
enh67852     2   97205100   97206100      1       1  150064       1.9382       0.0263
enh67853     2   97206900   97207900      5       3  150064       1.9535     0.025377
enh67854     2   97207500   97208500      5       3  150064       1.7509     0.039985
enh67861     2   97297700   97298700      1       1  150064        2.562     0.005203
enh67865     2   97395700   97396700      1       1  150064       2.3479     0.009439
enh67867     2   97413000   97414000      2       1  150064       3.9458   3.9765e-05
enh67868     2   97425400   97426400      2       1  150064       1.9136     0.027833
enh67872     2   97453800   97454800      2       1  150064       2.3678     0.008946
enh67874     2   97467700   97468700      1       1  150064       2.3141      0.01033
enh67876     2   97483300   97484300      1       1  150064       2.1714      0.01495
enh67877     2   97484100   97485100      2       1  150064        1.861     0.031371
enh67878     2   97484600   97485600      3       1  150064       1.9841     0.023623
enh67879     2   97488800   97489800      1       1  150064       2.4668     0.006816
enh67880     2   97498300   97499300      1       1  150064       2.0026      0.02261
enh67882     2   97521800   97522800      1       1  150064       2.0007      0.02271
enh67883     2   97524900   97525900      1       1  150064       2.0166      0.02187
enh67890     2   97564400   97565400      1       1  150064        3.734    9.424e-05
enh67891     2   97571800   97572800      8       1  150064        3.648   0.00013214
enh67892     2   97573200   97574200      4       1  150064         3.47   0.00026018
enh67894     2   97760700   97761700      4       1  150064       2.8376    0.0022727
enh67896     2   98261000   98262000      3       1  150064       2.6678    0.0038176
enh67900     2   98317800   98318800      2       1  150064       2.3276    0.0099666
enh67901     2   98344200   98345200      2       1  150064       1.9617     0.024899
enh67904     2   98466400   98467400      4       2  150064       2.1411     0.016134
enh67908     2   98561900   98562900      1       1  150064       1.7704      0.03833
enh67909     2   98566100   98567100      3       2  150064       2.9216    0.0017413
enh67910     2   98566900   98567900      5       2  150064       2.1116     0.017362
enh67911     2   98567700   98568700      3       2  150064       2.3493    0.0094037
enh67914     2   98583200   98584200      1       1  150064       2.9781      0.00145
enh67916     2   98586300   98587300      4       2  150064       2.3228     0.010095
enh67918     2   98612800   98613800      3       1  150064       2.9854     0.001416
enh67927     2   99028800   99029800      1       1  150064        1.811      0.03507
enh67928     2   99060200   99061200      2       1  150064        1.857     0.031655
enh67929     2   99062800   99063800      5       2  150064       2.1669     0.015122
enh67931     2   99074000   99075000      2       1  150064       1.7555     0.039587
enh67935     2   99084800   99085800      3       1  150064       1.7322     0.041623
enh67939     2   99102800   99103800      5       1  150064       1.6953      0.04501
enh67942     2   99124600   99125600      2       1  150064       1.8219     0.034239
enh67944     2   99133400   99134400      1       1  150064        1.882      0.02992
enh67949     2   99214900   99215900      2       1  150064       2.1865     0.014389
enh67950     2   99222700   99223700      3       1  150064       1.6702     0.047443
enh67954     2   99422100   99423100      3       1  150064       1.7118      0.04347
enh67955     2   99449400   99450400      5       2  150064       1.7134      0.04332
enh67988     2  100252700  100253700      2       1  150064       3.1745   0.00075046
enh67989     2  100260700  100261700      5       2  150064       2.9053    0.0018347
enh67990     2  100264400  100265400      2       1  150064       1.9657     0.024669
enh67991     2  100268100  100269100      4       1  150064       3.2394   0.00059884
enh67993     2  100297700  100298700      3       1  150064       1.8327     0.033426
enh67994     2  100313900  100314900      6       2  150064       1.8304     0.033592
enh68002     2  100422900  100423900      3       2  150064       1.8244     0.034049
enh68007     2  100474100  100475100      4       1  150064       1.7911     0.036638
enh68008     2  100475400  100476400      2       1  150064       1.7498     0.040077
enh68012     2  100496000  100497000      2       1  150064       2.3512    0.0093558
enh68016     2  100576900  100577900      1       1  150064        1.887      0.02958
enh68034     2  101347800  101348800      3       2  150064       2.2737     0.011493
enh68035     2  101349700  101350700      7       2  150064        2.554    0.0053241
enh68036     2  101359400  101360400      2       1  150064       1.8952      0.02903
enh68037     2  101364100  101365100      4       2  150064       2.3063     0.010548
enh68038     2  101371200  101372200      2       1  150064       2.0696     0.019245
enh68039     2  101383400  101384400      1       1  150064       2.0703      0.01921
enh68040     2  101396600  101397600      3       2  150064        2.002     0.022641
enh68041     2  101402300  101403300      2       1  150064       1.7195     0.042758
enh68060     2  101540800  101541800      3       2  150064       1.6633     0.048122
enh68087     2  101920200  101921200      2       1  150064       1.7964     0.036218
enh68090     2  101954100  101955100      3       1  150064       1.8304     0.033594
enh68092     2  101972200  101973200      5       3  150064       2.0699     0.019231
enh68099     2  102050600  102051600      7       2  150064        1.735     0.041371
enh68102     2  102063200  102064200      5       2  150064        1.656     0.048866
enh68183     2  102716700  102717700      3       1  150064       2.2144     0.013402
enh68185     2  102722000  102723000      5       2  150064       2.4539    0.0070664
enh68186     2  102724700  102725700      6       3  150064       3.6765   0.00011825
enh68187     2  102731000  102732000      2       1  150064       2.1521     0.015695
enh68188     2  102738100  102739100      5       2  150064       2.0454     0.020407
enh68189     2  102743600  102744600      2       1  150064        1.908     0.028196
enh68190     2  102746700  102747700      2       1  150064       3.0076    0.0013167
enh68193     2  102764500  102765500      5       3  150064       1.6981     0.044744
enh68198     2  102804200  102805200      4       2  150064       1.8226     0.034185
enh68215     2  103351500  103352500      2       1  150064       2.8196    0.0024038
enh68230     2  105856200  105857200      3       2  150064       2.1553     0.015568
enh68251     2  106002000  106003000      1       1  150064       1.7877      0.03691
enh68272     2  106360000  106361000      3       2  150064        1.892     0.029247
enh68275     2  106370000  106371000      3       2  150064       2.5165    0.0059264
enh68329     2  107598900  107599900      4       2  150064       1.9383     0.026295
enh68348     2  108978900  108979900      2       1  150064       1.9394     0.026227
enh68351     2  109019700  109020700      4       1  150064       2.3583    0.0091788
enh68355     2  109108400  109109400      1       1  150064       2.0596      0.01972
enh68357     2  109149000  109150000      1       1  150064        1.995      0.02302
enh68368     2  109200000  109201000      3       2  150064       2.3212     0.010138
enh68376     2  109231500  109232500      3       1  150064       1.8293     0.033678
enh68464     2  110271500  110272500      3       2  150064        3.763   8.3956e-05
enh68465     2  110315900  110316900      3       2  150064       4.2529   1.0551e-05
enh68466     2  110317900  110318900      2       1  150064       2.9339    0.0016739
enh68467     2  110319600  110320600      1       1  150064        4.832    6.759e-07
enh68468     2  110320800  110321800      3       1  150064       4.0911   2.1464e-05
enh68469     2  110321500  110322500      2       1  150064       2.0136     0.022023
enh68470     2  110351800  110352800      3       2  150064        3.831   6.3821e-05
enh68471     2  110362100  110363100      1       1  150064       2.2991      0.01075
enh68472     2  110364600  110365600      2       1  150064       3.9318   4.2148e-05
enh68473     2  110367300  110368300      2       1  150064       3.2812   0.00051685
enh68474     2  110368400  110369400      3       2  150064       2.1698      0.01501
enh68475     2  110395300  110396300      3       1  150064        2.386    0.0085156
enh68476     2  110401800  110402800      4       2  150064       2.3766    0.0087369
enh68482     2  110857700  110858700      3       2  150064       1.8023     0.035747
enh68485     2  110883200  110884200      4       2  150064        2.339    0.0096676
enh68486     2  110906800  110907800      2       1  150064        2.578    0.0049685
enh68503     2  111917900  111918900      4       2  150064       1.7494     0.040109
enh68536     2  112253800  112254800      2       1  150064       1.8224     0.034198
enh68537     2  112257400  112258400      1       1  150064       2.2616      0.01186
enh68545     2  112380000  112381000      2       1  150064       1.6795     0.046528
enh68560     2  112675800  112676800      1       1  150064       2.1304      0.01657
enh68561     2  112677100  112678100      3       2  150064       2.0374     0.020804
enh68563     2  112703600  112704600      3       1  150064       1.7818     0.037389
enh68566     2  112732800  112733800      4       2  150064       1.7388     0.041034
enh68567     2  112743800  112744800      8       2  150064       1.8739     0.030473
enh68572     2  112819000  112820000      2       1  150064       1.6985     0.044704
enh68634     2  113915900  113916900      1       1  150064       1.9238      0.02719
enh68645     2  114081300  114082300      4       2  150064        1.824     0.034076
enh68646     2  114085200  114086200      2       1  150064        2.363    0.0090646
enh68665     2  114635000  114636000      4       2  150064       2.5767     0.004988
enh68667     2  114651000  114652000     11       4  150064        2.103     0.017732
enh68669     2  114667400  114668400      5       2  150064        2.007     0.022376
enh68691     2  118817800  118818800      4       2  150064       1.7433     0.040641
enh68692     2  118844800  118845800      3       2  150064       1.9882     0.023393
enh68703     2  119066600  119067600      1       1  150064       2.1578      0.01547
enh68704     2  119068200  119069200      3       2  150064       3.8082   6.9992e-05
enh68705     2  119144900  119145900      3       1  150064       2.0439     0.020484
enh68713     2  119495800  119496800      1       1  150064       1.8814      0.02996
enh68718     2  119977400  119978400      6       2  150064       1.8815     0.029955
enh68720     2  119982900  119983900      6       3  150064       1.7663     0.038673
enh68721     2  119985600  119986600      2       1  150064       2.3512    0.0093574
enh68753     2  120774400  120775400      3       1  150064       1.6981     0.044745
enh68771     2  121030300  121031300      1       1  150064       1.7773      0.03776
enh68777     2  121056200  121057200      1       1  150064       1.9562      0.02522
enh68781     2  121125000  121126000     10       2  150064       2.5448    0.0054677
enh68783     2  121211600  121212600      4       2  150064       1.8659     0.031029
enh68799     2  121370500  121371500      2       1  150064       2.0818     0.018681
enh68801     2  121377200  121378200      5       2  150064       1.8603     0.031419
enh68809     2  121460900  121461900      1       1  150064       1.6851      0.04598
enh68817     2  121497700  121498700      2       1  150064       1.8336      0.03336
enh68908     2  122289900  122290900      4       2  150064       2.2455     0.012369
enh68934     2  122494800  122495800      1       1  150064       2.8163     0.002429
enh68935     2  122511700  122512700      1       1  150064       1.8269      0.03386
enh68937     2  122534400  122535400      4       2  150064       1.9518     0.025483
enh68938     2  122547600  122548600      1       1  150064       2.3516     0.009346
enh68949     2  125011600  125012600      3       2  150064       2.4424    0.0072953
enh68951     2  125634600  125635600      1       1  150064       1.9062      0.02831
enh68965     2  127802900  127803900      2       1  150064       1.8029     0.035702
enh68971     2  127843200  127844200      7       3  150064       2.0296     0.021197
enh68972     2  127845200  127846200      3       2  150064       3.0629    0.0010961
enh68973     2  127851600  127852600      3       1  150064       3.1673   0.00076944
enh68974     2  127853900  127854900      7       4  150064       3.0487     0.001149
enh68975     2  127855200  127856200      4       2  150064        2.229     0.012906
enh68980     2  127879100  127880100      1       1  150064       1.8663        0.031
enh68981     2  127885700  127886700      5       1  150064       2.0111     0.022158
enh69051     2  128786100  128787100      2       1  150064       1.7097     0.043657
enh69085     2  129153800  129154800      9       2  150064       1.9465     0.025797
enh69086     2  129165800  129166800      8       4  150064       2.2796     0.011317
enh69117     2  131114000  131115000      2       1  150064       1.7139     0.043278
enh69120     2  131149600  131150600      1       1  150064       2.1072      0.01755
enh69127     2  131813200  131814200      1       1  150064       3.2902    0.0005006
enh69130     2  131848900  131849900      1       1  150064       2.5573     0.005274
enh69132     2  131861300  131862300      4       2  150064        3.335   0.00042656
enh69133     2  131864500  131865500      2       1  150064        2.684    0.0036368
enh69140     2  132398700  132399700      1       1  150064       2.2584      0.01196
enh69143     2  132431300  132432300      2       1  150064       2.2331     0.012771
enh69147     2  133105400  133106400      1       1  150064       1.6687      0.04759
enh69149     2  133131800  133132800      1       1  150064       1.7173      0.04296
enh69169     2  133681200  133682200      3       1  150064       2.0043     0.022519
enh69180     2  134051100  134052100      1       1  150064         1.85      0.03216
enh69220     2  134517800  134518800      7       3  150064       1.7436     0.040619
enh69227     2  134562600  134563600      2       1  150064        2.164     0.015234
enh69228     2  134570400  134571400      2       1  150064       2.0846     0.018552
enh69230     2  134576700  134577700      3       2  150064       1.8511     0.032078
enh69242     2  134881000  134882000      1       1  150064       3.3242    0.0004434
enh69243     2  134889000  134890000      1       1  150064       2.7632     0.002862
enh69244     2  134895300  134896300      3       1  150064       3.9695   3.6018e-05
enh69245     2  134897500  134898500      1       1  150064       4.2027    1.319e-05
enh69246     2  134900000  134901000      3       2  150064       3.1516   0.00081185
enh69247     2  134904000  134905000      1       1  150064       1.7945      0.03637
enh69292     2  135594400  135595400      1       1  150064       1.8082      0.03529
enh69293     2  135603000  135604000      3       1  150064       2.8089    0.0024852
enh69295     2  135674300  135675300      1       1  150064       3.0217     0.001257
enh69316     2  136531000  136532000      1       1  150064       1.8062      0.03544
enh69363     2  139121500  139122500      5       2  150064       3.2694   0.00053896
enh69364     2  139149400  139150400      4       2  150064       2.6667    0.0038303
enh69365     2  139153200  139154200      4       1  150064       3.0996   0.00096897
enh69371     2  139465400  139466400      4       2  150064       2.3045     0.010596
enh69372     2  139469400  139470400      2       1  150064       1.7082     0.043798
enh69373     2  139704900  139705900      2       1  150064       1.6969      0.04486
enh69375     2  141260300  141261300      4       2  150064        3.241   0.00059564
enh69405     2  144230600  144231600      4       2  150064       1.8423     0.032712
enh69406     2  144232500  144233500      1       1  150064       2.5366     0.005597
enh69416     2  144559900  144560900      1       1  150064       2.3746     0.008784
enh69418     2  144658200  144659200      4       2  150064       1.9513     0.025511
enh69419     2  144659100  144660100      5       3  150064       1.7364     0.041249
enh69425     2  144711600  144712600      4       2  150064       2.9455    0.0016123
enh69431     2  144844200  144845200      1       1  150064       2.1123      0.01733
enh69433     2  144857200  144858200      1       1  150064       2.1594      0.01541
enh69444     2  145090400  145091400      1       1  150064       3.2093    0.0006652
enh69450     2  145129700  145130700      1       1  150064       3.0087     0.001312
enh69453     2  145137200  145138200      2       1  150064       3.5341    0.0002046
enh69460     2  145187000  145188000      1       1  150064        3.432    0.0002996
enh69461     2  145187600  145188600      1       1  150064        3.432    0.0002996
enh69464     2  145198400  145199400      6       3  150064       2.3436    0.0095487
enh69469     2  145213700  145214700      2       1  150064        3.645   0.00013371
enh69472     2  145219800  145220800      2       1  150064       2.1171     0.017124
enh69500     2  145763900  145764900      4       2  150064       2.0865     0.018465
enh69503     2  145779200  145780200      1       1  150064       2.0429      0.02053
enh69506     2  145793300  145794300      3       2  150064       1.8872     0.029566
enh69510     2  145853200  145854200      2       1  150064       2.5005    0.0062014
enh69512     2  145874200  145875200      3       1  150064       1.8835     0.029815
enh69513     2  145915000  145916000      1       1  150064       1.8551      0.03179
enh69526     2  146411100  146412100      3       2  150064       2.7542    0.0029414
enh69544     2  147391800  147392800      1       1  150064       1.8679      0.03089
enh69548     2  147578900  147579900      2       1  150064       4.3816   5.8918e-06
enh69552     2  147697300  147698300      1       1  150064       1.8205      0.03434
enh69561     2  147765800  147766800      3       2  150064       2.1724     0.014915
enh69582     2  149002000  149003000      3       2  150064       2.0629     0.019559
enh69583     2  149030600  149031600      2       1  150064        2.932     0.001684
enh69584     2  149055300  149056300      3       2  150064       2.2032     0.013791
enh69585     2  149058000  149059000      1       1  150064       1.8135      0.03488
enh69586     2  149096000  149097000      4       2  150064       1.6975     0.044797
enh69591     2  149403900  149404900      3       1  150064       1.7192     0.042789
enh69601     2  149513700  149514700      2       1  150064       2.1811     0.014587
enh69616     2  150418400  150419400      1       1  150064       2.1357      0.01635
enh69617     2  150436300  150437300      1       1  150064       2.1749      0.01482
enh69621     2  150453700  150454700      3       2  150064       2.2572     0.011997
enh69622     2  150454400  150455400      2       1  150064       1.9964     0.022947
enh69628     2  150589900  150590900      5       1  150064       1.9443      0.02593
enh69632     2  150715400  150716400      2       1  150064       2.3679     0.008944
enh69648     2  150982700  150983700      2       1  150064       1.7862     0.037035
enh69660     2  151128400  151129400      1       1  150064       2.0969        0.018
enh69661     2  151138200  151139200      3       1  150064       2.4088    0.0080033
enh69662     2  151143100  151144100      1       1  150064       2.3427     0.009572
enh69663     2  151152800  151153800      2       1  150064       1.7029     0.044295
enh69664     2  151165900  151166900      3       2  150064       1.7322     0.041619
enh69749     2  152475100  152476100      4       2  150064       2.2118     0.013491
enh69764     2  153022500  153023500      1       1  150064        3.211    0.0006614
enh69765     2  153023600  153024600      2       1  150064       2.3393    0.0096609
enh69766     2  153025300  153026300      2       1  150064       2.4332     0.007482
enh69768     2  153030100  153031100      2       1  150064       2.0004     0.022726
enh69770     2  153056800  153057800      2       1  150064       3.3625   0.00038614
enh69771     2  153079600  153080600      1       1  150064       2.8087     0.002487
enh69772     2  153084300  153085300      4       1  150064        2.749    0.0029893
enh69774     2  153193900  153194900      1       1  150064       1.7657      0.03872
enh69778     2  153253000  153254000      4       2  150064       2.0615     0.019628
enh69787     2  153277300  153278300      1       1  150064       2.4169     0.007827
enh69789     2  153282300  153283300      5       2  150064       1.9843     0.023611
enh69790     2  153283100  153284100      3       1  150064       2.0552     0.019931
enh69795     2  153323200  153324200      3       1  150064       1.7491     0.040137
enh69796     2  153325300  153326300      1       1  150064        2.779     0.002726
enh69814     2  153450700  153451700      3       1  150064       1.8641     0.031157
enh69816     2  153468800  153469800      5       2  150064       1.8902     0.029367
enh69817     2  153473200  153474200      4       1  150064       2.9256    0.0017187
enh69819     2  153483100  153484100      3       2  150064       2.3958     0.008292
enh69822     2  153551100  153552100      2       1  150064        2.609    0.0045403
enh69826     2  153618100  153619100      3       2  150064        3.821   6.6466e-05
enh69827     2  155000100  155001100      4       2  150064       1.6465     0.049832
enh69830     2  157196700  157197700      1       1  150064       2.1873      0.01436
enh69888     2  158582200  158583200      1       1  150064       1.7279        0.042
enh69924     2  159181800  159182800      5       2  150064         2.16     0.015386
enh69926     2  159268100  159269100      2       1  150064       2.6441    0.0040955
enh69928     2  159316000  159317000      5       3  150064        2.406    0.0080642
enh69929     2  159316900  159317900      4       2  150064        3.117   0.00091365
enh69931     2  159338700  159339700      5       2  150064       3.5198   0.00021596
enh69932     2  159343300  159344300      5       2  150064        2.627    0.0043076
enh69933     2  159349700  159350700      6       2  150064       2.8574    0.0021356
enh69934     2  159351600  159352600      4       2  150064        2.028     0.021278
enh69937     2  159363400  159364400      2       1  150064       3.1839   0.00072655
enh69938     2  159366500  159367500      4       2  150064       1.8071     0.035376
enh69940     2  159375600  159376600      4       2  150064       1.8868     0.029594
enh69941     2  159385600  159386600      3       2  150064        2.239     0.012579
enh69942     2  159395200  159396200      2       1  150064       2.8233    0.0023768
enh69944     2  159442500  159443500      5       2  150064       2.3005     0.010709
enh69947     2  159493700  159494700      4       2  150064       3.4109   0.00032376
enh69948     2  159500100  159501100      5       2  150064       2.8096    0.0024799
enh69960     2  159698500  159699500      1       1  150064       2.2162      0.01334
enh70005     2  159994100  159995100      1       1  150064       1.7536      0.03975
enh70026     2  160373000  160374000      1       1  150064       2.9792     0.001445
enh70027     2  160420400  160421400      2       1  150064        1.982     0.023742
enh70028     2  160451900  160452900      2       1  150064       2.1157     0.017185
enh70029     2  160456800  160457800      1       1  150064       2.4167     0.007832
enh70031     2  160473700  160474700      3       2  150064       2.6837    0.0036405
enh70033     2  160494000  160495000      9       4  150064       1.8292     0.033685
enh70034     2  160540700  160541700      3       2  150064       2.6856    0.0036201
enh70036     2  160566800  160567800      5       2  150064       2.1417     0.016107
enh70038     2  160592900  160593900      6       2  150064       2.6262    0.0043168
enh70039     2  160600700  160601700     10       4  150064       3.0965   0.00097898
enh70046     2  160817100  160818100      2       1  150064       1.9166     0.027644
enh70063     2  161014100  161015100      7       3  150064       1.9089      0.02814
enh70065     2  161064000  161065000      3       1  150064        1.684     0.046092
enh70105     2  161236600  161237600      3       2  150064       1.9082     0.028185
enh70109     2  161249400  161250400      2       1  150064       1.8314     0.033523
enh70119     2  161284100  161285100      3       1  150064       3.0143    0.0012879
enh70126     2  161320200  161321200      2       1  150064       2.3861    0.0085146
enh70150     2  161507700  161508700      2       1  150064       1.8469      0.03238
enh70153     2  161560100  161561100      3       2  150064       1.6745     0.047018
enh70183     2  162019900  162020900      1       1  150064       1.9518      0.02548
enh70195     2  162879000  162880000      1       1  150064       3.1915    0.0007078
enh70197     2  162885300  162886300      2       1  150064       3.1838   0.00072676
enh70281     2  166713200  166714200      2       1  150064       2.2765     0.011407
enh70286     2  166810800  166811800      2       1  150064       3.2935   0.00049468
enh70296     2  167170400  167171400      6       1  150064       2.8978     0.001879
enh70300     2  167207700  167208700      4       2  150064        3.171   0.00075961
enh70302     2  167222100  167223100      3       1  150064       2.1947     0.014093
enh70306     2  167267500  167268500      5       3  150064       1.8771      0.03025
enh70364     2  169323100  169324100      2       1  150064       1.7044     0.044157
enh70368     2  169377500  169378500      2       1  150064       1.8727     0.030553
enh70369     2  169382800  169383800      5       3  150064       1.7572     0.039444
enh70370     2  169386200  169387200      3       1  150064       1.7742     0.038014
enh70376     2  169489100  169490100      4       2  150064       2.4168     0.007829
enh70377     2  169491400  169492400      3       1  150064       3.4519   0.00027834
enh70378     2  169495600  169496600      3       1  150064        2.075     0.018993
enh70394     2  169948400  169949400      1       1  150064        2.361     0.009114
enh70442     2  171603900  171604900      4       2  150064       1.7426     0.040698
enh70454     2  171942900  171943900      2       1  150064       2.5562    0.0052908
enh70457     2  172014300  172015300      2       1  150064       1.9045     0.028423
enh70458     2  172041800  172042800      3       1  150064       2.0288     0.021238
enh70459     2  172042600  172043600      3       2  150064       2.5819    0.0049133
enh70462     2  172101000  172102000      4       2  150064       1.8396     0.032913
enh70463     2  172128000  172129000      3       1  150064       2.4973    0.0062564
enh70484     2  172543200  172544200      4       2  150064       3.5842   0.00016909
enh70489     2  172569900  172570900      1       1  150064       2.8532     0.002164
enh70491     2  172619500  172620500      6       2  150064       4.4565    4.165e-06
enh70492     2  172654700  172655700      2       1  150064       3.7259   9.7329e-05
enh70493     2  172734600  172735600      1       1  150064       4.1989    1.341e-05
enh70499     2  172816800  172817800      6       3  150064       2.4712    0.0067328
enh70501     2  172865400  172866400      7       2  150064       3.5524   0.00019089
enh70506     2  172903700  172904700      5       3  150064       2.7485    0.0029934
enh70507     2  172916700  172917700      2       1  150064       2.9718    0.0014805
enh70508     2  172962400  172963400      3       2  150064       2.0472      0.02032
enh70509     2  172967900  172968900      2       1  150064        3.105   0.00095133
enh70521     2  173139500  173140500      5       2  150064       1.6854     0.045954
enh70524     2  173158400  173159400      5       2  150064       2.2216     0.013155
enh70551     2  173519900  173520900      4       2  150064       2.2193     0.013233
enh70557     2  173565700  173566700      2       1  150064       1.8664      0.03099
enh70582     2  173948000  173949000      6       2  150064         1.98     0.023853
enh70585     2  173954400  173955400      2       1  150064       2.8521    0.0021718
enh70586     2  173955800  173956800      3       2  150064       1.6887     0.045641
enh70588     2  173971000  173972000      2       1  150064       1.8199     0.034386
enh70589     2  173973500  173974500      3       2  150064       1.6966     0.044891
enh70593     2  173991200  173992200      3       1  150064       1.6904     0.045479
enh70594     2  173995200  173996200      1       1  150064       1.6463      0.04985
enh70595     2  173999100  174000100      4       2  150064       1.8704     0.030713
enh70596     2  174000400  174001400      3       2  150064       2.9722    0.0014783
enh70597     2  174001200  174002200      4       2  150064       2.7933    0.0026083
enh70598     2  174014400  174015400      2       1  150064       3.2564   0.00056409
enh70604     2  174036600  174037600      6       3  150064         3.17   0.00076217
enh70609     2  174075000  174076000      6       3  150064       2.7938    0.0026043
enh70610     2  174080200  174081200      3       2  150064       1.6617      0.04829
enh70612     2  174082900  174083900      3       2  150064       2.1942     0.014112
enh70637     2  174805200  174806200      6       3  150064       1.8803     0.030032
enh70639     2  174812600  174813600      3       1  150064       2.0431     0.020522
enh70641     2  174823800  174824800      4       2  150064       1.6724     0.047225
enh70649     2  174873400  174874400      5       2  150064        1.897     0.028912
enh70650     2  174874400  174875400      7       3  150064       2.6558    0.0039564
enh70652     2  174878700  174879700      2       1  150064       1.7088     0.043747
enh70655     2  174892400  174893400      4       2  150064       1.7098     0.043648
enh70656     2  174896600  174897600      5       2  150064       1.8852     0.029699
enh70662     2  174982600  174983600      4       2  150064        2.473    0.0066985
enh70664     2  175018700  175019700      3       2  150064       2.1357     0.016352
enh70666     2  175111200  175112200      2       1  150064       2.6259    0.0043211
enh70667     2  175113600  175114600      3       2  150064       2.9971    0.0013628
enh70668     2  175258300  175259300      1       1  150064       1.7408      0.04086
enh70680     2  175467400  175468400      3       1  150064       2.0291     0.021226
enh70681     2  175470700  175471700      2       1  150064       2.4229     0.007698
enh70682     2  175474800  175475800      2       1  150064       2.2738      0.01149
enh70689     2  175545100  175546100      2       1  150064       2.6965    0.0035033
enh70691     2  175627400  175628400      3       1  150064       2.0372     0.020815
enh70693     2  175636700  175637700      4       1  150064       1.6662      0.04784
enh70705     2  175691000  175692000      3       2  150064       2.0816     0.018691
enh70707     2  175698300  175699300      1       1  150064       1.9179      0.02756
enh70717     2  175816100  175817100      1       1  150064       2.1397      0.01619
enh70747     2  177147400  177148400      2       1  150064       1.9198     0.027439
enh70753     2  177325600  177326600      2       1  150064       2.2756     0.011434
enh70811     2  178853700  178854700      3       1  150064       1.9823     0.023722
enh70812     2  178862500  178863500      5       2  150064       1.8125     0.034956
enh70813     2  178976200  178977200      2       1  150064       1.9619     0.024889
enh70814     2  178978300  178979300      2       1  150064       2.7261    0.0032045
enh70822     2  179120800  179121800      2       1  150064       1.7927     0.036508
enh70839     2  179620800  179621800      3       1  150064       1.8211     0.034293
enh70861     2  180319300  180320300      7       3  150064       2.5547    0.0053137
enh70862     2  180325000  180326000      4       2  150064       4.0775   2.2765e-05
enh70866     2  180556500  180557500      3       2  150064       1.7257     0.042204
enh70869     2  180845900  180846900      1       1  150064       3.4406    0.0002902
enh70870     2  180870000  180871000      2       1  150064       2.6466    0.0040648
enh70871     2  180877200  180878200      4       2  150064       2.3772    0.0087231
enh70872     2  180880000  180881000      2       1  150064        2.962    0.0015282
enh70874     2  180898700  180899700      2       1  150064       1.7773     0.037762
enh70875     2  180904600  180905600      3       1  150064       2.0256     0.021404
enh70877     2  180989700  180990700      1       1  150064       3.4796    0.0002511
enh70879     2  181068400  181069400      5       2  150064       1.8467     0.032395
enh70888     2  181486500  181487500      3       2  150064       1.7454     0.040453
enh70901     2  181772100  181773100      3       1  150064       1.7058     0.044022
enh70934     2  182780700  182781700      2       1  150064       1.7826     0.037327
enh70946     2  182993200  182994200     10       1  150064       1.7381     0.041097
enh70960     2  183368100  183369100      7       2  150064       2.3562    0.0092303
enh70961     2  183369400  183370400      6       3  150064       2.5151    0.0059504
enh70967     2  183452100  183453100      3       2  150064       2.4405     0.007333
enh70969     2  183460400  183461400      1       1  150064       1.6867      0.04583
enh70972     2  183536900  183537900      4       2  150064       1.8584     0.031559
enh70979     2  183817400  183818400      4       2  150064        1.843     0.032663
enh70980     2  183874600  183875600      2       1  150064       3.0777     0.001043
enh70984     2  183890400  183891400      6       3  150064       1.8203     0.034355
enh70985     2  183893900  183894900      4       2  150064       2.0579     0.019801
enh70995     2  183990600  183991600     10       4  150064       1.8414     0.032778
enh71001     2  185460800  185461800      3       1  150064       3.7616   8.4424e-05
enh71037     2  188395100  188396100      1       1  150064       1.7478      0.04025
enh71040     2  188412000  188413000      2       1  150064       1.7926     0.036515
enh71041     2  188419400  188420400      2       1  150064       1.9497     0.025604
enh71052     2  189168300  189169300      3       1  150064       2.9365    0.0016596
enh71054     2  189172100  189173100      4       2  150064       2.0129     0.022062
enh71059     2  189198200  189199200      2       1  150064        2.091     0.018266
enh71061     2  189246500  189247500      2       1  150064       2.9245     0.001725
enh71065     2  189315300  189316300      3       2  150064       2.2565     0.012021
enh71069     2  189360700  189361700      4       2  150064       1.7177     0.042927
enh71070     2  189362200  189363200      3       1  150064       2.4673    0.0068067
enh71076     2  189493900  189494900      4       2  150064       1.9699     0.024422
enh71081     2  189630200  189631200      3       1  150064        2.424    0.0076756
enh71083     2  189651100  189652100      2       1  150064       2.6071    0.0045662
enh71086     2  189715000  189716000      3       2  150064       1.9507     0.025547
enh71089     2  189748400  189749400      2       1  150064         1.85     0.032159
enh71117     2  189978800  189979800      3       1  150064       1.7928       0.0365
enh71182     2  190399400  190400400      1       1  150064        1.646      0.04988
enh71194     2  190528000  190529000      6       3  150064       1.7229     0.042457
enh71206     2  190708400  190709400      3       2  150064       1.9314     0.026714
enh71208     2  190724500  190725500      2       1  150064       2.2658      0.01173
enh71225     2  191217200  191218200      2       1  150064       1.8244     0.034047
enh71229     2  191315900  191316900      1       1  150064       2.2173       0.0133
enh71232     2  191364400  191365400      4       2  150064        1.799     0.036008
enh71237     2  191472000  191473000      1       1  150064       2.1667      0.01513
enh71238     2  191493000  191494000      2       1  150064       2.4091    0.0079953
enh71240     2  191511600  191512600      5       2  150064       1.9909     0.023245
enh71255     2  191677300  191678300      2       1  150064       2.3229     0.010093
enh71257     2  191701000  191702000      6       2  150064       1.6614     0.048312
enh71258     2  191705800  191706800      3       2  150064       2.2496     0.012238
enh71261     2  191712100  191713100      1       1  150064       1.6837      0.04612
enh71270     2  191755900  191756900      1       1  150064       1.6797      0.04651
enh71274     2  191789200  191790200      3       2  150064       1.7089     0.043738
enh71281     2  191849100  191850100      1       1  150064       2.0331      0.02102
enh71285     2  191884000  191885000      3       2  150064       1.8504     0.032126
enh71286     2  191886100  191887100      5       3  150064       1.9452     0.025878
enh71287     2  191887600  191888600      2       1  150064       1.9141     0.027801
enh71289     2  191897400  191898400      1       1  150064       2.2945      0.01088
enh71292     2  191906100  191907100      1       1  150064       2.1558      0.01555
enh71293     2  191909300  191910300      1       1  150064       2.2359      0.01268
enh71344     2  192265200  192266200      2       1  150064        2.081     0.018719
enh71349     2  192306000  192307000      1       1  150064       1.9478      0.02572
enh71350     2  192330200  192331200      1       1  150064       2.3347      0.00978
enh71407     2  194382500  194383500      1       1  150064       5.1445    1.341e-07
enh71408     2  194658000  194659000      4       1  150064        4.458   4.1364e-06
enh71418     2  196385200  196386200      5       2  150064        3.413    0.0003213
enh71419     2  196396900  196397900      2       1  150064       2.7908    0.0026288
enh71420     2  196399100  196400100      2       1  150064       1.9021     0.028581
enh71421     2  196400900  196401900      3       2  150064       3.2325   0.00061346
enh71422     2  196409000  196410000      5       2  150064       3.6552   0.00012851
enh71438     2  196632600  196633600      2       1  150064       2.1986     0.013952
enh71441     2  196762600  196763600      4       2  150064       2.5099     0.006039
enh71442     2  196763500  196764500      2       1  150064       2.3694     0.008908
enh71443     2  196932200  196933200      7       3  150064       3.1076   0.00094311
enh71446     2  196965700  196966700      3       1  150064       1.9611     0.024932
enh71447     2  196977400  196978400      4       2  150064       1.8998     0.028732
enh71448     2  196988100  196989100      2       1  150064        1.928     0.026927
enh71463     2  197139400  197140400      6       4  150064       1.7507     0.039998
enh71464     2  197143100  197144100     10       3  150064       2.6273     0.004303
enh71465     2  197149200  197150200      1       1  150064       2.4366     0.007413
enh71466     2  197156600  197157600      4       2  150064       3.1434   0.00083509
enh71467     2  197159000  197160000      2       1  150064       1.8905     0.029343
enh71472     2  197264500  197265500      2       1  150064       1.7996     0.035958
enh71475     2  197343900  197344900      1       1  150064       1.9089      0.02814
enh71476     2  197346000  197347000      2       1  150064         2.59    0.0047984
enh71478     2  197450900  197451900      6       2  150064       2.7834    0.0026896
enh71479     2  197456400  197457400      1       1  150064       2.5782     0.004966
enh71481     2  197471900  197472900      1       1  150064        2.944      0.00162
enh71485     2  197648000  197649000      2       1  150064       1.6848     0.046012
enh71489     2  197788800  197789800      1       1  150064       2.0893      0.01834
enh71490     2  197792600  197793600      2       1  150064       1.7068     0.043934
enh71495     2  197956700  197957700      3       2  150064        2.643    0.0041089
enh71496     2  197962100  197963100      2       1  150064       2.4016    0.0081622
enh71498     2  197989600  197990600      3       2  150064       2.0113     0.022146
enh71500     2  198017000  198018000      4       2  150064       2.1824      0.01454
enh71502     2  198028500  198029500      1       1  150064       2.3384     0.009683
enh71516     2  198157900  198158900      3       1  150064        5.112   1.5937e-07
enh71519     2  198243300  198244300      1       1  150064       4.7819    8.681e-07
enh71531     2  198492700  198493700      3       1  150064       2.4528    0.0070883
enh71532     2  198513000  198514000      3       1  150064       4.8472   6.2596e-07
enh71534     2  198541300  198542300      2       1  150064       4.6838    1.408e-06
enh71535     2  198573300  198574300      2       1  150064        4.101   2.0565e-05
enh71536     2  198575900  198576900      3       2  150064        4.768   9.3011e-07
enh71537     2  198668200  198669200      5       3  150064       4.8872    5.114e-07
enh71538     2  198702200  198703200      1       1  150064       2.7909     0.002628
enh71539     2  198703000  198704000      1       1  150064       3.0064     0.001322
enh71541     2  198737700  198738700      2       1  150064       3.7759   7.9729e-05
enh71542     2  198743200  198744200      1       1  150064       5.1723    1.156e-07
enh71543     2  198753600  198754600      2       1  150064       4.2409   1.1133e-05
enh71545     2  198780000  198781000      2       1  150064       3.5144   0.00022033
enh71546     2  198780800  198781800      1       1  150064       4.2784    9.411e-06
enh71547     2  198834400  198835400      4       2  150064       5.0958   1.7361e-07
enh71555     2  200001100  200002100      1       1  150064       5.0855    1.833e-07
enh71556     2  200024800  200025800      3       2  150064        4.356   6.6223e-06
enh71558     2  200137600  200138600      1       1  150064       1.9937      0.02309
enh71559     2  200142700  200143700      1       1  150064       2.6827     0.003651
enh71565     2  200234500  200235500      2       1  150064       3.3635   0.00038483
enh71571     2  200308100  200309100      2       1  150064        1.758     0.039378
enh71573     2  200314200  200315200      1       1  150064       4.4852    3.643e-06
enh71580     2  200675200  200676200      2       1  150064       4.4392   4.5156e-06
enh71581     2  200678600  200679600      2       1  150064       3.2866   0.00050696
enh71582     2  200714600  200715600      3       2  150064        6.421   6.7675e-11
enh71583     2  200739400  200740400      1       1  150064       2.3984     0.008233
enh71584     2  200774800  200775800      3       2  150064       5.8052   3.2138e-09
enh71585     2  200777200  200778200      3       2  150064        5.733   4.9335e-09
enh71586     2  200778200  200779200      3       2  150064       3.7227   9.8536e-05
enh71587     2  200787200  200788200      5       2  150064       5.7762   3.8197e-09
enh71588     2  200811400  200812400      1       1  150064       7.1121    5.713e-13
enh71594     2  200890500  200891500      5       3  150064       3.4141   0.00031996
enh71598     2  200966200  200967200      2       1  150064       5.4553   2.4444e-08
enh71600     2  200994900  200995900      5       2  150064       2.2898     0.011015
enh71601     2  201002900  201003900      2       1  150064        4.846      6.3e-07
enh71602     2  201021200  201022200      2       1  150064       4.8568   5.9644e-07
enh71603     2  201024000  201025000      2       1  150064       5.4442   2.6026e-08
enh71605     2  201036900  201037900      3       2  150064       2.3702    0.0088904
enh71606     2  201042500  201043500      2       1  150064       2.8592    0.0021238
enh71609     2  201116600  201117600      5       3  150064        5.636   8.7027e-09
enh71616     2  201176100  201177100      2       1  150064       2.3674    0.0089557
enh71617     2  201181800  201182800      4       2  150064       4.1246   1.8572e-05
enh71618     2  201186200  201187200      1       1  150064       5.3766    3.796e-08
enh71619     2  201194000  201195000      4       2  150064       2.8612    0.0021102
enh71626     2  201212700  201213700      4       2  150064        1.711     0.043541
enh71628     2  201215600  201216600      5       3  150064       1.9377      0.02633
enh71630     2  201221500  201222500      2       1  150064       4.1472   1.6826e-05
enh71631     2  201229000  201230000      3       1  150064       4.8925   4.9787e-07
enh71632     2  201229600  201230600      4       2  150064       5.7961   3.3934e-09
enh71634     2  201237200  201238200      2       1  150064       2.5634    0.0051829
enh71635     2  201241500  201242500      3       2  150064       5.6536    7.856e-09
enh71636     2  201245100  201246100      4       2  150064       4.3501   6.8041e-06
enh71638     2  201247100  201248100      5       2  150064       4.4118   5.1248e-06
enh71639     2  201248400  201249400      2       1  150064       3.0275    0.0012328
enh71642     2  201270200  201271200      3       1  150064       3.3255   0.00044135
enh71645     2  201276200  201277200      3       1  150064        3.257   0.00056302
enh71648     2  201319700  201320700      4       2  150064       3.5682   0.00017971
enh71649     2  201331200  201332200      2       1  150064       3.1014   0.00096296
enh71650     2  201334300  201335300      4       2  150064        1.808     0.035305
enh71655     2  201373100  201374100      4       2  150064        1.978     0.023962
enh71658     2  201392100  201393100      1       1  150064       2.5746     0.005018
enh71659     2  201393300  201394300      2       1  150064       1.8483     0.032279
enh71660     2  201451100  201452100      2       1  150064       2.7795    0.0027221
enh71663     2  201468600  201469600      4       2  150064       2.0513     0.020118
enh71674     2  201606400  201607400      5       2  150064       1.9379     0.026317
enh71677     2  201621500  201622500      2       1  150064       1.8124     0.034959
enh71680     2  201642400  201643400      2       1  150064        2.272     0.011543
enh71693     2  201751800  201752800      2       1  150064       2.0896     0.018329
enh71718     2  202100700  202101700      4       2  150064       2.0478      0.02029
enh71720     2  202118800  202119800      8       4  150064        3.382   0.00035982
enh71724     2  202128200  202129200      1       1  150064       1.6548      0.04898
enh71779     2  202764800  202765800      1       1  150064       2.1469       0.0159
enh71787     2  202834400  202835400      4       1  150064        2.104      0.01769
enh71831     2  203453100  203454100      2       1  150064       1.7147     0.043196
enh71840     2  203877800  203878800      1       1  150064       2.9017     0.001856
enh71841     2  203884000  203885000      2       1  150064       1.6528      0.04919
enh71847     2  204039400  204040400      2       1  150064       2.6259    0.0043214
enh71849     2  204105100  204106100      3       1  150064        2.659    0.0039186
enh71856     2  204276700  204277700      3       1  150064       1.8478     0.032316
enh71859     2  204315700  204316700      2       1  150064       2.4105    0.0079651
enh71860     2  204327500  204328500      4       2  150064       1.6784     0.046638
enh71861     2  204357000  204358000      1       1  150064       2.4938     0.006319
enh71874     2  204521200  204522200      6       2  150064       1.6772     0.046752
enh71944     2  206217200  206218200      5       2  150064       2.2819     0.011248
enh71946     2  206250500  206251500      5       2  150064       2.5524    0.0053487
enh71949     2  206339300  206340300      2       1  150064       2.2213     0.013167
enh71950     2  206342100  206343100      3       1  150064       2.0398     0.020685
enh71951     2  206360300  206361300      2       1  150064       1.8145     0.034801
enh71979     2  206713300  206714300      2       1  150064       2.9118    0.0017968
enh71988     2  206947600  206948600      3       1  150064       2.2145     0.013396
enh71991     2  206977700  206978700      3       1  150064       1.9893     0.023333
enh72005     2  207905900  207906900      1       1  150064        1.648      0.04968
enh72006     2  207911200  207912200      3       2  150064       1.8611     0.031363
enh72022     2  208044700  208045700      2       1  150064       1.9359     0.026438
enh72046     2  208259100  208260100      8       4  150064       1.7264     0.042134
enh72047     2  208272800  208273800      3       2  150064       2.2472     0.012315
enh72048     2  208281800  208282800      2       1  150064       3.0941   0.00098697
enh72052     2  208332000  208333000      4       2  150064       3.3691    0.0003771
enh72054     2  208339700  208340700      5       2  150064       3.6708   0.00012092
enh72058     2  208369200  208370200      4       1  150064       3.2299    0.0006191
enh72062     2  208398100  208399100      1       1  150064       4.0619    2.434e-05
enh72064     2  208411200  208412200      3       2  150064       4.0868   2.1867e-05
enh72066     2  208421900  208422900      2       1  150064       3.8072   7.0284e-05
enh72067     2  208425700  208426700      1       1  150064       4.1563    1.617e-05
enh72068     2  208481400  208482400      3       1  150064       3.7659    8.296e-05
enh72072     2  208497400  208498400      2       1  150064       3.4618   0.00026826
enh72126     2  210494100  210495100      2       1  150064       1.7151      0.04316
enh72127     2  210502500  210503500      3       1  150064       1.8987     0.028802
enh72128     2  210506600  210507600      6       3  150064        1.717     0.042991
enh72145     2  212272400  212273400      1       1  150064       3.2319    0.0006149
enh72156     2  213641600  213642600      4       1  150064       1.8196     0.034408
enh72163     2  213836800  213837800      2       1  150064       1.6976     0.044793
enh72164     2  213839300  213840300      3       2  150064       1.9201      0.02742
enh72192     2  215398400  215399400      3       2  150064       1.8619     0.031307
enh72198     2  216001700  216002700      6       4  150064       2.1397     0.016189
enh72254     2  216523700  216524700      1       1  150064       1.8565      0.03169
enh72313     2  217138600  217139600      4       1  150064        2.033     0.021027
enh72317     2  217163400  217164400      2       1  150064       1.7118     0.043465
enh72319     2  217171400  217172400      2       1  150064       1.9992     0.022796
enh72332     2  217277900  217278900      3       1  150064       2.8614    0.0021086
enh72336     2  217342700  217343700      1       1  150064       2.8023     0.002537
enh72342     2  217375000  217376000      5       3  150064       2.2671     0.011694
enh72345     2  217404600  217405600      2       1  150064        1.993     0.023129
enh72346     2  217414800  217415800      3       1  150064       1.9099     0.028073
enh72353     2  217447600  217448600      3       2  150064       2.7106    0.0033585
enh72356     2  217484100  217485100      4       2  150064       1.9169     0.027628
enh72357     2  217485500  217486500      2       1  150064       2.1895      0.01428
enh72364     2  217522200  217523200      3       1  150064        1.825     0.033998
enh72394     2  217939500  217940500     10       3  150064       1.8883     0.029496
enh72446     2  218432600  218433600      2       1  150064       1.6626     0.048194
enh72472     2  218654600  218655600      2       1  150064       2.6739    0.0037486
enh72491     2  218776100  218777100      4       2  150064       1.7179     0.042911
enh72492     2  218780000  218781000      1       1  150064       1.8066      0.03541
enh72493     2  218783100  218784100     12       2  150064       2.5893    0.0048085
enh72495     2  218791200  218792200      5       2  150064       1.8057     0.035483
enh72497     2  218796700  218797700      1       1  150064       1.7906      0.03668
enh72502     2  218815400  218816400      3       1  150064        2.189     0.014298
enh72569     2  219935900  219936900      3       1  150064       1.6493     0.049548
enh72573     2  220006800  220007800      2       1  150064       2.3236     0.010074
enh72574     2  220025600  220026600      2       1  150064       2.6891    0.0035818
enh72576     2  220039800  220040800      2       1  150064       3.3886   0.00035125
enh72581     2  220092000  220093000      1       1  150064        2.173      0.01489
enh72583     2  220107700  220108700      2       1  150064       1.7459     0.040414
enh72585     2  220112900  220113900      4       2  150064        2.189     0.014299
enh72611     2  220340400  220341400      3       1  150064         2.09     0.018311
enh72626     2  220526400  220527400      2       1  150064       1.7379     0.041118
enh72665     2  221700200  221701200      2       1  150064       1.7867     0.036993
enh72673     2  222308500  222309500      4       1  150064       1.6987     0.044684
enh72679     2  222393500  222394500      4       2  150064       2.8771     0.002007
enh72683     2  222644400  222645400      3       1  150064        2.206     0.013693
enh72721     2  223728100  223729100      2       1  150064       1.6604     0.048413
enh72767     2  224392900  224393900      4       2  150064       2.7911    0.0026268
enh72768     2  224396800  224397800      6       3  150064       1.7413     0.040813
enh72773     2  224427900  224428900      1       1  150064       2.1643      0.01522
enh72832     2  224890200  224891200      4       2  150064       1.7678     0.038547
enh72835     2  224906300  224907300      2       1  150064       1.8287     0.033719
enh72837     2  224950200  224951200      2       1  150064       1.6951     0.045027
enh72843     2  225010500  225011500      2       1  150064       1.8981     0.028841
enh72849     2  225075600  225076600      4       1  150064       2.5992    0.0046721
enh72851     2  225085900  225086900      2       1  150064       1.7259     0.042182
enh72855     2  225271100  225272100      8       2  150064       2.6182      0.00442
enh72856     2  225276500  225277500      3       1  150064       3.0041    0.0013318
enh72857     2  225277300  225278300      3       2  150064        3.955   3.8264e-05
enh72858     2  225281300  225282300     13       2  150064       2.6138    0.0044773
enh72859     2  225349800  225350800      2       1  150064       1.9061     0.028321
enh72862     2  225381800  225382800      1       1  150064       2.3599     0.009139
enh72863     2  225383800  225384800      1       1  150064       4.0748    2.303e-05
enh72866     2  225390300  225391300      3       1  150064       5.0926   1.7657e-07
enh72867     2  225410000  225411000      1       1  150064       2.3812     0.008627
enh72869     2  225425800  225426800      6       3  150064       3.0012    0.0013445
enh72870     2  225428100  225429100      2       1  150064       1.9548     0.025302
enh72872     2  225433900  225434900      3       1  150064        4.946   3.7869e-07
enh72876     2  225446400  225447400      4       2  150064       5.0507   2.2014e-07
enh72877     2  225543200  225544200      1       1  150064       1.9343      0.02654
enh72884     2  225700400  225701400      4       2  150064       1.9106      0.02803
enh72885     2  225702100  225703100      4       2  150064         2.31     0.010443
enh72890     2  225774700  225775700      6       3  150064       2.1711      0.01496
enh72892     2  225786800  225787800      6       3  150064       1.7546     0.039663
enh72924     2  225968400  225969400      8       1  150064       1.7752     0.037936
enh72925     2  225970100  225971100      1       1  150064       1.6958      0.04496
enh72927     2  225978800  225979800      4       1  150064       1.7347     0.041397
enh72929     2  225984600  225985600      4       2  150064       1.8381     0.033024
enh72930     2  226029100  226030100      6       2  150064       1.8714     0.030647
enh72970     2  227348400  227349400      3       2  150064       2.1959      0.01405
enh73016     2  227702200  227703200      6       1  150064       1.8715     0.030641
enh73018     2  227750500  227751500      6       1  150064        1.718     0.042899
enh73020     2  227756700  227757700      2       1  150064       2.5105    0.0060282
enh73028     2  227860100  227861100      2       1  150064       1.6823     0.046252
enh73040     2  228275500  228276500      3       2  150064       2.3231     0.010086
enh73041     2  228276600  228277600      3       2  150064       2.8669    0.0020725
enh73046     2  228324800  228325800      1       1  150064       2.7341     0.003128
enh73051     2  228347200  228348200      2       1  150064       2.2438     0.012421
enh73075     2  229516700  229517700      5       3  150064       1.6668     0.047775
enh73076     2  229523000  229524000      2       1  150064       1.6796     0.046521
enh73083     2  229954500  229955500      1       1  150064       1.7513      0.03995
enh73094     2  230165000  230166000      2       1  150064       1.6727     0.047192
enh73103     2  230308900  230309900      7       3  150064       1.7606     0.039153
enh73129     2  230845100  230846100      1       1  150064        2.353     0.009312
enh73140     2  231094500  231095500      1       1  150064       2.4535     0.007073
enh73142     2  231190800  231191800      5       1  150064       1.6993     0.044628
enh73160     2  231355700  231356700      5       2  150064       1.9995     0.022778
enh73161     2  231377300  231378300      1       1  150064       1.7405      0.04089
enh73162     2  231384900  231385900      8       3  150064       2.2996     0.010736
enh73169     2  231532500  231533500      3       2  150064        1.912      0.02794
enh73212     2  232003200  232004200      1       1  150064       1.8867       0.0296
enh73236     2  232264500  232265500      1       1  150064       2.3044       0.0106
enh73239     2  232276000  232277000      5       2  150064       1.7566     0.039491
enh73241     2  232325800  232326800      1       1  150064       2.7003     0.003464
enh73242     2  232326400  232327400      4       2  150064       1.8857     0.029669
enh73243     2  232330000  232331000      2       1  150064       2.7802    0.0027166
enh73244     2  232347000  232348000      4       2  150064       1.9844     0.023604
enh73253     2  232470000  232471000      2       1  150064       1.7846      0.03716
enh73263     2  232527200  232528200      1       1  150064       2.3914     0.008391
enh73265     2  232531900  232532900      2       1  150064       2.2746     0.011466
enh73283     2  232873000  232874000      7       3  150064       1.6904     0.045478
enh73299     2  233416400  233417400      1       1  150064       1.6581      0.04865
enh73302     2  233441300  233442300      5       2  150064        1.965     0.024706
enh73303     2  233453300  233454300      3       1  150064       1.7228     0.042464
enh73304     2  233457400  233458400      1       1  150064       2.1019      0.01778
enh73309     2  233631000  233632000      2       1  150064        3.767   8.2614e-05
enh73310     2  233702600  233703600      1       1  150064       3.5443    0.0001968
enh73311     2  233718200  233719200      3       2  150064       5.9004    1.813e-09
enh73312     2  233721200  233722200      5       3  150064       2.8653     0.002083
enh73315     2  233766100  233767100      3       2  150064       5.1329   1.4266e-07
enh73319     2  233897700  233898700      5       2  150064       2.8983    0.0018758
enh73430     2  235781800  235782800      4       2  150064       1.9651     0.024701
enh73472     2  236179200  236180200      6       2  150064       2.4309    0.0075312
enh73482     2  236325400  236326400      1       1  150064       1.6815      0.04633
enh73494     2  236419700  236420700      1       1  150064       2.9263     0.001715
enh73501     2  236471700  236472700      1       1  150064       2.0511      0.02013
enh73514     2  236543100  236544100      3       1  150064        2.049     0.020229
enh73515     2  236549000  236550000      3       2  150064       2.2041     0.013757
enh73517     2  236556400  236557400      3       1  150064       2.3053     0.010575
enh73544     2  237551100  237552100      5       2  150064       2.1875     0.014351
enh73555     2  237677800  237678800      3       1  150064       2.1965     0.014027
enh73659     2  238480800  238481800      1       1  150064       2.1434      0.01604
enh73690     2  238652400  238653400      7       1  150064       1.8832     0.029837
enh73726     2  239069000  239070000      6       3  150064       3.4982   0.00023422
enh73728     2  239084800  239085800      3       2  150064       2.8864    0.0019484
enh73729     2  239091000  239092000      3       2  150064       1.9188     0.027503
enh73732     2  239169200  239170200      2       1  150064       1.6853     0.045966
enh73734     2  239175700  239176700      1       1  150064       1.7618      0.03905
enh73897     2  241329000  241330000      7       3  150064       1.9396     0.026212
enh73898     2  241332200  241333200      9       3  150064       2.0404     0.020655
enh73899     2  241366000  241367000      7       1  150064       2.8893    0.0019302
enh73904     2  241393800  241394800      1       1  150064       1.7524      0.03985
enh73934     2  241948100  241949100      4       2  150064       1.9416     0.026094
enh73956     2  242259300  242260300      1       1  150064        1.911        0.028
enh73958     2  242279200  242280200      3       2  150064        1.652     0.049271
enh73971     2  242320800  242321800      5       3  150064       1.9771     0.024017
enh73972     2  242350600  242351600      6       4  150064       2.4978    0.0062486
enh73977     2  242497200  242498200      5       3  150064       1.8813     0.029966
enh73987     2  242574300  242575300      3       2  150064       1.8432     0.032647
enh73988     2  242578500  242579500      3       1  150064       2.3244     0.010052
enh73989     2  242580000  242581000      2       1  150064       1.7526     0.039839
enh73991     2  242604900  242605900      4       1  150064       2.0333      0.02101
enh74006     2  242795900  242796900      6       2  150064       2.2578      0.01198
enh74039     3    4348200    4349200      2       1  150064       2.5024    0.0061681
enh74060     3    4772000    4773000      3       2  150064       1.6856      0.04594
enh74071     3    4894700    4895700      1       1  150064       2.3182      0.01022
enh74094     3    5230800    5231800      4       2  150064       2.2906     0.010994
enh74100     3    5259500    5260500      7       2  150064       1.7606     0.039154
enh74104     3    7348700    7349700      7       1  150064       1.8482     0.032285
enh74105     3    7350700    7351700      5       2  150064       1.6977     0.044787
enh74121     3    8525100    8526100      1       1  150064       2.0306      0.02115
enh74138     3    8610100    8611100      3       1  150064       1.6862      0.04588
enh74184     3    9032400    9033400      1       1  150064       2.4414     0.007316
enh74200     3    9403300    9404300      2       1  150064       2.4557    0.0070301
enh74205     3    9455600    9456600      3       2  150064       2.1035     0.017711
enh74207     3    9462000    9463000      3       1  150064        2.576    0.0049977
enh74208     3    9465200    9466200      2       1  150064       1.9569     0.025179
enh74209     3    9493500    9494500      3       2  150064       2.1722     0.014919
enh74214     3    9757500    9758500      4       2  150064       1.8084     0.035269
enh74230     3    9908000    9909000      4       2  150064       2.7089    0.0033755
enh74281     3   10398800   10399800      4       2  150064       3.0189    0.0012684
enh74283     3   10411600   10412600      3       2  150064        3.313    0.0004615
enh74284     3   10415400   10416400      3       1  150064       1.9155     0.027715
enh74290     3   10593400   10594400      3       1  150064       2.2016     0.013848
enh74341     3   11475200   11476200      1       1  150064       2.2191      0.01324
enh74360     3   11600700   11601700      2       1  150064       1.8007     0.035877
enh74361     3   11608200   11609200      2       1  150064       2.7706     0.002798
enh74386     3   11672600   11673600      4       1  150064       2.5373    0.0055861
enh74388     3   11680800   11681800      4       2  150064        2.301     0.010695
enh74389     3   11685500   11686500      2       1  150064       3.9925   3.2686e-05
enh74391     3   11703000   11704000      2       1  150064       3.0804    0.0010335
enh74398     3   11806200   11807200      4       2  150064       2.6584    0.0039256
enh74405     3   11886100   11887100      7       1  150064       2.3975    0.0082534
enh74406     3   11888400   11889400      3       1  150064       2.1749      0.01482
enh74407     3   12185300   12186300      3       2  150064       2.8109    0.0024698
enh74417     3   12239500   12240500      3       1  150064       1.7183     0.042869
enh74433     3   12391500   12392500      4       1  150064       1.9562      0.02522
enh74444     3   12484300   12485300      6       3  150064       2.7153    0.0033112
enh74445     3   12485900   12486900      2       1  150064       2.7152    0.0033119
enh74447     3   12503400   12504400      4       2  150064       1.9011     0.028642
enh74450     3   12521000   12522000      3       1  150064       2.2586     0.011955
enh74451     3   12524500   12525500      3       1  150064       1.9132     0.027863
enh74455     3   12548500   12549500      1       1  150064       2.1719      0.01493
enh74456     3   12550200   12551200      3       2  150064       2.4871    0.0064398
enh74459     3   12600500   12601500      4       1  150064       2.0649     0.019466
enh74460     3   12604200   12605200      2       1  150064       2.4083    0.0080139
enh74462     3   12617400   12618400      3       2  150064       2.9165    0.0017697
enh74465     3   12629300   12630300      3       2  150064       1.8033     0.035667
enh74469     3   12679400   12680400      1       1  150064       2.3523     0.009328
enh74470     3   12685200   12686200      2       1  150064       1.6984      0.04472
enh74473     3   12698200   12699200      3       2  150064        1.686     0.045894
enh74474     3   12702100   12703100      4       2  150064       1.6649     0.047962
enh74476     3   12723000   12724000      1       1  150064       2.3974     0.008255
enh74478     3   12760800   12761800      1       1  150064       1.7088      0.04374
enh74514     3   13342700   13343700      1       1  150064       1.7837      0.03724
enh74517     3   13412800   13413800      3       2  150064       1.7358     0.041304
enh74518     3   13419800   13420800      4       2  150064       2.6281    0.0042936
enh74519     3   13421900   13422900      6       1  150064       2.0755     0.018968
enh74521     3   13493800   13494800      4       2  150064       1.9606     0.024965
enh74548     3   14211900   14212900      2       1  150064       2.0244     0.021464
enh74549     3   14217000   14218000      5       2  150064       1.8216     0.034258
enh74570     3   14435000   14436000      5       3  150064       1.8697     0.030763
enh74571     3   14443000   14444000      1       1  150064       1.7653      0.03876
enh74588     3   14567100   14568100      6       3  150064       1.7142     0.043245
enh74589     3   14602200   14603200      1       1  150064       1.9952      0.02301
enh74592     3   14691900   14692900      2       1  150064       1.7422     0.040736
enh74595     3   14845200   14846200      1       1  150064       1.8796      0.03008
enh74597     3   14962400   14963400      3       1  150064       2.8547    0.0021541
enh74607     3   15138600   15139600      2       1  150064       1.7907     0.036672
enh74619     3   15346400   15347400      5       2  150064       1.7294      0.04187
enh74643     3   15678900   15679900      2       1  150064       1.6901     0.045507
enh74681     3   16000400   16001400      3       2  150064       2.0745     0.019014
enh74686     3   16068000   16069000      5       2  150064        1.848     0.032299
enh74721     3   16318500   16319500      4       1  150064        2.074     0.019039
enh74724     3   16336000   16337000      2       1  150064       1.7351     0.041365
enh74727     3   16353300   16354300      3       1  150064       1.7802      0.03752
enh74735     3   16420100   16421100      7       3  150064       1.6682     0.047641
enh74736     3   16426200   16427200      4       2  150064       2.0807     0.018733
enh74740     3   16441900   16442900      4       2  150064       2.1803     0.014617
enh74763     3   16558000   16559000      2       1  150064         1.85     0.032154
enh74767     3   16770000   16771000      5       2  150064        1.682     0.046286
enh74769     3   16890700   16891700      4       2  150064       1.7068     0.043928
enh74775     3   16958400   16959400      4       1  150064       3.3791   0.00036362
enh74776     3   16974200   16975200      4       2  150064       1.7915     0.036606
enh74777     3   17081300   17082300      3       2  150064       1.8085     0.035267
enh74780     3   17152900   17153900      1       1  150064        2.653     0.003989
enh74781     3   17199300   17200300      2       1  150064       1.6523     0.049232
enh74783     3   17220800   17221800      2       1  150064       4.2979   8.6213e-06
enh74785     3   17237300   17238300      1       1  150064       4.7199     1.18e-06
enh74786     3   17414200   17415200      6       3  150064       2.9563    0.0015569
enh74787     3   17443100   17444100      4       1  150064       3.0978   0.00097479
enh74788     3   17473300   17474300      2       1  150064       3.6793   0.00011695
enh74789     3   17520200   17521200      4       2  150064       2.8142     0.002445
enh74791     3   17533000   17534000      1       1  150064       1.7854       0.0371
enh74794     3   17670700   17671700      3       1  150064        3.739   9.2382e-05
enh74795     3   17673600   17674600      2       1  150064       3.3329   0.00042969
enh74797     3   17680700   17681700      1       1  150064       4.3788    5.968e-06
enh74799     3   17719300   17720300      4       1  150064       4.6646   1.5463e-06
enh74800     3   17780800   17781800      5       2  150064       4.9003   4.7839e-07
enh74801     3   17784600   17785600      5       1  150064       2.6322    0.0042412
enh74802     3   17841500   17842500      2       1  150064       1.9199     0.027433
enh74803     3   17850100   17851100      1       1  150064       1.8388      0.03297
enh74804     3   17852000   17853000      4       2  150064       4.5326   2.9131e-06
enh74806     3   18050000   18051000      5       2  150064       2.8802    0.0019872
enh74818     3   19929700   19930700      4       2  150064       1.6829     0.046197
enh74820     3   19931200   19932200      3       2  150064        1.655     0.048961
enh74822     3   19939300   19940300      4       1  150064        2.641    0.0041335
enh74824     3   19991300   19992300      6       3  150064       1.6766     0.046809
enh74849     3   21686500   21687500      5       2  150064       1.6511     0.049358
enh74850     3   21695800   21696800      7       3  150064       2.2574     0.011991
enh74859     3   21961100   21962100     20       3  150064        2.182     0.014554
enh74860     3   21983700   21984700      5       2  150064       1.7045     0.044146
enh74861     3   21996000   21997000      8       2  150064       2.5446    0.0054704
enh74862     3   22003400   22004400     11       3  150064       2.8033     0.002529
enh74866     3   22418400   22419400      3       1  150064       1.7123     0.043424
enh74879     3   23299300   23300300      1       1  150064       1.7464      0.04037
enh74885     3   23531200   23532200      1       1  150064       1.9515       0.0255
enh74914     3   23851000   23852000      1       1  150064       2.4976     0.006252
enh74915     3   23852700   23853700      4       2  150064       3.4433    0.0002873
enh74926     3   23989000   23990000      5       2  150064        1.698     0.044755
enh74934     3   24020900   24021900      1       1  150064       1.8603      0.03142
enh74938     3   24089200   24090200      3       2  150064       2.9405    0.0016382
enh74940     3   24142600   24143600      9       2  150064       3.6363   0.00013831
enh74942     3   24164600   24165600      2       1  150064       3.1042   0.00095385
enh74943     3   24169700   24170700      1       1  150064       1.8406      0.03284
enh74948     3   24263600   24264600      4       2  150064       2.0884     0.018381
enh74979     3   25513600   25514600      3       2  150064        1.835     0.033256
enh74980     3   25522600   25523600      3       1  150064       2.1411     0.016132
enh74981     3   25524200   25525200      1       1  150064       1.8719      0.03061
enh74995     3   25822700   25823700      2       1  150064       1.8144      0.03481
enh75003     3   26479100   26480100      3       1  150064       2.0554      0.01992
enh75059     3   28363600   28364600      1       1  150064       1.7538      0.03973
enh75071     3   29106400   29107400      3       2  150064       1.7733     0.038092
enh75075     3   29243100   29244100      3       1  150064       1.7611     0.039112
enh75077     3   29257400   29258400      3       2  150064       1.8669     0.030958
enh75078     3   29273800   29274800      3       2  150064       2.4368    0.0074096
enh75079     3   29274800   29275800      4       2  150064       1.7302     0.041794
enh75095     3   29412200   29413200      6       3  150064       2.4019    0.0081542
enh75100     3   29468800   29469800      3       2  150064        2.733    0.0031383
enh75102     3   29480100   29481100      3       2  150064       2.2587     0.011952
enh75108     3   29555400   29556400      7       2  150064       1.8506     0.032115
enh75115     3   29684000   29685000      1       1  150064       2.0431      0.02052
enh75117     3   29724600   29725600      4       2  150064       1.8435     0.032628
enh75118     3   29728000   29729000      7       1  150064       2.0531     0.020031
enh75119     3   29736000   29737000      5       1  150064       2.2673     0.011686
enh75121     3   29799600   29800600      2       1  150064       2.8554     0.002149
enh75122     3   29804900   29805900      6       2  150064        2.876    0.0020138
enh75125     3   29932000   29933000      4       1  150064       1.9006     0.028677
enh75127     3   29964200   29965200      3       1  150064       3.9647   3.6751e-05
enh75129     3   30013800   30014800      3       2  150064       2.3963    0.0082807
enh75130     3   30048600   30049600      2       1  150064       3.7869   7.6273e-05
enh75132     3   30198000   30199000      1       1  150064       3.4963    0.0002359
enh75140     3   30275400   30276400      3       2  150064       1.6913     0.045391
enh75141     3   30300000   30301000      5       2  150064       2.6499    0.0040253
enh75142     3   30302400   30303400      2       1  150064       2.5067    0.0060929
enh75143     3   30304600   30305600      3       1  150064       2.5268    0.0057558
enh75145     3   30323400   30324400      4       2  150064       2.1982     0.013967
enh75148     3   30334100   30335100      4       2  150064       3.7404   9.1871e-05
enh75150     3   30356600   30357600      4       2  150064       2.0871     0.018441
enh75151     3   30373800   30374800      3       2  150064        2.272     0.011544
enh75154     3   30389100   30390100      3       1  150064       1.6587     0.048593
enh75159     3   30411800   30412800      3       2  150064       3.1646   0.00077635
enh75167     3   30514900   30515900      3       2  150064       1.7238     0.042375
enh75168     3   30517800   30518800      1       1  150064       2.0844      0.01856
enh75171     3   30543700   30544700      1       1  150064       1.6976      0.04479
enh75195     3   30705900   30706900      2       1  150064       2.5237    0.0058069
enh75196     3   30706600   30707600      1       1  150064       2.8953     0.001894
enh75223     3   31402600   31403600      4       1  150064       2.0865     0.018467
enh75224     3   31405800   31406800      6       2  150064       1.7008     0.044487
enh75225     3   31411100   31412100      2       1  150064       1.7529     0.039807
enh75227     3   31572100   31573100      3       1  150064       3.3787   0.00036418
enh75232     3   31588900   31589900      2       1  150064       2.6997    0.0034698
enh75235     3   31637400   31638400      3       2  150064       2.2756     0.011434
enh75236     3   31675600   31676600      2       1  150064       2.6739    0.0037483
enh75238     3   31719700   31720700      1       1  150064       2.4482     0.007178
enh75247     3   31975200   31976200      5       2  150064       2.1308     0.016554
enh75249     3   31986700   31987700      2       1  150064       2.5406    0.0055332
enh75250     3   31987600   31988600      5       2  150064       2.3864     0.008508
enh75256     3   32043800   32044800      3       2  150064       3.0943   0.00098645
enh75293     3   32656300   32657300      1       1  150064       1.8469      0.03238
enh75309     3   33175300   33176300      3       1  150064       1.6474     0.049738
enh75321     3   33359400   33360400      2       1  150064        1.648     0.049672
enh75322     3   33363400   33364400      6       3  150064        2.038     0.020777
enh75324     3   33396600   33397600      3       2  150064       2.2748     0.011458
enh75325     3   33399300   33400300      1       1  150064       2.0858       0.0185
enh75326     3   33401500   33402500      1       1  150064       2.2253      0.01303
enh75327     3   33404200   33405200      5       2  150064       3.2096    0.0006646
enh75329     3   33413700   33414700      1       1  150064       3.0412     0.001178
enh75330     3   33419000   33420000      1       1  150064       2.8652     0.002084
enh75334     3   33443400   33444400      2       1  150064       2.8981    0.0018772
enh75335     3   33466600   33467600      5       3  150064       2.7032    0.0034338
enh75336     3   33471600   33472600      3       1  150064       2.4046    0.0080951
enh75337     3   33473400   33474400      4       2  150064       3.2911   0.00049894
enh75338     3   33475100   33476100      3       2  150064       2.8522    0.0021708
enh75339     3   33476600   33477600      2       1  150064       2.2964     0.010826
enh75340     3   33478000   33479000      4       2  150064        3.137   0.00085329
enh75341     3   33483000   33484000      6       3  150064       2.7076    0.0033882
enh75342     3   33620100   33621100      2       1  150064       1.6786     0.046615
enh75368     3   34261000   34262000      7       3  150064       2.0073     0.022359
enh75372     3   35425400   35426400      2       1  150064        3.684   0.00011478
enh75373     3   35464500   35465500      4       2  150064       3.5067   0.00022685
enh75388     3   36566400   36567400      1       1  150064       2.1439      0.01602
enh75395     3   36934300   36935300      4       2  150064       3.0456     0.001161
enh75397     3   36947800   36948800      1       1  150064       2.9594     0.001541
enh75399     3   36953100   36954100      1       1  150064       4.3847    5.808e-06
enh75402     3   36978900   36979900      2       1  150064       2.9465    0.0016072
enh75404     3   36984600   36985600      2       1  150064       2.7253    0.0032117
enh75405     3   36986400   36987400      4       2  150064       2.6413    0.0041289
enh75406     3   36999200   37000200      1       1  150064       2.6176     0.004428
enh75407     3   37011100   37012100      2       1  150064       2.7975    0.0025753
enh75411     3   37095800   37096800      3       2  150064       2.6262    0.0043168
enh75412     3   37114900   37115900      1       1  150064       2.9017     0.001856
enh75413     3   37138000   37139000      1       1  150064       2.9884     0.001402
enh75414     3   37150300   37151300      3       2  150064       1.9031     0.028515
enh75417     3   37156300   37157300      1       1  150064       3.0861     0.001014
enh75421     3   37172900   37173900      1       1  150064       3.0572     0.001117
enh75423     3   37178900   37179900      1       1  150064       3.0538      0.00113
enh75425     3   37180600   37181600      2       1  150064       2.7607    0.0028837
enh75427     3   37204400   37205400      3       1  150064       3.0441    0.0011669
enh75428     3   37211600   37212600      1       1  150064       3.0838     0.001022
enh75429     3   37214400   37215400      2       1  150064       2.0011     0.022689
enh75431     3   37224400   37225400      4       2  150064       2.4973    0.0062576
enh75432     3   37239300   37240300      2       1  150064       2.1644     0.015216
enh75436     3   37254400   37255400      2       1  150064       2.1823     0.014545
enh75441     3   37290000   37291000      1       1  150064       1.7628      0.03897
enh75445     3   37323500   37324500      1       1  150064       1.7312      0.04171
enh75446     3   37328800   37329800      4       2  150064       1.8577     0.031607
enh75447     3   37332000   37333000      5       2  150064       1.6897     0.045542
enh75450     3   37366100   37367100      1       1  150064       1.9351      0.02649
enh75451     3   37534500   37535500      1       1  150064        1.971      0.02436
enh75459     3   37906900   37907900      2       1  150064        2.173     0.014889
enh75460     3   37914000   37915000      3       1  150064       1.7617     0.039061
enh75465     3   37950400   37951400      2       1  150064       3.6389   0.00013692
enh75466     3   37964800   37965800      2       1  150064       3.1752   0.00074856
enh75467     3   37977500   37978500      2       1  150064       3.6058    0.0001556
enh75476     3   38015400   38016400      2       1  150064       1.8799     0.030058
enh75507     3   38536200   38537200      2       1  150064       3.0912   0.00099671
enh75508     3   38536900   38537900      4       2  150064       2.8552    0.0021503
enh75514     3   38675000   38676000      1       1  150064        2.288      0.01107
enh75516     3   38764200   38765200      3       2  150064       1.7305     0.041771
enh75522     3   39027400   39028400      3       1  150064       2.2651     0.011753
enh75529     3   39149700   39150700      8       4  150064       2.0115     0.022138
enh75657     3   42190200   42191200      3       2  150064       3.2587   0.00055968
enh75659     3   42202300   42203300      1       1  150064       2.3561     0.009233
enh75661     3   42220400   42221400      5       2  150064       2.7289    0.0031772
enh75662     3   42223900   42224900      3       1  150064       2.2652     0.011751
enh75663     3   42225700   42226700      5       2  150064       2.5837    0.0048868
enh75664     3   42233800   42234800      6       2  150064       2.4383    0.0073782
enh75669     3   42417500   42418500      5       2  150064       2.4807    0.0065562
enh75711     3   43358800   43359800      2       1  150064       1.7782     0.037685
enh75713     3   43386700   43387700      2       1  150064       1.8421      0.03273
enh75714     3   43405000   43406000      4       2  150064       1.9069     0.028268
enh75719     3   43435100   43436100      3       2  150064       2.4605    0.0069373
enh75720     3   43455000   43456000      2       1  150064       1.8782     0.030177
enh75722     3   43464500   43465500      2       1  150064       1.8625     0.031267
enh75735     3   43731200   43732200      3       2  150064       2.5688     0.005103
enh75737     3   43736100   43737100      4       2  150064       1.7293     0.041875
enh75738     3   43737300   43738300      3       2  150064       2.6056    0.0045861
enh75740     3   43764100   43765100      3       1  150064       2.8491    0.0021923
enh75741     3   43768900   43769900      7       2  150064       3.5518   0.00019129
enh75745     3   43785300   43786300      3       1  150064        1.859     0.031514
enh75747     3   43795400   43796400      3       2  150064       3.4632   0.00026694
enh75748     3   43800100   43801100      2       1  150064       2.1932     0.014145
enh75750     3   43811600   43812600      1       1  150064       1.6469      0.04979
enh75755     3   43896900   43897900      3       1  150064       2.0593     0.019733
enh75766     3   44240000   44241000      4       2  150064       2.1694     0.015025
enh75767     3   44264200   44265200      4       2  150064         2.35    0.0093877
enh75773     3   44396900   44397900      5       2  150064        2.871    0.0020458
enh75779     3   44597200   44598200      1       1  150064       3.0287     0.001228
enh75786     3   44727000   44728000      5       3  150064       1.6802     0.046456
enh75813     3   45126400   45127400      2       1  150064       2.5509    0.0053718
enh75818     3   45154400   45155400      4       2  150064       2.0524     0.020064
enh75826     3   45180500   45181500      6       3  150064         2.03      0.02118
enh75839     3   45315100   45316100      4       2  150064       3.3768   0.00036666
enh76015     3   47710600   47711600      1       1  150064       2.1641      0.01523
enh76041     3   48099300   48100300      1       1  150064        1.666      0.04786
enh76047     3   48131100   48132100      1       1  150064       1.7805       0.0375
enh76049     3   48153800   48154800      1       1  150064       1.8158       0.0347
enh76051     3   48166600   48167600      1       1  150064       1.8551      0.03179
enh76053     3   48192700   48193700      4       1  150064       1.8757     0.030347
enh76056     3   48273900   48274900      2       1  150064       2.8184    0.0024135
enh76057     3   48281600   48282600      3       1  150064       2.1688     0.015048
enh76062     3   48343400   48344400      4       1  150064        1.983     0.023681
enh76085     3   48650400   48651400      1       1  150064       2.0173      0.02183
enh76092     3   48720100   48721100      2       1  150064       1.9742      0.02418
enh76093     3   48724600   48725600      2       1  150064       2.5576    0.0052695
enh76094     3   48730800   48731800      2       1  150064       1.7726      0.03815
enh76095     3   48733300   48734300      2       1  150064       1.9281     0.026919
enh76096     3   48737700   48738700      3       1  150064       2.1449      0.01598
enh76097     3   48745500   48746500      2       1  150064       1.6997     0.044593
enh76099     3   48751900   48752900      1       1  150064       2.2268      0.01298
enh76100     3   48754800   48755800      1       1  150064       2.1125      0.01732
enh76102     3   48777600   48778600      1       1  150064        1.712      0.04345
enh76105     3   48863700   48864700      1       1  150064        1.765      0.03878
enh76113     3   49003900   49004900      1       1  150064       1.8945      0.02908
enh76125     3   49135800   49136800      1       1  150064       1.9164      0.02766
enh76127     3   49156000   49157000      2       1  150064       2.1108     0.017397
enh76132     3   49210900   49211900      1       1  150064       1.9109      0.02801
enh76135     3   49275700   49276700      5       2  150064       1.7737     0.038055
enh76136     3   49304200   49305200      2       1  150064       2.3771    0.0087241
enh76140     3   49334000   49335000      4       2  150064       1.8961     0.028972
enh76142     3   49378200   49379200      3       1  150064       1.7785     0.037657
enh76143     3   49382900   49383900      4       2  150064       1.7794     0.037588
enh76150     3   49425200   49426200      1       1  150064       2.3171      0.01025
enh76152     3   49437500   49438500      5       2  150064       2.2242     0.013066
enh76156     3   49458800   49459800      3       1  150064       2.1882     0.014328
enh76157     3   49465400   49466400      2       1  150064       2.3632    0.0090586
enh76158     3   49467200   49468200      1       1  150064        2.313      0.01036
enh76163     3   49502800   49503800      2       1  150064        1.769     0.038446
enh76182     3   49744100   49745100      2       1  150064       1.7323     0.041608
enh76187     3   49783100   49784100      2       1  150064       1.7009     0.044481
enh76190     3   49807800   49808800      5       2  150064       2.3276    0.0099655
enh76192     3   49821800   49822800      1       1  150064       2.3219      0.01012
enh76194     3   49836600   49837600      1       1  150064       1.7144      0.04323
enh76196     3   49843300   49844300      1       1  150064       2.0166      0.02187
enh76199     3   49876600   49877600      1       1  150064       1.9625      0.02485
enh76200     3   49878400   49879400      1       1  150064       2.3087      0.01048
enh76201     3   49938000   49939000      1       1  150064       2.8215      0.00239
enh76202     3   49942800   49943800      2       1  150064       1.6838     0.046107
enh76205     3   49961800   49962800      1       1  150064       2.1409      0.01614
enh76206     3   49965200   49966200      3       2  150064       1.7315      0.04168
enh76209     3   49997600   49998600      4       2  150064       2.8323    0.0023106
enh76210     3   50004100   50005100      1       1  150064       3.0519     0.001137
enh76211     3   50008600   50009600      2       1  150064       2.5866    0.0048468
enh76212     3   50009900   50010900      1       1  150064       1.6747        0.047
enh76213     3   50035500   50036500      1       1  150064       2.9406     0.001638
enh76214     3   50040800   50041800      1       1  150064       3.2735    0.0005312
enh76216     3   50065300   50066300      1       1  150064       2.1054      0.01763
enh76218     3   50087500   50088500      5       3  150064       2.5474     0.005427
enh76221     3   50158900   50159900      2       1  150064       2.4627    0.0068945
enh76224     3   50187100   50188100      4       2  150064       1.9405     0.026157
enh76226     3   50201700   50202700      3       1  150064       1.6801      0.04647
enh76227     3   50207800   50208800      3       2  150064       1.8383     0.033008
enh76229     3   50249200   50250200      1       1  150064        3.317     0.000455
enh76233     3   50267800   50268800      1       1  150064       2.4402     0.007339
enh76239     3   50287600   50288600      2       1  150064       2.1402     0.016169
enh76241     3   50291700   50292700      4       2  150064       3.0069    0.0013198
enh76243     3   50296600   50297600      1       1  150064       2.6618     0.003886
enh76292     3   51320200   51321200      1       1  150064       2.5272     0.005749
enh76297     3   51425500   51426500      2       1  150064       2.0594     0.019727
enh76300     3   51532000   51533000      2       1  150064       1.8601     0.031432
enh76304     3   51593100   51594100      3       2  150064       3.2458   0.00058557
enh76306     3   51655300   51656300      1       1  150064       1.7551      0.03962
enh76342     3   52123100   52124100      1       1  150064        1.723      0.04244
enh76345     3   52142300   52143300      2       1  150064       2.0145     0.021978
enh76356     3   52230000   52231000      2       1  150064       3.5017   0.00023113
enh76357     3   52233200   52234200      1       1  150064       3.9421    4.039e-05
enh76358     3   52235100   52236100      1       1  150064       3.8792    5.239e-05
enh76364     3   52287400   52288400      1       1  150064       5.6654    7.336e-09
enh76365     3   52304700   52305700      2       1  150064         4.45   4.2937e-06
enh76366     3   52309100   52310100      4       2  150064       1.9093     0.028112
enh76373     3   52347600   52348600      2       1  150064       2.8812     0.001981
enh76381     3   52478600   52479600      2       1  150064       2.5522    0.0053525
enh76383     3   52488100   52489100      4       2  150064       2.5507    0.0053758
enh76384     3   52490900   52491900      3       1  150064       3.8496   5.9145e-05
enh76391     3   52532100   52533100      2       1  150064       2.9165    0.0017697
enh76392     3   52540900   52541900      1       1  150064        4.988     3.05e-07
enh76393     3   52558700   52559700      2       1  150064       3.3604    0.0003892
enh76394     3   52561000   52562000      1       1  150064       4.1021    2.047e-05
enh76395     3   52564300   52565300      2       1  150064       4.0701     2.35e-05
enh76397     3   52572100   52573100      3       1  150064       3.9099   4.6163e-05
enh76398     3   52572900   52573900      4       2  150064       4.1864   1.4171e-05
enh76399     3   52573600   52574600      3       1  150064       3.1335   0.00086361
enh76401     3   52589000   52590000      2       1  150064       3.1202   0.00090362
enh76402     3   52603500   52604500      1       1  150064       4.7159    1.203e-06
enh76403     3   52683500   52684500      4       2  150064       4.8697   5.5886e-07
enh76404     3   52702800   52703800      2       1  150064       4.4689   3.9308e-06
enh76408     3   52716100   52717100      3       2  150064       4.2563   1.0391e-05
enh76409     3   52717100   52718100      2       1  150064       4.2166   1.2399e-05
enh76410     3   52721600   52722600      2       1  150064       4.9234   4.2524e-07
enh76411     3   52731400   52732400      2       1  150064       4.4632   4.0373e-06
enh76412     3   52786000   52787000      1       1  150064       3.5059    0.0002275
enh76413     3   52803000   52804000      1       1  150064       5.0609    2.086e-07
enh76415     3   52828200   52829200      1       1  150064       5.0643    2.049e-07
enh76418     3   52861300   52862300      3       1  150064        4.983   3.1296e-07
enh76420     3   52868800   52869800      1       1  150064       5.6176    9.684e-09
enh76422     3   52882500   52883500      2       1  150064       4.9173   4.3883e-07
enh76423     3   52907500   52908500      1       1  150064       5.6131    9.939e-09
enh76424     3   52926000   52927000      1       1  150064       1.7418      0.04077
enh76426     3   53105900   53106900      3       1  150064       1.8597     0.031461
enh76429     3   53137400   53138400      1       1  150064       2.8338       0.0023
enh76435     3   53174300   53175300      1       1  150064       5.8968    1.853e-09
enh76437     3   53183900   53184900      2       1  150064       1.7249     0.042276
enh76444     3   53209300   53210300      4       2  150064       1.6499     0.049486
enh76446     3   53227800   53228800      2       1  150064       2.4444    0.0072547
enh76447     3   53230000   53231000      4       2  150064       3.2444    0.0005884
enh76449     3   53269200   53270200     10       2  150064       2.3096     0.010455
enh76450     3   53270900   53271900      6       2  150064       2.1135      0.01728
enh76451     3   53273100   53274100      5       2  150064       4.1058   2.0148e-05
enh76452     3   53277000   53278000      8       2  150064       2.1801     0.014625
enh76454     3   53290000   53291000      4       2  150064       2.6459    0.0040737
enh76455     3   53293000   53294000      5       2  150064       4.0014   3.1484e-05
enh76457     3   53303900   53304900      1       1  150064       1.9089      0.02814
enh76458     3   53320800   53321800      2       1  150064       2.2325     0.012791
enh76461     3   53354700   53355700      1       1  150064       1.6692      0.04754
enh76463     3   53362400   53363400      2       1  150064       3.4599   0.00027018
enh76465     3   53388600   53389600      2       1  150064       3.5769   0.00017387
enh76471     3   53914000   53915000      1       1  150064       2.2603       0.0119
enh76473     3   53923700   53924700      2       1  150064       1.9728     0.024257
enh76513     3   55208400   55209400      3       1  150064       1.9086     0.028155
enh76514     3   55214000   55215000      3       1  150064       2.0925     0.018199
enh76520     3   55305400   55306400      5       2  150064       1.9651     0.024702
enh76532     3   55450000   55451000      4       2  150064       1.8665     0.030984
enh76550     3   55720500   55721500      1       1  150064       1.9092      0.02812
enh76559     3   56153500   56154500      3       1  150064        2.311     0.010416
enh76564     3   56325000   56326000      2       1  150064       1.9096     0.028095
enh76565     3   56357700   56358700      1       1  150064       1.8939      0.02912
enh76568     3   56713900   56714900      4       1  150064       2.3096     0.010455
enh76577     3   56869400   56870400      4       1  150064       2.0906      0.01828
enh76578     3   56873500   56874500      3       1  150064       2.7889    0.0026446
enh76613     3   57572100   57573100      4       2  150064       1.6587     0.048593
enh76680     3   58148700   58149700      2       1  150064       1.7934     0.036458
enh76682     3   58160800   58161800      4       2  150064       2.6702    0.0037904
enh76684     3   58163700   58164700     10       2  150064       1.7864     0.037017
enh76699     3   58326600   58327600      2       1  150064       2.0399     0.020679
enh76707     3   58371500   58372500      6       3  150064       1.7624     0.039003
enh76708     3   58376800   58377800      4       2  150064       2.1425     0.016075
enh76709     3   58389800   58390800      6       2  150064       2.3335    0.0098119
enh76710     3   58396400   58397400     10       4  150064       2.0892     0.018345
enh76711     3   58400000   58401000      2       1  150064       1.8105     0.035106
enh76712     3   58405300   58406300      5       1  150064       2.2201     0.013206
enh76713     3   58417700   58418700      2       1  150064       2.2582     0.011967
enh76714     3   58420400   58421400      6       3  150064       1.8137     0.034862
enh76716     3   58456400   58457400      2       1  150064       2.2212     0.013169
enh76717     3   58460600   58461600      1       1  150064       1.7159      0.04309
enh76759     3   59411400   59412400      9       2  150064       1.7329     0.041555
enh76763     3   59525700   59526700      4       2  150064       3.0204     0.001262
enh76765     3   59545100   59546100      4       2  150064       1.7532     0.039782
enh76770     3   59639400   59640400      4       2  150064       2.2378     0.012618
enh76774     3   59744700   59745700     10       3  150064       2.5525    0.0053484
enh76782     3   59805600   59806600      2       1  150064       1.6845     0.046045
enh76783     3   59847800   59848800      2       1  150064       2.3908    0.0084066
enh76784     3   60050600   60051600     13       2  150064       1.9264      0.02703
enh76785     3   60279900   60280900      7       2  150064       3.9775   3.4826e-05
enh76786     3   60286500   60287500      1       1  150064       3.6921    0.0001112
enh76787     3   60289000   60290000      5       2  150064       4.2902   8.9242e-06
enh76796     3   60706200   60707200      4       2  150064       2.8387    0.0022646
enh76800     3   61235800   61236800      2       1  150064       2.7964    0.0025835
enh76801     3   61237600   61238600      4       2  150064       1.7454     0.040454
enh76838     3   61826800   61827800      3       1  150064       1.7369     0.041207
enh76839     3   61833800   61834800      4       1  150064       2.2022     0.013826
enh76850     3   62095100   62096100      8       2  150064       1.7886     0.036836
enh76862     3   62574500   62575500      1       1  150064        1.962      0.02488
enh76880     3   63748300   63749300      5       2  150064       4.1528   1.6418e-05
enh76883     3   63840900   63841900      2       1  150064       3.5977   0.00016054
enh76884     3   63847600   63848600      1       1  150064       2.4506      0.00713
enh76888     3   63882200   63883200      2       1  150064       2.1238     0.016843
enh76890     3   63895000   63896000      1       1  150064       3.4462    0.0002843
enh76891     3   63896000   63897000      4       2  150064       2.3692    0.0089141
enh76892     3   63899600   63900600      1       1  150064       5.1478    1.318e-07
enh76893     3   63903500   63904500      2       1  150064       4.6483   1.6731e-06
enh76895     3   63919400   63920400      1       1  150064       2.6535     0.003983
enh76896     3   63925800   63926800      3       2  150064       4.6544   1.6249e-06
enh76901     3   63946300   63947300      1       1  150064       2.7057     0.003408
enh76903     3   63949800   63950800      4       2  150064       2.9428    0.0016261
enh76904     3   63950600   63951600      2       1  150064       2.0097     0.022229
enh76910     3   63961800   63962800      3       2  150064       3.0614    0.0011014
enh76912     3   63979200   63980200      3       2  150064       2.2365      0.01266
enh76913     3   63993900   63994900      7       4  150064       5.2784   6.5174e-08
enh76914     3   63997200   63998200      4       2  150064       3.2143   0.00065381
enh76916     3   64016000   64017000      4       2  150064       1.7161      0.04307
enh76927     3   64136300   64137300      5       2  150064        3.605   0.00015606
enh76929     3   64152600   64153600      3       1  150064       3.1274   0.00088178
enh76931     3   64161700   64162700      5       3  150064       2.3617    0.0090953
enh76932     3   64173400   64174400      3       1  150064        2.646    0.0040728
enh76938     3   64201500   64202500      5       3  150064       1.8334     0.033373
enh76940     3   64205200   64206200      4       2  150064       2.3512    0.0093575
enh76942     3   64212000   64213000      4       2  150064       2.0376     0.020796
enh76944     3   64225000   64226000      4       2  150064       2.8579    0.0021325
enh76945     3   64242600   64243600      3       2  150064       2.8856    0.0019532
enh76947     3   64249900   64250900      1       1  150064        2.822     0.002386
enh76960     3   64403300   64404300      4       2  150064        2.592    0.0047704
enh76972     3   64602600   64603600      3       1  150064       1.7316     0.041669
enh76986     3   64973000   64974000      7       2  150064       1.8356     0.033207
enh76987     3   64973600   64974600     15       2  150064       1.8502      0.03214
enh77021     3   65869100   65870100      8       2  150064       1.9126     0.027897
enh77022     3   65874300   65875300      4       2  150064       1.8886     0.029473
enh77052     3   66081100   66082100      2       1  150064       1.9798     0.023862
enh77093     3   66531600   66532600      1       1  150064       1.7962      0.03623
enh77113     3   66811200   66812200      8       4  150064       1.9264     0.027027
enh77123     3   67133400   67134400      3       1  150064       1.8876     0.029543
enh77124     3   67140600   67141600      3       2  150064        2.691     0.003562
enh77127     3   67511900   67512900      9       4  150064       2.0271     0.021327
enh77135     3   67644000   67645000      3       1  150064       2.5176    0.0059074
enh77136     3   67655400   67656400      7       1  150064       2.6603    0.0039036
enh77137     3   67660800   67661800     10       2  150064       2.7595    0.0028942
enh77140     3   67685800   67686800      2       1  150064       1.9451     0.025884
enh77142     3   67688400   67689400      2       1  150064       1.7652     0.038767
enh77144     3   67696400   67697400      6       1  150064       1.9801     0.023845
enh77145     3   67698800   67699800      4       1  150064       2.1984     0.013959
enh77146     3   67700800   67701800      4       2  150064       2.8354    0.0022885
enh77147     3   67702900   67703900      3       1  150064       2.1222     0.016909
enh77174     3   69355700   69356700      6       3  150064       1.9619     0.024885
enh77178     3   69413000   69414000      9       2  150064       2.5659    0.0051455
enh77179     3   69419300   69420300      2       1  150064       2.8526    0.0021682
enh77181     3   69469800   69470800      3       2  150064       2.3952    0.0083052
enh77182     3   69482600   69483600      4       1  150064       1.9613     0.024924
enh77191     3   69795900   69796900      1       1  150064       3.1258    0.0008866
enh77193     3   69815400   69816400      2       1  150064       3.1223   0.00089735
enh77200     3   69840000   69841000      2       1  150064       3.6867   0.00011358
enh77201     3   69852700   69853700      1       1  150064       2.4621     0.006907
enh77202     3   69853300   69854300      2       1  150064       3.2749   0.00052852
enh77203     3   69855800   69856800      2       1  150064       2.9099    0.0018079
enh77204     3   69871000   69872000      3       2  150064        3.512   0.00022235
enh77205     3   69886900   69887900      4       2  150064        1.788     0.036891
enh77210     3   69938900   69939900      2       1  150064       2.3305    0.0098893
enh77216     3   70820300   70821300      1       1  150064         2.38     0.008657
enh77219     3   70861200   70862200      1       1  150064       2.1434      0.01604
enh77225     3   70902900   70903900      1       1  150064       2.0777      0.01887
enh77244     3   71101100   71102100      3       2  150064       1.7975     0.036128
enh77250     3   71117100   71118100      1       1  150064       1.7854       0.0371
enh77253     3   71122500   71123500      2       1  150064       1.6546     0.049006
enh77254     3   71123600   71124600      2       1  150064       1.8206     0.034335
enh77255     3   71125700   71126700      2       1  150064        2.893    0.0019082
enh77256     3   71127600   71128600      4       1  150064       1.8485     0.032265
enh77259     3   71148800   71149800      1       1  150064       1.7816      0.03741
enh77260     3   71152200   71153200      2       1  150064       1.9843     0.023609
enh77261     3   71156300   71157300      2       1  150064       2.4354    0.0074368
enh77262     3   71159600   71160600      2       1  150064       2.2628     0.011823
enh77263     3   71166200   71167200      1       1  150064       3.1354    0.0008581
enh77264     3   71168000   71169000      1       1  150064       1.7172      0.04297
enh77266     3   71180500   71181500      1       1  150064       1.7229      0.04245
enh77278     3   71257500   71258500      2       1  150064       1.7361     0.041276
enh77280     3   71274300   71275300      3       2  150064       3.6639   0.00012418
enh77281     3   71276100   71277100      1       1  150064       2.5692     0.005097
enh77282     3   71288800   71289800      2       1  150064       3.6057   0.00015566
enh77283     3   71294000   71295000      3       1  150064       1.9355     0.026462
enh77284     3   71296200   71297200      3       1  150064       2.3281    0.0099535
enh77289     3   71354800   71355800      2       1  150064       3.3036   0.00047728
enh77291     3   71359800   71360800      3       2  150064       2.1762     0.014769
enh77293     3   71390600   71391600      3       1  150064       3.1869   0.00071897
enh77303     3   71472000   71473000      3       2  150064        2.349    0.0094126
enh77304     3   71474500   71475500      1       1  150064        1.927      0.02699
enh77311     3   71504800   71505800      2       1  150064       2.8391    0.0022621
enh77312     3   71505400   71506400      3       1  150064       2.4465    0.0072122
enh77314     3   71545800   71546800      5       1  150064       2.4894    0.0063985
enh77315     3   71551800   71552800      4       1  150064       4.6222   1.8985e-06
enh77316     3   71553800   71554800      1       1  150064       4.8402    6.485e-07
enh77318     3   71563400   71564400      3       1  150064       4.7037   1.2777e-06
enh77319     3   71566100   71567100      1       1  150064        2.639     0.004158
enh77320     3   71572800   71573800      1       1  150064       2.6649     0.003851
enh77321     3   71581700   71582700      3       2  150064       3.6914   0.00011151
enh77322     3   71585600   71586600      2       1  150064       3.1861   0.00072098
enh77324     3   71592100   71593100      1       1  150064       3.4803    0.0002504
enh77326     3   71608200   71609200      3       1  150064       2.3828    0.0085908
enh77330     3   71648100   71649100      2       1  150064       3.1151   0.00091947
enh77331     3   71650800   71651800      2       1  150064       2.7169    0.0032945
enh77360     3   72235100   72236100      5       2  150064       2.0673     0.019352
enh77378     3   72531300   72532300      4       1  150064       1.9651     0.024701
enh77385     3   72569600   72570600      3       1  150064       1.6993     0.044634
enh77386     3   72598700   72599700      2       1  150064       2.3116       0.0104
enh77406     3   73057100   73058100      7       2  150064       1.9557     0.025248
enh77407     3   73065900   73066900      2       1  150064       1.8878     0.029529
enh77408     3   73069400   73070400      1       1  150064       2.0716      0.01915
enh77411     3   73090400   73091400      4       2  150064        1.948     0.025707
enh77412     3   73094000   73095000      6       2  150064        2.027     0.021333
enh77414     3   73104800   73105800      1       1  150064       1.6871      0.04579
enh77417     3   73119800   73120800      2       1  150064       2.3643    0.0090329
enh77428     3   73512800   73513800      1       1  150064       1.9033       0.0285
enh77435     3   73565700   73566700      1       1  150064       1.9348      0.02651
enh77487     3   75865500   75866500      2       1  150064       1.9126     0.027898
enh77493     3   76452200   76453200      6       2  150064       1.8253     0.033974
enh77494     3   76487600   76488600      7       3  150064       2.0262     0.021372
enh77539     3   80238900   80239900      2       1  150064       1.6755     0.046921
enh77543     3   81264900   81265900      3       2  150064       1.9044     0.028428
enh77548     3   81514200   81515200      2       1  150064       1.7656     0.038733
enh77552     3   81540700   81541700      2       1  150064       1.6955     0.044991
enh77561     3   81781600   81782600      1       1  150064       2.2135      0.01343
enh77563     3   81789900   81790900      2       1  150064       2.0364     0.020857
enh77609     3   87335500   87336500      1       1  150064       1.8647      0.03111
enh77611     3   87367600   87368600      5       3  150064       2.4753    0.0066562
enh77627     3   88762200   88763200      4       1  150064       1.8206     0.034331
enh77634     3   89156000   89157000      3       2  150064       1.9893     0.023333
enh77648     3   93562500   93563500      3       2  150064       2.3644    0.0090301
enh77661     3   94999600   95000600      2       1  150064       2.8176    0.0024193
enh77663     3   95038200   95039200      3       1  150064       1.8868     0.029592
enh77665     3   95641800   95642800      3       2  150064       1.9964     0.022946
enh77668     3   97484200   97485200      1       1  150064       2.5832     0.004895
enh77736     3   99203500   99204500      4       2  150064       2.1575     0.015485
enh77744     3   99268000   99269000      5       3  150064       2.1045     0.017667
enh77753     3   99363100   99364100      3       2  150064       1.9448       0.0259
enh77767     3   99396600   99397600      3       1  150064       2.0202      0.02168
enh77770     3   99418700   99419700      1       1  150064       1.8096      0.03518
enh77771     3   99421500   99422500      2       1  150064         1.82     0.034376
enh77772     3   99424800   99425800      3       1  150064       2.7562    0.0029238
enh77773     3   99426600   99427600      1       1  150064       2.0594      0.01973
enh77774     3   99428800   99429800      2       1  150064       1.8378     0.033047
enh77775     3   99432800   99433800      2       1  150064       2.5142    0.0059643
enh77776     3   99435000   99436000      4       2  150064       2.1297     0.016598
enh77777     3   99439600   99440600      2       1  150064       2.5173     0.005913
enh77778     3   99466400   99467400      2       1  150064       2.1725     0.014908
enh77783     3   99493200   99494200      3       1  150064       2.4961     0.006278
enh77784     3   99495200   99496200      4       2  150064       1.8677     0.030898
enh77966     3  101772000  101773000      1       1  150064       1.9742      0.02418
enh77967     3  101779400  101780400      6       3  150064       2.1128     0.017308
enh77998     3  104670800  104671800      5       2  150064       1.6867     0.045833
enh78000     3  104993500  104994500      3       2  150064       2.2729     0.011516
enh78003     3  105070600  105071600      5       3  150064       1.9695     0.024445
enh78015     3  105136200  105137200      3       1  150064       1.8799     0.030064
enh78017     3  105162900  105163900      4       2  150064       2.1505     0.015759
enh78022     3  105213200  105214200      1       1  150064       1.8111      0.03506
enh78027     3  105242000  105243000      4       2  150064       2.8662    0.0020773
enh78029     3  105252300  105253300      6       3  150064         1.75     0.040059
enh78041     3  105509000  105510000      2       1  150064       1.9383     0.026296
enh78042     3  105510700  105511700      4       2  150064        2.283     0.011215
enh78044     3  105520100  105521100      6       3  150064       1.9951     0.023018
enh78045     3  105520700  105521700      4       2  150064        1.708     0.043815
enh78046     3  105524800  105525800      4       2  150064       3.0575    0.0011159
enh78047     3  105528000  105529000      2       1  150064       2.1377     0.016272
enh78049     3  105542000  105543000      1       1  150064       1.7223      0.04251
enh78050     3  105547200  105548200      9       3  150064       1.8169     0.034614
enh78055     3  105582900  105583900      5       3  150064       1.7373     0.041169
enh78062     3  105657000  105658000      2       1  150064       1.8676     0.030909
enh78078     3  105902400  105903400      1       1  150064       2.2935      0.01091
enh78087     3  106143900  106144900      8       2  150064       1.9677     0.024551
enh78106     3  106512600  106513600      1       1  150064       1.7449       0.0405
enh78132     3  106982200  106983200      4       2  150064       1.9792     0.023894
enh78139     3  107280600  107281600      3       1  150064        2.258     0.011971
enh78143     3  107322900  107323900      2       1  150064       1.6703     0.047434
enh78144     3  107361800  107362800      5       2  150064       1.9043     0.028435
enh78145     3  107363400  107364400      2       1  150064       2.5537    0.0053294
enh78146     3  107379000  107380000      2       1  150064       3.1589   0.00079185
enh78149     3  107402200  107403200      3       2  150064        2.096     0.018042
enh78175     3  107804500  107805500      2       1  150064        2.139     0.016216
enh78177     3  107810400  107811400      2       1  150064       1.8906     0.029342
enh78181     3  107871700  107872700      6       1  150064       3.5017   0.00023117
enh78182     3  107878000  107879000      4       2  150064       2.5354    0.0056164
enh78183     3  107894000  107895000      8       2  150064       3.3726   0.00037226
enh78184     3  107898400  107899400      4       1  150064       3.3654   0.00038221
enh78185     3  107901300  107902300      8       2  150064       3.3607   0.00038869
enh78186     3  107920700  107921700      8       1  150064        3.359   0.00039106
enh78187     3  107937900  107938900      6       1  150064       2.6695    0.0037978
enh78188     3  107942200  107943200      2       1  150064       2.5167    0.0059228
enh78189     3  108107400  108108400      3       1  150064        1.748      0.04023
enh78193     3  108172300  108173300      2       1  150064       2.0259     0.021386
enh78247     3  111040400  111041400      5       1  150064        2.112     0.017344
enh78294     3  111685900  111686900      2       1  150064        2.109     0.017473
enh78322     3  112287100  112288100      3       1  150064        1.713     0.043357
enh78327     3  112337700  112338700      3       2  150064       1.7669     0.038618
enh78394     3  113467800  113468800      1       1  150064       2.2724      0.01153
enh78403     3  113631500  113632500      7       3  150064       2.2205     0.013194
enh78417     3  114094600  114095600      2       1  150064       1.6744     0.047028
enh78433     3  114170800  114171800      2       1  150064       4.1046    2.025e-05
enh78434     3  114173900  114174900      1       1  150064       3.2368    0.0006044
enh78438     3  114263800  114264800      1       1  150064       1.9326      0.02664
enh78440     3  114270800  114271800      2       1  150064       2.5016     0.006182
enh78446     3  114315400  114316400      3       2  150064       2.1703     0.014992
enh78448     3  114326000  114327000      3       1  150064       1.7862     0.037032
enh78449     3  114327600  114328600      2       1  150064       2.5721    0.0050538
enh78450     3  114345300  114346300      1       1  150064       1.7002      0.04455
enh78453     3  114378200  114379200      5       3  150064       2.8274    0.0023466
enh78454     3  114387600  114388600      2       1  150064       2.4754    0.0066549
enh78466     3  114565200  114566200      3       2  150064       1.9302     0.026794
enh78489     3  115115900  115116900     12       3  150064       2.5631    0.0051871
enh78546     3  117508600  117509600      1       1  150064       2.9274     0.001709
enh78550     3  117590400  117591400      6       2  150064        2.875    0.0020203
enh78551     3  117603600  117604600      3       2  150064       2.7086    0.0033781
enh78553     3  117621400  117622400      5       3  150064       3.6279   0.00014284
enh78559     3  118913600  118914600      3       2  150064       1.6988     0.044679
enh78578     3  119186700  119187700      4       2  150064       1.6637     0.048088
enh78614     3  119889500  119890500      3       1  150064       1.8037     0.035639
enh78620     3  119911000  119912000      3       1  150064       2.1699     0.015007
enh78625     3  120069200  120070200      1       1  150064       1.7053      0.04407
enh78631     3  120142600  120143600      7       3  150064       2.1161     0.017167
enh78643     3  120216200  120217200      4       2  150064       1.6497     0.049504
enh78646     3  120285800  120286800      5       3  150064       2.2948     0.010871
enh78647     3  120287800  120288800      5       2  150064       2.5945     0.004737
enh78648     3  120316200  120317200      9       3  150064       2.5555    0.0053016
enh78667     3  121151100  121152100      2       1  150064       1.9809     0.023799
enh78680     3  121713900  121714900      3       1  150064        2.163     0.015272
enh78681     3  121716600  121717600      2       1  150064       2.1789     0.014668
enh78704     3  122608600  122609600      1       1  150064        3.126    0.0008861
enh78709     3  122787600  122788600      5       2  150064       2.9058    0.0018317
enh78710     3  122789100  122790100      4       1  150064       2.8865     0.001948
enh78711     3  122793900  122794900      3       1  150064       2.6199    0.0043974
enh78717     3  122823000  122824000      6       3  150064       3.3621   0.00038671
enh78731     3  123301900  123302900      1       1  150064       2.1419       0.0161
enh78736     3  123339500  123340500      1       1  150064       1.7916       0.0366
enh78748     3  123405000  123406000      2       1  150064       1.6677     0.047691
enh78755     3  123434700  123435700      2       1  150064       1.7034     0.044249
enh78760     3  123452200  123453200      3       2  150064       1.8659     0.031027
enh78797     3  123967400  123968400      3       2  150064       3.5508   0.00019206
enh78799     3  123979300  123980300      5       2  150064       3.9116   4.5852e-05
enh78800     3  123981800  123982800      3       2  150064       4.4017   5.3713e-06
enh78801     3  123991300  123992300      3       2  150064       2.9628    0.0015243
enh78802     3  123995900  123996900      3       2  150064        2.927    0.0017114
enh78803     3  124034000  124035000      4       2  150064       2.1726     0.014905
enh78804     3  124082400  124083400      3       2  150064       3.3314   0.00043202
enh78805     3  124147300  124148300      1       1  150064       2.9762     0.001459
enh78807     3  124228500  124229500      4       2  150064       2.7832     0.002691
enh78808     3  124277100  124278100      2       1  150064       2.7882    0.0026505
enh78840     3  124575200  124576200      3       2  150064       1.6821     0.046271
enh78842     3  124591900  124592900      6       2  150064       1.9827     0.023699
enh78843     3  124595000  124596000      4       2  150064       1.7681     0.038524
enh78845     3  124598000  124599000      3       1  150064        2.243     0.012449
enh78846     3  124602000  124603000      4       2  150064       1.8054     0.035506
enh78850     3  124701300  124702300      3       1  150064       1.7302     0.041798
enh78868     3  124802300  124803300     10       2  150064       1.7211     0.042619
enh78873     3  124838200  124839200      5       2  150064       2.5925    0.0047644
enh78888     3  124913400  124914400      3       2  150064       1.7976     0.036122
enh78891     3  124999800  125000800      2       1  150064        2.218     0.013276
enh78896     3  125040800  125041800      2       1  150064       2.0474      0.02031
enh78897     3  125049600  125050600      1       1  150064       2.7366     0.003104
enh78900     3  125070500  125071500      2       1  150064       1.8656     0.031048
enh78917     3  125237000  125238000      6       3  150064       1.7114     0.043499
enh78921     3  125315000  125316000      5       3  150064       1.9109     0.028007
enh78923     3  125342600  125343600      4       1  150064       1.8666     0.030977
enh78931     3  125732700  125733700      5       2  150064        2.026      0.02138
enh78951     3  126107800  126108800      2       1  150064        2.122      0.01692
enh78966     3  126451200  126452200      5       1  150064       1.9408      0.02614
enh78970     3  126496000  126497000      2       1  150064       2.5596    0.0052402
enh78974     3  126530200  126531200      1       1  150064       1.7109      0.04355
enh79010     3  127305300  127306300      1       1  150064       1.6953      0.04501
enh79057     3  127779500  127780500      5       2  150064        2.047     0.020327
enh79058     3  127781100  127782100      1       1  150064       3.4599    0.0002702
enh79062     3  127799100  127800100      4       2  150064       1.6789     0.046588
enh79066     3  127826400  127827400      2       1  150064       2.4519    0.0071044
enh79069     3  127898000  127899000      3       2  150064       3.9156   4.5091e-05
enh79070     3  127907400  127908400      2       1  150064       2.9596    0.0015402
enh79071     3  127934900  127935900      4       2  150064       4.2966    8.671e-06
enh79072     3  127937200  127938200      5       2  150064       4.1399   1.7371e-05
enh79080     3  128067400  128068400      2       1  150064       1.8786     0.030149
enh79081     3  128073000  128074000      3       2  150064       2.9747    0.0014662
enh79104     3  128504000  128505000      3       2  150064       2.0127     0.022071
enh79121     3  128805700  128806700      1       1  150064       2.0976      0.01797
enh79124     3  128841500  128842500      2       1  150064       1.7523      0.03986
enh79132     3  128930100  128931100      1       1  150064        2.084      0.01858
enh79136     3  128958300  128959300      1       1  150064       2.8863     0.001949
enh79138     3  128971600  128972600      1       1  150064       3.0267     0.001236
enh79139     3  128984000  128985000      2       1  150064       2.6247    0.0043358
enh79140     3  128996400  128997400      3       2  150064        3.131   0.00087118
enh79141     3  128998700  128999700      1       1  150064       3.4818     0.000249
enh79142     3  129001100  129002100      3       1  150064       3.2125   0.00065798
enh79143     3  129007600  129008600      1       1  150064       3.5297     0.000208
enh79146     3  129032100  129033100      3       1  150064       3.1762   0.00074618
enh79147     3  129035900  129036900      1       1  150064       3.4195    0.0003137
enh79163     3  129214800  129215800      3       1  150064       1.6664     0.047819
enh79169     3  129267800  129268800      2       1  150064       1.7853     0.037108
enh79177     3  129305700  129306700      5       2  150064       1.7562     0.039524
enh79179     3  129310600  129311600      5       3  150064       2.0553     0.019927
enh79184     3  129334500  129335500      3       2  150064       1.7441     0.040567
enh79221     3  130377100  130378100      1       1  150064         1.75      0.04006
enh79222     3  130411300  130412300      1       1  150064       1.6526      0.04921
enh79227     3  130467600  130468600      1       1  150064       1.9268        0.027
enh79245     3  130746000  130747000      3       2  150064       1.8342     0.033309
enh79260     3  131254500  131255500      4       2  150064       2.0079     0.022326
enh79261     3  131262600  131263600      2       1  150064       1.8569     0.031664
enh79262     3  131309700  131310700      2       1  150064       2.1518     0.015705
enh79300     3  132388000  132389000      1       1  150064       3.1672    0.0007695
enh79303     3  132502000  132503000      4       2  150064       2.2388     0.012584
enh79311     3  132955700  132956700      1       1  150064       3.0133     0.001292
enh79313     3  133013600  133014600      6       2  150064       3.0777     0.001043
enh79314     3  133019800  133020800      3       2  150064       1.6933     0.045199
enh79315     3  133021700  133022700      2       1  150064       1.9437     0.025967
enh79317     3  133127400  133128400      4       2  150064       1.7826     0.037325
enh79328     3  133259600  133260600      3       1  150064       1.8878     0.029523
enh79342     3  133540000  133541000      6       3  150064       1.6594     0.048515
enh79347     3  133681500  133682500      8       2  150064       2.4644    0.0068626
enh79372     3  134048300  134049300      1       1  150064       1.8043      0.03559
enh79415     3  135614700  135615700      3       1  150064       3.0743    0.0010551
enh79416     3  135663600  135664600      1       1  150064       3.9272    4.297e-05
enh79417     3  135687000  135688000      3       1  150064       3.5792   0.00017233
enh79419     3  135691800  135692800      1       1  150064       3.8522    5.852e-05
enh79420     3  135693000  135694000      2       1  150064       3.6891   0.00011254
enh79422     3  135706300  135707300      1       1  150064       3.7969    7.325e-05
enh79423     3  135707400  135708400      2       1  150064       3.5748   0.00017522
enh79424     3  135708600  135709600      3       1  150064       3.8634   5.5908e-05
enh79425     3  135710100  135711100      3       1  150064       3.2944   0.00049319
enh79426     3  135713400  135714400      5       1  150064        3.638   0.00013736
enh79427     3  135714000  135715000      1       1  150064       3.8946    4.918e-05
enh79430     3  135773800  135774800      2       1  150064       4.1869   1.4138e-05
enh79431     3  135788700  135789700      1       1  150064       2.7499     0.002981
enh79432     3  135794100  135795100      4       1  150064       2.4678    0.0067978
enh79438     3  135889800  135890800      1       1  150064       2.2668       0.0117
enh79443     3  135916400  135917400      2       1  150064       2.8409    0.0022496
enh79444     3  135968200  135969200      2       1  150064       3.6371   0.00013789
enh79446     3  135984900  135985900      2       1  150064       1.6934     0.045191
enh79447     3  136052000  136053000      3       2  150064        3.642   0.00013525
enh79448     3  136054500  136055500      4       2  150064       2.3513     0.009355
enh79450     3  136069200  136070200      4       2  150064       3.9783   3.4701e-05
enh79452     3  136183200  136184200      4       2  150064       2.6901     0.003571
enh79453     3  136190400  136191400      2       1  150064       1.8006     0.035879
enh79454     3  136192500  136193500      3       2  150064       3.1965   0.00069542
enh79459     3  136349900  136350900      2       1  150064       3.8739   5.3553e-05
enh79460     3  136351300  136352300      3       1  150064       1.6761     0.046861
enh79463     3  136390500  136391500      2       1  150064       2.8367    0.0022794
enh79467     3  136464000  136465000      2       1  150064         2.49     0.006388
enh79468     3  136465800  136466800      5       2  150064       3.7947   7.3912e-05
enh79469     3  136467300  136468300      4       2  150064        2.843    0.0022346
enh79470     3  136468000  136469000      3       2  150064       3.8258    6.517e-05
enh79471     3  136472400  136473400      3       2  150064       3.2031   0.00067987
enh79472     3  136502300  136503300      1       1  150064       3.1101     0.000935
enh79475     3  136536400  136537400      3       1  150064       3.0338    0.0012075
enh79476     3  136554700  136555700      1       1  150064       2.0492      0.02022
enh79477     3  136557600  136558600      1       1  150064       2.2451      0.01238
enh79478     3  136579000  136580000      1       1  150064       3.0474     0.001154
enh79479     3  136582200  136583200      3       1  150064       2.8193    0.0024062
enh79480     3  136612500  136613500      1       1  150064       3.0285     0.001229
enh79481     3  136617600  136618600      2       1  150064       2.4929    0.0063349
enh79482     3  136648900  136649900      2       1  150064       2.9002    0.0018647
enh79484     3  136661400  136662400      2       1  150064       2.4908    0.0063731
enh79485     3  136662000  136663000      3       1  150064       3.0587    0.0011114
enh79486     3  136674000  136675000      4       2  150064       3.4608   0.00026925
enh79487     3  136676400  136677400      6       3  150064       4.3083   8.2275e-06
enh79488     3  136679600  136680600      1       1  150064       3.7885    7.579e-05
enh79489     3  136703300  136704300      4       1  150064       3.8156   6.7914e-05
enh79490     3  136713700  136714700      2       1  150064       1.9002     0.028701
enh79493     3  136733200  136734200      1       1  150064       4.5297    2.954e-06
enh79494     3  136742000  136743000      2       1  150064        3.746    8.985e-05
enh79495     3  136751400  136752400      5       1  150064       4.0192   2.9198e-05
enh79508     3  137904800  137905800      2       1  150064       1.9238     0.027192
enh79517     3  138070500  138071500      2       1  150064       1.8739     0.030472
enh79518     3  138077600  138078600      3       1  150064       1.7532     0.039781
enh79531     3  138405400  138406400      1       1  150064       2.0525      0.02006
enh79535     3  138483300  138484300      1       1  150064       2.0492      0.02022
enh79583     3  140347800  140348800      6       3  150064       4.0373   2.7039e-05
enh79584     3  140355100  140356100      8       2  150064       3.8544   5.8004e-05
enh79590     3  140795100  140796100      2       1  150064       2.6936     0.003534
enh79627     3  141143800  141144800      3       1  150064       1.8512     0.032073
enh79649     3  141257200  141258200      4       2  150064       1.6502     0.049446
enh79667     3  141613200  141614200      3       2  150064       2.4923    0.0063461
enh79687     3  142037400  142038400      1       1  150064        1.863      0.03123
enh79699     3  142572000  142573000      1       1  150064       1.7397      0.04096
enh79714     3  142839800  142840800      1       1  150064       1.9179      0.02756
enh79730     3  143021200  143022200      5       3  150064       2.5356     0.005613
enh79731     3  143026200  143027200      4       2  150064       2.5349    0.0056232
enh79732     3  143032800  143033800      3       1  150064       1.8315     0.033511
enh79735     3  143139800  143140800      5       3  150064       1.6533      0.04913
enh79761     3  143550000  143551000      2       1  150064       2.3039     0.010615
enh79780     3  145654000  145655000      5       2  150064       2.7813    0.0027075
enh79823     3  146463400  146464400      2       1  150064       1.8503     0.032137
enh79825     3  146468000  146469000      6       3  150064       1.7706     0.038314
enh79826     3  146498600  146499600      5       2  150064       1.8532     0.031928
enh79832     3  146690300  146691300      1       1  150064       1.6464      0.04984
enh79833     3  146831300  146832300      4       2  150064       1.8443     0.032566
enh79835     3  147016100  147017100      2       1  150064       1.8204     0.034351
enh79837     3  147054500  147055500      1       1  150064       2.0296       0.0212
enh79861     3  148474900  148475900      1       1  150064       2.0657      0.01943
enh79863     3  148591400  148592400      5       2  150064       1.7767     0.037808
enh79865     3  148620000  148621000      5       1  150064       2.0261     0.021375
enh79888     3  148917000  148918000      1       1  150064       2.3391     0.009664
enh79891     3  148945200  148946200      5       2  150064       1.6946     0.045074
enh79894     3  148971500  148972500      2       1  150064       2.9555    0.0015609
enh79896     3  148987300  148988300      4       2  150064       3.1247   0.00088994
enh79983     3  149379800  149380800      1       1  150064       2.2212      0.01317
enh80067     3  150323000  150324000      3       2  150064       2.0821     0.018666
enh80086     3  150688300  150689300      2       1  150064       2.7165    0.0032989
enh80109     3  151150900  151151900      2       1  150064       2.0806     0.018736
enh80140     3  151868600  151869600      2       1  150064       1.8175     0.034571
enh80161     3  152025800  152026800      1       1  150064       1.9048       0.0284
enh80170     3  152049500  152050500      1       1  150064       2.1107       0.0174
enh80171     3  152065000  152066000      3       2  150064        2.464    0.0068701
enh80181     3  152092700  152093700      1       1  150064       2.2571        0.012
enh80184     3  152097800  152098800      2       1  150064       2.0184     0.021772
enh80193     3  152147200  152148200      1       1  150064       1.6567      0.04879
enh80200     3  152497200  152498200      2       1  150064       1.8089      0.03523
enh80201     3  152551800  152552800      3       1  150064       2.8442    0.0022259
enh80231     3  153068400  153069400      8       3  150064       1.8276     0.033804
enh80235     3  153346100  153347100      2       1  150064       2.0304     0.021156
enh80242     3  154034800  154035800      2       1  150064       1.8875     0.029546
enh80274     3  155215600  155216600      1       1  150064       2.3069      0.01053
enh80307     3  156209900  156210900      4       2  150064       2.1534     0.015644
enh80359     3  156794600  156795600      5       1  150064       2.0288     0.021238
enh80362     3  156807300  156808300      1       1  150064       1.9919      0.02319
enh80365     3  156816600  156817600      4       1  150064        2.503    0.0061581
enh80368     3  156833200  156834200      2       1  150064       2.4107     0.007961
enh80376     3  156922400  156923400      4       2  150064        1.993     0.023131
enh80478     3  158917900  158918900      4       1  150064       1.7684     0.038495
enh80487     3  159169200  159170200      2       1  150064       2.8733    0.0020311
enh80488     3  159175600  159176600      2       1  150064       2.4551    0.0070418
enh80513     3  159513100  159514100      2       1  150064        2.003     0.022586
enh80528     3  159554500  159555500      2       1  150064       1.6544     0.049027
enh80530     3  159558400  159559400      1       1  150064       1.8891      0.02944
enh80531     3  159562000  159563000      2       1  150064       1.8186     0.034489
enh80551     3  159645400  159646400      5       2  150064       2.0823     0.018656
enh80602     3  160646800  160647800      2       1  150064       3.0989   0.00097123
enh80609     3  160823000  160824000      3       2  150064       2.1065     0.017582
enh80610     3  160859700  160860700      1       1  150064        2.421     0.007739
enh80611     3  160867000  160868000      1       1  150064       2.4805     0.006559
enh80612     3  160880400  160881400      1       1  150064       2.2383       0.0126
enh80618     3  160980500  160981500      2       1  150064       2.6124    0.0044959
enh80620     3  160984100  160985100      1       1  150064       1.9003       0.0287
enh80621     3  161033700  161034700      1       1  150064       3.1483    0.0008211
enh80622     3  161066800  161067800      3       1  150064       1.9737     0.024208
enh80625     3  161133200  161134200      1       1  150064       2.3963      0.00828
enh80629     3  161632100  161633100      1       1  150064       2.2101      0.01355
enh80630     3  161694800  161695800      2       1  150064       2.0006     0.022717
enh80632     3  162003000  162004000      2       1  150064       3.2222   0.00063602
enh80633     3  162003800  162004800      3       2  150064        3.393   0.00034564
enh80647     3  167453800  167454800      3       1  150064       3.6233   0.00014542
enh80648     3  167531500  167532500      2       1  150064        1.852     0.032015
enh80649     3  167569400  167570400      6       2  150064       2.9282    0.0017045
enh80650     3  167579100  167580100      2       1  150064       2.9752    0.0014641
enh80664     3  167804200  167805200      2       1  150064       2.2317     0.012816
enh80665     3  167809600  167810600      4       1  150064       1.9754     0.024112
enh80666     3  167814500  167815500      2       1  150064       2.0918      0.01823
enh80667     3  167818700  167819700      3       1  150064       2.2288     0.012913
enh80668     3  167834500  167835500      3       1  150064       1.9434     0.025987
enh80676     3  168594200  168595200      4       2  150064       2.0767     0.018913
enh80685     3  168759600  168760600      3       2  150064       1.6929     0.045233
enh80689     3  168808500  168809500      5       2  150064       2.1189     0.017048
enh80691     3  168824700  168825700      4       2  150064       2.1687     0.015052
enh80704     3  169107200  169108200      2       1  150064       2.2091     0.013583
enh80712     3  169416900  169417900      2       1  150064       2.2414     0.012499
enh80713     3  169476900  169477900      1       1  150064       2.5392     0.005555
enh80715     3  169492000  169493000      1       1  150064       2.6075      0.00456
enh80719     3  169554200  169555200      3       1  150064       2.4372    0.0074011
enh80720     3  169564200  169565200      2       1  150064       2.3356    0.0097572
enh80723     3  169716300  169717300      3       1  150064       1.9151     0.027738
enh80724     3  169767000  169768000      2       1  150064        1.753     0.039804
enh80727     3  169871200  169872200      3       1  150064       2.1271     0.016706
enh80734     3  169944900  169945900      3       2  150064       2.8156    0.0024339
enh80755     3  170241200  170242200     10       4  150064       3.5265   0.00021051
enh80760     3  170332000  170333000      5       2  150064       2.1023     0.017761
enh80786     3  170627000  170628000      2       1  150064       2.9542    0.0015674
enh80789     3  170723300  170724300      4       1  150064         1.84     0.032883
enh80793     3  170762900  170763900      5       2  150064       2.6954    0.0035154
enh80801     3  170883200  170884200      2       1  150064       1.7317     0.041666
enh80809     3  170983800  170984800      1       1  150064       2.2536      0.01211
enh80842     3  171429700  171430700      1       1  150064       1.6568      0.04878
enh80843     3  171466200  171467200      1       1  150064       1.8479      0.03231
enh80846     3  171499700  171500700      6       2  150064       1.9964     0.022943
enh80847     3  171508000  171509000      2       1  150064       2.3313    0.0098693
enh80848     3  171515600  171516600      1       1  150064       2.3048      0.01059
enh80850     3  171519200  171520200      4       2  150064       2.2414     0.012501
enh80958     3  172073300  172074300      3       2  150064       1.6708     0.047381
enh80992     3  172425500  172426500      5       2  150064       1.6654     0.047918
enh80994     3  172463800  172464800      3       1  150064       1.8401     0.032876
enh81005     3  173112200  173113200      7       3  150064       2.2723     0.011533
enh81006     3  173114300  173115300      5       2  150064       1.7661     0.038691
enh81012     3  173544500  173545500      3       1  150064       1.8383     0.033009
enh81015     3  173655700  173656700      2       1  150064       1.8661     0.031013
enh81016     3  173733600  173734600      8       2  150064       2.1445     0.015997
enh81017     3  173808200  173809200      2       1  150064       1.6662     0.047842
enh81018     3  173844800  173845800      9       2  150064       1.8799     0.030059
enh81021     3  173960600  173961600      3       2  150064        2.116     0.017171
enh81027     3  174213300  174214300      5       1  150064       2.9349    0.0016683
enh81047     3  175114900  175115900      3       1  150064       1.6809     0.046387
enh81049     3  175127300  175128300      4       2  150064       2.0493     0.020214
enh81050     3  175128700  175129700      2       1  150064       2.8055    0.0025119
enh81051     3  175149800  175150800      1       1  150064       3.3597    0.0003901
enh81064     3  176637900  176638900      6       2  150064       2.1173     0.017118
enh81068     3  176758800  176759800      1       1  150064        2.666     0.003838
enh81069     3  176768700  176769700      3       1  150064       2.7462    0.0030147
enh81070     3  176779700  176780700      1       1  150064        2.688     0.003594
enh81071     3  176787400  176788400      2       1  150064       2.3702    0.0088881
enh81072     3  176806600  176807600      4       2  150064        1.838     0.033032
enh81074     3  176821800  176822800      5       2  150064       2.9531    0.0015729
enh81077     3  176841600  176842600      4       2  150064       2.4196    0.0077679
enh81082     3  176867800  176868800      5       3  150064       2.1024     0.017758
enh81093     3  177051500  177052500      1       1  150064       2.2524      0.01215
enh81095     3  177057900  177058900      1       1  150064       2.6273     0.004303
enh81096     3  177062900  177063900      3       2  150064       1.7049     0.044104
enh81102     3  177143200  177144200      9       4  150064       1.7395     0.040971
enh81130     3  177314500  177315500      2       1  150064        2.111     0.017387
enh81133     3  177332700  177333700      4       2  150064       2.7936    0.0026061
enh81162     3  177553200  177554200      3       2  150064       1.6687     0.047587
enh81177     3  177888300  177889300      2       1  150064       2.1739     0.014856
enh81180     3  177920800  177921800      1       1  150064        2.546     0.005449
enh81181     3  177928400  177929400      7       2  150064       1.8041     0.035606
enh81182     3  178038100  178039100      7       2  150064       2.0287     0.021243
enh81183     3  178042300  178043300      1       1  150064       2.2633      0.01181
enh81244     3  179451800  179452800      2       1  150064       1.7689     0.038452
enh81253     3  179898300  179899300      2       1  150064       2.1856     0.014422
enh81254     3  180002000  180003000      2       1  150064       1.9481       0.0257
enh81256     3  180076000  180077000      4       2  150064       2.0836       0.0186
enh81257     3  180126400  180127400      4       2  150064       2.7016      0.00345
enh81264     3  180632500  180633500      1       1  150064       6.2898    1.589e-10
enh81266     3  180648800  180649800      4       2  150064       5.4646   2.3201e-08
enh81267     3  180651600  180652600      4       2  150064       5.8488   2.4754e-09
enh81275     3  181955900  181956900      1       1  150064       2.5801     0.004938
enh81284     3  182504800  182505800      1       1  150064       1.8782      0.03018
enh81286     3  182515400  182516400      1       1  150064        1.855       0.0318
enh81287     3  182527900  182528900      2       1  150064       1.7884      0.03686
enh81293     3  182627000  182628000      2       1  150064       2.4509    0.0071246
enh81296     3  182695600  182696600      1       1  150064       1.8448      0.03253
enh81300     3  182751100  182752100      6       3  150064       2.4218     0.007722
enh81310     3  182903100  182904100      1       1  150064       2.4024     0.008144
enh81325     3  183098700  183099700      3       1  150064       2.0802     0.018754
enh81350     3  183600100  183601100      2       1  150064       2.0495     0.020209
enh81351     3  183602800  183603800      7       3  150064       1.8104     0.035115
enh81418     3  184473600  184474600      3       2  150064       2.2035     0.013778
enh81433     3  184531800  184532800      2       1  150064       2.2819     0.011248
enh81434     3  184532700  184533700      3       1  150064       1.6878     0.045722
enh81451     3  185216800  185217800      1       1  150064       1.9695      0.02445
enh81466     3  185405700  185406700      2       1  150064       2.3851    0.0085365
enh81468     3  185419800  185420800      1       1  150064       1.8946      0.02907
enh81470     3  185426000  185427000      2       1  150064       2.3257     0.010018
enh81471     3  185426700  185427700      1       1  150064       2.6721     0.003769
enh81477     3  185442300  185443300      2       1  150064        2.733    0.0031385
enh81479     3  185446900  185447900      2       1  150064       1.8029     0.035703
enh81509     3  185677500  185678500      4       2  150064       2.3319    0.0098521
enh81518     3  185775400  185776400      2       1  150064       2.0255     0.021406
enh81533     3  185998800  185999800      6       3  150064       1.9533     0.025394
enh81535     3  186005500  186006500      7       3  150064       2.9115    0.0017982
enh81553     3  186507600  186508600      6       3  150064       2.4143    0.0078828
enh81573     3  186904300  186905300      2       1  150064       1.8023     0.035749
enh81575     3  186927500  186928500      2       1  150064       2.7487    0.0029916
enh81592     3  187453000  187454000      4       2  150064       1.8605     0.031411
enh81617     3  187769300  187770300      1       1  150064       1.7117      0.04348
enh81621     3  187794700  187795700      9       5  150064       2.0374     0.020805
enh81628     3  187887100  187888100      8       3  150064       4.4921   3.5266e-06
enh81633     3  187907200  187908200      4       2  150064       1.8579     0.031589
enh81635     3  187914100  187915100      4       2  150064       2.3358    0.0097514
enh81658     3  187990800  187991800      5       2  150064       1.6857     0.045929
enh81680     3  188079700  188080700     10       3  150064       2.0514     0.020113
enh81685     3  188108400  188109400      3       2  150064       2.0403     0.020659
enh81697     3  188186500  188187500      3       2  150064       4.2612   1.0166e-05
enh81698     3  188188000  188189000      3       2  150064       1.6698      0.04748
enh81700     3  188194400  188195400      3       2  150064       2.3207     0.010151
enh81722     3  188349400  188350400      3       2  150064       2.5282    0.0057319
enh81723     3  188353000  188354000      6       3  150064       2.6232    0.0043559
enh81743     3  188550200  188551200      2       1  150064       1.6838     0.046108
enh81755     3  188618500  188619500      3       2  150064       2.0885     0.018377
enh81764     3  188719100  188720100      2       1  150064       2.2897      0.01102
enh81796     3  189718500  189719500      6       3  150064       2.3531    0.0093076
enh81797     3  189721000  189722000      3       2  150064       2.4131    0.0079089
enh81798     3  189726000  189727000      3       1  150064        1.654     0.049062
enh81799     3  189729800  189730800      3       2  150064       1.9489     0.025655
enh81800     3  189732100  189733100      1       1  150064       2.9156     0.001775
enh81801     3  189735100  189736100      5       2  150064       2.0192     0.021735
enh81843     3  190240000  190241000      4       2  150064       1.9307     0.026761
enh81853     3  190436100  190437100      2       1  150064       1.9604     0.024972
enh81854     3  190783600  190784600      6       2  150064       1.8234     0.034123
enh81882     3  191492500  191493500      6       3  150064       2.5502    0.0053827
enh81884     3  191809600  191810600      4       2  150064       1.9943     0.023059
enh81924     3  193499500  193500500      2       1  150064       2.2104      0.01354
enh81925     3  193548500  193549500      2       1  150064       1.6609     0.048366
enh81928     3  193586700  193587700      7       4  150064        2.433    0.0074863
enh81929     3  193588000  193589000     11       2  150064       1.8098     0.035164
enh81938     3  193806800  193807800      4       2  150064       2.4049    0.0080891
enh81987     3  194307900  194308900      7       3  150064       1.8576     0.031616
enh81994     3  194360500  194361500      6       3  150064        1.825     0.033999
enh82019     3  194796300  194797300      8       3  150064       1.6802      0.04646
enh82045     3  194928800  194929800      1       1  150064       1.7171      0.04298
enh82057     3  195006800  195007800      1       1  150064       1.7106      0.04358
enh82107     3  195945400  195946400      3       2  150064       2.5484    0.0054108
enh82108     3  195946500  195947500      3       2  150064       2.0706     0.019196
enh82109     3  195973500  195974500      2       1  150064       3.0091      0.00131
enh82111     3  196001200  196002200      2       1  150064       1.7184     0.042859
enh82112     3  196005700  196006700      5       1  150064       1.7428     0.040681
enh82113     3  196010200  196011200      1       1  150064       1.8952      0.02903
enh82115     3  196015200  196016200      6       2  150064        2.365    0.0090155
enh82116     3  196054000  196055000      7       2  150064       2.2808     0.011281
enh82118     3  196066400  196067400      2       1  150064       2.4248    0.0076579
enh82119     3  196067700  196068700      6       3  150064        2.512    0.0060022
enh82120     3  196126100  196127100      1       1  150064       2.9415     0.001633
enh82122     3  196141000  196142000      1       1  150064       3.0899     0.001001
enh82124     3  196156800  196157800      3       2  150064       1.8914     0.029284
enh82125     3  196160000  196161000      2       1  150064       3.1878   0.00071689
enh82126     3  196166700  196167700      5       3  150064        2.303     0.010639
enh82128     3  196225400  196226400      1       1  150064       1.7678      0.03855
enh82151     3  196462200  196463200      2       1  150064       2.2439      0.01242
enh82153     3  196484500  196485500      6       3  150064       2.3279    0.0099574
enh82154     3  196499000  196500000      2       1  150064       1.9046     0.028414
enh82158     3  196519300  196520300      5       2  150064       2.5748    0.0050152
enh82172     3  196908400  196909400      2       1  150064       1.8588     0.031526
enh82177     3  196949400  196950400      4       2  150064       2.9987    0.0013557
enh82179     3  196997600  196998600      1       1  150064        2.408      0.00802
enh82180     3  197016800  197017800      2       1  150064       2.5467    0.0054377
enh82196     3  197157600  197158600      3       2  150064       1.8644     0.031135
enh82198     3  197183800  197184800      3       2  150064       1.9565     0.025205
enh82200     3  197192300  197193300      4       2  150064        2.054     0.019989
enh82201     3  197194900  197195900      3       1  150064        2.345    0.0095129
enh82203     3  197208800  197209800      4       2  150064       2.7048     0.003417
enh82204     3  197215400  197216400      6       2  150064       2.7899    0.0026359
enh82205     3  197221500  197222500      4       2  150064       3.4503   0.00027995
enh82206     3  197223200  197224200      1       1  150064       2.8096      0.00248
enh82211     3  197247400  197248400      4       2  150064       1.9261     0.027044
enh82248     4     666400     667400      3       2  150064        2.863    0.0020979
enh82250     4     671200     672200      4       2  150064       2.6132     0.004485
enh82252     4     677400     678400      1       1  150064       2.4305     0.007538
enh82255     4     683100     684100      4       2  150064       1.8117     0.035013
enh82257     4     701000     702000     11       3  150064       2.5933    0.0047528
enh82258     4     701500     702500      5       2  150064       1.9469     0.025775
enh82259     4     703000     704000      5       1  150064       2.2577     0.011983
enh82260     4     714300     715300      3       2  150064       2.6936    0.0035347
enh82262     4     717300     718300      1       1  150064       1.9425      0.02604
enh82263     4     719300     720300      2       1  150064       2.2999     0.010727
enh82265     4     734200     735200      4       2  150064       3.0973    0.0009763
enh82267     4     743500     744500      6       2  150064       3.3105   0.00046569
enh82268     4     745300     746300      2       1  150064       2.5284    0.0057299
enh82291     4    1160300    1161300      4       2  150064       1.7705     0.038321
enh82297     4    1183900    1184900      2       1  150064       1.7705     0.038323
enh82302     4    1191600    1192600      5       3  150064       2.0235     0.021512
enh82319     4    1338500    1339500      4       1  150064       2.2306     0.012855
enh82321     4    1345500    1346500      6       3  150064       2.5447    0.0054684
enh82341     4    1845100    1846100      2       1  150064       1.7663     0.038675
enh82342     4    1851600    1852600      2       1  150064       1.8622     0.031285
enh82374     4    2267600    2268600      3       2  150064       2.4332    0.0074822
enh82379     4    2331100    2332100      2       1  150064       2.3742    0.0087926
enh82447     4    2960000    2961000      1       1  150064        1.876      0.03033
enh82497     4    3766800    3767800      1       1  150064       1.7881      0.03688
enh82514     4    4445400    4446400      4       1  150064        2.366    0.0089896
enh82515     4    4448200    4449200      1       1  150064       1.8159      0.03469
enh82517     4    4475100    4476100      6       3  150064       3.0919   0.00099434
enh82518     4    4479000    4480000      3       2  150064       2.2163     0.013337
enh82519     4    4482200    4483200      4       2  150064       2.5993    0.0046702
enh82520     4    4490000    4491000      2       1  150064       1.7919     0.036571
enh82521     4    4493200    4494200      2       1  150064       2.5256    0.0057742
enh82524     4    4504200    4505200      2       1  150064       1.7055     0.044048
enh82528     4    4541300    4542300      5       2  150064       2.5781    0.0049674
enh82529     4    4544400    4545400      2       1  150064        1.997     0.022911
enh82537     4    4615000    4616000      1       1  150064       2.3378     0.009699
enh82540     4    4642100    4643100      6       3  150064       1.7938      0.03642
enh82547     4    4784200    4785200      2       1  150064       1.6832     0.046171
enh82548     4    4794200    4795200      6       3  150064       1.7712     0.038266
enh82555     4    5167100    5168100      6       2  150064       1.9326      0.02664
enh82561     4    5638800    5639800      3       1  150064       1.9858     0.023526
enh82562     4    5708100    5709100      4       2  150064       1.7617     0.039059
enh82566     4    5732900    5733900      6       2  150064       1.6557      0.04889
enh82569     4    5774700    5775700      4       2  150064       1.9745      0.02416
enh82589     4    6689700    6690700     10       4  150064       2.2895     0.011024
enh82590     4    6691200    6692200      1       1  150064       1.8193      0.03443
enh82649     4    7136400    7137400      8       3  150064       2.1365     0.016321
enh82657     4    7333500    7334500      3       2  150064       2.3309    0.0098786
enh82668     4    7752000    7753000      5       2  150064       3.2866   0.00050704
enh82678     4    7799800    7800800     11       4  150064       1.6726     0.047198
enh82755     4    8430400    8431400      3       1  150064         1.77     0.038365
enh82756     4    8437600    8438600      1       1  150064       1.6643      0.04803
enh82758     4    8440400    8441400      5       3  150064       2.1675     0.015099
enh82760     4    8474100    8475100      4       2  150064       1.6975     0.044799
enh82761     4    8508200    8509200     12       4  150064       1.6808     0.046398
enh82762     4    8517800    8518800      2       1  150064       1.9601     0.024992
enh82787     4   10076300   10077300      3       1  150064       1.6496     0.049513
enh82793     4   10109700   10110700      2       1  150064       1.7835     0.037249
enh82797     4   10130500   10131500     13       3  150064       1.9981     0.022853
enh82820     4   11000300   11001300      2       1  150064       2.9584    0.0015463
enh82845     4   13627000   13628000      2       1  150064       1.7364     0.041251
enh82855     4   13890100   13891100      5       2  150064       1.6989     0.044673
enh82869     4   14112400   14113400      4       2  150064       1.7201     0.042703
enh82875     4   14346800   14347800      5       3  150064       3.0425     0.001173
enh82884     4   15033700   15034700      5       2  150064       1.8323     0.033457
enh82920     4   15652500   15653500      1       1  150064       1.7645      0.03882
enh82922     4   15661000   15662000      3       2  150064       1.9296     0.026829
enh82932     4   15718200   15719200      3       1  150064       1.8595     0.031481
enh82947     4   16254900   16255900      7       3  150064       1.7911     0.036637
enh82949     4   16330400   16331400      3       2  150064       2.4116    0.0079418
enh82954     4   16581300   16582300      3       2  150064       1.8411       0.0328
enh82955     4   16585600   16586600     13       2  150064       2.8219    0.0023867
enh82956     4   16599700   16600700      3       2  150064       1.7895     0.036765
enh82957     4   16609200   16610200      3       2  150064         1.78     0.037538
enh82958     4   16618800   16619800      5       3  150064       1.7678     0.038547
enh82960     4   16669400   16670400      2       1  150064       2.6404    0.0041403
enh82992     4   17034900   17035900      2       1  150064       1.6887     0.045643
enh83002     4   17143700   17144700      4       2  150064       1.7024     0.044338
enh83012     4   17310900   17311900      3       2  150064       2.2833     0.011207
enh83013     4   17317700   17318700      1       1  150064       2.4598     0.006951
enh83014     4   17324900   17325900      7       3  150064       2.2795     0.011318
enh83017     4   17449500   17450500      9       3  150064       1.7416     0.040788
enh83021     4   17577600   17578600      5       1  150064       2.1161      0.01717
enh83022     4   17580200   17581200      3       2  150064       1.7988     0.036028
enh83023     4   17582200   17583200      1       1  150064       2.1821      0.01455
enh83024     4   17606400   17607400      3       1  150064       2.0262     0.021374
enh83025     4   17618100   17619100      2       1  150064       2.3636    0.0090489
enh83026     4   17619700   17620700      3       1  150064       2.3302    0.0098975
enh83027     4   17621100   17622100      3       1  150064       2.1167     0.017142
enh83028     4   17624800   17625800      4       1  150064       2.4125    0.0079226
enh83030     4   17788900   17789900      3       1  150064       1.7218     0.042557
enh83032     4   17815800   17816800      1       1  150064        2.077       0.0189
enh83033     4   17818500   17819500      2       1  150064       1.7774     0.037751
enh83036     4   18013400   18014400      1       1  150064       2.2473      0.01231
enh83037     4   18020800   18021800      4       1  150064       2.2446     0.012396
enh83040     4   18883600   18884600      4       2  150064       3.8475   5.9655e-05
enh83044     4   19388200   19389200      5       2  150064       2.7286    0.0031802
enh83045     4   19480600   19481600      6       3  150064       2.9224     0.001737
enh83046     4   19680300   19681300      4       2  150064       2.1055     0.017626
enh83048     4   19695500   19696500      4       2  150064       2.7101    0.0033635
enh83051     4   19740700   19741700      2       1  150064       2.6941    0.0035293
enh83052     4   19750200   19751200      3       2  150064       2.0233     0.021521
enh83054     4   19777700   19778700      2       1  150064       2.5172    0.0059151
enh83057     4   19947700   19948700      3       1  150064       2.2382     0.012605
enh83058     4   19962200   19963200      5       2  150064        1.931     0.026741
enh83059     4   19962700   19963700      4       2  150064       1.6946     0.045073
enh83062     4   20017200   20018200      3       2  150064       2.7798    0.0027198
enh83066     4   20045300   20046300      2       1  150064       1.7161     0.043074
enh83068     4   20196100   20197100      1       1  150064       1.9751      0.02413
enh83069     4   20205000   20206000      3       1  150064       1.8837     0.029803
enh83086     4   20464100   20465100      1       1  150064       1.7078      0.04384
enh83096     4   20605100   20606100      4       2  150064       4.0446   2.6205e-05
enh83098     4   20664000   20665000      4       2  150064        2.097     0.017999
enh83100     4   20702800   20703800      5       2  150064       1.9287     0.026885
enh83135     4   23034800   23035800      1       1  150064       1.7011      0.04446
enh83138     4   23325700   23326700      4       2  150064       1.9391     0.026247
enh83157     4   24227600   24228600      2       1  150064       2.0265     0.021356
enh83159     4   24275700   24276700      3       1  150064        1.726     0.042176
enh83160     4   24279800   24280800      3       1  150064       1.9953     0.023005
enh83161     4   24322600   24323600      1       1  150064       1.7763      0.03784
enh83164     4   24474800   24475800      2       1  150064       2.1131     0.017294
enh83184     4   24913200   24914200      2       1  150064       1.7957     0.036271
enh83200     4   25402700   25403700      4       2  150064        2.346     0.009487
enh83201     4   25407200   25408200      6       2  150064       1.8869      0.02959
enh83202     4   25450000   25451000      4       1  150064       1.9258     0.027064
enh83203     4   25450500   25451500      4       2  150064       2.6466    0.0040653
enh83212     4   25862400   25863400      2       1  150064       1.9291     0.026861
enh83214     4   25909700   25910700      6       2  150064       2.0088     0.022279
enh83216     4   25930000   25931000      4       2  150064       2.1861     0.014405
enh83218     4   25940200   25941200      3       1  150064       2.6928    0.0035429
enh83219     4   25955100   25956100     10       4  150064       3.0407    0.0011803
enh83255     4   26239600   26240600      4       2  150064       2.3838    0.0085668
enh83257     4   26244000   26245000      3       2  150064       2.8225    0.0023829
enh83263     4   26319900   26320900      1       1  150064       2.1165      0.01715
enh83270     4   26344900   26345900      1       1  150064       2.1612      0.01534
enh83273     4   26357000   26358000      2       1  150064       2.2508       0.0122
enh83278     4   26378800   26379800      1       1  150064       2.2668       0.0117
enh83281     4   26415300   26416300      2       1  150064       2.5318    0.0056736
enh83299     4   26586800   26587800      1       1  150064       3.4971    0.0002352
enh83300     4   26590600   26591600      4       1  150064       3.5956   0.00016184
enh83303     4   26686900   26687900      1       1  150064       2.6465     0.004066
enh83304     4   26688800   26689800      1       1  150064       3.2699     0.000538
enh83307     4   26732400   26733400      1       1  150064        3.145    0.0008304
enh83309     4   26782100   26783100      2       1  150064       2.4428    0.0072869
enh83311     4   26804800   26805800      2       1  150064        3.133   0.00086519
enh83312     4   26813400   26814400      2       1  150064       2.4518    0.0071075
enh83316     4   26866400   26867400      4       2  150064       1.7861     0.037042
enh83322     4   26938100   26939100      3       1  150064       1.8588     0.031529
enh83328     4   27150800   27151800      2       1  150064       2.6259    0.0043213
enh83329     4   27151600   27152600      4       2  150064       2.0039     0.022541
enh83344     4   30539000   30540000      1       1  150064       1.8662      0.03101
enh83348     4   30764800   30765800      1       1  150064       2.3023      0.01066
enh83349     4   30771500   30772500      1       1  150064       2.2994      0.01074
enh83350     4   30804000   30805000      2       1  150064       2.3696    0.0089047
enh83352     4   30947000   30948000      2       1  150064       1.6863     0.045873
enh83358     4   33717000   33718000      3       1  150064       3.0053    0.0013265
enh83359     4   33717600   33718600      1       1  150064       3.2907    0.0004997
enh83360     4   33837500   33838500      1       1  150064       3.2932    0.0004953
enh83363     4   34183000   34184000      1       1  150064       3.0027     0.001338
enh83364     4   34195300   34196300      3       1  150064       2.8767    0.0020092
enh83366     4   37605700   37606700      6       1  150064       1.7596     0.039236
enh83380     4   37814300   37815300      6       3  150064       2.6198    0.0043992
enh83392     4   37985000   37986000      5       3  150064       2.0879     0.018405
enh83395     4   38006600   38007600      6       2  150064       1.7735     0.038076
enh83398     4   38031200   38032200      4       2  150064       1.7143     0.043237
enh83403     4   38073200   38074200      5       3  150064         1.89     0.029376
enh83412     4   38121000   38122000      1       1  150064       1.7643      0.03884
enh83452     4   38692900   38693900      3       1  150064       2.1523     0.015686
enh83454     4   38725300   38726300      3       2  150064       1.6803      0.04645
enh83460     4   38857500   38858500      6       2  150064       1.8349     0.033261
enh83462     4   38859800   38860800      5       2  150064       2.2477     0.012298
enh83476     4   38990600   38991600      8       4  150064       2.0345      0.02095
enh83503     4   39504400   39505400      6       3  150064       1.8146     0.034796
enh83508     4   39541000   39542000      1       1  150064       1.9542      0.02534
enh83509     4   39546100   39547100      3       1  150064       2.3768    0.0087313
enh83516     4   39616000   39617000      6       3  150064       1.9549       0.0253
enh83518     4   39625600   39626600      2       1  150064       2.1503     0.015766
enh83520     4   39641500   39642500      1       1  150064       2.5731      0.00504
enh83536     4   39935600   39936600      7       4  150064       1.7555     0.039591
enh83537     4   39936100   39937100      4       2  150064       1.8459     0.032455
enh83545     4   40040100   40041100      5       2  150064       2.4491    0.0071613
enh83549     4   40177900   40178900      1       1  150064       2.1956      0.01406
enh83551     4   40187200   40188200      3       2  150064        1.797     0.036168
enh83570     4   40589200   40590200      1       1  150064       2.6921      0.00355
enh83572     4   40623400   40624400      4       2  150064       1.8001     0.035925
enh83685     4   47216200   47217200      2       1  150064        2.467    0.0068123
enh83686     4   47223700   47224700      1       1  150064       3.5095    0.0002245
enh83689     4   47453400   47454400      1       1  150064       2.3398     0.009647
enh83694     4   47495400   47496400      1       1  150064       2.2414       0.0125
enh83702     4   47566700   47567700      6       2  150064       1.7795      0.03758
enh83736     4   48339500   48340500      2       1  150064       1.9425      0.02604
enh83742     4   48358100   48359100      1       1  150064       2.8739     0.002027
enh83745     4   48363100   48364100      3       1  150064       2.1209     0.016964
enh83748     4   48572500   48573500      2       1  150064       1.9278     0.026938
enh83750     4   48604200   48605200      2       1  150064       2.1834     0.014502
enh83752     4   48644400   48645400      2       1  150064       1.8341     0.033319
enh83753     4   48653500   48654500      3       2  150064       2.7995    0.0025593
enh83754     4   48655600   48656600      1       1  150064       1.7022      0.04436
enh83764     4   48778200   48779200      2       1  150064       1.9604     0.024973
enh83766     4   48783000   48784000      1       1  150064        2.482     0.006533
enh83828     4   53799000   53800000      2       1  150064        1.952     0.025467
enh83842     4   53987400   53988400      5       2  150064       1.7076     0.043859
enh83864     4   54344200   54345200      2       1  150064       1.7568     0.039478
enh83872     4   54412200   54413200      2       1  150064       1.9807     0.023814
enh83879     4   54488100   54489100      3       2  150064       1.6812     0.046358
enh83880     4   54517000   54518000      4       2  150064       2.0516     0.020103
enh83932     4   54956800   54957800      1       1  150064       1.7649      0.03879
enh83933     4   55018700   55019700      2       1  150064       2.2948     0.010873
enh83935     4   55063300   55064300      5       2  150064       2.9432    0.0016241
enh83936     4   55079300   55080300      3       1  150064       2.2503     0.012214
enh83937     4   55083200   55084200      1       1  150064       2.3698       0.0089
enh83941     4   55118200   55119200      1       1  150064       2.3703     0.008888
enh83948     4   55305600   55306600      3       2  150064       2.4778    0.0066101
enh83981     4   56265600   56266600      2       1  150064       1.7153     0.043149
enh83983     4   56303400   56304400      3       2  150064       2.2626     0.011829
enh83984     4   56312300   56313300      4       2  150064       2.0447     0.020443
enh83985     4   56324300   56325300      3       2  150064       1.7071     0.043904
enh83986     4   56341400   56342400      3       1  150064       1.7526     0.039833
enh83987     4   56343900   56344900      5       3  150064       2.2205     0.013192
enh83989     4   56375400   56376400      7       3  150064       1.9551     0.025284
enh83993     4   56415100   56416100      2       1  150064       1.9785     0.023935
enh83994     4   56418800   56419800      3       1  150064       1.9348     0.026509
enh83995     4   56420000   56421000      6       2  150064       1.8119     0.035003
enh84000     4   56731900   56732900      4       2  150064       2.0486     0.020248
enh84014     4   57372400   57373400      7       3  150064       1.8124     0.034959
enh84017     4   57479600   57480600      3       2  150064       1.7804     0.037509
enh84020     4   57597800   57598800      2       1  150064        1.761     0.039122
enh84050     4   57961100   57962100      5       2  150064       2.1775     0.014721
enh84051     4   57964600   57965600      1       1  150064        1.673      0.04716
enh84052     4   57967800   57968800      1       1  150064       1.6622      0.04824
enh84053     4   57969200   57970200      1       1  150064        2.077       0.0189
enh84059     4   57985600   57986600      5       3  150064        1.707     0.043907
enh84075     4   62185800   62186800      2       1  150064       1.8539     0.031874
enh84079     4   62386200   62387200      4       1  150064        2.237     0.012645
enh84083     4   66249500   66250500      2       1  150064       2.4994    0.0062193
enh84084     4   66367700   66368700      2       1  150064       1.6845     0.046038
enh84085     4   66373700   66374700      8       4  150064       2.4823    0.0065268
enh84086     4   66376100   66377100      7       3  150064       1.6713     0.047327
enh84087     4   66378300   66379300      5       2  150064       3.6869   0.00011352
enh84102     4   68546100   68547100      1       1  150064       1.9131      0.02787
enh84103     4   68551200   68552200      2       1  150064       2.5517    0.0053601
enh84104     4   68553100   68554100      5       2  150064         2.05     0.020184
enh84105     4   68563800   68564800      4       2  150064       2.8429     0.002235
enh84106     4   68564600   68565600      3       1  150064       2.7744    0.0027653
enh84107     4   68567700   68568700      4       2  150064       3.3077   0.00047037
enh84108     4   68579300   68580300      2       1  150064       3.2434   0.00059065
enh84144     4   71381800   71382800      9       2  150064       1.8548     0.031811
enh84219     4   72425600   72426600      3       1  150064       1.7828      0.03731
enh84231     4   73432600   73433600      2       1  150064       2.8718    0.0020405
enh84234     4   73682400   73683400      5       1  150064       2.5727     0.005046
enh84237     4   73836300   73837300      1       1  150064       2.1146      0.01723
enh84238     4   73840400   73841400      1       1  150064       2.2688      0.01164
enh84253     4   74140200   74141200      1       1  150064       1.7348      0.04139
enh84308     4   75022100   75023100      1       1  150064       2.1452      0.01597
enh84325     4   75369100   75370100      7       1  150064       2.3471    0.0094603
enh84326     4   75370900   75371900      7       1  150064       2.2843     0.011178
enh84327     4   75402900   75403900      7       2  150064       2.3475    0.0094503
enh84385     4   77127500   77128500      4       2  150064       2.2392     0.012571
enh84396     4   77298200   77299200      2       1  150064       1.7072     0.043889
enh84400     4   77456700   77457700     10       1  150064       1.8187     0.034478
enh84401     4   77460900   77461900      4       2  150064       1.8469      0.03238
enh84403     4   77472100   77473100      6       2  150064       2.7703    0.0027998
enh84413     4   77526000   77527000      1       1  150064       2.3729     0.008824
enh84414     4   77528300   77529300      2       1  150064       1.8516     0.032039
enh84415     4   77532200   77533200      2       1  150064       2.2832      0.01121
enh84420     4   77560000   77561000      3       1  150064       2.3226       0.0101
enh84423     4   77579500   77580500      1       1  150064        1.732      0.04164
enh84431     4   77627400   77628400      4       1  150064       1.7341     0.041451
enh84433     4   77645500   77646500      3       2  150064       1.7674     0.038584
enh84514     4   79219000   79220000      1       1  150064       2.0435       0.0205
enh84567     4   80990100   80991100      1       1  150064       3.0418     0.001176
enh84582     4   81113800   81114800      4       2  150064         2.23     0.012875
enh84583     4   81124400   81125400      6       2  150064       2.5269    0.0057538
enh84584     4   81127500   81128500      3       1  150064       2.8021    0.0025385
enh84587     4   81146400   81147400      4       1  150064       2.9413    0.0016344
enh84588     4   81151700   81152700      6       3  150064       3.0841    0.0010207
enh84589     4   81153300   81154300      9       3  150064       2.1239     0.016839
enh84591     4   81160900   81161900      2       1  150064       1.7366     0.041232
enh84596     4   81195800   81196800      4       1  150064       2.1673     0.015104
enh84597     4   81196300   81197300      4       1  150064       2.5976    0.0046941
enh84609     4   82057200   82058200      1       1  150064       1.9606      0.02496
enh84630     4   83281300   83282300      2       1  150064       2.1198     0.017013
enh84632     4   83285400   83286400      1       1  150064        2.389     0.008448
enh84657     4   83732900   83733900      1       1  150064         1.89      0.02938
enh84659     4   83754800   83755800      4       1  150064       1.7723     0.038172
enh84669     4   83909500   83910500      2       1  150064       2.5175    0.0059094
enh84670     4   83911000   83912000      2       1  150064       2.2414     0.012499
enh84679     4   84071000   84072000      1       1  150064       1.7183      0.04287
enh84694     4   84436900   84437900      4       2  150064       1.6714     0.047318
enh84696     4   84469400   84470400      2       1  150064       2.1792     0.014659
enh84698     4   84479400   84480400      7       2  150064       2.8226    0.0023821
enh84699     4   84482100   84483100      3       2  150064       1.6564     0.048825
enh84700     4   84539400   84540400      3       1  150064       2.6331    0.0042304
enh84701     4   84551100   84552100      1       1  150064       1.9612      0.02493
enh84709     4   85594500   85595500      2       1  150064       2.3121     0.010386
enh84747     4   86706400   86707400      3       2  150064       2.3566     0.009222
enh84765     4   86850200   86851200      3       2  150064       2.2056     0.013707
enh84768     4   86887000   86888000      4       2  150064       1.9979     0.022862
enh84773     4   86955700   86956700      3       2  150064       2.0842      0.01857
enh84775     4   86957700   86958700      2       1  150064       2.1768     0.014747
enh84778     4   87139900   87140900      4       2  150064       1.7717     0.038226
enh84803     4   87812200   87813200      2       1  150064       2.7537    0.0029461
enh84804     4   87813800   87814800      3       1  150064        2.604    0.0046067
enh84805     4   87815500   87816500      3       1  150064       2.0807     0.018733
enh84806     4   87825200   87826200      4       2  150064        1.715     0.043176
enh84808     4   87840700   87841700      1       1  150064       2.6554     0.003961
enh84809     4   87843200   87844200      2       1  150064       2.0795     0.018784
enh84812     4   87857800   87858800      2       1  150064       2.1823     0.014544
enh84813     4   87860400   87861400      1       1  150064       2.8133     0.002452
enh84815     4   87867800   87868800      2       1  150064       2.8693    0.0020568
enh84819     4   87895300   87896300      1       1  150064       2.7898     0.002637
enh84820     4   87898400   87899400      5       2  150064       2.8232    0.0023776
enh84823     4   87929900   87930900      2       1  150064       3.0005    0.0013479
enh84827     4   87940100   87941100      3       1  150064       3.0524    0.0011351
enh84828     4   87946100   87947100      1       1  150064       2.7943     0.002601
enh84829     4   87950700   87951700      4       2  150064       2.3684    0.0089321
enh84830     4   87952300   87953300      2       1  150064       1.9813     0.023781
enh84831     4   87954600   87955600      3       1  150064       2.4916    0.0063581
enh84833     4   87960300   87961300      2       1  150064       2.6756    0.0037299
enh84835     4   87964000   87965000      1       1  150064       2.6265     0.004313
enh84836     4   87965400   87966400      2       1  150064       2.1038     0.017699
enh84838     4   87971500   87972500      4       2  150064       1.8897     0.029399
enh84839     4   87975700   87976700      7       3  150064       2.3092     0.010467
enh84840     4   87979100   87980100      4       1  150064       1.9778     0.023976
enh84849     4   88024400   88025400      3       1  150064       1.7177     0.042927
enh84852     4   88109800   88110800      3       2  150064       2.1855     0.014428
enh84856     4   88156100   88157100      1       1  150064       1.7099      0.04364
enh84870     4   88476600   88477600      4       2  150064       1.8689     0.030818
enh84875     4   88719800   88720800      3       2  150064       1.7204     0.042683
enh84954     4   89885000   89886000      4       1  150064       1.7437     0.040602
enh84975     4   90629800   90630800      1       1  150064       2.8863     0.001949
enh84983     4   90819300   90820300      7       2  150064       1.7171     0.042985
enh84994     4   95130400   95131400      1       1  150064       1.8048      0.03555
enh84998     4   95286200   95287200      1       1  150064       1.7183      0.04287
enh85050     4   95799200   95800200      2       1  150064       1.7794     0.037584
enh85060     4   96102000   96103000      3       1  150064       1.7674     0.038577
enh85066     4   96225400   96226400      3       1  150064       1.9972     0.022899
enh85067     4   96239600   96240600      3       2  150064       2.4924    0.0063434
enh85068     4   96284100   96285100      5       3  150064       1.9158     0.027694
enh85072     4   96459900   96460900      3       2  150064       1.7131     0.043346
enh85078     4   97596700   97597700      6       2  150064        2.013     0.022056
enh85089     4   99298400   99299400      2       1  150064       1.8555     0.031766
enh85100     4   99403300   99404300      3       2  150064       1.9621     0.024874
enh85102     4   99416300   99417300      2       1  150064       2.0368     0.020833
enh85106     4   99444100   99445100      1       1  150064       1.7069      0.04392
enh85108     4   99449700   99450700      1       1  150064       1.7303      0.04179
enh85109     4   99465800   99466800      4       2  150064         2.49    0.0063874
enh85110     4   99467100   99468100      6       2  150064       2.0905     0.018286
enh85111     4   99468400   99469400      2       1  150064       2.2797     0.011311
enh85113     4   99477000   99478000      5       2  150064       2.1254     0.016778
enh85116     4   99490000   99491000      3       2  150064       1.8183      0.03451
enh85183     4  100316000  100317000      3       2  150064       1.7316     0.041675
enh85193     4  100806900  100807900      1       1  150064       1.6884      0.04567
enh85194     4  100815800  100816800      6       2  150064       1.7416     0.040791
enh85197     4  100919200  100920200      2       1  150064       2.9503    0.0015871
enh85200     4  101017000  101018000      4       2  150064       2.5487    0.0054055
enh85202     4  101210500  101211500      6       2  150064       1.9964     0.022943
enh85206     4  101269400  101270400      4       2  150064       3.0265    0.0012371
enh85207     4  101341600  101342600      4       2  150064       2.0769     0.018905
enh85212     4  101902700  101903700      1       1  150064       2.2511      0.01219
enh85213     4  101904200  101905200      4       2  150064       3.0586    0.0011118
enh85217     4  101957800  101958800      3       1  150064        2.272     0.011542
enh85219     4  102024100  102025100      1       1  150064         2.09      0.01831
enh85227     4  102112500  102113500      3       1  150064       1.9254     0.027088
enh85229     4  102121900  102122900      3       1  150064       1.9118     0.027951
enh85231     4  102132200  102133200      5       2  150064       1.8772     0.030245
enh85236     4  102159900  102160900      3       1  150064       1.7503     0.040034
enh85257     4  102786400  102787400      7       3  150064       2.7376    0.0030948
enh85259     4  102897900  102898900      3       2  150064       2.0125     0.022086
enh85279     4  103605400  103606400      2       1  150064       2.1528     0.015666
enh85282     4  103617100  103618100      1       1  150064        2.417     0.007825
enh85283     4  103633700  103634700      3       1  150064        2.323      0.01009
enh85284     4  103655500  103656500      1       1  150064        2.895     0.001896
enh85285     4  103674600  103675600      2       1  150064       2.0336     0.020998
enh85286     4  103680200  103681200      2       1  150064       3.0803    0.0010341
enh85287     4  103710500  103711500      3       1  150064       3.5219   0.00021427
enh85288     4  103731700  103732700      6       2  150064       4.0332   2.7515e-05
enh85289     4  103735700  103736700      3       1  150064       3.8649    5.557e-05
enh85291     4  103788200  103789200      1       1  150064       3.8858      5.1e-05
enh85294     4  103799500  103800500      3       1  150064       3.6459   0.00013324
enh85295     4  103932400  103933400      4       2  150064       3.4852   0.00024587
enh85296     4  103939200  103940200      2       1  150064       3.5984   0.00016012
enh85305     4  104058100  104059100      1       1  150064       2.3586     0.009171
enh85310     4  105445200  105446200      4       2  150064       3.8739   5.3558e-05
enh85330     4  106628000  106629000      1       1  150064        2.009      0.02227
enh85332     4  106631400  106632400      1       1  150064       2.0505      0.02016
enh85342     4  107194500  107195500      2       1  150064       1.8752     0.030382
enh85361     4  107989700  107990700      4       2  150064        2.162      0.01531
enh85393     4  108851200  108852200      4       1  150064       2.3261     0.010008
enh85394     4  108853400  108854400      4       1  150064       1.8969     0.028921
enh85404     4  109060200  109061200      2       1  150064       1.8816     0.029947
enh85405     4  109114500  109115500      1       1  150064       1.8697      0.03076
enh85407     4  109267100  109268100      4       2  150064       1.9632     0.024814
enh85414     4  109481500  109482500      5       1  150064       2.1437     0.016027
enh85417     4  109544600  109545600      1       1  150064       2.0204      0.02167
enh85458     4  110833700  110834700      1       1  150064       3.3573    0.0003935
enh85459     4  110842100  110843100      3       1  150064        2.422    0.0077167
enh85460     4  110901100  110902100      2       1  150064       2.3197     0.010178
enh85476     4  111120200  111121200      1       1  150064       1.6484      0.04964
enh85485     4  111461600  111462600      2       1  150064       1.9299     0.026811
enh85546     4  114037600  114038600      2       1  150064       3.3597   0.00039017
enh85548     4  114066400  114067400      4       2  150064        2.871    0.0020458
enh85549     4  114068200  114069200      4       2  150064       3.9081   4.6512e-05
enh85588     4  114587200  114588200      3       1  150064       2.2112     0.013512
enh85597     4  114616600  114617600      2       1  150064       2.1916     0.014206
enh85598     4  114621300  114622300      3       1  150064       2.2875     0.011084
enh85643     4  115057000  115058000      1       1  150064       1.8392      0.03294
enh85644     4  115101300  115102300      3       1  150064        1.711     0.043541
enh85645     4  115171000  115172000      4       2  150064       2.2332     0.012767
enh85646     4  115184100  115185100      3       2  150064       2.2737     0.011491
enh85649     4  115199900  115200900      1       1  150064       2.7732     0.002775
enh85656     4  118246200  118247200      3       1  150064       1.7737     0.038053
enh85662     4  119248900  119249900      5       2  150064       1.8416     0.032766
enh85667     4  119268400  119269400      1       1  150064       2.1848      0.01445
enh85669     4  119294400  119295400      2       1  150064       1.8139     0.034849
enh85676     4  119604300  119605300      4       2  150064       1.8435     0.032626
enh85679     4  119652400  119653400      2       1  150064       1.8118     0.035009
enh85685     4  119684900  119685900      1       1  150064       1.8906      0.02934
enh85730     4  120037800  120038800      1       1  150064       1.8834      0.02982
enh85791     4  120973900  120974900      4       2  150064        1.946     0.025825
enh85803     4  121630700  121631700      1       1  150064        1.872       0.0306
enh85806     4  121762600  121763600      2       1  150064       1.7609     0.039131
enh85836     4  122710800  122711800      3       2  150064       2.1197     0.017017
enh85845     4  122965900  122966900      6       3  150064       1.7391      0.04101
enh85846     4  123021100  123022100      2       1  150064       2.4466    0.0072114
enh85847     4  123038700  123039700      1       1  150064       1.8861      0.02964
enh85882     4  123795400  123796400      6       3  150064       1.7403     0.040902
enh85884     4  123817900  123818900      9       4  150064       1.7939     0.036416
enh85885     4  123821400  123822400      2       1  150064       1.7043     0.044163
enh85888     4  123835300  123836300      3       1  150064       2.5509    0.0053718
enh85889     4  123838400  123839400      2       1  150064       2.6798    0.0036828
enh85892     4  123938900  123939900      1       1  150064       1.9899       0.0233
enh85898     4  124048600  124049600      1       1  150064       1.9662      0.02464
enh85915     4  124373800  124374800      2       1  150064       1.6871      0.04579
enh85943     4  124777600  124778600      1       1  150064       1.6813      0.04635
enh85985     4  125857300  125858300      5       2  150064       2.1143     0.017244
enh85986     4  125861000  125862000      6       2  150064       1.6701     0.047447
enh85987     4  125868700  125869700      2       1  150064       2.0464     0.020357
enh86004     4  126315800  126316800      2       1  150064       1.7419     0.040763
enh86005     4  126352800  126353800      2       1  150064       1.9237     0.027196
enh86020     4  127454200  127455200      2       1  150064        1.924     0.027179
enh86048     4  128421900  128422900      6       3  150064       1.9024     0.028561
enh86052     4  128619800  128620800      2       1  150064       2.1117     0.017356
enh86069     4  129149400  129150400      2       1  150064       1.8349     0.033259
enh86070     4  129162200  129163200      3       1  150064       2.0241     0.021479
enh86072     4  129200500  129201500      1       1  150064       1.9384      0.02629
enh86073     4  129205100  129206100      1       1  150064       1.7304      0.04178
enh86075     4  129243100  129244100      3       2  150064       2.7943    0.0026004
enh86081     4  129306800  129307800      4       2  150064       2.6691    0.0038022
enh86082     4  129314200  129315200      6       3  150064       2.0561     0.019886
enh86084     4  129373200  129374200      2       1  150064        2.034     0.020977
enh86087     4  129389100  129390100      2       1  150064       1.8834     0.029823
enh86089     4  129405200  129406200      1       1  150064       2.2043      0.01375
enh86106     4  129581500  129582500      2       1  150064       1.7986     0.036042
enh86174     4  138308800  138309800      3       1  150064       1.7213     0.042602
enh86176     4  138342800  138343800     13       6  150064       1.9198     0.027443
enh86185     4  138479900  138480900      4       1  150064       2.0946     0.018103
enh86190     4  138544000  138545000      4       2  150064       1.9676     0.024557
enh86192     4  138571300  138572300      3       2  150064       1.7039     0.044195
enh86194     4  138580600  138581600      2       1  150064       2.4225    0.0077064
enh86197     4  138598100  138599100      3       2  150064       1.9036     0.028483
enh86228     4  139326400  139327400      5       3  150064       2.3609    0.0091151
enh86231     4  139483300  139484300      4       2  150064       2.0211     0.021632
enh86246     4  139812700  139813700      1       1  150064        1.786      0.03705
enh86254     4  139938400  139939400      3       2  150064       2.7232     0.003233
enh86255     4  139941100  139942100      2       1  150064       2.8693     0.002057
enh86256     4  139946100  139947100      3       2  150064       2.6905     0.003567
enh86257     4  139949000  139950000      1       1  150064       2.7598     0.002892
enh86261     4  140002300  140003300      1       1  150064       2.6525     0.003995
enh86262     4  140065400  140066400      4       2  150064       2.3645    0.0090284
enh86263     4  140074500  140075500      1       1  150064       3.2176    0.0006463
enh86265     4  140093000  140094000      3       2  150064       1.9157     0.027702
enh86266     4  140164900  140165900      4       2  150064       2.8923    0.0019124
enh86268     4  140187900  140188900      2       1  150064       1.8131     0.034907
enh86285     4  140461600  140462600      3       1  150064       2.2883     0.011061
enh86286     4  140472300  140473300      1       1  150064       2.3109      0.01042
enh86288     4  140513800  140514800      1       1  150064       1.6754      0.04693
enh86306     4  140735700  140736700      4       1  150064       3.1349   0.00085947
enh86326     4  140958100  140959100      3       2  150064       1.8123     0.034971
enh86341     4  141016400  141017400      1       1  150064       2.7132     0.003332
enh86370     4  141444100  141445100      1       1  150064       1.7094      0.04369
enh86384     4  141856000  141857000      6       3  150064       2.7511    0.0029702
enh86385     4  141859600  141860600      5       1  150064       2.7941    0.0026023
enh86386     4  141864700  141865700      1       1  150064       2.7438     0.003037
enh86387     4  141868200  141869200      5       2  150064       3.0701    0.0010701
enh86388     4  141942100  141943100      2       1  150064       1.6736     0.047107
enh86398     4  142143400  142144400      1       1  150064       2.2479      0.01229
enh86428     4  142708800  142709800      3       2  150064       1.7442     0.040558
enh86440     4  143163400  143164400      2       1  150064       2.0263     0.021369
enh86441     4  143169800  143170800      3       2  150064       2.0264      0.02136
enh86443     4  143185400  143186400      1       1  150064       2.1584      0.01545
enh86444     4  143191100  143192100      1       1  150064       1.8255      0.03396
enh86445     4  143194900  143195900      3       1  150064       1.9348      0.02651
enh86457     4  143317100  143318100      1       1  150064       1.8005      0.03589
enh86462     4  143468800  143469800      5       2  150064       1.8222     0.034216
enh86466     4  143488500  143489500      5       2  150064       1.8217     0.034249
enh86470     4  143664100  143665100      2       1  150064       2.4442    0.0072595
enh86486     4  144296500  144297500      2       1  150064       1.7799     0.037544
enh86491     4  144318000  144319000      2       1  150064       2.8485    0.0021966
enh86492     4  144325400  144326400      1       1  150064        2.138      0.01626
enh86496     4  144479400  144480400      5       2  150064       2.8259    0.0023571
enh86497     4  144507000  144508000      1       1  150064       3.2628    0.0005516
enh86589     4  147981100  147982100      2       1  150064       2.2347      0.01272
enh86590     4  148024000  148025000      5       2  150064       3.1704   0.00076123
enh86616     4  148498600  148499600      2       1  150064       1.8824     0.029893
enh86680     4  148977700  148978700      1       1  150064       2.1399      0.01618
enh86686     4  149274800  149275800      2       1  150064       1.6836     0.046129
enh86706     4  150701900  150702900      5       3  150064       1.8107     0.035091
enh86725     4  151061300  151062300      1       1  150064       1.6611      0.04835
enh86733     4  151138000  151139000      3       2  150064       1.6566       0.0488
enh86735     4  151145900  151146900      1       1  150064        1.985      0.02357
enh86737     4  151157900  151158900      3       1  150064       1.8289     0.033704
enh86740     4  151165400  151166400      4       2  150064       2.2945     0.010882
enh86743     4  151204400  151205400      4       2  150064       1.6575     0.048709
enh86747     4  151244500  151245500      6       3  150064       1.9269     0.026996
enh86756     4  151490500  151491500      3       2  150064       1.7912     0.036629
enh86762     4  151871600  151872600      2       1  150064         1.79     0.036729
enh86854     4  154056000  154057000      2       1  150064       2.0554      0.01992
enh86908     4  154532500  154533500      1       1  150064       1.6664      0.04782
enh86911     4  154597600  154598600      5       2  150064       1.7216     0.042575
enh86917     4  155045500  155046500      1       1  150064       2.0054      0.02246
enh86937     4  156513800  156514800      4       2  150064       1.6471     0.049773
enh86941     4  156550400  156551400     10       2  150064       2.0854     0.018517
enh86959     4  156894900  156895900      3       2  150064       1.6625     0.048206
enh86968     4  157219100  157220100      4       2  150064       2.0995     0.017885
enh86969     4  157233200  157234200      2       1  150064       1.6516     0.049311
enh86970     4  157242600  157243600      3       1  150064       1.9468     0.025778
enh86973     4  157309600  157310600      3       1  150064       1.9934      0.02311
enh86974     4  157311400  157312400      1       1  150064       1.7801      0.03753
enh86975     4  157341500  157342500      3       1  150064       2.1916     0.014204
enh86980     4  157515500  157516500      4       2  150064       1.7702     0.038347
enh86981     4  157519000  157520000      3       1  150064       2.7566    0.0029204
enh86983     4  157535900  157536900      5       1  150064       1.7225     0.042488
enh86985     4  157559300  157560300      3       1  150064       2.3242     0.010058
enh86986     4  157563200  157564200      6       3  150064       2.3621    0.0090854
enh87007     4  157755200  157756200      2       1  150064       1.9513     0.025512
enh87010     4  157804900  157805900      3       1  150064       1.6904     0.045479
enh87080     4  159671300  159672300      2       1  150064       1.8012     0.035832
enh87081     4  159675500  159676500      1       1  150064       2.5579     0.005266
enh87083     4  159691800  159692800      1       1  150064       1.9175      0.02759
enh87086     4  159697000  159698000     11       3  150064       1.8101      0.03514
enh87088     4  159699600  159700600      3       1  150064        1.769     0.038449
enh87089     4  159704100  159705100      3       1  150064       2.1406     0.016154
enh87090     4  159707100  159708100      1       1  150064       2.2286      0.01292
enh87102     4  159823500  159824500      2       1  150064       1.8648     0.031107
enh87104     4  159833600  159834600      3       1  150064       2.0387     0.020742
enh87105     4  159835300  159836300      5       1  150064        1.899     0.028783
enh87148     4  160319100  160320100      3       1  150064       1.7938     0.036424
enh87149     4  160321300  160322300      3       1  150064       1.7785     0.037658
enh87159     4  160437300  160438300     10       4  150064       2.0016     0.022663
enh87164     4  162617600  162618600      2       1  150064       1.8691     0.030805
enh87178     4  164614800  164615800      1       1  150064       1.7054      0.04406
enh87181     4  165124800  165125800      2       1  150064       3.5221    0.0002141
enh87188     4  165898800  165899800      2       1  150064       1.8408     0.032823
enh87199     4  166233000  166234000      1       1  150064       1.9413      0.02611
enh87203     4  166382200  166383200      2       1  150064       1.8188     0.034471
enh87209     4  167240000  167241000      1       1  150064       2.4325     0.007497
enh87212     4  167952700  167953700      6       2  150064       3.1306   0.00087233
enh87223     4  169240400  169241400      2       1  150064       1.7671     0.038602
enh87251     4  169531800  169532800      3       1  150064       1.9776     0.023989
enh87255     4  169551100  169552100      1       1  150064       2.0976      0.01797
enh87308     4  169786500  169787500      3       1  150064       2.1048     0.017653
enh87325     4  169991400  169992400      6       3  150064       2.3648    0.0090202
enh87327     4  170020300  170021300      2       1  150064       2.7468    0.0030094
enh87331     4  170055100  170056100      1       1  150064       2.7011     0.003456
enh87333     4  170069000  170070000      3       1  150064       2.5547    0.0053142
enh87335     4  170080200  170081200      1       1  150064       2.3657     0.008998
enh87336     4  170082100  170083100      2       1  150064       2.4207    0.0077455
enh87337     4  170083500  170084500      3       1  150064        2.016     0.021899
enh87338     4  170085300  170086300      5       2  150064       1.7175     0.042944
enh87339     4  170087200  170088200      3       1  150064        2.297     0.010809
enh87340     4  170089100  170090100      2       1  150064       2.4237    0.0076823
enh87342     4  170092900  170093900      1       1  150064       2.2226      0.01312
enh87351     4  170124900  170125900      3       2  150064       1.9882     0.023397
enh87374     4  170199800  170200800      3       2  150064       4.1781   1.4698e-05
enh87375     4  170204100  170205100      2       1  150064       1.9048     0.028405
enh87376     4  170226500  170227500      4       2  150064       4.4322   4.6648e-06
enh87377     4  170236200  170237200      3       1  150064       4.2191   1.2264e-05
enh87378     4  170257400  170258400      1       1  150064       2.3736     0.008807
enh87379     4  170263000  170264000      2       1  150064       4.5406   2.8046e-06
enh87380     4  170266400  170267400      4       2  150064       3.8522    5.854e-05
enh87381     4  170284200  170285200      3       1  150064       2.9053    0.0018345
enh87382     4  170305000  170306000      1       1  150064       5.2165    9.119e-08
enh87383     4  170318900  170319900      1       1  150064       4.6599    1.582e-06
enh87384     4  170325800  170326800      1       1  150064       4.6373    1.765e-06
enh87385     4  170328000  170329000      6       3  150064       5.2176   9.0646e-08
enh87386     4  170331800  170332800      5       2  150064       4.4231   4.8648e-06
enh87388     4  170406400  170407400      4       1  150064       1.8328     0.033418
enh87389     4  170477800  170478800      5       3  150064       3.0772    0.0010448
enh87390     4  170525500  170526500      3       2  150064       4.2498   1.0698e-05
enh87391     4  170531400  170532400      5       2  150064       1.6846     0.046029
enh87393     4  170540000  170541000      3       2  150064       4.9788   3.1997e-07
enh87395     4  170580100  170581100      3       2  150064       3.9536    3.849e-05
enh87396     4  170582400  170583400      3       2  150064       3.3682   0.00037826
enh87397     4  170584700  170585700      5       2  150064       4.2161   1.2429e-05
enh87399     4  170645200  170646200      5       2  150064       4.6055   2.0571e-06
enh87405     4  170846700  170847700     11       1  150064        2.678    0.0037037
enh87413     4  171593500  171594500      3       1  150064       1.8466     0.032404
enh87429     4  174042000  174043000      3       2  150064       1.6765     0.046823
enh87439     4  174185500  174186500      4       2  150064       1.7445     0.040533
enh87463     4  175245400  175246400      2       1  150064       2.0941     0.018124
enh87472     4  176333700  176334700      1       1  150064       1.8115      0.03503
enh87486     4  177198100  177199100      1       1  150064       1.7222      0.04252
enh87516     4  177556400  177557400      1       1  150064       1.9669       0.0246
enh87575     4  178160000  178161000      4       2  150064       1.7209     0.042639
enh87589     4  178361600  178362600      3       1  150064       1.9138     0.027821
enh87603     4  180526300  180527300      3       1  150064       1.7421     0.040748
enh87617     4  182742900  182743900      4       2  150064       2.0473     0.020312
enh87648     4  183514500  183515500      1       1  150064       2.1086      0.01749
enh87652     4  183670600  183671600      3       2  150064       4.0297   2.7923e-05
enh87653     4  183673100  183674100      4       2  150064       1.6491     0.049562
enh87663     4  183859100  183860100      1       1  150064       2.6627     0.003876
enh87670     4  184028000  184029000      1       1  150064       2.3286     0.009941
enh87674     4  184039400  184040400      4       1  150064       2.2833     0.011205
enh87675     4  184040300  184041300      4       1  150064       2.3195     0.010183
enh87676     4  184045800  184046800      7       3  150064       1.9136     0.027838
enh87706     4  184327800  184328800      7       2  150064       2.1191     0.017041
enh87718     4  184492200  184493200      8       2  150064       2.2386      0.01259
enh87738     4  185020300  185021300      2       1  150064       2.2253      0.01303
enh87741     4  185185100  185186100      7       2  150064       2.9203    0.0017483
enh87742     4  185186600  185187600      1       1  150064       2.9359     0.001663
enh87756     4  185321500  185322500      3       2  150064       2.9849    0.0014186
enh87758     4  185338400  185339400      6       3  150064       1.9499     0.025594
enh87772     4  185392300  185393300      4       1  150064        2.034     0.020978
enh87775     4  185434300  185435300      3       2  150064        2.198     0.013974
enh87778     4  185520200  185521200      1       1  150064       1.8774      0.03023
enh87780     4  185566600  185567600      2       1  150064       1.8073     0.035355
enh87792     4  185667400  185668400      3       1  150064       1.7387     0.041039
enh87823     4  186175000  186176000      5       3  150064       1.8279     0.033785
enh87824     4  186177200  186178200      7       1  150064       2.0098     0.022228
enh87828     4  186204500  186205500      2       1  150064       2.1163      0.01716
enh87829     4  186207300  186208300      2       1  150064       1.9829     0.023691
enh87830     4  186226900  186227900      1       1  150064       2.4069     0.008044
enh87843     4  186425800  186426800      3       1  150064        1.854     0.031871
enh87878     4  186988900  186989900      2       1  150064        2.154      0.01562
enh87920     4  187710200  187711200      2       1  150064       1.9351     0.026487
enh87931     4  187761800  187762800      6       3  150064       2.4208    0.0077424
enh87933     4  187766200  187767200      8       3  150064       1.9588     0.025071
enh87946     4  188049900  188050900      6       1  150064       1.7765     0.037821
enh87951     4  188157500  188158500      6       1  150064       2.1592     0.015416
enh87971     4  189216500  189217500      7       3  150064       1.6529     0.049179
enh87972     4  189308400  189309400      6       4  150064        1.953     0.025412
enh88021     5     378500     379500      2       1  150064       1.9204     0.027405
enh88054     5    1103000    1104000      4       2  150064       2.2067     0.013666
enh88055     5    1110200    1111200      1       1  150064       2.2613      0.01187
enh88070     5    1517600    1518600     12       3  150064       2.5295    0.0057105
enh88111     5    5419700    5420700     12       2  150064       2.7351    0.0031177
enh88113     5    5431900    5432900      3       2  150064       3.3522   0.00040091
enh88114     5    5473200    5474200      3       2  150064        4.278   9.4308e-06
enh88115     5    5493900    5494900      3       2  150064       2.4642    0.0068667
enh88121     5    6630900    6631900      2       1  150064       2.2091     0.013584
enh88124     5    6704600    6705600      3       1  150064       2.3348    0.0097782
enh88126     5    6718900    6719900      2       1  150064       2.9566    0.0015553
enh88127     5    6723300    6724300     10       4  150064        1.864     0.031161
enh88129     5    6729700    6730700      5       3  150064       2.4523    0.0070977
enh88130     5    6731100    6732100      4       2  150064       2.1048     0.017653
enh88131     5    6734200    6735200      6       3  150064       3.2888   0.00050301
enh88132     5    6766000    6767000      3       1  150064       1.8638     0.031175
enh88133     5    7321400    7322400      4       2  150064       2.3109      0.01042
enh88234     5    9782500    9783500      2       1  150064       2.6527    0.0039927
enh88243     5   10018300   10019300      1       1  150064       1.8818      0.02993
enh88278     5   10471400   10472400      2       1  150064       1.7006     0.044512
enh88307     5   10631900   10632900     12       2  150064       2.1111      0.01738
enh88308     5   10635300   10636300      7       1  150064       2.3192     0.010192
enh88309     5   10663600   10664600      3       1  150064       1.6639     0.048065
enh88385     5   14200200   14201200      3       2  150064       1.8269     0.033859
enh88406     5   14305000   14306000      1       1  150064       1.7665      0.03866
enh88440     5   14660200   14661200      1       1  150064       2.5045     0.006131
enh88443     5   14667600   14668600      3       1  150064       1.7079     0.043831
enh88444     5   14671700   14672700      1       1  150064       2.0484      0.02026
enh88445     5   14675700   14676700      1       1  150064       1.8928      0.02919
enh88472     5   14920000   14921000      2       1  150064       1.6896     0.045554
enh88484     5   15285500   15286500      1       1  150064        1.707      0.04391
enh88511     5   15929300   15930300      2       1  150064       2.4232    0.0076917
enh88512     5   15938500   15939500      1       1  150064       2.7967     0.002581
enh88526     5   16539700   16540700      2       1  150064       2.5106    0.0060262
enh88527     5   16569200   16570200      1       1  150064       1.6963      0.04491
enh88560     5   16884200   16885200      5       3  150064       1.7097     0.043656
enh88622     5   17251900   17252900      1       1  150064       1.8555      0.03176
enh88643     5   19928400   19929400      1       1  150064        2.235      0.01271
enh88751     5   32709000   32710000      2       1  150064        1.717     0.042987
enh88787     5   33258000   33259000      1       1  150064       1.9217      0.02732
enh88790     5   33272100   33273100      6       3  150064       2.5179    0.0059034
enh88793     5   33306500   33307500      4       1  150064       1.8112     0.035052
enh88794     5   33311100   33312100      2       1  150064       1.9012     0.028638
enh88795     5   33315700   33316700      4       1  150064        2.969    0.0014939
enh88796     5   33320400   33321400      5       2  150064       2.3123      0.01038
enh88797     5   33337100   33338100      2       1  150064       1.9587     0.025072
enh88810     5   33662700   33663700      1       1  150064         1.74      0.04093
enh88830     5   33833500   33834500      3       1  150064       1.6891     0.045601
enh88865     5   34519400   34520400      8       2  150064       1.9778     0.023975
enh88866     5   34523500   34524500      3       1  150064       1.8209     0.034313
enh88972     5   36278900   36279900      3       1  150064       1.9754     0.024113
enh88973     5   36301100   36302100      4       2  150064       1.8088     0.035237
enh88975     5   36357300   36358300      4       2  150064       1.9599     0.025004
enh88989     5   36502500   36503500      8       3  150064       1.7777     0.037726
enh89024     5   37663200   37664200      2       1  150064       1.7632     0.038929
enh89037     5   37810600   37811600      3       2  150064       1.7725     0.038155
enh89038     5   37832100   37833100      4       2  150064       2.1087     0.017485
enh89070     5   38607400   38608400      2       1  150064       1.6996     0.044602
enh89073     5   38724000   38725000      2       1  150064       2.7739    0.0027698
enh89095     5   38938400   38939400      1       1  150064       1.9092      0.02812
enh89096     5   39008100   39009100      3       2  150064       2.1471     0.015894
enh89099     5   39021200   39022200      2       1  150064       2.8522     0.002171
enh89104     5   39058200   39059200      1       1  150064       2.7969      0.00258
enh89105     5   39071900   39072900      3       2  150064       2.3459    0.0094907
enh89121     5   39396800   39397800      4       2  150064       2.0437     0.020493
enh89122     5   39399800   39400800      6       3  150064       1.7577     0.039398
enh89124     5   39402000   39403000      1       1  150064       2.5456     0.005454
enh89128     5   39419700   39420700      1       1  150064       1.6682      0.04764
enh89129     5   39426400   39427400      8       2  150064       1.6651     0.047951
enh89162     5   40230200   40231200      4       1  150064       1.7668     0.038634
enh89203     5   41087000   41088000      3       2  150064       2.7143    0.0033212
enh89266     5   43120000   43121000      2       1  150064       1.7263     0.042146
enh89279     5   43425700   43426700      3       1  150064       1.8325     0.033437
enh89294     5   43648800   43649800      4       2  150064       2.2047     0.013739
enh89297     5   43711200   43712200      6       3  150064       2.1796     0.014643
enh89305     5   44807800   44808800      3       1  150064        3.754   8.7012e-05
enh89306     5   44810700   44811700      2       1  150064       3.2993   0.00048464
enh89307     5   44875500   44876500      1       1  150064       4.0956    2.105e-05
enh89309     5   49598300   49599300      5       1  150064       3.3745   0.00036969
enh89311     5   49890800   49891800      2       1  150064       1.6743     0.047035
enh89312     5   49964400   49965400      1       1  150064       1.7534      0.03977
enh89377     5   52323500   52324500      3       2  150064       2.7149    0.0033147
enh89379     5   52332800   52333800      2       1  150064       2.4874    0.0064344
enh89381     5   52336800   52337800     10       3  150064       2.4742    0.0066763
enh89388     5   52386700   52387700      4       2  150064       3.1333   0.00086424
enh89402     5   52556900   52557900      7       4  150064       2.0056     0.022448
enh89403     5   52558800   52559800      2       1  150064       1.9385     0.026279
enh89405     5   52619400   52620400      1       1  150064       2.2675      0.01168
enh89412     5   52651200   52652200      3       1  150064       2.4357    0.0074323
enh89413     5   52657300   52658300      2       1  150064       2.4074    0.0080333
enh89414     5   52661700   52662700      3       1  150064       2.3412     0.009611
enh89415     5   52663900   52664900      5       2  150064       1.8152     0.034745
enh89428     5   52781300   52782300      1       1  150064       1.7491      0.04014
enh89432     5   52898600   52899600      2       1  150064       2.1356     0.016358
enh89433     5   52903500   52904500      3       1  150064       1.8619     0.031305
enh89442     5   53240500   53241500      1       1  150064       2.4248     0.007659
enh89457     5   53597600   53598600      1       1  150064       1.7055      0.04405
enh89458     5   53607300   53608300      1       1  150064       1.9791       0.0239
enh89464     5   53711800   53712800      4       2  150064       1.6828     0.046211
enh89485     5   53912200   53913200      2       1  150064       1.7093     0.043701
enh89489     5   53940300   53941300      5       1  150064       1.6629     0.048165
enh89490     5   53942700   53943700      7       2  150064       1.6931     0.045222
enh89505     5   54018200   54019200      7       3  150064       2.0606     0.019668
enh89518     5   54116400   54117400      1       1  150064       1.7432      0.04065
enh89520     5   54126900   54127900      3       1  150064       1.7436     0.040611
enh89523     5   54140000   54141000      5       2  150064       2.2299     0.012876
enh89524     5   54141000   54142000      2       1  150064       2.2329     0.012777
enh89526     5   54162700   54163700      1       1  150064         1.97      0.02442
enh89537     5   54326600   54327600      1       1  150064       2.2271      0.01297
enh89583     5   55164300   55165300      4       2  150064       3.4827   0.00024817
enh89584     5   55184200   55185200      6       4  150064        2.002      0.02264
enh89587     5   55199200   55200200      1       1  150064       3.2814    0.0005164
enh89588     5   55218600   55219600      4       2  150064       3.0143     0.001288
enh89612     5   55406300   55407300      2       1  150064       1.6842     0.046075
enh89619     5   55459900   55460900      3       1  150064       1.6582     0.048637
enh89682     5   56594800   56595800      7       4  150064       2.5164    0.0059281
enh89691     5   56660000   56661000      1       1  150064       1.7861      0.03704
enh89709     5   56797200   56798200      3       2  150064       1.9657     0.024666
enh89728     5   57127700   57128700      1       1  150064       1.9928      0.02314
enh89731     5   57137300   57138300      2       1  150064         1.93     0.026806
enh89737     5   57403000   57404000      4       2  150064       3.1057   0.00094925
enh89738     5   57410000   57411000      3       2  150064       3.2856   0.00050885
enh89739     5   57430400   57431400      6       3  150064       1.7341     0.041453
enh89742     5   57480700   57481700      3       2  150064       1.9389     0.026258
enh89752     5   57742700   57743700      6       3  150064       2.3376    0.0097029
enh89753     5   57746000   57747000      1       1  150064        3.249    0.0005791
enh89754     5   57749600   57750600      4       2  150064       3.2348   0.00060872
enh89762     5   58218200   58219200      1       1  150064       1.9632      0.02481
enh89767     5   58330200   58331200      2       1  150064       2.2708     0.011579
enh89768     5   58331000   58332000      3       1  150064       1.7212     0.042606
enh89773     5   58364700   58365700      3       1  150064       2.4056    0.0080722
enh89777     5   58392700   58393700      1       1  150064       1.7009      0.04448
enh89796     5   58813600   58814600      1       1  150064        2.234      0.01274
enh89797     5   58821500   58822500      1       1  150064       2.0621       0.0196
enh89799     5   58858300   58859300      3       1  150064       2.5678    0.0051172
enh89803     5   58904300   58905300      4       2  150064       2.0204      0.02167
enh89805     5   58944700   58945700      3       2  150064       2.6196    0.0044022
enh89808     5   59005300   59006300      2       1  150064       2.1323     0.016492
enh89818     5   59105700   59106700      2       1  150064       2.2899     0.011014
enh89826     5   59758800   59759800      3       2  150064       1.7056     0.044045
enh89830     5   59793500   59794500      2       1  150064       1.6508     0.049394
enh89833     5   59836700   59837700      4       2  150064        2.997    0.0013634
enh89834     5   59928900   59929900      2       1  150064       2.1243     0.016823
enh89835     5   59947400   59948400      3       1  150064       3.2962   0.00049005
enh89841     5   60316000   60317000      2       1  150064       2.3947    0.0083164
enh89842     5   60317900   60318900      4       1  150064       3.7381   9.2714e-05
enh89844     5   60343900   60344900      5       2  150064       2.0752     0.018982
enh89845     5   60348100   60349100      2       1  150064       1.8841     0.029779
enh89846     5   60455700   60456700      3       2  150064       3.4759   0.00025456
enh89847     5   60480000   60481000      1       1  150064       2.3182      0.01022
enh89848     5   60497700   60498700      1       1  150064       4.2056    1.302e-05
enh89849     5   60524300   60525300      5       3  150064       5.3722   3.8897e-08
enh89850     5   60541200   60542200      1       1  150064       2.8933     0.001906
enh89852     5   60573300   60574300      2       1  150064       3.0502    0.0011435
enh89853     5   60575900   60576900      4       1  150064       3.9375   4.1163e-05
[truncated: 922,265 more chars]
