# Supplementary material for: Identifying enhancer properties associated with genetic risk for complex traits using regulome-wide association studies
Source: PLoS Comput Biol. 2022 Sep 7;18(9):e1010430. doi: 10.1371/journal.pcbi.1010430 (PMC9484640; doi:10.1371/journal.pcbi.1010430)
Supplement: S3 Table — Sample names are as described in the ROADMAP epigenomics project integrative analysis portal: https://egg2.wustl.edu/roadmap/web_portal/meta.html. (ZIP) [file pcbi.1010430.s010.zip › supplemental_table3/E103gi-rectum_sig_enhancers05.gcov.out]

GENE       CHR      START       STOP  NSNPS  NPARAM       N        ZSTAT            P
enh44625     1     966100     967100      1       1  150064       1.6666       0.0478
enh44637     1    1168300    1169300      2       1  150064       1.7908     0.036659
enh44646     1    1253400    1254400      2       1  150064       1.8249     0.034007
enh44679     1    1473600    1474600      1       1  150064       1.6972      0.04483
enh44718     1    1817200    1818200      1       1  150064       1.6936      0.04517
enh44722     1    1841200    1842200      3       1  150064       2.0797     0.018775
enh44731     1    2058200    2059200      2       1  150064       3.0317    0.0012161
enh44732     1    2063200    2064200      1       1  150064       2.0727       0.0191
enh44734     1    2071000    2072000      5       2  150064       3.2169   0.00064792
enh44736     1    2106300    2107300      4       2  150064       2.8717    0.0020412
enh44737     1    2106900    2107900      3       2  150064       3.2465   0.00058412
enh44741     1    2127100    2128100      3       2  150064       2.2406     0.012525
enh44745     1    2137600    2138600      3       2  150064       2.2989     0.010754
enh44752     1    2173500    2174500      2       1  150064       3.3947   0.00034357
enh44762     1    2211100    2212100      3       1  150064       2.1734     0.014875
enh44770     1    2233200    2234200      2       1  150064        2.019     0.021745
enh44771     1    2236200    2237200      5       3  150064       2.5458    0.0054515
enh44784     1    2391200    2392200      5       2  150064       4.0566     2.49e-05
enh44796     1    2523800    2524800     10       2  150064        3.042    0.0011749
enh44797     1    2525300    2526300      2       1  150064       2.7807    0.0027122
enh44798     1    2538600    2539600     11       2  150064       2.9535    0.0015711
enh44824     1    3400000    3401000      4       2  150064       1.9233     0.027219
enh44874     1    6087800    6088800      3       2  150064       1.8115     0.035031
enh44908     1    6531800    6532800      2       1  150064       2.2622     0.011844
enh44912     1    6551600    6552600      4       2  150064       1.7381     0.041093
enh44913     1    6555300    6556300      3       1  150064       2.1548      0.01559
enh44915     1    6561500    6562500      3       2  150064       1.6621      0.04825
enh44916     1    6568000    6569000      5       2  150064       2.9505    0.0015862
enh44922     1    6645300    6646300      3       2  150064       2.3356    0.0097571
enh44925     1    6657100    6658100      6       2  150064       1.7669      0.03862
enh44926     1    6658200    6659200      6       3  150064       1.6901     0.045505
enh44929     1    6676200    6677200      2       1  150064       3.3689   0.00037737
enh44930     1    6683000    6684000      1       1  150064       4.1984    1.344e-05
enh44932     1    6694400    6695400      8       2  150064        2.543    0.0054959
enh44934     1    6732300    6733300      4       2  150064       4.1863   1.4177e-05
enh44935     1    6759600    6760600      3       1  150064        3.954   3.8435e-05
enh44936     1    6762400    6763400      1       1  150064       4.2066    1.296e-05
enh44937     1    6764100    6765100      6       2  150064       4.1558    1.621e-05
enh44943     1    6847000    6848000      3       1  150064       1.7795     0.037581
enh44960     1    7020100    7021100      1       1  150064       1.9101      0.02806
enh45019     1    8195200    8196200      8       3  150064       2.3241     0.010059
enh45043     1    8362900    8363900      3       1  150064       2.8474    0.0022042
enh45045     1    8377200    8378200      1       1  150064       3.5064    0.0002271
enh45046     1    8383600    8384600      3       2  150064       3.6196    0.0001475
enh45047     1    8402300    8403300      4       2  150064       2.3004     0.010712
enh45048     1    8403900    8404900      2       1  150064       3.1255   0.00088761
enh45053     1    8422900    8423900      2       1  150064       4.8417   6.4364e-07
enh45054     1    8426100    8427100      1       1  150064       1.7279        0.042
enh45056     1    8429600    8430600      3       1  150064       2.8972    0.0018824
enh45058     1    8436700    8437700      2       1  150064       4.8227   7.0802e-07
enh45059     1    8440300    8441300      1       1  150064       3.7753     7.99e-05
enh45061     1    8444400    8445400      2       1  150064       4.8974   4.8548e-07
enh45062     1    8446800    8447800      3       1  150064       5.1215   1.5158e-07
enh45063     1    8451000    8452000      2       1  150064       3.1964   0.00069587
enh45064     1    8452600    8453600      1       1  150064       5.5087    1.807e-08
enh45065     1    8454600    8455600      2       1  150064       3.3185   0.00045251
enh45066     1    8457400    8458400      2       1  150064       2.5465    0.0054401
enh45068     1    8464500    8465500      2       1  150064       4.6602   1.5796e-06
enh45069     1    8466100    8467100      4       2  150064       5.0461   2.2541e-07
enh45071     1    8473800    8474800      2       1  150064       2.8875    0.0019416
enh45073     1    8487200    8488200      2       1  150064       4.9564   3.5904e-07
enh45074     1    8490500    8491500      3       2  150064       4.9891   3.0334e-07
enh45075     1    8495300    8496300      2       1  150064       5.0697   1.9924e-07
enh45077     1    8500900    8501900      2       1  150064       4.5893   2.2235e-06
enh45080     1    8514800    8515800      4       2  150064       2.8975     0.001881
enh45082     1    8519200    8520200      1       1  150064       3.1475    0.0008234
enh45083     1    8519700    8520700      2       1  150064       2.4722    0.0067138
enh45084     1    8523400    8524400      2       1  150064       2.0832     0.018615
enh45086     1    8537000    8538000      2       1  150064       3.2278   0.00062379
enh45087     1    8556800    8557800      3       1  150064       2.7352    0.0031169
enh45088     1    8566800    8567800      3       2  150064       3.5662   0.00018112
enh45089     1    8569100    8570100      2       1  150064       2.9289    0.0017009
enh45091     1    8576800    8577800      2       1  150064       2.4796     0.006576
enh45097     1    8596300    8597300      4       1  150064       2.8519    0.0021732
enh45098     1    8600900    8601900      2       1  150064       3.9022   4.7664e-05
enh45099     1    8621000    8622000      1       1  150064       2.5716     0.005062
enh45100     1    8623000    8624000      3       2  150064       2.3761    0.0087482
enh45102     1    8627600    8628600      2       1  150064       2.5035    0.0061482
enh45105     1    8655800    8656800      2       1  150064       2.6443    0.0040927
enh45106     1    8657400    8658400      1       1  150064       3.1292    0.0008763
enh45107     1    8659100    8660100      2       1  150064       2.9415    0.0016333
enh45108     1    8663000    8664000      3       1  150064       2.8042    0.0025223
enh45109     1    8686600    8687600      1       1  150064       2.9013     0.001858
enh45111     1    8691000    8692000      1       1  150064        2.875      0.00202
enh45112     1    8706500    8707500      2       1  150064       2.9936    0.0013784
enh45113     1    8707800    8708800      2       1  150064       2.9453    0.0016132
enh45114     1    8711800    8712800      1       1  150064       2.6695     0.003798
enh45115     1    8719400    8720400      1       1  150064       2.4949       0.0063
enh45116     1    8721900    8722900      1       1  150064       2.2886      0.01105
enh45118     1    8725400    8726400      2       1  150064        2.471    0.0067368
enh45120     1    8729000    8730000      1       1  150064       1.9571      0.02517
enh45121     1    8730300    8731300      2       1  150064       2.3313     0.009868
enh45123     1    8741200    8742200      2       1  150064         2.38    0.0086572
enh45125     1    8751000    8752000      3       1  150064        2.362     0.009089
enh45128     1    8766900    8767900      4       2  150064       2.4406    0.0073308
enh45129     1    8771600    8772600      1       1  150064       1.8001      0.03592
enh45130     1    8772600    8773600      2       1  150064       2.4944    0.0063093
enh45134     1    8787700    8788700      3       2  150064       3.4642   0.00026589
enh45136     1    8799900    8800900      1       1  150064       1.7758      0.03788
enh45138     1    8814900    8815900      1       1  150064       1.9749      0.02414
enh45145     1    8907700    8908700      1       1  150064        1.827      0.03385
enh45147     1    8918200    8919200      3       2  150064       1.8549     0.031802
enh45148     1    8932000    8933000      2       1  150064       1.6928     0.045245
enh45238     1    9651400    9652400      1       1  150064       1.8634       0.0312
enh45306     1   10317600   10318600      2       1  150064       1.6877     0.045736
enh45310     1   10367800   10368800      3       1  150064       1.7143     0.043237
enh45386     1   10960700   10961700      2       1  150064       2.4648    0.0068552
enh45417     1   11335700   11336700      1       1  150064       2.0523      0.02007
enh45425     1   11767400   11768400      4       2  150064       1.7161     0.043076
enh45438     1   11849400   11850400      1       1  150064       2.1348      0.01639
enh45457     1   11995500   11996500      4       2  150064       2.1548     0.015588
enh45458     1   11997100   11998100      2       1  150064       2.3366    0.0097313
enh45459     1   11998500   11999500      2       1  150064       1.9438      0.02596
enh45460     1   12000200   12001200      4       1  150064       2.0448     0.020437
enh45473     1   12112500   12113500      5       2  150064       1.7028     0.044306
enh45474     1   12135200   12136200      5       2  150064       2.1026      0.01775
enh45478     1   12190200   12191200      3       1  150064       1.6689     0.047567
enh45550     1   14074400   14075400      2       1  150064       1.6562     0.048838
enh45556     1   14090900   14091900      1       1  150064       1.8683      0.03086
enh45567     1   14585400   14586400      3       2  150064        2.225     0.013041
enh45570     1   14813200   14814200      3       2  150064        2.427    0.0076113
enh45574     1   14847100   14848100      1       1  150064       2.0798      0.01877
enh45609     1   15507000   15508000      8       2  150064       1.6649     0.047967
enh45639     1   15692800   15693800      3       1  150064       2.5058    0.0061091
enh45699     1   16152000   16153000      7       2  150064       2.0326     0.021046
enh45737     1   16352800   16353800      5       3  150064       2.0835     0.018603
enh45769     1   16564100   16565100      2       1  150064       2.7283    0.0031827
enh45770     1   16570300   16571300      1       1  150064        2.126      0.01675
enh45771     1   16574700   16575700      1       1  150064       2.3933     0.008348
enh45772     1   16577100   16578100      2       1  150064       1.8597     0.031464
enh45774     1   16592600   16593600      3       1  150064       2.1759      0.01478
enh45776     1   16620000   16621000      3       2  150064       1.8576     0.031611
enh45777     1   16643600   16644600      5       2  150064       2.2124      0.01347
enh45778     1   16644800   16645800      3       1  150064       2.0685     0.019295
enh45780     1   16650600   16651600      2       1  150064       1.7495       0.0401
enh45782     1   16679400   16680400      1       1  150064       2.0801      0.01876
enh45786     1   16698500   16699500      2       1  150064       1.7669     0.038622
enh45788     1   16701400   16702400      1       1  150064       1.8357       0.0332
enh45790     1   16710900   16711900      3       1  150064       1.7799     0.037547
enh45791     1   16714000   16715000      3       1  150064       1.8696     0.030773
enh45793     1   16722800   16723800      4       1  150064       2.0449      0.02043
enh45795     1   16824000   16825000      3       1  150064       1.8836     0.029809
enh45797     1   16839500   16840500      1       1  150064       2.1937      0.01413
enh45822     1   17287700   17288700      3       2  150064       1.8156     0.034716
enh45826     1   17310700   17311700      4       2  150064       4.2187   1.2287e-05
enh45829     1   17342400   17343400      5       2  150064       2.0112     0.022154
enh45830     1   17371500   17372500      7       2  150064       2.3144     0.010324
enh45831     1   17378300   17379300      2       1  150064       2.7791    0.0027255
enh45832     1   17386100   17387100      3       1  150064       3.0325    0.0012126
enh45833     1   17390100   17391100      9       3  150064       2.0368     0.020835
enh45834     1   17407500   17408500      7       2  150064       2.5569    0.0052801
enh45843     1   17454600   17455600      2       1  150064       1.8986     0.028807
enh45895     1   18458700   18459700      4       2  150064       2.3496    0.0093958
enh45916     1   19262900   19263900      2       1  150064        1.845     0.032521
enh45934     1   19416500   19417500      2       1  150064       2.0153     0.021935
enh45954     1   19639900   19640900      5       3  150064       1.6512     0.049344
enh45963     1   19695800   19696800      3       2  150064       1.8934     0.029151
enh46002     1   19821700   19822700      2       1  150064       3.1151    0.0009193
enh46003     1   19832000   19833000      7       3  150064       1.8529     0.031947
enh46014     1   19939200   19940200      1       1  150064       1.7696       0.0384
enh46018     1   19966600   19967600      1       1  150064       2.3371     0.009718
enh46061     1   20651400   20652400      4       2  150064       1.8356     0.033212
enh46064     1   20805400   20806400      2       1  150064       2.0279     0.021283
enh46066     1   20819500   20820500      2       1  150064       1.7513      0.03995
enh46082     1   21059800   21060800      2       1  150064       2.8097    0.0024792
enh46084     1   21108100   21109100      2       1  150064       2.9231    0.0017326
enh46086     1   21114600   21115600      2       1  150064       2.4415    0.0073133
enh46088     1   21288600   21289600      2       1  150064       1.7163     0.043052
enh46092     1   21339400   21340400      1       1  150064       2.4906     0.006376
enh46094     1   21348700   21349700      2       1  150064       2.0738     0.019051
enh46095     1   21351200   21352200      5       3  150064       2.4355    0.0074355
enh46096     1   21359000   21360000      1       1  150064       1.8696      0.03077
enh46097     1   21361200   21362200      2       1  150064       2.2974     0.010797
enh46098     1   21376300   21377300      3       1  150064       2.3494     0.009401
enh46100     1   21416400   21417400      2       1  150064       2.7459    0.0030177
enh46104     1   21465800   21466800      1       1  150064       2.4763     0.006638
enh46105     1   21475500   21476500      4       2  150064       2.6318    0.0042469
enh46108     1   21497400   21498400      3       1  150064       2.9716     0.001481
enh46109     1   21498400   21499400      2       1  150064        2.091     0.018263
enh46110     1   21500000   21501000      1       1  150064       2.4774     0.006618
enh46111     1   21516700   21517700      5       2  150064       2.5985    0.0046812
enh46112     1   21521300   21522300      1       1  150064       1.7381       0.0411
enh46160     1   22090100   22091100     11       2  150064       1.9751     0.024129
enh46161     1   22091500   22092500      3       1  150064       1.7409     0.040853
enh46191     1   22350100   22351100      5       2  150064       2.2927     0.010933
enh46192     1   22352900   22353900      7       2  150064       2.7309     0.003158
enh46196     1   22369400   22370400      2       1  150064       2.5031    0.0061555
enh46197     1   22374800   22375800      2       1  150064       3.2572   0.00056259
enh46201     1   22390700   22391700      6       3  150064       1.7655     0.038737
enh46214     1   22582100   22583100      2       1  150064        2.294     0.010897
enh46249     1   23141600   23142600      8       2  150064       1.9944     0.023055
enh46330     1   24085200   24086200      1       1  150064       1.8901      0.02937
enh46331     1   24086800   24087800      1       1  150064       2.7755     0.002756
enh46335     1   24106400   24107400      1       1  150064       1.6674      0.04772
enh46364     1   24372600   24373600      3       1  150064       2.5782    0.0049652
enh46388     1   24720000   24721000      2       1  150064       2.3716    0.0088561
enh46392     1   24745000   24746000      4       2  150064       2.1968     0.014018
enh46393     1   24752000   24753000      4       2  150064       1.9969     0.022918
enh46397     1   24833200   24834200      2       1  150064       1.7526     0.039832
enh46400     1   24867300   24868300      6       2  150064       2.8995    0.0018685
enh46405     1   24967400   24968400      2       1  150064       2.5702    0.0050815
enh46458     1   25346700   25347700      1       1  150064       1.8257      0.03395
enh46459     1   25349100   25350100      3       2  150064        1.841     0.032813
enh46580     1   26508400   26509400      2       1  150064        2.043     0.020525
enh46595     1   26757600   26758600      1       1  150064       1.8722      0.03059
enh46608     1   26900900   26901900      5       3  150064       1.7477     0.040262
enh46611     1   27017100   27018100      1       1  150064       2.4913     0.006363
enh46613     1   27027300   27028300      4       2  150064       2.3144     0.010322
enh46615     1   27033600   27034600      2       1  150064       2.6037    0.0046111
enh46616     1   27039800   27040800      1       1  150064        2.725     0.003215
enh46618     1   27048200   27049200      1       1  150064       2.7248     0.003217
enh46619     1   27052200   27053200      3       1  150064       2.5882    0.0048246
enh46621     1   27070300   27071300      3       2  150064        1.957     0.025176
enh46623     1   27079400   27080400      2       1  150064       2.5595    0.0052415
enh46624     1   27094500   27095500      1       1  150064       2.7557     0.002928
enh46626     1   27097700   27098700      1       1  150064       2.7473     0.003004
enh46628     1   27101800   27102800      1       1  150064       2.1389      0.01622
enh46633     1   27123800   27124800      2       1  150064       2.0149     0.021956
enh46640     1   27175400   27176400      1       1  150064       2.4217     0.007724
enh46641     1   27179400   27180400      1       1  150064       3.8436    6.061e-05
enh46642     1   27184200   27185200      1       1  150064       1.9879      0.02341
enh46645     1   27214800   27215800      1       1  150064       2.4794      0.00658
enh46648     1   27233200   27234200      2       1  150064       2.1236     0.016853
enh46651     1   27247000   27248000      2       1  150064       2.7103    0.0033606
enh46652     1   27249400   27250400      1       1  150064        2.512     0.006003
enh46663     1   27397100   27398100      4       1  150064        1.756     0.039544
enh46665     1   27425500   27426500      1       1  150064         2.29      0.01101
enh46670     1   27449600   27450600      2       1  150064        2.571    0.0050697
enh46701     1   27693800   27694800      1       1  150064       1.8301      0.03362
enh46702     1   27695400   27696400      1       1  150064       2.9448     0.001616
enh46740     1   27861200   27862200      1       1  150064       1.8429      0.03267
enh46766     1   27920200   27921200      1       1  150064       1.7472       0.0403
enh46768     1   27930800   27931800      2       1  150064       1.7883     0.036866
enh46769     1   27932800   27933800      2       1  150064       1.9507     0.025546
enh46772     1   27947700   27948700      2       1  150064       1.6501     0.049462
enh46773     1   27951000   27952000      1       1  150064       1.7491      0.04014
enh46774     1   27955200   27956200      2       1  150064        1.664     0.048061
enh46775     1   27957600   27958600      7       3  150064       1.8081     0.035298
enh46776     1   27969900   27970900      1       1  150064       1.9646      0.02473
enh46827     1   28557000   28558000      4       2  150064       1.8181     0.034526
enh46835     1   28575100   28576100      5       2  150064       1.6932      0.04521
enh46837     1   28588100   28589100      3       1  150064        2.265     0.011756
enh46842     1   28623000   28624000      3       2  150064       2.0438     0.020484
enh46843     1   28649800   28650800      1       1  150064       1.7757      0.03789
enh46846     1   28697200   28698200      2       1  150064         3.39   0.00034946
enh46847     1   28736100   28737100      8       3  150064       2.2663     0.011716
enh46848     1   28743700   28744700      3       1  150064       2.0259     0.021387
enh46851     1   28782200   28783200      1       1  150064       2.4036     0.008118
enh46852     1   28835500   28836500      2       1  150064       2.6978    0.0034899
enh46855     1   28845600   28846600      1       1  150064       2.4689     0.006776
enh46856     1   28878200   28879200      1       1  150064       2.8194     0.002406
enh46857     1   28880300   28881300      2       1  150064       2.0181     0.021789
enh46858     1   28905600   28906600      1       1  150064        2.917     0.001767
enh46859     1   28916400   28917400      3       1  150064       2.7318    0.0031493
enh46863     1   28967300   28968300      3       1  150064       2.2733     0.011504
enh46864     1   28970800   28971800      1       1  150064       2.3123      0.01038
enh46865     1   28973600   28974600      2       1  150064       2.0484     0.020261
enh46866     1   28975200   28976200      5       3  150064       1.8895     0.029416
enh46877     1   29211200   29212200      4       1  150064       2.0635      0.01953
enh46881     1   29241800   29242800      2       1  150064       2.8521    0.0021717
enh46884     1   29310200   29311200      3       2  150064       1.9075     0.028227
enh46885     1   29376400   29377400      1       1  150064        3.915    4.521e-05
enh46886     1   29378700   29379700      3       1  150064       3.7008   0.00010744
enh46889     1   29460000   29461000      2       1  150064       1.7028     0.044305
enh46896     1   29505000   29506000      3       2  150064       2.5506    0.0053764
enh46900     1   29555800   29556800      3       1  150064       2.0326     0.021045
enh46901     1   29557600   29558600      3       1  150064       2.1232     0.016867
enh46906     1   30457100   30458100      2       1  150064       4.2256   1.1917e-05
enh46914     1   31109800   31110800      4       1  150064       1.6518     0.049291
enh46916     1   31143200   31144200      3       1  150064       1.7566     0.039497
enh46922     1   31180400   31181400     14       3  150064       1.7291     0.041895
enh46925     1   31214100   31215100      2       1  150064       2.2838      0.01119
enh46948     1   31363400   31364400      1       1  150064       2.0245      0.02146
enh46959     1   31449000   31450000      1       1  150064       1.7721      0.03819
enh46984     1   31688200   31689200     10       2  150064       2.9815    0.0014344
enh46985     1   31696700   31697700      4       1  150064       3.3258   0.00044089
enh46987     1   31771000   31772000      1       1  150064       3.4255    0.0003068
enh46988     1   31771900   31772900      5       2  150064       3.9229   4.3737e-05
enh46989     1   31837200   31838200      4       1  150064       3.9754   3.5127e-05
enh46990     1   31841300   31842300      2       1  150064       1.6729     0.047174
enh46991     1   31843900   31844900      1       1  150064        3.082     0.001028
enh46992     1   31847100   31848100      2       1  150064       2.7671    0.0028278
enh46993     1   31849000   31850000      1       1  150064       3.3277    0.0004379
enh46994     1   31853800   31854800      2       1  150064        3.904   4.7308e-05
enh46995     1   31856700   31857700      6       1  150064       3.8981    4.847e-05
enh46996     1   31862600   31863600      7       2  150064       3.8162   6.7756e-05
enh46997     1   31866800   31867800      4       1  150064       2.8658    0.0020799
enh46999     1   31895100   31896100      5       2  150064       2.0482     0.020269
enh47000     1   31898200   31899200      6       2  150064       3.1493   0.00081833
enh47043     1   32262300   32263300      1       1  150064       1.7442      0.04056
enh47090     1   32616900   32617900      1       1  150064       2.0177      0.02181
enh47104     1   32707600   32708600      3       1  150064       1.7063     0.043974
enh47116     1   32810600   32811600      3       2  150064       2.2983     0.010772
enh47152     1   33280300   33281300      3       1  150064       2.2349     0.012712
enh47156     1   33337900   33338900      2       1  150064        1.997     0.022915
enh47164     1   33412000   33413000      1       1  150064       2.3553     0.009253
enh47186     1   33502600   33503600      2       1  150064       1.8687     0.030829
enh47196     1   33593600   33594600      1       1  150064       2.1316      0.01652
enh47199     1   33618500   33619500      2       1  150064       1.9122     0.027923
enh47201     1   33626400   33627400      2       1  150064       1.6613     0.048329
enh47211     1   33724400   33725400      3       2  150064       2.2615     0.011863
enh47214     1   33733900   33734900      1       1  150064       1.7148      0.04319
enh47215     1   33735000   33736000      1       1  150064       1.6893      0.04558
enh47217     1   33760900   33761900      3       1  150064       1.8874     0.029554
enh47219     1   33766200   33767200      3       2  150064       2.3437    0.0095463
enh47251     1   34525600   34526600      2       1  150064       1.6734     0.047124
enh47261     1   35318100   35319100      4       2  150064       1.8872     0.029566
enh47262     1   35322900   35323900      4       2  150064        1.898     0.028849
enh47271     1   35585800   35586800      2       1  150064       1.7055      0.04405
enh47275     1   35675800   35676800      3       1  150064       3.5077   0.00022599
enh47301     1   36102100   36103100      2       1  150064       3.6011   0.00015847
enh47306     1   36181400   36182400      1       1  150064       3.4063    0.0003292
enh47309     1   36275900   36276900      1       1  150064       1.7772      0.03777
enh47310     1   36313400   36314400      3       2  150064       3.8886   5.0412e-05
enh47311     1   36316500   36317500      4       2  150064        3.494    0.0002379
enh47316     1   36398100   36399100      1       1  150064        3.492    0.0002397
enh47318     1   36553200   36554200      1       1  150064       3.1405    0.0008432
enh47319     1   36555500   36556500      3       2  150064        3.192   0.00070642
enh47322     1   36565100   36566100      6       2  150064       2.3137     0.010343
enh47323     1   36581000   36582000      3       1  150064       2.1813     0.014579
enh47324     1   36584700   36585700      2       1  150064       1.8279     0.033785
enh47325     1   36588700   36589700      2       1  150064       3.7128   0.00010249
enh47326     1   36600600   36601600      2       1  150064       3.3181   0.00045322
enh47327     1   36606600   36607600      2       1  150064       2.4713    0.0067318
enh47328     1   36607600   36608600      2       1  150064       3.3975   0.00034006
enh47329     1   36613300   36614300      3       1  150064       3.8801   5.2202e-05
enh47333     1   36631700   36632700      2       1  150064       3.9408   4.0604e-05
enh47334     1   36633500   36634500      2       1  150064       3.8296   6.4181e-05
enh47337     1   36642100   36643100      4       1  150064       2.8124    0.0024588
enh47340     1   36652900   36653900      3       1  150064       2.6234    0.0043531
enh47418     1   38275300   38276300      1       1  150064        3.469    0.0002612
enh47425     1   38323400   38324400      1       1  150064       3.1702    0.0007616
enh47430     1   38395600   38396600      3       1  150064       2.8765    0.0020106
enh47461     1   39407300   39408300      2       1  150064       1.6718     0.047283
enh47465     1   39468500   39469500      1       1  150064       2.3639     0.009042
enh47467     1   39541800   39542800      2       1  150064       2.9168    0.0017683
enh47472     1   39574900   39575900      2       1  150064       1.7871     0.036959
enh47474     1   39577100   39578100      4       2  150064       2.0126     0.022076
enh47476     1   39582000   39583000      3       1  150064       2.0265     0.021356
enh47481     1   39601600   39602600      2       1  150064       1.8929     0.029185
enh47501     1   39651000   39652000      2       1  150064       2.1225     0.016899
enh47509     1   39668700   39669700      2       1  150064       1.7404     0.040897
enh47545     1   39863700   39864700      2       1  150064       1.6897     0.045544
enh47557     1   39916300   39917300      2       1  150064       1.7229      0.04245
enh47562     1   39974600   39975600      4       2  150064       2.3427    0.0095713
enh47569     1   40091100   40092100      1       1  150064       2.1072      0.01755
enh47573     1   40118700   40119700      4       2  150064       1.7309     0.041736
enh47641     1   40997900   40998900      2       1  150064       1.9879     0.023409
enh47649     1   41155800   41156800      3       2  150064       2.3236     0.010073
enh47652     1   41164700   41165700      3       1  150064        2.891    0.0019199
enh47653     1   41169000   41170000      7       3  150064       1.8022     0.035758
enh47654     1   41170200   41171200      2       1  150064        2.747     0.003007
enh47657     1   41178900   41179900      3       2  150064       2.5635    0.0051813
enh47664     1   41188300   41189300      3       2  150064       2.6826    0.0036529
enh47667     1   41197200   41198200      3       1  150064       1.9081     0.028186
enh47670     1   41205300   41206300      3       2  150064       2.6545    0.0039717
enh47671     1   41207800   41208800      2       1  150064       2.7376    0.0030948
enh47673     1   41214800   41215800      4       2  150064       2.1047      0.01766
enh47674     1   41220100   41221100      3       1  150064        2.345    0.0095134
enh47680     1   41254000   41255000      1       1  150064       2.5153     0.005946
enh47683     1   41271100   41272100      7       2  150064       2.3025     0.010654
enh47703     1   41433200   41434200      8       3  150064       2.6821    0.0036576
enh47705     1   41451000   41452000      3       2  150064       1.6816     0.046321
enh47706     1   41468800   41469800      5       2  150064        2.221     0.013176
enh47707     1   41480100   41481100      3       1  150064       1.7402      0.04091
enh47711     1   41574600   41575600      4       2  150064       2.1731     0.014886
enh47713     1   41658000   41659000      1       1  150064       2.6002     0.004659
enh47728     1   41837600   41838600      3       2  150064        2.364    0.0090392
enh47729     1   41845200   41846200      3       2  150064       4.2002   1.3332e-05
enh47730     1   41853000   41854000      2       1  150064       1.9565     0.025206
enh47736     1   41898600   41899600      2       1  150064        2.695    0.0035195
enh47741     1   41950200   41951200      7       4  150064       2.8808    0.0019834
enh47742     1   41960500   41961500      4       2  150064       3.2234    0.0006334
enh47760     1   42138700   42139700      1       1  150064        1.771      0.03828
enh47856     1   43415100   43416100      7       2  150064       1.9365     0.026402
enh47858     1   43420700   43421700      3       1  150064         2.19     0.014263
enh47861     1   43427600   43428600      4       2  150064       2.0961     0.018037
enh47881     1   43703700   43704700      1       1  150064       2.0292      0.02122
enh47883     1   43739700   43740700      4       2  150064       1.8094     0.035197
enh47884     1   43749200   43750200      1       1  150064       1.8866      0.02961
enh47894     1   43810600   43811600      1       1  150064       3.4765     0.000254
enh47896     1   43815600   43816600      1       1  150064       3.5706    0.0001781
enh47898     1   43825500   43826500      3       2  150064       3.7678   8.2356e-05
enh47899     1   43830900   43831900      2       1  150064       1.9653     0.024692
enh47902     1   43856500   43857500      3       1  150064       3.6146   0.00015038
enh47903     1   43870800   43871800      3       1  150064       3.3585   0.00039177
enh47904     1   43901300   43902300      2       1  150064       3.4636   0.00026649
enh47906     1   43917700   43918700      2       1  150064       2.3167     0.010261
enh47907     1   43920500   43921500      4       2  150064       4.1611   1.5834e-05
enh47913     1   44000800   44001800      1       1  150064       2.2904        0.011
enh47914     1   44006000   44007000      1       1  150064       2.9099     0.001808
enh47916     1   44018000   44019000      1       1  150064       3.1374    0.0008524
enh47917     1   44022700   44023700      1       1  150064       3.0287     0.001228
enh47919     1   44029000   44030000      1       1  150064       5.2188    9.004e-08
enh47921     1   44038500   44039500      3       1  150064       2.2899     0.011014
enh47922     1   44043000   44044000      3       2  150064       3.8694   5.4551e-05
enh47923     1   44047600   44048600      5       2  150064       2.8226    0.0023819
enh47924     1   44050600   44051600      4       2  150064       4.8876    5.103e-07
enh47925     1   44051600   44052600     10       3  150064       3.6382   0.00013726
enh47926     1   44052800   44053800      2       1  150064       1.9358     0.026443
enh47927     1   44114300   44115300      5       2  150064       4.0012   3.1507e-05
enh47928     1   44153200   44154200      1       1  150064       3.5052    0.0002281
enh47932     1   44177400   44178400      1       1  150064       3.1581     0.000794
enh47934     1   44181900   44182900      2       1  150064       3.3199   0.00045018
enh47935     1   44197500   44198500      1       1  150064       4.5098    3.245e-06
enh47936     1   44228600   44229600      1       1  150064       3.2448    0.0005877
enh47938     1   44231800   44232800      1       1  150064       3.3254    0.0004415
enh47939     1   44246400   44247400      1       1  150064       2.9904     0.001393
enh47940     1   44248700   44249700      3       2  150064       4.2994   8.5643e-06
enh47941     1   44252000   44253000      3       2  150064       1.9596     0.025019
enh47945     1   44289900   44290900      2       1  150064       2.3578     0.009191
enh47946     1   44296900   44297900      3       2  150064        2.219     0.013244
enh47950     1   44318700   44319700      2       1  150064        3.435   0.00029627
enh47952     1   44326400   44327400      3       2  150064       2.4522    0.0071002
enh47955     1   44334200   44335200      3       2  150064       2.4468    0.0072075
enh47956     1   44345300   44346300      1       1  150064       3.8293    6.425e-05
enh47957     1   44346700   44347700      4       2  150064       3.7858   7.6597e-05
enh47960     1   44400300   44401300      3       2  150064        1.882     0.029916
enh47961     1   44402200   44403200      4       2  150064        2.011      0.02216
enh47963     1   44415500   44416500      2       1  150064       2.4132    0.0079068
enh47965     1   44419600   44420600      1       1  150064       2.2156      0.01336
enh47967     1   44439000   44440000      2       1  150064       1.9816     0.023762
enh47968     1   44442700   44443700      5       2  150064       2.5588    0.0052521
enh47969     1   44446200   44447200      4       2  150064       1.9799      0.02386
enh47970     1   44456000   44457000      1       1  150064       2.0898      0.01832
enh47975     1   44479600   44480600      2       1  150064       3.2733   0.00053156
enh47976     1   44480800   44481800      1       1  150064       1.7054      0.04406
enh47984     1   44525300   44526300      2       1  150064       2.3398    0.0096476
enh47987     1   44677600   44678600      1       1  150064       2.7892     0.002642
enh47988     1   44680000   44681000      1       1  150064       2.3252      0.01003
enh48000     1   44821000   44822000      2       1  150064       1.9614     0.024916
enh48005     1   45060300   45061300      2       1  150064       1.7146     0.043208
enh48179     1   47269400   47270400      2       1  150064       2.0418     0.020587
enh48182     1   47640500   47641500      4       2  150064       1.8457     0.032464
enh48206     1   48247600   48248600      4       2  150064       1.6702     0.047441
enh48208     1   48274400   48275400      4       2  150064        2.135     0.016379
enh48209     1   48276000   48277000      1       1  150064        2.217      0.01331
enh48212     1   48292600   48293600      2       1  150064       2.4042    0.0081033
enh48219     1   48347300   48348300      2       1  150064       1.9375      0.02634
enh48245     1   49076600   49077600      5       2  150064       1.6941     0.045122
enh48250     1   49240500   49241500      4       2  150064       1.9819     0.023747
enh48259     1   51130900   51131900      2       1  150064       1.9661     0.024642
enh48267     1   51438600   51439600      2       1  150064       2.0692     0.019266
enh48268     1   51439800   51440800      2       1  150064       1.9673     0.024574
enh48270     1   51449200   51450200      3       2  150064       2.1071     0.017553
enh48306     1   51981400   51982400      8       3  150064       1.7506     0.040007
enh48307     1   51985500   51986500      4       2  150064       1.6839     0.046102
enh48421     1   53641800   53642800      4       2  150064       1.9399     0.026196
enh48422     1   53648600   53649600      3       1  150064        2.889    0.0019323
enh48423     1   53660800   53661800      2       1  150064       3.0984   0.00097272
enh48424     1   53664000   53665000      1       1  150064       2.8243     0.002369
enh48425     1   53684400   53685400      1       1  150064       2.2179      0.01328
enh48427     1   53702100   53703100      4       2  150064       2.5829    0.0048987
enh48428     1   53758400   53759400      1       1  150064       1.8966      0.02894
enh48429     1   53760300   53761300      4       2  150064       3.3613   0.00038792
enh48452     1   54448200   54449200      2       1  150064       2.3025     0.010653
enh48467     1   54685200   54686200      3       2  150064       2.1506     0.015755
enh48469     1   54694600   54695600      2       1  150064       2.0398     0.020687
enh48491     1   54788000   54789000      1       1  150064       2.0393      0.02071
enh48505     1   54821000   54822000      3       1  150064       1.8066     0.035413
enh48508     1   54825600   54826600      3       1  150064       1.7609     0.039126
enh48513     1   54837000   54838000      1       1  150064       2.1367      0.01631
enh48517     1   54849900   54850900      2       1  150064       1.8796     0.030079
enh48518     1   54851100   54852100      5       2  150064       1.7428     0.040687
enh48560     1   55323400   55324400      6       3  150064       1.7591     0.039279
enh48561     1   55349900   55350900      2       1  150064       1.7608     0.039135
enh48603     1   56001700   56002700      6       3  150064       1.9705     0.024391
enh48604     1   56005600   56006600      2       1  150064       2.3569    0.0092137
enh48606     1   56055200   56056200      4       2  150064       1.7337     0.041487
enh48611     1   56136000   56137000      3       2  150064       1.8156     0.034718
enh48612     1   56161400   56162400      9       2  150064       1.7126     0.043397
enh48614     1   56184300   56185300      2       1  150064       1.7767      0.03781
enh48707     1   59219500   59220500      3       2  150064       1.8151     0.034756
enh48723     1   59323400   59324400      3       2  150064       2.1509     0.015741
enh48763     1   59617200   59618200      1       1  150064       1.7215      0.04258
enh48764     1   59622000   59623000      8       1  150064       1.6942     0.045117
enh48765     1   59645500   59646500      3       1  150064       2.0822     0.018663
enh48809     1   60090300   60091300      2       1  150064       1.7342     0.041438
enh48820     1   60204200   60205200      2       1  150064       1.9809     0.023799
enh48823     1   60217800   60218800      4       2  150064        2.363    0.0090627
enh48824     1   60224100   60225100      2       1  150064       2.2913     0.010974
enh48833     1   61228600   61229600      3       2  150064       2.6394    0.0041522
enh48836     1   61332000   61333000      1       1  150064       1.9415       0.0261
enh48841     1   61377400   61378400      4       2  150064        1.968     0.024537
enh48843     1   61401600   61402600      2       1  150064       1.7825     0.037332
enh48846     1   61449300   61450300      2       1  150064        1.737     0.041192
enh48847     1   61455100   61456100      4       2  150064       1.7392     0.041002
enh48894     1   61696100   61697100      3       1  150064       1.8764     0.030301
enh48895     1   61703800   61704800      5       3  150064       1.6634     0.048112
enh48921     1   61809400   61810400      1       1  150064       2.4528     0.007087
enh48925     1   61858100   61859100      6       2  150064        2.115     0.017214
enh48927     1   61869500   61870500      1       1  150064       2.1912      0.01422
enh48934     1   62071000   62072000      4       2  150064       1.8539     0.031874
enh48944     1   62352900   62353900      5       2  150064       1.7076      0.04386
enh48954     1   62849900   62850900      1       1  150064       2.0361      0.02087
enh48981     1   64105900   64106900      3       2  150064       1.7723     0.038176
enh49051     1   64947600   64948600      1       1  150064       1.7013      0.04444
enh49052     1   64961400   64962400      2       1  150064       2.0564      0.01987
enh49067     1   65032400   65033400      8       3  150064       1.6876     0.045741
enh49077     1   65223200   65224200      3       1  150064       1.6984     0.044713
enh49079     1   65308000   65309000      2       1  150064       1.8498     0.032173
enh49085     1   65360200   65361200      3       1  150064       1.8943     0.029093
enh49087     1   65368000   65369000      5       2  150064       1.7699     0.038372
enh49090     1   65376600   65377600      3       1  150064       2.6756    0.0037299
enh49092     1   65379400   65380400      3       2  150064       2.9212    0.0017436
enh49093     1   65382100   65383100      6       2  150064       2.4001    0.0081951
enh49095     1   65390000   65391000      3       1  150064       2.5278    0.0057395
enh49096     1   65391500   65392500      1       1  150064       2.8801     0.001988
enh49097     1   65393500   65394500      1       1  150064       2.9146     0.001781
enh49099     1   65398200   65399200      3       1  150064       2.3488    0.0094178
enh49100     1   65400200   65401200      3       2  150064       3.3548   0.00039706
enh49101     1   65401700   65402700      4       2  150064       1.7347     0.041401
enh49102     1   65404500   65405500      2       1  150064       1.8888     0.029458
enh49103     1   65405300   65406300      3       2  150064        3.289   0.00050272
enh49109     1   65412600   65413600      2       1  150064       2.8544    0.0021562
enh49111     1   65416600   65417600      3       1  150064       2.8992    0.0018706
enh49113     1   65421500   65422500      2       1  150064       2.4354    0.0074375
enh49115     1   65427500   65428500      3       1  150064       2.7689    0.0028123
enh49123     1   65513800   65514800      1       1  150064       2.1301      0.01658
enh49124     1   65525700   65526700      2       1  150064       2.2948     0.010872
enh49127     1   65579700   65580700      3       1  150064        2.237     0.012642
enh49128     1   65615500   65616500      1       1  150064       2.9419     0.001631
enh49130     1   65640600   65641600      3       1  150064       1.9237     0.027198
enh49137     1   65932800   65933800      8       3  150064       1.8564     0.031702
enh49139     1   66153100   66154100      4       2  150064       2.8438    0.0022287
enh49141     1   66277700   66278700      1       1  150064       1.6821      0.04627
enh49150     1   66732800   66733800      1       1  150064       2.4753     0.006656
enh49151     1   66736000   66737000      4       2  150064       2.8558    0.0021463
enh49152     1   66737800   66738800      4       1  150064       2.2384     0.012597
enh49157     1   66766000   66767000      7       2  150064        2.249     0.012256
enh49158     1   66767100   66768100      3       1  150064        2.034     0.020978
enh49207     1   67858600   67859600      2       1  150064       2.1733     0.014877
enh49218     1   68002900   68003900      2       1  150064       2.2326     0.012789
enh49228     1   68078200   68079200      2       1  150064       1.6808     0.046401
enh49229     1   68083500   68084500      4       2  150064        2.658    0.0039299
enh49239     1   68174200   68175200      1       1  150064       2.1873      0.01436
enh49254     1   68219800   68220800      2       1  150064       1.7258     0.042194
enh49257     1   68227000   68228000      1       1  150064       2.2956      0.01085
enh49266     1   68258100   68259100      4       2  150064       3.2494   0.00057822
enh49267     1   68268100   68269100      7       3  150064        2.067     0.019366
enh49268     1   68269600   68270600      2       1  150064       2.3567      0.00922
enh49269     1   68278600   68279600      6       3  150064       2.2455     0.012367
enh49270     1   68281000   68282000      5       2  150064       2.7788     0.002728
enh49271     1   68284400   68285400      1       1  150064       1.8032      0.03568
enh49272     1   68285800   68286800      2       1  150064       1.9004     0.028691
enh49274     1   68290800   68291800      3       1  150064       1.8229      0.03416
enh49275     1   68295800   68296800      4       2  150064       3.5136     0.000221
enh49276     1   68299500   68300500      3       1  150064       3.7181   0.00010036
enh49277     1   68303800   68304800      5       2  150064       3.9573   3.7908e-05
enh49278     1   68305600   68306600      2       1  150064       2.7815    0.0027057
enh49279     1   68315900   68316900      5       2  150064       2.6032    0.0046185
enh49281     1   68411200   68412200      4       2  150064       1.8077      0.03533
enh49290     1   68607100   68608100      2       1  150064       2.2727     0.011521
enh49379     1   73530900   73531900      4       1  150064       4.7289   1.1289e-06
enh49380     1   74058800   74059800      3       1  150064       2.6569    0.0039432
enh49391     1   76193100   76194100      5       3  150064       1.6523     0.049241
enh49409     1   76976700   76977700      2       1  150064       2.1659     0.015161
enh49434     1   78352600   78353600      5       3  150064       1.6727     0.047194
enh49441     1   78446400   78447400      2       1  150064        2.026     0.021384
enh49444     1   78474400   78475400      3       2  150064       2.0605     0.019677
enh49448     1   78510400   78511400      2       1  150064       1.6581      0.04865
enh49461     1   78666700   78667700      3       1  150064       2.0933      0.01816
enh49467     1   79114600   79115600      1       1  150064       2.3844     0.008554
enh49476     1   81943500   81944500      6       4  150064        1.674     0.047063
enh49478     1   82135700   82136700      3       2  150064       2.0532     0.020027
enh49479     1   82145200   82146200      3       2  150064       2.2103     0.013542
enh49480     1   82147000   82148000      4       2  150064       1.8182     0.034516
enh49511     1   84267700   84268700      3       2  150064       3.6801   0.00011655
enh49517     1   84621600   84622600      2       1  150064       2.1147     0.017226
enh49530     1   84966400   84967400      3       2  150064       2.3468    0.0094689
enh49555     1   85319400   85320400      4       1  150064       2.4091    0.0079965
enh49583     1   85779500   85780500      2       1  150064        2.087     0.018442
enh49589     1   85828500   85829500      3       2  150064       2.5175    0.0059091
enh49593     1   85845600   85846600      5       2  150064       2.0904     0.018293
enh49594     1   85850600   85851600      2       1  150064       1.7483     0.040207
enh49597     1   85872800   85873800      2       1  150064       1.7445     0.040535
enh49598     1   85892800   85893800      2       1  150064       2.0435     0.020503
enh49601     1   85906000   85907000      3       1  150064       1.7187     0.042831
enh49603     1   85919100   85920100      2       1  150064       1.8111     0.035059
enh49607     1   85928600   85929600      4       2  150064       1.7184     0.042857
enh49618     1   86043900   86044900      2       1  150064       2.2819     0.011249
enh49627     1   86533600   86534600      2       1  150064       1.6626     0.048198
enh49628     1   86618600   86619600      4       2  150064       1.7315     0.041683
enh49666     1   87811500   87812500      3       1  150064       1.7206     0.042657
enh49671     1   87929400   87930400      4       2  150064       2.0591     0.019742
enh49674     1   88054000   88055000      2       1  150064        1.924     0.027177
enh49680     1   88148800   88149800      3       2  150064       2.5086      0.00606
enh49735     1   89828400   89829400      3       1  150064        1.809     0.035225
enh49744     1   90069000   90070000      3       1  150064       1.8446     0.032545
enh49752     1   90126000   90127000      3       2  150064       2.0489     0.020237
enh49753     1   90157900   90158900      2       1  150064       1.6794     0.046541
enh49755     1   90185100   90186100      1       1  150064       1.6991      0.04465
enh49758     1   90204600   90205600      1       1  150064       1.7364      0.04125
enh49762     1   90277800   90278800      1       1  150064       1.9384      0.02629
enh49767     1   90307600   90308600      3       2  150064       2.4101    0.0079752
enh49787     1   91388600   91389600      1       1  150064       2.1654      0.01518
enh49788     1   91390200   91391200      1       1  150064       2.5134     0.005979
enh49789     1   91391100   91392100      2       1  150064       2.1155     0.017195
enh49790     1   91434300   91435300      1       1  150064       1.9934      0.02311
enh49791     1   91440000   91441000      1       1  150064       2.1706      0.01498
enh49796     1   91481400   91482400      2       1  150064       1.7401      0.04092
enh49797     1   91482400   91483400      4       2  150064       2.8199    0.0024016
enh49799     1   91485000   91486000      6       2  150064        1.881     0.029987
enh49800     1   91488100   91489100      3       1  150064       2.4412    0.0073191
enh49801     1   91502000   91503000      1       1  150064       2.0965      0.01802
enh49846     1   92242500   92243500      7       2  150064       2.5047    0.0061276
enh49847     1   92244800   92245800      2       1  150064       2.2178     0.013285
enh49848     1   92247500   92248500      6       3  150064        1.696      0.04494
enh49849     1   92249900   92250900      3       1  150064       2.4754    0.0066553
enh49881     1   92765500   92766500      4       2  150064       2.8423    0.0022392
enh49882     1   93003800   93004800      2       1  150064       3.2544   0.00056808
enh49894     1   93342900   93343900      2       1  150064       1.6554     0.048926
enh49896     1   93387400   93388400      2       1  150064       1.6894     0.045572
enh49897     1   93395200   93396200      1       1  150064       1.6959      0.04495
enh49898     1   93399100   93400100      3       1  150064       1.7157     0.043106
enh49899     1   93401100   93402100      3       1  150064       1.7756       0.0379
enh49901     1   93415800   93416800      3       1  150064       1.8399     0.032888
enh49902     1   93418000   93419000      1       1  150064       2.1765      0.01476
enh49903     1   93421000   93422000      3       1  150064       2.2737     0.011491
enh49906     1   93438000   93439000      1       1  150064       1.6825      0.04624
enh49908     1   93459200   93460200      1       1  150064        1.827      0.03385
enh49929     1   94047200   94048200      2       1  150064       1.8464     0.032421
enh50059     1   95363900   95364900      1       1  150064       2.3685     0.008929
enh50072     1   95412200   95413200      5       3  150064       2.2806     0.011286
enh50076     1   95437000   95438000      2       1  150064       2.2949      0.01087
enh50079     1   95448300   95449300      3       2  150064        1.731     0.041722
enh50080     1   95454900   95455900      1       1  150064       1.9067      0.02828
enh50081     1   95459800   95460800      2       1  150064       1.8498     0.032171
enh50082     1   95467900   95468900      1       1  150064       1.9788      0.02392
enh50086     1   95505400   95506400      5       2  150064       1.9867     0.023477
enh50090     1   95550000   95551000      6       2  150064         1.72     0.042713
enh50091     1   95552500   95553500      3       2  150064       2.3225     0.010102
enh50093     1   95581600   95582600      4       2  150064       4.1881   1.4067e-05
enh50095     1   95644500   95645500      2       1  150064       1.7002     0.044545
enh50097     1   95692500   95693500      3       2  150064       1.7099     0.043638
enh50103     1   96699400   96700400      3       1  150064       3.3372   0.00042314
enh50104     1   96701000   96702000      3       1  150064       1.8283     0.033749
enh50105     1   96881700   96882700      4       2  150064       2.8778    0.0020024
enh50106     1   96947100   96948100      2       1  150064       3.0922   0.00099343
enh50107     1   96948000   96949000      3       2  150064       2.0392     0.020717
enh50108     1   96948800   96949800      2       1  150064       3.1038   0.00095533
enh50110     1   96952100   96953100      4       1  150064       3.0241     0.001247
enh50117     1   97063600   97064600      1       1  150064       2.7308     0.003159
enh50119     1   97185800   97186800      2       1  150064       1.7221     0.042524
enh50120     1   97189400   97190400      4       1  150064       3.7569   8.6005e-05
enh50121     1   97192200   97193200      4       2  150064       3.3732   0.00037153
enh50123     1   97196000   97197000      4       2  150064        3.075    0.0010527
enh50125     1   97212200   97213200      2       1  150064       1.8213      0.03428
enh50126     1   97213100   97214100      2       1  150064       2.1013     0.017805
enh50127     1   97214800   97215800      2       1  150064       3.1726   0.00075543
enh50140     1   97669700   97670700      4       2  150064       3.4601   0.00027003
enh50142     1   97717000   97718000      6       2  150064       2.3111     0.010415
enh50143     1   97769500   97770500      2       1  150064       1.9258     0.027062
enh50145     1   97901600   97902600      1       1  150064        2.908     0.001819
enh50149     1   98369100   98370100      2       1  150064       5.3934   3.4576e-08
enh50150     1   98383500   98384500      2       1  150064        1.972     0.024303
enh50159     1  100101400  100102400      5       3  150064       2.4815    0.0065412
enh50166     1  100147100  100148100      3       2  150064       1.9573     0.025156
enh50257     1  108508200  108509200      5       3  150064       2.2686     0.011647
enh50261     1  108740300  108741300      7       3  150064       2.7227    0.0032374
enh50358     1  110078100  110079100      2       1  150064         1.88     0.030057
enh50359     1  110088500  110089500      3       2  150064       1.7333     0.041525
enh50376     1  110178600  110179600      4       2  150064        2.074     0.019042
enh50377     1  110182500  110183500      1       1  150064       1.8088      0.03524
enh50379     1  110186100  110187100      2       1  150064       2.0658     0.019423
enh50381     1  110199500  110200500      4       2  150064        1.982     0.023742
enh50410     1  110438400  110439400      5       2  150064       1.9161     0.027674
enh50427     1  110538200  110539200      1       1  150064       1.6528      0.04919
enh50428     1  110545800  110546800      1       1  150064        1.927      0.02699
enh50431     1  110576000  110577000      1       1  150064       2.1318      0.01651
enh50446     1  110855100  110856100      5       2  150064       2.4154     0.007859
enh50450     1  110892700  110893700      2       1  150064       2.1775     0.014723
enh50452     1  110926200  110927200      4       2  150064         2.06     0.019699
enh50459     1  111009000  111010000      4       2  150064       1.8261     0.033916
enh50470     1  111418000  111419000      4       2  150064       1.7227     0.042469
enh50488     1  111994300  111995300      2       1  150064       2.2203     0.013199
enh50504     1  112134200  112135200      3       2  150064       2.8477     0.002202
enh50507     1  112158100  112159100      5       3  150064       1.7923     0.036542
enh50510     1  112171600  112172600      2       1  150064       1.9574     0.025151
enh50511     1  112173700  112174700      7       4  150064       2.2059     0.013695
enh50514     1  112181000  112182000      2       1  150064       2.0288     0.021239
enh50518     1  112190000  112191000      4       2  150064       1.7213     0.042596
enh50524     1  112202800  112203800      5       3  150064        2.294     0.010897
enh50528     1  112211900  112212900      3       2  150064       1.6806     0.046421
enh50544     1  112423000  112424000      3       2  150064       1.9172     0.027609
enh50545     1  112446700  112447700      3       1  150064       2.1347     0.016393
enh50546     1  112462900  112463900      4       1  150064       2.3463    0.0094814
enh50547     1  112466800  112467800      4       2  150064       1.8144     0.034805
enh50548     1  112490700  112491700      5       2  150064       1.6947     0.045069
enh50549     1  112494200  112495200      2       1  150064        2.496    0.0062806
enh50550     1  112498600  112499600      1       1  150064       2.0179       0.0218
enh50553     1  112506500  112507500      4       2  150064       2.1583     0.015451
enh50561     1  112583600  112584600      3       2  150064       2.2482     0.012282
enh50574     1  112935300  112936300      3       1  150064       1.6799     0.046484
enh50575     1  112937300  112938300      2       1  150064       1.9099     0.028072
enh50576     1  112940600  112941600      4       1  150064       2.2752     0.011447
enh50577     1  112941700  112942700      3       1  150064        2.087     0.018442
enh50578     1  112945900  112946900      1       1  150064       2.4292     0.007567
enh50580     1  112973100  112974100      3       1  150064       2.3021     0.010664
enh50581     1  112981400  112982400      3       2  150064       2.1976     0.013988
enh50582     1  112988800  112989800      4       2  150064       2.3688    0.0089225
enh50584     1  113004900  113005900      2       1  150064       2.2168     0.013318
enh50585     1  113007300  113008300      1       1  150064       2.0222      0.02158
enh50587     1  113087000  113088000      1       1  150064       3.1847    0.0007246
enh50588     1  113159700  113160700      4       2  150064       3.9287   4.2698e-05
enh50594     1  113179200  113180200      1       1  150064       3.2955    0.0004912
enh50596     1  113215800  113216800      2       1  150064       3.0364    0.0011973
enh50597     1  113218700  113219700      2       1  150064       2.7755    0.0027562
enh50598     1  113230600  113231600      4       2  150064       2.9565    0.0015556
enh50599     1  113241000  113242000      2       1  150064       3.6358   0.00013855
enh50623     1  113569400  113570400      2       1  150064       1.9782     0.023953
enh50634     1  113734400  113735400      2       1  150064       2.0063     0.022412
enh50635     1  113751900  113752900      1       1  150064       2.0814       0.0187
enh50642     1  113863200  113864200      2       1  150064         1.69     0.045515
enh50703     1  115050000  115051000      1       1  150064       2.5298     0.005706
enh50709     1  115257500  115258500      2       1  150064       1.7788     0.037633
enh50710     1  115259500  115260500      2       1  150064       1.9462     0.025816
enh50711     1  115266000  115267000      1       1  150064       2.3715     0.008859
enh50712     1  115294800  115295800      3       2  150064       2.2466     0.012332
enh50716     1  115599400  115600400      2       1  150064       1.9302     0.026792
enh50717     1  115604600  115605600      3       1  150064       2.1682     0.015072
enh50718     1  115607100  115608100      4       2  150064       2.8084    0.0024896
enh50719     1  115613900  115614900      6       1  150064       1.7651     0.038777
enh50724     1  115642500  115643500      6       2  150064       3.8735   5.3648e-05
enh50726     1  115655000  115656000      8       4  150064       3.5527   0.00019065
enh50727     1  115677200  115678200      2       1  150064        3.698   0.00010867
enh50729     1  115699400  115700400      2       1  150064       2.8264    0.0023534
enh50731     1  115711600  115712600      3       2  150064       1.9885     0.023377
enh50734     1  115762200  115763200      6       3  150064       2.7503    0.0029766
enh50735     1  115793700  115794700      4       2  150064       3.1966   0.00069522
enh50740     1  115856300  115857300      3       1  150064       2.8444    0.0022246
enh50741     1  115868800  115869800      5       2  150064       2.9758    0.0014612
enh50742     1  115873000  115874000      1       1  150064       1.7233      0.04242
enh50743     1  115874500  115875500      3       2  150064       2.1117     0.017355
enh50744     1  115907000  115908000      3       1  150064       2.2471     0.012317
enh50758     1  116219100  116220100      3       2  150064       1.8328     0.033415
enh50784     1  116866900  116867900      4       1  150064       1.6622     0.048233
enh50794     1  116925800  116926800      1       1  150064        1.869      0.03081
enh50830     1  117253700  117254700      6       2  150064       1.6534      0.04912
enh50831     1  117305500  117306500      2       1  150064       2.5856    0.0048606
enh50832     1  117368200  117369200      1       1  150064       3.0317     0.001216
enh50833     1  117375400  117376400      3       2  150064       2.9293    0.0016989
enh50834     1  117376200  117377200      4       2  150064       3.3237    0.0004441
enh50854     1  117514600  117515600      3       2  150064       1.9822     0.023729
enh50871     1  117934400  117935400      1       1  150064        1.911        0.028
enh50942     1  120188300  120189300      1       1  150064       1.9527      0.02543
enh51062     1  145436100  145437100      1       1  150064       1.7244      0.04232
enh51083     1  145588000  145589000      3       1  150064       1.9471     0.025762
enh51085     1  145609100  145610100      1       1  150064       1.8132       0.0349
enh51086     1  145630400  145631400      2       1  150064       1.6689      0.04757
enh51092     1  145726800  145727800      1       1  150064        1.699      0.04466
enh51095     1  146638800  146639800      5       3  150064       2.5768    0.0049856
enh51097     1  146645600  146646600      6       2  150064       2.0747     0.019009
enh51098     1  146695200  146696200      2       1  150064       2.5317    0.0056752
enh51099     1  146697400  146698400      6       3  150064       2.6682    0.0038132
enh51100     1  146708400  146709400      3       1  150064       2.6577    0.0039338
enh51103     1  146718700  146719700      5       3  150064       1.7537     0.039744
enh51106     1  146966600  146967600      2       1  150064       2.1904     0.014247
enh51109     1  146976700  146977700      3       2  150064       2.4113    0.0079485
enh51129     1  147234000  147235000      4       2  150064       1.9883     0.023387
enh51147     1  149887500  149888500      1       1  150064       1.7468      0.04034
enh51148     1  149897300  149898300      4       2  150064       1.7368     0.041216
enh51160     1  149974100  149975100      2       1  150064       2.1726     0.014904
enh51163     1  149984600  149985600      4       1  150064       1.8379     0.033036
enh51164     1  149993100  149994100      3       1  150064       1.7068     0.043927
enh51165     1  150022100  150023100      1       1  150064         5.25    7.606e-08
enh51167     1  150037100  150038100      1       1  150064       5.5334     1.57e-08
enh51172     1  150119700  150120700      1       1  150064       5.9312    1.504e-09
enh51173     1  150128100  150129100      1       1  150064       5.6098    1.013e-08
enh51174     1  150129800  150130800      3       1  150064       5.8984   1.8355e-09
enh51175     1  150132100  150133100      4       1  150064       5.4742   2.1975e-08
enh51176     1  150133700  150134700      1       1  150064       5.8413    2.589e-09
enh51177     1  150136900  150137900      2       1  150064         4.73   1.1226e-06
enh51180     1  150158500  150159500      3       2  150064       4.7642   9.4794e-07
enh51181     1  150159200  150160200      1       1  150064       5.4736    2.205e-08
enh51182     1  150185000  150186000      3       2  150064       4.6806   1.4303e-06
enh51183     1  150208900  150209900      2       1  150064       1.9992     0.022793
enh51184     1  150229200  150230200      1       1  150064        2.696     0.003509
enh51186     1  150241800  150242800      3       1  150064       4.9797   3.1842e-07
enh51188     1  150245800  150246800      1       1  150064        5.069        2e-07
enh51190     1  150256500  150257500      1       1  150064       4.9984    2.891e-07
enh51192     1  150266800  150267800      1       1  150064       1.7334      0.04151
enh51193     1  150274300  150275300      4       2  150064       4.4825   3.6882e-06
enh51194     1  150294800  150295800      5       2  150064       5.3544   4.2929e-08
enh51195     1  150339400  150340400      3       2  150064       4.0739   2.3115e-05
enh51199     1  150356100  150357100      4       2  150064       4.4328   4.6508e-06
enh51201     1  150359300  150360300      2       1  150064       4.2877   9.0281e-06
enh51202     1  150361200  150362200      3       1  150064       3.6115   0.00015222
enh51203     1  150377800  150378800      3       2  150064       1.8845     0.029749
enh51204     1  150382100  150383100      2       1  150064       3.9829   3.4041e-05
enh51205     1  150382900  150383900      3       1  150064       4.4268   4.7811e-06
enh51207     1  150436600  150437600      3       2  150064       4.9256   4.2054e-07
enh51208     1  150449600  150450600      4       2  150064       4.7494   1.0199e-06
enh51209     1  150479900  150480900      5       2  150064       1.8588      0.03153
enh51210     1  150481400  150482400      5       3  150064       4.8443   6.3533e-07
enh51211     1  150486700  150487700      2       1  150064       4.1525   1.6446e-05
enh51212     1  150489300  150490300      2       1  150064       4.4767   3.7907e-06
enh51216     1  150510200  150511200      5       2  150064       3.3805   0.00036178
enh51221     1  150536600  150537600      2       1  150064        2.174     0.014852
enh51225     1  150544400  150545400      8       4  150064       1.9471     0.025764
enh51226     1  150546100  150547100      5       2  150064       1.6844     0.046052
enh51227     1  150553100  150554100      1       1  150064       1.7288      0.04192
enh51230     1  150587300  150588300      3       2  150064       2.6146    0.0044666
enh51260     1  151035000  151036000      2       1  150064       1.8598     0.031455
enh51261     1  151041600  151042600      3       2  150064       3.2928   0.00049598
enh51262     1  151044200  151045200      5       3  150064       2.7302    0.0031644
enh51265     1  151115900  151116900      5       3  150064       2.9243    0.0017263
enh51268     1  151130500  151131500      1       1  150064       2.5562     0.005291
enh51271     1  151142300  151143300      3       2  150064       2.8424    0.0022388
enh51292     1  151373100  151374100      1       1  150064       3.3175    0.0004542
enh51293     1  151407000  151408000      1       1  150064       2.8154     0.002436
enh51297     1  151428500  151429500      3       1  150064       2.7731    0.0027763
enh51298     1  151444800  151445800      1       1  150064       2.5897     0.004803
enh51326     1  151611400  151612400      1       1  150064       2.6561     0.003953
enh51329     1  151684800  151685800      2       1  150064       1.9792     0.023895
enh51342     1  151877900  151878900      2       1  150064       1.9296      0.02683
enh51363     1  152157600  152158600      3       2  150064       2.0305     0.021151
enh51384     1  153497700  153498700      1       1  150064       2.0546      0.01996
enh51411     1  153670300  153671300      1       1  150064       2.0054      0.02246
enh51412     1  153702300  153703300      2       1  150064       1.9206     0.027394
enh51425     1  153761000  153762000      1       1  150064       2.5081     0.006069
enh51427     1  153769300  153770300      2       1  150064       3.2724   0.00053311
enh51428     1  153776000  153777000      2       1  150064       3.5068   0.00022676
enh51429     1  153778000  153779000      1       1  150064       2.3559      0.00924
enh51430     1  153852700  153853700      2       1  150064       3.3154   0.00045762
enh51432     1  153859800  153860800      5       2  150064       2.6466    0.0040657
enh51435     1  153896400  153897400      2       1  150064        2.061     0.019652
enh51436     1  153900900  153901900      4       2  150064       2.9509    0.0015842
enh51439     1  153919200  153920200      1       1  150064       2.1821      0.01455
enh51442     1  153936800  153937800      2       1  150064       2.0757     0.018962
enh51444     1  153938500  153939500      2       1  150064       2.9598    0.0015392
enh51445     1  153941000  153942000      1       1  150064       2.3237      0.01007
enh51446     1  153948100  153949100      2       1  150064       2.2278     0.012946
enh51451     1  153965600  153966600      4       2  150064       2.2873     0.011088
enh51454     1  154149200  154150200      3       2  150064       2.3831    0.0085848
enh51456     1  154152700  154153700      1       1  150064       2.3617     0.009096
enh51466     1  154323900  154324900      3       2  150064       2.1166     0.017146
enh51468     1  154357700  154358700      1       1  150064       1.6588      0.04858
enh51469     1  154358900  154359900      2       1  150064       2.2642     0.011781
enh51476     1  154394700  154395700      5       2  150064       1.9145     0.027778
enh51481     1  154404400  154405400      4       2  150064        1.669     0.047557
enh51482     1  154406000  154407000      2       1  150064       2.2077     0.013634
enh51484     1  154409600  154410600      3       1  150064       2.4354    0.0074372
enh51485     1  154410900  154411900      6       3  150064       1.7521     0.039882
enh51487     1  154413800  154414800      5       2  150064       3.0415    0.0011769
enh51488     1  154415600  154416600      4       2  150064       2.2968     0.010815
enh51489     1  154417000  154418000      3       2  150064       2.3655    0.0090021
enh51490     1  154418300  154419300      3       1  150064       2.5301     0.005701
enh51495     1  154449900  154450900      2       1  150064       2.6705    0.0037874
enh51496     1  154452000  154453000      1       1  150064        1.801      0.03585
enh51500     1  154525500  154526500      2       1  150064       1.8993     0.028763
enh51501     1  154528200  154529200      1       1  150064       2.2665      0.01171
enh51506     1  154581600  154582600      2       1  150064       1.6851      0.04598
enh51525     1  154780500  154781500      2       1  150064       1.6878     0.045724
enh51527     1  154792600  154793600      4       2  150064       4.2661   9.9458e-06
enh51528     1  154795000  154796000      7       3  150064       3.4024     0.000334
enh51533     1  154832800  154833800      2       1  150064       2.5961     0.004714
enh51535     1  154842800  154843800      1       1  150064       3.8504    5.896e-05
enh51536     1  154850000  154851000      2       1  150064       3.2677   0.00054205
enh51539     1  154914000  154915000      2       1  150064       3.8289   6.4357e-05
enh51553     1  154983000  154984000      3       2  150064       1.6641      0.04805
enh51554     1  154985800  154986800      2       1  150064       3.7761   7.9665e-05
enh51555     1  154988200  154989200      3       2  150064       2.4353      0.00744
enh51556     1  154990700  154991700      1       1  150064       2.3559      0.00924
enh51561     1  155033400  155034400      2       1  150064       2.2043     0.013751
enh51563     1  155042100  155043100      1       1  150064       1.8595      0.03148
enh51564     1  155043800  155044800      2       1  150064       2.7308    0.0031594
enh51577     1  155111100  155112100      2       1  150064       1.7452     0.040475
enh51588     1  155175700  155176700      1       1  150064       1.7265      0.04213
enh51592     1  155194700  155195700      2       1  150064       1.9981     0.022851
enh51598     1  155214800  155215800      1       1  150064       2.2046      0.01374
enh51599     1  155219600  155220600      2       1  150064       2.0696     0.019246
enh51601     1  155222900  155223900      1       1  150064       2.1998      0.01391
enh51603     1  155230100  155231100      1       1  150064       2.0678      0.01933
enh51605     1  155241200  155242200      2       1  150064       2.0835     0.018604
enh51607     1  155248000  155249000      2       1  150064       2.2396     0.012558
enh51608     1  155277200  155278200      2       1  150064       2.5297     0.005708
enh51609     1  155280000  155281000      1       1  150064       2.7019     0.003447
enh51610     1  155289500  155290500      2       1  150064       1.8741      0.03046
enh51619     1  155505700  155506700      1       1  150064        2.431     0.007528
enh51630     1  155606000  155607000      2       1  150064       2.5547    0.0053137
enh51632     1  155618000  155619000      1       1  150064       2.5906      0.00479
enh51642     1  155827500  155828500      1       1  150064       2.1047      0.01766
enh51646     1  155862700  155863700      1       1  150064       3.1041    0.0009543
enh51647     1  155879100  155880100      2       1  150064       2.5756    0.0050033
enh51649     1  155904600  155905600      1       1  150064       2.0349      0.02093
enh51652     1  155929500  155930500      4       1  150064       2.4357    0.0074308
enh51653     1  155931300  155932300      1       1  150064       3.1943    0.0007009
enh51658     1  155959200  155960200      2       1  150064       2.2439     0.012418
enh51665     1  156049500  156050500      2       1  150064       2.7774      0.00274
enh51667     1  156059800  156060800      2       1  150064       1.8362     0.033167
enh51669     1  156066000  156067000      1       1  150064       1.6961      0.04493
enh51671     1  156070700  156071700      1       1  150064       1.9914      0.02322
enh51673     1  156081700  156082700      1       1  150064       1.6693      0.04753
enh51675     1  156109400  156110400      4       2  150064       1.7656     0.038731
enh51678     1  156117100  156118100      1       1  150064       2.4498     0.007147
enh51681     1  156131500  156132500      3       1  150064       3.3314   0.00043213
enh51704     1  156445000  156446000      1       1  150064       1.6628      0.04818
enh51722     1  156586100  156587100      1       1  150064       1.7177      0.04293
enh51729     1  156709300  156710300      3       2  150064        1.714     0.043261
enh51730     1  156711400  156712400      4       2  150064       2.4346    0.0074544
enh51738     1  156770900  156771900      2       1  150064       1.7927     0.036514
enh51774     1  157961900  157962900      1       1  150064        1.748      0.04023
enh51837     1  159890500  159891500      2       1  150064        1.986     0.023515
enh51849     1  159993600  159994600      3       1  150064       2.0628     0.019566
enh51855     1  160064400  160065400      2       1  150064        2.272     0.011542
enh51866     1  160163000  160164000      4       2  150064       2.5539    0.0053259
enh51867     1  160173700  160174700      1       1  150064       3.0586     0.001112
enh51869     1  160180200  160181200      1       1  150064       2.8535     0.002162
enh51871     1  160188700  160189700      1       1  150064        2.995     0.001372
enh51872     1  160216000  160217000      5       1  150064       2.4397    0.0073504
enh51875     1  160227100  160228100      1       1  150064       2.5181       0.0059
enh51876     1  160229300  160230300      3       2  150064       2.3705    0.0088829
enh51877     1  160232900  160233900      3       1  150064       2.7284    0.0031825
enh51880     1  160262100  160263100      2       1  150064       3.0543    0.0011281
enh51882     1  160310200  160311200      1       1  150064       2.7614     0.002878
enh51883     1  160314100  160315100      1       1  150064       2.4281     0.007589
enh51884     1  160320700  160321700      8       3  150064       3.4047   0.00033122
enh51886     1  160327500  160328500      2       1  150064       2.0007      0.02271
enh51887     1  160345000  160346000      2       1  150064       1.9713     0.024342
enh51890     1  160377000  160378000      4       1  150064        1.883     0.029852
enh51891     1  160377800  160378800      5       2  150064       2.1186     0.017063
enh51942     1  161155100  161156100      3       1  150064       1.8047      0.03556
enh51948     1  161179300  161180300      1       1  150064       2.1338      0.01643
enh51955     1  161242700  161243700      1       1  150064       2.6022     0.004632
enh51962     1  161352100  161353100      4       2  150064       1.6675     0.047707
enh51968     1  161482200  161483200      1       1  150064       2.1487      0.01583
enh51987     1  161898400  161899400      1       1  150064       1.8687      0.03083
enh51996     1  161989900  161990900      2       1  150064       1.9721       0.0243
enh52011     1  162177300  162178300      3       1  150064       2.1001     0.017861
enh52012     1  162183500  162184500      4       2  150064       1.6755     0.046919
enh52068     1  162663800  162664800      3       2  150064       2.1235     0.016855
enh52088     1  163037800  163038800      3       1  150064       2.1946     0.014098
enh52097     1  163132800  163133800      4       2  150064       2.0927     0.018188
enh52099     1  163140800  163141800      2       1  150064       2.4552    0.0070406
enh52105     1  163200400  163201400      4       2  150064       1.7974     0.036139
enh52107     1  163292500  163293500      3       1  150064       1.6795     0.046525
enh52117     1  163643000  163644000      2       1  150064       2.7273    0.0031927
enh52119     1  163811200  163812200      1       1  150064       2.5331     0.005653
enh52148     1  164597800  164598800      1       1  150064       2.1757      0.01479
enh52186     1  164770600  164771600      1       1  150064        2.031      0.02113
enh52187     1  164774600  164775600      2       1  150064       2.2307     0.012852
enh52219     1  165393900  165394900      5       3  150064       1.7713     0.038257
enh52225     1  165570600  165571600      8       4  150064       1.9019     0.028591
enh52228     1  165611200  165612200      3       1  150064       2.1864     0.014393
enh52234     1  165721200  165722200      4       2  150064       2.4999    0.0062122
enh52235     1  165739000  165740000      2       1  150064       2.3176     0.010235
enh52238     1  165811200  165812200      6       2  150064       2.0958     0.018051
enh52239     1  165818200  165819200      1       1  150064       2.3829     0.008588
enh52240     1  165820000  165821000      1       1  150064       2.3718     0.008852
enh52241     1  165823000  165824000      1       1  150064       2.4075     0.008032
enh52242     1  165826000  165827000      2       1  150064       3.1549   0.00080287
enh52243     1  165828500  165829500      2       1  150064       2.7052    0.0034133
enh52255     1  166033100  166034100      3       2  150064       2.2004     0.013891
enh52262     1  166813500  166814500      2       1  150064       2.0991     0.017905
enh52266     1  166843600  166844600      2       1  150064       3.4847   0.00024635
enh52267     1  166855700  166856700      2       1  150064       3.4514   0.00027884
enh52283     1  167131500  167132500      6       3  150064       1.7197     0.042748
enh52285     1  167188000  167189000      1       1  150064       2.7692      0.00281
enh52357     1  168053600  168054600      1       1  150064       2.2271      0.01297
enh52382     1  168356400  168357400      3       2  150064       2.2226     0.013122
enh52388     1  168408800  168409800      2       1  150064       2.0125     0.022083
enh52432     1  168941800  168942800      5       2  150064       1.8202     0.034366
enh52445     1  169087500  169088500     10       2  150064       1.9473     0.025751
enh52446     1  169091900  169092900      3       1  150064       2.1157     0.017186
enh52447     1  169102200  169103200      7       3  150064       1.6922     0.045299
enh52463     1  169680800  169681800      2       1  150064       1.9602     0.024988
enh52470     1  170036200  170037200      3       1  150064       1.6511     0.049358
enh52471     1  170042000  170043000      3       1  150064       2.0649     0.019466
enh52488     1  170667600  170668600      1       1  150064       1.9528      0.02542
enh52516     1  171403700  171404700     11       2  150064       1.7213     0.042595
enh52539     1  171767800  171768800      4       2  150064       2.2178     0.013284
enh52554     1  172208800  172209800      2       1  150064       1.8486      0.03226
enh52559     1  172292200  172293200      3       1  150064       2.1488     0.015825
enh52561     1  172312500  172313500      2       1  150064       1.8722     0.030589
enh52563     1  172325700  172326700      3       2  150064       1.7834     0.037264
enh52564     1  172329100  172330100      1       1  150064       1.8053      0.03551
enh52566     1  172351800  172352800      1       1  150064       2.5383      0.00557
enh52567     1  172359200  172360200      5       2  150064       2.4015    0.0081649
enh52568     1  172361900  172362900      1       1  150064       2.5131     0.005984
enh52569     1  172367900  172368900      2       1  150064       2.4344    0.0074585
enh52575     1  172500000  172501000      3       2  150064       1.6888     0.045631
enh52593     1  172929300  172930300      1       1  150064       2.6738      0.00375
enh52607     1  173388800  173389800      5       2  150064       2.6576    0.0039345
enh52608     1  173394100  173395100      1       1  150064       2.2271      0.01297
enh52609     1  173397700  173398700      4       2  150064       2.3375    0.0097071
enh52613     1  173448800  173449800      2       1  150064       2.3269    0.0099847
enh52618     1  173683000  173684000      1       1  150064       3.4023    0.0003341
enh52619     1  173685600  173686600      1       1  150064       3.4989    0.0002336
enh52621     1  173822000  173823000      1       1  150064        3.358    0.0003926
enh52625     1  173967000  173968000      3       1  150064       3.5217   0.00021441
enh52626     1  173970200  173971200      2       1  150064       3.2422   0.00059298
enh52627     1  173974100  173975100      2       1  150064       2.9816    0.0014339
enh52628     1  173982600  173983600      3       2  150064       3.2447   0.00058791
enh52629     1  173987300  173988300      4       2  150064       3.5258    0.0002111
enh52631     1  174129600  174130600      2       1  150064       3.0947   0.00098495
enh52632     1  174134400  174135400      2       1  150064       2.1375     0.016277
enh52633     1  174135300  174136300      1       1  150064       2.9457     0.001611
enh52635     1  174235800  174236800      1       1  150064       3.2746    0.0005291
enh52637     1  174862600  174863600      1       1  150064         1.71      0.04363
enh52641     1  174935000  174936000      1       1  150064       2.9455     0.001612
enh52642     1  174945400  174946400      1       1  150064       2.8844     0.001961
enh52650     1  174998200  174999200      1       1  150064       2.4331     0.007486
enh52658     1  175119500  175120500      4       2  150064        3.622   0.00014616
enh52660     1  175123800  175124800      6       2  150064       3.5602   0.00018528
enh52661     1  175138800  175139800      3       1  150064       3.2591   0.00055889
enh52664     1  175156500  175157500      2       1  150064       2.6871    0.0036034
enh52665     1  175158500  175159500      1       1  150064       3.5013    0.0002315
enh52666     1  175162500  175163500      4       1  150064       3.3679   0.00037868
enh52674     1  175218400  175219400      4       2  150064       1.8896     0.029407
enh52677     1  175256200  175257200      2       1  150064        1.717      0.04299
enh52678     1  175257000  175258000      2       1  150064       1.8465     0.032413
enh52679     1  175287300  175288300      1       1  150064       2.0206      0.02166
enh52685     1  175809400  175810400      2       1  150064       3.0722    0.0010625
enh52688     1  176172600  176173600      2       1  150064        2.864    0.0020919
enh52690     1  176177200  176178200      1       1  150064       2.2069      0.01366
enh52691     1  176194600  176195600      2       1  150064       2.5582    0.0052608
enh52695     1  176662400  176663400      3       2  150064        1.775     0.037953
enh52698     1  176789200  176790200      6       2  150064       2.1243     0.016823
enh52699     1  176812100  176813100      4       2  150064         2.49    0.0063872
enh52700     1  176815100  176816100      5       3  150064       2.5059    0.0061075
enh52704     1  177243100  177244100      2       1  150064       3.9301   4.2451e-05
enh52705     1  177271200  177272200      4       2  150064       4.9563    3.592e-07
enh52706     1  177320100  177321100      2       1  150064       1.8755     0.030364
enh52718     1  178025700  178026700      2       1  150064       2.0695     0.019247
enh52719     1  178030000  178031000      3       2  150064       2.4858    0.0064633
enh52734     1  178357200  178358200      1       1  150064       1.8337      0.03335
enh52736     1  178455200  178456200      2       1  150064       1.9743     0.024175
enh52765     1  178942100  178943100      1       1  150064       2.9835     0.001425
enh52784     1  179098100  179099100      4       1  150064       1.6833     0.046155
enh52786     1  179100000  179101000      4       1  150064       1.6542     0.049045
enh52789     1  179112000  179113000      3       1  150064       1.7358     0.041304
enh52791     1  179135900  179136900      1       1  150064       2.0118      0.02212
enh52792     1  179138700  179139700      1       1  150064       2.1591      0.01542
enh52801     1  179199300  179200300      1       1  150064       1.8435      0.03263
enh52802     1  179257800  179258800      4       1  150064       1.9506     0.025554
enh52806     1  179333800  179334800      5       3  150064       2.8804    0.0019862
enh52814     1  179783000  179784000      2       1  150064       1.8026     0.035728
enh52818     1  179844500  179845500      1       1  150064       1.9217      0.02732
enh52820     1  179853700  179854700      2       1  150064       1.6764     0.046831
enh52825     1  179938400  179939400      3       1  150064       1.7133     0.043328
enh52857     1  180603000  180604000      3       2  150064       2.4954    0.0062902
enh52858     1  180612500  180613500      3       2  150064       3.8602   5.6639e-05
enh52860     1  180892200  180893200      5       2  150064       2.2567     0.012013
enh52896     1  181104800  181105800      2       1  150064       1.7918     0.036584
enh52897     1  181108200  181109200     11       2  150064       1.6601     0.048445
enh52911     1  181410900  181411900      2       1  150064       1.7001     0.044552
enh52920     1  182118200  182119200      2       1  150064       2.1035     0.017711
enh52929     1  182247400  182248400      2       1  150064       1.8012     0.035832
enh52936     1  182306800  182307800      1       1  150064       2.1135      0.01728
enh52938     1  182318000  182319000      3       2  150064       2.3673    0.0089584
enh52941     1  182331300  182332300      3       2  150064       1.7377      0.04113
enh52957     1  182643800  182644800      5       2  150064       3.0523    0.0011355
enh52958     1  182668400  182669400      5       3  150064       2.8256    0.0023594
enh52960     1  182745800  182746800      4       2  150064       3.4512   0.00027904
enh52961     1  182751000  182752000      1       1  150064       3.4569    0.0002732
enh52973     1  183017400  183018400      3       2  150064       1.7534     0.039763
enh53015     1  183285000  183286000      1       1  150064       2.3343     0.009789
enh53018     1  183317400  183318400      2       1  150064        1.774     0.038032
enh53023     1  183449600  183450600      2       1  150064       2.6416    0.0041252
enh53053     1  183782900  183783900      1       1  150064       1.9374      0.02635
enh53056     1  183789100  183790100      3       2  150064       1.8751     0.030386
enh53091     1  184022100  184023100      2       1  150064       2.1799     0.014632
enh53093     1  184029000  184030000      3       1  150064        1.772     0.038196
enh53097     1  184120300  184121300      1       1  150064       2.2839      0.01119
enh53102     1  184191400  184192400      3       2  150064       2.7711     0.002793
enh53103     1  184253000  184254000      2       1  150064       2.2839     0.011189
enh53104     1  184255300  184256300      3       2  150064       1.7952     0.036311
enh53105     1  184266300  184267300      3       1  150064       1.8519     0.032018
enh53129     1  184429800  184430800      1       1  150064       1.8826      0.02988
enh53130     1  184431000  184432000      2       1  150064       1.9928     0.023142
enh53131     1  184452700  184453700      5       2  150064       2.3151     0.010303
enh53132     1  184458900  184459900      3       2  150064       2.5246    0.0057912
enh53133     1  184460000  184461000      2       1  150064       2.6156    0.0044536
enh53136     1  184469100  184470100      1       1  150064       2.6691     0.003803
enh53138     1  184476400  184477400      1       1  150064       2.4618     0.006913
enh53142     1  184510600  184511600      5       2  150064       1.8324     0.033442
enh53143     1  184524600  184525600      3       2  150064       2.2174     0.013297
enh53146     1  184543500  184544500      5       2  150064       2.3178      0.01023
enh53159     1  184714800  184715800      4       2  150064       2.0694     0.019256
enh53162     1  184724800  184725800      3       1  150064       2.1648       0.0152
enh53177     1  184869100  184870100      3       2  150064       1.7968     0.036183
enh53188     1  184925800  184926800      4       2  150064       2.3201     0.010168
enh53189     1  184927800  184928800      7       4  150064        2.168     0.015079
enh53192     1  184938900  184939900      2       1  150064       2.8016    0.0025423
enh53194     1  184950800  184951800      3       1  150064        2.411    0.0079547
enh53199     1  185127500  185128500      1       1  150064       1.9047      0.02841
enh53226     1  186345800  186346800      1       1  150064       1.7256      0.04221
enh53253     1  190918900  190919900      3       2  150064       3.3067   0.00047208
enh53266     1  192503200  192504200      3       1  150064       2.0964     0.018022
enh53279     1  192669700  192670700      1       1  150064       2.0749        0.019
enh53289     1  192841500  192842500      2       1  150064       2.8487    0.0021948
enh53291     1  192859200  192860200      2       1  150064       2.4719      0.00672
enh53292     1  192873000  192874000      3       1  150064       2.7826    0.0026963
enh53293     1  192873800  192874800      4       2  150064       2.2182     0.013272
enh53294     1  192876800  192877800      1       1  150064       2.9385     0.001649
enh53304     1  193032600  193033600      2       1  150064       2.2957     0.010847
enh53306     1  193071800  193072800      2       1  150064       3.3456   0.00041054
enh53307     1  193074800  193075800      5       2  150064       2.2378     0.012616
enh53310     1  193089800  193090800      2       1  150064       3.0646    0.0010898
enh53311     1  193093100  193094100      3       1  150064       3.1849   0.00072396
enh53312     1  193125600  193126600      3       2  150064       2.4919    0.0063532
enh53314     1  193152200  193153200      4       2  150064       3.2912   0.00049875
enh53316     1  193153400  193154400      2       1  150064       1.7657      0.03872
enh53317     1  193157000  193158000      2       1  150064       2.6709    0.0037827
enh53318     1  193158600  193159600      2       1  150064       2.6785    0.0036974
enh53319     1  193159400  193160400      1       1  150064       3.2848    0.0005103
enh53329     1  193558400  193559400      4       1  150064       1.7019     0.044389
enh53342     1  197741500  197742500      1       1  150064       2.5419     0.005513
enh53387     1  200348100  200349100      1       1  150064       2.9142     0.001783
enh53388     1  200349500  200350500      2       1  150064        2.218     0.013276
enh53390     1  200375200  200376200      1       1  150064       2.4823     0.006527
enh53392     1  200406300  200407300      1       1  150064       3.4739    0.0002565
enh53393     1  200457300  200458300      3       2  150064       2.6382    0.0041671
enh53394     1  200493800  200494800      4       2  150064       1.9864     0.023494
enh53410     1  200836200  200837200      3       1  150064       1.6644     0.048014
enh53414     1  200870300  200871300      3       2  150064       2.6554    0.0039606
enh53415     1  200876800  200877800      2       1  150064        3.233   0.00061244
enh53416     1  200886000  200887000      3       1  150064       3.5701   0.00017843
enh53417     1  200940800  200941800      6       4  150064       1.6844     0.046053
enh53419     1  200989200  200990200      4       2  150064       3.7517   8.7833e-05
enh53422     1  201011500  201012500      6       3  150064       2.6968    0.0035006
enh53423     1  201019500  201020500      2       1  150064       4.3319   7.3904e-06
enh53431     1  201094400  201095400      1       1  150064        1.821       0.0343
enh53444     1  201277000  201278000      2       1  150064       1.9399     0.026193
enh53448     1  201353300  201354300      7       3  150064       3.0307      0.00122
enh53512     1  201690900  201691900      2       1  150064       1.8477     0.032322
enh53524     1  201729800  201730800      3       2  150064       2.9432    0.0016242
enh53532     1  201797100  201798100      3       2  150064       2.6745    0.0037417
enh53537     1  201856600  201857600      2       1  150064       2.2893     0.011031
enh53538     1  201859900  201860900      1       1  150064       1.8078      0.03532
enh53541     1  201868900  201869900      1       1  150064        1.818      0.03453
enh53542     1  201872100  201873100      3       1  150064       2.6912      0.00356
enh53545     1  201877600  201878600      2       1  150064        2.838      0.00227
enh53546     1  201879200  201880200      2       1  150064       2.0705     0.019202
enh53547     1  201882500  201883500      3       2  150064       3.1594   0.00079048
enh53580     1  202103800  202104800      1       1  150064       2.7921     0.002618
enh53582     1  202111000  202112000      6       2  150064       2.0488     0.020239
enh53583     1  202114400  202115400      1       1  150064         1.77      0.03836
enh53632     1  202927800  202928800      2       1  150064       1.6632     0.048132
enh53640     1  203015900  203016900      2       1  150064       1.9891     0.023343
enh53644     1  203051500  203052500      2       1  150064       1.7998     0.035948
enh53646     1  203098400  203099400      3       1  150064       2.1984     0.013961
enh53674     1  203318600  203319600      2       1  150064       1.7053     0.044068
enh53676     1  203323400  203324400      2       1  150064        1.962     0.024882
enh53721     1  203593400  203594400      3       1  150064       1.6829     0.046193
enh53745     1  203650700  203651700      6       1  150064       1.7457     0.040435
enh53747     1  203655800  203656800      5       1  150064       1.6666       0.0478
enh53765     1  204010300  204011300      3       2  150064       2.0032     0.022576
enh53767     1  204045500  204046500      2       1  150064       2.5349    0.0056243
enh53768     1  204046800  204047800      3       2  150064       3.0915   0.00099578
enh53770     1  204049500  204050500      2       1  150064       2.3558    0.0092406
enh53776     1  204065800  204066800      2       1  150064       1.6759     0.046877
enh53777     1  204069300  204070300      5       2  150064       3.2139    0.0006548
enh53788     1  204195200  204196200      4       1  150064       1.9709     0.024366
enh53789     1  204232800  204233800      5       1  150064       1.9658     0.024662
enh53793     1  204254800  204255800      2       1  150064       1.8462     0.032433
enh53817     1  204418300  204419300      3       1  150064        1.916      0.02768
enh53818     1  204424300  204425300      2       1  150064       2.0631      0.01955
enh53819     1  204425900  204426900      4       2  150064       2.7256    0.0032094
enh53820     1  204432700  204433700      1       1  150064       1.7394      0.04098
enh53821     1  204437200  204438200      4       2  150064       2.2551     0.012065
enh53825     1  204453600  204454600      4       1  150064       2.8913    0.0019185
enh53827     1  204460200  204461200      1       1  150064       3.1976     0.000693
enh53828     1  204464300  204465300      3       2  150064       2.2606     0.011893
enh53831     1  204475300  204476300      6       3  150064       3.1925   0.00070522
enh53832     1  204482100  204483100      2       1  150064       3.1888   0.00071438
enh53834     1  204489900  204490900      2       1  150064       2.1818     0.014561
enh53836     1  204543400  204544400      3       2  150064       3.2053   0.00067472
enh53838     1  204548400  204549400      5       2  150064        2.768    0.0028203
enh53840     1  204606700  204607700      7       3  150064       2.4211    0.0077358
enh53866     1  204910200  204911200      5       2  150064       1.7406     0.040878
enh53867     1  204928400  204929400      7       3  150064       2.2147     0.013391
enh53870     1  204966300  204967300      5       3  150064         3.26   0.00055709
enh53871     1  204972200  204973200      5       2  150064       3.3134   0.00046082
enh53872     1  204982600  204983600      5       2  150064       1.6684     0.047616
enh53873     1  205030500  205031500      4       2  150064       3.9784   3.4688e-05
enh53875     1  205060300  205061300      1       1  150064       3.1723    0.0007562
enh53876     1  205088500  205089500      2       1  150064       2.0437     0.020491
enh53877     1  205110200  205111200      4       1  150064       3.5775   0.00017346
enh53878     1  205110800  205111800      5       2  150064       3.9274   4.2929e-05
enh53880     1  205144300  205145300      2       1  150064       4.1479   1.6775e-05
enh53881     1  205152500  205153500      5       1  150064       4.3302   7.4479e-06
enh53883     1  205164400  205165400      5       2  150064       4.3654   6.3436e-06
enh53884     1  205172700  205173700      3       1  150064       3.7427   9.1036e-05
enh53885     1  205178600  205179600      4       2  150064       4.4417   4.4622e-06
enh53886     1  205181200  205182200      2       1  150064       3.1831   0.00072844
enh53888     1  205198500  205199500      4       2  150064       3.1925   0.00070528
enh53889     1  205205900  205206900      5       2  150064       2.8752    0.0020186
enh53890     1  205209200  205210200      4       2  150064       3.2305   0.00061797
enh53891     1  205212700  205213700      3       2  150064       2.6513    0.0040088
enh53892     1  205218100  205219100      4       2  150064       1.9749     0.024142
enh53893     1  205224900  205225900      4       2  150064        2.585    0.0048691
enh53897     1  205240200  205241200      3       1  150064       1.9191     0.027484
enh53900     1  205263200  205264200      2       1  150064        1.951     0.025529
enh53910     1  205326000  205327000      1       1  150064       2.3607      0.00912
enh53919     1  205462100  205463100      5       2  150064       2.5266    0.0057585
enh53921     1  205469600  205470600      5       2  150064       1.7148     0.043191
enh53928     1  205551200  205552200      4       2  150064       1.6664     0.047813
enh53931     1  205562600  205563600      3       1  150064       1.8995     0.028752
enh53932     1  205567800  205568800      8       3  150064       2.3828    0.0085916
enh53945     1  205649600  205650600      2       1  150064       2.2197     0.013221
enh53961     1  205774500  205775500      3       1  150064       1.7156     0.043116
enh53975     1  206589000  206590000      2       1  150064       1.6656     0.047892
enh54048     1  207220100  207221100      2       1  150064        3.258   0.00056106
enh54050     1  207225000  207226000      2       1  150064       2.7994    0.0025596
enh54052     1  207232700  207233700      2       1  150064       2.3197     0.010178
enh54055     1  207250400  207251400      3       1  150064        2.729     0.003176
enh54068     1  207922200  207923200      3       2  150064        3.773   8.0646e-05
enh54069     1  207923300  207924300      2       1  150064       3.7753   7.9905e-05
enh54070     1  207928400  207929400      2       1  150064       2.8744    0.0020239
enh54071     1  207971100  207972100      2       1  150064       2.4101    0.0079736
enh54072     1  207978700  207979700      5       2  150064       4.6209   1.9107e-06
enh54073     1  207981000  207982000      1       1  150064       2.4355     0.007435
enh54074     1  207983100  207984100      4       2  150064       2.9729    0.0014748
enh54075     1  207988000  207989000      3       2  150064       2.0122     0.022101
enh54080     1  208004600  208005600      2       1  150064       2.2068     0.013663
enh54081     1  208007800  208008800      4       2  150064       2.2788      0.01134
enh54082     1  208010600  208011600      4       2  150064       2.7929    0.0026119
enh54083     1  208012000  208013000      1       1  150064       1.9286      0.02689
enh54084     1  208013100  208014100      3       2  150064       3.9261   4.3175e-05
enh54086     1  208018400  208019400      4       2  150064       3.9568   3.7973e-05
enh54087     1  208024000  208025000      3       2  150064       3.5796   0.00017208
enh54088     1  208029500  208030500      3       1  150064       3.5388   0.00020095
enh54089     1  208030400  208031400      5       2  150064       4.1601   1.5908e-05
enh54090     1  208032100  208033100     10       4  150064       3.1087    0.0009395
enh54091     1  208034800  208035800      6       2  150064       3.2288   0.00062155
enh54092     1  208037900  208038900      6       3  150064       2.1578     0.015473
enh54094     1  208043600  208044600      4       2  150064        1.771     0.038284
enh54095     1  208046100  208047100      2       1  150064       2.4233    0.0076908
enh54096     1  208055600  208056600      4       2  150064       2.3794    0.0086709
enh54097     1  208058200  208059200      4       1  150064       2.3278    0.0099622
enh54116     1  208263400  208264400      3       1  150064       2.8185    0.0024121
enh54118     1  208278700  208279700      4       1  150064       2.3049     0.010587
enh54119     1  208281000  208282000      4       2  150064       1.8807     0.030007
enh54121     1  208292200  208293200      2       1  150064       2.3332    0.0098177
enh54122     1  208293300  208294300      5       2  150064       2.2735     0.011499
enh54123     1  208300800  208301800     10       2  150064       3.0871    0.0010106
enh54124     1  208305200  208306200      3       2  150064       2.9641    0.0015178
enh54135     1  208349900  208350900      2       1  150064       1.6756     0.046906
enh54141     1  208380600  208381600      3       1  150064       1.9987     0.022822
enh54144     1  208386600  208387600      2       1  150064       2.0546     0.019961
enh54150     1  208407700  208408700      2       1  150064       1.6738     0.047086
enh54177     1  209799200  209800200      4       2  150064       2.0305     0.021151
enh54226     1  211430300  211431300      6       2  150064       1.6817     0.046317
enh54227     1  211434600  211435600      6       3  150064       3.0256    0.0012408
enh54229     1  211503500  211504500      2       1  150064       1.6755     0.046916
enh54248     1  211780800  211781800      5       3  150064       2.2041     0.013757
enh54260     1  211911600  211912600      1       1  150064        1.815      0.03476
enh54301     1  212420300  212421300      2       1  150064       1.9187     0.027512
enh54302     1  212428900  212429900      7       2  150064       2.3348    0.0097762
enh54307     1  212474800  212475800      3       2  150064       1.9601     0.024994
enh54308     1  212483300  212484300      1       1  150064       2.2238      0.01308
enh54311     1  212604700  212605700      6       3  150064       1.8601     0.031435
enh54329     1  212769200  212770200      5       3  150064       2.1181     0.017082
enh54363     1  214078200  214079200      1       1  150064       2.6749     0.003738
enh54365     1  214176200  214177200      6       1  150064       3.0075     0.001317
enh54376     1  214470300  214471300      2       1  150064       1.6482     0.049656
enh54385     1  214591600  214592600      2       1  150064       1.8624     0.031272
enh54391     1  214639900  214640900      5       1  150064       1.7118     0.043469
enh54395     1  214671200  214672200      4       1  150064       1.8782     0.030174
enh54397     1  214678200  214679200      7       3  150064       2.4687    0.0067796
enh54401     1  214688000  214689000      3       1  150064       2.0606     0.019668
enh54408     1  214714900  214715900      3       1  150064        1.958     0.025116
enh54410     1  214721000  214722000      1       1  150064       2.3529     0.009314
enh54469     1  218632400  218633400      2       1  150064       2.0383     0.020761
enh54470     1  218633700  218634700      1       1  150064       2.3116       0.0104
enh54502     1  219832200  219833200      3       2  150064       1.6911     0.045408
enh54507     1  219965500  219966500      4       1  150064       1.6501      0.04946
enh54509     1  220217500  220218500      2       1  150064       2.0112     0.022151
enh54512     1  220266500  220267500      2       1  150064        2.041     0.020624
enh54521     1  220388400  220389400      1       1  150064       1.7483      0.04021
enh54536     1  220905200  220906200      2       1  150064        1.773     0.038112
enh54600     1  221889000  221890000      1       1  150064       2.0218       0.0216
enh54611     1  221911400  221912400      4       2  150064       2.7551    0.0029334
enh54626     1  222628600  222629600      2       1  150064       2.4603    0.0069407
enh54632     1  222818400  222819400      1       1  150064       2.1321       0.0165
enh54638     1  222945600  222946600      3       1  150064       2.5563    0.0052903
enh54684     1  223838200  223839200      6       2  150064       2.3487    0.0094183
enh54687     1  223888100  223889100      1       1  150064       1.9712      0.02435
enh54689     1  223898700  223899700      4       2  150064       3.3897    0.0003498
enh54690     1  223903100  223904100      4       2  150064       2.8247    0.0023662
enh54691     1  223904100  223905100      4       1  150064        2.426    0.0076332
enh54693     1  223913000  223914000      1       1  150064       2.8498     0.002187
enh54694     1  223914900  223915900      1       1  150064       2.6463     0.004069
enh54695     1  223917400  223918400      3       2  150064       2.3796    0.0086658
enh54698     1  223926600  223927600      1       1  150064       1.6616       0.0483
enh54700     1  223935900  223936900      2       1  150064       1.9251      0.02711
enh54701     1  223936800  223937800      3       1  150064       2.5361    0.0056044
enh54702     1  223952700  223953700      3       1  150064       2.5186    0.0058919
enh54703     1  223959100  223960100      4       2  150064       3.7196   9.9754e-05
enh54704     1  223963200  223964200      2       1  150064       2.9646    0.0015153
enh54706     1  224010400  224011400      5       2  150064       3.6324   0.00014041
enh54707     1  224013000  224014000      1       1  150064       3.5115    0.0002228
enh54708     1  224014600  224015600      1       1  150064       3.5115    0.0002228
enh54709     1  224019600  224020600      3       2  150064       3.8655   5.5423e-05
enh54710     1  224022500  224023500      5       2  150064       3.0214    0.0012579
enh54711     1  224025200  224026200      2       1  150064       2.0076     0.022345
enh54712     1  224028900  224029900      1       1  150064       3.7148    0.0001017
enh54736     1  224543600  224544600      3       2  150064       1.9533     0.025394
enh54737     1  224546400  224547400      2       1  150064       2.3981    0.0082411
enh54738     1  224564700  224565700      2       1  150064       2.4366    0.0074134
enh54740     1  224615400  224616400      2       1  150064       2.2102     0.013547
enh54741     1  224617400  224618400      2       1  150064       1.9301       0.0268
enh54743     1  224623600  224624600      2       1  150064       2.0591     0.019744
enh54744     1  224624000  224625000      1       1  150064        2.526     0.005768
enh54747     1  224643700  224644700      5       2  150064        2.544    0.0054798
enh54748     1  224646100  224647100      1       1  150064       2.6379     0.004171
enh54751     1  224689300  224690300      3       2  150064       2.1965     0.014029
enh54755     1  224701000  224702000      2       1  150064       2.0267     0.021347
enh54759     1  224860600  224861600     10       1  150064       1.9523      0.02545
enh54771     1  225628400  225629400      1       1  150064       1.9171      0.02761
enh54773     1  225639300  225640300      2       1  150064       1.8143     0.034813
enh54826     1  225884700  225885700      2       1  150064       1.7137     0.043293
enh54829     1  225933700  225934700      2       1  150064       2.0218     0.021599
enh54834     1  225960300  225961300      1       1  150064       1.8249      0.03401
enh54838     1  226001200  226002200      1       1  150064       1.9914      0.02322
enh54840     1  226012300  226013300      8       3  150064       1.8555     0.031762
enh54845     1  226053600  226054600      2       1  150064         2.39    0.0084246
enh54846     1  226064400  226065400      3       1  150064       2.8898    0.0019273
enh54850     1  226084900  226085900      4       2  150064       1.7422     0.040738
enh54859     1  226184100  226185100      2       1  150064        1.676     0.046864
enh54860     1  226187600  226188600      3       2  150064       1.8656     0.031051
enh54865     1  226253900  226254900      2       1  150064        2.767    0.0028287
enh54866     1  226269800  226270800      2       1  150064       2.3561    0.0092342
enh54870     1  226311600  226312600      2       1  150064       2.9394    0.0016442
enh54880     1  226540600  226541600      1       1  150064        1.734      0.04146
enh54882     1  226584800  226585800      3       1  150064       1.7595     0.039244
enh54883     1  226587800  226588800      2       1  150064       1.6568     0.048784
enh54885     1  226591400  226592400      2       1  150064       2.2468     0.012325
enh54894     1  226759900  226760900      5       2  150064       1.8194     0.034424
enh54895     1  226763100  226764100      2       1  150064       2.9345    0.0016702
enh54896     1  226776100  226777100      1       1  150064       1.9868      0.02347
enh54901     1  226820600  226821600      4       2  150064       2.0556     0.019911
enh54902     1  226825300  226826300      1       1  150064       2.5273     0.005747
enh54904     1  226835300  226836300      5       2  150064       1.6807     0.046413
enh54907     1  226846600  226847600      1       1  150064       2.4782     0.006603
enh54916     1  226898400  226899400      1       1  150064       2.4902     0.006384
enh54921     1  226915600  226916600      2       1  150064       1.8192     0.034437
enh54923     1  226919200  226920200      3       2  150064       2.4845    0.0064868
enh54924     1  226919800  226920800      5       2  150064       2.6231    0.0043573
enh54925     1  226928000  226929000      2       1  150064       2.1571     0.015498
enh54932     1  227014300  227015300      5       1  150064       2.1704     0.014988
enh54934     1  227051000  227052000      3       2  150064       2.6025    0.0046279
enh54936     1  227063100  227064100      4       2  150064       1.6895     0.045558
enh54937     1  227070400  227071400      4       1  150064        1.938     0.026313
enh54968     1  227506900  227507900      5       2  150064       1.9373     0.026355
enh54971     1  227544600  227545600      5       2  150064        2.537    0.0055896
enh55012     1  228276300  228277300      4       2  150064       1.8664     0.030995
enh55047     1  228677300  228678300      1       1  150064       1.6749      0.04698
enh55051     1  228870000  228871000      2       1  150064       1.8273     0.033824
enh55052     1  228873000  228874000      3       2  150064       1.6758     0.046891
enh55084     1  229162900  229163900      1       1  150064       1.8157      0.03471
enh55164     1  230220500  230221500      2       1  150064       1.8316     0.033502
enh55165     1  230222200  230223200      1       1  150064       2.1121      0.01734
enh55167     1  230238000  230239000      5       2  150064       3.8353   6.2695e-05
enh55168     1  230240200  230241200      5       2  150064       4.1046   2.0248e-05
enh55169     1  230241700  230242700      5       3  150064        2.823     0.002379
enh55170     1  230243200  230244200      5       3  150064       3.2921    0.0004972
enh55171     1  230244300  230245300      6       2  150064       3.9944   3.2433e-05
enh55172     1  230247600  230248600      2       1  150064       3.9613   3.7271e-05
enh55175     1  230260600  230261600      1       1  150064       2.6648     0.003852
enh55178     1  230272100  230273100     11       5  150064       3.1965   0.00069557
enh55185     1  230301000  230302000      5       2  150064       1.7598     0.039222
enh55190     1  230310200  230311200      9       2  150064        1.843     0.032667
enh55191     1  230311300  230312300      5       3  150064       2.1821     0.014552
enh55197     1  230328600  230329600      4       2  150064       1.6655     0.047909
enh55198     1  230329900  230330900      5       3  150064        1.655     0.048966
enh55212     1  230406200  230407200      2       1  150064       2.0144     0.021985
enh55214     1  230434700  230435700      2       1  150064       2.0874     0.018428
enh55215     1  230443300  230444300      2       1  150064       2.2896     0.011023
enh55223     1  230844000  230845000      7       2  150064       1.9355     0.026465
enh55286     1  231559000  231560000      2       1  150064       2.0492     0.020222
enh55310     1  232053900  232054900      4       2  150064       1.7883     0.036867
enh55326     1  232455300  232456300      4       2  150064       1.8142     0.034821
enh55331     1  232571400  232572400      6       4  150064       1.7061     0.043999
enh55332     1  232573300  232574300      1       1  150064        2.667     0.003827
enh55333     1  232608200  232609200      3       1  150064       2.1716     0.014942
enh55334     1  232613000  232614000      1       1  150064       1.8193      0.03443
enh55335     1  232621500  232622500      4       2  150064       2.3659    0.0089922
enh55336     1  232634300  232635300      4       2  150064       3.1062   0.00094752
enh55370     1  232813900  232814900      3       1  150064       1.8096     0.035183
enh55407     1  234398000  234399000      3       2  150064       2.2873     0.011088
enh55415     1  234622300  234623300      4       2  150064       1.7362     0.041268
enh55416     1  234623000  234624000      2       1  150064       1.9415     0.026101
enh55417     1  234630700  234631700      6       2  150064       1.6752     0.046947
enh55418     1  234633900  234634900      4       2  150064       2.8166    0.0024266
enh55420     1  234638900  234639900      1       1  150064       1.9488      0.02566
enh55421     1  234650900  234651900      2       1  150064       1.9779     0.023968
enh55422     1  234653600  234654600      9       2  150064       2.7428    0.0030454
enh55430     1  234690400  234691400      7       3  150064       2.6505    0.0040189
enh55432     1  234696600  234697600      5       2  150064       2.0205     0.021663
enh55433     1  234697700  234698700      2       1  150064       1.9754     0.024111
enh55434     1  234700700  234701700      4       2  150064       1.7077     0.043851
enh55463     1  234895500  234896500      3       2  150064       1.7982     0.036074
enh55483     1  235011000  235012000      4       2  150064       1.7006     0.044509
enh55484     1  235014900  235015900      4       1  150064       2.5034    0.0061504
enh55494     1  235095100  235096100      6       2  150064        1.916     0.027685
enh55599     1  236445600  236446600      1       1  150064       2.1571       0.0155
enh55601     1  236683800  236684800      2       1  150064       1.9139     0.027819
enh55613     1  236879200  236880200      5       2  150064        1.697      0.04485
enh55628     1  237258800  237259800      4       2  150064       2.1499     0.015782
enh55648     1  239568200  239569200      2       1  150064       2.0224     0.021566
enh55656     1  239612800  239613800      4       2  150064       1.8204     0.034348
enh55657     1  239627400  239628400      3       1  150064       1.7721     0.038187
enh55658     1  239690000  239691000      2       1  150064       3.0782    0.0010414
enh55674     1  240073000  240074000      3       1  150064       2.0443     0.020461
enh55686     1  240357200  240358200      3       2  150064       3.0896    0.0010023
enh55687     1  240359000  240360000      4       2  150064       3.0747    0.0010535
enh55695     1  240567300  240568300      3       2  150064       1.9043     0.028433
enh55707     1  241790800  241791800      6       2  150064       2.5618    0.0052061
enh55708     1  241800700  241801700      9       4  150064       1.9708     0.024373
enh55716     1  243409900  243410900      2       1  150064       2.6922    0.0035494
enh55717     1  243411300  243412300      4       2  150064       3.7988   7.2691e-05
enh55718     1  243413900  243414900      4       2  150064       4.2609   1.0181e-05
enh55720     1  243420300  243421300      1       1  150064       4.8412    6.453e-07
enh55722     1  243427700  243428700      2       1  150064       3.9425   4.0322e-05
enh55723     1  243431200  243432200      1       1  150064       4.8918    4.997e-07
enh55724     1  243432700  243433700      2       1  150064       4.4701   3.9099e-06
enh55726     1  243450300  243451300      1       1  150064       4.8728    5.502e-07
enh55729     1  243518100  243519100      2       1  150064       3.4178    0.0003157
enh55735     1  243645200  243646200      1       1  150064       4.8235    7.053e-07
enh55736     1  243654000  243655000      1       1  150064       4.2856    9.112e-06
enh55739     1  243728100  243729100      1       1  150064        2.247      0.01232
enh55740     1  243731200  243732200      3       1  150064       4.6278   1.8479e-06
enh55745     1  243894200  243895200      2       1  150064       3.8836   5.1468e-05
enh55748     1  243954000  243955000      5       3  150064       3.4163   0.00031743
enh55749     1  243955800  243956800      2       1  150064       4.4078   5.2215e-06
enh55752     1  244014700  244015700      1       1  150064       3.3251     0.000442
enh55758     1  244255600  244256600      4       1  150064       1.7768       0.0378
enh55762     1  244370500  244371500      1       1  150064       2.5433      0.00549
enh55764     1  244377300  244378300      6       2  150064       2.5072    0.0060851
enh55774     1  244525300  244526300      4       2  150064        1.823      0.03415
enh55776     1  244602500  244603500      4       2  150064       2.1017     0.017792
enh55777     1  244608000  244609000      1       1  150064       2.2307      0.01285
enh55778     1  244609200  244610200      1       1  150064       1.6759      0.04688
enh55780     1  244611900  244612900      1       1  150064       2.1862       0.0144
enh55784     1  244820400  244821400      3       2  150064       1.9286     0.026889
enh55786     1  244828500  244829500      6       2  150064        1.716     0.043077
enh55788     1  244836200  244837200      4       2  150064       1.7491     0.040141
enh55789     1  244841900  244842900      6       3  150064       3.1325   0.00086674
enh55812     1  245558500  245559500      8       2  150064         1.66     0.048458
enh55815     1  245761800  245762800     10       2  150064       2.3951    0.0083082
enh55826     1  246149500  246150500      3       2  150064       2.1807     0.014603
enh55827     1  246160600  246161600     10       3  150064       1.8984     0.028824
enh55829     1  246198300  246199300     10       3  150064        1.964     0.024767
enh55839     1  246747100  246748100      3       2  150064       1.8515     0.032047
enh55840     1  246748200  246749200      1       1  150064       2.0615      0.01963
enh55847     1  246759600  246760600      5       2  150064       1.7965     0.036207
enh55849     1  246771900  246772900      2       1  150064       2.2501      0.01222
enh55850     1  246774300  246775300      4       2  150064       2.0913      0.01825
enh55851     1  246776200  246777200      5       2  150064       2.0101     0.022209
enh55852     1  246780600  246781600      1       1  150064       2.0088      0.02228
enh55864     1  246859500  246860500      3       1  150064       2.1281     0.016664
enh55873     1  246932200  246933200      2       1  150064        1.668     0.047662
enh55886     1  247265600  247266600      1       1  150064       2.0738      0.01905
enh55905     1  247801600  247802600      4       1  150064       1.9614     0.024917
enh55913     1  249134800  249135800      2       1  150064       1.8202     0.034368
enh55914     1  249136800  249137800      1       1  150064       2.2483      0.01228
enh55916     1  249156400  249157400      1       1  150064       1.8718      0.03062
enh55920     1  249199200  249200200      1       1  150064       1.7708       0.0383
enh63195     2     826500     827500      5       2  150064       2.0316     0.021097
enh63197     2     969700     970700      6       2  150064       1.9771     0.024014
enh63233     2    1739700    1740700      2       1  150064       1.8083     0.035278
enh63238     2    1758900    1759900      4       2  150064       2.5946    0.0047347
enh63239     2    1759700    1760700      4       2  150064       1.8222      0.03421
enh63240     2    1761400    1762400      5       2  150064        2.314     0.010334
enh63258     2    2527100    2528100      6       2  150064       2.2714     0.011561
enh63269     2    2855400    2856400      3       1  150064        2.101     0.017823
enh63271     2    3241000    3242000      4       1  150064       2.5753     0.005008
enh63272     2    3285400    3286400      2       1  150064       1.8495     0.032189
enh63299     2    3621700    3622700      1       1  150064       2.0286      0.02125
enh63302     2    3642400    3643400      3       2  150064         1.74     0.040934
enh63315     2    5426000    5427000      2       1  150064       3.6505   0.00013089
enh63316     2    5427300    5428300      4       1  150064       3.7444   9.0416e-05
enh63317     2    5462000    5463000      2       1  150064       3.6473   0.00013251
enh63331     2    7056600    7057600      3       2  150064       2.8319    0.0023136
enh63332     2    7060000    7061000      5       2  150064       2.1164     0.017155
enh63333     2    7064500    7065500      2       1  150064       2.1198     0.017012
enh63334     2    7067100    7068100      3       2  150064       1.7886      0.03684
enh63355     2    7517900    7518900      1       1  150064       2.0749        0.019
enh63358     2    7656800    7657800      1       1  150064        2.527     0.005752
enh63365     2    7932000    7933000      5       1  150064       2.0996      0.01788
enh63366     2    7935500    7936500      3       1  150064       2.7251    0.0032145
enh63434     2    8784500    8785500      4       2  150064        1.822     0.034225
enh63462     2    9314800    9315800      4       1  150064       2.0648     0.019473
enh63465     2    9327500    9328500      5       1  150064       1.9464     0.025804
enh63471     2    9353000    9354000      1       1  150064       3.2624    0.0005523
enh63472     2    9354700    9355700      1       1  150064       1.9041      0.02845
enh63473     2    9355600    9356600      3       1  150064       2.9002    0.0018646
enh63476     2    9365100    9366100      1       1  150064       3.2358    0.0006066
enh63478     2    9369400    9370400      2       1  150064       3.1316   0.00086941
enh63479     2    9372500    9373500      1       1  150064       1.8161      0.03468
enh63480     2    9374200    9375200      2       1  150064       2.6857    0.0036193
enh63483     2    9384200    9385200      2       1  150064       3.0992   0.00097013
enh63489     2    9404000    9405000      2       1  150064       2.7762    0.0027498
enh63491     2    9408400    9409400      4       2  150064       2.3659    0.0089922
enh63496     2    9423200    9424200      4       2  150064       2.0882     0.018391
enh63512     2    9471600    9472600      2       1  150064       2.5718    0.0050588
enh63537     2    9710200    9711200      1       1  150064       2.1292      0.01662
enh63543     2    9751000    9752000      1       1  150064       1.7362      0.04126
enh63552     2    9794000    9795000      5       3  150064       2.1354     0.016365
enh63583     2   10094000   10095000      8       4  150064       2.0775     0.018877
enh63588     2   10131100   10132100      1       1  150064       1.7486      0.04018
enh63589     2   10131700   10132700      3       1  150064       2.3264    0.0099986
enh63590     2   10132800   10133800      4       2  150064       2.8044    0.0025206
enh63591     2   10133600   10134600      7       2  150064       2.1175     0.017109
enh63594     2   10148600   10149600      2       1  150064       1.8687     0.030833
enh63595     2   10158700   10159700      7       3  150064       2.0009     0.022702
enh63659     2   10925400   10926400      2       1  150064       2.4931    0.0063309
enh63663     2   10954200   10955200      4       2  150064       2.5586    0.0052546
enh63709     2   11533700   11534700      3       2  150064       1.8229     0.034157
enh63710     2   11535200   11536200      6       2  150064       1.7433      0.04064
enh63719     2   11604200   11605200      4       2  150064       1.9436     0.025973
enh63737     2   11889500   11890500      4       2  150064       1.7365     0.041234
enh63740     2   11904400   11905400      2       1  150064       2.2351     0.012704
enh63741     2   11916800   11917800      3       2  150064       1.9444     0.025926
enh63742     2   11918500   11919500      2       1  150064        1.751      0.03997
enh63743     2   11924500   11925500      2       1  150064       2.6214     0.004379
enh63760     2   12366600   12367600      4       2  150064        2.838    0.0022697
enh63764     2   12427000   12428000      5       2  150064       1.6543     0.049033
enh63782     2   12695300   12696300      2       1  150064       1.8598     0.031459
enh63787     2   12776600   12777600      1       1  150064       3.2707    0.0005364
enh63799     2   12881200   12882200      4       2  150064       1.7151     0.043167
enh63826     2   15309900   15310900      6       2  150064       2.6182    0.0044192
enh63827     2   15412800   15413800      3       1  150064       1.9469     0.025775
enh63829     2   15699000   15700000      4       1  150064       1.8447     0.032539
enh63862     2   16384600   16385600      5       3  150064       1.8122     0.034981
enh63864     2   16499600   16500600      1       1  150064       2.1234      0.01686
enh63884     2   17827700   17828700      4       2  150064       1.9329     0.026621
enh63885     2   17933100   17934100      1       1  150064       2.0415       0.0206
enh63888     2   17996600   17997600      3       1  150064       2.3427    0.0095728
enh63889     2   18002600   18003600      3       2  150064       2.6326    0.0042366
enh63890     2   18093200   18094200      7       4  150064       2.5386    0.0055653
enh63939     2   19314000   19315000      1       1  150064       2.6166     0.004441
enh63942     2   19548100   19549100      2       1  150064        2.264     0.011786
enh63946     2   19661500   19662500      3       2  150064       2.5629    0.0051905
enh63947     2   19662100   19663100      4       2  150064       1.6625     0.048211
enh63948     2   19665600   19666600      2       1  150064       2.5845    0.0048757
enh64013     2   20533000   20534000      1       1  150064       1.9423      0.02605
enh64053     2   20765300   20766300      4       2  150064       1.7603     0.039179
enh64054     2   20768100   20769100      7       3  150064       2.3394    0.0096584
enh64055     2   20770800   20771800      6       3  150064       2.5728    0.0050441
enh64058     2   20788800   20789800      1       1  150064       2.4756      0.00665
enh64065     2   20829400   20830400      5       2  150064       1.7905     0.036689
enh64070     2   20842200   20843200      2       1  150064       2.1033     0.017719
enh64090     2   21493100   21494100      1       1  150064       2.1294      0.01661
enh64092     2   21511200   21512200      3       1  150064        2.194     0.014116
enh64098     2   22503500   22504500      1       1  150064       2.4772      0.00662
enh64099     2   22505800   22506800      1       1  150064       2.2977      0.01079
enh64100     2   22722600   22723600      1       1  150064       4.3969     5.49e-06
enh64101     2   22743200   22744200      2       1  150064       4.2724   9.6697e-06
enh64103     2   23258800   23259800      3       2  150064       2.8381    0.0022693
enh64109     2   23494000   23495000      8       4  150064       1.6586     0.048601
enh64139     2   23725800   23726800      4       2  150064       4.1701   1.5225e-05
enh64165     2   23921300   23922300      3       2  150064       1.9901     0.023288
enh64171     2   24047400   24048400      5       2  150064       1.6605     0.048402
enh64173     2   24124900   24125900      1       1  150064       2.0809      0.01872
enh64174     2   24126800   24127800      4       2  150064       1.8743     0.030442
enh64175     2   24127800   24128800      1       1  150064        2.071      0.01918
enh64177     2   24143900   24144900      3       2  150064       1.7384     0.041073
enh64179     2   24151200   24152200      2       1  150064       1.9116     0.027966
enh64180     2   24161500   24162500      1       1  150064       2.2362      0.01267
enh64182     2   24166800   24167800      6       3  150064       2.3826    0.0085959
enh64210     2   24659000   24660000      2       1  150064       2.4416    0.0073102
enh64231     2   24836000   24837000      2       1  150064       1.8495     0.032195
enh64232     2   24880800   24881800      3       2  150064       1.6727     0.047197
enh64257     2   25321100   25322100      2       1  150064       1.9089     0.028136
enh64259     2   25439200   25440200      3       1  150064       3.3274   0.00043832
enh64261     2   25452400   25453400      4       2  150064       3.9435   4.0149e-05
enh64266     2   25501400   25502400      2       1  150064       1.7057      0.04403
enh64268     2   25508300   25509300      2       1  150064       1.9292     0.026854
enh64269     2   25512200   25513200      4       2  150064       2.7444    0.0030312
enh64270     2   25513800   25514800      2       1  150064       2.3426    0.0095756
enh64274     2   25525900   25526900      4       2  150064       2.7383    0.0030879
enh64275     2   25533100   25534100      1       1  150064       2.3123      0.01038
enh64276     2   25538800   25539800      2       1  150064       2.5207    0.0058563
enh64287     2   25598700   25599700      2       1  150064        4.143   1.7136e-05
enh64297     2   25887200   25888200      2       1  150064       1.8753     0.030376
enh64304     2   26075000   26076000      5       2  150064       1.9901     0.023289
enh64308     2   26161300   26162300      1       1  150064       1.9976      0.02288
enh64309     2   26161800   26162800      1       1  150064       1.9976      0.02288
enh64311     2   26184000   26185000      1       1  150064       1.9515       0.0255
enh64314     2   26205800   26206800      2       1  150064       1.6586     0.048595
enh64315     2   26214200   26215200      3       1  150064        3.715   0.00010161
enh64316     2   26220100   26221100      7       3  150064       2.8477    0.0022021
enh64318     2   26231700   26232700      4       2  150064       2.5424    0.0055052
enh64320     2   26238800   26239800      2       1  150064       2.4055    0.0080745
enh64324     2   26260900   26261900      4       2  150064       2.8396    0.0022588
enh64325     2   26262600   26263600      2       1  150064       2.6277    0.0042987
enh64327     2   26267100   26268100      3       1  150064       2.7329    0.0031394
enh64336     2   26322300   26323300      1       1  150064       1.9555      0.02526
enh64346     2   26523400   26524400      3       2  150064       1.6587     0.048589
enh64354     2   26700300   26701300      5       2  150064       2.1119     0.017347
enh64364     2   26909400   26910400      2       1  150064       2.1415     0.016115
enh64365     2   26913700   26914700      2       1  150064       1.9975     0.022887
enh64367     2   26929600   26930600      1       1  150064       2.0956      0.01806
enh64375     2   26985900   26986900      2       1  150064       3.1708   0.00076023
enh64377     2   26989900   26990900      4       2  150064       3.0451     0.001163
enh64379     2   26995300   26996300      1       1  150064       3.3202    0.0004497
enh64380     2   27007600   27008600      3       2  150064       2.1143     0.017246
enh64384     2   27169700   27170700      2       1  150064       3.2823   0.00051484
enh64385     2   27184200   27185200      3       2  150064       2.1409     0.016141
enh64389     2   27202100   27203100      1       1  150064       3.2649    0.0005475
enh64390     2   27204500   27205500      2       1  150064       2.6912    0.0035593
enh64391     2   27213800   27214800      1       1  150064       2.5416     0.005518
enh64392     2   27235000   27236000      1       1  150064       1.8529      0.03195
enh64394     2   27240400   27241400      1       1  150064       2.0575      0.01982
enh64395     2   27243200   27244200      1       1  150064       3.3071    0.0004713
enh64396     2   27254200   27255200      1       1  150064       3.0193     0.001267
enh64399     2   27271800   27272800      2       1  150064       3.4335   0.00029787
enh64400     2   27275300   27276300      2       1  150064       2.6178    0.0044244
enh64401     2   27286200   27287200      2       1  150064       3.9856    3.366e-05
enh64402     2   27291600   27292600      1       1  150064       3.7026    0.0001067
enh64403     2   27298100   27299100      2       1  150064       2.0918     0.018229
enh64405     2   27310100   27311100      2       1  150064       2.2794     0.011321
enh64409     2   27345400   27346400      2       1  150064       2.6162    0.0044459
enh64416     2   27441000   27442000      9       3  150064       2.3197      0.01018
enh64417     2   27503600   27504600      1       1  150064       2.3305     0.009891
enh64419     2   27525400   27526400      1       1  150064       2.1382      0.01625
enh64422     2   27543700   27544700      2       1  150064       1.9898     0.023304
enh64429     2   27604000   27605000      1       1  150064       3.0578     0.001115
enh64430     2   27630200   27631200      1       1  150064       3.1035    0.0009562
enh64431     2   27632800   27633800      2       1  150064       2.0799     0.018769
enh64434     2   27665000   27666000      1       1  150064       3.1687    0.0007655
enh64435     2   27668300   27669300      2       1  150064        1.806     0.035459
enh64436     2   27716400   27717400      1       1  150064        3.188    0.0007163
enh64438     2   27807300   27808300      4       2  150064       2.3097     0.010454
enh64439     2   27850400   27851400      2       1  150064       1.8163      0.03466
enh64440     2   27852400   27853400      3       2  150064       1.6838     0.046106
enh64446     2   27942200   27943200      2       1  150064       2.5544    0.0053179
enh64448     2   27951100   27952100      1       1  150064       3.7603    8.484e-05
enh64452     2   27975300   27976300      1       1  150064       4.5947    2.167e-06
enh64454     2   27988000   27989000      1       1  150064       4.1169     1.92e-05
enh64455     2   27988800   27989800      3       2  150064       4.4211   4.9099e-06
enh64456     2   28000900   28001900      2       1  150064       3.3988   0.00033847
enh64457     2   28019700   28020700      4       1  150064       4.5306   2.9408e-06
enh64458     2   28022900   28023900      4       1  150064       4.5338   2.8969e-06
enh64459     2   28025200   28026200      1       1  150064       4.6595    1.585e-06
enh64460     2   28031600   28032600      2       1  150064       4.1818   1.4459e-05
enh64464     2   28114300   28115300      1       1  150064       1.9473      0.02575
enh64465     2   28137500   28138500      2       1  150064       1.9275     0.026958
enh64466     2   28139100   28140100      1       1  150064       2.2514      0.01218
enh64467     2   28143000   28144000      1       1  150064       3.6355    0.0001387
enh64468     2   28144400   28145400      3       1  150064       2.5792    0.0049516
enh64469     2   28152600   28153600      2       1  150064       3.0591    0.0011101
enh64472     2   28189100   28190100      3       2  150064       2.8324    0.0023101
enh64474     2   28202800   28203800      2       1  150064         4.51   3.2416e-06
enh64478     2   28303400   28304400      5       3  150064       2.3963    0.0082801
enh64480     2   28325200   28326200      1       1  150064       2.2133      0.01344
enh64483     2   28385900   28386900      1       1  150064       2.2808      0.01128
enh64507     2   28602700   28603700      5       2  150064       1.7416     0.040793
enh64508     2   28604600   28605600      4       2  150064       1.7278     0.042013
enh64509     2   28611800   28612800      2       1  150064       3.1887   0.00071447
enh64510     2   28623500   28624500      2       1  150064        1.993     0.023133
enh64511     2   28629500   28630500      4       2  150064       1.9916      0.02321
enh64512     2   28636500   28637500      2       1  150064       1.9748     0.024147
enh64513     2   28646400   28647400      6       3  150064       3.0378    0.0011914
enh64514     2   28658900   28659900      4       2  150064       3.3788   0.00036403
enh64515     2   28660500   28661500      4       2  150064       2.5494    0.0053949
enh64557     2   28994600   28995600      2       1  150064        2.601    0.0046479
enh64558     2   28996100   28997100      3       1  150064        1.836     0.033179
enh64559     2   28997900   28998900      3       2  150064       2.5028    0.0061607
enh64561     2   29032500   29033500      2       1  150064        3.181   0.00073373
enh64563     2   29093600   29094600      6       3  150064         1.99     0.023295
enh64576     2   29275700   29276700      6       2  150064       2.6776    0.0037075
enh64593     2   30162800   30163800      2       1  150064       2.0491     0.020224
enh64595     2   30368200   30369200      2       1  150064       1.8372     0.033087
enh64602     2   30446500   30447500      4       1  150064       2.0094     0.022245
enh64623     2   30583700   30584700      3       1  150064       1.8711     0.030665
enh64624     2   30589000   30590000      1       1  150064       1.8188      0.03447
enh64659     2   31203300   31204300      3       1  150064       2.5111    0.0060173
enh64676     2   32236400   32237400      3       2  150064       2.2825     0.011229
enh64797     2   36632000   36633000      6       3  150064        2.015     0.021951
enh64800     2   36636200   36637200      1       1  150064       1.8342      0.03331
enh64803     2   36641400   36642400      4       2  150064       2.2387     0.012587
enh64806     2   36647400   36648400      1       1  150064       2.3588     0.009167
enh64807     2   36650800   36651800      3       1  150064       2.0424     0.020556
enh64808     2   36654200   36655200      7       3  150064       2.0034     0.022565
enh64811     2   36661200   36662200      1       1  150064       2.1714      0.01495
enh64813     2   36667400   36668400      5       2  150064       1.6541     0.049051
enh64815     2   36676200   36677200      1       1  150064       2.2365      0.01266
enh64827     2   36711400   36712400      3       1  150064       1.9272     0.026979
enh64829     2   36718400   36719400      4       1  150064       2.0248     0.021445
enh64838     2   36822100   36823100      6       2  150064       1.7792     0.037606
enh64845     2   37033900   37034900      4       2  150064       2.0055     0.022455
enh64847     2   37048500   37049500      9       2  150064        2.908    0.0018189
enh64849     2   37178300   37179300      4       2  150064        1.784     0.037209
enh64850     2   37179500   37180500      1       1  150064       3.2131    0.0006566
enh64852     2   37194700   37195700      1       1  150064       2.9809     0.001437
enh64853     2   37247600   37248600      1       1  150064       3.0485      0.00115
enh64861     2   37422600   37423600      1       1  150064       3.5202    0.0002156
enh64862     2   37424600   37425600      3       2  150064       1.7105      0.04359
enh64863     2   37460000   37461000      5       2  150064        3.157   0.00079709
enh64865     2   37509900   37510900      3       2  150064       2.3853     0.008532
enh64867     2   37539900   37540900      3       2  150064       3.2762   0.00052607
enh64868     2   37543000   37544000      7       2  150064       3.4551   0.00027501
enh64869     2   37545100   37546100      2       1  150064       3.1965   0.00069552
enh64870     2   37548500   37549500      3       1  150064       3.5822   0.00017033
enh64871     2   37553800   37554800      4       2  150064       3.0689    0.0010742
enh64872     2   37570100   37571100      5       2  150064       3.8456   6.0128e-05
enh64873     2   37572200   37573200      5       3  150064       1.9198     0.027439
enh64876     2   37603500   37604500      6       4  150064        1.682     0.046287
enh64881     2   37641900   37642900      4       2  150064       2.3238     0.010067
enh64887     2   37733500   37734500      4       1  150064       1.8585     0.031551
enh64922     2   38020800   38021800      4       2  150064       1.6823     0.046253
enh64923     2   38022700   38023700      4       2  150064       2.0455     0.020404
enh64948     2   38150900   38151900      4       2  150064       1.9939     0.023079
enh64950     2   38209100   38210100      2       1  150064        1.731     0.041726
enh64953     2   38323000   38324000      2       1  150064       2.0748     0.019001
enh64972     2   38427500   38428500      3       2  150064       1.8686     0.030842
enh64993     2   38634800   38635800      2       1  150064       2.0313     0.021111
enh64994     2   38644900   38645900      1       1  150064       3.1539    0.0008056
enh64997     2   38666000   38667000      3       2  150064       2.0174     0.021826
enh65033     2   38948300   38949300      5       2  150064       2.5385    0.0055665
enh65049     2   39320400   39321400      3       1  150064       1.6751     0.046955
enh65059     2   39370100   39371100      3       1  150064       2.2539     0.012101
enh65068     2   39614700   39615700      4       1  150064       1.7551     0.039622
enh65086     2   39652200   39653200      1       1  150064       2.7394     0.003078
enh65097     2   39730500   39731500      3       2  150064        2.351    0.0093626
enh65105     2   39820700   39821700      2       1  150064       2.5822    0.0049083
enh65113     2   39999400   40000400      4       2  150064       2.0368     0.020835
enh65114     2   40000700   40001700      1       1  150064       2.0746      0.01901
enh65116     2   40003800   40004800      2       1  150064       2.1676     0.015094
enh65128     2   40350600   40351600      2       1  150064       2.3888    0.0084517
enh65130     2   40392200   40393200      4       2  150064       1.8345     0.033288
enh65131     2   40427200   40428200      4       2  150064       2.3134     0.010349
enh65139     2   40466800   40467800      4       2  150064       2.6961    0.0035077
enh65141     2   40473200   40474200      9       2  150064       2.5716     0.005062
enh65144     2   40500800   40501800      4       1  150064       1.6571     0.048748
enh65147     2   40510200   40511200      3       1  150064       1.6625     0.048206
enh65148     2   40511900   40512900      1       1  150064       1.7723      0.03817
enh65150     2   40542800   40543800      3       2  150064       1.7877     0.036909
enh65156     2   40579900   40580900      3       2  150064       2.3671     0.008964
enh65157     2   40581800   40582800      4       2  150064       1.8082     0.035284
enh65158     2   40584000   40585000      3       1  150064       2.6947    0.0035225
enh65159     2   40585600   40586600      5       2  150064       3.2017   0.00068315
enh65160     2   40587500   40588500      3       1  150064        1.653      0.04917
enh65163     2   40598800   40599800      6       2  150064       1.7588     0.039308
enh65171     2   40661800   40662800      5       2  150064       2.1392     0.016211
enh65172     2   40663600   40664600      5       1  150064       2.1641     0.015228
enh65173     2   40664100   40665100      5       1  150064       2.1831     0.014513
enh65174     2   40664700   40665700      8       1  150064       1.8721     0.030594
enh65178     2   40714400   40715400      3       1  150064       2.8359     0.002285
enh65179     2   40739800   40740800      4       2  150064       3.2112    0.0006608
enh65180     2   40892900   40893900      1       1  150064       2.8307     0.002322
enh65181     2   40895400   40896400      3       2  150064       1.7715      0.03824
enh65182     2   40906600   40907600      2       1  150064       2.0319      0.02108
enh65183     2   40952100   40953100      4       2  150064       1.7639     0.038874
enh65186     2   41824900   41825900      4       1  150064       1.8613     0.031351
enh65190     2   42068600   42069600      5       1  150064       2.4789    0.0065887
enh65191     2   42075300   42076300      5       2  150064        3.485    0.0002461
enh65197     2   42133300   42134300      6       2  150064       2.1184      0.01707
enh65267     2   42981300   42982300      4       2  150064       1.8783      0.03017
enh65268     2   43013300   43014300      6       2  150064       2.4957    0.0062853
enh65285     2   43106400   43107400      3       1  150064       1.6831     0.046179
enh65299     2   43183200   43184200      5       3  150064       1.9733     0.024233
enh65310     2   43253800   43254800      9       3  150064       1.8785     0.030155
enh65335     2   43379800   43380800      5       2  150064       1.9536     0.025374
enh65424     2   44330400   44331400      4       2  150064       2.1788     0.014672
enh65432     2   44418300   44419300      1       1  150064       1.7877      0.03691
enh65463     2   45881300   45882300      2       1  150064       1.8739     0.030473
enh65464     2   45901900   45902900      3       2  150064       1.9215     0.027334
enh65467     2   45918100   45919100      2       1  150064       2.2649     0.011758
enh65469     2   45932500   45933500      2       1  150064       1.7006     0.044508
enh65479     2   45986400   45987400      3       2  150064       2.0413     0.020609
enh65491     2   46045300   46046300      7       3  150064       2.1536     0.015637
enh65494     2   46063800   46064800      6       3  150064       2.7162    0.0033016
enh65498     2   46081900   46082900      1       1  150064       2.4806     0.006558
enh65511     2   46149200   46150200      4       1  150064        1.812     0.034993
enh65517     2   46168600   46169600      7       4  150064       1.8976     0.028875
enh65521     2   46196000   46197000      8       3  150064         2.29     0.011011
enh65523     2   46219500   46220500      3       2  150064       2.4645    0.0068611
enh65526     2   46251400   46252400      3       1  150064       2.7973    0.0025763
enh65527     2   46256800   46257800      1       1  150064        2.924     0.001728
enh65530     2   46284900   46285900      5       3  150064        2.454    0.0070639
enh65531     2   46290100   46291100      4       2  150064         3.29    0.0005009
enh65585     2   46727400   46728400      3       2  150064        1.713     0.043354
enh65590     2   46773500   46774500      2       1  150064       1.7023      0.04435
enh65596     2   46791700   46792700      3       2  150064       1.9561     0.025225
enh65602     2   46845200   46846200      1       1  150064       1.9138      0.02782
enh65624     2   47007800   47008800      2       1  150064       1.7339     0.041472
enh65655     2   47212100   47213100      1       1  150064       1.7302       0.0418
enh65686     2   47396100   47397100      3       1  150064        2.097     0.017995
enh65690     2   47445400   47446400      9       4  150064       2.7129    0.0033348
enh65691     2   47449900   47450900      1       1  150064       2.7206     0.003258
enh65710     2   47563600   47564600      3       1  150064       1.6973     0.044819
enh65722     2   47978900   47979900      3       2  150064       1.6925     0.045279
enh65725     2   48012300   48013300      7       3  150064       2.4451    0.0072404
enh65726     2   48092000   48093000      1       1  150064       2.4208     0.007744
enh65727     2   48094200   48095200      5       2  150064       2.4631    0.0068862
enh65728     2   48096600   48097600      2       1  150064       2.5491    0.0053994
enh65729     2   48115400   48116400      5       3  150064       3.1409   0.00084206
enh65730     2   48119100   48120100      5       3  150064       3.1034   0.00095655
enh65731     2   48120700   48121700      3       1  150064       2.5496    0.0053923
enh65732     2   48122200   48123200      4       2  150064        2.343    0.0095659
enh65736     2   48129100   48130100      1       1  150064       2.9361     0.001662
enh65740     2   48340400   48341400      1       1  150064       2.0415       0.0206
enh65744     2   48447000   48448000      3       2  150064       2.4947    0.0063028
enh65745     2   48475700   48476700      2       1  150064       2.3554    0.0092516
enh65748     2   48533400   48534400      2       1  150064        2.354    0.0092865
enh65749     2   48539700   48540700      3       2  150064        1.856     0.031728
enh65750     2   48543500   48544500      2       1  150064       2.2372     0.012638
enh65751     2   48551700   48552700      1       1  150064       2.8635     0.002095
enh65753     2   48559200   48560200      2       1  150064       3.2332    0.0006121
enh65754     2   48568500   48569500      5       2  150064       3.3176   0.00045403
enh65756     2   48573300   48574300      3       2  150064        3.596   0.00016159
enh65758     2   48580200   48581200      3       2  150064       1.7898     0.036746
enh65761     2   48642300   48643300      5       3  150064       2.5089    0.0060555
enh65762     2   48646900   48647900      5       3  150064       1.6782      0.04665
enh65768     2   48708000   48709000      4       2  150064       2.7629    0.0028646
enh65769     2   48736200   48737200      2       1  150064       2.8269      0.00235
enh65778     2   48787100   48788100      7       2  150064       2.0108     0.022172
enh65779     2   48795800   48796800      5       3  150064       1.8262     0.033913
enh65784     2   48941500   48942500      3       1  150064       1.7554     0.039598
enh65785     2   48949600   48950600      6       3  150064       1.9674     0.024568
enh65791     2   50719000   50720000      1       1  150064       3.0002     0.001349
enh65794     2   51239900   51240900      1       1  150064       2.1981      0.01397
enh65799     2   53880900   53881900      4       2  150064       2.5078    0.0060737
enh65800     2   53995600   53996600      5       2  150064       2.3528    0.0093154
enh65802     2   54015600   54016600      2       1  150064       2.2842     0.011179
enh65803     2   54053400   54054400      4       2  150064       2.4108    0.0079594
enh65804     2   54172100   54173100      2       1  150064       1.7235     0.042399
enh65805     2   54176800   54177800      4       2  150064       2.6881    0.0035929
enh65806     2   54188300   54189300      2       1  150064       2.4166    0.0078321
enh65809     2   54194100   54195100      4       2  150064       2.1943     0.014107
enh65812     2   54216200   54217200      3       1  150064       2.3442     0.009535
enh65813     2   54225900   54226900      1       1  150064       2.2411      0.01251
enh65815     2   54242700   54243700      1       1  150064       2.2655      0.01174
enh65817     2   54315100   54316100      2       1  150064       1.8354     0.033224
enh65818     2   54330700   54331700      4       2  150064       2.5832    0.0048945
enh65819     2   54341400   54342400      5       2  150064        2.161     0.015346
enh65837     2   54628700   54629700      5       2  150064       2.3896    0.0084345
enh65842     2   54661000   54662000      3       1  150064       2.3559     0.009239
enh65843     2   54662600   54663600      2       1  150064       3.1466   0.00082577
enh65852     2   54699200   54700200      3       1  150064       2.4015     0.008165
enh65853     2   54700700   54701700      6       4  150064       1.7264      0.04214
enh65857     2   54710900   54711900      5       2  150064       1.9319     0.026683
enh65861     2   54727400   54728400      8       2  150064       1.6689     0.047572
enh65868     2   54746600   54747600      2       1  150064       3.2837   0.00051231
enh65870     2   54750200   54751200      3       2  150064       2.1909     0.014229
enh65874     2   54769500   54770500      2       1  150064       1.9577     0.025135
enh65875     2   54772900   54773900      2       1  150064       2.0531      0.02003
enh65878     2   54779600   54780600      3       2  150064       1.7175     0.042946
enh65882     2   54790000   54791000      3       2  150064        1.831      0.03355
enh65884     2   54793800   54794800      2       1  150064       2.2905     0.010997
enh65887     2   54801800   54802800      8       3  150064       2.1922     0.014181
enh65888     2   54804800   54805800      7       1  150064        1.679     0.046574
enh65889     2   54807200   54808200     10       1  150064        1.821     0.034306
enh65890     2   54808300   54809300      5       1  150064       2.3872    0.0084891
enh65896     2   54824600   54825600      3       2  150064       1.6807     0.046412
enh65897     2   54830600   54831600      6       3  150064       3.0577    0.0011151
enh65900     2   54840200   54841200      5       2  150064       2.4294    0.0075625
enh65901     2   54845300   54846300      4       2  150064       2.0673     0.019351
enh65902     2   54852100   54853100      2       1  150064       2.8326    0.0023083
enh65903     2   54858700   54859700      3       1  150064       1.8625     0.031267
enh65905     2   54863700   54864700      4       2  150064       2.2205     0.013193
enh65909     2   54885200   54886200      4       2  150064       2.9491    0.0015937
enh65914     2   54907500   54908500      7       3  150064       2.0777     0.018869
enh65919     2   55172800   55173800      5       2  150064       2.3761    0.0087491
enh65928     2   55221700   55222700      6       2  150064        2.349    0.0094116
enh65931     2   55231800   55232800      4       2  150064       3.0157    0.0012819
enh65936     2   55241000   55242000      3       1  150064        1.882     0.029917
enh65937     2   55244700   55245700      4       2  150064       1.9155     0.027717
enh65943     2   55269800   55270800      5       2  150064       1.6646     0.048001
enh65945     2   55279300   55280300      4       2  150064       1.8963     0.028959
enh65950     2   55346800   55347800      7       4  150064       1.9847     0.023589
enh65960     2   55395200   55396200      6       2  150064       1.7607     0.039146
enh65961     2   55402100   55403100      4       2  150064       1.9132     0.027858
enh65984     2   56096700   56097700      1       1  150064       1.6757       0.0469
enh65986     2   56110600   56111600      3       2  150064        1.845     0.032518
enh65990     2   56235700   56236700      2       1  150064        2.049     0.020231
enh65992     2   56476000   56477000      4       1  150064       2.2805     0.011288
enh65997     2   57986400   57987400      1       1  150064       4.5121     3.21e-06
enh65998     2   57987200   57988200      4       2  150064        6.132   4.3395e-10
enh66000     2   58109400   58110400      2       1  150064       3.2996    0.0004841
enh66001     2   58272200   58273200      3       1  150064       3.1905   0.00071004
enh66002     2   58275200   58276200      1       1  150064       4.4393    4.513e-06
enh66005     2   58466000   58467000      2       1  150064       2.1378     0.016265
enh66006     2   58466800   58467800      2       1  150064       4.1103   1.9758e-05
enh66007     2   58468600   58469600      2       1  150064       2.0489     0.020238
enh66009     2   59261400   59262400      2       1  150064       1.9429     0.026013
enh66015     2   60321000   60322000      3       1  150064       1.7909     0.036658
enh66016     2   60321600   60322600      3       1  150064       1.6804     0.046441
enh66026     2   60707800   60708800      5       2  150064       1.9617     0.024897
enh66028     2   60721900   60722900      3       1  150064       3.6764   0.00011827
enh66030     2   60730800   60731800      3       2  150064       2.7966    0.0025825
enh66033     2   60739000   60740000      1       1  150064        2.438     0.007384
enh66034     2   60741600   60742600      3       1  150064       2.1955     0.014064
enh66035     2   60743800   60744800      2       1  150064       1.9698     0.024428
enh66046     2   60982400   60983400      4       2  150064       2.3444    0.0095296
enh66059     2   61372800   61373800      2       1  150064       1.6976     0.044788
enh66061     2   61408700   61409700      1       1  150064       2.4981     0.006243
enh66065     2   61583200   61584200      3       2  150064       2.0802     0.018755
enh66066     2   61583800   61584800      3       2  150064       2.0802     0.018755
enh66067     2   61641600   61642600      2       1  150064       3.2804   0.00051833
enh66071     2   61663000   61664000      5       3  150064       2.4818    0.0065358
enh66116     2   62429100   62430100      3       2  150064        2.351    0.0093616
enh66130     2   62683200   62684200      1       1  150064       1.9283      0.02691
enh66132     2   62688700   62689700      4       2  150064       1.8055     0.035499
enh66134     2   62696900   62697900      1       1  150064       1.7781      0.03769
enh66137     2   62713100   62714100      2       1  150064       2.3474     0.009452
enh66138     2   62715800   62716800      3       2  150064       2.7455    0.0030209
enh66139     2   62733600   62734600      4       2  150064        2.598    0.0046888
enh66148     2   62886300   62887300      1       1  150064       2.3939     0.008335
enh66149     2   62887700   62888700      2       1  150064       1.7376     0.041139
enh66150     2   62891200   62892200      3       1  150064       2.3306    0.0098876
enh66159     2   62952500   62953500      1       1  150064       2.6627     0.003876
enh66160     2   62954800   62955800      2       1  150064       2.7505     0.002975
enh66162     2   62965900   62966900      1       1  150064       2.8398     0.002257
enh66167     2   63006800   63007800      1       1  150064       3.1064    0.0009468
enh66168     2   63012800   63013800      1       1  150064       2.8445     0.002224
enh66169     2   63013500   63014500      1       1  150064       2.8445     0.002224
enh66172     2   63052900   63053900      2       1  150064       1.7936     0.036435
enh66213     2   64291000   64292000      2       1  150064       1.9995     0.022775
enh66226     2   64365400   64366400      3       1  150064       1.7403     0.040901
enh66230     2   64428800   64429800      1       1  150064       1.6741      0.04706
enh66260     2   64675000   64676000      1       1  150064       2.2436      0.01243
enh66269     2   64826600   64827600      6       2  150064       2.5254     0.005779
enh66270     2   64828200   64829200      2       1  150064        2.508    0.0060714
enh66271     2   64833500   64834500      1       1  150064       2.7279     0.003187
enh66382     2   65634500   65635500      3       1  150064       1.6661     0.047848
enh66391     2   65772500   65773500      1       1  150064       3.1367    0.0008544
enh66433     2   66743000   66744000      1       1  150064        2.156      0.01554
enh66434     2   66744800   66745800      6       3  150064       1.6544     0.049027
enh66435     2   66749000   66750000      7       2  150064       2.4591    0.0069648
enh66438     2   66753100   66754100      1       1  150064       1.7735      0.03807
enh66439     2   66756300   66757300      5       1  150064       2.6212    0.0043812
enh66440     2   66759000   66760000      2       1  150064       2.3443    0.0095319
enh66441     2   66761800   66762800      5       2  150064       2.0532     0.020028
enh66443     2   66768800   66769800      2       1  150064       2.7324    0.0031434
enh66444     2   66770400   66771400      3       2  150064       2.8564    0.0021427
enh66449     2   66787500   66788500      2       1  150064       2.2957     0.010848
enh66477     2   67189700   67190700      1       1  150064       1.6593      0.04853
enh66495     2   67616200   67617200      4       2  150064       2.2801     0.011301
enh66520     2   68351600   68352600      2       1  150064        2.177      0.01474
enh66524     2   68386100   68387100      5       2  150064       2.8937    0.0019034
enh66527     2   68422300   68423300      5       2  150064       1.8373     0.033084
enh66530     2   68431300   68432300      1       1  150064        2.837     0.002277
enh66531     2   68433900   68434900      2       1  150064       3.0277    0.0012321
enh66532     2   68444700   68445700      2       1  150064       2.9047    0.0018382
enh66537     2   68454600   68455600      2       1  150064       2.2779     0.011365
enh66541     2   68469900   68470900      2       1  150064       2.9638    0.0015191
enh66542     2   68470800   68471800      1       1  150064       2.8782        0.002
enh66543     2   68474600   68475600      4       1  150064       2.4528    0.0070881
enh66545     2   68482800   68483800      1       1  150064       2.8455     0.002217
enh66546     2   68507300   68508300      2       1  150064       2.9225     0.001736
enh66556     2   68654400   68655400      1       1  150064       1.7041      0.04418
enh66627     2   69423300   69424300      2       1  150064       2.1456     0.015953
enh66628     2   69428800   69429800      3       1  150064        1.693     0.045225
enh66637     2   69536600   69537600      1       1  150064       1.9178      0.02757
enh66643     2   69655700   69656700      2       1  150064       1.7538     0.039736
enh66645     2   69662400   69663400      1       1  150064       2.0166      0.02187
enh66681     2   69970800   69971800      2       1  150064       2.0354     0.020905
enh66693     2   70016900   70017900      5       2  150064       1.7414     0.040805
enh66697     2   70120000   70121000      3       1  150064       1.6926     0.045261
enh66701     2   70144800   70145800      2       1  150064        1.804     0.035616
enh66706     2   70191100   70192100      1       1  150064       2.1937      0.01413
enh66712     2   70271600   70272600      3       1  150064       1.6773     0.046742
enh66738     2   70487300   70488300      2       1  150064       1.6595     0.048504
enh66740     2   70518800   70519800      2       1  150064       1.6909     0.045424
enh66741     2   70521200   70522200      3       1  150064       1.7808      0.03747
enh66742     2   70527400   70528400      2       1  150064       2.0229     0.021543
enh66770     2   71561800   71562800      3       1  150064       2.2041     0.013757
enh66772     2   71567400   71568400      6       4  150064       3.4729   0.00025743
enh66773     2   71580000   71581000      1       1  150064       3.1556    0.0008008
enh66775     2   71678900   71679900      2       1  150064       2.3736    0.0088076
enh66776     2   71685700   71686700      5       2  150064       2.2463     0.012343
enh66796     2   71912700   71913700      1       1  150064       2.3297      0.00991
enh66810     2   72028600   72029600      2       1  150064       2.1933     0.014142
enh66824     2   72365200   72366200      2       1  150064       2.4402    0.0073402
enh66827     2   72438800   72439800      2       1  150064       2.4292    0.0075662
enh66842     2   73210100   73211100      1       1  150064       4.2718    9.693e-06
enh66844     2   73259100   73260100      2       1  150064       3.5698   0.00017864
enh66847     2   73295600   73296600      1       1  150064       3.5033    0.0002298
enh66851     2   73315800   73316800      1       1  150064       3.3194    0.0004511
enh66853     2   73319800   73320800      3       1  150064       3.1275   0.00088157
enh66854     2   73321000   73322000      5       2  150064       2.9955    0.0013701
enh66855     2   73329800   73330800      6       2  150064       3.1284   0.00087891
enh66856     2   73334200   73335200      2       1  150064       3.4372   0.00029392
enh66857     2   73336900   73337900      1       1  150064       3.2819    0.0005155
enh66858     2   73439700   73440700      2       1  150064       3.9133   4.5522e-05
enh66861     2   73462800   73463800      3       1  150064       3.7782   7.8976e-05
enh66864     2   73611600   73612600      2       1  150064       3.7349   9.3901e-05
enh66867     2   73867600   73868600      3       1  150064       4.0881   2.1749e-05
enh66872     2   73986500   73987500      2       1  150064       3.3062   0.00047286
enh66878     2   74059100   74060100      2       1  150064       2.7866    0.0026634
enh66880     2   74062500   74063500      1       1  150064       2.9231     0.001733
enh66884     2   74077000   74078000      2       1  150064       2.6538    0.0039799
enh66886     2   74100200   74101200      6       3  150064       3.3686   0.00037777
enh66887     2   74103100   74104100      7       3  150064       2.5223    0.0058303
enh66888     2   74104600   74105600      2       1  150064        2.515    0.0059515
enh66889     2   74117500   74118500      2       1  150064       2.3382    0.0096879
enh66913     2   74248100   74249100      3       1  150064       2.0334     0.021008
enh66914     2   74253300   74254300      4       1  150064        3.009    0.0013105
enh66915     2   74258100   74259100      3       1  150064       2.0401     0.020671
enh66916     2   74259800   74260800      2       1  150064       2.6726    0.0037635
enh66918     2   74267600   74268600      2       1  150064       2.8441    0.0022268
enh66919     2   74304400   74305400      1       1  150064       2.7498     0.002982
enh66920     2   74307000   74308000      1       1  150064       2.8324      0.00231
enh66949     2   74697700   74698700      1       1  150064       2.0558       0.0199
enh66964     2   74810900   74811900      1       1  150064        1.784      0.03721
enh66976     2   74967700   74968700      6       1  150064       2.0549     0.019946
enh66992     2   75099000   75100000      6       2  150064       1.8427      0.03269
enh66994     2   75120400   75121400      2       1  150064       2.6601    0.0039054
enh67000     2   75340100   75341100      2       1  150064       1.9665     0.024618
enh67014     2   80469400   80470400      4       1  150064       1.6988     0.044679
enh67022     2   83758000   83759000      4       2  150064       1.7278     0.042008
enh67029     2   84714100   84715100      4       2  150064       2.2462     0.012346
enh67072     2   85384600   85385600      2       1  150064       1.8849     0.029719
enh67095     2   85518200   85519200      3       1  150064       1.8199     0.034384
enh67102     2   85621100   85622100      3       2  150064       2.1436     0.016034
enh67107     2   85637400   85638400      3       1  150064       3.2094   0.00066513
enh67108     2   85639500   85640500      3       2  150064       1.7379     0.041116
enh67110     2   85644600   85645600      5       2  150064       3.2498   0.00057749
enh67111     2   85646700   85647700      5       3  150064       1.9963     0.022953
enh67114     2   85657200   85658200      2       1  150064       2.0147     0.021965
enh67149     2   85844500   85845500      1       1  150064       2.0794      0.01879
enh67155     2   85907800   85908800      1       1  150064       2.3152       0.0103
enh67166     2   85985800   85986800      4       2  150064       2.0005     0.022723
enh67169     2   85992100   85993100      8       3  150064       2.1965     0.014029
enh67202     2   86295300   86296300      3       2  150064       2.0507     0.020147
enh67222     2   86480300   86481300      2       1  150064       1.9461     0.025819
enh67228     2   86521800   86522800      1       1  150064       1.6685      0.04761
enh67260     2   86859200   86860200      4       2  150064       1.9584     0.025092
enh67263     2   86902400   86903400      2       1  150064       2.3893    0.0084397
enh67266     2   86974200   86975200      4       2  150064       4.0406    2.666e-05
enh67333     2   96057000   96058000      2       1  150064       2.4482    0.0071787
enh67352     2   96871900   96872900      2       1  150064       2.6324    0.0042391
enh67353     2   96875500   96876500      1       1  150064       3.9123    4.571e-05
enh67356     2   96912200   96913200      2       1  150064       2.4485    0.0071733
enh67360     2   96927100   96928100      1       1  150064        3.299    0.0004851
enh67361     2   96927700   96928700      1       1  150064        3.299    0.0004851
enh67373     2   97096700   97097700      2       1  150064       2.6512    0.0040106
enh67383     2   97205400   97206400      1       1  150064       1.9382       0.0263
enh67384     2   97207100   97208100      4       2  150064       1.7377     0.041128
enh67388     2   97219400   97220400      2       1  150064       2.1345     0.016403
enh67394     2   97282300   97283300      1       1  150064       1.9348      0.02651
enh67395     2   97288000   97289000      1       1  150064       1.9919      0.02319
enh67397     2   97297800   97298800      1       1  150064        2.562     0.005203
enh67402     2   97350700   97351700      1       1  150064        2.613     0.004488
enh67403     2   97400300   97401300      1       1  150064        2.361     0.009112
enh67404     2   97401400   97402400      3       2  150064       1.9915     0.023212
enh67406     2   97404200   97405200      1       1  150064       1.9779      0.02397
enh67407     2   97406000   97407000      1       1  150064       1.9779      0.02397
enh67408     2   97413100   97414100      2       1  150064       3.9458   3.9765e-05
enh67409     2   97424900   97425900      3       1  150064        2.197     0.014011
enh67410     2   97433200   97434200      1       1  150064       2.3494     0.009401
enh67411     2   97438200   97439200      2       1  150064       2.9396    0.0016433
enh67412     2   97439700   97440700      2       1  150064       2.1376     0.016273
enh67415     2   97476900   97477900      1       1  150064        2.391     0.008401
enh67417     2   97483600   97484600      1       1  150064       2.1714      0.01495
enh67419     2   97488900   97489900      2       1  150064       2.9683    0.0014971
enh67420     2   97498000   97499000      1       1  150064       2.0026      0.02261
enh67423     2   97521800   97522800      1       1  150064       2.0007      0.02271
enh67426     2   97536800   97537800      2       1  150064       1.9317     0.026699
enh67427     2   97539900   97540900      2       1  150064        2.489    0.0064044
enh67428     2   97543200   97544200      2       1  150064       3.9637   3.6895e-05
enh67429     2   97547300   97548300      1       1  150064       1.7491      0.04014
enh67433     2   97570000   97571000      3       1  150064       3.6072   0.00015477
enh67434     2   97574200   97575200      2       1  150064       3.0363    0.0011976
enh67435     2   97579100   97580100      2       1  150064       3.5059   0.00022755
enh67439     2   97594200   97595200      3       2  150064       3.7628   8.4021e-05
enh67448     2   97761100   97762100      5       1  150064       2.6068      0.00457
enh67449     2   98260800   98261800      2       1  150064       2.3703    0.0088868
enh67458     2   98362600   98363600      3       1  150064       2.7085     0.003379
enh67468     2   98566900   98567900      5       2  150064       2.1116     0.017362
enh67472     2   98582900   98583900      1       1  150064       2.9781      0.00145
enh67474     2   98586100   98587100      3       1  150064       2.7269     0.003197
enh67478     2   98609000   98610000      1       1  150064       2.9188     0.001757
enh67479     2   98612800   98613800      3       1  150064       2.9854     0.001416
enh67489     2   98703900   98704900      2       1  150064       1.6794     0.046533
enh67490     2   98742400   98743400      2       1  150064       1.8601     0.031435
enh67491     2   98750400   98751400      2       1  150064       2.2184     0.013264
enh67500     2   99001000   99002000      1       1  150064       1.6937      0.04516
enh67501     2   99063300   99064300      4       1  150064       2.1696     0.015019
enh67502     2   99069100   99070100      3       1  150064       1.7737     0.038059
enh67510     2   99087200   99088200      1       1  150064        1.792      0.03657
enh67515     2   99099900   99100900      2       1  150064       1.7708     0.038301
enh67520     2   99107400   99108400      2       1  150064       1.8631     0.031224
enh67521     2   99108500   99109500      1       1  150064       1.8808         0.03
enh67527     2   99132600   99133600      3       1  150064       1.6999     0.044576
enh67531     2   99222400   99223400      2       1  150064       1.8082     0.035286
enh67532     2   99227200   99228200      1       1  150064       1.8062      0.03544
enh67552     2   99422400   99423400      4       2  150064       2.0672      0.01936
enh67555     2   99449400   99450400      5       2  150064       1.7134      0.04332
enh67588     2  100224100  100225100      4       2  150064        1.947     0.025767
enh67589     2  100238500  100239500      4       2  150064       2.0236     0.021507
enh67590     2  100252600  100253600      2       1  150064       3.1745   0.00075046
enh67592     2  100260300  100261300      4       2  150064       3.0465    0.0011575
enh67594     2  100273100  100274100      3       2  150064       1.8485     0.032266
enh67595     2  100276600  100277600      1       1  150064       2.0517       0.0201
enh67597     2  100308300  100309300      3       2  150064       1.8918     0.029256
enh67629     2  101383500  101384500      1       1  150064       2.0703      0.01921
enh67630     2  101396500  101397500      4       2  150064       1.8887     0.029469
enh67640     2  101494000  101495000      4       2  150064       1.9468     0.025777
enh67646     2  101541400  101542400      6       2  150064        1.864     0.031159
enh67666     2  101850700  101851700      2       1  150064       2.4755    0.0066531
enh67673     2  101916400  101917400      3       2  150064       2.2721     0.011541
enh67678     2  102051200  102052200      8       2  150064       1.7225     0.042492
enh67753     2  102667300  102668300      1       1  150064       1.7585      0.03933
enh67760     2  102716500  102717500      2       1  150064       2.7939    0.0026036
enh67762     2  102722200  102723200      5       2  150064       3.8689   5.4669e-05
enh67763     2  102726900  102727900     10       2  150064        2.932    0.0016842
enh67764     2  102728200  102729200      3       2  150064       1.8882     0.029497
enh67767     2  102738300  102739300      3       1  150064       1.9493     0.025632
enh67768     2  102757200  102758200      5       2  150064       2.1286     0.016643
enh67769     2  102764500  102765500      5       3  150064       1.6981     0.044744
enh67772     2  102782500  102783500      2       1  150064       1.7915     0.036605
enh67780     2  103221000  103222000      2       1  150064        1.996     0.022969
enh67783     2  103351100  103352100      3       1  150064       2.6778    0.0037058
enh67785     2  103374400  103375400      3       1  150064       1.9462     0.025814
enh67786     2  103378100  103379100      4       2  150064       3.3686   0.00037782
enh67796     2  104995400  104996400      3       2  150064       1.8521     0.032007
enh67812     2  105994400  105995400      2       1  150064       1.8562     0.031715
enh67814     2  106002000  106003000      1       1  150064       1.7877      0.03691
enh67839     2  106328100  106329100      1       1  150064       2.6493     0.004033
enh67840     2  106359700  106360700      2       1  150064       2.2947     0.010874
enh67842     2  106370900  106371900      5       2  150064       2.4207    0.0077459
enh67847     2  106380200  106381200      7       2  150064       1.6886     0.045649
enh67889     2  106525700  106526700      3       1  150064       2.2119     0.013488
enh67890     2  106526900  106527900      1       1  150064       1.7131      0.04335
enh67937     2  107457400  107458400      5       2  150064       2.5048    0.0061268
enh67950     2  108884400  108885400      7       3  150064       1.9536     0.025377
enh67960     2  109168600  109169600      1       1  150064       2.0803      0.01875
enh67970     2  109200000  109201000      3       2  150064       2.3212     0.010138
enh67982     2  109236700  109237700      1       1  150064       2.0736      0.01906
enh68066     2  110267400  110268400      2       1  150064       4.1573     1.61e-05
enh68067     2  110271500  110272500      3       2  150064        3.763   8.3956e-05
enh68072     2  110363200  110364200      2       1  150064       4.0565   2.4907e-05
enh68073     2  110364000  110365000      2       1  150064       3.9318   4.2148e-05
enh68074     2  110365500  110366500      1       1  150064       3.0332      0.00121
enh68075     2  110367200  110368200      2       1  150064       3.2812   0.00051685
enh68076     2  110368300  110369300      2       1  150064       2.5291    0.0057185
enh68078     2  110395400  110396400      4       2  150064       3.3785   0.00036447
enh68079     2  110401400  110402400      6       2  150064       1.8685      0.03085
enh68090     2  110856500  110857500      4       2  150064       1.7133     0.043325
enh68092     2  110871000  110872000      1       1  150064       2.0882      0.01839
enh68104     2  111534800  111535800      3       2  150064       1.9785     0.023934
enh68120     2  111936300  111937300      2       1  150064        2.345    0.0095133
enh68121     2  111942800  111943800      5       1  150064       2.2103     0.013541
enh68126     2  112252900  112253900      2       1  150064       2.6208    0.0043864
enh68139     2  112462700  112463700      4       2  150064        1.688     0.045706
enh68148     2  112676600  112677600      2       1  150064       2.1086     0.017491
enh68154     2  112752300  112753300      4       1  150064        2.013     0.022057
enh68208     2  113915700  113916700      1       1  150064       1.9238      0.02719
enh68227     2  114081400  114082400      4       2  150064        1.824     0.034076
enh68238     2  114634900  114635900      4       2  150064       2.5767     0.004988
enh68243     2  114667100  114668100      3       1  150064       2.1529     0.015662
enh68255     2  118844800  118845800      3       2  150064       1.9882     0.023393
enh68265     2  119983000  119984000      6       3  150064       1.7663     0.038673
enh68283     2  120177500  120178500      1       1  150064       2.2423      0.01247
enh68337     2  121044600  121045600      3       1  150064       1.7418     0.040776
enh68341     2  121076200  121077200      2       1  150064        1.706     0.044004
enh68358     2  121417800  121418800      3       1  150064       2.3656    0.0090016
enh68374     2  121551000  121552000      5       2  150064       1.6676     0.047694
enh68413     2  121954400  121955400      3       1  150064       1.7022     0.044361
enh68423     2  122120800  122121800      1       1  150064       2.0078      0.02233
enh68435     2  122277400  122278400      3       2  150064       1.7412     0.040824
enh68438     2  122289600  122290600      6       2  150064       1.8393     0.032938
enh68439     2  122290300  122291300      2       1  150064        2.287     0.011099
enh68467     2  122495000  122496000      2       1  150064       2.3082     0.010494
enh68468     2  122511700  122512700      1       1  150064       1.8269      0.03386
enh68475     2  122776800  122777800      2       1  150064       1.9756       0.0241
enh68479     2  125290700  125291700      3       2  150064       2.0266     0.021351
enh68500     2  127703600  127704600      1       1  150064       1.6914      0.04538
enh68510     2  127845600  127846600      7       4  150064       3.1449   0.00083068
enh68511     2  127852900  127853900      1       1  150064       3.3938    0.0003446
enh68515     2  127885800  127886800      5       1  150064       2.0111     0.022158
enh68582     2  128612900  128613900      2       1  150064       1.9235     0.027207
enh68583     2  128615800  128616800      2       1  150064       1.7603     0.039175
enh68589     2  128786400  128787400      2       1  150064       1.7097     0.043657
enh68661     2  131132000  131133000      1       1  150064       2.2907      0.01099
enh68665     2  131149600  131150600      1       1  150064       2.1072      0.01755
enh68669     2  131798700  131799700      2       1  150064       3.2262   0.00062719
enh68671     2  131813100  131814100      1       1  150064       3.2902    0.0005006
enh68673     2  131821600  131822600      1       1  150064       2.6426     0.004114
enh68676     2  131848900  131849900      1       1  150064       2.5573     0.005274
enh68678     2  131861200  131862200      4       2  150064        3.335   0.00042656
enh68679     2  131864400  131865400      2       1  150064        2.684    0.0036368
enh68688     2  133105400  133106400      1       1  150064       1.6687      0.04759
enh68698     2  133673200  133674200      1       1  150064        1.709      0.04373
enh68723     2  134881300  134882300      1       1  150064       3.3242    0.0004434
enh68727     2  134889000  134890000      1       1  150064       2.7632     0.002862
enh68728     2  134889800  134890800      2       1  150064       1.8367     0.033124
enh68729     2  134893000  134894000      3       2  150064       1.7024     0.044336
enh68732     2  134895400  134896400      3       1  150064       3.9695   3.6018e-05
enh68733     2  134897400  134898400      1       1  150064       4.2027    1.319e-05
enh68734     2  134899200  134900200      6       2  150064        3.593   0.00016342
enh68782     2  135674200  135675200      1       1  150064       3.0217     0.001257
enh68786     2  135691600  135692600      2       1  150064       1.7384     0.041068
enh68787     2  135692600  135693600      3       1  150064       1.8259     0.033931
enh68832     2  139122000  139123000      5       2  150064       3.2763   0.00052585
enh68840     2  139293400  139294400      4       2  150064        2.345    0.0095147
enh68843     2  143625700  143626700      2       1  150064       1.7656     0.038731
enh68854     2  144995000  144996000      1       1  150064       2.0335        0.021
enh68857     2  145090700  145091700      1       1  150064       3.2093    0.0006652
enh68859     2  145129800  145130800      1       1  150064       2.7902     0.002634
enh68860     2  145137300  145138300      2       1  150064       3.5341    0.0002046
enh68864     2  145170700  145171700      3       1  150064       3.1929   0.00070419
enh68865     2  145182400  145183400      2       1  150064       2.3847    0.0085468
enh68866     2  145184200  145185200      2       1  150064       3.2428   0.00059181
enh68867     2  145187000  145188000      1       1  150064        3.432    0.0002996
enh68873     2  145198600  145199600      6       3  150064       2.3436    0.0095487
enh68874     2  145201400  145202400      1       1  150064       4.3878    5.724e-06
enh68910     2  145874300  145875300      4       2  150064       2.5693     0.005095
enh68915     2  147857900  147858900      3       1  150064       2.0719     0.019139
enh68921     2  148258200  148259200      3       2  150064       1.7427     0.040693
enh68935     2  148612400  148613400      2       1  150064       2.1293     0.016614
enh68936     2  148617200  148618200      2       1  150064       2.2004     0.013891
enh68938     2  148633900  148634900      1       1  150064       2.3904     0.008414
enh68945     2  148783800  148784800      5       1  150064       1.6764     0.046832
enh68947     2  149030500  149031500      1       1  150064       2.7802     0.002716
enh68949     2  149309800  149310800      2       1  150064       2.9679     0.001499
enh68952     2  149404000  149405000      3       1  150064       1.7192     0.042789
enh68974     2  150436800  150437800      5       3  150064       2.0867     0.018459
enh68977     2  150453700  150454700      3       2  150064       2.2572     0.011997
enh68978     2  150454200  150455200      2       1  150064       1.8358      0.03319
enh68990     2  151064300  151065300      4       2  150064       1.8033     0.035672
enh68993     2  151128300  151129300      1       1  150064       2.0969        0.018
enh68995     2  151138500  151139500      3       1  150064       2.4088    0.0080033
enh68996     2  151165800  151166800      4       2  150064          2.1     0.017866
enh69020     2  152588700  152589700      1       1  150064       1.6518      0.04929
enh69036     2  153022600  153023600      1       1  150064        3.211    0.0006614
enh69039     2  153029800  153030800      3       2  150064       3.2124   0.00065821
enh69040     2  153056900  153057900      1       1  150064        3.074     0.001056
enh69043     2  153084200  153085200      4       1  150064        2.749    0.0029893
enh69044     2  153100000  153101000      3       2  150064       2.5596    0.0052395
enh69045     2  153193800  153194800      2       1  150064       1.7091     0.043713
enh69047     2  153251200  153252200      3       1  150064       2.0931     0.018171
enh69048     2  153252900  153253900      4       2  150064       2.0615     0.019628
enh69051     2  153261300  153262300      1       1  150064       1.6925      0.04528
enh69056     2  153277600  153278600      2       1  150064       2.4095    0.0079867
enh69058     2  153289200  153290200      1       1  150064       2.5792     0.004952
enh69065     2  153325600  153326600      1       1  150064        2.779     0.002726
enh69087     2  153450700  153451700      3       1  150064       1.8641     0.031157
enh69088     2  153468300  153469300      4       1  150064       2.1423     0.016087
enh69089     2  153476600  153477600      5       3  150064       3.6729   0.00011991
enh69091     2  153503800  153504800      1       1  150064       2.9765     0.001458
enh69093     2  153550800  153551800      2       1  150064        2.609    0.0045403
enh69094     2  153571800  153572800      4       2  150064       2.3782    0.0086998
enh69095     2  153576800  153577800      2       1  150064        2.911    0.0018013
enh69157     2  159317000  159318000      3       2  150064       2.9502    0.0015879
enh69158     2  159333600  159334600      1       1  150064       3.0841     0.001021
enh69159     2  159343100  159344100      5       2  150064        2.627    0.0043076
enh69160     2  159343800  159344800      5       2  150064       3.0094    0.0013088
enh69161     2  159344700  159345700      3       2  150064       2.9948    0.0013733
enh69163     2  159349700  159350700      6       2  150064       2.8574    0.0021356
enh69166     2  159358600  159359600      5       3  150064       2.8276    0.0023449
enh69177     2  159698400  159699400      1       1  150064       2.2162      0.01334
enh69221     2  159994300  159995300      1       1  150064       1.7536      0.03975
enh69239     2  160373000  160374000      1       1  150064       2.9792     0.001445
enh69240     2  160374400  160375400      1       1  150064        2.404     0.008109
enh69241     2  160448000  160449000      4       2  150064       2.2423      0.01247
enh69242     2  160461500  160462500      4       2  150064       2.1289     0.016633
enh69243     2  160462600  160463600      4       2  150064       2.3056     0.010567
enh69244     2  160463400  160464400      2       1  150064       1.9649     0.024715
enh69245     2  160465300  160466300      3       2  150064       1.9367     0.026389
enh69246     2  160466200  160467200      4       2  150064       2.6527    0.0039921
enh69247     2  160466600  160467600      3       1  150064       2.6898    0.0035746
enh69248     2  160467300  160468300      3       2  150064       1.7494     0.040115
enh69249     2  160468200  160469200      5       3  150064       2.3694    0.0089091
enh69250     2  160474100  160475100      2       1  150064       3.4676   0.00026257
enh69251     2  160476000  160477000      2       1  150064       2.0143     0.021987
enh69253     2  160567100  160568100      5       2  150064       2.1417     0.016107
enh69254     2  160572600  160573600      5       2  150064       1.9591      0.02505
enh69269     2  161021700  161022700      1       1  150064       2.5678     0.005117
enh69270     2  161061400  161062400      2       1  150064       1.9352     0.026481
enh69302     2  161201600  161202600      5       3  150064       1.6531      0.04916
enh69321     2  161255000  161256000      2       1  150064       1.8063     0.035439
enh69332     2  161284100  161285100      3       1  150064       3.0143    0.0012879
enh69349     2  161328200  161329200      2       1  150064        2.366    0.0089914
enh69360     2  161373200  161374200      2       1  150064       1.9984     0.022835
enh69368     2  161520800  161521800      3       2  150064       1.6847      0.04602
enh69397     2  162015400  162016400      3       2  150064       3.6754   0.00011873
enh69398     2  162018400  162019400      1       1  150064       2.3141      0.01033
enh69407     2  162869500  162870500      3       2  150064        3.081    0.0010316
enh69409     2  162885500  162886500      1       1  150064       3.3731    0.0003716
enh69433     2  164547500  164548500      3       2  150064       2.0261     0.021379
enh69478     2  166811100  166812100      2       1  150064       3.2935   0.00049468
enh69481     2  167230200  167231200      5       3  150064       2.7598    0.0028915
enh69483     2  167342200  167343200      1       1  150064       2.4386     0.007373
enh69484     2  167351100  167352100      4       2  150064       3.2406   0.00059635
enh69528     2  169315000  169316000      3       2  150064       2.2001     0.013901
enh69530     2  169323000  169324000      2       1  150064       1.7044     0.044157
enh69531     2  169326500  169327500      1       1  150064       2.2774      0.01138
enh69538     2  169374800  169375800      3       1  150064       2.1259     0.016756
enh69539     2  169377500  169378500      2       1  150064       1.8727     0.030553
enh69540     2  169380100  169381100      1       1  150064       1.6585      0.04861
enh69542     2  169382900  169383900      5       3  150064       1.7572     0.039444
enh69543     2  169386400  169387400      5       2  150064       1.8739     0.030475
enh69545     2  169424400  169425400      1       1  150064       1.9423      0.02605
enh69551     2  169482700  169483700      4       2  150064       2.6673    0.0038237
enh69553     2  169495700  169496700      4       2  150064       2.8634    0.0020954
enh69569     2  169948300  169949300      1       1  150064        2.361     0.009114
enh69577     2  170428800  170429800      2       1  150064        1.851     0.032082
enh69624     2  171942900  171943900      2       1  150064       2.5562    0.0052908
enh69626     2  171993600  171994600      4       2  150064       1.8513     0.032065
enh69630     2  172002200  172003200      2       1  150064       2.0362     0.020867
enh69631     2  172002900  172003900      4       2  150064       2.1514     0.015721
enh69638     2  172042300  172043300      2       1  150064       2.5793    0.0049507
enh69643     2  172128000  172129000      3       1  150064       2.4973    0.0062564
enh69655     2  172543200  172544200      4       2  150064       3.5842   0.00016909
enh69657     2  172560000  172561000      2       1  150064       4.2947   8.7484e-06
enh69660     2  172734900  172735900      1       1  150064       4.1989    1.341e-05
enh69668     2  172865300  172866300      5       2  150064       3.2481   0.00058082
enh69676     2  173149400  173150400      5       2  150064       2.0878     0.018406
enh69725     2  173943600  173944600      4       2  150064       1.7994     0.035978
enh69727     2  173946900  173947900      5       3  150064       2.4241    0.0076737
enh69728     2  173948700  173949700      6       3  150064       1.7294     0.041864
enh69729     2  173950300  173951300      6       3  150064       1.9486     0.025669
enh69731     2  173954200  173955200      2       1  150064       2.8521    0.0021718
enh69733     2  173959700  173960700      3       2  150064       2.6656    0.0038428
enh69736     2  173971000  173972000      2       1  150064       1.8199     0.034386
enh69737     2  173973400  173974400      2       1  150064       1.9585     0.025087
enh69740     2  173988600  173989600      2       1  150064       2.2677     0.011672
enh69741     2  173991100  173992100      3       1  150064       1.6904     0.045479
enh69742     2  173995100  173996100      1       1  150064       1.6463      0.04985
enh69743     2  173996700  173997700      4       2  150064       2.8268    0.0023508
enh69745     2  174012900  174013900      2       1  150064       2.4692    0.0067712
enh69746     2  174014800  174015800      4       2  150064       2.5967    0.0047058
enh69748     2  174024900  174025900      3       2  150064       1.7499     0.040064
enh69749     2  174030300  174031300      8       3  150064       1.6821     0.046272
enh69750     2  174036400  174037400      4       2  150064       3.3542   0.00039798
enh69751     2  174047800  174048800      2       1  150064       2.8825    0.0019724
enh69752     2  174052600  174053600      4       2  150064       2.7049    0.0034158
enh69755     2  174059500  174060500      1       1  150064       2.2098      0.01356
enh69758     2  174070200  174071200      2       1  150064       1.7066     0.043946
enh69759     2  174074700  174075700      6       3  150064       2.6487    0.0040396
enh69760     2  174078900  174079900      4       2  150064       3.0227    0.0012525
enh69762     2  174091800  174092800      4       2  150064       2.1194     0.017029
enh69772     2  174787000  174788000      3       1  150064       1.9503      0.02557
enh69774     2  174793700  174794700      6       3  150064       1.9979     0.022866
enh69777     2  174805200  174806200      6       3  150064       1.8803     0.030032
enh69778     2  174812600  174813600      3       1  150064       2.0431     0.020522
enh69779     2  174813400  174814400      4       2  150064       1.6463     0.049855
enh69780     2  174814600  174815600      5       1  150064       2.0835     0.018605
enh69785     2  174825400  174826400      6       3  150064       2.7215    0.0032496
enh69794     2  174878700  174879700      2       1  150064       1.7088     0.043747
enh69797     2  174892400  174893400      4       2  150064       1.7098     0.043648
enh69798     2  174896000  174897000      7       3  150064       2.3646    0.0090247
enh69804     2  175111500  175112500      2       1  150064       2.6259    0.0043211
enh69806     2  175258200  175259200      1       1  150064       1.7408      0.04086
enh69810     2  175352300  175353300      1       1  150064       3.7024    0.0001068
enh69823     2  175463400  175464400      1       1  150064       2.3746     0.008783
enh69824     2  175467500  175468500      3       1  150064       2.0291     0.021226
enh69825     2  175472800  175473800      2       1  150064       1.7895     0.036768
enh69839     2  175637000  175638000      3       1  150064       1.8936     0.029142
enh69854     2  175892500  175893500      4       2  150064       1.6482     0.049657
enh69871     2  177156100  177157100      2       1  150064       1.8023     0.035745
enh69872     2  177256700  177257700      1       1  150064       1.8763      0.03031
enh69883     2  177430000  177431000      4       2  150064         1.68     0.046477
enh69923     2  178215300  178216300      1       1  150064       1.7727      0.03814
enh69951     2  178976200  178977200      2       1  150064       1.9619     0.024889
enh69952     2  178978100  178979100      1       1  150064       2.1118      0.01735
enh69956     2  179136500  179137500      1       1  150064       1.7273      0.04206
enh70004     2  180541300  180542300      7       3  150064       2.1037     0.017701
enh70008     2  180990000  180991000      1       1  150064       3.4796    0.0002511
enh70031     2  182655300  182656300      4       2  150064       1.7244     0.042318
enh70053     2  183627900  183628900      3       2  150064       2.2242     0.013067
enh70060     2  183874500  183875500      2       1  150064       3.0777     0.001043
enh70067     2  183921600  183922600      4       2  150064       1.9493     0.025632
enh70069     2  183990400  183991400      9       3  150064       1.9821     0.023734
enh70072     2  184479200  184480200      3       2  150064       1.9353     0.026477
enh70078     2  187408500  187409500      2       1  150064       2.5653    0.0051545
enh70094     2  187919800  187920800      2       1  150064       1.7201     0.042704
enh70101     2  189160500  189161500      8       3  150064       1.9029     0.028526
enh70106     2  189246700  189247700      3       2  150064       2.6179    0.0044238
enh70111     2  189475000  189476000      3       2  150064       1.6615     0.048311
enh70113     2  189650000  189651000      4       2  150064       2.6008      0.00465
enh70114     2  189651400  189652400      2       1  150064       2.6071    0.0045662
enh70116     2  189654200  189655200      4       2  150064       2.8204    0.0023979
enh70193     2  190398700  190399700      1       1  150064        1.646      0.04988
enh70204     2  190433500  190434500      2       1  150064       2.1181     0.017084
enh70234     2  191210000  191211000      1       1  150064       2.5887     0.004817
enh70236     2  191220600  191221600      1       1  150064       1.7229      0.04245
enh70237     2  191222900  191223900      1       1  150064       2.4581     0.006983
enh70248     2  191312400  191313400      5       3  150064        1.925     0.027114
enh70258     2  191438200  191439200      1       1  150064       2.4996     0.006217
enh70261     2  191447400  191448400      3       1  150064       2.2885     0.011053
enh70278     2  191677400  191678400      2       1  150064       2.3229     0.010093
enh70281     2  191718600  191719600      2       1  150064       1.8457     0.032468
enh70288     2  191756000  191757000      1       1  150064       1.6797      0.04651
enh70289     2  191768300  191769300      2       1  150064       2.3442     0.009534
enh70297     2  191879400  191880400      4       2  150064       1.7544     0.039678
enh70298     2  191885900  191886900      4       2  150064       2.4662    0.0068282
enh70299     2  191887600  191888600      2       1  150064       1.9141     0.027801
enh70302     2  191916400  191917400      2       1  150064       1.6677     0.047691
enh70321     2  192282400  192283400      1       1  150064       1.8519      0.03202
enh70361     2  196398700  196399700      3       2  150064       2.4275    0.0076017
enh70362     2  196401200  196402200      1       1  150064        2.584     0.004883
enh70363     2  196423800  196424800      4       2  150064       3.4686   0.00026163
enh70366     2  196477300  196478300      3       1  150064        1.873     0.030532
enh70372     2  196977800  196978800      3       2  150064       2.2846     0.011167
enh70388     2  197264600  197265600      2       1  150064       1.7996     0.035958
enh70389     2  197431600  197432600      2       1  150064       2.4131    0.0079082
enh70390     2  197471400  197472400      2       1  150064       2.9931     0.001381
enh70392     2  197662200  197663200      1       1  150064       2.2505      0.01221
enh70394     2  197666000  197667000      1       1  150064       2.2069      0.01366
enh70395     2  197788800  197789800      1       1  150064       2.0893      0.01834
enh70402     2  197962200  197963200      2       1  150064        2.217     0.013311
enh70405     2  197995200  197996200      1       1  150064       2.5018     0.006178
enh70407     2  198006200  198007200      3       1  150064       2.0145      0.02198
enh70409     2  198017100  198018100      4       2  150064       2.1824      0.01454
enh70411     2  198028800  198029800      2       1  150064       2.3458    0.0094928
enh70427     2  198114400  198115400      3       1  150064       2.5013     0.006186
enh70431     2  198123400  198124400      1       1  150064       2.6007     0.004652
enh70434     2  198130400  198131400      4       2  150064       1.8806     0.030011
enh70437     2  198144400  198145400      4       1  150064       4.3087    8.211e-06
enh70440     2  198157300  198158300      2       1  150064       5.0005   2.8587e-07
enh70442     2  198161800  198162800      2       1  150064       4.4682   3.9434e-06
enh70443     2  198166400  198167400      2       1  150064       4.9679   3.3832e-07
enh70445     2  198169100  198170100      4       2  150064       5.1597   1.2367e-07
enh70446     2  198170400  198171400      4       1  150064       5.0277   2.4814e-07
enh70447     2  198172000  198173000      2       1  150064       5.3304   4.9004e-08
enh70450     2  198243100  198244100      1       1  150064       4.7819    8.681e-07
enh70452     2  198293200  198294200      1       1  150064       6.4019    7.671e-11
enh70456     2  198361400  198362400      1       1  150064       6.2257    2.397e-10
enh70461     2  198441000  198442000      1       1  150064       1.8578       0.0316
enh70463     2  198493000  198494000      3       2  150064       3.3914   0.00034772
enh70464     2  198572900  198573900      2       1  150064        4.101   2.0565e-05
enh70465     2  198667700  198668700      2       1  150064       4.1812   1.4498e-05
enh70467     2  198673300  198674300      4       2  150064       5.0638   2.0547e-07
enh70468     2  198686500  198687500      1       1  150064       5.2235    8.778e-08
enh70469     2  198702000  198703000      1       1  150064       2.7909     0.002628
enh70470     2  198703000  198704000      1       1  150064       3.0064     0.001322
enh70471     2  198703800  198704800      1       1  150064       3.0064     0.001322
enh70472     2  198711700  198712700      3       1  150064       4.7529   1.0026e-06
enh70475     2  198743300  198744300      1       1  150064       5.1723    1.156e-07
enh70476     2  198755600  198756600      1       1  150064       4.2633    1.007e-05
enh70477     2  198756400  198757400      2       1  150064        3.961   3.7311e-05
enh70478     2  198759100  198760100      3       2  150064       4.2094   1.2801e-05
enh70480     2  198790300  198791300      1       1  150064       5.0773    1.914e-07
enh70481     2  198808800  198809800      5       2  150064        4.827   6.9297e-07
enh70484     2  198837000  198838000      3       2  150064       3.1101   0.00093507
enh70485     2  198860400  198861400      3       2  150064        5.072   1.9685e-07
enh70496     2  200774800  200775800      3       2  150064       5.8052   3.2138e-09
enh70497     2  200777200  200778200      3       2  150064        5.733   4.9335e-09
enh70498     2  200778500  200779500      3       2  150064       3.7227   9.8536e-05
enh70506     2  201042700  201043700      2       1  150064       2.8592    0.0021238
enh70510     2  201173400  201174400      1       1  150064       4.7124    1.224e-06
enh70511     2  201175600  201176600      2       1  150064       4.3751   6.0675e-06
enh70513     2  201179500  201180500      3       2  150064       2.5797     0.004945
enh70514     2  201180900  201181900      1       1  150064       2.5725     0.005049
enh70516     2  201184400  201185400      1       1  150064       1.8854      0.02969
enh70517     2  201186200  201187200      1       1  150064       5.3766    3.796e-08
enh70518     2  201193900  201194900      4       2  150064       2.8612    0.0021102
enh70526     2  201212700  201213700      4       2  150064        1.711     0.043541
enh70529     2  201222000  201223000      3       2  150064       4.1614   1.5815e-05
enh70530     2  201224600  201225600      2       1  150064       4.0502   2.5586e-05
enh70531     2  201228800  201229800      3       1  150064       4.8698   5.5857e-07
enh70534     2  201239200  201240200      6       3  150064       3.5779   0.00017319
enh70535     2  201239800  201240800      5       2  150064       5.0095   2.7279e-07
enh70537     2  201241400  201242400      4       2  150064       5.4499   2.5199e-08
enh70538     2  201244200  201245200      2       1  150064       4.3839   5.8276e-06
enh70539     2  201245500  201246500      4       2  150064       2.2986     0.010764
enh70540     2  201247500  201248500      2       1  150064        3.498   0.00023437
enh70541     2  201248400  201249400      2       1  150064       3.0275    0.0012328
enh70542     2  201270400  201271400      1       1  150064       3.5598    0.0001856
enh70545     2  201309000  201310000      2       1  150064       3.2876   0.00050519
enh70546     2  201320300  201321300      3       1  150064       3.6447   0.00013385
enh70547     2  201332600  201333600      3       2  150064       3.2757   0.00052693
enh70555     2  201606300  201607300      5       2  150064       1.9379     0.026317
enh70564     2  201751800  201752800      2       1  150064       2.0896     0.018329
enh70597     2  202100700  202101700      4       2  150064       2.0478      0.02029
enh70601     2  202118700  202119700      7       3  150064       2.9491    0.0015935
enh70604     2  202126400  202127400      5       2  150064       1.6695     0.047511
enh70605     2  202127000  202128000      8       4  150064       2.3391     0.009666
enh70673     2  203452800  203453800      1       1  150064       1.7028       0.0443
enh70674     2  203453500  203454500      3       2  150064       1.6602     0.048435
enh70686     2  203877800  203878800      1       1  150064       2.9017     0.001856
enh70689     2  203905100  203906100      3       2  150064       2.6044    0.0046021
enh70691     2  204105200  204106200      3       1  150064        2.359    0.0091633
enh70708     2  204521200  204522200      6       2  150064       1.6772     0.046752
enh70725     2  204746600  204747600      2       1  150064        1.694     0.045136
enh70736     2  204876500  204877500      4       2  150064       1.8888     0.029457
enh70740     2  204896500  204897500      1       1  150064       1.7717      0.03822
enh70784     2  205837200  205838200      1       1  150064       2.1553      0.01557
enh70815     2  206571000  206572000      1       1  150064       2.3354     0.009761
enh70818     2  206591600  206592600      5       3  150064       2.0573     0.019828
enh70833     2  206713400  206714400      2       1  150064       2.9118    0.0017968
enh70836     2  206747200  206748200      2       1  150064       2.0289     0.021234
enh70844     2  206773600  206774600      1       1  150064       3.0578     0.001115
enh70854     2  206947600  206948600      3       1  150064       2.2145     0.013396
enh70866     2  207701400  207702400      3       2  150064       1.6903     0.045485
enh70872     2  207911100  207912100      2       1  150064        1.793      0.03649
enh70893     2  208092700  208093700      6       3  150064        2.226     0.013006
enh70903     2  208273200  208274200      4       1  150064        2.292     0.010953
enh70904     2  208302500  208303500      1       1  150064       2.8015     0.002543
enh70907     2  208339300  208340300      5       2  150064       3.0452    0.0011627
enh70909     2  208345900  208346900      3       1  150064       2.3708    0.0088748
enh70910     2  208362800  208363800      6       2  150064       3.9032   4.7463e-05
enh70911     2  208364000  208365000      2       1  150064       2.7784    0.0027312
enh70917     2  208398200  208399200      1       1  150064       4.0619    2.434e-05
enh70922     2  208422500  208423500      1       1  150064       4.0507    2.553e-05
enh70923     2  208425500  208426500      1       1  150064       4.1563    1.617e-05
enh70924     2  208481400  208482400      3       1  150064       3.7659    8.296e-05
enh71074     2  217277900  217278900      3       1  150064       2.8614    0.0021086
enh71078     2  217404800  217405800      2       1  150064        1.993     0.023129
enh71086     2  217484900  217485900      3       2  150064       1.7135     0.043308
enh71091     2  217530000  217531000      3       1  150064       2.2746     0.011465
enh71096     2  217563000  217564000      3       1  150064       1.6757     0.046898
enh71135     2  217901500  217902500      9       4  150064       1.8297     0.033646
enh71141     2  217939600  217940600     10       4  150064       2.3359    0.0097472
enh71146     2  218028700  218029700      3       1  150064       1.7581     0.039362
enh71217     2  218638800  218639800      6       1  150064       1.7101     0.043627
enh71218     2  218641300  218642300      6       1  150064       1.8507     0.032103
enh71220     2  218654300  218655300      5       1  150064       2.5606    0.0052246
enh71245     2  218782000  218783000      7       3  150064       2.8592    0.0021234
enh71250     2  218815200  218816200      4       2  150064       1.7835     0.037253
enh71339     2  219935800  219936800      2       1  150064         2.01     0.022218
enh71341     2  219945100  219946100      5       2  150064       2.7108    0.0033559
enh71342     2  219973200  219974200      2       1  150064       1.9416     0.026094
enh71343     2  219975600  219976600      1       1  150064       1.7384      0.04107
enh71344     2  219976600  219977600      1       1  150064       1.9173       0.0276
enh71345     2  219981300  219982300      1       1  150064        2.351     0.009361
enh71348     2  219993000  219994000      2       1  150064       2.8731    0.0020324
enh71349     2  220014100  220015100      2       1  150064       2.3677    0.0089503
enh71350     2  220025600  220026600      2       1  150064       2.6891    0.0035818
enh71352     2  220039800  220040800      2       1  150064       3.3886   0.00035125
enh71353     2  220044200  220045200      2       1  150064       3.8727   5.3813e-05
enh71354     2  220046800  220047800      3       1  150064       4.0379    2.697e-05
enh71356     2  220072700  220073700      1       1  150064       2.2918      0.01096
enh71359     2  220091900  220092900      2       1  150064       1.9286     0.026889
enh71385     2  220310000  220311000      2       1  150064       3.1918   0.00070691
enh71388     2  220320900  220321900      2       1  150064       1.6588     0.048581
enh71411     2  221823700  221824700      1       1  150064       2.5469     0.005435
enh71415     2  222304400  222305400      5       2  150064       2.2642     0.011782
enh71416     2  222308600  222309600      4       1  150064       1.6987     0.044684
enh71423     2  222392100  222393100      2       1  150064        2.968    0.0014987
enh71424     2  222394400  222395400      1       1  150064       2.8599     0.002119
enh71425     2  222398600  222399600      3       2  150064       2.1163      0.01716
enh71430     2  222575300  222576300      2       1  150064       1.6786     0.046615
enh71431     2  222644100  222645100      1       1  150064       2.0276       0.0213
enh71466     2  223728300  223729300      3       1  150064       1.8497     0.032177
enh71475     2  223769000  223770000      1       1  150064       1.8174      0.03458
enh71476     2  223771400  223772400      2       1  150064       1.7092     0.043711
enh71499     2  224403400  224404400      3       2  150064       2.2004      0.01389
enh71527     2  225011000  225012000      2       1  150064       2.1875     0.014352
enh71531     2  225349800  225350800      2       1  150064       1.9061     0.028321
enh71533     2  225384800  225385800      3       2  150064       3.6737   0.00011953
enh71536     2  225392800  225393800      7       2  150064       3.0817     0.001029
enh71538     2  225410600  225411600      2       1  150064       2.7169    0.0032953
enh71539     2  225425600  225426600      7       3  150064       2.6451     0.004083
enh71540     2  225428400  225429400      3       2  150064       1.7376      0.04114
enh71542     2  225434800  225435800      1       1  150064       1.6773      0.04674
enh71543     2  225436600  225437600      3       2  150064       4.1463   1.6897e-05
enh71544     2  225439500  225440500      5       2  150064       3.4801   0.00025064
enh71546     2  225446400  225447400      4       2  150064       5.0507   2.2014e-07
enh71548     2  225502500  225503500      6       4  150064       2.5197    0.0058721
enh71549     2  225759200  225760200      4       2  150064       2.1264     0.016733
enh71550     2  225774700  225775700      6       3  150064       2.1711      0.01496
enh71587     2  227348500  227349500      3       2  150064       2.1959      0.01405
enh71622     2  227699200  227700200      1       1  150064       2.8092     0.002483
enh71623     2  227702100  227703100      4       1  150064       1.8952     0.029032
enh71624     2  227703800  227704800      3       1  150064       1.8996      0.02874
enh71625     2  227727000  227728000      4       1  150064       2.3948    0.0083141
enh71626     2  227772600  227773600      3       1  150064       2.0618     0.019612
enh71638     2  228280100  228281100      4       2  150064       2.6493    0.0040327
enh71643     2  228347100  228348100      3       1  150064       1.7941     0.036396
enh71650     2  228383100  228384100      8       3  150064       2.4844    0.0064886
enh71669     2  229952500  229953500      7       3  150064       2.9977    0.0013602
enh71672     2  230024800  230025800      5       2  150064       1.8154     0.034734
enh71680     2  230130900  230131900      2       1  150064       1.7272     0.042064
enh71708     2  230844900  230845900      1       1  150064        2.353     0.009312
enh71716     2  231190800  231191800      5       1  150064       1.6993     0.044628
enh71728     2  231467200  231468200      2       1  150064       1.7855      0.03709
enh71734     2  231532500  231533500      3       2  150064        1.912      0.02794
enh71779     2  232003100  232004100      2       1  150064       1.6765      0.04682
enh71809     2  232264100  232265100      3       2  150064       1.6577     0.048685
enh71812     2  232276000  232277000      5       2  150064       1.7566     0.039491
enh71815     2  232325800  232326800      1       1  150064       2.7003     0.003464
enh71816     2  232326400  232327400      4       2  150064       1.8857     0.029669
enh71817     2  232330000  232331000      2       1  150064       2.7802    0.0027166
enh71832     2  232481200  232482200      3       1  150064        1.871     0.030673
enh71843     2  232528600  232529600      3       1  150064       2.1975     0.013994
enh71846     2  232542200  232543200      5       3  150064       1.7949     0.036334
enh71868     2  233100600  233101600      5       2  150064       1.8892     0.029435
enh71871     2  233174800  233175800      2       1  150064       2.3064     0.010543
enh71874     2  233308500  233309500      3       2  150064       1.9571     0.025168
enh71878     2  233416500  233417500      1       1  150064       1.6581      0.04865
enh71881     2  233453200  233454200      3       1  150064       1.7228     0.042464
enh71882     2  233457500  233458500      2       1  150064        1.959     0.025056
enh71887     2  233560800  233561800      3       2  150064       4.9199   4.3302e-07
enh71890     2  233585600  233586600      3       2  150064       5.7821   3.6876e-09
enh71892     2  233643600  233644600      2       1  150064       5.6406   8.4732e-09
enh71893     2  233679200  233680200      3       2  150064       5.1688   1.1781e-07
enh71895     2  233700100  233701100      6       3  150064       4.0566   2.4895e-05
enh71896     2  233703200  233704200      1       1  150064       4.5208     3.08e-06
enh71897     2  233718000  233719000      3       2  150064       5.9004    1.813e-09
enh71898     2  233738500  233739500      2       1  150064       2.3585    0.0091752
enh71900     2  233845100  233846100      7       3  150064       1.6677     0.047691
enh71932     2  234310700  234311700      2       1  150064       1.7588     0.039303
enh71967     2  235354800  235355800      3       1  150064       2.1345     0.016401
enh71980     2  235781800  235782800      4       2  150064       1.9651     0.024701
enh72043     2  236471800  236472800      1       1  150064       2.0511      0.02013
enh72050     2  236514100  236515100      1       1  150064       1.8251      0.03399
enh72051     2  236516600  236517600      3       2  150064       1.9775     0.023993
enh72056     2  236548600  236549600      4       2  150064       2.3769    0.0087296
enh72057     2  236552500  236553500      4       1  150064       1.6685     0.047606
enh72058     2  236556400  236557400      3       1  150064       2.3053     0.010575
enh72079     2  236617300  236618300      8       3  150064         1.76     0.039208
enh72090     2  237242800  237243800      5       1  150064        2.611    0.0045138
enh72091     2  237245900  237246900      2       1  150064       2.9081    0.0018181
enh72092     2  237247200  237248200      4       2  150064       2.0592     0.019738
enh72119     2  237691000  237692000      3       1  150064       2.0616     0.019624
enh72127     2  237897000  237898000      3       1  150064       1.6607     0.048387
enh72220     2  238480900  238481900      1       1  150064       2.1434      0.01604
enh72221     2  238483400  238484400      8       3  150064       1.6707     0.047388
enh72262     2  238648800  238649800      5       1  150064       1.8088     0.035242
enh72263     2  238651600  238652600      9       2  150064       1.7591     0.039279
enh72267     2  238769900  238770900      2       1  150064       1.8405     0.032846
enh72271     2  238785100  238786100      6       1  150064       1.7363     0.041252
enh72297     2  239107300  239108300      3       2  150064       1.8415     0.032777
enh72510     2  241290500  241291500      5       2  150064       2.0861     0.018484
enh72514     2  241331400  241332400      4       2  150064       2.3036     0.010623
enh72515     2  241337800  241338800      6       3  150064       2.3679    0.0089451
enh72520     2  241386700  241387700     12       3  150064       1.7198     0.042734
enh72522     2  241393600  241394600      3       1  150064       1.7794     0.037585
enh72583     2  242279600  242280600      2       1  150064       1.9294     0.026838
enh72590     2  242308000  242309000      1       1  150064       2.6246     0.004337
enh72592     2  242317600  242318600      5       3  150064       2.5228    0.0058207
enh72594     2  242320300  242321300      3       2  150064       2.6115    0.0045079
enh72601     2  242490200  242491200      7       4  150064       1.8228      0.03417
enh72611     2  242555800  242556800      4       2  150064       1.8219     0.034235
enh72613     2  242573900  242574900      3       2  150064       1.8432     0.032647
enh72619     2  242604600  242605600      3       1  150064       2.1349     0.016386
enh72636     2  242820000  242821000      1       1  150064        1.645      0.04998
enh72641     2  242841400  242842400      6       2  150064        1.655     0.048964
enh72659     3    4347600    4348600      3       2  150064       2.4356    0.0074327
enh72677     3    4575000    4576000      4       2  150064       1.7319     0.041649
enh72685     3    4697900    4698900      5       2  150064       2.3489    0.0094154
enh72686     3    4714300    4715300      4       2  150064        1.712     0.043447
enh72716     3    4907800    4908800      2       1  150064       1.7891     0.036799
enh72732     3    5069200    5070200      6       2  150064       2.4613    0.0069225
enh72740     3    5175000    5176000      2       1  150064         1.65     0.049467
enh72752     3    5259500    5260500      7       2  150064       1.7606     0.039154
enh72754     3    7349200    7350200      5       2  150064       2.2987      0.01076
enh72798     3    9055200    9056200      3       2  150064       1.9725     0.024274
enh72801     3    9069400    9070400      7       3  150064        2.941    0.0016359
enh72806     3    9177100    9178100      3       2  150064       2.7217    0.0032478
enh72807     3    9183100    9184100      1       1  150064       2.2035      0.01378
enh72812     3    9221000    9222000      1       1  150064       1.6988      0.04468
enh72821     3    9403300    9404300      2       1  150064       2.4557    0.0070301
enh72823     3    9405900    9406900      5       2  150064       1.7901     0.036716
enh72825     3    9435700    9436700      4       2  150064       1.7764     0.037835
enh72828     3    9451100    9452100      3       2  150064       2.2399      0.01255
enh72829     3    9455600    9456600      3       2  150064       2.1035     0.017711
enh72831     3    9462300    9463300      2       1  150064       2.5539    0.0053266
enh72832     3    9463700    9464700      3       2  150064       2.5992    0.0046721
enh72833     3    9465600    9466600      2       1  150064       1.8174      0.03458
enh72836     3    9757000    9758000      5       2  150064       1.9452     0.025878
enh72900     3   10240400   10241400      2       1  150064       1.7216     0.042573
enh72914     3   10418600   10419600      2       1  150064       3.3297   0.00043464
enh72916     3   10478000   10479000      5       2  150064        2.524    0.0058011
enh72920     3   10593100   10594100      2       1  150064       2.4468     0.007206
enh72976     3   11601800   11602800      3       1  150064       1.6568      0.04878
enh72977     3   11608700   11609700      3       1  150064       1.9176      0.02758
enh72999     3   11674200   11675200      2       1  150064       2.6237    0.0043495
enh73002     3   11680700   11681700      4       2  150064        2.301     0.010695
enh73003     3   11685500   11686500      2       1  150064       3.9925   3.2686e-05
enh73004     3   11698000   11699000      5       2  150064        2.543    0.0054952
enh73005     3   11702000   11703000      3       1  150064       2.5495    0.0053936
enh73015     3   11885900   11886900      4       1  150064       2.4412    0.0073193
enh73016     3   11888700   11889700      1       1  150064       2.3023      0.01066
enh73018     3   12185200   12186200      2       1  150064       2.9421    0.0016298
enh73021     3   12197800   12198800      4       2  150064       1.6799     0.046487
enh73025     3   12219100   12220100      1       1  150064       2.1998      0.01391
enh73026     3   12220800   12221800      2       1  150064       2.6385    0.0041636
enh73060     3   12485900   12486900      2       1  150064       2.7152    0.0033119
enh73062     3   12503200   12504200      3       2  150064       1.6469     0.049794
enh73064     3   12521000   12522000      3       1  150064       2.2586     0.011955
enh73065     3   12524100   12525100      2       1  150064       1.9554     0.025269
enh73069     3   12601100   12602100      3       1  150064       2.5321    0.0056684
enh73070     3   12603600   12604600      4       1  150064       2.3425    0.0095783
enh73071     3   12663400   12664400      2       1  150064       1.8685     0.030845
enh73074     3   12679400   12680400      1       1  150064       2.3523     0.009328
enh73078     3   12689600   12690600      3       1  150064       1.8254      0.03397
enh73080     3   12698200   12699200      3       2  150064        1.686     0.045894
enh73082     3   12723200   12724200      1       1  150064       2.3974     0.008255
enh73084     3   12761500   12762500      6       1  150064       2.3696    0.0089049
enh73085     3   12770100   12771100      3       2  150064       2.3072     0.010522
enh73102     3   12936100   12937100      4       2  150064       1.7208     0.042646
enh73108     3   12973500   12974500      1       1  150064       1.6512      0.04935
enh73115     3   13011000   13012000      3       1  150064       1.8912     0.029299
enh73118     3   13028200   13029200      1       1  150064       1.6731      0.04715
enh73127     3   13087400   13088400      5       2  150064       2.1506     0.015753
enh73128     3   13111200   13112200      9       3  150064       2.5152     0.005948
enh73130     3   13121600   13122600      4       2  150064        2.403    0.0081305
enh73131     3   13123100   13124100      4       2  150064       2.9498    0.0015901
enh73138     3   13373700   13374700      3       2  150064       2.4453    0.0072364
enh73139     3   13387900   13388900      2       1  150064       2.1091     0.017467
enh73140     3   13421200   13422200      7       2  150064        2.147     0.015899
enh73189     3   14337400   14338400      3       2  150064       2.2996     0.010736
enh73197     3   14418400   14419400      9       2  150064       2.4131    0.0079087
enh73217     3   14550300   14551300      5       3  150064       1.7129     0.043363
enh73218     3   14565200   14566200      5       2  150064       1.8904     0.029356
enh73222     3   14582500   14583500      6       2  150064       2.5923    0.0047675
enh73224     3   14690200   14691200      4       1  150064       1.7479     0.040244
enh73225     3   14691700   14692700      2       1  150064       1.7422     0.040736
enh73231     3   14844800   14845800      1       1  150064       1.8796      0.03008
enh73235     3   14873700   14874700      1       1  150064       1.9148      0.02776
enh73238     3   14889900   14890900      4       2  150064       2.1127     0.017315
enh73239     3   14894100   14895100     11       5  150064       1.9282     0.026917
enh73240     3   14901200   14902200      5       3  150064       2.4506    0.0071318
enh73242     3   14910900   14911900     11       2  150064       1.8804     0.030028
enh73249     3   14962300   14963300      2       1  150064       2.6052    0.0045911
enh73280     3   15346500   15347500      5       2  150064       1.7294      0.04187
enh73335     3   16000200   16001200      2       1  150064       2.3095     0.010458
enh73366     3   16353100   16354100      3       1  150064       1.7802      0.03752
enh73367     3   16355000   16356000      5       1  150064       1.7849     0.037136
enh73377     3   16441000   16442000      5       2  150064       2.0809      0.01872
enh73381     3   16460600   16461600      4       2  150064       1.7414     0.040808
enh73397     3   16557900   16558900      2       1  150064         1.85     0.032154
enh73401     3   16769600   16770600      5       2  150064       1.6591     0.048548
enh73403     3   16842900   16843900      2       1  150064       3.6224   0.00014595
enh73404     3   16879400   16880400      1       1  150064       1.8239      0.03408
enh73406     3   16890900   16891900      5       3  150064       1.8073     0.035355
enh73407     3   16923900   16924900      2       1  150064       1.7256     0.042211
enh73415     3   16958800   16959800      4       1  150064       3.3368   0.00042379
enh73416     3   16970100   16971100      5       2  150064       2.4467    0.0072078
enh73420     3   17036000   17037000      8       4  150064       1.6567     0.048792
enh73422     3   17047500   17048500      2       1  150064       2.2391     0.012573
enh73423     3   17081000   17082000      4       2  150064       2.4159    0.0078489
enh73426     3   17118400   17119400      5       2  150064       2.5317    0.0056751
enh73427     3   17130200   17131200      3       2  150064       2.8742    0.0020252
enh73428     3   17131400   17132400      5       2  150064       2.0386     0.020743
enh73429     3   17136200   17137200      2       1  150064       2.4338    0.0074714
enh73431     3   17220800   17221800      2       1  150064       4.2979   8.6213e-06
enh73432     3   17231800   17232800      1       1  150064       4.6319    1.812e-06
enh73433     3   17236900   17237900      2       1  150064       3.8841   5.1359e-05
enh73434     3   17443200   17444200      5       1  150064       2.8105    0.0024729
enh73437     3   17780500   17781500      2       1  150064       4.6121   1.9928e-06
enh73438     3   17784800   17785800      4       1  150064         2.91     0.001807
enh73439     3   17790500   17791500      1       1  150064       3.0272     0.001234
enh73440     3   17882200   17883200      2       1  150064       4.1648   1.5584e-05
enh73442     3   18442900   18443900      2       1  150064       1.7104     0.043599
enh73444     3   18467800   18468800      2       1  150064       1.8385     0.032998
enh73449     3   19929700   19930700      4       2  150064       1.6829     0.046197
enh73451     3   19990800   19991800      6       3  150064       2.0977     0.017964
enh73475     3   21685500   21686500      3       1  150064       2.0824     0.018655
enh73476     3   21686400   21687400      5       2  150064       1.9394     0.026225
enh73523     3   23853300   23854300      1       1  150064       2.4984     0.006238
enh73525     3   23861100   23862100      5       3  150064       2.0479     0.020287
enh73529     3   23878000   23879000      2       1  150064       2.3853    0.0085317
enh73532     3   23902300   23903300      3       2  150064       2.4627    0.0068952
enh73551     3   24040200   24041200      2       1  150064       2.0099     0.022223
enh73553     3   24089000   24090000      3       2  150064       2.9405    0.0016382
enh73555     3   24103600   24104600      2       1  150064       3.0984    0.0009729
enh73556     3   24142000   24143000      4       2  150064       2.2029     0.013801
enh73558     3   24169500   24170500      1       1  150064       1.8406      0.03284
enh73559     3   24175700   24176700      3       2  150064       2.8643    0.0020896
enh73560     3   24179800   24180800      1       1  150064       3.0797     0.001036
enh73561     3   24183100   24184100      2       1  150064       3.4133   0.00032089
enh73563     3   24226800   24227800      4       2  150064       2.5787    0.0049592
enh73566     3   24254100   24255100      7       3  150064       3.1012   0.00096359
enh73567     3   24258800   24259800      5       3  150064       2.6125    0.0044943
enh73569     3   24264200   24265200      6       3  150064       3.0065    0.0013216
enh73570     3   24266500   24267500      9       4  150064       1.7199     0.042725
enh73607     3   24502200   24503200      2       1  150064       3.1487   0.00082007
enh73609     3   24518600   24519600      3       2  150064       2.0949     0.018089
enh73610     3   24523100   24524100      5       2  150064       2.3976    0.0082504
enh73612     3   24532500   24533500      4       2  150064        2.488    0.0064237
enh73629     3   25197200   25198200      1       1  150064        1.898      0.02885
enh73641     3   25513800   25514800      2       1  150064       2.2844     0.011173
enh73648     3   25634300   25635300      1       1  150064       2.2734       0.0115
enh73657     3   25822600   25823600      2       1  150064       1.8144      0.03481
enh73722     3   29106500   29107500      3       2  150064       1.7733     0.038092
enh73728     3   29220200   29221200      6       2  150064       1.6636     0.048099
enh73749     3   29447500   29448500      5       2  150064       2.4137     0.007896
enh73751     3   29469200   29470200      6       2  150064       1.6934     0.045186
enh73752     3   29471800   29472800      4       2  150064       2.0827     0.018637
enh73757     3   29555900   29556900      5       1  150064       1.6813     0.046351
enh73764     3   29724200   29725200      4       2  150064       1.8435     0.032628
enh73765     3   29736300   29737300      4       1  150064       2.1729     0.014894
enh73769     3   29799500   29800500      2       1  150064       2.8554     0.002149
enh73771     3   29802500   29803500      6       1  150064       2.9018    0.0018552
enh73774     3   30197800   30198800      3       1  150064       3.5511   0.00019183
enh73776     3   30304600   30305600      3       1  150064       2.5268    0.0057558
enh73777     3   30308900   30309900      7       3  150064       3.0249    0.0012437
enh73778     3   30311000   30312000      4       2  150064       2.9375    0.0016543
enh73779     3   30323400   30324400      4       2  150064       2.1982     0.013967
enh73780     3   30327000   30328000      5       3  150064       2.5083    0.0060659
enh73782     3   30331600   30332600      5       2  150064       2.7368     0.003102
enh73783     3   30334000   30335000      3       2  150064       3.6042   0.00015654
enh73786     3   30357000   30358000      3       2  150064       2.1069     0.017561
enh73789     3   30391100   30392100      5       2  150064       2.0295     0.021205
enh73790     3   30392600   30393600      3       1  150064       2.0897     0.018323
enh73792     3   30411800   30412800      3       2  150064       3.1646   0.00077635
enh73793     3   30414000   30415000      4       1  150064       1.8594     0.031483
enh73800     3   30480200   30481200      5       2  150064       2.2542     0.012093
enh73806     3   30518100   30519100      1       1  150064       2.0844      0.01856
enh73808     3   30527500   30528500      4       1  150064       1.7245     0.042306
enh73827     3   30706200   30707200      2       1  150064       2.5237    0.0058069
enh73850     3   31411400   31412400      2       1  150064       1.7529     0.039807
enh73851     3   31503400   31504400      7       3  150064       2.0773     0.018887
enh73852     3   31572000   31573000      2       1  150064       3.0998   0.00096833
enh73856     3   31588800   31589800      2       1  150064       2.6997    0.0034698
enh73864     3   31637400   31638400      3       2  150064       2.2756     0.011434
enh73876     3   31987800   31988800      5       3  150064       1.8884     0.029488
enh73883     3   32020100   32021100      3       1  150064       2.4148     0.007872
enh73884     3   32059700   32060700      1       1  150064       3.1554    0.0008015
enh73888     3   32123800   32124800      1       1  150064       1.8345      0.03329
enh73898     3   32343800   32344800      6       3  150064       1.6664     0.047817
enh73899     3   32345200   32346200      3       1  150064       2.1335     0.016442
enh73947     3   33401500   33402500      1       1  150064       2.2253      0.01303
enh73948     3   33414000   33415000      2       1  150064       2.7776    0.0027379
enh73949     3   33468200   33469200      3       2  150064       2.6729    0.0037597
enh73950     3   33470800   33471800      2       1  150064       2.2573     0.011995
enh73951     3   33473100   33474100      3       2  150064       3.3894   0.00035028
enh73952     3   33473600   33474600      4       2  150064       3.2911   0.00049894
enh73954     3   33478000   33479000      4       2  150064        3.137   0.00085329
enh73955     3   33483300   33484300      4       2  150064       2.8006    0.0025503
enh73959     3   33696400   33697400      3       2  150064       2.3329    0.0098273
enh73977     3   36536500   36537500      2       1  150064       1.7452     0.040476
enh73980     3   36932900   36933900      2       1  150064       2.2695     0.011618
enh73981     3   36933600   36934600      2       1  150064        2.625     0.004332
enh73982     3   36934500   36935500      3       1  150064       3.0222    0.0012545
enh73983     3   36947800   36948800      1       1  150064       2.9594     0.001541
enh73986     3   36965600   36966600      3       2  150064       3.4386   0.00029233
enh73988     3   36984600   36985600      2       1  150064       2.7253    0.0032117
enh73989     3   37011000   37012000      2       1  150064       2.8671     0.002071
enh73991     3   37035800   37036800      3       2  150064       3.0748    0.0010533
enh73992     3   37072000   37073000      4       2  150064       2.2722     0.011537
enh73993     3   37074000   37075000      3       2  150064       2.4249    0.0076563
enh74000     3   37185800   37186800      1       1  150064       3.0267     0.001236
enh74001     3   37186700   37187700      3       1  150064       2.7523    0.0029586
enh74003     3   37204500   37205500      3       1  150064       3.0441    0.0011669
enh74005     3   37211400   37212400      1       1  150064       3.0838     0.001022
enh74007     3   37219600   37220600      1       1  150064        2.948     0.001599
enh74008     3   37220600   37221600      5       3  150064       2.2979     0.010784
enh74009     3   37225100   37226100      7       3  150064       2.6122    0.0044976
enh74012     3   37254400   37255400      2       1  150064       2.1823     0.014545
enh74013     3   37270200   37271200      3       2  150064       1.7485     0.040189
enh74016     3   37298600   37299600      6       3  150064       2.0675     0.019341
enh74025     3   37534200   37535200      1       1  150064        1.971      0.02436
enh74026     3   37540500   37541500      2       1  150064       1.6654     0.047915
enh74027     3   37552300   37553300      2       1  150064       2.0508     0.020145
enh74029     3   37578400   37579400      5       2  150064       2.5563    0.0052895
enh74030     3   37581300   37582300      6       3  150064       2.2774     0.011382
enh74032     3   37588100   37589100      7       1  150064       2.3056     0.010567
enh74047     3   37680600   37681600      3       1  150064       1.8669     0.030955
enh74050     3   37686900   37687900      2       1  150064       2.7587    0.0029013
enh74051     3   37694100   37695100      4       1  150064       1.8654     0.031064
enh74052     3   37703000   37704000      5       2  150064        2.341    0.0096158
enh74056     3   37716200   37717200      2       1  150064       2.0647     0.019474
enh74059     3   37731000   37732000      4       2  150064       2.7581    0.0029067
enh74063     3   37771800   37772800      4       2  150064       1.7547     0.039658
enh74065     3   37804500   37805500      1       1  150064       1.8124      0.03496
enh74066     3   37807400   37808400      2       1  150064        1.692     0.045323
enh74069     3   37828700   37829700      2       1  150064       2.2195     0.013226
enh74086     3   37948900   37949900      3       2  150064       2.0896     0.018327
enh74087     3   37950600   37951600      2       1  150064       3.6389   0.00013692
enh74088     3   37952100   37953100      4       1  150064       3.5504    0.0001923
enh74089     3   37962000   37963000      6       2  150064       3.5497   0.00019286
enh74090     3   37964900   37965900      1       1  150064       1.9498       0.0256
enh74092     3   37973700   37974700      7       3  150064       3.9796   3.4522e-05
enh74093     3   37977000   37978000      3       2  150064        3.341    0.0004174
enh74100     3   37995700   37996700      2       1  150064       1.8401     0.032875
enh74101     3   37997900   37998900      2       1  150064       2.0516     0.020107
enh74106     3   38015400   38016400      2       1  150064       1.8799     0.030058
enh74131     3   38494000   38495000      3       1  150064       3.1473   0.00082402
enh74132     3   38497600   38498600      5       1  150064       3.0905   0.00099896
enh74133     3   38499200   38500200      1       1  150064       3.5425    0.0001982
enh74136     3   38513600   38514600      2       1  150064       3.2491    0.0005789
enh74138     3   38562500   38563500      2       1  150064       2.5498    0.0053899
enh74146     3   39149800   39150800      8       4  150064       2.0115     0.022138
enh74183     3   40003400   40004400      3       1  150064       2.4858    0.0064629
enh74201     3   40732300   40733300      3       1  150064       1.8355     0.033214
enh74202     3   40736100   40737100      2       1  150064       1.6782      0.04665
enh74203     3   40754700   40755700      4       2  150064       1.8068     0.035397
enh74204     3   40783100   40784100      1       1  150064       1.9651       0.0247
enh74293     3   42189700   42190700      3       1  150064       2.5561    0.0052933
enh74294     3   42190200   42191200      3       2  150064       3.2587   0.00055968
enh74297     3   42193600   42194600      1       1  150064       2.0862      0.01848
enh74299     3   42202500   42203500      1       1  150064       1.7506      0.04001
enh74302     3   42206100   42207100      3       1  150064        2.118     0.017088
enh74303     3   42207900   42208900      1       1  150064       1.8153      0.03474
enh74305     3   42214600   42215600      1       1  150064         2.26      0.01191
enh74307     3   42217600   42218600      3       2  150064       2.5686    0.0051049
enh74308     3   42219700   42220700      6       2  150064        2.194     0.014116
enh74309     3   42221000   42222000      3       1  150064        2.453    0.0070843
enh74310     3   42223600   42224600      6       2  150064       2.5029    0.0061595
enh74311     3   42229800   42230800      7       2  150064       2.4705    0.0067468
enh74312     3   42231900   42232900      5       2  150064       3.1115   0.00093085
enh74313     3   42233900   42234900      6       2  150064       2.4974    0.0062562
enh74314     3   42236900   42237900      3       1  150064       2.5243    0.0057956
enh74333     3   42570800   42571800      4       2  150064       2.5013    0.0061869
enh74347     3   42692200   42693200      2       1  150064       2.1973     0.013999
enh74386     3   43131800   43132800      5       2  150064       2.1664     0.015139
enh74398     3   43332800   43333800      1       1  150064       2.1077      0.01753
enh74404     3   43367700   43368700      3       2  150064       2.4438     0.007266
enh74411     3   43435300   43436300      3       2  150064       2.4605    0.0069373
enh74412     3   43455000   43456000      2       1  150064       1.8782     0.030177
enh74414     3   43464400   43465400      2       1  150064       1.8625     0.031267
enh74422     3   43691000   43692000      2       1  150064       2.2161     0.013341
enh74424     3   43737000   43738000      4       2  150064       2.3367    0.0097286
enh74428     3   43800000   43801000      3       2  150064       1.6907     0.045452
enh74433     3   44225500   44226500      4       2  150064       2.3715    0.0088578
enh74438     3   44396700   44397700      3       1  150064       2.9899    0.0013954
enh74446     3   44597500   44598500      1       1  150064       3.0287     0.001228
enh74452     3   44727100   44728100      5       3  150064       1.6802     0.046456
enh74482     3   45126600   45127600      1       1  150064       1.9294      0.02684
enh74486     3   45154500   45155500      4       2  150064       2.0524     0.020064
enh74490     3   45180400   45181400      7       4  150064       2.1191      0.01704
enh74494     3   45219400   45220400     10       4  150064       1.8367     0.033125
enh74522     3   45642400   45643400      1       1  150064       1.7549      0.03964
enh74565     3   46017000   46018000      1       1  150064        1.799      0.03601
enh74575     3   46104000   46105000      4       2  150064       1.6508     0.049385
enh74705     3   47824200   47825200      2       1  150064       1.6567     0.048795
enh74723     3   48064100   48065100      1       1  150064       1.8167      0.03463
enh74732     3   48099700   48100700      1       1  150064        1.666      0.04786
enh74739     3   48131100   48132100      1       1  150064       1.7805       0.0375
enh74741     3   48160500   48161500      1       1  150064       1.8275      0.03381
enh74743     3   48192700   48193700      4       1  150064       1.8757     0.030347
enh74745     3   48235800   48236800      1       1  150064       2.3208      0.01015
enh74747     3   48273800   48274800      1       1  150064       2.3819     0.008612
enh74749     3   48281400   48282400      2       1  150064       1.7938     0.036423
enh74754     3   48343600   48344600      4       1  150064        1.983     0.023681
enh74756     3   48446200   48447200      1       1  150064        2.354     0.009286
enh74783     3   48603100   48604100      3       1  150064       1.7587     0.039315
enh74789     3   48661400   48662400      1       1  150064        2.289      0.01104
enh74790     3   48671000   48672000      2       1  150064       2.3372    0.0097139
enh74793     3   48724200   48725200      2       1  150064       2.5576    0.0052695
enh74794     3   48730700   48731700      2       1  150064       1.7726      0.03815
enh74796     3   48745900   48746900      2       1  150064       1.6997     0.044593
enh74799     3   48754800   48755800      1       1  150064       2.1125      0.01732
enh74803     3   48778000   48779000      2       1  150064       1.9242     0.027166
enh74805     3   48833200   48834200      4       2  150064        1.808     0.035304
enh74809     3   48891000   48892000      1       1  150064       1.8124      0.03496
enh74818     3   48986300   48987300      1       1  150064       1.9022      0.02857
enh74832     3   49155800   49156800      2       1  150064       2.1108     0.017397
enh74841     3   49275800   49276800      5       2  150064       1.7737     0.038055
enh74842     3   49286000   49287000      4       2  150064       2.1414     0.016121
enh74845     3   49303600   49304600      2       1  150064       1.8698     0.030754
enh74850     3   49334200   49335200      4       2  150064       1.8961     0.028972
enh74854     3   49378700   49379700      3       1  150064       1.7785     0.037657
enh74855     3   49382800   49383800      4       2  150064       1.7794     0.037588
enh74856     3   49386200   49387200      1       1  150064       1.8532      0.03193
enh74864     3   49423200   49424200      2       1  150064       1.9127     0.027893
enh74865     3   49425300   49426300      1       1  150064       2.3171      0.01025
enh74868     3   49437100   49438100      4       2  150064       2.0955     0.018063
enh74876     3   49459200   49460200      2       1  150064       2.2189     0.013248
enh74877     3   49465400   49466400      2       1  150064       2.3632    0.0090586
enh74878     3   49467200   49468200      1       1  150064        2.313      0.01036
enh74884     3   49503000   49504000      2       1  150064        1.769     0.038446
enh74887     3   49520500   49521500      2       1  150064        1.945     0.025888
enh74900     3   49590200   49591200      3       2  150064        2.041     0.020626
enh74906     3   49732200   49733200      1       1  150064       2.2998      0.01073
enh74907     3   49751500   49752500      6       2  150064       1.9411      0.02612
enh74912     3   49783100   49784100      2       1  150064       1.7009     0.044481
enh74914     3   49812400   49813400      5       2  150064        2.294     0.010895
enh74916     3   49819600   49820600      4       2  150064       2.0121     0.022104
enh74917     3   49821500   49822500      3       2  150064        2.037     0.020826
enh74920     3   49843400   49844400      1       1  150064       2.0166      0.02187
enh74921     3   49849200   49850200      1       1  150064       2.3804     0.008648
enh74922     3   49851500   49852500      1       1  150064       2.2098      0.01356
enh74924     3   49892600   49893600      2       1  150064       2.2205     0.013191
enh74925     3   49894200   49895200      2       1  150064       2.0486     0.020249
enh74926     3   49910200   49911200      3       2  150064       1.9178     0.027566
enh74927     3   49918600   49919600      1       1  150064       1.9222      0.02729
enh74928     3   49937900   49938900      1       1  150064       2.8215      0.00239
enh74931     3   49965100   49966100      3       2  150064       1.7315      0.04168
enh74932     3   49968000   49969000      1       1  150064       3.0538      0.00113
enh74933     3   49978400   49979400      2       1  150064        2.531    0.0056873
enh74936     3   50004000   50005000      1       1  150064       3.0519     0.001137
enh74937     3   50119400   50120400      4       2  150064       1.7958     0.036263
enh74938     3   50128200   50129200      3       1  150064       2.8328    0.0023068
enh74939     3   50158900   50159900      2       1  150064       2.4627    0.0068945
enh74941     3   50173600   50174600      4       2  150064       2.7415    0.0030583
enh74944     3   50196900   50197900      2       1  150064       2.4213    0.0077316
enh74946     3   50201700   50202700      3       1  150064       1.6801      0.04647
enh74947     3   50207200   50208200      3       2  150064       1.7141     0.043258
enh74951     3   50247900   50248900      2       1  150064       2.2622     0.011843
enh74956     3   50267500   50268500      1       1  150064       2.4402     0.007339
enh74961     3   50286500   50287500      2       1  150064       2.4995    0.0062189
enh74963     3   50291700   50292700      4       2  150064       3.0069    0.0013198
enh74965     3   50301200   50302200      3       2  150064       3.0689    0.0010743
enh74988     3   50409600   50410600      3       2  150064       3.0316    0.0012165
enh74993     3   50512000   50513000      2       1  150064       2.1402     0.016169
enh74994     3   50518200   50519200      2       1  150064       2.6644    0.0038561
enh75018     3   51377500   51378500      1       1  150064       2.2801       0.0113
enh75021     3   51426000   51427000      1       1  150064        2.068      0.01932
enh75027     3   51535500   51536500      1       1  150064       2.2004      0.01389
enh75030     3   51593100   51594100      3       2  150064       3.2458   0.00058557
enh75068     3   52122900   52123900      1       1  150064        1.723      0.04244
enh75069     3   52142300   52143300      2       1  150064       2.0145     0.021978
enh75070     3   52143900   52144900      1       1  150064       2.0967      0.01801
enh75075     3   52173400   52174400      1       1  150064         1.75      0.04006
enh75080     3   52233200   52234200      1       1  150064       3.9421    4.039e-05
enh75081     3   52252700   52253700      2       1  150064       3.3917   0.00034733
enh75082     3   52259500   52260500      1       1  150064       3.0852     0.001017
enh75083     3   52265100   52266100      3       1  150064       2.3413    0.0096094
enh75085     3   52269500   52270500      3       2  150064       2.4794     0.006581
enh75089     3   52287200   52288200      2       1  150064       5.4157   3.0521e-08
enh75096     3   52333000   52334000      4       2  150064        5.256   7.3611e-08
enh75097     3   52340600   52341600      2       1  150064       4.0216   2.8898e-05
enh75098     3   52347400   52348400      2       1  150064       2.8812     0.001981
enh75107     3   52466900   52467900      4       2  150064       3.9566   3.8006e-05
enh75109     3   52478600   52479600      2       1  150064       2.5522    0.0053525
enh75112     3   52487900   52488900      3       2  150064       3.1092   0.00093793
enh75113     3   52491100   52492100      3       2  150064       3.2098   0.00066409
enh75121     3   52532100   52533100      2       1  150064       2.9165    0.0017697
enh75124     3   52558700   52559700      2       1  150064       3.3604    0.0003892
enh75125     3   52560800   52561800      1       1  150064       4.1021    2.047e-05
enh75126     3   52564500   52565500      3       1  150064       3.3555   0.00039616
enh75127     3   52569000   52570000      3       1  150064       2.5991    0.0046734
enh75128     3   52572200   52573200      4       2  150064        3.618   0.00014844
enh75129     3   52572900   52573900      4       2  150064       4.1864   1.4171e-05
enh75130     3   52573600   52574600      3       1  150064       3.1335   0.00086361
enh75131     3   52640500   52641500      1       1  150064        4.617    1.947e-06
enh75135     3   52720900   52721900      1       1  150064       4.9238    4.245e-07
enh75136     3   52737500   52738500      1       1  150064       4.5918    2.197e-06
enh75137     3   52741300   52742300      1       1  150064       3.4679    0.0002623
enh75138     3   52748400   52749400      2       1  150064       4.2773   9.4603e-06
enh75139     3   52803000   52804000      1       1  150064       5.0609    2.086e-07
enh75141     3   52865600   52866600      4       2  150064       5.1071   1.6354e-07
enh75142     3   52869000   52870000      2       1  150064       4.8526   6.0923e-07
enh75143     3   52871100   52872100      2       1  150064       4.5777   2.3511e-06
enh75145     3   52882400   52883400      2       1  150064       4.9173   4.3883e-07
enh75146     3   52890700   52891700      3       2  150064       4.3832   5.8482e-06
enh75147     3   52925400   52926400      1       1  150064       4.9932    2.969e-07
enh75148     3   52928000   52929000      2       1  150064       4.9535    3.645e-07
enh75149     3   52931800   52932800      2       1  150064        4.483   3.6795e-06
enh75150     3   52968300   52969300      2       1  150064       5.4771   2.1615e-08
enh75151     3   53005400   53006400      4       2  150064       3.0688    0.0010745
enh75152     3   53011700   53012700      1       1  150064       3.0183     0.001271
enh75153     3   53017300   53018300      1       1  150064       6.1808    3.188e-10
enh75156     3   53074200   53075200      3       1  150064        3.124   0.00089216
enh75157     3   53077200   53078200      4       2  150064       4.1283   1.8276e-05
enh75158     3   53105700   53106700      2       1  150064       2.1692     0.015032
enh75160     3   53117700   53118700      2       1  150064       2.4634     0.006881
enh75162     3   53146800   53147800      2       1  150064       2.3952    0.0083059
enh75177     3   53269500   53270500     10       2  150064       2.7718    0.0027877
enh75178     3   53270500   53271500      8       2  150064       1.8191     0.034449
enh75179     3   53272100   53273100      4       2  150064       2.9854    0.0014158
enh75181     3   53281400   53282400      4       2  150064       2.2884     0.011057
enh75185     3   53293200   53294200      3       1  150064        3.754   8.7031e-05
enh75186     3   53303700   53304700      1       1  150064       1.9089      0.02814
enh75187     3   53321100   53322100      1       1  150064       2.3171      0.01025
enh75188     3   53333300   53334300      1       1  150064       4.0704    2.347e-05
enh75190     3   53354700   53355700      1       1  150064       1.6692      0.04754
enh75191     3   53358000   53359000      2       1  150064       1.8425     0.032701
enh75194     3   53512600   53513600      1       1  150064       3.9247    4.341e-05
enh75195     3   53532100   53533100      1       1  150064       3.5172    0.0002181
enh75197     3   53558500   53559500      1       1  150064       1.6755      0.04692
enh75222     3   54570200   54571200      3       2  150064       1.8025     0.035734
enh75253     3   56644500   56645500      6       2  150064       2.1153     0.017203
enh75254     3   56713800   56714800      4       1  150064       2.3096     0.010455
enh75275     3   56889700   56890700      2       1  150064         1.66     0.048452
enh75321     3   57572000   57573000      4       2  150064       1.6587     0.048593
enh75345     3   57878400   57879400      1       1  150064       1.6662      0.04784
enh75384     3   58021900   58022900      1       1  150064       1.7185      0.04285
enh75385     3   58022700   58023700      1       1  150064       1.7185      0.04285
enh75411     3   58144000   58145000      1       1  150064        1.887      0.02958
enh75413     3   58148800   58149800      2       1  150064       1.7934     0.036458
enh75414     3   58152100   58153100      4       2  150064       1.8393     0.032934
enh75415     3   58160700   58161700      4       2  150064       2.3206     0.010154
enh75416     3   58163900   58164900      8       2  150064       1.7897     0.036755
enh75417     3   58174400   58175400      2       1  150064       1.7697     0.038385
enh75428     3   58294700   58295700      3       2  150064       2.0731     0.019083
enh75429     3   58306700   58307700      3       1  150064       1.6712      0.04734
enh75441     3   58369400   58370400      5       2  150064       2.0758     0.018957
enh75442     3   58372900   58373900      4       1  150064       2.3439    0.0095415
enh75443     3   58376900   58377900      5       2  150064       1.9567      0.02519
enh75444     3   58379900   58380900      4       1  150064       2.0682     0.019309
enh75445     3   58399900   58400900      2       1  150064       1.8105     0.035106
enh75446     3   58405100   58406100      8       2  150064       2.2777     0.011373
enh75447     3   58407600   58408600      5       2  150064       1.8755      0.03036
enh75448     3   58417600   58418600      2       1  150064       2.2582     0.011967
enh75452     3   58456600   58457600      2       1  150064       2.2212     0.013169
enh75453     3   58470300   58471300      2       1  150064       2.5911    0.0047839
enh75481     3   59437300   59438300     10       2  150064       2.0123     0.022092
enh75492     3   61225400   61226400      4       2  150064       2.1778     0.014709
enh75493     3   61237700   61238700      4       2  150064       1.7454     0.040454
enh75536     3   61826800   61827800      3       1  150064       1.7369     0.041207
enh75537     3   61833400   61834400      3       1  150064       2.2755     0.011438
enh75539     3   61839800   61840800      2       1  150064       1.8882     0.029499
enh75540     3   61848200   61849200      2       1  150064       2.2046     0.013741
enh75541     3   61850700   61851700      1       1  150064        2.047      0.02033
enh75548     3   61902400   61903400      1       1  150064       1.8039      0.03562
enh75560     3   62085600   62086600      3       2  150064       2.7729    0.0027782
enh75561     3   62103900   62104900      3       2  150064       1.6518     0.049289
enh75569     3   63841000   63842000      3       1  150064       3.8713   5.4135e-05
enh75571     3   63857800   63858800      2       1  150064       2.8442     0.002226
enh75574     3   63881100   63882100      1       1  150064       3.1377    0.0008513
enh75575     3   63882200   63883200      2       1  150064       2.1238     0.016843
enh75576     3   63896200   63897200      4       2  150064       2.3692    0.0089141
enh75577     3   63900000   63901000      1       1  150064       5.1478    1.318e-07
enh75578     3   63912600   63913600      3       2  150064       2.7253    0.0032117
enh75579     3   63917000   63918000      3       2  150064       4.0164   2.9551e-05
enh75580     3   63918900   63919900      3       2  150064       2.4273    0.0076051
enh75582     3   63925000   63926000      1       1  150064       1.6676       0.0477
enh75583     3   63927400   63928400      1       1  150064       2.9303     0.001693
enh75587     3   63937400   63938400      2       1  150064       1.9232     0.027229
enh75588     3   63941800   63942800      6       2  150064       3.1359   0.00085651
enh75592     3   63949900   63950900      4       2  150064       2.9428    0.0016261
enh75593     3   63950700   63951700      2       1  150064       2.0097     0.022229
enh75597     3   63959700   63960700      3       2  150064       3.6189   0.00014794
enh75598     3   63961500   63962500      2       1  150064       2.3863    0.0085094
enh75602     3   64007000   64008000      3       2  150064       2.3156     0.010291
enh75603     3   64016000   64017000      4       2  150064       1.7161      0.04307
enh75605     3   64052800   64053800      1       1  150064       2.2004      0.01389
enh75607     3   64092200   64093200      2       1  150064       2.6369    0.0041829
enh75609     3   64098800   64099800      6       2  150064       2.9026    0.0018505
enh75610     3   64106100   64107100      7       2  150064       3.2453   0.00058654
enh75611     3   64107600   64108600      7       3  150064       2.6501    0.0040238
enh75617     3   64135800   64136800      5       3  150064       2.9951     0.001372
enh75620     3   64152600   64153600      3       1  150064       3.1274   0.00088178
enh75622     3   64170000   64171000      2       1  150064       4.0114   3.0178e-05
enh75623     3   64174300   64175300      3       1  150064       3.8714   5.4105e-05
enh75629     3   64201100   64202100      3       2  150064        2.623     0.004358
enh75631     3   64204700   64205700      5       2  150064       1.7065     0.043957
enh75633     3   64212000   64213000      4       2  150064       2.0376     0.020796
enh75635     3   64215900   64216900      2       1  150064       1.7889     0.036815
enh75636     3   64224800   64225800      4       2  150064       2.4588    0.0069698
enh75638     3   64230700   64231700      2       1  150064       2.0274     0.021308
enh75640     3   64236800   64237800      1       1  150064       2.8673      0.00207
enh75642     3   64242700   64243700      4       2  150064       3.6287   0.00014245
enh75644     3   64247500   64248500      2       1  150064        1.958     0.025114
enh75659     3   64445400   64446400      2       1  150064       1.9914     0.023216
enh75696     3   64751400   64752400      6       3  150064        2.382    0.0086087
enh75746     3   65869100   65870100      8       2  150064       1.9126     0.027897
enh75798     3   66498100   66499100      1       1  150064       1.6467      0.04981
enh75854     3   67047400   67048400      2       1  150064       1.8736     0.030492
enh75857     3   67145000   67146000      3       1  150064       2.5023     0.006169
enh75859     3   67536600   67537600      3       2  150064       2.9823    0.0014304
enh75861     3   67685000   67686000      4       2  150064       1.8481     0.032296
enh75862     3   67698300   67699300      3       1  150064       2.0367      0.02084
enh75864     3   67703000   67704000      4       1  150064       2.1242     0.016827
enh75867     3   68531600   68532600     10       4  150064       1.8173     0.034583
enh75894     3   69297400   69298400      3       2  150064       2.5685    0.0051066
enh75896     3   69355500   69356500      3       2  150064       2.7642    0.0028529
enh75902     3   69413000   69414000      9       2  150064       2.5659    0.0051455
enh75903     3   69417100   69418100     12       1  150064       2.9945    0.0013744
enh75904     3   69419000   69420000      4       2  150064       3.1044   0.00095318
enh75915     3   69794300   69795300      4       1  150064       3.4025   0.00033391
enh75916     3   69798400   69799400      1       1  150064         1.96        0.025
enh75917     3   69806300   69807300      2       1  150064       3.2409   0.00059583
enh75922     3   69825000   69826000      1       1  150064       3.3402    0.0004186
enh75923     3   69826300   69827300      1       1  150064       3.2131    0.0006565
enh75925     3   69830600   69831600      1       1  150064       2.9796     0.001443
enh75926     3   69834700   69835700      1       1  150064       3.2866     0.000507
enh75927     3   69840300   69841300      2       1  150064       3.6867   0.00011358
enh75928     3   69855800   69856800      2       1  150064       2.9099    0.0018079
enh75929     3   69860500   69861500      6       1  150064       3.1552   0.00080191
enh75930     3   69867700   69868700      8       1  150064       3.0796    0.0010363
enh75931     3   69870100   69871100      9       3  150064       3.6089   0.00015372
enh75932     3   69885700   69886700      2       1  150064       3.8883   5.0481e-05
enh75933     3   69887400   69888400      5       2  150064       2.7303    0.0031637
enh75935     3   69897100   69898100      1       1  150064       3.8907    4.997e-05
enh75937     3   69899400   69900400      5       2  150064        2.205     0.013729
enh75938     3   69904500   69905500      1       1  150064       3.2983    0.0004863
enh75939     3   69905800   69906800      6       1  150064       3.6073   0.00015469
enh75975     3   71074200   71075200      1       1  150064       1.7848      0.03715
enh75977     3   71080000   71081000      2       1  150064       1.7281     0.041988
enh75984     3   71100300   71101300      2       1  150064       2.1929     0.014156
enh75988     3   71117700   71118700      1       1  150064       1.8504      0.03213
enh75990     3   71123600   71124600      2       1  150064       1.8206     0.034335
enh75991     3   71127700   71128700      4       1  150064       1.8485     0.032265
enh75997     3   71148800   71149800      1       1  150064       1.7816      0.03741
enh75998     3   71151100   71152100      2       1  150064       2.9617    0.0015298
enh76000     3   71154400   71155400      4       2  150064       2.9771    0.0014547
enh76001     3   71155800   71156800      3       2  150064       2.2134     0.013434
enh76004     3   71162900   71163900      1       1  150064       3.0695     0.001072
enh76005     3   71167900   71168900      1       1  150064       1.7172      0.04297
enh76006     3   71171100   71172100      3       1  150064       2.8665     0.002075
enh76007     3   71174600   71175600     10       1  150064       2.2948     0.010871
enh76010     3   71193000   71194000      2       1  150064        1.735     0.041373
enh76018     3   71254300   71255300      1       1  150064       5.1579    1.249e-07
enh76019     3   71257600   71258600      4       1  150064       1.7293     0.041879
enh76020     3   71261000   71262000      6       3  150064       3.3409   0.00041761
enh76021     3   71274200   71275200      3       2  150064       3.6639   0.00012418
enh76022     3   71276000   71277000      1       1  150064       2.5692     0.005097
enh76025     3   71288600   71289600      2       1  150064       3.6057   0.00015566
enh76029     3   71311800   71312800      1       1  150064       2.4199     0.007763
enh76030     3   71318700   71319700      5       2  150064       2.0389     0.020728
enh76031     3   71320400   71321400      5       2  150064       3.3829   0.00035863
enh76035     3   71355300   71356300      3       2  150064       1.8741     0.030461
enh76038     3   71367300   71368300      1       1  150064       4.1666    1.546e-05
enh76039     3   71375100   71376100      2       1  150064       2.7391    0.0030806
enh76040     3   71397200   71398200      2       1  150064       4.5228    3.051e-06
enh76047     3   71472000   71473000      3       2  150064        2.349    0.0094126
enh76048     3   71477100   71478100      2       1  150064       1.6827     0.046221
enh76051     3   71481000   71482000      4       2  150064       2.2854     0.011144
enh76052     3   71482500   71483500      8       3  150064       2.1356     0.016357
enh76053     3   71483000   71484000      7       3  150064       2.2015      0.01385
enh76057     3   71493500   71494500      1       1  150064       2.9209     0.001745
enh76058     3   71495900   71496900      2       1  150064       1.9558     0.025245
enh76059     3   71496800   71497800      1       1  150064       1.8728      0.03055
enh76060     3   71499500   71500500      1       1  150064       2.3986     0.008229
enh76061     3   71504900   71505900      2       1  150064       2.8391    0.0022621
enh76063     3   71546100   71547100      6       1  150064       2.7027    0.0034388
enh76065     3   71564500   71565500      2       1  150064       4.1978   1.3478e-05
enh76066     3   71585600   71586600      2       1  150064       3.1861   0.00072098
enh76067     3   71590300   71591300      2       1  150064       2.0398     0.020683
enh76068     3   71592400   71593400      1       1  150064       3.4803    0.0002504
enh76070     3   71598900   71599900      1       1  150064       3.4666    0.0002635
enh76071     3   71611900   71612900      2       1  150064       2.4623    0.0069027
enh76088     3   71778400   71779400      5       2  150064       2.5382     0.005571
enh76089     3   71778800   71779800      3       1  150064       2.6396    0.0041502
enh76121     3   72345300   72346300      5       3  150064       2.3868    0.0084989
enh76122     3   72347300   72348300      5       2  150064       2.2409     0.012516
enh76123     3   72352600   72353600      4       2  150064       1.9033     0.028502
enh76127     3   72378300   72379300      2       1  150064       2.3925    0.0083672
enh76151     3   72531200   72532200      4       1  150064       1.9651     0.024701
enh76154     3   72571700   72572700      3       2  150064       2.2035     0.013779
enh76155     3   72598600   72599600      2       1  150064       2.3116       0.0104
enh76172     3   73006700   73007700      4       1  150064       2.0662     0.019404
enh76174     3   73044600   73045600      1       1  150064       2.0037      0.02255
enh76177     3   73057600   73058600      6       1  150064        2.187     0.014371
enh76178     3   73065800   73066800      2       1  150064       1.8878     0.029529
enh76179     3   73069100   73070100      1       1  150064       2.0716      0.01915
enh76180     3   73070100   73071100      3       1  150064       1.9903     0.023281
enh76186     3   73090400   73091400      4       2  150064        1.948     0.025707
enh76188     3   73095000   73096000      4       1  150064       1.9582     0.025103
enh76189     3   73104900   73105900      1       1  150064       1.6871      0.04579
enh76190     3   73149900   73150900      1       1  150064       1.9443      0.02593
enh76208     3   73493600   73494600      2       1  150064       2.2903     0.011002
enh76253     3   73675500   73676500      1       1  150064       2.1507      0.01575
enh76256     3   73735700   73736700      5       2  150064       2.0303     0.021161
enh76304     3   81540900   81541900      1       1  150064       2.0674      0.01935
enh76352     3   93798800   93799800      2       1  150064       2.0702     0.019216
enh76373     3   97604900   97605900      2       1  150064       1.9437     0.025968
enh76374     3   97620400   97621400      2       1  150064       1.6937      0.04516
enh76388     3   98411600   98412600      1       1  150064       2.4857     0.006465
enh76413     3   99377400   99378400      4       1  150064       1.9359     0.026441
enh76415     3   99393000   99394000      1       1  150064       2.1444        0.016
enh76416     3   99396400   99397400      2       1  150064       2.1311     0.016538
enh76418     3   99419200   99420200      5       3  150064       1.8703     0.030722
enh76518     3  100598300  100599300      5       2  150064        1.796     0.036245
enh76580     3  101797800  101798800      4       2  150064        1.746     0.040403
enh76581     3  101808200  101809200      2       1  150064       1.8906     0.029337
enh76589     3  101924700  101925700      3       1  150064       1.8469     0.032381
enh76593     3  102699000  102700000      1       1  150064       1.8777      0.03021
enh76598     3  105088900  105089900      1       1  150064       2.4325     0.007497
enh76603     3  105509200  105510200      3       2  150064       1.7655     0.038743
enh76604     3  105511000  105512000      4       2  150064        2.283     0.011215
enh76607     3  105528000  105529000      2       1  150064       2.1377     0.016272
enh76608     3  105530800  105531800      1       1  150064       2.3545     0.009275
enh76609     3  105541600  105542600      1       1  150064       1.7223      0.04251
enh76616     3  105583600  105584600      3       2  150064        1.817     0.034605
enh76619     3  105657000  105658000      2       1  150064       1.8676     0.030909
enh76622     3  105902400  105903400      1       1  150064       2.2935      0.01091
enh76642     3  107245000  107246000      2       1  150064       2.4326    0.0074946
enh76646     3  107322900  107323900      2       1  150064       1.6703     0.047434
enh76648     3  107379500  107380500      3       2  150064       2.6402    0.0041429
enh76668     3  107810400  107811400      2       1  150064       1.8906     0.029342
enh76670     3  107843800  107844800      3       2  150064       2.8475    0.0022029
enh76671     3  107845900  107846900      2       1  150064       3.5055   0.00022785
enh76674     3  107938600  107939600      3       1  150064       2.5331    0.0056531
enh76675     3  107942300  107943300      3       2  150064       1.9197     0.027449
enh76697     3  111040400  111041400      5       1  150064        2.112     0.017344
enh76707     3  111457000  111458000      3       1  150064       1.6848     0.046011
enh76744     3  111685800  111686800      3       1  150064       2.3979    0.0082449
enh76757     3  111845700  111846700      2       1  150064       1.9087     0.028152
enh76813     3  112912800  112913800      2       1  150064       1.9134     0.027848
enh76853     3  113458000  113459000      2       1  150064       2.3717    0.0088526
enh76856     3  113467400  113468400      2       1  150064       2.1893     0.014287
enh76867     3  114094600  114095600      2       1  150064       1.6744     0.047028
enh76873     3  114118800  114119800      4       2  150064       1.8695     0.030776
enh76885     3  114170700  114171700      1       1  150064       4.4478    4.337e-06
enh76886     3  114171900  114172900      3       2  150064       2.6518    0.0040027
enh76887     3  114174000  114175000      3       1  150064       2.7301    0.0031653
enh76888     3  114203200  114204200      4       2  150064       1.8188     0.034472
enh76899     3  114335800  114336800      3       2  150064       2.6356    0.0041996
enh76900     3  114338200  114339200      4       2  150064        2.617    0.0044356
enh76901     3  114340600  114341600      6       2  150064        3.197   0.00069442
enh76902     3  114345400  114346400      1       1  150064       1.7002      0.04455
enh76905     3  114378400  114379400      5       3  150064       2.8274    0.0023466
enh76956     3  115972800  115973800      4       2  150064       2.1799     0.014633
enh76971     3  116582400  116583400      4       1  150064       1.6974     0.044814
enh77013     3  119186600  119187600      4       2  150064       1.6637     0.048088
enh77016     3  119278200  119279200      7       2  150064       1.7751     0.037944
enh77020     3  119313900  119314900      2       1  150064       2.1319      0.01651
enh77060     3  119889900  119890900      5       2  150064        1.672     0.047266
enh77069     3  120069200  120070200      1       1  150064       1.7053      0.04407
enh77073     3  120136800  120137800      1       1  150064       1.8344       0.0333
enh77076     3  120145400  120146400      2       1  150064       2.1252     0.016786
enh77087     3  120216100  120217100      4       2  150064       1.6497     0.049504
enh77093     3  120286800  120287800      6       3  150064       2.1265      0.01673
enh77094     3  120313900  120314900      5       2  150064       2.3142     0.010328
enh77096     3  120355100  120356100      2       1  150064       1.8731     0.030525
enh77114     3  121714200  121715200      3       1  150064       2.1572     0.015496
enh77127     3  122135800  122136800      4       2  150064       1.6534     0.049123
enh77142     3  122486500  122487500      3       1  150064       1.7351     0.041362
enh77144     3  122510800  122511800      5       3  150064       1.6935     0.045178
enh77147     3  122608700  122609700      2       1  150064       2.9809    0.0014368
enh77148     3  122612700  122613700      4       2  150064        3.171   0.00075949
enh77156     3  122787600  122788600      5       2  150064       2.9058    0.0018317
enh77158     3  122790900  122791900      2       1  150064       2.5588    0.0052511
enh77159     3  122794100  122795100      2       1  150064       2.6067     0.004571
enh77160     3  122795800  122796800      3       1  150064       2.5285    0.0057282
enh77161     3  122796600  122797600      2       1  150064       2.3851    0.0085382
enh77162     3  122797200  122798200      3       2  150064       1.8964     0.028954
enh77163     3  122799300  122800300      3       2  150064       1.9501      0.02558
enh77165     3  122803600  122804600      6       3  150064       2.1012     0.017813
enh77168     3  122814900  122815900      5       2  150064       1.8364      0.03315
enh77169     3  122817100  122818100      2       1  150064       2.0628     0.019564
enh77194     3  123227200  123228200      4       2  150064       1.7159     0.043086
enh77199     3  123301600  123302600      2       1  150064       2.8251    0.0023635
enh77203     3  123328900  123329900      3       2  150064       1.6517     0.049299
enh77208     3  123345400  123346400      2       1  150064       2.4185    0.0077917
enh77224     3  123431300  123432300      6       2  150064       1.7007     0.044499
enh77251     3  123967600  123968600      4       2  150064       3.1128   0.00092672
enh77253     3  123978900  123979900      4       1  150064       3.3847    0.0003563
enh77254     3  123985200  123986200      5       3  150064       3.9063   4.6852e-05
enh77257     3  124015800  124016800      4       1  150064       1.8971     0.028905
enh77258     3  124070400  124071400      4       2  150064       3.4943   0.00023761
enh77259     3  124082400  124083400      3       2  150064       3.3314   0.00043202
enh77260     3  124083100  124084100      4       2  150064       4.1005   2.0611e-05
enh77264     3  124277300  124278300      3       1  150064       2.8608    0.0021129
enh77296     3  124546000  124547000      5       2  150064       2.6213    0.0043802
enh77305     3  124595000  124596000      4       2  150064       1.7681     0.038524
enh77307     3  124597800  124598800      3       1  150064        2.243     0.012449
enh77308     3  124602200  124603200      5       1  150064       2.1151     0.017211
enh77318     3  124686700  124687700      6       4  150064       1.9549       0.0253
enh77320     3  124693100  124694100      8       1  150064       1.7354     0.041339
enh77321     3  124699900  124700900      6       2  150064       1.6772     0.046748
enh77326     3  124718200  124719200      3       1  150064       2.1158     0.017181
enh77340     3  124838300  124839300      5       2  150064       2.5925    0.0047644
enh77364     3  125310000  125311000      1       1  150064       2.2244      0.01306
enh77365     3  125315000  125316000      5       3  150064       1.9109     0.028007
enh77374     3  125733000  125734000      5       2  150064       1.9469     0.025771
enh77421     3  126614300  126615300      1       1  150064       1.6957      0.04497
enh77423     3  126644500  126645500      8       2  150064       1.8845     0.029747
enh77426     3  126667500  126668500      7       3  150064       1.7493     0.040119
enh77489     3  127729800  127730800      4       2  150064       3.0073    0.0013178
enh77501     3  127897800  127898800      3       2  150064       3.9156   4.5091e-05
enh77503     3  127912900  127913900      4       2  150064        3.779   7.8743e-05
enh77505     3  127923800  127924800      1       1  150064       3.7091     0.000104
enh77506     3  127929100  127930100      3       2  150064       3.1391   0.00084735
enh77507     3  127934900  127935900      4       2  150064       4.2966    8.671e-06
enh77511     3  127982500  127983500      3       1  150064       2.7126    0.0033376
enh77516     3  128072900  128073900      2       1  150064       2.8082    0.0024906
enh77550     3  128538900  128539900      1       1  150064        3.316    0.0004565
enh77559     3  128689400  128690400      1       1  150064       3.2968     0.000489
enh77561     3  128725400  128726400      2       1  150064       2.7464    0.0030124
enh77574     3  128800200  128801200      2       1  150064       3.3522   0.00040089
enh77575     3  128805400  128806400      1       1  150064       2.0976      0.01797
enh77579     3  128841600  128842600      2       1  150064       1.7523      0.03986
enh77580     3  128877800  128878800      2       1  150064       1.6767     0.046798
enh77586     3  128906400  128907400      1       1  150064       2.2691      0.01163
enh77588     3  128923700  128924700      1       1  150064       1.8554      0.03177
enh77590     3  128929900  128930900      1       1  150064        2.084      0.01858
enh77594     3  128958500  128959500      3       1  150064       2.8831    0.0019688
enh77597     3  128966600  128967600      3       1  150064       2.7164    0.0033002
enh77598     3  128978500  128979500      2       1  150064       3.0155    0.0012828
enh77599     3  128996200  128997200      3       2  150064        3.131   0.00087118
enh77601     3  129023300  129024300      1       1  150064       3.6939    0.0001104
enh77603     3  129032300  129033300      2       1  150064       2.9966    0.0013648
enh77605     3  129065500  129066500      5       2  150064       1.9003     0.028697
enh77621     3  129209100  129210100      3       1  150064       1.7024     0.044341
enh77632     3  129305600  129306600      5       2  150064       1.7562     0.039524
enh77634     3  129311000  129312000      5       2  150064        1.936     0.026432
enh77636     3  129318800  129319800      2       1  150064       1.9711     0.024356
enh77638     3  129330800  129331800      3       2  150064       1.7852     0.037112
enh77639     3  129335500  129336500      3       1  150064       2.1413     0.016125
enh77650     3  129511600  129512600      1       1  150064         1.87      0.03074
enh77653     3  129540700  129541700      2       1  150064       1.8391     0.032953
enh77666     3  130462700  130463700      1       1  150064       1.9919      0.02319
enh77682     3  130746000  130747000      3       2  150064       1.8342     0.033309
enh77691     3  131262600  131263600      2       1  150064       1.8569     0.031664
enh77716     3  133014000  133015000      8       3  150064       3.2726   0.00053273
enh77717     3  133015000  133016000      3       2  150064       2.5373    0.0055851
enh77730     3  133259500  133260500      2       1  150064       1.7055     0.044052
enh77744     3  133601700  133602700      9       4  150064       3.2618   0.00055354
enh77748     3  133656200  133657200      2       1  150064       2.7084    0.0033802
enh77813     3  134428100  134429100      2       1  150064       1.7915     0.036604
enh77827     3  135648300  135649300      1       1  150064       3.9984    3.189e-05
enh77828     3  135663700  135664700      1       1  150064       3.9272    4.297e-05
enh77829     3  135683100  135684100      2       1  150064       3.2415   0.00059451
enh77830     3  135687500  135688500      2       1  150064       2.8733    0.0020308
enh77832     3  135692700  135693700      1       1  150064       3.8187    6.709e-05
enh77833     3  135699200  135700200      3       2  150064       3.2171   0.00064743
enh77836     3  135709400  135710400      4       2  150064       4.2384   1.1254e-05
enh77837     3  135710600  135711600      1       1  150064        2.253      0.01213
enh77838     3  135713300  135714300      5       1  150064        3.638   0.00013736
enh77839     3  135716200  135717200      2       1  150064       2.3028     0.010644
enh77840     3  135717400  135718400      1       1  150064       2.4948     0.006302
enh77842     3  135741000  135742000      5       3  150064       3.6273   0.00014319
enh77843     3  135754800  135755800      1       1  150064       3.8484    5.945e-05
enh77849     3  135889600  135890600      2       1  150064        3.314   0.00045987
enh77856     3  135916500  135917500      2       1  150064       2.8409    0.0022496
enh77861     3  136068800  136069800      4       2  150064       3.9783   3.4701e-05
enh77863     3  136351100  136352100      4       2  150064        1.773     0.038114
enh77868     3  136444400  136445400      3       2  150064       5.2031   9.7987e-08
enh77873     3  136464000  136465000      2       1  150064         2.49     0.006388
enh77875     3  136467800  136468800      3       2  150064       3.8258    6.517e-05
enh77876     3  136472600  136473600      2       1  150064       3.1548   0.00080316
enh77877     3  136476900  136477900      2       1  150064       2.3305    0.0098887
enh77878     3  136502100  136503100      1       1  150064       3.1101     0.000935
enh77881     3  136520900  136521900      2       1  150064       2.3337    0.0098062
enh77882     3  136554700  136555700      1       1  150064       2.0492      0.02022
enh77883     3  136557800  136558800      3       1  150064       3.4112   0.00032336
enh77884     3  136569600  136570600      3       1  150064         3.03    0.0012226
enh77885     3  136578800  136579800      2       1  150064       2.9288    0.0017013
enh77886     3  136582000  136583000      3       1  150064        3.124   0.00089195
enh77887     3  136601600  136602600      2       1  150064       2.8566     0.002141
enh77888     3  136612500  136613500      1       1  150064       3.0285     0.001229
enh77889     3  136617300  136618300      2       1  150064       2.4929    0.0063349
enh77890     3  136625300  136626300      3       1  150064       2.5698    0.0050877
enh77891     3  136648700  136649700      1       1  150064       3.0287     0.001228
enh77892     3  136651000  136652000      4       1  150064       3.0786    0.0010397
enh77894     3  136661600  136662600      3       2  150064       2.6271    0.0043052
enh77895     3  136673800  136674800      4       2  150064       3.4608   0.00026925
enh77897     3  136703100  136704100      6       1  150064       3.7612   8.4542e-05
enh77898     3  136713600  136714600      2       1  150064       1.9002     0.028701
enh77900     3  136733200  136734200      1       1  150064       4.5297    2.954e-06
enh77901     3  136750800  136751800      5       1  150064       4.1883   1.4053e-05
enh77915     3  137904800  137905800      2       1  150064       1.9238     0.027192
enh77919     3  137940200  137941200      2       1  150064       2.4933    0.0063277
enh77926     3  138077900  138078900      4       1  150064       1.8077     0.035328
enh77935     3  138131600  138132600      1       1  150064       1.7416      0.04079
enh77948     3  138536600  138537600      1       1  150064       1.8135      0.03488
enh77975     3  139771500  139772500      6       4  150064       2.2002     0.013896
enh77980     3  140264200  140265200      3       1  150064       1.7098     0.043647
enh77981     3  140438400  140439400      6       1  150064       2.8912    0.0019188
enh77988     3  140794400  140795400      3       1  150064       1.9477     0.025724
enh78032     3  141138600  141139600      5       2  150064       2.2662      0.01172
enh78034     3  141141600  141142600      4       2  150064       1.7962     0.036229
enh78035     3  141143800  141144800      3       1  150064       1.8512     0.032073
enh78056     3  141370700  141371700      3       2  150064       1.7748     0.037963
enh78099     3  142571600  142572600      1       1  150064         1.74      0.04093
enh78100     3  142572400  142573400      1       1  150064       1.7397      0.04096
enh78106     3  142721800  142722800      1       1  150064       2.6068     0.004569
enh78113     3  143026000  143027000      3       2  150064       1.6952     0.045015
enh78132     3  143512700  143513700      1       1  150064       2.0107      0.02218
enh78133     3  143527500  143528500      1       1  150064       1.8676      0.03091
enh78136     3  143549700  143550700      1       1  150064       2.0766      0.01892
enh78186     3  146228800  146229800      1       1  150064       2.0542      0.01998
enh78194     3  147015900  147016900      1       1  150064       2.3525     0.009325
enh78207     3  147793200  147794200      1       1  150064       1.7152      0.04315
enh78290     3  149298200  149299200      1       1  150064       1.7712      0.03826
enh78325     3  149369600  149370600      1       1  150064       1.6698      0.04748
enh78328     3  149379800  149380800      1       1  150064       2.2212      0.01317
enh78348     3  149778800  149779800      2       1  150064       1.7117     0.043479
enh78352     3  149800300  149801300      2       1  150064       2.4013    0.0081681
enh78393     3  150236200  150237200      2       1  150064       1.8907     0.029329
enh78396     3  150323300  150324300      4       2  150064       1.7415     0.040795
enh78404     3  150457300  150458300      3       1  150064       1.9566       0.0252
enh78450     3  151814200  151815200      2       1  150064       1.9744     0.024169
enh78480     3  151999000  152000000      3       2  150064       2.4716    0.0067247
enh78491     3  152036100  152037100      4       2  150064        2.123     0.016877
enh78502     3  152054400  152055400      4       2  150064       1.9495     0.025621
enh78505     3  152059900  152060900      1       1  150064       2.2607      0.01189
enh78507     3  152065000  152066000      3       2  150064        2.464    0.0068701
enh78515     3  152081800  152082800      1       1  150064       2.5358      0.00561
enh78519     3  152092700  152093700      1       1  150064       2.2571        0.012
enh78531     3  152121700  152122700      1       1  150064       2.1297       0.0166
enh78534     3  152126100  152127100      2       1  150064       1.7644     0.038832
enh78537     3  152147100  152148100      3       2  150064       2.4936    0.0063222
enh78540     3  152155700  152156700      2       1  150064       1.6727     0.047198
enh78545     3  152214800  152215800      3       1  150064       1.9367      0.02639
enh78547     3  152311000  152312000      3       2  150064       2.4228    0.0077008
enh78548     3  152313000  152314000      3       1  150064       2.0084       0.0223
enh78549     3  152314100  152315100      2       1  150064        1.938     0.026311
enh78553     3  152367600  152368600      6       2  150064       1.9222     0.027292
enh78554     3  152389500  152390500      7       3  150064       1.9506     0.025555
enh78555     3  152436500  152437500      1       1  150064        2.134      0.01642
enh78556     3  152496900  152497900      2       1  150064       1.8089      0.03523
enh78557     3  152551600  152552600      3       1  150064       2.8442    0.0022259
enh78573     3  153500400  153501400      1       1  150064        1.776      0.03787
enh78600     3  153942000  153943000      2       1  150064       1.6774     0.046735
enh78604     3  153965400  153966400      1       1  150064       1.9216      0.02733
enh78606     3  154034800  154035800      2       1  150064       1.8875     0.029546
enh78624     3  155382000  155383000      1       1  150064       1.9564      0.02521
enh78626     3  155455500  155456500      1       1  150064        2.304      0.01061
enh78627     3  155490200  155491200      3       1  150064       2.1865      0.01439
enh78654     3  156146500  156147500      4       1  150064       1.6946     0.045079
enh78670     3  156210000  156211000      4       2  150064       2.1534     0.015644
enh78705     3  156794300  156795300      2       1  150064       2.2162     0.013339
enh78710     3  156808800  156809800      1       1  150064       1.7382      0.04109
enh78711     3  156817700  156818700      2       1  150064       2.2336     0.012756
enh78714     3  156833300  156834300      2       1  150064       2.4107     0.007961
enh78761     3  159386500  159387500      2       1  150064       1.7803     0.037511
enh78789     3  159554600  159555600      2       1  150064       1.6544     0.049027
enh78794     3  159562900  159563900      3       1  150064       2.0309     0.021132
enh78813     3  159611700  159612700      2       1  150064       2.5505    0.0053789
enh78824     3  159769700  159770700     10       3  150064       1.8775     0.030223
enh78830     3  159977000  159978000      1       1  150064       1.7991        0.036
enh78848     3  160488000  160489000      2       1  150064       2.3841    0.0085602
enh78855     3  160518800  160519800      4       2  150064        1.743     0.040668
enh78858     3  160527700  160528700      4       2  150064       1.8615     0.031337
enh78860     3  160587700  160588700      4       2  150064       2.3267    0.0099919
enh78861     3  160594100  160595100      1       1  150064         2.06       0.0197
enh78863     3  160647000  160648000      4       2  150064       2.8185    0.0024121
enh78869     3  160823000  160824000      3       2  150064       2.1065     0.017582
enh78873     3  161133300  161134300      1       1  150064       2.3963      0.00828
enh78875     3  161657100  161658100      5       2  150064       3.6607   0.00012575
enh78876     3  161657800  161658800      3       2  150064       3.8084   6.9938e-05
enh78877     3  161935400  161936400      5       2  150064       2.8452    0.0022192
enh78897     3  167453900  167454900      3       1  150064       3.6233   0.00014542
enh78898     3  167531500  167532500      2       1  150064        1.852     0.032015
enh78900     3  167588600  167589600      1       1  150064       3.3841    0.0003571
enh78902     3  167594400  167595400      3       2  150064        1.731      0.04173
enh78916     3  167805700  167806700      4       1  150064       2.3456    0.0094992
enh78917     3  167806800  167807800      1       1  150064       2.5034      0.00615
enh78919     3  167808300  167809300      2       1  150064       2.1791     0.014661
enh78920     3  167809600  167810600      4       1  150064       1.9754     0.024112
enh78921     3  167814200  167815200      2       1  150064       1.9648     0.024721
enh78922     3  167835300  167836300      2       1  150064       2.0134     0.022036
enh78923     3  167838900  167839900      1       1  150064       1.8286      0.03373
enh78924     3  167840200  167841200      4       2  150064       1.6981     0.044743
enh78926     3  167879000  167880000      6       2  150064       1.8084     0.035271
enh78927     3  167879900  167880900      2       1  150064       2.0329     0.021034
enh78932     3  168759300  168760300      3       1  150064       1.8583     0.031562
enh78940     3  169040900  169041900      1       1  150064       2.0792       0.0188
enh78942     3  169106700  169107700      4       2  150064       2.0287     0.021245
enh78948     3  169417000  169418000      2       1  150064       2.2414     0.012499
enh78949     3  169480900  169481900      1       1  150064       2.2445       0.0124
enh78951     3  169492400  169493400      1       1  150064       2.6313     0.004253
enh78957     3  169687100  169688100      2       1  150064       1.6492     0.049557
enh78958     3  169688500  169689500      2       1  150064       2.0416     0.020596
enh78960     3  169763200  169764200      1       1  150064       2.0343      0.02096
enh78965     3  169869000  169870000      1       1  150064       2.5128     0.005989
enh78968     3  169896000  169897000      2       1  150064       2.1719     0.014933
enh78987     3  170331800  170332800      4       2  150064       2.1998     0.013912
enh78994     3  170585200  170586200      3       1  150064        2.065      0.01946
enh79013     3  171047000  171048000      2       1  150064       1.6816     0.046325
enh79032     3  171174000  171175000      2       1  150064        1.803     0.035695
enh79051     3  171519300  171520300      4       2  150064       2.2414     0.012501
enh79155     3  172312300  172313300      7       2  150064       2.7684    0.0028162
enh79156     3  172313900  172314900      5       2  150064        2.835    0.0022911
enh79173     3  172408900  172409900      4       2  150064        2.007     0.022373
enh79175     3  172419200  172420200      5       2  150064       1.8783      0.03017
enh79177     3  172429200  172430200      5       2  150064       1.7116     0.043487
enh79181     3  173112000  173113000      5       2  150064       1.8128     0.034929
enh79182     3  173129000  173130000      1       1  150064       2.8377     0.002272
enh79188     3  174213000  174214000      4       1  150064       2.5604    0.0052279
enh79192     3  175150200  175151200      1       1  150064       3.3597    0.0003901
enh79199     3  176758400  176759400      2       1  150064       2.5578    0.0052673
enh79200     3  176768500  176769500      2       1  150064       2.4725    0.0067091
enh79205     3  176781200  176782200      3       1  150064        2.876    0.0020137
enh79208     3  176806600  176807600      4       2  150064        1.838     0.033032
enh79211     3  176821800  176822800      5       2  150064       2.9531    0.0015729
enh79213     3  176827200  176828200      4       2  150064       2.7011    0.0034553
enh79215     3  176834700  176835700      2       1  150064       2.4173    0.0078178
enh79217     3  176841500  176842500      4       2  150064       2.4196    0.0077679
enh79221     3  176851600  176852600      3       2  150064       2.1543     0.015608
enh79222     3  176853800  176854800      5       2  150064       1.9299      0.02681
enh79227     3  176867700  176868700      6       3  150064       1.7804     0.037502
enh79250     3  177057900  177058900      1       1  150064       2.6273     0.004303
enh79251     3  177059600  177060600      4       2  150064       2.1387     0.016229
enh79295     3  177332700  177333700      4       2  150064       2.7936    0.0026061
enh79321     3  177541300  177542300      1       1  150064       1.7585      0.03933
enh79335     3  177920800  177921800      1       1  150064        2.546     0.005449
enh79336     3  177962500  177963500      3       1  150064       2.5695    0.0050917
enh79340     3  178038000  178039000      7       3  150064       2.5421    0.0055099
enh79341     3  178042400  178043400      1       1  150064       2.2633      0.01181
enh79405     3  180588200  180589200      4       2  150064       5.1899   1.0521e-07
enh79406     3  180589400  180590400      4       2  150064       5.7043   5.8401e-09
enh79407     3  180629000  180630000      2       1  150064       5.4446   2.5956e-08
enh79408     3  180632500  180633500      1       1  150064       6.2898    1.589e-10
enh79409     3  180637200  180638200      5       2  150064       5.1959   1.0189e-07
enh79414     3  180708200  180709200      1       1  150064       5.9882    1.061e-09
enh79415     3  181959600  181960600      2       1  150064       1.7101     0.043624
enh79416     3  182354900  182355900      2       1  150064       1.8186     0.034487
enh79424     3  182515400  182516400      1       1  150064        1.855       0.0318
enh79428     3  182542400  182543400      2       1  150064       1.9573     0.025159
enh79429     3  182642800  182643800      3       1  150064       2.5998    0.0046634
enh79436     3  182695600  182696600      1       1  150064       1.8448      0.03253
enh79437     3  182698800  182699800      1       1  150064       1.6873      0.04577
enh79439     3  182903100  182904100      1       1  150064       2.4024     0.008144
enh79480     3  183379600  183380600      5       1  150064       1.7784     0.037667
enh79485     3  183543700  183544700      2       1  150064       2.0985     0.017932
enh79487     3  183600300  183601300      4       2  150064       1.9349       0.0265
enh79488     3  183602800  183603800      7       3  150064       1.8104     0.035115
enh79489     3  183610300  183611300      1       1  150064        2.689     0.003583
enh79540     3  184395900  184396900      2       1  150064       1.7178     0.042921
enh79546     3  184444900  184445900      7       3  150064        1.646     0.049881
enh79548     3  184473300  184474300      3       2  150064        2.016       0.0219
enh79550     3  184478600  184479600      1       1  150064       2.2389      0.01258
enh79558     3  184531700  184532700      2       1  150064       2.2819     0.011248
enh79561     3  184539400  184540400      2       1  150064       1.7193     0.042783
enh79567     3  184852200  184853200      6       2  150064       1.7014     0.044438
enh79568     3  184862600  184863600      4       1  150064       1.9452     0.025878
enh79569     3  184867300  184868300      5       3  150064       2.4271    0.0076099
enh79570     3  184871600  184872600      1       1  150064       2.1402      0.01617
enh79588     3  185217000  185218000      1       1  150064       1.9695      0.02445
enh79601     3  185419700  185420700      1       1  150064       1.8946      0.02907
enh79606     3  185446200  185447200      2       1  150064       2.3156     0.010289
enh79612     3  185481900  185482900      1       1  150064       2.1268      0.01672
enh79621     3  185645600  185646600      3       2  150064       3.4029   0.00033342
enh79625     3  185762600  185763600      3       2  150064       1.7934     0.036458
enh79628     3  185814200  185815200      2       1  150064       2.3921    0.0083766
enh79631     3  185824100  185825100      4       1  150064       1.7265      0.04213
enh79642     3  185998500  185999500      4       2  150064       1.8676     0.030908
enh79643     3  186005700  186006700      7       3  150064       2.8441    0.0022271
enh79706     3  186891400  186892400      5       3  150064       1.7043     0.044163
enh79710     3  186929700  186930700      3       2  150064       2.3487    0.0094206
enh79720     3  187087300  187088300      3       2  150064       1.9813     0.023779
enh79727     3  187452800  187453800      4       2  150064       1.8605     0.031411
enh79734     3  187528700  187529700      1       1  150064       1.6763      0.04684
enh79763     3  187880500  187881500      6       3  150064       2.8996    0.0018681
enh79764     3  187884700  187885700      6       2  150064       1.8134     0.034884
enh79765     3  187888000  187889000      6       3  150064       1.7779     0.037713
enh79771     3  187908900  187909900      6       3  150064       2.1176     0.017105
enh79773     3  187913800  187914800      3       2  150064       1.8591     0.031507
enh79786     3  187943900  187944900      1       1  150064       2.1589      0.01543
enh79798     3  187970600  187971600      3       2  150064       1.7046     0.044138
enh79837     3  188079700  188080700     10       3  150064       2.0514     0.020113
enh79846     3  188108500  188109500      3       2  150064       2.0403     0.020659
enh79852     3  188117900  188118900      4       1  150064       1.9962     0.022959
enh79853     3  188134800  188135800      2       1  150064       1.9766     0.024041
enh79860     3  188187800  188188800      3       2  150064       1.6698      0.04748
enh79861     3  188194400  188195400      3       2  150064       2.3207     0.010151
enh79863     3  188199800  188200800      8       4  150064       2.8274    0.0023465
enh79864     3  188200400  188201400      9       4  150064        2.995    0.0013721
enh79868     3  188224900  188225900      2       1  150064       1.7455     0.040453
enh79887     3  188352800  188353800      4       2  150064       2.9446     0.001617
enh79888     3  188365300  188366300      1       1  150064       2.2215      0.01316
enh79919     3  188550500  188551500      2       1  150064       1.6838     0.046108
enh79927     3  188618700  188619700      4       2  150064       1.8019     0.035784
enh79932     3  188661800  188662800      1       1  150064       1.7079      0.04383
enh79944     3  188903900  188904900      4       2  150064       2.3984    0.0082329
enh79945     3  188905700  188906700      1       1  150064       2.0073      0.02236
enh79958     3  189721100  189722100      3       2  150064       2.4131    0.0079089
enh79959     3  189723000  189724000      4       2  150064       2.0482     0.020268
enh79960     3  189726000  189727000      3       1  150064        1.654     0.049062
enh79961     3  189729800  189730800      3       2  150064       1.9489     0.025655
enh79962     3  189735000  189736000      5       2  150064       2.0192     0.021735
enh79988     3  191008200  191009200      5       1  150064       2.0125     0.022082
enh80006     3  192550900  192551900      2       1  150064       1.9299      0.02681
enh80029     3  193499000  193500000      2       1  150064       2.2104      0.01354
enh80030     3  193506000  193507000      6       2  150064       1.9538     0.025362
enh80042     3  193588400  193589400     12       2  150064       1.8636     0.031187
enh80063     3  193789300  193790300      2       1  150064       2.0231     0.021531
enh80064     3  193798200  193799200      5       2  150064       2.2452     0.012378
enh80066     3  193807000  193808000      4       2  150064       2.4049    0.0080891
enh80079     3  193865800  193866800      9       3  150064       2.7323    0.0031448
enh80119     3  194341600  194342600      4       2  150064         2.12     0.017004
enh80176     3  194928300  194929300      1       1  150064       1.7171      0.04298
enh80190     3  195006600  195007600      2       1  150064        1.707     0.043912
enh80205     3  195272000  195273000      2       1  150064       1.8003     0.035906
enh80257     3  195928800  195929800      9       3  150064        3.314   0.00045989
enh80259     3  195945000  195946000      2       1  150064       3.1926   0.00070487
enh80260     3  195946400  195947400      2       1  150064        2.403    0.0081312
enh80262     3  196005900  196006900      5       1  150064       1.7428     0.040681
enh80264     3  196009400  196010400      1       1  150064       3.2144    0.0006537
enh80265     3  196010200  196011200      1       1  150064       1.8952      0.02903
enh80270     3  196145400  196146400      3       2  150064       2.7982     0.002569
enh80271     3  196146000  196147000      3       2  150064       2.7846      0.00268
enh80273     3  196149000  196150000      3       2  150064       3.3795   0.00036303
enh80275     3  196156800  196157800      3       2  150064       1.8914     0.029284
enh80276     3  196159900  196160900      1       1  150064       2.2209      0.01318
enh80293     3  196465800  196466800      4       2  150064       1.7618     0.039056
enh80297     3  196481000  196482000      4       2  150064       2.5822     0.004909
enh80298     3  196498600  196499600      1       1  150064       1.9486      0.02567
enh80299     3  196499400  196500400      3       1  150064       1.9662     0.024637
enh80308     3  196670400  196671400      1       1  150064       2.0387      0.02074
enh80318     3  196907900  196908900      2       1  150064       1.8588     0.031526
enh80320     3  196930300  196931300      2       1  150064       1.6528     0.049188
enh80322     3  196948800  196949800      4       2  150064            3    0.0013497
enh80325     3  197016400  197017400      5       2  150064       2.3296    0.0099139
enh80326     3  197020100  197021100      6       1  150064       2.4726    0.0067068
enh80344     3  197195300  197196300      2       1  150064       2.2304      0.01286
enh80345     3  197221600  197222600      5       3  150064       3.3227   0.00044568
enh80349     3  197247800  197248800      7       2  150064       1.7502     0.040039
enh80388     4     657800     658800      2       1  150064       1.9956     0.022989
enh80389     4     666400     667400      3       2  150064        2.863    0.0020979
enh80390     4     670500     671500      2       1  150064       2.8569    0.0021387
enh80393     4     683300     684300      4       2  150064       1.8117     0.035013
enh80394     4     698400     699400      8       3  150064       1.7181     0.042889
enh80395     4     701400     702400      5       2  150064       1.9469     0.025775
enh80396     4     702300     703300      3       1  150064       2.8527    0.0021678
enh80397     4     714700     715700      2       1  150064       2.0964     0.018022
enh80398     4     717400     718400      1       1  150064       1.9425      0.02604
enh80399     4     719800     720800      3       1  150064       1.9845     0.023598
enh80401     4     766700     767700      6       3  150064       1.7752     0.037929
enh80425     4    1160300    1161300      4       2  150064       1.7705     0.038321
enh80432     4    1191600    1192600      5       3  150064       2.0235     0.021512
enh80436     4    1212800    1213800      3       2  150064       1.9262     0.027041
enh80437     4    1219700    1220700      5       2  150064        1.818     0.034529
enh80441     4    1238200    1239200      9       3  150064       2.3066     0.010539
enh80451     4    1338600    1339600      4       1  150064       2.2306     0.012855
enh80452     4    1342400    1343400      3       2  150064       2.1708     0.014973
enh80453     4    1345300    1346300      6       3  150064       2.1873      0.01436
enh80454     4    1546100    1547100      6       2  150064       1.7186     0.042839
enh80597     4    3343500    3344500      3       2  150064       1.9386     0.026278
enh80618     4    4475200    4476200      7       3  150064       3.0729      0.00106
enh80619     4    4482300    4483300      4       2  150064       2.5993    0.0046702
enh80620     4    4504000    4505000      1       1  150064         2.41     0.007977
enh80623     4    4541200    4542200      4       2  150064       2.4288    0.0075743
enh80635     4    5748500    5749500      9       3  150064       2.0727     0.019102
enh80636     4    5749300    5750300     11       3  150064       1.8236     0.034107
enh80648     4    6439600    6440600      2       1  150064       3.0159    0.0012809
enh80653     4    6690700    6691700      1       1  150064       1.8193      0.03443
enh80698     4    6942700    6943700      4       2  150064       2.9523     0.001577
enh80700     4    6953400    6954400      1       1  150064       1.9286      0.02689
enh80701     4    6955500    6956500      7       2  150064       1.8253     0.033977
enh80702     4    6956600    6957600      5       2  150064       1.7272     0.042065
enh80725     4    7136500    7137500      8       3  150064       2.1365     0.016321
enh80744     4    7334300    7335300     10       5  150064        2.567    0.0051297
enh80762     4    7745100    7746100      3       2  150064       3.3344   0.00042748
enh80774     4    7799900    7800900     12       4  150064       1.8519     0.032019
enh80777     4    7811900    7812900      7       3  150064       2.3764     0.008741
enh80779     4    7816900    7817900      3       2  150064       1.7133      0.04333
enh80886     4    8403700    8404700     10       4  150064       2.2446     0.012397
enh80890     4    8430400    8431400      3       1  150064         1.77     0.038365
enh80892     4    8437800    8438800      1       1  150064       1.6643      0.04803
enh80893     4    8439200    8440200      3       2  150064       1.6647     0.047987
enh80894     4    8440400    8441400      5       3  150064       2.1675     0.015099
enh80897     4    8504900    8505900     11       4  150064       1.6737     0.047099
enh80908     4    9882200    9883200      4       1  150064       1.6761     0.046862
enh80918     4   10033800   10034800      2       1  150064       1.7062     0.043989
enh80921     4   10091900   10092900      4       2  150064       2.0379      0.02078
enh80924     4   10101400   10102400      2       1  150064       1.7649     0.038789
enh80945     4   13090500   13091500      3       1  150064       1.8035     0.035655
enh80962     4   13627000   13628000      2       1  150064       1.7364     0.041251
enh80996     4   15030800   15031800      2       1  150064       1.7691     0.038436
enh80997     4   15031200   15032200      2       1  150064       1.7691     0.038436
enh80998     4   15032900   15033900      5       2  150064       1.7776     0.037735
enh80999     4   15034400   15035400      2       1  150064       1.7483     0.040206
enh81037     4   15563400   15564400      4       2  150064       1.6538     0.049087
enh81053     4   15707900   15708900      1       1  150064       2.9519     0.001579
enh81073     4   16057800   16058800      3       2  150064       1.6783     0.046642
enh81083     4   16207900   16208900      6       3  150064       2.3254     0.010026
enh81085     4   16219000   16220000      4       2  150064       2.5969    0.0047028
enh81095     4   16660200   16661200      1       1  150064       2.3432      0.00956
enh81096     4   16673100   16674100      3       2  150064       2.3967    0.0082718
enh81110     4   17325500   17326500      8       3  150064       1.8763     0.030304
enh81115     4   17577600   17578600      5       1  150064       2.1161      0.01717
enh81116     4   17581500   17582500      3       1  150064       2.1817     0.014567
enh81117     4   17618100   17619100      2       1  150064       2.3636    0.0090489
enh81118     4   17620400   17621400      3       1  150064       2.3445    0.0095259
enh81119     4   17808100   17809100      1       1  150064       1.9182      0.02754
enh81122     4   18013500   18014500      1       1  150064       2.2473      0.01231
enh81123     4   18020900   18021900      3       1  150064       2.2472     0.012315
enh81124     4   18024400   18025400      2       1  150064       2.0637     0.019521
enh81129     4   19695500   19696500      4       2  150064       2.7101    0.0033635
enh81132     4   20434400   20435400      1       1  150064       2.1727       0.0149
enh81139     4   20678400   20679400      1       1  150064        2.549     0.005402
enh81141     4   20702800   20703800      5       2  150064       1.9287     0.026885
enh81166     4   23392400   23393400      2       1  150064        4.231    1.163e-05
enh81167     4   23393900   23394900      2       1  150064       2.3445    0.0095273
enh81168     4   23584400   23585400      1       1  150064       1.7403       0.0409
enh81183     4   24105000   24106000      5       3  150064       2.1408     0.016145
enh81189     4   24322800   24323800      1       1  150064       1.7763      0.03784
enh81215     4   24808800   24809800      2       1  150064       1.7171     0.042978
enh81217     4   24826100   24827100      2       1  150064       3.0586    0.0011119
enh81222     4   24879500   24880500      4       2  150064       2.4084    0.0080112
enh81223     4   24886600   24887600     10       3  150064       2.0038     0.022548
enh81251     4   25865800   25866800      1       1  150064       2.5369     0.005592
enh81254     4   25921100   25922100      1       1  150064       2.4589     0.006968
enh81257     4   25929900   25930900      3       2  150064       2.8159    0.0024318
enh81258     4   25939600   25940600      1       1  150064        2.215      0.01338
enh81294     4   26239500   26240500      4       2  150064       2.3838    0.0085668
enh81306     4   26343700   26344700      1       1  150064       1.9765      0.02405
enh81308     4   26357100   26358100      2       1  150064       2.2508       0.0122
enh81312     4   26378500   26379500      1       1  150064       2.2668       0.0117
enh81327     4   26586400   26587400      1       1  150064       3.4971    0.0002352
enh81329     4   26781700   26782700      1       1  150064       2.3886     0.008457
enh81338     4   26866300   26867300      4       2  150064       1.7861     0.037042
enh81340     4   26869400   26870400      1       1  150064       1.6794      0.04654
enh81341     4   26875100   26876100      2       1  150064       1.8768     0.030271
enh81344     4   26887800   26888800      2       1  150064       1.8707     0.030691
enh81348     4   27005000   27006000      1       1  150064       2.0792       0.0188
enh81351     4   27362300   27363300      6       2  150064       1.7262     0.042159
enh81355     4   30754600   30755600      4       1  150064       2.2053     0.013715
enh81357     4   30768600   30769600      3       2  150064       1.7023     0.044352
enh81359     4   30772000   30773000      1       1  150064       2.2994      0.01074
enh81363     4   30877200   30878200      1       1  150064       3.3502    0.0004037
enh81367     4   34975800   34976800      6       3  150064       2.2138     0.013421
enh81375     4   37465300   37466300      4       2  150064        1.759     0.039287
enh81402     4   37807000   37808000      9       2  150064       2.2317     0.012817
enh81403     4   37826400   37827400      2       1  150064       1.7997     0.035952
enh81447     4   38025300   38026300      6       2  150064       2.1169     0.017133
enh81463     4   38107800   38108800      3       1  150064       1.7436     0.040611
enh81466     4   38113600   38114600      5       2  150064       2.2388     0.012586
enh81513     4   38607200   38608200      4       2  150064       1.8197     0.034404
enh81515     4   38614900   38615900      2       1  150064       1.7722     0.038177
enh81518     4   38627000   38628000      3       1  150064       1.9971     0.022907
enh81520     4   38662900   38663900      4       2  150064       1.8361      0.03317
enh81529     4   38686400   38687400      2       1  150064       2.0673     0.019354
enh81531     4   38693000   38694000      2       1  150064       2.3979    0.0082436
enh81587     4   39503700   39504700      6       3  150064       1.7085     0.043775
enh81593     4   39615600   39616600      2       1  150064       2.3471    0.0094603
enh81596     4   39625600   39626600      2       1  150064       2.1503     0.015766
enh81598     4   39641400   39642400      1       1  150064       2.5731      0.00504
enh81599     4   39656800   39657800      2       1  150064       1.9328     0.026632
enh81651     4   40589200   40590200      1       1  150064       2.6921      0.00355
enh81712     4   41383200   41384200      1       1  150064       2.5044     0.006133
enh81713     4   41386200   41387200      4       2  150064        1.987     0.023462
enh81742     4   42607300   42608300      7       2  150064       1.9595     0.025028
enh81743     4   42629800   42630800      3       2  150064       2.3649    0.0090165
enh81774     4   48131300   48132300      4       2  150064       1.7404     0.040897
enh81784     4   48605500   48606500      2       1  150064       2.1294     0.016612
enh81786     4   48644600   48645600      2       1  150064       1.8341     0.033319
enh81787     4   48653500   48654500      3       2  150064       2.7995    0.0025593
enh81791     4   48670200   48671200      1       1  150064       2.3414     0.009606
enh81792     4   48679500   48680500      3       1  150064       2.0526     0.020057
enh81802     4   48776900   48777900      1       1  150064       2.1063      0.01759
enh81803     4   48778600   48779600      2       1  150064       1.9604     0.024973
enh81804     4   48783200   48784200      1       1  150064        2.482     0.006533
enh81892     4   54683700   54684700      1       1  150064       1.7287      0.04193
enh81908     4   55063500   55064500      3       2  150064       1.7467     0.040344
enh81909     4   55083200   55084200      1       1  150064       2.3698       0.0089
enh81931     4   56275500   56276500      2       1  150064       1.7429     0.040677
enh81935     4   56418800   56419800      3       1  150064       1.9348     0.026509
enh81937     4   56731900   56732900      4       2  150064       2.0486     0.020248
enh81954     4   57331100   57332100      3       2  150064       1.6578     0.048676
enh82010     4   57985600   57986600      5       3  150064        1.707     0.043907
enh82018     4   58368000   58369000      2       1  150064        1.743     0.040663
enh82019     4   59167400   59168400      1       1  150064       2.2439      0.01242
enh82023     4   65911900   65912900      3       1  150064       2.0345     0.020949
enh82027     4   68564800   68565800      5       2  150064       2.7789    0.0027273
enh82028     4   68567600   68568600      4       2  150064       3.3077   0.00047037
enh82046     4   70849600   70850600      2       1  150064       1.9084     0.028172
enh82086     4   73432600   73433600      2       1  150064       2.8718    0.0020405
enh82103     4   74140200   74141200      1       1  150064       1.7348      0.04139
enh82108     4   74486200   74487200      2       1  150064       2.1555     0.015562
enh82121     4   75022400   75023400      1       1  150064       2.1452      0.01597
enh82123     4   75071600   75072600      1       1  150064       1.7774      0.03775
enh82128     4   75410700   75411700      2       1  150064       1.8979     0.028856
enh82137     4   75717300   75718300      8       2  150064       1.9737     0.024208
enh82149     4   76435000   76436000      3       1  150064       1.7819     0.037384
enh82171     4   76840900   76841900      1       1  150064       2.0895      0.01833
enh82179     4   77007800   77008800      1       1  150064        1.962      0.02488
enh82190     4   77128000   77129000      4       2  150064       2.2661     0.011724
enh82196     4   77194200   77195200     10       2  150064       2.3593    0.0091556
enh82197     4   77199100   77200100      5       2  150064       2.4856    0.0064658
enh82203     4   77298300   77299300      2       1  150064       1.7072     0.043889
enh82218     4   77515000   77516000      4       2  150064       2.0523     0.020069
enh82220     4   77528200   77529200      2       1  150064       1.8516     0.032039
enh82221     4   77532100   77533100      2       1  150064       2.2832      0.01121
enh82226     4   77604200   77605200      1       1  150064       2.1759      0.01478
enh82227     4   77608400   77609400      2       1  150064       1.6707     0.047388
enh82231     4   77627400   77628400      4       1  150064       1.7341     0.041451
enh82283     4   78485400   78486400      1       1  150064       2.6993     0.003474
enh82304     4   79189400   79190400      3       1  150064       1.8131     0.034906
enh82318     4   79550600   79551600      2       1  150064       1.8117     0.035015
enh82319     4   79563800   79564800      2       1  150064       1.8125     0.034958
enh82329     4   79687000   79688000      1       1  150064       1.9781      0.02396
enh82347     4   80202700   80203700      4       2  150064       3.6875   0.00011322
enh82382     4   80990100   80991100      1       1  150064       3.0418     0.001176
enh82395     4   82057500   82058500      1       1  150064       1.9606      0.02496
enh82404     4   82394200   82395200      3       2  150064       1.6624      0.04822
enh82405     4   82414800   82415800      1       1  150064       2.1049      0.01765
enh82407     4   82471400   82472400      2       1  150064       2.5831    0.0048963
enh82416     4   82645800   82646800      2       1  150064       2.0791     0.018804
enh82421     4   83189000   83190000      3       1  150064        2.799    0.0025631
enh82423     4   83281200   83282200      2       1  150064       2.1198     0.017013
enh82424     4   83284600   83285600      2       1  150064       2.0983     0.017941
enh82441     4   83732900   83733900      1       1  150064         1.89      0.02938
enh82442     4   83754800   83755800      4       1  150064       1.7723     0.038172
enh82448     4   83910500   83911500      3       1  150064        2.409    0.0079978
enh82472     4   84469100   84470100      2       1  150064       2.1792     0.014659
enh82473     4   84494800   84495800      4       1  150064       1.8256     0.033956
enh82474     4   84503000   84504000      3       1  150064       2.7951     0.002594
enh82475     4   84523900   84524900      4       2  150064       3.0479    0.0011521
enh82476     4   84526600   84527600      4       1  150064       2.6399    0.0041466
enh82477     4   84539500   84540500      2       1  150064       2.2656     0.011738
enh82479     4   84551400   84552400      2       1  150064       1.8953     0.029027
enh82481     4   85581200   85582200      1       1  150064       1.9081      0.02819
enh82484     4   85777000   85778000      1       1  150064       1.9527      0.02543
enh82528     4   86886900   86887900      4       2  150064       1.9979     0.022862
enh82541     4   87813600   87814600      4       1  150064       2.5698    0.0050886
enh82542     4   87824600   87825600      4       2  150064       1.8194     0.034427
enh82544     4   87839200   87840200      2       1  150064          2.3     0.010724
enh82546     4   87843200   87844200      2       1  150064       2.0795     0.018784
enh82557     4   87887900   87888900      4       2  150064       2.0157     0.021916
enh82558     4   87891700   87892700      5       2  150064       3.2344   0.00060955
enh82560     4   87898300   87899300      6       3  150064       2.6599    0.0039082
enh82565     4   87936000   87937000      2       1  150064       2.2384     0.012598
enh82567     4   87939400   87940400      3       1  150064       2.6285    0.0042886
enh82570     4   87948800   87949800      2       1  150064       1.9593      0.02504
enh82571     4   87955100   87956100      3       1  150064       2.4916    0.0063581
enh82575     4   87964900   87965900      5       3  150064       1.9246      0.02714
enh82577     4   87969600   87970600      3       2  150064       2.1982     0.013967
enh82578     4   87972700   87973700      6       4  150064       2.0877     0.018411
enh82596     4   88024700   88025700      3       1  150064       1.7177     0.042927
enh82603     4   88072400   88073400      4       2  150064       2.0592     0.019736
enh82610     4   88308400   88309400      1       1  150064       2.1365      0.01632
enh82628     4   88540800   88541800      5       1  150064       2.0171     0.021842
enh82650     4   89140000   89141000      3       2  150064        1.795      0.03633
enh82652     4   89152600   89153600      5       2  150064       1.9786     0.023933
enh82664     4   89447300   89448300      1       1  150064       1.8682      0.03087
enh82696     4   89750000   89751000      3       1  150064       1.8513     0.032064
enh82718     4   90238400   90239400      3       2  150064       2.3397    0.0096496
enh82720     4   90674000   90675000      4       2  150064       1.6945     0.045087
enh82723     4   90816000   90817000      5       3  150064       1.6772     0.046752
enh82795     4   99416300   99417300      2       1  150064       2.0368     0.020833
enh82801     4   99467100   99468100      6       2  150064       2.0905     0.018286
enh82802     4   99468400   99469400      2       1  150064       2.2797     0.011311
enh82808     4   99489800   99490800      3       2  150064       1.8183      0.03451
enh82848     4  100244300  100245300      3       1  150064       2.4542    0.0070606
enh82851     4  100282700  100283700      4       2  150064       1.7284     0.041962
enh82852     4  100304300  100305300      7       3  150064       1.7141     0.043251
enh82881     4  100807000  100808000      1       1  150064       1.6884      0.04567
enh82882     4  100808800  100809800      1       1  150064       3.1377    0.0008514
enh82885     4  100815800  100816800      6       2  150064       1.7416     0.040791
enh82896     4  101261800  101262800      2       1  150064       1.6569     0.048767
enh82902     4  101902200  101903200      1       1  150064       2.2994      0.01074
enh82904     4  101940300  101941300      1       1  150064       2.8544     0.002156
enh82906     4  102024100  102025100      1       1  150064         2.09      0.01831
enh82909     4  102058200  102059200      3       2  150064       2.1628      0.01528
enh82911     4  102093800  102094800      4       2  150064       2.2234     0.013094
enh82913     4  102098000  102099000      2       1  150064       2.2876     0.011081
enh82920     4  102159800  102160800      3       1  150064       1.7503     0.040034
enh82938     4  102255900  102256900      1       1  150064       1.7044      0.04415
enh82946     4  102914600  102915600      1       1  150064       2.7686     0.002815
enh82949     4  103376000  103377000      5       2  150064       2.6678    0.0038173
enh82954     4  103427300  103428300      1       1  150064       1.9243      0.02716
enh82964     4  103655600  103656600      2       1  150064       2.1671     0.015114
enh82965     4  103678600  103679600      2       1  150064       2.3234     0.010078
enh82966     4  103680100  103681100      2       1  150064       3.0803    0.0010341
enh82967     4  103682600  103683600      2       1  150064       2.6844    0.0036333
enh82968     4  103732500  103733500      3       1  150064       3.5565   0.00018795
enh82969     4  103735400  103736400      2       1  150064       3.7785   7.8876e-05
enh82971     4  103788200  103789200      1       1  150064       3.8858      5.1e-05
enh82973     4  103932800  103933800      3       1  150064        2.687     0.003605
enh82974     4  103939200  103940200      2       1  150064       3.5984   0.00016012
enh82982     4  105407800  105408800      2       1  150064       3.0774    0.0010442
enh82984     4  105414100  105415100      1       1  150064       3.5843     0.000169
enh82985     4  105512800  105513800      2       1  150064       1.8278     0.033792
enh82986     4  105514300  105515300      7       3  150064       3.5261   0.00021089
enh83006     4  106628000  106629000      1       1  150064        2.009      0.02227
enh83051     4  108853700  108854700      2       1  150064       2.0506     0.020153
enh83091     4  110833400  110834400      1       1  150064       3.3573    0.0003935
enh83092     4  110835600  110836600      3       1  150064       2.4451    0.0072415
enh83093     4  110893800  110894800      2       1  150064       2.4073    0.0080345
enh83113     4  112610500  112611500      4       2  150064       2.1597       0.0154
enh83143     4  114037500  114038500      3       2  150064       3.3631   0.00038538
enh83144     4  114066700  114067700      6       2  150064       2.3667    0.0089726
enh83145     4  114068500  114069500      4       2  150064       3.4443   0.00028628
enh83177     4  114554400  114555400      2       1  150064        1.914     0.027812
enh83193     4  114616400  114617400      2       1  150064       1.9263     0.027035
enh83211     4  115239300  115240300      2       1  150064       1.6733     0.047133
enh83225     4  119670900  119671900      3       2  150064       1.9263     0.027034
enh83227     4  119678400  119679400      3       1  150064       2.2885     0.011053
enh83228     4  119682300  119683300      4       2  150064       2.0951     0.018079
enh83230     4  119688200  119689200      2       1  150064       1.6806     0.046421
enh83237     4  119710000  119711000      1       1  150064       1.8439       0.0326
enh83239     4  119712000  119713000      7       3  150064        2.017     0.021846
enh83247     4  119824400  119825400      2       1  150064       2.3654    0.0090054
enh83332     4  120974200  120975200      3       2  150064       1.7692     0.038428
enh83356     4  122720900  122721900      4       2  150064       1.8265      0.03389
enh83363     4  123084200  123085200      1       1  150064       1.6831      0.04618
enh83389     4  123784600  123785600      6       2  150064       1.7845     0.037175
enh83394     4  123819600  123820600      6       3  150064       2.1926     0.014167
enh83395     4  123845200  123846200      8       4  150064       2.2575     0.011988
enh83396     4  123878200  123879200      2       1  150064       2.1054     0.017626
enh83427     4  124393100  124394100      2       1  150064        2.934    0.0016729
enh83435     4  124523700  124524700      1       1  150064       2.1457      0.01595
enh83436     4  124535000  124536000      4       2  150064       2.3078     0.010504
enh83438     4  124541200  124542200      5       2  150064       1.7248      0.04228
enh83460     4  124777600  124778600      1       1  150064       1.6813      0.04635
enh83482     4  125857200  125858200      5       2  150064       2.1143     0.017244
enh83498     4  126352800  126353800      2       1  150064       1.9237     0.027196
enh83515     4  128454100  128455100      6       3  150064       1.8529     0.031945
enh83524     4  129162200  129163200      3       1  150064       2.0241     0.021479
enh83525     4  129205100  129206100      1       1  150064       1.7304      0.04178
enh83528     4  129269000  129270000      2       1  150064        2.164     0.015234
enh83541     4  129388900  129389900      1       1  150064       2.0425      0.02055
enh83544     4  129449700  129450700      4       2  150064       1.6508     0.049387
enh83604     4  138464200  138465200      2       1  150064       1.8581      0.03158
enh83609     4  138580600  138581600      2       1  150064       2.4225    0.0077064
enh83625     4  139327100  139328100      3       2  150064       2.0384     0.020756
enh83626     4  139483200  139484200      4       2  150064       2.0211     0.021632
enh83632     4  139819000  139820000      1       1  150064       1.7202       0.0427
enh83639     4  139937800  139938800      3       1  150064       3.2198   0.00064145
enh83641     4  139949000  139950000      1       1  150064       2.7598     0.002892
enh83652     4  140065400  140066400      4       2  150064       2.3645    0.0090284
enh83655     4  140084400  140085400      1       1  150064       2.5525     0.005348
enh83657     4  140092000  140093000      3       2  150064       1.8184     0.034501
enh83658     4  140093000  140094000      3       2  150064       1.9157     0.027702
enh83660     4  140099800  140100800      4       2  150064       1.9009     0.028657
enh83663     4  140187900  140188900      2       1  150064       1.8131     0.034907
enh83681     4  140453900  140454900      1       1  150064       2.2445       0.0124
enh83682     4  140456500  140457500      3       2  150064       1.8982     0.028832
enh83684     4  140470800  140471800      2       1  150064       2.7525    0.0029567
enh83685     4  140472300  140473300      1       1  150064       2.3109      0.01042
enh83686     4  140472900  140473900      3       2  150064       2.2174     0.013298
enh83689     4  140480100  140481100      1       1  150064       1.9643      0.02475
enh83708     4  140715200  140716200      2       1  150064       2.1649     0.015198
enh83711     4  140735500  140736500      2       1  150064       2.4808    0.0065535
enh83725     4  140888200  140889200      4       1  150064       1.6666     0.047795
enh83727     4  140894200  140895200      2       1  150064       1.7219     0.042543
enh83749     4  141014600  141015600      2       1  150064       2.1537     0.015631
enh83751     4  141019000  141020000      3       2  150064       2.0461     0.020375
enh83784     4  141444100  141445100      1       1  150064       1.7094      0.04369
enh83804     4  141779800  141780800      2       1  150064       1.7073     0.043883
enh83809     4  141814900  141815900      3       2  150064        2.089     0.018352
enh83815     4  141855900  141856900      6       3  150064       2.7511    0.0029702
enh83816     4  141860100  141861100      3       1  150064        3.033    0.0012106
enh83817     4  141865100  141866100      2       1  150064       2.5704    0.0050789
enh83818     4  141868300  141869300      5       2  150064       3.0701    0.0010701
enh83825     4  141923800  141924800      7       2  150064       1.7392        0.041
enh83826     4  141926200  141927200      8       2  150064       1.6907     0.045444
enh83871     4  143488200  143489200      2       1  150064       2.0438     0.020486
enh83872     4  143518800  143519800      3       1  150064       1.8724     0.030579
enh83874     4  143673100  143674100      5       3  150064       1.7903     0.036706
enh83876     4  143830800  143831800      1       1  150064       2.9329     0.001679
enh83878     4  143834400  143835400      1       1  150064       2.9236      0.00173
enh83879     4  143844900  143845900      2       1  150064       2.5259    0.0057696
enh83881     4  143873400  143874400      4       1  150064        2.868    0.0020654
enh83882     4  143881800  143882800      1       1  150064       3.0893     0.001003
enh83883     4  143895100  143896100      4       2  150064       3.1753    0.0007484
enh83911     4  144281800  144282800      7       2  150064       2.0348     0.020936
enh83912     4  144290600  144291600      2       1  150064       1.6468     0.049805
enh83913     4  144293300  144294300      5       2  150064       1.8806     0.030014
enh83915     4  144303100  144304100      2       1  150064       1.9702     0.024408
enh83918     4  144316800  144317800      2       1  150064       1.9036     0.028482
enh83919     4  144317800  144318800      2       1  150064       1.7474     0.040286
enh83922     4  144325700  144326700      3       1  150064       2.6162     0.004446
enh83923     4  144331400  144332400      1       1  150064       1.6466      0.04982
enh83927     4  144437700  144438700      2       1  150064        2.705    0.0034156
enh83928     4  144439000  144440000      3       1  150064       3.4789   0.00025173
enh83929     4  144479400  144480400      5       2  150064       2.8259    0.0023571
enh83952     4  146413600  146414600      1       1  150064       1.7686      0.03848
enh84007     4  148024400  148025400      5       2  150064       2.3328    0.0098304
enh84008     4  148038700  148039700      3       2  150064       1.7319     0.041644
enh84097     4  149012600  149013600      4       2  150064       1.9019     0.028595
enh84098     4  149014000  149015000      6       2  150064       2.0278      0.02129
enh84105     4  149124200  149125200      2       1  150064       1.8733     0.030515
enh84115     4  149209300  149210300      2       1  150064       2.4307    0.0075341
enh84116     4  149232600  149233600      3       1  150064       1.6714      0.04732
enh84119     4  149290800  149291800      2       1  150064          2.2     0.013905
enh84159     4  151145600  151146600      1       1  150064        1.985      0.02357
enh84163     4  151158200  151159200      3       2  150064       2.1946     0.014095
enh84174     4  151244500  151245500      6       3  150064       1.9269     0.026996
enh84187     4  151490200  151491200      3       2  150064       1.7912     0.036629
enh84196     4  151871700  151872700      2       1  150064         1.79     0.036729
enh84209     4  152148200  152149200      2       1  150064       1.7727      0.03814
enh84210     4  152153600  152154600      3       1  150064       1.7931      0.03648
enh84319     4  154359600  154360600      2       1  150064       1.9025     0.028556
enh84385     4  155580900  155581900      2       1  150064        1.748     0.040236
enh84398     4  156512800  156513800      3       2  150064        1.896      0.02898
enh84399     4  156550500  156551500      9       2  150064       2.0966     0.018016
enh84423     4  156699300  156700300      3       2  150064       3.1852   0.00072332
enh84425     4  156708200  156709200      2       1  150064       2.1858     0.014415
enh84426     4  156709100  156710100      2       1  150064       2.2612     0.011873
enh84429     4  156720700  156721700      4       2  150064       1.7722      0.03818
enh84440     4  157067600  157068600      5       3  150064       2.5138    0.0059719
enh84442     4  157219300  157220300      3       2  150064       2.0512     0.020123
enh84444     4  157294800  157295800      4       2  150064       1.6515     0.049321
enh84449     4  157519200  157520200      3       2  150064        2.496    0.0062793
enh84460     4  157805000  157806000      3       1  150064       1.6904     0.045479
enh84482     4  158724800  158725800      2       1  150064       2.2412     0.012505
enh84509     4  159688500  159689500      1       1  150064       1.8692       0.0308
enh84510     4  159692800  159693800      2       1  150064       1.6637     0.048088
enh84512     4  159696300  159697300      1       1  150064        2.304      0.01061
enh84513     4  159697100  159698100     13       3  150064       1.8932     0.029165
enh84515     4  159704000  159705000      2       1  150064       1.6506     0.049411
enh84534     4  159804800  159805800      1       1  150064       2.1571       0.0155
enh84535     4  159823400  159824400      2       1  150064       1.8648     0.031107
enh84578     4  160232200  160233200      3       1  150064       1.6612     0.048338
enh84584     4  160606100  160607100      6       2  150064       1.7434     0.040631
enh84596     4  165898800  165899800      2       1  150064       1.8408     0.032823
enh84601     4  166215700  166216700      2       1  150064       2.2098     0.013559
enh84602     4  166247000  166248000      1       1  150064       2.3065      0.01054
enh84607     4  166382200  166383200      2       1  150064       1.8188     0.034471
enh84614     4  166646200  166647200      2       1  150064       3.4796   0.00025113
enh84621     4  169240600  169241600      1       1  150064       1.9783      0.02395
enh84641     4  169632600  169633600      1       1  150064       1.9278      0.02694
enh84670     4  169787600  169788600      2       1  150064       1.7404     0.040896
enh84678     4  169796300  169797300      1       1  150064        1.842      0.03274
enh84679     4  169797400  169798400      1       1  150064       2.3266     0.009992
enh84696     4  169989200  169990200      8       3  150064       2.1235     0.016857
enh84697     4  169991100  169992100      4       2  150064       1.6782     0.046656
enh84698     4  170000500  170001500      2       1  150064       1.9724     0.024281
enh84700     4  170020600  170021600      2       1  150064       2.7468    0.0030094
enh84702     4  170036700  170037700      2       1  150064       2.9329    0.0016788
enh84703     4  170054900  170055900      1       1  150064       2.4425     0.007292
enh84734     4  170236200  170237200      3       1  150064       4.2191   1.2264e-05
enh84735     4  170331600  170332600      5       2  150064       4.4231   4.8648e-06
enh84739     4  170543600  170544600      2       1  150064        3.486   0.00024516
enh84740     4  170570700  170571700      3       2  150064       2.3768    0.0087315
enh84741     4  170579800  170580800      2       1  150064        4.095   2.1112e-05
enh84742     4  170582200  170583200      3       2  150064       3.3682   0.00037826
enh84743     4  170584800  170585800      4       2  150064       4.0911   2.1465e-05
enh84744     4  170585500  170586500      1       1  150064       4.3017    8.475e-06
enh84745     4  170586200  170587200      1       1  150064       4.3915    5.628e-06
enh84763     4  174106800  174107800      2       1  150064       1.7183     0.042869
enh84766     4  174185600  174186600      4       2  150064       1.7445     0.040533
enh84788     4  174722900  174723900      2       1  150064       1.7194     0.042767
enh84813     4  175146200  175147200      1       1  150064       1.9976      0.02288
enh84817     4  175187200  175188200      4       2  150064       1.6609     0.048364
enh84828     4  176867400  176868400      2       1  150064       4.2666   9.9257e-06
enh84888     4  183476900  183477900      6       3  150064       1.8214     0.034276
enh84889     4  183477500  183478500      2       1  150064       1.8893     0.029429
enh84903     4  184039500  184040500      4       1  150064       2.2833     0.011205
enh84904     4  184045800  184046800      7       3  150064       1.9136     0.027838
enh84905     4  184046800  184047800      1       1  150064       2.2688      0.01164
enh84906     4  184050600  184051600      1       1  150064       2.1881      0.01433
enh84908     4  184060200  184061200      5       3  150064       1.6971     0.044837
enh84916     4  184183100  184184100      2       1  150064       1.7548     0.039651
enh84929     4  184492200  184493200      8       2  150064       2.2386      0.01259
enh84939     4  184769800  184770800      1       1  150064       2.2655      0.01174
enh84940     4  184796600  184797600      4       1  150064       2.5569    0.0052811
enh84952     4  185020200  185021200      2       1  150064       2.2253      0.01303
enh84958     4  185185000  185186000      6       2  150064       2.8168    0.0024251
enh84964     4  185235200  185236200      1       1  150064       1.9182      0.02754
enh84969     4  185276000  185277000      4       2  150064       1.7955     0.036283
enh84978     4  185338900  185339900      5       3  150064       1.8542     0.031854
enh84980     4  185342600  185343600      3       2  150064       1.9515       0.0255
enh85002     4  185390700  185391700      4       2  150064       1.9131     0.027866
enh85003     4  185392300  185393300      4       1  150064        2.034     0.020978
enh85014     4  185566800  185567800      1       1  150064       1.8208      0.03432
enh85026     4  185677400  185678400      2       1  150064       1.7733     0.038092
enh85072     4  186426200  186427200      3       1  150064        1.854     0.031871
enh85139     4  186988600  186989600      3       2  150064       2.5305    0.0056955
enh85166     4  187623900  187624900      1       1  150064       2.5473     0.005428
enh85179     4  187766200  187767200      8       3  150064       1.9588     0.025071
enh85187     4  188134000  188135000      3       1  150064       2.0953     0.018072
enh85241     5    1097200    1098200      8       4  150064       2.0965     0.018021
enh85243     5    1106700    1107700      2       1  150064       2.3576    0.0091973
enh85244     5    1112400    1113400      4       2  150064       1.7056     0.044042
enh85259     5    1185500    1186500      7       3  150064       1.6955     0.044988
enh85260     5    1204500    1205500     13       3  150064       1.7517     0.039915
enh85275     5    1516200    1517200      2       1  150064       2.0063     0.022411
enh85279     5    1536900    1537900      1       1  150064       1.6978      0.04477
enh85309     5    5419000    5420000      7       2  150064       2.7739    0.0027693
enh85311     5    5425000    5426000      1       1  150064       2.8418     0.002243
enh85312     5    5429400    5430400      1       1  150064        3.608    0.0001543
enh85313     5    5432700    5433700      5       3  150064       2.7973    0.0025762
enh85314     5    5492300    5493300      1       1  150064       3.6504    0.0001309
enh85315     5    5494200    5495200      2       1  150064       2.5335    0.0056464
enh85316     5    5497000    5498000      1       1  150064       2.8685     0.002062
enh85318     5    5572700    5573700      3       2  150064       2.6081    0.0045528
enh85326     5    5710200    5711200      4       2  150064       2.7779    0.0027353
enh85340     5    6634900    6635900      8       3  150064       1.9633     0.024804
enh85343     5    6704600    6705600      3       1  150064       2.3348    0.0097782
enh85345     5    6719100    6720100      3       1  150064       3.2078   0.00066871
enh85346     5    6723400    6724400      9       4  150064       2.1037     0.017701
enh85348     5    6730700    6731700      6       2  150064       2.7219    0.0032452
enh85349     5    6734100    6735100      7       3  150064       3.3376   0.00042245
enh85352     5    6766800    6767800      3       1  150064       1.6875     0.045758
enh85364     5    7208800    7209800      4       2  150064       2.4973    0.0062565
enh85367     5    7412300    7413300      2       1  150064       2.2243     0.013063
enh85368     5    7422600    7423600      2       1  150064       1.7854     0.037101
enh85370     5    7425700    7426700      2       1  150064       1.8427     0.032684
enh85374     5    7596900    7597900      3       2  150064        1.895     0.029046
enh85385     5    7815900    7816900      1       1  150064       2.3398     0.009647
enh85446     5   10631400   10632400      5       1  150064       1.8802      0.03004
enh85447     5   10632200   10633200     13       2  150064       2.1611     0.015345
enh85448     5   10633500   10634500      6       2  150064       2.1128     0.017308
enh85491     5   14200200   14201200      3       2  150064       1.8269     0.033859
enh85506     5   14242700   14243700      1       1  150064       1.6453      0.04995
enh85549     5   14490500   14491500      1       1  150064       1.7976      0.03612
enh85562     5   14675700   14676700      1       1  150064       1.8928      0.02919
enh85567     5   14727200   14728200      4       2  150064       1.8735     0.030502
enh85626     5   16496900   16497900      4       2  150064        1.938      0.02631
enh85630     5   16524200   16525200      4       2  150064       1.6503     0.049444
enh85634     5   16536600   16537600      2       1  150064        2.351    0.0093616
enh85635     5   16539300   16540300      2       1  150064       2.5106    0.0060262
enh85641     5   16552000   16553000      4       2  150064       1.9673     0.024575
enh85642     5   16569000   16570000      1       1  150064       1.6963      0.04491
enh85650     5   16721300   16722300      3       1  150064       2.4336    0.0074739
enh85710     5   31936500   31937500      1       1  150064       2.1479      0.01586
enh85793     5   33257500   33258500      2       1  150064       1.8956     0.029005
enh85794     5   33281500   33282500      3       1  150064       1.7538     0.039731
enh85796     5   33307700   33308700      5       2  150064       2.0994     0.017891
enh85797     5   33320900   33321900      2       1  150064       1.7875     0.036925
enh85800     5   33337500   33338500      1       1  150064       2.6341     0.004218
enh85846     5   34519300   34520300      8       2  150064       1.9778     0.023975
enh85847     5   34522700   34523700      8       2  150064       2.0584     0.019775
enh85848     5   34523200   34524200      4       1  150064       1.7583      0.03935
enh85850     5   34531800   34532800      9       4  150064       2.0389     0.020731
enh85852     5   34535200   34536200      4       2  150064       1.9398     0.026202
enh85889     5   35186100   35187100      1       1  150064       1.6634      0.04812
enh85903     5   36222500   36223500      2       1  150064       1.9226     0.027266
enh85909     5   36300600   36301600      5       2  150064       2.0368     0.020833
enh85912     5   36337100   36338100      6       2  150064       1.9905     0.023269
enh85952     5   37662900   37663900      2       1  150064       1.7632     0.038929
enh85960     5   37805900   37806900      3       1  150064       2.6832    0.0036459
enh85962     5   37816900   37817900      6       3  150064       1.7062     0.043984
enh85966     5   37830300   37831300      2       1  150064        2.713    0.0033334
enh85974     5   38048800   38049800      5       2  150064       1.8799     0.030061
enh85976     5   38163200   38164200      5       1  150064       2.4871     0.006439
enh85994     5   38745900   38746900      5       2  150064       2.4864    0.0064516
enh86003     5   38808900   38809900      1       1  150064       2.0195      0.02172
enh86009     5   38871000   38872000      2       1  150064       1.8484     0.032271
enh86012     5   39014800   39015800      2       1  150064         2.25     0.012223
enh86013     5   39021200   39022200      2       1  150064       2.8522     0.002171
enh86018     5   39058100   39059100      1       1  150064       2.7969      0.00258
enh86019     5   39062600   39063600      3       1  150064       2.5214    0.0058437
enh86036     5   39418900   39419900      1       1  150064       1.6682      0.04764
enh86038     5   39426300   39427300     10       3  150064       1.7874     0.036938
enh86141     5   42812300   42813300      1       1  150064        1.685      0.04599
enh86157     5   43120000   43121000      2       1  150064       1.7263     0.042146
enh86164     5   43303600   43304600      4       2  150064       1.7601     0.039195
enh86168     5   43357600   43358600      3       2  150064       1.6482     0.049659
enh86172     5   43421400   43422400      3       1  150064       1.9424     0.026043
enh86184     5   43626800   43627800      3       1  150064       2.1787     0.014678
enh86188     5   43648500   43649500      4       2  150064       2.1564     0.015526
enh86203     5   45335000   45336000      2       1  150064       4.6857   1.3953e-06
enh86207     5   49974100   49975100      1       1  150064       1.7192      0.04279
enh86267     5   52333000   52334000      3       1  150064       1.9859      0.02352
enh86268     5   52387000   52388000      3       2  150064       2.6982     0.003486
enh86282     5   52872500   52873500      2       1  150064       2.0748     0.019002
enh86283     5   52898600   52899600      2       1  150064       2.1356     0.016358
enh86295     5   53597500   53598500      2       1  150064       2.6232    0.0043557
enh86314     5   53897600   53898600      4       2  150064       2.3674    0.0089562
enh86318     5   53939400   53940400      3       1  150064       1.8124     0.034962
enh86320     5   53941700   53942700      4       2  150064       1.8184       0.0345
enh86321     5   53942800   53943800      7       2  150064       1.6931     0.045222
enh86332     5   54015300   54016300      2       1  150064       2.2373     0.012632
enh86337     5   54056200   54057200      1       1  150064       1.7038      0.04421
enh86340     5   54081600   54082600      3       2  150064       2.1013     0.017806
enh86342     5   54099300   54100300      4       2  150064       1.7091     0.043714
enh86344     5   54140000   54141000      5       2  150064       2.2299     0.012876
enh86345     5   54162700   54163700      1       1  150064         1.97      0.02442
enh86347     5   54191100   54192100      1       1  150064       1.8826      0.02988
enh86405     5   55199200   55200200      1       1  150064       3.2814    0.0005164
enh86407     5   55219300   55220300      5       3  150064       2.6588    0.0039205
enh86430     5   55459800   55460800      3       1  150064       1.6582     0.048637
enh86461     5   55903700   55904700      5       3  150064       1.7265     0.042126
enh86525     5   56797200   56798200      3       2  150064       1.9657     0.024666
enh86531     5   57137300   57138300      2       1  150064         1.93     0.026806
enh86536     5   57452300   57453300      1       1  150064       2.8545     0.002155
enh86539     5   57749800   57750800      3       2  150064       3.5781   0.00017303
enh86545     5   58218300   58219300      1       1  150064       1.9632      0.02481
enh86548     5   58296800   58297800      7       2  150064       2.6776    0.0037075
enh86549     5   58297800   58298800     13       5  150064       2.4938    0.0063187
enh86550     5   58298800   58299800      6       2  150064       2.9759    0.0014606
enh86551     5   58300200   58301200      7       3  150064       2.2765     0.011409
enh86552     5   58301400   58302400      7       1  150064       2.1037     0.017703
enh86554     5   58317000   58318000      4       2  150064       2.9054    0.0018337
enh86555     5   58321400   58322400      2       1  150064       2.1896     0.014278
enh86556     5   58329900   58330900      2       1  150064       2.2708     0.011579
enh86561     5   58364700   58365700      3       1  150064       2.4056    0.0080722
enh86565     5   58392900   58393900      1       1  150064       1.7009      0.04448
enh86567     5   58399300   58400300      1       1  150064       1.7727      0.03814
enh86575     5   58439600   58440600      2       1  150064       1.6888     0.045633
enh86578     5   58482200   58483200      5       2  150064       1.7143      0.04324
enh86579     5   58485100   58486100      3       1  150064       1.7295      0.04186
enh86619     5   58650000   58651000      6       2  150064       1.8214     0.034276
enh86628     5   58817800   58818800      3       1  150064        2.106     0.017602
enh86629     5   58821000   58822000      1       1  150064       2.0621       0.0196
enh86631     5   58858500   58859500      3       2  150064       2.7821    0.0027005
enh86633     5   58879400   58880400      2       1  150064        1.653      0.04917
enh86634     5   58883800   58884800      2       1  150064       1.6588     0.048579
enh86635     5   58886200   58887200      2       1  150064       1.8385     0.032995
enh86639     5   58945000   58946000      2       1  150064       2.7969    0.0025798
enh86644     5   59005600   59006600      2       1  150064       2.1323     0.016492
enh86645     5   59020500   59021500      1       1  150064        2.099      0.01791
enh86656     5   59091300   59092300      1       1  150064       2.8243     0.002369
enh86666     5   59793500   59794500      2       1  150064       1.6508     0.049394
enh86671     5   59824300   59825300      1       1  150064       2.0262      0.02137
enh86674     5   59847200   59848200      1       1  150064       2.5866     0.004847
enh86675     5   59968500   59969500      1       1  150064       3.3644    0.0003836
enh86681     5   60455900   60456900      4       2  150064        3.335   0.00042644
enh86683     5   60463100   60464100      2       1  150064       3.8118   6.8968e-05
enh86684     5   60541200   60542200      1       1  150064       2.8933     0.001906
enh86686     5   60570700   60571700      4       2  150064       4.0373   2.7033e-05
enh86688     5   60572800   60573800      4       2  150064       3.9699   3.5957e-05
enh86689     5   60576100   60577100      3       1  150064       3.7649   8.3299e-05
enh86691     5   60594500   60595500      2       1  150064       3.7055   0.00010547
enh86692     5   60597600   60598600      2       1  150064       6.0168   8.8954e-10
enh86693     5   60600100   60601100      2       1  150064       3.8508    5.887e-05
enh86694     5   60616700   60617700      2       1  150064       3.9559    3.813e-05
enh86695     5   60624000   60625000      1       1  150064       6.6855    1.151e-11
enh86696     5   60631200   60632200      2       1  150064       1.9547      0.02531
enh86697     5   60636500   60637500      1       1  150064       2.4096     0.007984
enh86700     5   60642800   60643800      4       2  150064       6.1307   4.3741e-10
enh86704     5   60690100   60691100      1       1  150064       4.6595    1.585e-06
enh86706     5   60696600   60697600      2       1  150064       4.2412   1.1117e-05
enh86708     5   60703400   60704400      1       1  150064       2.5525     0.005347
enh86709     5   60704000   60705000      2       1  150064        4.271   9.7277e-06
enh86710     5   60704900   60705900      3       2  150064       2.8612    0.0021103
enh86711     5   60712000   60713000      1       1  150064       5.0953    1.741e-07
enh86713     5   60720400   60721400      3       2  150064       5.7906   3.5078e-09
enh86714     5   60727800   60728800      2       1  150064       5.8212   2.9217e-09
enh86715     5   60736200   60737200      5       3  150064        5.535   1.5565e-08
enh86719     5   60758800   60759800      3       1  150064       4.3907   5.6494e-06
enh86720     5   60760200   60761200      1       1  150064       4.6098    2.015e-06
enh86721     5   60763700   60764700      1       1  150064       1.7159      0.04309
enh86722     5   60772800   60773800      1       1  150064         4.82    7.179e-07
enh86726     5   60899200   60900200      1       1  150064       3.5562    0.0001881
enh86730     5   60922400   60923400      2       1  150064       1.8152     0.034744
enh86734     5   60963400   60964400      4       2  150064       1.6535     0.049118
enh86735     5   60969000   60970000      1       1  150064       1.8512      0.03207
enh86743     5   61556200   61557200      7       3  150064       3.0566    0.0011194
enh86744     5   61600600   61601600      1       1  150064       2.9993     0.001353
enh86745     5   61603700   61604700      2       1  150064       1.7886     0.036841
enh86748     5   61700400   61701400      4       2  150064       1.7066     0.043953
enh86749     5   61709400   61710400      2       1  150064       1.9192     0.027478
enh86752     5   63440200   63441200      4       2  150064       3.2078   0.00066869
enh86753     5   63486200   63487200      2       1  150064       3.1614   0.00078502
enh86761     5   64306600   64307600      2       1  150064       2.0728     0.019095
enh86763     5   64310700   64311700      4       2  150064        2.381    0.0086327
enh86764     5   64329700   64330700      5       2  150064       2.6184    0.0044177
enh86778     5   64779200   64780200      4       2  150064       1.9537     0.025369
enh86779     5   64857400   64858400      2       1  150064       2.0444     0.020456
enh86780     5   64918000   64919000      1       1  150064        1.783      0.03729
enh86894     5   67237600   67238600      5       2  150064       2.2512     0.012187
enh86910     5   67509500   67510500      3       2  150064       1.9903      0.02328
enh86911     5   67515600   67516600      3       2  150064       1.7567     0.039487
enh86936     5   67580600   67581600      1       1  150064       1.8169      0.03462
enh86937     5   67587400   67588400      4       2  150064       2.0568     0.019851
enh86940     5   67627200   67628200      2       1  150064       1.9025     0.028553
enh86941     5   67639400   67640400      2       1  150064       3.2233   0.00063366
enh86947     5   67720700   67721700      5       3  150064       2.1041     0.017687
enh86953     5   67773700   67774700      4       2  150064       1.8652     0.031077
enh86986     5   70752900   70753900      1       1  150064       2.2458      0.01236
enh87005     5   71234800   71235800      1       1  150064       1.6544      0.04902
enh87034     5   71548200   71549200      1       1  150064       1.9273      0.02697
enh87037     5   71584400   71585400      1       1  150064       1.8984      0.02882
enh87038     5   71602500   71603500      1       1  150064        2.217      0.01331
enh87044     5   71643200   71644200      1       1  150064       2.0058      0.02244
enh87051     5   71698400   71699400      3       1  150064       1.6774     0.046728
enh87070     5   71853100   71854100      1       1  150064       2.2165      0.01333
enh87121     5   73044600   73045600      3       1  150064       1.9262      0.02704
enh87122     5   73055400   73056400      4       1  150064        2.393    0.0083561
enh87178     5   74344400   74345400      6       2  150064        1.755     0.039628
enh87186     5   74808900   74809900      3       2  150064       1.8371     0.033098
enh87191     5   74912800   74913800      1       1  150064       2.2603       0.0119
enh87194     5   74965000   74966000      3       1  150064        1.976     0.024075
enh87238     5   76439700   76440700      6       3  150064       2.3309    0.0098803
enh87255     5   77038900   77039900      3       2  150064       1.7637      0.03889
enh87264     5   77568900   77569900      2       1  150064       3.5757   0.00017467
enh87265     5   77583500   77584500     10       2  150064       4.3893   5.6848e-06
enh87266     5   77588700   77589700      4       2  150064       3.6686   0.00012193
enh87267     5   77591400   77592400      1       1  150064       2.6042     0.004604
enh87268     5   77654200   77655200      2       1  150064       1.9902     0.023287
enh87269     5   77657800   77658800      3       2  150064       1.6667     0.047784
enh87271     5   77778900   77779900      3       1  150064       2.2771     0.011391
enh87272     5   77791900   77792900      2       1  150064       1.9786     0.023933
enh87273     5   77793800   77794800      1       1  150064       2.0162      0.02189
enh87274     5   77795700   77796700      5       3  150064       2.3757    0.0087571
enh87275     5   77797500   77798500      2       1  150064       1.7011     0.044466
enh87278     5   77802400   77803400      4       2  150064       2.1165     0.017149
enh87283     5   77817200   77818200      1       1  150064        2.755     0.002935
enh87285     5   77820600   77821600      1       1  150064       1.8966      0.02894
enh87303     5   77887800   77888800      1       1  150064       2.7537     0.002946
enh87308     5   77898000   77899000      1       1  150064       1.7146      0.04321
enh87309     5   77900900   77901900      3       2  150064       1.7102      0.04361
enh87310     5   77907000   77908000      2       1  150064       1.7723      0.03817
enh87345     5   78317100   78318100      3       1  150064       1.7046     0.044133
enh87349     5   78403400   78404400      2       1  150064       2.1854     0.014431
enh87391     5   79500200   79501200      5       3  150064       1.9979     0.022865
enh87393     5   79507400   79508400      5       3  150064       1.9571     0.025165
enh87394     5   79508000   79509000      4       2  150064       2.4099    0.0079779
enh87434     5   80542200   80543200      2       1  150064       1.6868     0.045819
enh87454     5   81068700   81069700      3       1  150064        3.248     0.000581
enh87455     5   81073800   81074800      4       2  150064       2.2007     0.013878
enh87456     5   81075500   81076500      2       1  150064       1.8606     0.031401
enh87457     5   81078800   81079800      5       3  150064       2.7483     0.002995
enh87459     5   81083900   81084900      1       1  150064       2.1489      0.01582
enh87464     5   81152400   81153400      5       3  150064       2.5629    0.0051902
enh87467     5   81307300   81308300      1       1  150064       2.1786      0.01468
enh87469     5   81370400   81371400      4       2  150064       1.8549     0.031809
enh87472     5   81520900   81521900      1       1  150064       2.6016      0.00464
enh87473     5   81572300   81573300      1       1  150064       2.5124     0.005996
enh87474     5   81574900   81575900      5       2  150064       1.9943     0.023058
enh87492     5   82602000   82603000      3       1  150064       1.8634     0.031205
enh87520     5   87076800   87077800      3       1  150064       4.2947   8.7476e-06
enh87522     5   87562800   87563800      1       1  150064       3.0352     0.001202
enh87523     5   87566000   87567000      1       1  150064       2.5414      0.00552
enh87524     5   87692600   87693600      1       1  150064       2.8451      0.00222
enh87526     5   88030400   88031400      3       2  150064       2.6058    0.0045826
enh87528     5   88074500   88075500      2       1  150064        2.341    0.0096152
enh87530     5   88108400   88109400      2       1  150064       1.6874     0.045765
enh87543     5   88237900   88238900      1       1  150064       2.5747     0.005017
enh87554     5   89285600   89286600      2       1  150064       2.9893    0.0013983
enh87555     5   89311100   89312100      3       2  150064       2.4833    0.0065079
enh87562     5   89768100   89769100      1       1  150064       1.8942       0.0291
enh87566     5   90168600   90169600      3       2  150064       2.0401     0.020671
enh87569     5   90235800   90236800      5       3  150064       4.0617   2.4359e-05
enh87570     5   90313200   90314200      1       1  150064       3.0448     0.001164
enh87572     5   90320300   90321300      2       1  150064       1.6457     0.049916
enh87574     5   90333600   90334600      2       1  150064       2.3234      0.01008
enh87575     5   90334600   90335600      1       1  150064       3.1274    0.0008819
enh87576     5   90338800   90339800      2       1  150064       2.4935    0.0063254
enh87577     5   90343600   90344600      3       1  150064       3.0421    0.0011748
enh87578     5   90348900   90349900      4       2  150064       3.3867    0.0003537
enh87579     5   90354100   90355100      1       1  150064       1.7806      0.03749
enh87580     5   90368400   90369400      2       1  150064       2.2839     0.011188
enh87583     5   90406700   90407700      3       2  150064       1.9864     0.023495
enh87584     5   90410300   90411300      3       1  150064       2.7795    0.0027221
enh87595     5   90486200   90487200      2       1  150064       2.9127    0.0017915
enh87596     5   90507700   90508700      1       1  150064       2.1241      0.01683
enh87609     5   90637200   90638200      2       1  150064       2.1653     0.015182
enh87613     5   90673500   90674500      1       1  150064       1.6709      0.04737
enh87619     5   92413900   92414900      2       1  150064       1.8438     0.032609
enh87621     5   92425800   92426800      2       1  150064       1.8367     0.033127
enh87624     5   92500000   92501000      1       1  150064       2.1272       0.0167
enh87638     5   93576200   93577200      1       1  150064       1.8238      0.03409
enh87639     5   93951900   93952900      2       1  150064       2.6652    0.0038477
enh87640     5   93955200   93956200      3       2  150064       2.6984    0.0034842
enh87649     5   94979700   94980700      1       1  150064       1.9653      0.02469
enh87681     5   95217200   95218200      1       1  150064       1.8723      0.03058
enh87688     5   95276300   95277300      2       1  150064       2.0664     0.019394
enh87693     5   95403300   95404300      3       1  150064       1.8395      0.03292
enh87700     5   95532600   95533600      3       1  150064       3.1111   0.00093208
enh87701     5   95535500   95536500      2       1  150064       3.0374     0.001193
enh87705     5   95633300   95634300      2       1  150064       3.5671   0.00018048
enh87713     5   95984400   95985400      3       2  150064       1.7315     0.041678
enh87714     5   95990600   95991600      3       1  150064        1.807     0.035378
enh87715     5   95992000   95993000      2       1  150064       2.2349      0.01271
enh87716     5   95995700   95996700      3       2  150064       1.7955     0.036286
enh87717     5   95999800   96000800      3       2  150064       1.9628     0.024836
enh87719     5   96001700   96002700      2       1  150064        2.213     0.013449
enh87720     5   96004400   96005400      2       1  150064       2.1953      0.01407
enh87721     5   96006500   96007500      2       1  150064       1.8735     0.030497
enh87735     5   96083100   96084100      2       1  150064       2.5023      0.00617
enh87752     5   96220800   96221800      6       2  150064       1.9633     0.024808
enh87753     5   96244500   96245500      5       1  150064       2.5089    0.0060559
enh87757     5   96273600   96274600      2       1  150064       2.6751    0.0037359
enh87758     5   96279200   96280200      2       1  150064       1.8923     0.029225
enh87759     5   96288600   96289600      2       1  150064       2.2949     0.010869
enh87760     5   96293200   96294200      3       1  150064       2.3884      0.00846
enh87762     5   96303400   96304400      1       1  150064       2.3999     0.008199
enh87767     5   96319800   96320800      6       2  150064       2.6582    0.0039275
enh87768     5   96355300   96356300      4       2  150064       2.1878     0.014342
enh87781     5   97760600   97761600      3       1  150064       1.7345     0.041418
enh87785     5   97853300   97854300      1       1  150064       2.0652      0.01945
enh87792     5   98131600   98132600      1       1  150064       1.9369      0.02638
enh87793     5   98246700   98247700      2       1  150064       2.1203     0.016991
enh87798     5   98270600   98271600      3       2  150064       1.8377     0.033056
enh87803     5   98361500   98362500      3       1  150064       1.7303     0.041788
enh87805     5   98373000   98374000      3       2  150064       1.8359     0.033187
enh87815     5  101952900  101953900      5       2  150064       2.0042     0.022525
enh87816     5  101961300  101962300      4       2  150064       1.7469     0.040325
enh87830     5  102211400  102212400      1       1  150064       2.4209     0.007742
enh87847     5  103875900  103876900      2       1  150064       2.5687    0.0051043
enh87851     5  106724100  106725100      2       1  150064         2.26     0.011912
enh87853     5  106763700  106764700      6       2  150064       2.6698    0.0037943
enh87854     5  106771800  106772800      4       2  150064       2.1957     0.014056
enh87859     5  106855300  106856300      2       1  150064       2.7102     0.003362
enh87860     5  106867800  106868800      1       1  150064       3.2421    0.0005933
enh87862     5  106877800  106878800      1       1  150064       3.3924    0.0003464
enh87863     5  106879500  106880500      3       2  150064       3.3616   0.00038744
enh87864     5  106881000  106882000      5       2  150064       2.9608     0.001534
enh87894     5  108662400  108663400      3       1  150064       1.7967     0.036194
enh87896     5  108683800  108684800      6       2  150064       3.4563   0.00027384
enh87897     5  108711000  108712000      3       2  150064       2.9372    0.0016561
enh87898     5  108723500  108724500      3       1  150064       2.1118      0.01735
enh87900     5  108730400  108731400      5       1  150064       1.7291     0.041897
enh87902     5  108736600  108737600      3       1  150064       1.7224     0.042501
enh87903     5  108737700  108738700      6       2  150064       2.5867    0.0048456
enh87904     5  108740000  108741000      5       2  150064       3.3436   0.00041354
enh87908     5  108790600  108791600      4       2  150064       2.4616    0.0069164
enh87909     5  108803900  108804900      2       1  150064       2.1804     0.014614
enh87911     5  108820500  108821500      3       2  150064        3.241   0.00059564
enh87913     5  108980700  108981700      3       2  150064       1.9848     0.023581
enh87914     5  108992500  108993500      5       3  150064       3.9686   3.6154e-05
enh87917     5  109033400  109034400      3       2  150064       3.8631   5.5989e-05
enh87918     5  109037200  109038200      7       4  150064       3.6239   0.00014507
enh87919     5  109040500  109041500      4       2  150064        1.896     0.028977
enh87920     5  109043100  109044100      5       2  150064       4.8115   7.4898e-07
enh87921     5  109044000  109045000      6       3  150064       2.6102    0.0045249
enh87922     5  109050000  109051000      4       2  150064       4.1506   1.6582e-05
enh87923     5  109060600  109061600      5       3  150064       1.7337     0.041483
enh87924     5  109076000  109077000      6       3  150064       2.9936    0.0013785
enh87925     5  109077400  109078400      3       1  150064       4.6029   2.0837e-06
enh87926     5  109078700  109079700      7       3  150064       2.5345    0.0056299
enh87927     5  109141300  109142300      4       2  150064       4.1835    1.435e-05
enh87928     5  109201000  109202000      5       3  150064       2.6816    0.0036637
enh87951     5  111016500  111017500      7       2  150064       1.8769     0.030267
enh87953     5  111071500  111072500      3       2  150064       2.8228    0.0023802
enh87957     5  111078900  111079900      4       2  150064       1.7071     0.043906
enh87961     5  111085000  111086000      2       1  150064       1.8817     0.029937
enh87991     5  112019800  112020800      4       2  150064       2.1172     0.017122
enh88008     5  112311000  112312000      2       1  150064       2.6321    0.0042434
enh88020     5  112460200  112461200      6       1  150064       2.7939    0.0026039
enh88021     5  112476300  112477300      5       2  150064       1.7901      0.03672
enh88043     5  113142500  113143500      2       1  150064       1.9625     0.024852
enh88053     5  114728800  114729800      2       1  150064       1.8324     0.033444
enh88061     5  114770700  114771700      2       1  150064       2.0913     0.018249
enh88065     5  114795800  114796800      5       2  150064       2.1253      0.01678
enh88067     5  114858400  114859400      1       1  150064        1.956      0.02523
enh88071     5  114867300  114868300      2       1  150064       1.6543     0.049032
enh88078     5  114943500  114944500      1       1  150064       2.0515      0.02011
enh88082     5  115021600  115022600      6       3  150064        2.457    0.0070042
enh88096     5  115607800  115608800      5       3  150064        2.709    0.0033745
enh88097     5  115608200  115609200      4       2  150064       2.4772      0.00662
enh88100     5  115707300  115708300      5       2  150064       1.8762     0.030314
enh88101     5  115711900  115712900      5       3  150064       1.8897     0.029397
enh88102     5  115712500  115713500      4       2  150064       2.1342     0.016411
enh88120     5  115880600  115881600      7       3  150064       1.9251     0.027108
enh88134     5  116536300  116537300      1       1  150064       4.7973    8.042e-07
enh88166     5  118678500  118679500      3       1  150064       2.5857    0.0048597
enh88170     5  118694200  118695200      2       1  150064       1.6976      0.04479
enh88178     5  118723800  118724800      4       2  150064       1.9834     0.023661
enh88181     5  118746500  118747500      1       1  150064       2.2629      0.01182
enh88187     5  119722800  119723800      3       2  150064        1.915     0.027744
enh88207     5  121836100  121837100      2       1  150064       2.0785      0.01883
enh88233     5  122822800  122823800      1       1  150064       3.5474    0.0001945
enh88262     5  123624800  123625800      4       1  150064       2.7684    0.0028167
enh88268     5  123737500  123738500      3       2  150064        2.263     0.011818
enh88270     5  123855000  123856000      3       2  150064       2.3744    0.0087881
enh88274     5  123935000  123936000      4       2  150064       1.9146     0.027773
enh88276     5  123940900  123941900      4       2  150064       2.7943    0.0026007
enh88278     5  123977400  123978400      4       2  150064       2.1044     0.017671
enh88283     5  123998000  123999000      3       2  150064       1.8592     0.031501
enh88302     5  124057400  124058400      1       1  150064       2.0112      0.02215
enh88306     5  124066400  124067400      4       2  150064       2.0368     0.020837
enh88327     5  124533100  124534100      6       3  150064       1.7653      0.03876
enh88331     5  124633800  124634800      2       1  150064       1.9601     0.024991
enh88336     5  124817200  124818200      4       1  150064       2.2618     0.011855
enh88338     5  124884700  124885700      2       1  150064       1.9556     0.025253
enh88339     5  124885700  124886700      4       2  150064       2.2196     0.013223
enh88340     5  124911200  124912200      3       1  150064       1.7369     0.041205
enh88342     5  124995100  124996100      5       1  150064       2.1421     0.016092
enh88344     5  125170800  125171800      9       2  150064         2.69    0.0035723
enh88345     5  125338800  125339800      3       1  150064       2.0069     0.022378
enh88346     5  125350900  125351900      3       2  150064       2.3637    0.0090473
enh88349     5  125709200  125710200      2       1  150064       1.7938     0.036426
enh88353     5  125751100  125752100      2       1  150064       2.1947     0.014091
enh88354     5  125757800  125758800      2       1  150064       1.9487     0.025668
enh88355     5  125761000  125762000      2       1  150064       1.6474     0.049743
enh88366     5  125818600  125819600      2       1  150064       1.7517     0.039916
enh88377     5  125871800  125872800      3       1  150064       2.2577     0.011981
enh88378     5  125872200  125873200      1       1  150064       2.5546     0.005316
enh88379     5  125874200  125875200      6       2  150064       3.0359    0.0011991
enh88390     5  126193000  126194000      3       1  150064       1.9836     0.023648
enh88391     5  126204100  126205100      5       3  150064       2.9094    0.0018108
enh88392     5  126204700  126205700      2       1  150064       2.5748    0.0050144
enh88397     5  126307400  126308400      1       1  150064       3.8866    5.083e-05
enh88398     5  126318000  126319000      3       1  150064       2.1615     0.015328
enh88400     5  126334000  126335000      7       2  150064       2.2947     0.010876
enh88403     5  126346900  126347900      2       1  150064       3.6346   0.00013921
enh88404     5  126361200  126362200      2       1  150064       2.6118    0.0045035
enh88420     5  126995500  126996500      4       2  150064        2.187     0.014373
enh88426     5  127042400  127043400      5       2  150064       1.8818      0.02993
enh88432     5  127149800  127150800      3       2  150064       2.9354    0.0016655
enh88433     5  127156700  127157700      2       1  150064       1.8206     0.034335
enh88434     5  127165600  127166600      3       2  150064       3.1791    0.0007387
enh88435     5  127169300  127170300      1       1  150064       3.7007    0.0001075
enh88439     5  127187600  127188600      6       2  150064       3.7509   8.8102e-05
enh88440     5  127193600  127194600      1       1  150064        3.928    4.283e-05
enh88441     5  127206900  127207900      1       1  150064       3.7499    8.844e-05
enh88442     5  127211200  127212200      2       1  150064       3.8921   4.9696e-05
enh88443     5  127220500  127221500      2       1  150064       3.8476   5.9637e-05
enh88444     5  127228300  127229300      1       1  150064       3.7947    7.391e-05
enh88447     5  127277500  127278500      3       2  150064       1.6467     0.049806
enh88454     5  127388600  127389600      2       1  150064       1.7209      0.04263
enh88457     5  127415300  127416300      1       1  150064       2.5846     0.004874
enh88459     5  127425200  127426200      1       1  150064        2.461     0.006927
enh88463     5  127440700  127441700      1       1  150064        2.359     0.009163
enh88488     5  130593000  130594000      1       1  150064       1.8493      0.03221
enh88489     5  130598000  130599000      1       1  150064       1.6604      0.04842
enh88501     5  130866700  130867700      1       1  150064       1.7666      0.03865
enh88504     5  130871600  130872600      2       1  150064       1.7383     0.041081
enh88508     5  130945700  130946700      1       1  150064       1.7649      0.03879
enh88572     5  131777500  131778500      3       2  150064       2.0241     0.021482
enh88573     5  131779300  131780300      4       1  150064       2.1147     0.017229
enh88574     5  131781900  131782900      2       1  150064       2.1549     0.015585
enh88577     5  131806200  131807200      4       2  150064       1.9594     0.025032
enh88589     5  131999000  132000000      2       1  150064       1.8546     0.031828
enh88626     5  132620900  132621900      3       2  150064       1.7707     0.038308
enh88709     5  133910500  133911500      4       2  150064       1.7249     0.042277
enh88713     5  133922600  133923600      2       1  150064       1.9294     0.026841
enh88714     5  133926400  133927400      4       2  150064       1.7533     0.039779
enh88783     5  134996300  134997300      2       1  150064       1.6559     0.048876
enh88786     5  135054600  135055600      2       1  150064        1.947      0.02577
enh88788     5  135146200  135147200      8       2  150064       2.1302     0.016578
enh88790     5  135205000  135206000      7       2  150064       1.9305     0.026773
enh88809     5  135372200  135373200      1       1  150064       2.2179      0.01328
enh88833     5  136478000  136479000      1       1  150064       2.2788      0.01134
enh88834     5  136541500  136542500      3       2  150064       2.2672      0.01169
enh88835     5  136554100  136555100      7       3  150064       1.8145     0.034797
enh88845     5  136813100  136814100      2       1  150064       2.3769    0.0087286
enh88853     5  137069600  137070600      1       1  150064       2.3083      0.01049
enh88855     5  137085000  137086000      3       2  150064       2.4171     0.007823
enh88861     5  137183500  137184500      1       1  150064       2.9902     0.001394
enh88863     5  137194200  137195200      2       1  150064       2.2876      0.01108
enh88864     5  137206700  137207700      3       1  150064       2.6904    0.0035687
enh88865     5  137223600  137224600      2       1  150064       2.6324    0.0042394
enh88866     5  137268700  137269700      3       2  150064       1.8545     0.031834
enh88870     5  137360200  137361200      5       3  150064       2.2658     0.011732
enh88871     5  137365200  137366200      1       1  150064       1.7893      0.03678
enh88872     5  137369300  137370300      1       1  150064       1.7626      0.03898
enh88880     5  137566300  137567300      3       2  150064       3.4988   0.00023365
enh88882     5  137672200  137673200      5       3  150064       4.9712   3.3275e-07
enh88883     5  137675800  137676800      3       1  150064       3.2208   0.00063924
enh88886     5  137704500  137705500      3       2  150064       2.7085     0.003379
enh88887     5  137706500  137707500      3       1  150064       2.5081    0.0060695
enh88889     5  137728300  137729300      2       1  150064       1.9708     0.024376
enh88891     5  137771800  137772800      2       1  150064       2.7058    0.0034075
enh88894     5  137784800  137785800      1       1  150064       3.4458    0.0002847
enh88895     5  137785500  137786500      1       1  150064       4.2491    1.073e-05
enh88900     5  137837400  137838400      2       1  150064       4.2884   8.9967e-06
enh88901     5  137839700  137840700      1       1  150064       5.6147    9.845e-09
enh88902     5  137869800  137870800      2       1  150064       2.5505    0.0053779
enh88903     5  137872100  137873100      1       1  150064       5.2608    7.172e-08
enh88905     5  137882300  137883300      2       1  150064       4.6279   1.8473e-06
enh88906     5  137908600  137909600      1       1  150064       3.1639    0.0007783
enh88908     5  137945100  137946100      3       1  150064       4.8805   5.2906e-07
enh88909     5  137947200  137948200      3       1  150064        4.658   1.5961e-06
enh88914     5  138060200  138061200      2       1  150064       1.8564     0.031697
enh88949     5  138303600  138304600      1       1  150064       2.1604      0.01537
enh88963     5  138461700  138462700      1       1  150064       1.6763      0.04684
enh88990     5  138688200  138689200      1       1  150064       2.5479     0.005419
enh89010     5  138872000  138873000      1       1  150064       1.7968      0.03618
enh89013     5  138904400  138905400      2       1  150064       2.4689    0.0067768
enh89014     5  138922400  138923400      2       1  150064       2.3016      0.01068
enh89028     5  139036600  139037600      3       1  150064       2.3431    0.0095613
enh89029     5  139043700  139044700      1       1  150064       2.9032     0.001847
enh89030     5  139050200  139051200      1       1  150064       2.9118     0.001797
enh89031     5  139052100  139053100      2       1  150064       3.0434    0.0011695
enh89032     5  139053000  139054000      3       2  150064       2.3951    0.0083068
enh89033     5  139054300  139055300      3       1  150064       3.2007   0.00068544
enh89034     5  139056100  139057100      2       1  150064       4.0959   2.1026e-05
enh89035     5  139057900  139058900      2       1  150064       3.5227   0.00021359
enh89036     5  139066400  139067400      2       1  150064       3.6259   0.00014401
enh89037     5  139072000  139073000      1       1  150064       3.8942    4.926e-05
enh89040     5  139080300  139081300      1       1  150064       3.8986    4.837e-05
enh89044     5  139118100  139119100      1       1  150064       1.8325      0.03344
enh89051     5  139242600  139243600      3       1  150064       2.2544     0.012084
enh89053     5  139259700  139260700      1       1  150064       1.7424      0.04072
enh89057     5  139348100  139349100      2       1  150064       3.0735    0.0010579
enh89060     5  139384500  139385500      1       1  150064        2.068      0.01932
enh89062     5  139399100  139400100      1       1  150064       1.6558      0.04888
enh89068     5  139488900  139489900      1       1  150064       3.3836    0.0003577
enh89072     5  139520300  139521300      1       1  150064       1.7849      0.03714
enh89073     5  139521600  139522600      3       1  150064       2.9633    0.0015216
enh89074     5  139523300  139524300      3       2  150064       1.7786     0.037649
enh89075     5  139532500  139533500      3       1  150064       1.7592     0.039275
enh89077     5  139535800  139536800      1       1  150064       4.2263    1.188e-05
enh89078     5  139545000  139546000      6       2  150064       2.0609     0.019656
enh89080     5  139560500  139561500      1       1  150064       1.7101      0.04362
enh89081     5  139562600  139563600      3       2  150064       2.9821    0.0014314
enh89082     5  139565200  139566200      2       1  150064       1.6926     0.045266
enh89083     5  139570000  139571000      1       1  150064       3.4022    0.0003342
enh89087     5  139599100  139600100      3       1  150064       2.2296     0.012885
enh89090     5  139607800  139608800      3       1  150064       3.4692   0.00026101
enh89091     5  139615800  139616800      4       2  150064       2.8027    0.0025335
enh89104     5  139664000  139665000      5       2  150064       1.6924     0.045284
enh89107     5  139680400  139681400      1       1  150064       3.6524    0.0001299
enh89108     5  139690900  139691900      3       2  150064       2.0504     0.020161
enh89113     5  139718700  139719700      2       1  150064       2.4326    0.0074951
enh89120     5  139783900  139784900      3       2  150064       2.3455    0.0095016
enh89122     5  139803000  139804000      1       1  150064       4.0521    2.538e-05
enh89123     5  139925800  139926800      4       2  150064       2.2754     0.011441
enh89135     5  139974000  139975000      2       1  150064        3.502   0.00023086
enh89140     5  140012800  140013800      3       1  150064       3.3482   0.00040674
enh89141     5  140017600  140018600      3       2  150064       2.3221     0.010115
enh89143     5  140025400  140026400      4       2  150064       3.1794    0.0007378
enh89144     5  140028000  140029000      2       1  150064       3.9582   3.7763e-05
enh89145     5  140042900  140043900      2       1  150064       3.6706     0.000121
enh89146     5  140045500  140046500      3       2  150064       2.6047    0.0045975
enh89147     5  140052000  140053000      1       1  150064       4.0009    3.155e-05
enh89148     5  140069200  140070200      5       2  150064       4.2883   9.0009e-06
enh89149     5  140072000  140073000      7       2  150064       4.2648   1.0006e-05
enh89151     5  140080800  140081800      2       1  150064       3.9675   3.6313e-05
enh89152     5  140090800  140091800      2       1  150064       3.6537   0.00012922
enh89157     5  140862900  140863900      5       2  150064       2.1518     0.015707
enh89181     5  141062500  141063500      2       1  150064         1.93     0.026806
enh89186     5  141214900  141215900      4       1  150064       2.4186    0.0077904
enh89194     5  141253200  141254200      1       1  150064       2.6916     0.003556
enh89208     5  141442700  141443700      1       1  150064       2.0168      0.02186
enh89211     5  141485500  141486500      3       1  150064       1.7051     0.044088
enh89219     5  141564500  141565500      5       2  150064       1.8234      0.03412
enh89220     5  141566300  141567300      2       1  150064       3.0828    0.0010253
enh89227     5  141659400  141660400      2       1  150064       1.9799     0.023857
enh89233     5  141683400  141684400      5       2  150064       1.6516     0.049312
[truncated: 846,585 more chars]
